# Supplementary material for: Alternative Transcript Initiation and Splicing as a Response to DNA Damage
Source: PLoS One. 2011 Oct 19;6(10):e25758. doi: 10.1371/journal.pone.0025758 (PMC3198437; doi:10.1371/journal.pone.0025758)
Supplement: Table S1 — PCR primer sequences. (XLSX) [file pone.0025758.s003.xlsx]

## Sheet: Sheet1
Supplemental Table S1. PCR primer sequences
Name*	PSR	Forward (5'-3')	Reverse (5'-3')	Annealing temp
AEN	256	TGAGCTACCATGGCAATGTC	ATGTGCTGCCGAGTGATG	60
ASPM	604	GCCACTGTTACTAAAAGGAAGGCCACC	TCACCCACTGCACTGTTGAGACA	60
ASPM	614	GGCGAGGCTGCTGGGAAGTG	GACAGGACCGGCGGGGAAGA	60
CCNG1	613	GATCAGGGCCGAGTTGTCT	GAGGAGAGGGGACTCGTAGG	60
CCNG1	619	CTGCTACACCAGCTGAATGC	CTGAGGCCATTATCGTGTGC	60
CDKN1A		CCTGTCACTGTCTTGTACCCT	GCGTTTGGAGTGGTAGAAATCT	60
CENPA	000	AGTTCATCTCTTTGAGGACGCCTATCT	TCAAGGCCCCGGATCCTCC	60
CENPE	236	GCGGGCTCAGGCAATGGAAA	AGAGGTCACCAGCATCCGTGTT	60
FBXW7	008	GGACCAGGAGAGTGACGATT	CGGGCAGGTCCACAATACTA	60
FBXW7	971	GCAGGAGGGTTGTTAGTGGA	ATTAGTATGCCCCTGCAACG	60
GADD45G	681-685	GCTGCTGGTTGATCGCACTA	AGCAGAAAGCCTGGATCAGC	52
H2AFX	185	TGTGGACAGCAAGAGTCGTT	ATTGCCGAGTTGAGTTTGCT	60
MDM2	303/304	ACCGAGATCCTGCTGCTTT	CTCGGGGATCATTCCACTCT	60
MDM2	315	TGGCCAGTATATTATGACTAAACGA	CACGCCAAACAAATCTCCTA	60
PLK2	036-038	AGCTGTTGTCATACAGTTCCAGA	CTGGGTTGCTGAGTTATTGAAG	60
SESN2	397-403	GCGCAGAGCTCAAGGACTA	TGTGCAGCAGCAGGTAGTG	55
VWCE	239-236	TGTGACCTTACCTGCAACCA	CATGAAGGTGGAAGCCAGTT	55
XPC		GACCTCAAGAAGGCACACCAT	CCAGCACAGGCTCACTAAGTT	60
XPC	853	AGTCATCCTGGGGGTTCAG	GCTGAGGGCTTCATCCTTTA	60
MDM2 5' RACE (outer)		GCTGATGGCGATGAATGAACACTG	GCTCTTTCACAGAGAAGCTTGGCA	60
MDM2 5' RACE (inner)		CGCGGATCCGAACACTGCGTTTGCTGGCTTTGATG	TGGCACGCCAAACAAATCTCCT	60
* Gene names are followed by the last three digits of the PSR identification number. PSR: Probe Selection Region
