# Supplementary material for: Alternative Transcript Initiation and Splicing as a Response to DNA Damage
Source: PLoS One. 2011 Oct 19;6(10):e25758. doi: 10.1371/journal.pone.0025758 (PMC3198437; doi:10.1371/journal.pone.0025758)
Supplement: Table S2 — Genes modulated 4 hours post 10 Gy IR in LCLs. (XLSX) [file pone.0025758.s004.xlsx]

## Sheet: Supplemental Table S2
Supplemental Table S2. Genes modulated 4 hours post 10 Gy IR in LCLs
Regulation	ID	logFC	AveExpr	t	P.Value	adj.P.Val	B	gene_assignment
down	3653072	-2.05907	9.16968	-19.4429	3.85548e-14	7.21283e-10	21.2839	NM_005030 // PLK1 // polo-like kinase 1 (Drosophila) // 16p12.1 // 5347 /// ENST00000300093 // PLK1 // polo-like kinase 1 (Drosophila) // 16p12.1 // 5347 /// ENST00000330792 // PLK1 // polo-like kinase 1 (Drosophila) // 16p12.1 // 5347 /// AB209179 // PLK1 // polo-like kinase 1 (Drosophila) // 16p12.1 // 5347
up	2905169	1.55673	10.7689	17.6604	2.2451e-13	1.60316e-09	19.8665	NM_078467 // CDKN1A // cyclin-dependent kinase inhibitor 1A (p21, Cip1) // 6p21.2 // 1026 /// NM_000389 // CDKN1A // cyclin-dependent kinase inhibitor 1A (p21, Cip1) // 6p21.2 // 1026 /// ENST00000244741 // CDKN1A // cyclin-dependent kinase inhibitor 1A (p21, Cip1) // 6p21.2 // 1026 /// ENST00000373711 // CDKN1A // cyclin-dependent kinase inhibitor 1A (p21, Cip1) // 6p21.2 // 1026 /// BC000312 //…
down	2333136	-1.64527	8.77691	-17.3592	3.07083e-13	1.60316e-09	19.6085	NM_001255 // CDC20 // cell division cycle 20 homolog (S. cerevisiae) // 1p34.1 // 991 /// ENST00000372462 // CDC20 // cell division cycle 20 homolog (S. cerevisiae) // 1p34.1 // 991 /// ENST00000310955 // CDC20 // cell division cycle 20 homolog (S. cerevisiae) // 1p34.1 // 991 /// U05340 // CDC20 // cell division cycle 20 homolog (S. cerevisiae) // 1p34.1 // 991
up	3729528	1.33766	9.06585	17.2546	3.42776e-13	1.60316e-09	19.5175	NM_003620 // PPM1D // protein phosphatase 1D magnesium-dependent, delta isoform // 17q23.2 // 8493 /// ENST00000305921 // PPM1D // protein phosphatase 1D magnesium-dependent, delta isoform // 17q23.2 // 8493 /// BC042418 // PPM1D // protein phosphatase 1D magnesium-dependent, delta isoform // 17q23.2 // 8493 /// ENST00000392995 // PPM1D // protein phosphatase 1D magnesium-dependent, delta isoform…
up	3189837	0.935915	8.73535	16.7527	5.85735e-13	2.19159e-09	19.071	NM_007135 // ZNF79 // zinc finger protein 79 // 9q34 // 7633 /// ENST00000342483 // ZNF79 // zinc finger protein 79 // 9q34 // 7633 /// BC062309 // ZNF79 // zinc finger protein 79 // 9q34 // 7633
up	4011096	1.41465	8.29278	15.8123	1.66199e-12	5.1821e-09	18.188	NM_021783 // EDA2R // ectodysplasin A2 receptor // Xq12 // 60401 /// ENST00000374719 // EDA2R // ectodysplasin A2 receptor // Xq12 // 60401 /// ENST00000396050 // EDA2R // ectodysplasin A2 receptor // Xq12 // 60401 /// BC034919 // EDA2R // ectodysplasin A2 receptor // Xq12 // 60401 /// ENST00000253392 // EDA2R // ectodysplasin A2 receptor // Xq12 // 60401
up	3421300	1.15212	10.1551	15.1632	3.52394e-12	9.41799e-09	17.5409	NM_002392 // MDM2 // Mdm2 p53 binding protein homolog (mouse) // 12q14.3-q15 // 4193 /// NM_006878 // MDM2 // Mdm2 p53 binding protein homolog (mouse) // 12q14.3-q15 // 4193 /// NM_006881 // MDM2 // Mdm2 p53 binding protein homolog (mouse) // 12q14.3-q15 // 4193 /// NM_006882 // MDM2 // Mdm2 p53 binding protein homolog (mouse) // 12q14.3-q15 // 4193 /// NM_006879 // MDM2 // Mdm2 p53 binding prote…
up	2428079	1.29587	6.88055	14.9246	4.67804e-12	1.09396e-08	17.2948	NM_019099 // C1orf183 // chromosome 1 open reading frame 183 // 1p13.2 // 55924 /// NM_198926 // C1orf183 // chromosome 1 open reading frame 183 // 1p13.2 // 55924 /// ENST00000357260 // C1orf183 // chromosome 1 open reading frame 183 // 1p13.2 // 55924 /// BC031558 // C1orf183 // chromosome 1 open reading frame 183 // 1p13.2 // 55924
down	3910785	-1.44672	8.5901	-14.5815	7.07758e-12	1.47119e-08	16.9329	NM_198433 // AURKA // aurora kinase A // 20q13.2-q13.3 // 6790 /// NM_003600 // AURKA // aurora kinase A // 20q13.2-q13.3 // 6790 /// NM_198434 // AURKA // aurora kinase A // 20q13.2-q13.3 // 6790 /// NM_198436 // AURKA // aurora kinase A // 20q13.2-q13.3 // 6790 /// NM_198435 // AURKA // aurora kinase A // 20q13.2-q13.3 // 6790 /// NM_198437 // AURKA // aurora kinase A // 20q13.2-q13.3 // 6790 /…
up	3401756	1.24575	9.69056	14.1369	1.22528e-11	2.29225e-08	16.4494	NM_020375 // C12orf5 // chromosome 12 open reading frame 5 // 12p13.3 // 57103 /// ENST00000179259 // C12orf5 // chromosome 12 open reading frame 5 // 12p13.3 // 57103 /// AY425618 // C12orf5 // chromosome 12 open reading frame 5 // 12p13.3 // 57103
down	2813414	-1.55269	9.80495	-14.0547	1.35826e-11	2.31004e-08	16.3582	NM_031966 // CCNB1 // cyclin B1 // 5q12 // 891 /// ENST00000256442 // CCNB1 // cyclin B1 // 5q12 // 891 /// AK289431 // CCNB1 // cyclin B1 // 5q12 // 891 /// ENST00000380848 // CCNB1 // cyclin B1 // 5q12 // 891
up	2450855	1.39107	8.61687	13.9227	1.60451e-11	2.50143e-08	16.2104	NM_012396 // PHLDA3 // pleckstrin homology-like domain, family A, member 3 // 1q31 // 23612 /// ENST00000367311 // PHLDA3 // pleckstrin homology-like domain, family A, member 3 // 1q31 // 23612 /// ENST00000367309 // PHLDA3 // pleckstrin homology-like domain, family A, member 3 // 1q31 // 23612 /// BC068273 // PHLDA3 // pleckstrin homology-like domain, family A, member 3 // 1q31 // 23612
up	3607232	0.810165	9.18114	13.7529	1.99176e-11	2.86629e-08	16.018	NM_022767 // ISG20L1 // interferon stimulated exonuclease gene 20kDa-like 1 // 15q26.1 // 64782 /// ENST00000332810 // ISG20L1 // interferon stimulated exonuclease gene 20kDa-like 1 // 15q26.1 // 64782 /// BC020988 // ISG20L1 // interferon stimulated exonuclease gene 20kDa-like 1 // 15q26.1 // 64782 /// AF327352 // ISG20L1 // interferon stimulated exonuclease gene 20kDa-like 1 // 15q26.1 // 64782…
down	2830638	-2.2119	7.31187	-13.6723	2.2086e-11	2.95131e-08	15.9258	NM_005733 // KIF20A // kinesin family member 20A // 5q31 // 10112 /// ENST00000394894 // KIF20A // kinesin family member 20A // 5q31 // 10112 /// ENST00000230902 // KIF20A // kinesin family member 20A // 5q31 // 10112 /// AK025790 // KIF20A // kinesin family member 20A // 5q31 // 10112
down	2570616	-1.03851	8.90382	-12.7266	7.72229e-11	9.63124e-08	14.7986	NM_004336 // BUB1 // BUB1 budding uninhibited by benzimidazoles 1 homolog (yeast) // 2q14 // 699 /// ENST00000302759 // BUB1 // BUB1 budding uninhibited by benzimidazoles 1 homolog (yeast) // 2q14 // 699 /// AF053305 // BUB1 // BUB1 budding uninhibited by benzimidazoles 1 homolog (yeast) // 2q14 // 699
down	2473991	-1.11477	8.97913	-12.3821	1.24127e-10	1.45136e-07	14.3663	NM_001809 // CENPA // centromere protein A // 2p24-p21 // 1058 /// NM_001042426 // CENPA // centromere protein A // 2p24-p21 // 1058 /// ENST00000335756 // CENPA // centromere protein A // 2p24-p21 // 1058 /// ENST00000233505 // CENPA // centromere protein A // 2p24-p21 // 1058 /// U14518 // CENPA // centromere protein A // 2p24-p21 // 1058
up	2663810	1.01983	8.18291	12.2892	1.41323e-10	1.55521e-07	14.2477	NM_004628 // XPC // xeroderma pigmentosum, complementation group C // 3p25 // 7508 /// ENST00000285021 // XPC // xeroderma pigmentosum, complementation group C // 3p25 // 7508 /// D21089 // XPC // xeroderma pigmentosum, complementation group C // 3p25 // 7508
up	2858023	1.92292	6.90827	11.8272	2.72575e-10	2.83296e-07	13.6442	NM_006622 // PLK2 // polo-like kinase 2 (Drosophila) // 5q12.1-q13.2 // 10769 /// ENST00000274289 // PLK2 // polo-like kinase 2 (Drosophila) // 5q12.1-q13.2 // 10769 /// AF059617 // PLK2 // polo-like kinase 2 (Drosophila) // 5q12.1-q13.2 // 10769
up	2341083	0.984313	10.1701	11.7439	3.07527e-10	3.02801e-07	13.5329	NM_001924 // GADD45A // growth arrest and DNA-damage-inducible, alpha // 1p31.2-p31.1 // 1647 /// ENST00000370986 // GADD45A // growth arrest and DNA-damage-inducible, alpha // 1p31.2-p31.1 // 1647 /// M60974 // GADD45A // growth arrest and DNA-damage-inducible, alpha // 1p31.2-p31.1 // 1647 /// ENST00000370985 // GADD45A // growth arrest and DNA-damage-inducible, alpha // 1p31.2-p31.1 // 1647
down	2780172	-1.5748	6.24941	-11.2156	6.70903e-10	6.19848e-07	12.8095	NM_001813 // CENPE // centromere protein E, 312kDa // 4q24-q25 // 1062 /// ENST00000265148 // CENPE // centromere protein E, 312kDa // 4q24-q25 // 1062 /// ENST00000394771 // CENPE // centromere protein E, 312kDa // 4q24-q25 // 1062 /// ENST00000380026 // CENPE // centromere protein E, 312kDa // 4q24-q25 // 1062
down	2449559	-1.36531	7.34251	-11.1914	6.95788e-10	6.19848e-07	12.7756	NM_018136 // ASPM // asp (abnormal spindle) homolog, microcephaly associated (Drosophila) // 1q31 // 259266 /// ENST00000367409 // ASPM // asp (abnormal spindle) homolog, microcephaly associated (Drosophila) // 1q31 // 259266 /// AF509326 // ASPM // asp (abnormal spindle) homolog, microcephaly associated (Drosophila) // 1q31 // 259266 /// ENST00000294732 // ASPM // asp (abnormal spindle) homolog,…
down	3887049	-0.779532	9.09024	-11.1027	7.95522e-10	6.76483e-07	12.6507	NM_181802 // UBE2C // ubiquitin-conjugating enzyme E2C // 20q13.12 // 11065 /// NM_007019 // UBE2C // ubiquitin-conjugating enzyme E2C // 20q13.12 // 11065 /// NM_181799 // UBE2C // ubiquitin-conjugating enzyme E2C // 20q13.12 // 11065 /// NM_181800 // UBE2C // ubiquitin-conjugating enzyme E2C // 20q13.12 // 11065 /// NM_181801 // UBE2C // ubiquitin-conjugating enzyme E2C // 20q13.12 // 11065 ///…
up	2327391	1.0564	8.95762	10.9514	1.00149e-09	7.68986e-07	12.4357	NM_031459 // SESN2 // sestrin 2 // 1p35.3 // 83667 /// ENST00000253063 // SESN2 // sestrin 2 // 1p35.3 // 83667 /// AY123223 // SESN2 // sestrin 2 // 1p35.3 // 83667
down	4052881	-1.49248	8.14884	-10.9122	1.06349e-09	7.68986e-07	12.3795	BC035696 // FAM72A // family with sequence similarity 72, member A // 1q32.1 // 729533 /// BC046199 // FAM72B // family with sequence similarity 72, member B // 1p12 // 653820 /// AB096683 // GCUD2 // gastric cancer up-regulated-2 // --- // 653573 /// ENST00000369390 // FAM72B // family with sequence similarity 72, member B // 1p12 // 653820 /// ENST00000369392 // FAM72B // family with sequence s…
up	3127703	0.782195	9.68335	10.9106	1.0661e-09	7.68986e-07	12.3772	NM_003842 // TNFRSF10B // tumor necrosis factor receptor superfamily, member 10b // 8p22-p21 // 8795 /// NM_147187 // TNFRSF10B // tumor necrosis factor receptor superfamily, member 10b // 8p22-p21 // 8795 /// ENST00000276431 // TNFRSF10B // tumor necrosis factor receptor superfamily, member 10b // 8p22-p21 // 8795 /// ENST00000347739 // TNFRSF10B // tumor necrosis factor receptor superfamily, me…
down	2417528	-1.60086	6.33678	-10.909	1.06872e-09	7.68986e-07	12.3749	NM_001114120 // DEPDC1 // DEP domain containing 1 // 1p31.2 // 55635 /// NM_017779 // DEPDC1 // DEP domain containing 1 // 1p31.2 // 55635 /// ENST00000370966 // DEPDC1 // DEP domain containing 1 // 1p31.2 // 55635 /// ENST00000370964 // DEPDC1 // DEP domain containing 1 // 1p31.2 // 55635 /// AB281187 // DEPDC1 // DEP domain containing 1 // 1p31.2 // 55635 /// ENST00000370962 // DEPDC1 // DEP do…
down	3565663	-1.42376	8.24426	-10.7932	1.2773e-09	8.69466e-07	12.2079	NM_014750 // DLG7 // discs, large homolog 7 (Drosophila) // 14q22.3 // 9787 /// ENST00000247191 // DLG7 // discs, large homolog 7 (Drosophila) // 14q22.3 // 9787 /// AB076695 // DLG7 // discs, large homolog 7 (Drosophila) // 14q22.3 // 9787 /// ENST00000341764 // DLG7 // discs, large homolog 7 (Drosophila) // 14q22.3 // 9787
down	3881443	-0.943267	9.51741	-10.7811	1.30132e-09	8.69466e-07	12.1905	NM_012112 // TPX2 // TPX2, microtubule-associated, homolog (Xenopus laevis) // 20q11.2 // 22974 /// ENST00000300403 // TPX2 // TPX2, microtubule-associated, homolog (Xenopus laevis) // 20q11.2 // 22974 /// BC004136 // TPX2 // TPX2, microtubule-associated, homolog (Xenopus laevis) // 20q11.2 // 22974 /// ENST00000340513 // TPX2 // TPX2, microtubule-associated, homolog (Xenopus laevis) // 20q11.2 /…
up	3602526	0.902529	9.4981	10.7384	1.39031e-09	8.96892e-07	12.1285	NM_147188 // FBXO22 // F-box protein 22 // 15q24.2 // 26263 /// NM_012170 // FBXO22 // F-box protein 22 // 15q24.2 // 26263 /// ENST00000308275 // FBXO22 // F-box protein 22 // 15q24.2 // 26263 /// BC041691 // FBXO22 // F-box protein 22 // 15q24.2 // 26263
down	2454444	-0.937791	7.79652	-10.5323	1.91872e-09	1.19651e-06	11.8258	NM_002497 // NEK2 // NIMA (never in mitosis gene a)-related kinase 2 // 1q32.2-q41 // 4751 /// ENST00000366999 // NEK2 // NIMA (never in mitosis gene a)-related kinase 2 // 1q32.2-q41 // 4751 /// BC043502 // NEK2 // NIMA (never in mitosis gene a)-related kinase 2 // 1q32.2-q41 // 4751 /// ENST00000366998 // NEK2 // NIMA (never in mitosis gene a)-related kinase 2 // 1q32.2-q41 // 4751
down	3949055	-0.890919	8.11391	-10.4566	2.16213e-09	1.30481e-06	11.7134	NM_016426 // GTSE1 // G-2 and S-phase expressed 1 // 22q13.2-q13.3 // 51512 /// ENST00000361934 // GTSE1 // G-2 and S-phase expressed 1 // 22q13.2-q13.3 // 51512 /// BC075828 // GTSE1 // G-2 and S-phase expressed 1 // 22q13.2-q13.3 // 51512 /// ENST00000160874 // GTSE1 // G-2 and S-phase expressed 1 // 22q13.2-q13.3 // 51512
up	3257098	0.830059	10.3867	10.3131	2.71589e-09	1.58778e-06	11.4984	NM_000043 // FAS // Fas (TNF receptor superfamily, member 6) // 10q24.1 // 355 /// NM_152872 // FAS // Fas (TNF receptor superfamily, member 6) // 10q24.1 // 355 /// NM_152871 // FAS // Fas (TNF receptor superfamily, member 6) // 10q24.1 // 355 /// NM_152873 // FAS // Fas (TNF receptor superfamily, member 6) // 10q24.1 // 355 /// NM_152874 // FAS // Fas (TNF receptor superfamily, member 6) // 10q…
down	3333358	-0.469599	8.35026	-10.0549	4.11789e-09	2.33447e-06	11.1049	NM_001040694 // INCENP // inner centromere protein antigens 135/155kDa // 11q12-q13 // 3619 /// NM_020238 // INCENP // inner centromere protein antigens 135/155kDa // 11q12-q13 // 3619 /// ENST00000278849 // INCENP // inner centromere protein antigens 135/155kDa // 11q12-q13 // 3619 /// AF282265 // INCENP // inner centromere protein antigens 135/155kDa // 11q12-q13 // 3619 /// ENST00000394818 // …
down	3587457	-0.991031	8.83155	-10.0013	4.49394e-09	2.47273e-06	11.0221	NM_014783 // ARHGAP11A // Rho GTPase activating protein 11A // 15q13.2 // 9824 /// NM_199357 // ARHGAP11A // Rho GTPase activating protein 11A // 15q13.2 // 9824 /// NM_001039841 // ARHGAP11B // Rho GTPase activating protein 11B // 15q13.2 // 89839 /// ENST00000361627 // ARHGAP11A // Rho GTPase activating protein 11A // 15q13.2 // 9824 /// BC039563 // ARHGAP11A // Rho GTPase activating protein 11…
down	3599811	-1.14078	8.07125	-9.93032	5.04709e-09	2.69774e-06	10.9121	NM_138555 // KIF23 // kinesin family member 23 // 15q23 // 9493 /// NM_004856 // KIF23 // kinesin family member 23 // 15q23 // 9493 /// ENST00000260363 // KIF23 // kinesin family member 23 // 15q23 // 9493 /// ENST00000352331 // KIF23 // kinesin family member 23 // 15q23 // 9493 /// BC051826 // KIF23 // kinesin family member 23 // 15q23 // 9493 /// ENST00000395392 // KIF23 // kinesin family membe…
down	2714955	-0.736035	8.64517	-9.89277	5.36817e-09	2.78966e-06	10.8535	NM_006342 // TACC3 // transforming, acidic coiled-coil containing protein 3 // 4p16.3 // 10460 /// ENST00000313288 // TACC3 // transforming, acidic coiled-coil containing protein 3 // 4p16.3 // 10460 /// AF093543 // TACC3 // transforming, acidic coiled-coil containing protein 3 // 4p16.3 // 10460 /// ENST00000343760 // TACC3 // transforming, acidic coiled-coil containing protein 3 // 4p16.3 // 10…
down	3302177	-0.693926	8.4005	-9.85745	5.68969e-09	2.87335e-06	10.7983	NM_032900 // ARHGAP19 // Rho GTPase activating protein 19 // 10q24.1 // 84986 /// ENST00000358531 // ARHGAP19 // Rho GTPase activating protein 19 // 10q24.1 // 84986 /// AK090447 // ARHGAP19 // Rho GTPase activating protein 19 // 10q24.1 // 84986
up	3354731	0.729029	10.5886	9.84201	5.8364e-09	2.87335e-06	10.7741	NM_004879 // EI24 // etoposide induced 2.4 mRNA // 11q24 // 9538 /// NM_001007277 // EI24 // etoposide induced 2.4 mRNA // 11q24 // 9538 /// ENST00000397776 // EI24 // etoposide induced 2.4 mRNA // 11q24 // 9538 /// ENST00000343678 // EI24 // etoposide induced 2.4 mRNA // 11q24 // 9538 /// BC002390 // EI24 // etoposide induced 2.4 mRNA // 11q24 // 9538 /// ENST00000278903 // EI24 // etoposide ind…
down	2330773	-0.845103	8.06552	-9.80053	6.2506e-09	2.99836e-06	10.709	NM_018101 // CDCA8 // cell division cycle associated 8 // 1p34.3 // 55143 /// ENST00000373055 // CDCA8 // cell division cycle associated 8 // 1p34.3 // 55143 /// ENST00000327331 // CDCA8 // cell division cycle associated 8 // 1p34.3 // 55143 /// BC001651 // CDCA8 // cell division cycle associated 8 // 1p34.3 // 55143
down	2379863	-1.26797	7.9431	-9.75995	6.68543e-09	3.12678e-06	10.6451	NM_016343 // CENPF // centromere protein F, 350/400ka (mitosin) // 1q32-q41 // 1063 /// ENST00000366955 // CENPF // centromere protein F, 350/400ka (mitosin) // 1q32-q41 // 1063 /// U19769 // CENPF // centromere protein F, 350/400ka (mitosin) // 1q32-q41 // 1063 /// ENST00000391896 // CENPF // centromere protein F, 350/400ka (mitosin) // 1q32-q41 // 1063
up	3303392	0.806094	10.002	9.7446	6.85808e-09	3.12929e-06	10.6208	NM_001001342 // BLOC1S2 // biogenesis of lysosome-related organelles complex-1, subunit 2 // 10q24.31 // 282991 /// NM_173809 // BLOC1S2 // biogenesis of lysosome-related organelles complex-1, subunit 2 // 10q24.31 // 282991 /// ENST00000358848 // BLOC1S2 // biogenesis of lysosome-related organelles complex-1, subunit 2 // 10q24.31 // 282991 /// ENST00000370376 // BLOC1S2 // biogenesis of lysosom…
up	2908100	1.11571	9.39888	9.6361	8.21862e-09	3.66081e-06	10.4486	NM_006502 // POLH // polymerase (DNA directed), eta // 6p21.1 // 5429 /// ENST00000372236 // POLH // polymerase (DNA directed), eta // 6p21.1 // 5429 /// AB024313 // POLH // polymerase (DNA directed), eta // 6p21.1 // 5429 /// ENST00000372226 // POLH // polymerase (DNA directed), eta // 6p21.1 // 5429
down	3595979	-1.04522	9.43493	-9.459	1.10758e-08	4.81877e-06	10.1641	NM_004701 // CCNB2 // cyclin B2 // 15q22.2 // 9133 /// ENST00000288207 // CCNB2 // cyclin B2 // 15q22.2 // 9133 /// AF087910 // CCNB2 // cyclin B2 // 15q22.2 // 9133
up	3824993	1.52282	8.44705	9.30156	1.44854e-08	6.15895e-06	9.90771	NM_004864 // GDF15 // growth differentiation factor 15 // 19p13.11 // 9518 /// ENST00000252809 // GDF15 // growth differentiation factor 15 // 19p13.11 // 9518 /// BC008962 // GDF15 // growth differentiation factor 15 // 19p13.11 // 9518
up	3164312	1.29509	6.82585	9.21155	1.69104e-08	6.99473e-06	9.75961	NM_001010887 // ASAH3L // N-acylsphingosine amidohydrolase 3-like // 9p22.1 // 340485 /// ENST00000340967 // ASAH3L // N-acylsphingosine amidohydrolase 3-like // 9p22.1 // 340485 /// BC092487 // ASAH3L // N-acylsphingosine amidohydrolase 3-like // 9p22.1 // 340485 /// ENST00000380376 // ASAH3L // N-acylsphingosine amidohydrolase 3-like // 9p22.1 // 340485
down	3454223	-0.738548	8.80698	-9.19389	1.74339e-08	6.99473e-06	9.73042	NM_013277 // RACGAP1 // Rac GTPase activating protein 1 // 12q13.13 // 29127 /// NM_001126103 // RACGAP1 // Rac GTPase activating protein 1 // 12q13.13 // 29127 /// NM_001126104 // RACGAP1 // Rac GTPase activating protein 1 // 12q13.13 // 29127 /// ENST00000312377 // RACGAP1 // Rac GTPase activating protein 1 // 12q13.13 // 29127 /// AB030251 // RACGAP1 // Rac GTPase activating protein 1 // 12q13…
up	3375192	1.00229	8.06092	9.18929	1.75728e-08	6.99473e-06	9.72282	NM_152718 // VWCE // von Willebrand factor C and EGF domains // 11q12.2 // 220001 /// ENST00000335613 // VWCE // von Willebrand factor C and EGF domains // 11q12.2 // 220001 /// BC077719 // VWCE // von Willebrand factor C and EGF domains // 11q12.2 // 220001 /// ENST00000301770 // VWCE // von Willebrand factor C and EGF domains // 11q12.2 // 220001
up	3329649	0.76614	10.2019	9.028	2.32572e-08	8.95957e-06	9.45417	NM_000107 // DDB2 // damage-specific DNA binding protein 2, 48kDa // 11p12-p11 // 1643 /// ENST00000256996 // DDB2 // damage-specific DNA binding protein 2, 48kDa // 11p12-p11 // 1643 /// U18300 // DDB2 // damage-specific DNA binding protein 2, 48kDa // 11p12-p11 // 1643 /// ENST00000378603 // DDB2 // damage-specific DNA binding protein 2, 48kDa // 11p12-p11 // 1643 /// ENST00000378601 // DDB2 //…
down	3589697	-0.846028	8.43388	-9.02287	2.34669e-08	8.95957e-06	9.44556	NM_001211 // BUB1B // BUB1 budding uninhibited by benzimidazoles 1 homolog beta (yeast) // 15q15 // 701 /// ENST00000287598 // BUB1B // BUB1 budding uninhibited by benzimidazoles 1 homolog beta (yeast) // 15q15 // 701 /// AF107297 // BUB1B // BUB1 budding uninhibited by benzimidazoles 1 homolog beta (yeast) // 15q15 // 701 /// AK315813 // PAK6 // p21(CDKN1A)-activated kinase 6 // 15q14 // 56924
up	3862640	0.852931	9.0055	8.95167	2.65855e-08	9.94723e-06	9.32579	NM_013376 // SERTAD1 // SERTA domain containing 1 // 19q13.1-q13.2 // 29950 /// ENST00000357949 // SERTAD1 // SERTA domain containing 1 // 19q13.1-q13.2 // 29950 /// AK074652 // SERTAD1 // SERTA domain containing 1 // 19q13.1-q13.2 // 29950
down	3639031	-0.766678	8.90445	-8.86824	3.07962e-08	1.12968e-05	9.18453	NM_003981 // PRC1 // protein regulator of cytokinesis 1 // 15q26.1 // 9055 /// NM_199413 // PRC1 // protein regulator of cytokinesis 1 // 15q26.1 // 9055 /// NM_199414 // PRC1 // protein regulator of cytokinesis 1 // 15q26.1 // 9055 /// ENST00000361919 // PRC1 // protein regulator of cytokinesis 1 // 15q26.1 // 9055 /// BC003138 // PRC1 // protein regulator of cytokinesis 1 // 15q26.1 // 9055 ///…
down	2522212	-0.991689	6.45734	-8.79135	3.52918e-08	1.26969e-05	9.0535	NM_152524 // SGOL2 // shugoshin-like 2 (S. pombe) // 2q33.1 // 151246 /// ENST00000357799 // SGOL2 // shugoshin-like 2 (S. pombe) // 2q33.1 // 151246 /// ENST00000295774 // SGOL2 // shugoshin-like 2 (S. pombe) // 2q33.1 // 151246 /// AK095291 // SGOL2 // shugoshin-like 2 (S. pombe) // 2q33.1 // 151246
down	2838656	-1.27378	7.0212	-8.77327	3.6445e-08	1.28644e-05	9.02257	NM_012484 // HMMR // hyaluronan-mediated motility receptor (RHAMM) // 5q33.2-qter // 3161 /// NM_012485 // HMMR // hyaluronan-mediated motility receptor (RHAMM) // 5q33.2-qter // 3161 /// ENST00000358715 // HMMR // hyaluronan-mediated motility receptor (RHAMM) // 5q33.2-qter // 3161 /// ENST00000353866 // HMMR // hyaluronan-mediated motility receptor (RHAMM) // 5q33.2-qter // 3161 /// AF032862 //…
up	3896200	0.605313	11.5521	8.64113	4.61555e-08	1.59903e-05	8.79511	NM_002592 // PCNA // proliferating cell nuclear antigen // 20pter-p12 // 5111 /// NM_182649 // PCNA // proliferating cell nuclear antigen // 20pter-p12 // 5111 /// ENST00000379160 // PCNA // proliferating cell nuclear antigen // 20pter-p12 // 5111 /// ENST00000379143 // PCNA // proliferating cell nuclear antigen // 20pter-p12 // 5111 /// BC062439 // PCNA // proliferating cell nuclear antigen // 2…
up	3957160	1.48773	6.93516	8.5074	5.87539e-08	1.99849e-05	8.56239	NM_002309 // LIF // leukemia inhibitory factor (cholinergic differentiation factor) // 22q12.2 // 3976 /// ENST00000249075 // LIF // leukemia inhibitory factor (cholinergic differentiation factor) // 22q12.2 // 3976 /// BC069540 // LIF // leukemia inhibitory factor (cholinergic differentiation factor) // 22q12.2 // 3976
down	3736290	-0.545389	9.18727	-8.48422	6.12774e-08	2.02207e-05	8.5218	NM_001168 // BIRC5 // baculoviral IAP repeat-containing 5 (survivin) // 17q25 // 332 /// NM_001012271 // BIRC5 // baculoviral IAP repeat-containing 5 (survivin) // 17q25 // 332 /// NM_001012270 // BIRC5 // baculoviral IAP repeat-containing 5 (survivin) // 17q25 // 332 /// ENST00000350051 // BIRC5 // baculoviral IAP repeat-containing 5 (survivin) // 17q25 // 332 /// ENST00000301633 // BIRC5 // bac…
down	2426951	-0.628712	6.82251	-8.47519	6.22908e-08	2.02207e-05	8.50597	NM_001032290 // PSRC1 // proline/serine-rich coiled-coil 1 // 1p13.3 // 84722 /// NM_032636 // PSRC1 // proline/serine-rich coiled-coil 1 // 1p13.3 // 84722 /// NM_001032291 // PSRC1 // proline/serine-rich coiled-coil 1 // 1p13.3 // 84722 /// NM_001005290 // PSRC1 // proline/serine-rich coiled-coil 1 // 1p13.3 // 84722 /// ENST00000369909 // PSRC1 // proline/serine-rich coiled-coil 1 // 1p13.3 //…
down	4041113	-0.564319	11.04	-8.47168	6.26897e-08	2.02207e-05	8.49981	NM_002266 // KPNA2 // karyopherin alpha 2 (RAG cohort 1, importin alpha 1) // 17q24.2 // 3838 /// U28386 // KPNA2 // karyopherin alpha 2 (RAG cohort 1, importin alpha 1) // 17q24.2 // 3838 /// ENST00000330459 // KPNA2 // karyopherin alpha 2 (RAG cohort 1, importin alpha 1) // 17q24.2 // 3838 /// ENST00000330459 // LOC728860 // karyopherin alpha-2 subunit like // --- // 728860 /// ENST00000400873 …
up	3186745	0.54636	8.59673	8.40382	7.09412e-08	2.24944e-05	8.3804	NM_012210 // TRIM32 // tripartite motif-containing 32 // 9q33.1 // 22954 /// NM_001099679 // TRIM32 // tripartite motif-containing 32 // 9q33.1 // 22954 /// ENST00000373983 // TRIM32 // tripartite motif-containing 32 // 9q33.1 // 22954 /// ENST00000351243 // TRIM32 // tripartite motif-containing 32 // 9q33.1 // 22954 /// ENST00000394497 // TRIM32 // tripartite motif-containing 32 // 9q33.1 // 229…
down	3644764	-0.861444	8.40197	-8.35152	7.80661e-08	2.4341e-05	8.28792	NM_001761 // CCNF // cyclin F // 16p13.3 // 899 /// NR_003574 // ABCA17P // ATP-binding cassette, sub-family A (ABC1), member 17 (pseudogene) // 16p13.3 // 650655 /// ENST00000293968 // CCNF // cyclin F // 16p13.3 // 899 /// BC012349 // CCNF // cyclin F // 16p13.3 // 899 /// ENST00000397066 // CCNF // cyclin F // 16p13.3 // 899
up	3666146	0.609931	9.83064	8.25187	9.37736e-08	2.87593e-05	8.11064	NM_003983 // SLC7A6 // solute carrier family 7 (cationic amino acid transporter, y+ system), member 6 // 16q22.1 // 9057 /// NM_001076785 // SLC7A6 // solute carrier family 7 (cationic amino acid transporter, y+ system), member 6 // 16q22.1 // 9057 /// ENST00000219343 // TRPV6 // transient receptor potential cation channel, subfamily V, member 6 // 7q33-q34 // 55503 /// ENST00000219343 // SLC7A6 …
up	2968652	1.40393	7.47041	8.21595	1.00211e-07	3.01612e-05	8.04639	NM_014454 // SESN1 // sestrin 1 // 6q21 // 27244 /// ENST00000302071 // SESN1 // sestrin 1 // 6q21 // 27244 /// AF033120 // SESN1 // sestrin 1 // 6q21 // 27244 /// ENST00000356644 // SESN1 // sestrin 1 // 6q21 // 27244 /// ENST00000368971 // SESN1 // sestrin 1 // 6q21 // 27244
down	2450345	-1.28523	6.97964	-8.20868	1.01569e-07	3.01612e-05	8.03337	NM_014875 // KIF14 // kinesin family member 14 // 1q32.1 // 9928 /// ENST00000367350 // KIF14 // kinesin family member 14 // 1q32.1 // 9928 /// BC113742 // KIF14 // kinesin family member 14 // 1q32.1 // 9928
up	3818468	0.688276	10.002	8.19736	1.03721e-07	3.03189e-05	8.01308	NM_003811 // TNFSF9 // tumor necrosis factor (ligand) superfamily, member 9 // 19p13.3 // 8744 /// ENST00000245817 // TNFSF9 // tumor necrosis factor (ligand) superfamily, member 9 // 19p13.3 // 8744 /// U03398 // TNFSF9 // tumor necrosis factor (ligand) superfamily, member 9 // 19p13.3 // 8744
down	4011889	-0.446755	7.94287	-8.17115	1.08888e-07	3.11298e-05	7.96601	NM_201599 // ZMYM3 // zinc finger, MYM-type 3 // Xq13.1 // 9203 /// NM_005096 // ZMYM3 // zinc finger, MYM-type 3 // Xq13.1 // 9203 /// ENST00000314425 // ZMYM3 // zinc finger, MYM-type 3 // Xq13.1 // 9203 /// ENST00000353904 // ZMYM3 // zinc finger, MYM-type 3 // Xq13.1 // 9203 /// ENST00000373998 // ZMYM3 // zinc finger, MYM-type 3 // Xq13.1 // 9203 /// ENST00000373981 // ZMYM3 // zinc finger, …
down	3732623	-0.56002	11.7331	-8.16655	1.09823e-07	3.11298e-05	7.95773	NM_002266 // KPNA2 // karyopherin alpha 2 (RAG cohort 1, importin alpha 1) // 17q24.2 // 3838 /// U28386 // KPNA2 // karyopherin alpha 2 (RAG cohort 1, importin alpha 1) // 17q24.2 // 3838 /// ENST00000330459 // KPNA2 // karyopherin alpha 2 (RAG cohort 1, importin alpha 1) // 17q24.2 // 3838 /// ENST00000330459 // LOC728860 // karyopherin alpha-2 subunit like // --- // 728860 /// ENST00000400873 …
down	2334098	-0.738023	8.06682	-7.99393	1.51633e-07	4.23396e-05	7.64511	NM_006845 // KIF2C // kinesin family member 2C // 1p34.1 // 11004 /// ENST00000372224 // KIF2C // kinesin family member 2C // 1p34.1 // 11004 /// BC008764 // KIF2C // kinesin family member 2C // 1p34.1 // 11004 /// ENST00000372222 // KIF2C // kinesin family member 2C // 1p34.1 // 11004 /// ENST00000372217 // KIF2C // kinesin family member 2C // 1p34.1 // 11004 /// ENST00000372218 // KIF2C // kine…
up	2862380	1.01952	8.3337	7.89446	1.82937e-07	5.03292e-05	7.46301	NM_023039 // ANKRA2 // ankyrin repeat, family A (RFXANK-like), 2 // 5q12-q13 // 57763 /// ENST00000296785 // ANKRA2 // ankyrin repeat, family A (RFXANK-like), 2 // 5q12-q13 // 57763 /// AF251051 // ANKRA2 // ankyrin repeat, family A (RFXANK-like), 2 // 5q12-q13 // 57763
up	3147286	0.872914	9.32369	7.827	2.07921e-07	5.57115e-05	7.3387	NM_015713 // RRM2B // ribonucleotide reductase M2 B (TP53 inducible) // 8q23.1 // 50484 /// ENST00000251810 // RRM2B // ribonucleotide reductase M2 B (TP53 inducible) // 8q23.1 // 50484 /// AB036063 // RRM2B // ribonucleotide reductase M2 B (TP53 inducible) // 8q23.1 // 50484 /// ENST00000395912 // RRM2B // ribonucleotide reductase M2 B (TP53 inducible) // 8q23.1 // 50484 /// ENST00000395910 // R…
down	2858592	-0.734662	8.12102	-7.82565	2.08456e-07	5.57115e-05	7.3362	NM_018369 // DEPDC1B // DEP domain containing 1B // 5q12.1 // 55789 /// ENST00000265036 // DEPDC1B // DEP domain containing 1B // 5q12.1 // 55789 /// AF303178 // DEPDC1B // DEP domain containing 1B // 5q12.1 // 55789
up	3463112	0.818377	8.80243	7.81613	2.12269e-07	5.59314e-05	7.3186	NM_203394 // E2F7 // E2F transcription factor 7 // 12q21.2 // 144455 /// ENST00000322886 // E2F7 // E2F transcription factor 7 // 12q21.2 // 144455 /// ENST00000339887 // E2F7 // E2F transcription factor 7 // 12q21.2 // 144455 /// BC017481 // E2F7 // E2F transcription factor 7 // 12q21.2 // 144455
up	2334191	0.706259	8.96117	7.77408	2.29988e-07	5.97585e-05	7.24071	NM_004073 // PLK3 // polo-like kinase 3 (Drosophila) // 1p34.1 // 1263 /// ENST00000372201 // PLK3 // polo-like kinase 3 (Drosophila) // 1p34.1 // 1263 /// AJ293866 // PLK3 // polo-like kinase 3 (Drosophila) // 1p34.1 // 1263
up	3440192	0.635271	8.0788	7.72181	2.54173e-07	6.5138e-05	7.14352	NM_152640 // DCP1B // DCP1 decapping enzyme homolog B (S. cerevisiae) // 12p13.33 // 196513 /// ENST00000280665 // DCP1B // DCP1 decapping enzyme homolog B (S. cerevisiae) // 12p13.33 // 196513 /// AY146652 // DCP1B // DCP1 decapping enzyme homolog B (S. cerevisiae) // 12p13.33 // 196513
up	3847989	0.566325	10.8802	7.62318	3.07253e-07	7.6643e-05	6.95906	NM_001252 // CD70 // CD70 molecule // 19p13 // 970 /// ENST00000245903 // CD70 // CD70 molecule // 19p13 // 970 /// L08096 // CD70 // CD70 molecule // 19p13 // 970
up	3770457	0.773257	9.62687	7.62317	3.0726e-07	7.6643e-05	6.95904	NM_024417 // FDXR // ferredoxin reductase // 17q24-q25 // 2232 /// NM_004110 // FDXR // ferredoxin reductase // 17q24-q25 // 2232 /// ENST00000293195 // FDXR // ferredoxin reductase // 17q24-q25 // 2232 /// BC034763 // FDXR // ferredoxin reductase // 17q24-q25 // 2232
down	3884892	-0.525332	8.38177	-7.57446	3.37592e-07	8.3101e-05	6.86742	NM_030919 // FAM83D // family with sequence similarity 83, member D // 20q11.22-q12 // 81610 /// ENST00000217429 // FAM83D // family with sequence similarity 83, member D // 20q11.22-q12 // 81610 /// AK095660 // FAM83D // family with sequence similarity 83, member D // 20q11.22-q12 // 81610
down	3451960	-0.483586	6.3396	-7.52034	3.74959e-07	9.11005e-05	6.76522	ENST00000312377 // RACGAP1 // Rac GTPase activating protein 1 // 12q13.13 // 29127 /// BC125190 // RACGAP1P // Rac GTPase activating protein 1 pseudogene // 12q12 // 83956 /// CR533565 // RACGAP1 // Rac GTPase activating protein 1 // 12q13.13 // 29127
down	3874438	-0.428256	8.30981	-7.44018	4.38361e-07	0.000103943	6.61304	NM_021873 // CDC25B // cell division cycle 25 homolog B (S. pombe) // 20p13 // 994 /// NM_004358 // CDC25B // cell division cycle 25 homolog B (S. pombe) // 20p13 // 994 /// NM_021872 // CDC25B // cell division cycle 25 homolog B (S. pombe) // 20p13 // 994 /// ENST00000245960 // CDC25B // cell division cycle 25 homolog B (S. pombe) // 20p13 // 994 /// ENST00000344256 // CDC25B // cell division cy…
down	2997376	-1.17876	7.38968	-7.43951	4.38931e-07	0.000103943	6.61177	NM_018685 // ANLN // anillin, actin binding protein // 7p15-p14 // 54443 /// ENST00000265748 // ANLN // anillin, actin binding protein // 7p15-p14 // 54443 /// BC070066 // ANLN // anillin, actin binding protein // 7p15-p14 // 54443 /// ENST00000396068 // ANLN // anillin, actin binding protein // 7p15-p14 // 54443
up	2379132	0.786076	7.95267	7.39302	4.80755e-07	0.000111701	6.52307	NM_001040619 // ATF3 // activating transcription factor 3 // 1q32.3 // 467 /// NM_004024 // ATF3 // activating transcription factor 3 // 1q32.3 // 467 /// NM_001674 // ATF3 // activating transcription factor 3 // 1q32.3 // 467 /// NM_001030287 // ATF3 // activating transcription factor 3 // 1q32.3 // 467 /// ENST00000391902 // ATF3 // activating transcription factor 3 // 1q32.3 // 467 /// ENST000…
down	2604254	-0.881307	8.91256	-7.38998	4.83632e-07	0.000111701	6.51726	NM_018410 // HJURP // Holliday junction recognition protein // 2q37.1 // 55355 /// ENST00000373395 // HJURP // Holliday junction recognition protein // 2q37.1 // 55355 /// AB101211 // HJURP // Holliday junction recognition protein // 2q37.1 // 55355
up	3035682	0.494518	9.62881	7.35139	5.21702e-07	0.000119024	6.44339	NM_013393 // FTSJ2 // FtsJ homolog 2 (E. coli) // 7p22 // 29960 /// ENST00000242257 // FTSJ2 // FtsJ homolog 2 (E. coli) // 7p22 // 29960 /// ENST00000332565 // FTSJ2 // FtsJ homolog 2 (E. coli) // 7p22 // 29960 /// BC017181 // FTSJ2 // FtsJ homolog 2 (E. coli) // 7p22 // 29960
down	2860178	-1.54277	6.59087	-7.27918	6.01496e-07	0.000135576	6.30458	NM_005582 // CD180 // CD180 molecule // 5q12 // 4064 /// ENST00000256447 // CD180 // CD180 molecule // 5q12 // 4064 /// D83597 // CD180 // CD180 molecule // 5q12 // 4064
down	3258444	-0.593752	7.93606	-7.24569	6.42701e-07	0.000142651	6.23993	NM_018131 // CEP55 // centrosomal protein 55kDa // 10q23.33 // 55165 /// ENST00000371485 // CEP55 // centrosomal protein 55kDa // 10q23.33 // 55165 /// AY788918 // CEP55 // centrosomal protein 55kDa // 10q23.33 // 55165 /// ENST00000358339 // CEP55 // centrosomal protein 55kDa // 10q23.33 // 55165
down	3871445	-0.515538	9.63849	-7.24144	6.48136e-07	0.000142651	6.23172	NM_014501 // UBE2S // ubiquitin-conjugating enzyme E2S // 19q13.43 // 27338 /// ENST00000264552 // UBE2S // ubiquitin-conjugating enzyme E2S // 19q13.43 // 27338 /// AB062397 // UBE2S // ubiquitin-conjugating enzyme E2S // 19q13.43 // 27338
down	3090697	-0.935148	7.65445	-7.21299	6.85745e-07	0.000147926	6.17667	NM_152562 // CDCA2 // cell division cycle associated 2 // 8p21.2 // 157313 /// ENST00000330560 // CDCA2 // cell division cycle associated 2 // 8p21.2 // 157313 /// AK292505 // CDCA2 // cell division cycle associated 2 // 8p21.2 // 157313 /// ENST00000380665 // CDCA2 // cell division cycle associated 2 // 8p21.2 // 157313
up	3902081	0.54002	7.97201	7.2114	6.87916e-07	0.000147926	6.17358	NM_015655 // ZNF337 // zinc finger protein 337 // 20p11.21 // 26152 /// ENST00000376436 // ZNF337 // zinc finger protein 337 // 20p11.21 // 26152 /// ENST00000252979 // ZNF337 // zinc finger protein 337 // 20p11.21 // 26152 /// ENST00000376412 // ZNF337 // zinc finger protein 337 // 20p11.21 // 26152 /// AK125455 // ZNF337 // zinc finger protein 337 // 20p11.21 // 26152
down	3747001	-0.535863	10.0412	-7.11126	8.39771e-07	0.000176624	5.97884	AB062397 // UBE2S // ubiquitin-conjugating enzyme E2S // 19q13.43 // 27338 /// BC066948 // UBE2S // ubiquitin-conjugating enzyme E2S // 19q13.43 // 27338
up	3474495	0.509784	10.777	7.11097	8.40259e-07	0.000176624	5.97827	NM_016399 // TRIAP1 // TP53 regulated inhibitor of apoptosis 1 // 12q24.31 // 51499 /// ENST00000302432 // TRIAP1 // TP53 regulated inhibitor of apoptosis 1 // 12q24.31 // 51499 /// BC002638 // TRIAP1 // TP53 regulated inhibitor of apoptosis 1 // 12q24.31 // 51499
down	2784113	-0.740682	9.22749	-7.09151	8.73608e-07	0.000181594	5.94026	NM_001237 // CCNA2 // cyclin A2 // 4q25-q31 // 890 /// ENST00000274026 // CCNA2 // cyclin A2 // 4q25-q31 // 890 /// AK291931 // CCNA2 // cyclin A2 // 4q25-q31 // 890
down	2900051	-0.76213	9.5756	-7.05127	9.46977e-07	0.000194682	5.86147	NM_003536 // HIST1H3H // histone cluster 1, H3h // 6p22-p21.3 // 8357 /// ENST00000369163 // HIST1H2BN // histone cluster 1, H2bn // 6p22-p21.3 // 8341 /// ENST00000369163 // HIST1H3A // histone cluster 1, H3a // 6p21.3 // 8350 /// ENST00000369163 // HIST1H3D // histone cluster 1, H3d // 6p21.3 // 8351 /// ENST00000369163 // HIST1H3C // histone cluster 1, H3c // 6p21.3 // 8352 /// ENST00000369163…
up	2447148	0.564753	9.78117	7.00053	1.04866e-06	0.000213243	5.7618	NM_002928 // RGS16 // regulator of G-protein signaling 16 // 1q25-q31 // 6004 /// ENST00000367558 // RGS16 // regulator of G-protein signaling 16 // 1q25-q31 // 6004 /// U70426 // RGS16 // regulator of G-protein signaling 16 // 1q25-q31 // 6004
down	2947095	-0.948346	9.24028	-6.90434	1.27359e-06	0.000256197	5.57182	NM_003535 // HIST1H3J // histone cluster 1, H3j // 6p22-p21.3 // 8356 /// ENST00000359303 // HIST1H2BN // histone cluster 1, H2bn // 6p22-p21.3 // 8341 /// ENST00000359303 // HIST1H3A // histone cluster 1, H3a // 6p21.3 // 8350 /// ENST00000359303 // HIST1H3D // histone cluster 1, H3d // 6p21.3 // 8351 /// ENST00000359303 // HIST1H3C // histone cluster 1, H3c // 6p21.3 // 8352 /// ENST00000359303…
down	3493391	-0.749256	7.76751	-6.87192	1.36016e-06	0.000270702	5.5075	NM_024808 // C13orf34 // chromosome 13 open reading frame 34 // 13q22.1 // 79866 /// ENST00000377815 // C13orf34 // chromosome 13 open reading frame 34 // 13q22.1 // 79866 /// ENST00000390667 // C13orf34 // chromosome 13 open reading frame 34 // 13q22.1 // 79866 /// BX648605 // C13orf34 // chromosome 13 open reading frame 34 // 13q22.1 // 79866
up	3838067	0.447326	10.1	6.85384	1.41106e-06	0.000277876	5.47157	NM_138764 // BAX // BCL2-associated X protein // 19q13.3-q13.4 // 581 /// NM_138761 // BAX // BCL2-associated X protein // 19q13.3-q13.4 // 581 /// NM_138765 // BAX // BCL2-associated X protein // 19q13.3-q13.4 // 581 /// NM_004324 // BAX // BCL2-associated X protein // 19q13.3-q13.4 // 581 /// NM_138763 // BAX // BCL2-associated X protein // 19q13.3-q13.4 // 581 /// ENST00000345358 // BAX // BCL…
down	2946208	-0.533105	11.3356	-6.8469	1.43114e-06	0.000278893	5.45775	NM_003544 // HIST1H4B // histone cluster 1, H4b // 6p21.3 // 8366 /// ENST00000377364 // HIST4H4 // histone cluster 4, H4 // 12p12.3 // 121504 /// ENST00000377364 // HIST2H4B // histone cluster 2, H4b // 1q21 // 554313 /// ENST00000377364 // HIST1H4I // histone cluster 1, H4i // 6p21.33 // 8294 /// ENST00000377364 // HIST1H4A // histone cluster 1, H4a // 6p21.3 // 8359 /// ENST00000377364 // HIST…
up	3068476	0.672883	9.03209	6.82878	1.48491e-06	0.000286388	5.42167	NM_022484 // TMEM168 // transmembrane protein 168 // 7q31.32 // 64418 /// ENST00000312814 // TMEM168 // transmembrane protein 168 // 7q31.32 // 64418 /// AK025482 // TMEM168 // transmembrane protein 168 // 7q31.32 // 64418
up	3434142	0.612196	9.37979	6.81275	1.53422e-06	0.000292413	5.3897	NM_006253 // PRKAB1 // protein kinase, AMP-activated, beta 1 non-catalytic subunit // 12q24.1 // 5564 /// ENST00000229328 // PRKAB1 // protein kinase, AMP-activated, beta 1 non-catalytic subunit // 12q24.1 // 5564 /// BC017671 // PRKAB1 // protein kinase, AMP-activated, beta 1 non-catalytic subunit // 12q24.1 // 5564
up	2405312	0.714414	9.91233	6.80855	1.54741e-06	0.000292413	5.38133	NM_153341 // RNF19B // ring finger protein 19B // 1p35.1 // 127544 /// ENST00000373456 // RNF19B // ring finger protein 19B // 1p35.1 // 127544 /// ENST00000235150 // RNF19B // ring finger protein 19B // 1p35.1 // 127544 /// ENST00000356990 // RNF19B // ring finger protein 19B // 1p35.1 // 127544 /// AK131439 // RNF19B // ring finger protein 19B // 1p35.1 // 127544
up	3384471	0.538802	8.6512	6.79627	1.58667e-06	0.000296834	5.35681	NM_021825 // CCDC90B // coiled-coil domain containing 90B // 11q14.1 // 60492 /// ENST00000260054 // CCDC90B // coiled-coil domain containing 90B // 11q14.1 // 60492 /// AF271782 // CCDC90B // coiled-coil domain containing 90B // 11q14.1 // 60492 /// BC048795 // CCDC90B // coiled-coil domain containing 90B // 11q14.1 // 60492
up	3683845	0.557301	7.78253	6.78725	1.61615e-06	0.000299356	5.33879	NM_173475 // DCUN1D3 // DCN1, defective in cullin neddylation 1, domain containing 3 (S. cerevisiae) // 16p12.2 // 123879 /// ENST00000324344 // DCUN1D3 // DCN1, defective in cullin neddylation 1, domain containing 3 (S. cerevisiae) // 16p12.2 // 123879 /// BC040442 // DCUN1D3 // DCN1, defective in cullin neddylation 1, domain containing 3 (S. cerevisiae) // 16p12.2 // 123879 /// AY364247 // DCUN…
up	2706791	0.631262	10.0785	6.69643	1.94659e-06	0.000357028	5.1567	NM_022470 // ZMAT3 // zinc finger, matrin type 3 // 3q26.3-q27 // 64393 /// NM_152240 // ZMAT3 // zinc finger, matrin type 3 // 3q26.3-q27 // 64393 /// ENST00000311417 // ZMAT3 // zinc finger, matrin type 3 // 3q26.3-q27 // 64393 /// AK122768 // ZMAT3 // zinc finger, matrin type 3 // 3q26.3-q27 // 64393
down	2899206	-0.648283	11.7823	-6.63187	2.2233e-06	0.00040382	5.02655	NM_003522 // HIST1H2BF // histone cluster 1, H2bf // 6p21.3 // 8343 /// ENST00000359985 // HIST1H2BG // histone cluster 1, H2bg // 6p21.3 // 8339 /// ENST00000359985 // HIST1H2BF // histone cluster 1, H2bf // 6p21.3 // 8343 /// ENST00000359985 // HIST1H2BE // histone cluster 1, H2be // 6p21.3 // 8344 /// ENST00000359985 // HIST1H2BI // histone cluster 1, H2bi // 6p21.3 // 8346 /// ENST00000359985…
up	2878347	0.478359	9.30076	6.61462	2.30391e-06	0.000407751	4.99167	NM_001035235 // SRA1 // steroid receptor RNA activator 1 // 5q31.3 // 10011 /// ENST00000336283 // SRA1 // steroid receptor RNA activator 1 // 5q31.3 // 10011 /// BC067895 // SRA1 // steroid receptor RNA activator 1 // 5q31.3 // 10011
up	3790704	0.459988	11.3122	6.61034	2.32435e-06	0.000407751	4.98302	NM_021127 // PMAIP1 // phorbol-12-myristate-13-acetate-induced protein 1 // 18q21.32 // 5366 /// ENST00000316660 // PMAIP1 // phorbol-12-myristate-13-acetate-induced protein 1 // 18q21.32 // 5366 /// D90070 // PMAIP1 // phorbol-12-myristate-13-acetate-induced protein 1 // 18q21.32 // 5366 /// ENST00000269518 // PMAIP1 // phorbol-12-myristate-13-acetate-induced protein 1 // 18q21.32 // 5366
down	2974469	-0.525673	9.50438	-6.60983	2.32683e-06	0.000407751	4.98198	NM_003569 // STX7 // syntaxin 7 // 6q23.1 // 8417 /// ENST00000367941 // STX7 // syntaxin 7 // 6q23.1 // 8417 /// ENST00000309255 // STX7 // syntaxin 7 // 6q23.1 // 8417 /// U77942 // STX7 // syntaxin 7 // 6q23.1 // 8417 /// ENST00000367937 // STX7 // syntaxin 7 // 6q23.1 // 8417
down	3367338	-0.780792	6.56437	-6.60873	2.33213e-06	0.000407751	4.97975	NM_031217 // KIF18A // kinesin family member 18A // 11p14.1 // 81930 /// ENST00000263181 // KIF18A // kinesin family member 18A // 11p14.1 // 81930 /// AY791349 // KIF18A // kinesin family member 18A // 11p14.1 // 81930
down	3744263	-0.547875	9.73606	-6.57614	2.49475e-06	0.000432146	4.91372	NM_004217 // AURKB // aurora kinase B // 17p13.1 // 9212 /// ENST00000316199 // AURKB // aurora kinase B // 17p13.1 // 9212 /// BC013300 // AURKB // aurora kinase B // 17p13.1 // 9212
down	3776139	-1.03067	8.02173	-6.52016	2.80192e-06	0.000480903	4.79996	NM_006101 // NDC80 // NDC80 homolog, kinetochore complex component (S. cerevisiae) // 18p11.32 // 10403 /// ENST00000261597 // NDC80 // NDC80 homolog, kinetochore complex component (S. cerevisiae) // 18p11.32 // 10403 /// BC035617 // NDC80 // NDC80 homolog, kinetochore complex component (S. cerevisiae) // 18p11.32 // 10403
down	3413875	-0.565144	8.17889	-6.47034	3.10797e-06	0.000528581	4.69837	NM_005480 // TROAP // trophinin associated protein (tastin) // 12q13.12 // 10024 /// NM_001100620 // TROAP // trophinin associated protein (tastin) // 12q13.12 // 10024 /// ENST00000257909 // TROAP // trophinin associated protein (tastin) // 12q13.12 // 10024 /// ENST00000380327 // TROAP // trophinin associated protein (tastin) // 12q13.12 // 10024 /// U04810 // TROAP // trophinin associated prot…
down	3980560	-0.588862	7.74627	-6.46575	3.13787e-06	0.000528858	4.68898	NM_012310 // KIF4A // kinesin family member 4A // Xq13.1 // 24137 /// NM_001099293 // KIF4B // kinesin family member 4B // 5q33.1 // 285643 /// ENST00000374403 // KIF4A // kinesin family member 4A // Xq13.1 // 24137 /// AF071592 // KIF4A // kinesin family member 4A // Xq13.1 // 24137 /// ENST00000374388 // KIF4A // kinesin family member 4A // Xq13.1 // 24137
down	2945741	-0.736111	7.73818	-6.45956	3.17863e-06	0.000530945	4.67633	NM_014722 // C6orf32 // chromosome 6 open reading frame 32 // 6p22.3-p21.32 // 9750 /// NM_015864 // C6orf32 // chromosome 6 open reading frame 32 // 6p22.3-p21.32 // 9750 /// ENST00000378027 // C6orf32 // chromosome 6 open reading frame 32 // 6p22.3-p21.32 // 9750 /// ENST00000378023 // C6orf32 // chromosome 6 open reading frame 32 // 6p22.3-p21.32 // 9750 /// ENST00000229635 // C6orf32 // chrom…
up	3243164	0.395486	7.61725	6.45384	3.21679e-06	0.000532564	4.66464	NM_001007094 // ZNF37A // zinc finger protein 37A // 10p11.2 // 7587 /// NM_003421 // ZNF37A // zinc finger protein 37A // 10p11.2 // 7587 /// ENST00000351773 // ZNF37A // zinc finger protein 37A // 10p11.2 // 7587 /// ENST00000361085 // ZNF37A // zinc finger protein 37A // 10p11.2 // 7587 /// BX647089 // ZNF37A // zinc finger protein 37A // 10p11.2 // 7587 /// AK026980 // ZNF37B // zinc finger p…
up	3625674	0.686061	8.65283	6.40001	3.59986e-06	0.000587794	4.55435	NM_022841 // RFXDC2 // regulatory factor X domain containing 2 // 15q21.3 // 64864 /// ENST00000317318 // RFXDC2 // regulatory factor X domain containing 2 // 15q21.3 // 64864 /// BC112936 // RFXDC2 // regulatory factor X domain containing 2 // 15q21.3 // 64864
down	2652675	-0.858858	7.57783	-6.39824	3.61323e-06	0.000587794	4.55072	NM_018098 // ECT2 // epithelial cell transforming sequence 2 oncogene // 3q26.1-q26.2 // 1894 /// ENST00000232458 // ECT2 // epithelial cell transforming sequence 2 oncogene // 3q26.1-q26.2 // 1894 /// AY376439 // ECT2 // epithelial cell transforming sequence 2 oncogene // 3q26.1-q26.2 // 1894 /// ENST00000392692 // ECT2 // epithelial cell transforming sequence 2 oncogene // 3q26.1-q26.2 // 1894
down	3226041	-0.478286	8.06806	-6.39352	3.64914e-06	0.000588517	4.54102	NM_170600 // SH2D3C // SH2 domain containing 3C // 9q34.11 // 10044 /// NM_005489 // SH2D3C // SH2 domain containing 3C // 9q34.11 // 10044 /// ENST00000314830 // SH2D3C // SH2 domain containing 3C // 9q34.11 // 10044 /// ENST00000373277 // SH2D3C // SH2 domain containing 3C // 9q34.11 // 10044 /// ENST00000373276 // SH2D3C // SH2 domain containing 3C // 9q34.11 // 10044 /// ENST00000373274 // SH…
up	3359751	0.364608	9.0752	6.3569	3.94039e-06	0.000629786	4.46573	NM_007152 // ZNF195 // zinc finger protein 195 // 11p15.5 // 7748 /// ENST00000354599 // ZNF195 // zinc finger protein 195 // 11p15.5 // 7748 /// AK290099 // ZNF195 // zinc finger protein 195 // 11p15.5 // 7748 /// ENST00000005082 // ZNF195 // zinc finger protein 195 // 11p15.5 // 7748 /// ENST00000399602 // ZNF195 // zinc finger protein 195 // 11p15.5 // 7748 /// ENST00000343338 // ZNF195 // zin…
down	2946364	-0.556817	9.7019	-6.35306	3.97235e-06	0.000629786	4.45781	NM_021018 // HIST1H3F // histone cluster 1, H3f // 6p22.1 // 8968 /// ENST00000230495 // HIST1H2BN // histone cluster 1, H2bn // 6p22-p21.3 // 8341 /// ENST00000230495 // HIST1H3A // histone cluster 1, H3a // 6p21.3 // 8350 /// ENST00000230495 // HIST1H3D // histone cluster 1, H3d // 6p21.3 // 8351 /// ENST00000230495 // HIST1H3C // histone cluster 1, H3c // 6p21.3 // 8352 /// ENST00000230495 // …
up	3448481	0.52111	9.63738	6.33668	4.11136e-06	0.000646347	4.42409	NM_016551 // TM7SF3 // transmembrane 7 superfamily member 3 // 12q11-q12 // 51768 /// ENST00000343028 // TM7SF3 // transmembrane 7 superfamily member 3 // 12q11-q12 // 51768 /// AK023085 // TM7SF3 // transmembrane 7 superfamily member 3 // 12q11-q12 // 51768
down	3750785	-0.52909	8.89744	-6.32587	4.2059e-06	0.0006557	4.40179	NM_006461 // SPAG5 // sperm associated antigen 5 // 17q11.2 // 10615 /// ENST00000321765 // SPAG5 // sperm associated antigen 5 // 17q11.2 // 10615 /// AF399910 // SPAG5 // sperm associated antigen 5 // 17q11.2 // 10615
down	2900059	-0.583712	12.341	-6.31073	4.34203e-06	0.000671328	4.37055	NM_003521 // HIST1H2BM // histone cluster 1, H2bm // 6p22-p21.3 // 8342 /// ENST00000359465 // HIST1H2BM // histone cluster 1, H2bm // 6p22-p21.3 // 8342 /// BC066244 // HIST1H2BM // histone cluster 1, H2bm // 6p22-p21.3 // 8342
down	3751625	-0.4721	8.23215	-6.27042	4.72714e-06	0.00072488	4.28721	NM_033389 // SSH2 // slingshot homolog 2 (Drosophila) // 17q11.2 // 85464 /// ENST00000269033 // SSH2 // slingshot homolog 2 (Drosophila) // 17q11.2 // 85464 /// AB099290 // SSH2 // slingshot homolog 2 (Drosophila) // 17q11.2 // 85464 /// ENST00000394848 // SSH2 // slingshot homolog 2 (Drosophila) // 17q11.2 // 85464
down	3728964	-0.802301	8.11003	-6.26415	4.7901e-06	0.000728563	4.27423	NM_018304 // PRR11 // proline rich 11 // 17q22 // 55771 /// ENST00000262293 // PRR11 // proline rich 11 // 17q22 // 55771 /// BC008669 // PRR11 // proline rich 11 // 17q22 // 55771 /// AK225380 // PRR11 // proline rich 11 // 17q22 // 55771
up	2550325	0.402832	8.21126	6.22542	5.19873e-06	0.000782521	4.19393	NM_148962 // OXER1 // oxoeicosanoid (OXE) receptor 1 // 2p21 // 165140 /// ENST00000378661 // OXER1 // oxoeicosanoid (OXE) receptor 1 // 2p21 // 165140 /// BC063549 // OXER1 // oxoeicosanoid (OXE) receptor 1 // 2p21 // 165140
down	2620641	-0.458723	9.00511	-6.22273	5.22852e-06	0.000782521	4.18833	NM_014240 // LIMD1 // LIM domains containing 1 // 3p21.3 // 8994 /// ENST00000273317 // LIMD1 // LIM domains containing 1 // 3p21.3 // 8994 /// BC117236 // LIMD1 // LIM domains containing 1 // 3p21.3 // 8994
up	2951881	1.18689	5.23214	6.20093	5.47553e-06	0.000812987	4.14305	NM_152990 // PXT1 // peroxisomal, testis specific 1 // 6p21.31 // 222659 /// ENST00000316266 // PXT1 // peroxisomal, testis specific 1 // 6p21.31 // 222659 /// BC031105 // PXT1 // peroxisomal, testis specific 1 // 6p21.31 // 222659
down	2766788	-0.382745	9.09489	-6.17625	5.76981e-06	0.000849934	4.09169	NM_001098634 // RBM47 // RNA binding motif protein 47 // 4p13-p12 // 54502 /// NM_019027 // RBM47 // RNA binding motif protein 47 // 4p13-p12 // 54502 /// ENST00000381793 // RBM47 // RNA binding motif protein 47 // 4p13-p12 // 54502 /// ENST00000319592 // RBM47 // RNA binding motif protein 47 // 4p13-p12 // 54502 /// ENST00000295971 // RBM47 // RNA binding motif protein 47 // 4p13-p12 // 54502 //…
up	3379452	0.553012	9.59686	6.15106	6.08694e-06	0.000889645	4.03919	AF264781 // C11orf24 // chromosome 11 open reading frame 24 // 11q13 // 53838 /// BC011765 // C11orf24 // chromosome 11 open reading frame 24 // 11q13 // 53838 /// AY358754 // C11orf24 // chromosome 11 open reading frame 24 // 11q13 // 53838 /// ENST00000304271 // C11orf24 // chromosome 11 open reading frame 24 // 11q13 // 53838
up	2690956	0.474349	7.46864	6.06289	7.34544e-06	0.00106526	3.85477	NM_022135 // POPDC2 // popeye domain containing 2 // 3q13.33 // 64091 /// ENST00000264231 // COX17 // COX17 cytochrome c oxidase assembly homolog (S. cerevisiae) // 3q13.33 // 10063 /// ENST00000264231 // POPDC2 // popeye domain containing 2 // 3q13.33 // 64091 /// ENST00000341124 // POPDC2 // popeye domain containing 2 // 3q13.33 // 64091 /// AK226022 // POPDC2 // popeye domain containing 2 // 3…
down	3442322	-0.785609	8.50954	-6.02306	7.9987e-06	0.0011399	3.77116	NM_031299 // CDCA3 // cell division cycle associated 3 // 12p13 // 83461 /// ENST00000229265 // CDCA3 // cell division cycle associated 3 // 12p13 // 83461 /// BC036512 // CDCA3 // cell division cycle associated 3 // 12p13 // 83461
up	3451246	0.494518	8.31678	6.02191	8.01843e-06	0.0011399	3.76874	NM_173601 // GLT8D3 // glycosyltransferase 8 domain containing 3 // 12q12 // 283464 /// NM_001099650 // GLT8D3 // glycosyltransferase 8 domain containing 3 // 12q12 // 283464 /// ENST00000398675 // GLT8D3 // glycosyltransferase 8 domain containing 3 // 12q12 // 283464 /// ENST00000280876 // GLT8D3 // glycosyltransferase 8 domain containing 3 // 12q12 // 283464 /// BC030023 // GLT8D3 // glycosyltr…
up	3377988	0.452079	7.41943	6.02049	8.04293e-06	0.0011399	3.76574	NM_005438 // FOSL1 // FOS-like antigen 1 // 11q13 // 8061 /// ENST00000312562 // FOSL1 // FOS-like antigen 1 // 11q13 // 8061 /// BC016648 // FOSL1 // FOS-like antigen 1 // 11q13 // 8061
down	2899146	-0.459774	12.238	-5.99727	8.45334e-06	0.00118906	3.71689	NM_003542 // HIST1H4C // histone cluster 1, H4c // 6p21.3 // 8364 /// ENST00000377803 // HIST4H4 // histone cluster 4, H4 // 12p12.3 // 121504 /// ENST00000377803 // HIST2H4B // histone cluster 2, H4b // 1q21 // 554313 /// ENST00000377803 // HIST1H4I // histone cluster 1, H4i // 6p21.33 // 8294 /// ENST00000377803 // HIST1H4A // histone cluster 1, H4a // 6p21.3 // 8359 /// ENST00000377803 // HIST…
up	3868659	0.476175	9.96646	5.97181	8.9282e-06	0.00123851	3.66325	NM_199249 // C19orf48 // chromosome 19 open reading frame 48 // 19q13.33 // 84798 /// NM_199250 // C19orf48 // chromosome 19 open reading frame 48 // 19q13.33 // 84798 /// ENST00000391812 // C19orf48 // chromosome 19 open reading frame 48 // 19q13.33 // 84798 /// ENST00000345523 // C19orf48 // chromosome 19 open reading frame 48 // 19q13.33 // 84798 /// ENST00000391811 // C19orf48 // chromosome 1…
up	3487600	0.913343	6.02354	5.97066	8.95048e-06	0.00123851	3.6608	BC035749 // C13orf31 // chromosome 13 open reading frame 31 // 13q14.11 // 144811 /// NM_153218 // C13orf31 // chromosome 13 open reading frame 31 // 13q14.11 // 144811 /// ENST00000325686 // C13orf31 // chromosome 13 open reading frame 31 // 13q14.11 // 144811
down	2364438	-0.689682	7.77236	-5.96791	9.00346e-06	0.00123851	3.65501	NM_145697 // NUF2 // NUF2, NDC80 kinetochore complex component, homolog (S. cerevisiae) // 1q23.3 // 83540 /// NM_031423 // NUF2 // NUF2, NDC80 kinetochore complex component, homolog (S. cerevisiae) // 1q23.3 // 83540 /// ENST00000271452 // NUF2 // NUF2, NDC80 kinetochore complex component, homolog (S. cerevisiae) // 1q23.3 // 83540 /// ENST00000367900 // NUF2 // NUF2, NDC80 kinetochore complex c…
up	2648378	0.347021	8.79198	5.85283	1.15386e-05	0.00157565	3.41146	NM_002886 // RAP2B // RAP2B, member of RAS oncogene family // 3q25.2 // 5912 /// ENST00000323534 // RAP2B // RAP2B, member of RAS oncogene family // 3q25.2 // 5912 /// BC012362 // RAP2B // RAP2B, member of RAS oncogene family // 3q25.2 // 5912
down	3096007	-0.393835	8.91458	-5.84071	1.18452e-05	0.0016058	3.38572	NM_006803 // AP3M2 // adaptor-related protein complex 3, mu 2 subunit // 8p11.2 // 10947 /// ENST00000174653 // AP3M2 // adaptor-related protein complex 3, mu 2 subunit // 8p11.2 // 10947 /// ENST00000396926 // AP3M2 // adaptor-related protein complex 3, mu 2 subunit // 8p11.2 // 10947 /// BX648390 // AP3M2 // adaptor-related protein complex 3, mu 2 subunit // 8p11.2 // 10947
down	2946353	-0.63925	7.89993	-5.8105	1.26463e-05	0.00170207	3.32146	NM_005320 // HIST1H1D // histone cluster 1, H1d // 6p21.3 // 3007 /// ENST00000244534 // HIST1H1D // histone cluster 1, H1d // 6p21.3 // 3007 /// BC104874 // HIST1H1D // histone cluster 1, H1d // 6p21.3 // 3007
up	2948630	0.529967	9.4843	5.79942	1.29537e-05	0.00173098	3.29789	NM_003897 // IER3 // immediate early response 3 // 6p21.3 // 8870 /// ENST00000259874 // IER3 // immediate early response 3 // 6p21.3 // 8870 /// BC005080 // IER3 // immediate early response 3 // 6p21.3 // 8870 /// ENST00000376377 // IER3 // immediate early response 3 // 6p21.3 // 8870 /// ENST00000400439 // IER3 // immediate early response 3 // 6p21.3 // 8870 /// ENST00000400509 // IER3 // immed…
down	3734379	-0.367067	10.4594	-5.78287	1.34274e-05	0.00178155	3.26263	NM_007261 // CD300A // CD300a molecule // 17q25.1 // 11314 /// ENST00000360141 // CD300A // CD300a molecule // 17q25.1 // 11314 /// BC032352 // CD300A // CD300a molecule // 17q25.1 // 11314 /// ENST00000310828 // CD300A // CD300a molecule // 17q25.1 // 11314 /// ENST00000361933 // CD300A // CD300a molecule // 17q25.1 // 11314
up	2911903	0.517479	10.2187	5.76074	1.40887e-05	0.00185614	3.21542	NM_003463 // PTP4A1 // protein tyrosine phosphatase type IVA, member 1 // 6q12 // 7803 /// ENST00000370651 // PTP4A1 // protein tyrosine phosphatase type IVA, member 1 // 6q12 // 7803 /// BC023975 // PTP4A1 // protein tyrosine phosphatase type IVA, member 1 // 6q12 // 7803 /// ENST00000370650 // PTP4A1 // protein tyrosine phosphatase type IVA, member 1 // 6q12 // 7803 /// ENST00000370644 // PTP4A…
down	3960827	-0.511323	8.93492	-5.73885	1.47759e-05	0.00193306	3.16866	NM_015374 // UNC84B // unc-84 homolog B (C. elegans) // 22q13.1 // 25777 /// ENST00000216064 // UNC84B // unc-84 homolog B (C. elegans) // 22q13.1 // 25777 /// ENST00000396784 // UNC84B // unc-84 homolog B (C. elegans) // 22q13.1 // 25777 /// BX537962 // UNC84B // unc-84 homolog B (C. elegans) // 22q13.1 // 25777
up	3467315	0.599444	7.92856	5.65057	1.79139e-05	0.00232732	2.97956	NM_153687 // IKIP // IKK interacting protein // 12q23.1 // 121457 /// NM_201612 // IKIP // IKK interacting protein // 12q23.1 // 121457 /// NM_201613 // IKIP // IKK interacting protein // 12q23.1 // 121457 /// ENST00000299157 // IKIP // IKK interacting protein // 12q23.1 // 121457 /// ENST00000393042 // IKIP // IKK interacting protein // 12q23.1 // 121457 /// ENST00000342502 // IKIP // IKK intera…
down	2914777	-0.782699	7.6404	-5.62672	1.88735e-05	0.00243508	2.92833	NM_003318 // TTK // TTK protein kinase // 6q13-q21 // 7272 /// ENST00000369798 // TTK // TTK protein kinase // 6q13-q21 // 7272 /// ENST00000230510 // TTK // TTK protein kinase // 6q13-q21 // 7272 /// BC032858 // TTK // TTK protein kinase // 6q13-q21 // 7272
down	2899768	-0.426694	7.8278	-5.61569	1.93352e-05	0.00247755	2.9046	NM_003495 // HIST1H4I // histone cluster 1, H4i // 6p21.33 // 8294 /// ENST00000354348 // HIST4H4 // histone cluster 4, H4 // 12p12.3 // 121504 /// ENST00000354348 // HIST2H4B // histone cluster 2, H4b // 1q21 // 554313 /// ENST00000354348 // HIST1H4I // histone cluster 1, H4i // 6p21.33 // 8294 /// ENST00000354348 // HIST1H4A // histone cluster 1, H4a // 6p21.3 // 8359 /// ENST00000354348 // HIS…
down	3756193	-0.771837	9.40888	-5.6115	1.95137e-05	0.00248342	2.89557	NM_001067 // TOP2A // topoisomerase (DNA) II alpha 170kDa // 17q21-q22 // 7153 /// ENST00000357601 // TOP2A // topoisomerase (DNA) II alpha 170kDa // 17q21-q22 // 7153 /// J04088 // TOP2A // topoisomerase (DNA) II alpha 170kDa // 17q21-q22 // 7153 /// ENST00000348049 // TOP2A // topoisomerase (DNA) II alpha 170kDa // 17q21-q22 // 7153 /// ENST00000269577 // TOP2A // topoisomerase (DNA) II alpha 1…
up	2562233	0.614114	8.10791	5.52887	2.33955e-05	0.00294761	2.71743	NM_017750 // RETSAT // retinol saturase (all-trans-retinol 13,14-reductase) // 2p11.2 // 54884 /// ENST00000295802 // RETSAT // retinol saturase (all-trans-retinol 13,14-reductase) // 2p11.2 // 54884 /// BC068517 // RETSAT // retinol saturase (all-trans-retinol 13,14-reductase) // 2p11.2 // 54884 /// ENST00000263854 // RETSAT // retinol saturase (all-trans-retinol 13,14-reductase) // 2p11.2 // 54…
down	3008164	-0.422253	9.72701	-5.5273	2.34763e-05	0.00294761	2.71405	NM_032464 // LAT2 // linker for activation of T cells family, member 2 // 7q11.23 // 7462 /// NM_032463 // LAT2 // linker for activation of T cells family, member 2 // 7q11.23 // 7462 /// NM_014146 // LAT2 // linker for activation of T cells family, member 2 // 7q11.23 // 7462 /// ENST00000361082 // LAT2 // linker for activation of T cells family, member 2 // 7q11.23 // 7462 /// ENST00000275635 /…
up	3628469	0.500111	10.9107	5.51751	2.39879e-05	0.00299177	2.69288	NM_015920 // RPS27L // ribosomal protein S27-like // 15q22.2 // 51065 /// ENST00000330964 // RPS27L // ribosomal protein S27-like // 15q22.2 // 51065 /// BC047648 // RPS27L // ribosomal protein S27-like // 15q22.2 // 51065 /// ENST00000380356 // RPS27L // ribosomal protein S27-like // 15q22.2 // 51065
down	2434080	-0.50501	10.0774	-5.51361	2.41946e-05	0.00299757	2.68445	NM_001005464 // HIST2H3A // histone cluster 2, H3a // 1q21.2 // 333932 /// NM_021059 // HIST2H3C // histone cluster 2, H3c // 1q21.2 // 126961 /// NM_001123375 // HIST2H3D // histone cluster 2, H3d // 1q21.2 // 653604 /// ENST00000369158 // HIST2H3C // histone cluster 2, H3c // 1q21.2 // 126961 /// ENST00000369158 // HIST2H3A // histone cluster 2, H3a // 1q21.2 // 333932 /// ENST00000369158 // HI…
up	3430776	0.434342	10.7766	5.46527	2.69158e-05	0.00330023	2.5798	NM_014301 // ISCU // iron-sulfur cluster scaffold homolog (E. coli) // 12q24.1 // 23479 /// NM_213595 // ISCU // iron-sulfur cluster scaffold homolog (E. coli) // 12q24.1 // 23479 /// ENST00000338291 // ISCU // iron-sulfur cluster scaffold homolog (E. coli) // 12q24.1 // 23479 /// ENST00000311893 // ISCU // iron-sulfur cluster scaffold homolog (E. coli) // 12q24.1 // 23479 /// ENST00000392807 // …
down	3752271	-0.69163	6.27544	-5.46402	2.69903e-05	0.00330023	2.57709	NM_001003927 // EVI2A // ecotropic viral integration site 2A // 17q11.2 // 2123 /// NM_014210 // EVI2A // ecotropic viral integration site 2A // 17q11.2 // 2123 /// ENST00000247270 // EVI2A // ecotropic viral integration site 2A // 17q11.2 // 2123 /// ENST00000394755 // EVI2A // ecotropic viral integration site 2A // 17q11.2 // 2123 /// ENST00000394755 // EVI2B // ecotropic viral integration site…
down	2877378	-0.728821	7.54539	-5.46003	2.7229e-05	0.00330779	2.56845	NM_001790 // CDC25C // cell division cycle 25 homolog C (S. pombe) // 5q31 // 995 /// NM_022809 // CDC25C // cell division cycle 25 homolog C (S. pombe) // 5q31 // 995 /// ENST00000323760 // CDC25C // cell division cycle 25 homolog C (S. pombe) // 5q31 // 995 /// ENST00000348983 // CDC25C // cell division cycle 25 homolog C (S. pombe) // 5q31 // 995 /// ENST00000356505 // CDC25C // cell division …
down	2843163	-0.338355	9.39382	-5.45641	2.74478e-05	0.00331286	2.56059	NM_001004106 // GRK6 // G protein-coupled receptor kinase 6 // 5q35 // 2870 /// NM_002082 // GRK6 // G protein-coupled receptor kinase 6 // 5q35 // 2870 /// NM_001004105 // GRK6 // G protein-coupled receptor kinase 6 // 5q35 // 2870 /// ENST00000355472 // GRK6 // G protein-coupled receptor kinase 6 // 5q35 // 2870 /// ENST00000393576 // GRK6 // G protein-coupled receptor kinase 6 // 5q35 // 2870 …
up	3815566	0.281877	8.75903	5.45328	2.7638e-05	0.00331443	2.55381	NM_000455 // STK11 // serine/threonine kinase 11 // 19p13.3 // 6794 /// ENST00000326873 // STK11 // serine/threonine kinase 11 // 19p13.3 // 6794 /// BC019334 // STK11 // serine/threonine kinase 11 // 19p13.3 // 6794
down	2899102	-0.551835	11.8565	-5.39399	3.15111e-05	0.00375484	2.42505	NM_003531 // HIST1H3C // histone cluster 1, H3c // 6p21.3 // 8352 /// ENST00000360577 // HIST1H2BN // histone cluster 1, H2bn // 6p22-p21.3 // 8341 /// ENST00000360577 // HIST1H3A // histone cluster 1, H3a // 6p21.3 // 8350 /// ENST00000360577 // HIST1H3D // histone cluster 1, H3d // 6p21.3 // 8351 /// ENST00000360577 // HIST1H3C // histone cluster 1, H3c // 6p21.3 // 8352 /// ENST00000360577 // …
up	3711700	0.288784	8.36282	5.33412	3.59862e-05	0.00423542	2.29468	NM_020652 // ZNF286A // zinc finger protein 286A // 17p11.2 // 57335 /// ENST00000395894 // ZNF286A // zinc finger protein 286A // 17p11.2 // 57335 /// ENST00000285274 // ZNF286A // zinc finger protein 286A // 17p11.2 // 57335 /// BC025260 // ZNF286A // zinc finger protein 286A // 17p11.2 // 57335 /// AB058777 // ZNF286A // zinc finger protein 286A // 17p11.2 // 57335 /// AB058777 // TBC1D26 // T…
up	2953798	0.264509	6.75236	5.3335	3.60354e-05	0.00423542	2.29334	NM_018561 // USP49 // ubiquitin specific peptidase 49 // 6p21 // 25862 /// ENST00000373006 // USP49 // ubiquitin specific peptidase 49 // 6p21 // 25862 /// ENST00000297229 // USP49 // ubiquitin specific peptidase 49 // 6p21 // 25862 /// BC014176 // USP49 // ubiquitin specific peptidase 49 // 6p21 // 25862 /// ENST00000394255 // USP49 // ubiquitin specific peptidase 49 // 6p21 // 25862 /// ENST000…
down	3655628	-0.351122	9.09533	-5.33116	3.62234e-05	0.00423542	2.28824	NM_007317 // KIF22 // kinesin family member 22 // 16p11.2 // 3835 /// ENST00000160827 // KIF22 // kinesin family member 22 // 16p11.2 // 3835 /// AB017430 // KIF22 // kinesin family member 22 // 16p11.2 // 3835 /// ENST00000400751 // KIF22 // kinesin family member 22 // 16p11.2 // 3835 /// ENST00000400750 // KIF22 // kinesin family member 22 // 16p11.2 // 3835
up	3127745	1.01919	7.76122	5.28379	4.02481e-05	0.00467678	2.18482	NM_003840 // TNFRSF10D // tumor necrosis factor receptor superfamily, member 10d, decoy with truncated death domain // 8p21 // 8793 /// ENST00000312584 // TNFRSF10D // tumor necrosis factor receptor superfamily, member 10d, decoy with truncated death domain // 8p21 // 8793 /// AY358285 // TNFRSF10D // tumor necrosis factor receptor superfamily, member 10d, decoy with truncated death domain // 8p2…
down	2593464	-0.410991	8.76179	-5.27271	4.12532e-05	0.00476398	2.16061	NM_153697 // ANKRD44 // ankyrin repeat domain 44 // 2q33.1 // 91526 /// ENST00000328737 // ANKRD44 // ankyrin repeat domain 44 // 2q33.1 // 91526 /// BC016985 // ANKRD44 // ankyrin repeat domain 44 // 2q33.1 // 91526 /// ENST00000282272 // ANKRD44 // ankyrin repeat domain 44 // 2q33.1 // 91526 /// ENST00000337207 // ANKRD44 // ankyrin repeat domain 44 // 2q33.1 // 91526
up	3358425	0.58316	8.27011	5.26654	4.18243e-05	0.00477053	2.14711	NM_018494 // LRDD // leucine-rich repeats and death domain containing // 11p15.5 // 55367 /// NM_145886 // LRDD // leucine-rich repeats and death domain containing // 11p15.5 // 55367 /// NM_145887 // LRDD // leucine-rich repeats and death domain containing // 11p15.5 // 55367 /// ENST00000347755 // LRDD // leucine-rich repeats and death domain containing // 11p15.5 // 55367 /// AB209529 // LRDD …
up	3592109	0.62545	10.1296	5.26357	4.2102e-05	0.00477053	2.14062	NM_003104 // SORD // sorbitol dehydrogenase // 15q15.3 // 6652 /// ENST00000267814 // SORD // sorbitol dehydrogenase // 15q15.3 // 6652 /// BC021085 // SORD // sorbitol dehydrogenase // 15q15.3 // 6652
up	3571248	0.368064	8.70918	5.26318	4.21388e-05	0.00477053	2.13976	NM_021260 // ZFYVE1 // zinc finger, FYVE domain containing 1 // 14q22-q24 // 53349 /// NM_178441 // ZFYVE1 // zinc finger, FYVE domain containing 1 // 14q22-q24 // 53349 /// ENST00000318876 // ZFYVE1 // zinc finger, FYVE domain containing 1 // 14q22-q24 // 53349 /// ENST00000394207 // ZFYVE1 // zinc finger, FYVE domain containing 1 // 14q22-q24 // 53349 /// BC053520 // ZFYVE1 // zinc finger, FYVE…
down	3257031	-0.570894	7.28841	-5.26115	4.23299e-05	0.00477053	2.13532	NM_020799 // STAMBPL1 // STAM binding protein-like 1 // 10q23.31 // 57559 /// ENST00000371926 // STAMBPL1 // STAM binding protein-like 1 // 10q23.31 // 57559 /// ENST00000371924 // STAMBPL1 // STAM binding protein-like 1 // 10q23.31 // 57559 /// ENST00000371927 // STAMBPL1 // STAM binding protein-like 1 // 10q23.31 // 57559 /// BX649096 // STAMBPL1 // STAM binding protein-like 1 // 10q23.31 // 57…
down	3604287	-0.301435	7.46037	-5.24283	4.40948e-05	0.00493968	2.09523	NM_172217 // IL16 // interleukin 16 (lymphocyte chemoattractant factor) // 15q26.3 // 3603 /// NM_004513 // IL16 // interleukin 16 (lymphocyte chemoattractant factor) // 15q26.3 // 3603 /// ENST00000360547 // IL16 // interleukin 16 (lymphocyte chemoattractant factor) // 15q26.3 // 3603 /// ENST00000355368 // IL16 // interleukin 16 (lymphocyte chemoattractant factor) // 15q26.3 // 3603 /// ENST000…
up	3828067	0.578413	8.49693	5.21925	4.64776e-05	0.00517561	2.04358	NM_024310 // PLEKHF1 // pleckstrin homology domain containing, family F (with FYVE domain) member 1 // 19q12 // 79156 /// ENST00000299373 // PLEKHF1 // pleckstrin homology domain containing, family F (with FYVE domain) member 1 // 19q12 // 79156 /// AY037145 // PLEKHF1 // pleckstrin homology domain containing, family F (with FYVE domain) member 1 // 19q12 // 79156
up	3532560	0.617253	7.43454	5.17885	5.0869e-05	0.00563111	1.95498	NM_032352 // BRMS1L // breast cancer metastasis-suppressor 1-like // 14q13.2 // 84312 /// ENST00000216807 // BRMS1L // breast cancer metastasis-suppressor 1-like // 14q13.2 // 84312 /// BC006250 // BRMS1L // breast cancer metastasis-suppressor 1-like // 14q13.2 // 84312
down	3428268	-0.68218	6.28903	-5.14045	5.54345e-05	0.0061004	1.87065	NM_174942 // GAS2L3 // growth arrest-specific 2 like 3 // 12q23.1 // 283431 /// ENST00000266754 // GAS2L3 // growth arrest-specific 2 like 3 // 12q23.1 // 283431 /// AK095594 // GAS2L3 // growth arrest-specific 2 like 3 // 12q23.1 // 283431
down	3127334	-0.297029	8.50143	-5.11814	5.8277e-05	0.00637571	1.82159	NM_025232 // REEP4 // receptor accessory protein 4 // 8p21.3 // 80346 /// ENST00000306306 // REEP4 // receptor accessory protein 4 // 8p21.3 // 80346 /// BC013048 // REEP4 // receptor accessory protein 4 // 8p21.3 // 80346 /// CR457353 // REEP4 // receptor accessory protein 4 // 8p21.3 // 80346 /// ENST00000334530 // REEP4 // receptor accessory protein 4 // 8p21.3 // 80346
down	3601840	-0.303695	10.1033	-5.10259	6.03464e-05	0.00654681	1.78735	NM_004383 // CSK // c-src tyrosine kinase // 15q23-q25 // 1445 /// ENST00000220003 // CSK // c-src tyrosine kinase // 15q23-q25 // 1445 /// BC106073 // CSK // c-src tyrosine kinase // 15q23-q25 // 1445
up	3331392	0.349899	8.49447	5.10116	6.05409e-05	0.00654681	1.7842	NM_006831 // CLP1 // CLP1, cleavage and polyadenylation factor I subunit, homolog (S. cerevisiae) // 11q12 // 10978 /// ENST00000302731 // CLP1 // CLP1, cleavage and polyadenylation factor I subunit, homolog (S. cerevisiae) // 11q12 // 10978 /// U73524 // CLP1 // CLP1, cleavage and polyadenylation factor I subunit, homolog (S. cerevisiae) // 11q12 // 10978
down	2378121	-0.637484	8.56932	-5.09772	6.10098e-05	0.0065596	1.77663	NM_025228 // TRAF3IP3 // TRAF3 interacting protein 3 // 1q32.3-q41 // 80342 /// ENST00000010338 // TRAF3IP3 // TRAF3 interacting protein 3 // 1q32.3-q41 // 80342 /// ENST00000367023 // TRAF3IP3 // TRAF3 interacting protein 3 // 1q32.3-q41 // 80342 /// ENST00000367025 // TRAF3IP3 // TRAF3 interacting protein 3 // 1q32.3-q41 // 80342 /// ENST00000367024 // TRAF3IP3 // TRAF3 interacting protein 3 //…
down	3571553	-0.389513	8.51238	-5.08809	6.23429e-05	0.00666463	1.75542	NM_194278 // C14orf43 // chromosome 14 open reading frame 43 // 14q24.3 // 91748 /// NM_001043318 // C14orf43 // chromosome 14 open reading frame 43 // 14q24.3 // 91748 /// ENST00000286523 // C14orf43 // chromosome 14 open reading frame 43 // 14q24.3 // 91748 /// ENST00000394071 // C14orf43 // chromosome 14 open reading frame 43 // 14q24.3 // 91748 /// BC009202 // C14orf43 // chromosome 14 open r…
down	3204680	-0.473633	7.83187	-5.07284	6.45144e-05	0.00685759	1.72184	NM_014450 // SIT1 // signaling threshold regulating transmembrane adaptor 1 // 9p13-p12 // 27240 /// ENST00000259608 // SIT1 // signaling threshold regulating transmembrane adaptor 1 // 9p13-p12 // 27240 /// BC102029 // SIT1 // signaling threshold regulating transmembrane adaptor 1 // 9p13-p12 // 27240
up	3185498	0.325222	7.31608	5.04922	6.80325e-05	0.00717137	1.66976	NM_001860 // SLC31A2 // solute carrier family 31 (copper transporters), member 2 // 9q31-q32 // 1318 /// ENST00000259392 // SLC31A2 // solute carrier family 31 (copper transporters), member 2 // 9q31-q32 // 1318 /// ENST00000374220 // SLC31A2 // solute carrier family 31 (copper transporters), member 2 // 9q31-q32 // 1318 /// ENST00000394724 // SLC31A2 // solute carrier family 31 (copper transport…
down	3302187	-0.539545	8.09655	-5.04791	6.82331e-05	0.00717137	1.66687	NM_032900 // ARHGAP19 // Rho GTPase activating protein 19 // 10q24.1 // 84986 /// ENST00000358531 // ARHGAP19 // Rho GTPase activating protein 19 // 10q24.1 // 84986 /// ENST00000316676 // ARHGAP19 // Rho GTPase activating protein 19 // 10q24.1 // 84986 /// ENST00000371027 // ARHGAP19 // Rho GTPase activating protein 19 // 10q24.1 // 84986 /// ENST00000358308 // ARHGAP19 // Rho GTPase activating …
down	2900143	-0.889886	5.52823	-5.0379	6.97873e-05	0.00729375	1.64478	NM_012367 // OR2B6 // olfactory receptor, family 2, subfamily B, member 6 // 6p21.3 // 26212 /// ENST00000244623 // OR2B6 // olfactory receptor, family 2, subfamily B, member 6 // 6p21.3 // 26212 /// BC110457 // OR2B6 // olfactory receptor, family 2, subfamily B, member 6 // 6p21.3 // 26212
up	3680524	0.477953	9.33442	5.03249	7.06421e-05	0.00733683	1.63284	NM_014153 // ZC3H7A // zinc finger CCCH-type containing 7A // 16p13-p12 // 29066 /// ENST00000396516 // ZC3H7A // zinc finger CCCH-type containing 7A // 16p13-p12 // 29066 /// ENST00000355758 // ZC3H7A // zinc finger CCCH-type containing 7A // 16p13-p12 // 29066 /// AY163807 // ZC3H7A // zinc finger CCCH-type containing 7A // 16p13-p12 // 29066
down	2947063	-0.507861	9.68584	-5.03034	7.09838e-05	0.00733683	1.62811	NM_003510 // HIST1H2AK // histone cluster 1, H2ak // 6p22-p21.3 // 8330 /// ENST00000330180 // HIST1H2AI // histone cluster 1, H2ai // 6p22-p21.3 // 8329 /// ENST00000330180 // HIST1H2AK // histone cluster 1, H2ak // 6p22-p21.3 // 8330 /// ENST00000330180 // HIST1H2AJ // histone cluster 1, H2aj // 6p22-p21.3 // 8331 /// ENST00000330180 // HIST1H2AL // histone cluster 1, H2al // 6p22-p21.3 // 8332…
down	3178583	-0.508108	8.99139	-5.0223	7.22801e-05	0.00742976	1.61036	NM_001827 // CKS2 // CDC28 protein kinase regulatory subunit 2 // 9q22 // 1164 /// ENST00000314355 // CKS2 // CDC28 protein kinase regulatory subunit 2 // 9q22 // 1164 /// BC006458 // CKS2 // CDC28 protein kinase regulatory subunit 2 // 9q22 // 1164
up	3831975	0.465925	5.02744	5.01915	7.27948e-05	0.00744178	1.6034	ENST00000316433 // ZNF540 // zinc finger protein 540 // 19q13.12 // 163255 /// BX537980 // ZNF540 // zinc finger protein 540 // 19q13.12 // 163255 /// BC126478 // ZNF540 // zinc finger protein 540 // 19q13.12 // 163255 /// AK290486 // ZNF540 // zinc finger protein 540 // 19q13.12 // 163255 /// ENST00000343599 // ZNF540 // zinc finger protein 540 // 19q13.12 // 163255 /// ENST00000349481 // ZNF540…
down	2349129	-0.541219	7.84013	-5.0033	7.54396e-05	0.00766554	1.5684	NM_001400 // S1PR1 // sphingosine-1-phosphate receptor 1 // 1p21 // 1901 /// ENST00000305352 // S1PR1 // sphingosine-1-phosphate receptor 1 // 1p21 // 1901 /// BC018650 // S1PR1 // sphingosine-1-phosphate receptor 1 // 1p21 // 1901
down	2866225	-0.479304	10.6845	-5.00117	7.58031e-05	0.00766554	1.56369	NM_002397 // MEF2C // myocyte enhancer factor 2C // 5q14 // 4208 /// ENST00000340208 // MEF2C // myocyte enhancer factor 2C // 5q14 // 4208 /// BC026341 // MEF2C // myocyte enhancer factor 2C // 5q14 // 4208
up	3945572	0.390827	10.159	4.99117	7.75307e-05	0.00775957	1.54159	NM_014508 // APOBEC3C // apolipoprotein B mRNA editing enzyme, catalytic polypeptide-like 3C // 22q13.1-q13.2 // 27350 /// ENST00000361441 // APOBEC3D // apolipoprotein B mRNA editing enzyme, catalytic polypeptide-like 3D // 22q13.1-q13.2 // 140564 /// ENST00000361441 // APOBEC3C // apolipoprotein B mRNA editing enzyme, catalytic polypeptide-like 3C // 22q13.1-q13.2 // 27350 /// BC011739 // APOBE…
down	2899243	-0.517528	10.7071	-4.99099	7.75625e-05	0.00775957	1.54119	NM_003540 // HIST1H4F // histone cluster 1, H4f // 6p21.3 // 8361 /// ENST00000377745 // HIST4H4 // histone cluster 4, H4 // 12p12.3 // 121504 /// ENST00000377745 // HIST2H4B // histone cluster 2, H4b // 1q21 // 554313 /// ENST00000377745 // HIST1H4I // histone cluster 1, H4i // 6p21.33 // 8294 /// ENST00000377745 // HIST1H4A // histone cluster 1, H4a // 6p21.3 // 8359 /// ENST00000377745 // HIST…
down	3352130	-0.337595	8.89881	-4.98677	7.83029e-05	0.00779197	1.53187	NM_032015 // RNF26 // ring finger protein 26 // 11q23 // 79102 /// ENST00000311413 // RNF26 // ring finger protein 26 // 11q23 // 79102 /// BC007534 // RNF26 // ring finger protein 26 // 11q23 // 79102
down	2672096	-0.580696	5.86313	-4.98206	7.91399e-05	0.00783359	1.52145	NM_001295 // CCR1 // chemokine (C-C motif) receptor 1 // 3p21 // 1230 /// ENST00000296140 // CCR1 // chemokine (C-C motif) receptor 1 // 3p21 // 1230 /// L10918 // CCR1 // chemokine (C-C motif) receptor 1 // 3p21 // 1230
down	2946225	-1.15981	6.71688	-4.97238	8.08862e-05	0.00796431	1.50005	NM_021062 // HIST1H2BB // histone cluster 1, H2bb // 6p21.3 // 3018 /// ENST00000357905 // HIST1H2BB // histone cluster 1, H2bb // 6p21.3 // 3018 /// BC096728 // HIST1H2BB // histone cluster 1, H2bb // 6p21.3 // 3018
up	3927105	0.458371	10.0586	4.96655	8.19565e-05	0.00802745	1.48716	NM_080794 // MRPL39 // mitochondrial ribosomal protein L39 // 21q21.3 // 54148 /// NM_017446 // MRPL39 // mitochondrial ribosomal protein L39 // 21q21.3 // 54148 /// ENST00000307301 // MRPL39 // mitochondrial ribosomal protein L39 // 21q21.3 // 54148 /// ENST00000352957 // MRPL39 // mitochondrial ribosomal protein L39 // 21q21.3 // 54148 /// BC107719 // MRPL39 // mitochondrial ribosomal protein L…
up	3926080	0.316508	9.88325	4.95538	8.40492e-05	0.00818954	1.46244	NM_006806 // BTG3 // BTG family, member 3 // 21q21.1-q21.2 // 10950 /// ENST00000348354 // BTG3 // BTG family, member 3 // 21q21.1-q21.2 // 10950 /// BC011957 // BTG3 // BTG family, member 3 // 21q21.1-q21.2 // 10950 /// ENST00000339775 // BTG3 // BTG family, member 3 // 21q21.1-q21.2 // 10950
down	3312490	-0.604198	9.5904	-4.94976	8.51204e-05	0.00825095	1.45002	NM_002417 // MKI67 // antigen identified by monoclonal antibody Ki-67 // 10q25-qter // 4288 /// ENST00000368654 // MKI67 // antigen identified by monoclonal antibody Ki-67 // 10q25-qter // 4288 /// ENST00000368653 // MKI67 // antigen identified by monoclonal antibody Ki-67 // 10q25-qter // 4288 /// ENST00000368652 // MKI67 // antigen identified by monoclonal antibody Ki-67 // 10q25-qter // 4288 /…
down	3687803	-0.297303	9.63543	-4.91048	9.302e-05	0.0089702	1.36303	NM_012248 // SEPHS2 // selenophosphate synthetase 2 // 16p11.2 // 22928 /// ENST00000318700 // SEPHS2 // selenophosphate synthetase 2 // 16p11.2 // 22928 /// U43286 // SEPHS2 // selenophosphate synthetase 2 // 16p11.2 // 22928
down	2899223	-0.354256	10.1952	-4.90314	9.4576e-05	0.00907347	1.34677	NM_021052 // HIST1H2AE // histone cluster 1, H2ae // 6p22.2-p21.1 // 3012 /// ENST00000303910 // HIST1H2AE // histone cluster 1, H2ae // 6p22.2-p21.1 // 3012 /// ENST00000303910 // HIST1H2AB // histone cluster 1, H2ab // 6p21.3 // 8335 /// BC093836 // HIST1H2AE // histone cluster 1, H2ae // 6p22.2-p21.1 // 3012
up	2433209	0.46787	8.09673	4.90058	9.51254e-05	0.00907963	1.34109	NM_005399 // PRKAB2 // protein kinase, AMP-activated, beta 2 non-catalytic subunit // 1q21.1 // 5565 /// ENST00000254101 // PRKAB2 // protein kinase, AMP-activated, beta 2 non-catalytic subunit // 1q21.1 // 5565 /// BC053610 // PRKAB2 // protein kinase, AMP-activated, beta 2 non-catalytic subunit // 1q21.1 // 5565
down	2942432	-0.428338	6.6744	-4.88343	9.88883e-05	0.00939087	1.30307	AF264036 // C6orf114 // chromosome 6 open reading frame 114 // 6p23 // 85411 /// BC066553 // C6orf114 // chromosome 6 open reading frame 114 // 6p23 // 85411 /// ENST00000379278 // C6orf114 // chromosome 6 open reading frame 114 // 6p23 // 85411
down	2946219	-0.846287	8.68031	-4.88074	9.94916e-05	0.00940045	1.29711	NM_003513 // HIST1H2AB // histone cluster 1, H2ab // 6p21.3 // 8335 /// ENST00000259791 // HIST1H2AE // histone cluster 1, H2ae // 6p22.2-p21.1 // 3012 /// ENST00000259791 // HIST1H2AB // histone cluster 1, H2ab // 6p21.3 // 8335 /// BC125140 // HIST1H2AB // histone cluster 1, H2ab // 6p21.3 // 8335
up	3997946	0.312067	9.21839	4.87549	0.000100681	0.00946507	1.28546	NM_005044 // PRKX // protein kinase, X-linked // Xp22.3 // 5613 /// ENST00000262848 // PRKX // protein kinase, X-linked // Xp22.3 // 5613 /// BC041073 // PRKX // protein kinase, X-linked // Xp22.3 // 5613 /// BC074851 // PRKY // protein kinase, Y-linked // Yp11.2 // 5616
up	2394680	0.348453	6.9513	4.87142	0.000101614	0.00950493	1.27642	NM_019089 // HES2 // hairy and enhancer of split 2 (Drosophila) // 1p36.31-p36.11 // 54626 /// ENST00000377834 // HES2 // hairy and enhancer of split 2 (Drosophila) // 1p36.31-p36.11 // 54626 /// BC142687 // HES2 // hairy and enhancer of split 2 (Drosophila) // 1p36.31-p36.11 // 54626 /// ENST00000377837 // HES2 // hairy and enhancer of split 2 (Drosophila) // 1p36.31-p36.11 // 54626 /// ENST0000…
up	2830010	0.702968	8.30818	4.86388	0.000103362	0.00962039	1.25971	NM_001001419 // SMAD5 // SMAD family member 5 // 5q31 // 4090 /// NM_005903 // SMAD5 // SMAD family member 5 // 5q31 // 4090 /// NM_001001420 // SMAD5 // SMAD family member 5 // 5q31 // 4090 /// ENST00000231589 // SMAD5 // SMAD family member 5 // 5q31 // 4090 /// ENST00000398807 // SMAD5 // SMAD family member 5 // 5q31 // 4090 /// BC009682 // SMAD5 // SMAD family member 5 // 5q31 // 4090
down	3221916	-0.303404	8.54752	-4.86082	0.000104082	0.0096394	1.25291	NM_030767 // AKNA // AT-hook transcription factor // 9q32 // 80709 /// ENST00000374088 // AKNA // AT-hook transcription factor // 9q32 // 80709 /// ENST00000307564 // AKNA // AT-hook transcription factor // 9q32 // 80709 /// BC055285 // AKNA // AT-hook transcription factor // 9q32 // 80709 /// ENST00000374079 // AKNA // AT-hook transcription factor // 9q32 // 80709 /// ENST00000394582 // AKNA // …
up	3145149	0.955683	8.63415	4.85035	0.000106578	0.00982199	1.22968	NM_033285 // TP53INP1 // tumor protein p53 inducible nuclear protein 1 // 8q22 // 94241 /// ENST00000342697 // TP53INP1 // tumor protein p53 inducible nuclear protein 1 // 8q22 // 94241 /// ENST00000378776 // TP53INP1 // tumor protein p53 inducible nuclear protein 1 // 8q22 // 94241 /// AK125880 // TP53INP1 // tumor protein p53 inducible nuclear protein 1 // 8q22 // 94241
up	2969677	0.4282	8.7591	4.84179	0.000108666	0.00996534	1.21067	NM_002912 // REV3L // REV3-like, catalytic subunit of DNA polymerase zeta (yeast) // 6q21 // 5980 /// ENST00000358835 // REV3L // REV3-like, catalytic subunit of DNA polymerase zeta (yeast) // 6q21 // 5980 /// ENST00000368802 // REV3L // REV3-like, catalytic subunit of DNA polymerase zeta (yeast) // 6q21 // 5980 /// ENST00000368805 // REV3L // REV3-like, catalytic subunit of DNA polymerase zeta (…
down	3536336	-0.617419	8.69862	-4.80792	0.000117338	0.0106601	1.13545	NM_005192 // CDKN3 // cyclin-dependent kinase inhibitor 3 (CDK2-associated dual specificity phosphatase) // 14q22 // 1033 /// ENST00000335183 // CDKN3 // cyclin-dependent kinase inhibitor 3 (CDK2-associated dual specificity phosphatase) // 14q22 // 1033 /// L27711 // CDKN3 // cyclin-dependent kinase inhibitor 3 (CDK2-associated dual specificity phosphatase) // 14q22 // 1033 /// ENST00000216414 //…
up	3721010	0.547953	8.61856	4.80776	0.000117382	0.0106601	1.13508	NM_001552 // IGFBP4 // insulin-like growth factor binding protein 4 // 17q12-q21.1 // 3487 /// ENST00000269593 // IGFBP4 // insulin-like growth factor binding protein 4 // 17q12-q21.1 // 3487 /// BC016041 // IGFBP4 // insulin-like growth factor binding protein 4 // 17q12-q21.1 // 3487
down	2947032	-0.319044	10.9892	-4.80245	0.000118803	0.010737	1.1233	NM_003519 // HIST1H2BL // histone cluster 1, H2bl // 6p22-p21.3 // 8340 /// ENST00000377401 // HIST1H2BL // histone cluster 1, H2bl // 6p22-p21.3 // 8340 /// BC093759 // HIST1H2BL // histone cluster 1, H2bl // 6p22-p21.3 // 8340
down	2947081	-0.365458	11.2165	-4.79731	0.000120198	0.0107632	1.11186	NM_003546 // HIST1H4L // histone cluster 1, H4l // 6p22-p21.3 // 8368 /// ENST00000355981 // HIST4H4 // histone cluster 4, H4 // 12p12.3 // 121504 /// ENST00000355981 // HIST2H4B // histone cluster 2, H4b // 1q21 // 554313 /// ENST00000355981 // HIST1H4I // histone cluster 1, H4i // 6p21.33 // 8294 /// ENST00000355981 // HIST1H4A // histone cluster 1, H4a // 6p21.3 // 8359 /// ENST00000355981 // …
down	2946324	-0.41057	9.42029	-4.79714	0.000120243	0.0107632	1.1115	NM_003530 // HIST1H3D // histone cluster 1, H3d // 6p21.3 // 8351 /// NM_021065 // HIST1H2AD // histone cluster 1, H2ad // 6p21.3 // 3013 /// ENST00000377831 // HIST1H2BN // histone cluster 1, H2bn // 6p22-p21.3 // 8341 /// ENST00000377831 // HIST1H3A // histone cluster 1, H3a // 6p21.3 // 8350 /// ENST00000377831 // HIST1H3D // histone cluster 1, H3d // 6p21.3 // 8351 /// ENST00000377831 // HIST…
down	2946369	-0.571681	8.45844	-4.79067	0.000122021	0.0108704	1.09711	NM_003534 // HIST1H3G // histone cluster 1, H3g // 6p21.3 // 8355 /// ENST00000321285 // HIST1H2BN // histone cluster 1, H2bn // 6p22-p21.3 // 8341 /// ENST00000321285 // HIST1H3A // histone cluster 1, H3a // 6p21.3 // 8350 /// ENST00000321285 // HIST1H3D // histone cluster 1, H3d // 6p21.3 // 8351 /// ENST00000321285 // HIST1H3C // histone cluster 1, H3c // 6p21.3 // 8352 /// ENST00000321285 // …
up	3194810	0.344071	9.46408	4.77473	0.00012652	0.0112177	1.06165	NM_014172 // PHPT1 // phosphohistidine phosphatase 1 // 9q34.3 // 29085 /// ENST00000247665 // PHPT1 // phosphohistidine phosphatase 1 // 9q34.3 // 29085 /// ENST00000371661 // PHPT1 // phosphohistidine phosphatase 1 // 9q34.3 // 29085 /// ENST00000371660 // PHPT1 // phosphohistidine phosphatase 1 // 9q34.3 // 29085 /// ENST00000371659 // PHPT1 // phosphohistidine phosphatase 1 // 9q34.3 // 29085…
up	3230968	0.276463	7.8327	4.75983	0.000130876	0.0115492	1.0285	NM_015537 // NELF // nasal embryonic LHRH factor // 9q34.3 // 26012 /// ENST00000265663 // NELF // nasal embryonic LHRH factor // 9q34.3 // 26012 /// ENST00000371472 // NELF // nasal embryonic LHRH factor // 9q34.3 // 26012 /// AY255132 // NELF // nasal embryonic LHRH factor // 9q34.3 // 26012 /// ENST00000371482 // NELF // nasal embryonic LHRH factor // 9q34.3 // 26012 /// ENST00000371475 // NEL…
down	3808854	-0.351581	7.93009	-4.75558	0.000132145	0.0116064	1.01906	NM_001083962 // TCF4 // transcription factor 4 // 18q21.1 // 6925 /// NM_003199 // TCF4 // transcription factor 4 // 18q21.1 // 6925 /// ENST00000398339 // TCF4 // transcription factor 4 // 18q21.1 // 6925 /// ENST00000356073 // TCF4 // transcription factor 4 // 18q21.1 // 6925 /// ENST00000354452 // TCF4 // transcription factor 4 // 18q21.1 // 6925 /// BC031056 // TCF4 // transcription factor 4 …
down	3562746	-0.547922	7.09269	-4.74873	0.000134217	0.0117333	1.00382	NM_018353 // C14orf106 // chromosome 14 open reading frame 106 // 14q21.3 // 55320 /// ENST00000310806 // C14orf106 // chromosome 14 open reading frame 106 // 14q21.3 // 55320 /// AB067490 // C14orf106 // chromosome 14 open reading frame 106 // 14q21.3 // 55320
up	3457891	0.712659	6.59109	4.74312	0.000135941	0.0118288	0.991321	NM_013267 // GLS2 // glutaminase 2 (liver, mitochondrial) // 12q13 // 27165 /// ENST00000311966 // GLS2 // glutaminase 2 (liver, mitochondrial) // 12q13 // 27165 /// AF223944 // GLS2 // glutaminase 2 (liver, mitochondrial) // 12q13 // 27165
up	3089816	0.953746	6.58783	4.73993	0.00013693	0.0118596	0.984223	NM_003841 // TNFRSF10C // tumor necrosis factor receptor superfamily, member 10c, decoy without an intracellular domain // 8p22-p21 // 8794 /// ENST00000356864 // TNFRSF10C // tumor necrosis factor receptor superfamily, member 10c, decoy without an intracellular domain // 8p22-p21 // 8794 /// ENST00000312659 // TNFRSF10C // tumor necrosis factor receptor superfamily, member 10c, decoy without an …
down	2357938	-0.428814	8.63132	-4.73735	0.000137734	0.0118744	0.978487	NM_001005464 // HIST2H3A // histone cluster 2, H3a // 1q21.2 // 333932 /// NM_021059 // HIST2H3C // histone cluster 2, H3c // 1q21.2 // 126961 /// ENST00000369158 // HIST2H3C // histone cluster 2, H3c // 1q21.2 // 126961 /// ENST00000369158 // HIST2H3A // histone cluster 2, H3a // 1q21.2 // 333932 /// ENST00000369158 // HIST2H3D // histone cluster 2, H3d // 1q21.2 // 653604 /// ENST00000369387 //…
up	3851353	0.505111	6.13854	4.72922	0.000140303	0.0120404	0.960392	NM_145276 // ZNF563 // zinc finger protein 563 // 19p13.2 // 147837 /// ENST00000293725 // ZNF563 // zinc finger protein 563 // 19p13.2 // 147837 /// BC022523 // ZNF563 // zinc finger protein 563 // 19p13.2 // 147837 /// ENST00000318168 // ZNF563 // zinc finger protein 563 // 19p13.2 // 147837
down	2899261	-0.388506	7.16854	-4.72013	0.000143237	0.012236	0.940129	NM_003525 // HIST1H2BI // histone cluster 1, H2bi // 6p21.3 // 8346 /// ENST00000377733 // HIST1H2BG // histone cluster 1, H2bg // 6p21.3 // 8339 /// ENST00000377733 // HIST1H2BF // histone cluster 1, H2bf // 6p21.3 // 8343 /// ENST00000377733 // HIST1H2BE // histone cluster 1, H2be // 6p21.3 // 8344 /// ENST00000377733 // HIST1H2BI // histone cluster 1, H2bi // 6p21.3 // 8346 /// ENST00000377733…
up	3806211	0.922003	7.64383	4.70775	0.000147328	0.0124508	0.912563	NM_024430 // PSTPIP2 // proline-serine-threonine phosphatase interacting protein 2 // 18q12 // 9050 /// ENST00000282045 // PSTPIP2 // proline-serine-threonine phosphatase interacting protein 2 // 18q12 // 9050 /// BC035395 // PSTPIP2 // proline-serine-threonine phosphatase interacting protein 2 // 18q12 // 9050 /// ENST00000360076 // PSTPIP2 // proline-serine-threonine phosphatase interacting pro…
up	2568687	0.542495	7.83454	4.70681	0.000147643	0.0124508	0.910469	NM_201555 // FHL2 // four and a half LIM domains 2 // 2q12-q14 // 2274 /// NM_001450 // FHL2 // four and a half LIM domains 2 // 2q12-q14 // 2274 /// NM_201557 // FHL2 // four and a half LIM domains 2 // 2q12-q14 // 2274 /// NM_001039492 // FHL2 // four and a half LIM domains 2 // 2q12-q14 // 2274 /// ENST00000393352 // FHL2 // four and a half LIM domains 2 // 2q12-q14 // 2274 /// ENST00000322142…
up	3428783	0.497916	10.241	4.706	0.000147917	0.0124508	0.908661	NM_018370 // DRAM // damage-regulated autophagy modulator // 12q23.2 // 55332 /// ENST00000258534 // DRAM // damage-regulated autophagy modulator // 12q23.2 // 55332 /// BC018435 // DRAM // damage-regulated autophagy modulator // 12q23.2 // 55332
up	3336378	0.408881	9.80374	4.70267	0.00014904	0.0124508	0.901255	NM_006328 // RBM14 // RNA binding motif protein 14 // 11q13.1 // 10432 /// ENST00000310137 // RBM14 // RNA binding motif protein 14 // 11q13.1 // 10432 /// EU287938 // RBM4 // RNA binding motif protein 4 // 11q13 // 5936 /// ENST00000393979 // RBM14 // RNA binding motif protein 14 // 11q13.1 // 10432 /// AB209007 // RBM14 // RNA binding motif protein 14 // 11q13.1 // 10432
up	2922631	0.415602	9.92727	4.70256	0.00014908	0.0124508	0.900993	NM_013352 // DSE // dermatan sulfate epimerase // 6q22 // 29940 /// NM_001080976 // DSE // dermatan sulfate epimerase // 6q22 // 29940 /// ENST00000331677 // DSE // dermatan sulfate epimerase // 6q22 // 29940 /// ENST00000359564 // DSE // dermatan sulfate epimerase // 6q22 // 29940 /// AF098066 // DSE // dermatan sulfate epimerase // 6q22 // 29940
up	3222534	0.367736	6.61698	4.69871	0.00015039	0.0125044	0.892425	NM_198186 // ASTN2 // astrotactin 2 // 9q33.1 // 23245 /// NM_198187 // ASTN2 // astrotactin 2 // 9q33.1 // 23245 /// NM_014010 // ASTN2 // astrotactin 2 // 9q33.1 // 23245 /// NM_198188 // ASTN2 // astrotactin 2 // 9q33.1 // 23245 /// ENST00000313400 // ASTN2 // astrotactin 2 // 9q33.1 // 23245 /// ENST00000361209 // ASTN2 // astrotactin 2 // 9q33.1 // 23245 /// ENST00000361477 // ASTN2 // astro…
down	2378662	-0.489016	7.33668	-4.69594	0.000151341	0.0125279	0.886253	NM_145759 // TRAF5 // TNF receptor-associated factor 5 // 1q32 // 7188 /// NM_004619 // TRAF5 // TNF receptor-associated factor 5 // 1q32 // 7188 /// NM_001033910 // TRAF5 // TNF receptor-associated factor 5 // 1q32 // 7188 /// ENST00000367004 // TRAF5 // TNF receptor-associated factor 5 // 1q32 // 7188 /// ENST00000336184 // TRAF5 // TNF receptor-associated factor 5 // 1q32 // 7188 /// ENST00000…
up	3762473	0.542507	8.26129	4.66026	0.000164154	0.0135286	0.806713	NM_005749 // TOB1 // transducer of ERBB2, 1 // 17q21 // 10140 /// ENST00000268957 // TOB1 // transducer of ERBB2, 1 // 17q21 // 10140 /// BC098415 // TOB1 // transducer of ERBB2, 1 // 17q21 // 10140
down	2947040	-0.398086	11.4623	-4.6542	0.000166438	0.0136566	0.793195	NM_021066 // HIST1H2AJ // histone cluster 1, H2aj // 6p22-p21.3 // 8331 /// ENST00000333151 // HIST1H2AI // histone cluster 1, H2ai // 6p22-p21.3 // 8329 /// ENST00000333151 // HIST1H2AK // histone cluster 1, H2ak // 6p22-p21.3 // 8330 /// ENST00000333151 // HIST1H2AJ // histone cluster 1, H2aj // 6p22-p21.3 // 8331 /// ENST00000333151 // HIST1H2AL // histone cluster 1, H2al // 6p22-p21.3 // 8332…
up	3884640	0.33023	9.36633	4.64251	0.000170931	0.0139641	0.767127	NM_020336 // KIAA1219 // KIAA1219 // 20q11.23 // 57148 /// ENST00000262879 // KIAA1219 // KIAA1219 // 20q11.23 // 57148 /// ENST00000397040 // KIAA1219 // KIAA1219 // 20q11.23 // 57148 /// ENST00000397042 // KIAA1219 // KIAA1219 // 20q11.23 // 57148 /// ENST00000397038 // KIAA1219 // KIAA1219 // 20q11.23 // 57148 /// ENST00000304939 // KIAA1219 // KIAA1219 // 20q11.23 // 57148 /// AB033045 // KIA…
up	3454296	0.312894	9.27073	4.62999	0.000175882	0.0143061	0.739191	NM_147190 // LASS5 // LAG1 homolog, ceramide synthase 5 // 12q13.13 // 91012 /// ENST00000317551 // LASS5 // LAG1 homolog, ceramide synthase 5 // 12q13.13 // 91012 /// BC033558 // LASS5 // LAG1 homolog, ceramide synthase 5 // 12q13.13 // 91012 /// ENST00000380189 // LASS5 // LAG1 homolog, ceramide synthase 5 // 12q13.13 // 91012
up	2370355	0.377682	9.69215	4.62446	0.000178113	0.0144248	0.72686	NM_016545 // IER5 // immediate early response 5 // 1q25.3 // 51278 /// ENST00000367577 // IER5 // immediate early response 5 // 1q25.3 // 51278 /// BC000128 // IER5 // immediate early response 5 // 1q25.3 // 51278 /// AF178984 // IER5 // immediate early response 5 // 1q25.3 // 51278 /// AJ251089 // IER5 // immediate early response 5 // 1q25.3 // 51278
down	2720251	-0.517783	9.37806	-4.61467	0.000182136	0.014687	0.70501	NM_022346 // NCAPG // non-SMC condensin I complex, subunit G // 4p15.33 // 64151 /// ENST00000251496 // NCAPG // non-SMC condensin I complex, subunit G // 4p15.33 // 64151 /// AF331796 // NCAPG // non-SMC condensin I complex, subunit G // 4p15.33 // 64151
down	2571457	-0.628282	7.30465	-4.59214	0.000191745	0.0153956	0.654717	NM_152515 // CKAP2L // cytoskeleton associated protein 2-like // 2q13 // 150468 /// BC036217 // CKAP2L // cytoskeleton associated protein 2-like // 2q13 // 150468
down	4051849	-0.411699	7.55539	-4.58048	0.000196918	0.0157433	0.628685	NM_000264 // PTCH1 // patched homolog 1 (Drosophila) // 9q22.3 // 5727 /// NM_001083602 // PTCH1 // patched homolog 1 (Drosophila) // 9q22.3 // 5727 /// NM_001083603 // PTCH1 // patched homolog 1 (Drosophila) // 9q22.3 // 5727 /// NM_001083606 // PTCH1 // patched homolog 1 (Drosophila) // 9q22.3 // 5727 /// NM_001083605 // PTCH1 // patched homolog 1 (Drosophila) // 9q22.3 // 5727 /// NM_001083604…
up	3136015	0.520733	7.98376	4.57827	0.000197915	0.0157558	0.623742	NM_152417 // TMEM68 // transmembrane protein 68 // 8q12.1 // 137695 /// ENST00000334667 // TMEM68 // transmembrane protein 68 // 8q12.1 // 137695 /// BC043417 // TMEM68 // transmembrane protein 68 // 8q12.1 // 137695
up	3664982	0.289805	8.18309	4.56072	0.000206009	0.0163306	0.58455	NM_003869 // CES2 // carboxylesterase 2 (intestine, liver) // 16q22.1 // 8824 /// NM_198061 // CES2 // carboxylesterase 2 (intestine, liver) // 16q22.1 // 8824 /// ENST00000317091 // CES2 // carboxylesterase 2 (intestine, liver) // 16q22.1 // 8824 /// AK095522 // CES2 // carboxylesterase 2 (intestine, liver) // 16q22.1 // 8824
down	2800503	-0.262886	9.33287	-4.55079	0.000210738	0.016635	0.562357	NM_006999 // POLS // polymerase (DNA directed) sigma // 5p15 // 11044 /// ENST00000230859 // POLS // polymerase (DNA directed) sigma // 5p15 // 11044 /// BC084567 // POLS // polymerase (DNA directed) sigma // 5p15 // 11044
down	2434124	-0.434974	9.2434	-4.5424	0.000214816	0.0168857	0.543617	NM_003528 // HIST2H2BE // histone cluster 2, H2be // 1q21-q23 // 8349 /// ENST00000369155 // HIST2H2BE // histone cluster 2, H2be // 1q21-q23 // 8349 /// ENST00000327774 // HIST2H2BE // histone cluster 2, H2be // 1q21-q23 // 8349 /// BC005827 // HIST2H2BE // histone cluster 2, H2be // 1q21-q23 // 8349
up	3849797	0.356655	8.33027	4.519	0.000226622	0.0177391	0.491317	NM_152289 // ZNF561 // zinc finger protein 561 // 19p13.2 // 93134 /// ENST00000354661 // ZNF561 // zinc finger protein 561 // 19p13.2 // 93134 /// BC032668 // ZNF561 // zinc finger protein 561 // 19p13.2 // 93134 /// ENST00000302851 // ZNF561 // zinc finger protein 561 // 19p13.2 // 93134
up	3488942	0.379319	7.90966	4.51632	0.000228015	0.0177738	0.48533	NM_018283 // NUDT15 // nudix (nucleoside diphosphate linked moiety X)-type motif 15 // 13q14.2 // 55270 /// ENST00000258662 // NUDT15 // nudix (nucleoside diphosphate linked moiety X)-type motif 15 // 13q14.2 // 55270 /// BC064607 // NUDT15 // nudix (nucleoside diphosphate linked moiety X)-type motif 15 // 13q14.2 // 55270
up	2370317	0.438619	9.41918	4.50911	0.000231805	0.0179942	0.469215	NM_001531 // MR1 // major histocompatibility complex, class I-related // 1q25.3 // 3140 /// ENST00000367580 // MR1 // major histocompatibility complex, class I-related // 1q25.3 // 3140 /// U22963 // MR1 // major histocompatibility complex, class I-related // 1q25.3 // 3140 /// ENST00000367579 // MR1 // major histocompatibility complex, class I-related // 1q25.3 // 3140 /// ENST00000282990 // MR1…
up	3095766	0.295886	7.73424	4.50659	0.000233148	0.0180237	0.463571	NM_032336 // GINS4 // GINS complex subunit 4 (Sld5 homolog) // 8p11.21 // 84296 /// ENST00000276533 // GINS4 // GINS complex subunit 4 (Sld5 homolog) // 8p11.21 // 84296 /// AK095334 // GINS4 // GINS complex subunit 4 (Sld5 homolog) // 8p11.21 // 84296
up	3336402	0.403518	8.03434	4.49653	0.000238571	0.018367	0.441098	BC007641 // TMEM137 // transmembrane protein 137 // 11q13.1 // 84972 /// ENST00000310106 // TMEM137 // transmembrane protein 137 // 11q13.1 // 84972
up	3945651	0.321036	9.73246	4.48681	0.000243942	0.0186623	0.419343	NM_021822 // APOBEC3G // apolipoprotein B mRNA editing enzyme, catalytic polypeptide-like 3G // 22q13.1-q13.2 // 60489 /// NM_001006666 // APOBEC3F // apolipoprotein B mRNA editing enzyme, catalytic polypeptide-like 3F // 22q13.1 // 200316 /// ENST00000337976 // APOBEC3F // apolipoprotein B mRNA editing enzyme, catalytic polypeptide-like 3F // 22q13.1 // 200316 /// ENST00000337976 // APOBEC3G // …
down	2440549	-0.402563	9.25809	-4.48598	0.000244402	0.0186623	0.417504	NM_001025598 // ARHGAP30 // Rho GTPase activating protein 30 // 1q23.3 // 257106 /// NM_181720 // ARHGAP30 // Rho GTPase activating protein 30 // 1q23.3 // 257106 /// ENST00000368013 // ARHGAP30 // Rho GTPase activating protein 30 // 1q23.3 // 257106 /// ENST00000368016 // ARHGAP30 // Rho GTPase activating protein 30 // 1q23.3 // 257106 /// ENST00000368017 // ARHGAP30 // Rho GTPase activating pro…
down	3530982	-0.501824	7.12698	-4.47087	0.000253002	0.0192128	0.383715	NM_017769 // KIAA1333 // KIAA1333 // 14q12 // 55632 /// ENST00000206595 // KIAA1333 // KIAA1333 // 14q12 // 55632 /// BC000973 // KIAA1333 // KIAA1333 // 14q12 // 55632
down	3371719	-0.340742	9.31336	-4.46973	0.000253665	0.0192128	0.381158	NM_001008938 // CKAP5 // cytoskeleton associated protein 5 // 11p11.2 // 9793 /// NM_014756 // CKAP5 // cytoskeleton associated protein 5 // 11p11.2 // 9793 /// NR_003056 // SNORD67 // small nucleolar RNA, C/D box 67 // 11p11.2 // 692108 /// ENST00000354558 // CKAP5 // cytoskeleton associated protein 5 // 11p11.2 // 9793 /// ENST00000312055 // CKAP5 // cytoskeleton associated protein 5 // 11p11.2…
up	2444283	0.703925	8.80851	4.46406	0.000256978	0.0193853	0.36848	NM_003326 // TNFSF4 // tumor necrosis factor (ligand) superfamily, member 4 (tax-transcriptionally activated glycoprotein 1, 34kDa) // 1q25 // 7292 /// ENST00000281834 // TNFSF4 // tumor necrosis factor (ligand) superfamily, member 4 (tax-transcriptionally activated glycoprotein 1, 34kDa) // 1q25 // 7292 /// BC041663 // TNFSF4 // tumor necrosis factor (ligand) superfamily, member 4 (tax-transcrip…
up	3651018	0.649398	7.0104	4.45033	0.000265189	0.0199243	0.337755	NM_014711 // CP110 // CP110 protein // 16p12.3 // 9738 /// ENST00000396212 // CP110 // CP110 protein // 16p12.3 // 9738 /// ENST00000219827 // CP110 // CP110 protein // 16p12.3 // 9738 /// BC036654 // CP110 // CP110 protein // 16p12.3 // 9738 /// ENST00000381396 // CP110 // CP110 protein // 16p12.3 // 9738 /// ENST00000396208 // CP110 // CP110 protein // 16p12.3 // 9738
down	3964154	-0.366259	7.9616	-4.44608	0.000267779	0.0200385	0.328261	NM_022766 // CERK // ceramide kinase // 22q13.31 // 64781 /// ENST00000216264 // CERK // ceramide kinase // 22q13.31 // 64781 /// AB079066 // CERK // ceramide kinase // 22q13.31 // 64781
down	2822492	-0.486786	7.97557	-4.43411	0.000275227	0.0204478	0.301467	BC009203 // C5orf30 // chromosome 5 open reading frame 30 // 5q21.1 // 90355 /// ENST00000319933 // C5orf30 // chromosome 5 open reading frame 30 // 5q21.1 // 90355 /// AK090558 // C5orf30 // chromosome 5 open reading frame 30 // 5q21.1 // 90355
down	2477302	-0.269601	6.39007	-4.43378	0.000275435	0.0204478	0.30073	NM_174931 // CCDC75 // coiled-coil domain containing 75 // 2p22.2 // 253635 /// ENST00000379187 // CCDC75 // coiled-coil domain containing 75 // 2p22.2 // 253635 /// BC071798 // CCDC75 // coiled-coil domain containing 75 // 2p22.2 // 253635 /// ENST00000281932 // CCDC75 // coiled-coil domain containing 75 // 2p22.2 // 253635
up	2446567	0.340743	9.381	4.42957	0.000278103	0.0205047	0.291316	NM_005819 // STX6 // syntaxin 6 // 1q25.3 // 10228 /// ENST00000258301 // STX6 // syntaxin 6 // 1q25.3 // 10228 /// BC039118 // STX6 // syntaxin 6 // 1q25.3 // 10228 /// ENST00000358073 // STX6 // syntaxin 6 // 1q25.3 // 10228
up	3376193	0.273751	9.41478	4.42911	0.000278394	0.0205047	0.290292	NM_003164 // STX5 // syntaxin 5 // 11q12.3 // 6811 /// ENST00000294179 // STX5 // syntaxin 5 // 11q12.3 // 6811 /// BC002645 // STX5 // syntaxin 5 // 11q12.3 // 6811 /// ENST00000377897 // STX5 // syntaxin 5 // 11q12.3 // 6811 /// ENST00000394690 // STX5 // syntaxin 5 // 11q12.3 // 6811
down	3403092	-0.342594	10.3263	-4.42547	0.000280728	0.0205955	0.282141	NM_080549 // PTPN6 // protein tyrosine phosphatase, non-receptor type 6 // 12p13 // 5777 /// NM_002831 // PTPN6 // protein tyrosine phosphatase, non-receptor type 6 // 12p13 // 5777 /// NM_080548 // PTPN6 // protein tyrosine phosphatase, non-receptor type 6 // 12p13 // 5777 /// ENST00000318974 // PTPN6 // protein tyrosine phosphatase, non-receptor type 6 // 12p13 // 5777 /// ENST00000399448 // PT…
up	2393538	0.296876	8.38564	4.41188	0.000289608	0.0211466	0.251729	NM_017818 // WDR8 // WD repeat domain 8 // 1p36.3 // 49856 /// ENST00000270708 // WDR8 // WD repeat domain 8 // 1p36.3 // 49856 /// BC002611 // WDR8 // WD repeat domain 8 // 1p36.3 // 49856 /// ENST00000378322 // WDR8 // WD repeat domain 8 // 1p36.3 // 49856 /// ENST00000378320 // WDR8 // WD repeat domain 8 // 1p36.3 // 49856 /// ENST00000378317 // WDR8 // WD repeat domain 8 // 1p36.3 // 49856
down	2793951	-0.428814	11.2267	-4.41054	0.0002905	0.0211466	0.248727	NM_002129 // HMGB2 // high-mobility group box 2 // 4q31 // 3148 /// ENST00000296503 // HMGB2 // high-mobility group box 2 // 4q31 // 3148 /// X62534 // HMGB2 // high-mobility group box 2 // 4q31 // 3148
down	3402571	-0.314311	9.77363	-4.40635	0.000293299	0.0212676	0.239364	NM_014865 // NCAPD2 // non-SMC condensin I complex, subunit D2 // 12p13.3 // 9918 /// NR_004387 // SCARNA10 // small Cajal body-specific RNA 10 // 12p13.31 // 692148 /// ENST00000315579 // NCAPD2 // non-SMC condensin I complex, subunit D2 // 12p13.3 // 9918 /// ENST00000382457 // NCAPD2 // non-SMC condensin I complex, subunit D2 // 12p13.3 // 9918 /// D63880 // NCAPD2 // non-SMC condensin I compl…
down	3258168	-0.657324	8.33843	-4.40262	0.00029582	0.0213676	0.231009	NM_004523 // KIF11 // kinesin family member 11 // 10q24.1 // 3832 /// ENST00000260731 // KIF11 // kinesin family member 11 // 10q24.1 // 3832 /// U37426 // KIF11 // kinesin family member 11 // 10q24.1 // 3832
up	3325820	0.464541	5.92183	4.39809	0.000298908	0.0215076	0.22087	NM_001077242 // DEPDC7 // DEP domain containing 7 // 11p13 // 91614 /// NM_139160 // DEPDC7 // DEP domain containing 7 // 11p13 // 91614 /// ENST00000241051 // DEPDC7 // DEP domain containing 7 // 11p13 // 91614 /// ENST00000311388 // DEPDC7 // DEP domain containing 7 // 11p13 // 91614 /// BC030970 // DEPDC7 // DEP domain containing 7 // 11p13 // 91614
up	3656665	0.448623	8.22845	4.39197	0.00030313	0.0217278	0.207178	NM_152288 // ORAI3 // ORAI calcium release-activated calcium modulator 3 // 16p11.2 // 93129 /// ENST00000318663 // ORAI3 // ORAI calcium release-activated calcium modulator 3 // 16p11.2 // 93129 /// BC015555 // ORAI3 // ORAI calcium release-activated calcium modulator 3 // 16p11.2 // 93129
up	2527580	0.600755	5.40297	4.38639	0.000307035	0.0219237	0.194685	NM_001557 // IL8RB // interleukin 8 receptor, beta // 2q35 // 3579 /// ENST00000318507 // IL8RB // interleukin 8 receptor, beta // 2q35 // 3579 /// L19593 // IL8RB // interleukin 8 receptor, beta // 2q35 // 3579
down	3160658	-0.491113	8.42545	-4.38208	0.000310082	0.0220571	0.185044	NM_004170 // SLC1A1 // solute carrier family 1 (neuronal/epithelial high affinity glutamate transporter, system Xag), member 1 // 9p24 // 6505 /// ENST00000262352 // SLC1A1 // solute carrier family 1 (neuronal/epithelial high affinity glutamate transporter, system Xag), member 1 // 9p24 // 6505 /// BC033040 // SLC1A1 // solute carrier family 1 (neuronal/epithelial high affinity glutamate transpor…
down	3000167	-0.343427	9.03176	-4.37243	0.000317027	0.0224657	0.163424	NM_031443 // CCM2 // cerebral cavernous malformation 2 // 7p13 // 83605 /// NM_001029835 // CCM2 // cerebral cavernous malformation 2 // 7p13 // 83605 /// ENST00000258781 // CCM2 // cerebral cavernous malformation 2 // 7p13 // 83605 /// ENST00000381112 // CCM2 // cerebral cavernous malformation 2 // 7p13 // 83605 /// BX641167 // CCM2 // cerebral cavernous malformation 2 // 7p13 // 83605
down	3118651	-0.271068	8.645	-4.36615	0.000321627	0.0227056	0.149366	NM_014957 // DENND3 // DENN/MADD domain containing 3 // 8q24.3 // 22898 /// ENST00000262585 // DENND3 // DENN/MADD domain containing 3 // 8q24.3 // 22898 /// BC133023 // DENND3 // DENN/MADD domain containing 3 // 8q24.3 // 22898 /// ENST00000398933 // DENND3 // DENN/MADD domain containing 3 // 8q24.3 // 22898 /// ENST00000395213 // DENND3 // DENN/MADD domain containing 3 // 8q24.3 // 22898 /// EN…
down	2883609	-0.326881	9.28285	-4.36294	0.000324004	0.0227875	0.14218	NM_014666 // CLINT1 // clathrin interactor 1 // 5q23.1-q33.3 // 9685 /// BC004467 // CLINT1 // clathrin interactor 1 // 5q23.1-q33.3 // 9685 /// ENST00000296951 // CLINT1 // clathrin interactor 1 // 5q23.1-q33.3 // 9685 /// AK128594 // LOC100131045 // hypothetical protein LOC100131045 // 5q33.3 // 100131045
down	3385769	-0.242455	10.2813	-4.35425	0.000330523	0.0231589	0.122741	NM_001814 // CTSC // cathepsin C // 11q14.1-q14.3 // 1075 /// NM_148170 // CTSC // cathepsin C // 11q14.1-q14.3 // 1075 /// NM_001114173 // CTSC // cathepsin C // 11q14.1-q14.3 // 1075 /// ENST00000227266 // CTSC // cathepsin C // 11q14.1-q14.3 // 1075 /// ENST00000393301 // CTSC // cathepsin C // 11q14.1-q14.3 // 1075 /// ENST00000320621 // CTSC // cathepsin C // 11q14.1-q14.3 // 1075 /// AK2921…
up	2487549	0.419183	7.98791	4.3446	0.000337925	0.0235891	0.101131	NM_002357 // MXD1 // MAX dimerization protein 1 // 2p13-p12 // 4084 /// ENST00000264444 // MXD1 // MAX dimerization protein 1 // 2p13-p12 // 4084 /// BC098396 // MXD1 // MAX dimerization protein 1 // 2p13-p12 // 4084
down	3659966	-0.208469	8.16528	-4.33969	0.000341752	0.0237676	0.0901432	NM_001114 // ADCY7 // adenylate cyclase 7 // 16q12-q13 // 113 /// ENST00000394697 // ADCY7 // adenylate cyclase 7 // 16q12-q13 // 113 /// ENST00000254235 // ADCY7 // adenylate cyclase 7 // 16q12-q13 // 113 /// D25538 // ADCY7 // adenylate cyclase 7 // 16q12-q13 // 113
up	2385696	0.400335	9.44628	4.33218	0.000347692	0.0240912	0.0733297	BC005102 // C1orf57 // chromosome 1 open reading frame 57 // 1q42.2 // 84284 /// ENST00000366628 // C1orf57 // chromosome 1 open reading frame 57 // 1q42.2 // 84284 /// ENST00000366627 // C1orf57 // chromosome 1 open reading frame 57 // 1q42.2 // 84284 /// AF416713 // C1orf57 // chromosome 1 open reading frame 57 // 1q42.2 // 84284
down	2843091	-0.289321	9.13761	-4.32947	0.000349861	0.024152	0.0672649	NM_006480 // RGS14 // regulator of G-protein signaling 14 // 5q35.3 // 10636 /// ENST00000398128 // RGS14 // regulator of G-protein signaling 14 // 5q35.3 // 10636 /// BC014094 // RGS14 // regulator of G-protein signaling 14 // 5q35.3 // 10636 /// ENST00000351955 // RGS14 // regulator of G-protein signaling 14 // 5q35.3 // 10636 /// ENST00000336477 // RGS14 // regulator of G-protein signaling 14 …
up	3633578	0.419083	6.40932	4.32641	0.000352332	0.0242332	0.0603977	NM_001897 // CSPG4 // chondroitin sulfate proteoglycan 4 // 15q24.2 // 1464 /// ENST00000308508 // CSPG4 // chondroitin sulfate proteoglycan 4 // 15q24.2 // 1464 /// AY359468 // CSPG4 // chondroitin sulfate proteoglycan 4 // 15q24.2 // 1464
up	3334919	0.342225	7.45913	4.31951	0.000357952	0.0244684	0.0449611	NM_004927 // MRPL49 // mitochondrial ribosomal protein L49 // 11q13 // 740 /// ENST00000279242 // MRPL49 // mitochondrial ribosomal protein L49 // 11q13 // 740 /// BC004378 // MRPL49 // mitochondrial ribosomal protein L49 // 11q13 // 740
down	3555272	-0.333909	7.16412	-4.31901	0.000358368	0.0244684	0.0438287	NM_138376 // TTC5 // tetratricopeptide repeat domain 5 // 14q11.2 // 91875 /// ENST00000383029 // TTC5 // tetratricopeptide repeat domain 5 // 14q11.2 // 91875 /// ENST00000258821 // TTC5 // tetratricopeptide repeat domain 5 // 14q11.2 // 91875 /// BX648584 // TTC5 // tetratricopeptide repeat domain 5 // 14q11.2 // 91875
up	3558043	0.310293	6.35884	4.31146	0.000364629	0.0248054	0.0269357	NM_000359 // TGM1 // transglutaminase 1 (K polypeptide epidermal type I, protein-glutamine-gamma-glutamyltransferase) // 14q11.2 // 7051 /// ENST00000206765 // TGM1 // transglutaminase 1 (K polypeptide epidermal type I, protein-glutamine-gamma-glutamyltransferase) // 14q11.2 // 7051 /// BC034699 // TGM1 // transglutaminase 1 (K polypeptide epidermal type I, protein-glutamine-gamma-glutamyltransfe…
down	2899194	-0.39909	9.29129	-4.30793	0.000367598	0.0249167	0.0190268	NM_003523 // HIST1H2BE // histone cluster 1, H2be // 6p21.3 // 8344 /// ENST00000356530 // HIST1H2BG // histone cluster 1, H2bg // 6p21.3 // 8339 /// ENST00000356530 // HIST1H2BF // histone cluster 1, H2bf // 6p21.3 // 8343 /// ENST00000356530 // HIST1H2BE // histone cluster 1, H2be // 6p21.3 // 8344 /// ENST00000356530 // HIST1H2BI // histone cluster 1, H2bi // 6p21.3 // 8346 /// ENST00000356530…
up	2701049	0.482863	4.77564	4.30156	0.00037301	0.0251923	0.00477362	NM_023915 // GPR87 // G protein-coupled receptor 87 // 3q24 // 53836 /// ENST00000260843 // GPR87 // G protein-coupled receptor 87 // 3q24 // 53836 /// AB031548 // GPR87 // G protein-coupled receptor 87 // 3q24 // 53836
up	3063795	0.656193	7.53956	4.29316	0.000380273	0.0255905	-0.014033	NM_024637 // GAL3ST4 // galactose-3-O-sulfotransferase 4 // 7q22.1 // 79690 /// ENST00000360039 // GAL3ST4 // galactose-3-O-sulfotransferase 4 // 7q22.1 // 79690 /// AK092367 // GAL3ST4 // galactose-3-O-sulfotransferase 4 // 7q22.1 // 79690
up	2838598	0.429492	10.1626	4.28908	0.000383859	0.0257392	-0.023184	NM_004060 // CCNG1 // cyclin G1 // 5q32-q34 // 900 /// NM_199246 // CCNG1 // cyclin G1 // 5q32-q34 // 900 /// ENST00000340828 // CCNG1 // cyclin G1 // 5q32-q34 // 900 /// ENST00000393929 // CCNG1 // cyclin G1 // 5q32-q34 // 900 /// BC000196 // CCNG1 // cyclin G1 // 5q32-q34 // 900 /// ENST00000231254 // CCNG1 // cyclin G1 // 5q32-q34 // 900
down	3227574	-0.434192	7.67275	-4.28219	0.000389979	0.0260562	-0.0386072	NM_033387 // FAM78A // family with sequence similarity 78, member A // 9q34 // 286336 /// ENST00000372271 // FAM78A // family with sequence similarity 78, member A // 9q34 // 286336 /// ENST00000334465 // FAM78A // family with sequence similarity 78, member A // 9q34 // 286336 /// ENST00000372269 // FAM78A // family with sequence similarity 78, member A // 9q34 // 286336 /// ENST00000247295 // FA…
down	2676319	-0.291003	8.71829	-4.27994	0.000391995	0.0260976	-0.0436324	NM_001010983 // GLT8D1 // glycosyltransferase 8 domain containing 1 // 3p21.1 // 55830 /// NM_018446 // GLT8D1 // glycosyltransferase 8 domain containing 1 // 3p21.1 // 55830 /// NM_152932 // GLT8D1 // glycosyltransferase 8 domain containing 1 // 3p21.1 // 55830 /// ENST00000344383 // GLT8D1 // glycosyltransferase 8 domain containing 1 // 3p21.1 // 55830 /// ENST00000266014 // GLT8D1 // glycosylt…
up	2878368	0.271246	8.33272	4.2741	0.000397289	0.0263563	-0.0567108	NM_133174 // APBB3 // amyloid beta (A4) precursor protein-binding, family B, member 3 // 5q31 // 10307 /// NM_133173 // APBB3 // amyloid beta (A4) precursor protein-binding, family B, member 3 // 5q31 // 10307 /// NM_133172 // APBB3 // amyloid beta (A4) precursor protein-binding, family B, member 3 // 5q31 // 10307 /// NM_006051 // APBB3 // amyloid beta (A4) precursor protein-binding, family B, m…
down	2946215	-0.451385	11.3015	-4.26945	0.000401559	0.0265455	-0.0671348	NM_003537 // HIST1H3B // histone cluster 1, H3b // 6p21.3 // 8358 /// ENST00000244661 // HIST1H2BN // histone cluster 1, H2bn // 6p22-p21.3 // 8341 /// ENST00000244661 // HIST1H3A // histone cluster 1, H3a // 6p21.3 // 8350 /// ENST00000244661 // HIST1H3D // histone cluster 1, H3d // 6p21.3 // 8351 /// ENST00000244661 // HIST1H3C // histone cluster 1, H3c // 6p21.3 // 8352 /// ENST00000244661 // …
up	3696057	0.360438	8.30093	4.26618	0.00040459	0.0266516	-0.0744631	NM_005072 // SLC12A4 // solute carrier family 12 (potassium/chloride transporters), member 4 // 16q22.1 // 6560 /// ENST00000316341 // SLC12A4 // solute carrier family 12 (potassium/chloride transporters), member 4 // 16q22.1 // 6560 /// AF054505 // SLC12A4 // solute carrier family 12 (potassium/chloride transporters), member 4 // 16q22.1 // 6560 /// ENST00000338335 // SLC12A4 // solute carrier f…
up	3758757	0.406946	5.27098	4.26318	0.000407387	0.0267418	-0.0811804	NM_002722 // PPY // pancreatic polypeptide // 17q21 // 5539 /// ENST00000225992 // PPY // pancreatic polypeptide // 17q21 // 5539 /// BC032225 // PPY // pancreatic polypeptide // 17q21 // 5539
up	3363645	0.409167	7.95773	4.25813	0.000412139	0.0269437	-0.0924841	NM_032320 // BTBD10 // BTB (POZ) domain containing 10 // 11p15.2 // 84280 /// ENST00000278174 // BTBD10 // BTB (POZ) domain containing 10 // 11p15.2 // 84280 /// BC005071 // BTBD10 // BTB (POZ) domain containing 10 // 11p15.2 // 84280
down	2979679	-0.304601	8.31611	-4.25686	0.000413344	0.0269437	-0.0953285	NM_020861 // ZBTB2 // zinc finger and BTB domain containing 2 // 6q25.1 // 57621 /// ENST00000325144 // ZBTB2 // zinc finger and BTB domain containing 2 // 6q25.1 // 57621 /// BC020172 // ZBTB2 // zinc finger and BTB domain containing 2 // 6q25.1 // 57621
down	2967650	-0.387801	7.61074	-4.25443	0.000415652	0.027	-0.100755	NM_032730 // RTN4IP1 // reticulon 4 interacting protein 1 // 6q21 // 84816 /// ENST00000369063 // RTN4IP1 // reticulon 4 interacting protein 1 // 6q21 // 84816 /// BC006399 // RTN4IP1 // reticulon 4 interacting protein 1 // 6q21 // 84816
down	3910260	-0.315941	8.98594	-4.22433	0.000445424	0.0288339	-0.168167	NM_006526 // ZNF217 // zinc finger protein 217 // 20q13.2 // 7764 /// ENST00000371471 // ZNF217 // zinc finger protein 217 // 20q13.2 // 7764 /// ENST00000302342 // ZNF217 // zinc finger protein 217 // 20q13.2 // 7764 /// AF041259 // ZNF217 // zinc finger protein 217 // 20q13.2 // 7764 /// ENST00000395971 // ZNF217 // zinc finger protein 217 // 20q13.2 // 7764
up	2434925	0.222273	9.43897	4.21133	0.000458932	0.0296058	-0.197271	NM_002651 // PI4KB // phosphatidylinositol 4-kinase, catalytic, beta // 1q21 // 5298 /// ENST00000368875 // PI4KB // phosphatidylinositol 4-kinase, catalytic, beta // 1q21 // 5298 /// ENST00000271657 // PI4KB // phosphatidylinositol 4-kinase, catalytic, beta // 1q21 // 5298 /// BC040300 // PI4KB // phosphatidylinositol 4-kinase, catalytic, beta // 1q21 // 5298 /// ENST00000368872 // PI4KB // phos…
up	3861658	0.367624	7.67608	4.20905	0.000461341	0.029659	-0.202372	NM_198445 // FLJ45909 // FLJ45909 protein // 19q13.2 // 126432 /// ENST00000340740 // FLJ45909 // FLJ45909 protein // 19q13.2 // 126432 /// AK126119 // FLJ45909 // FLJ45909 protein // 19q13.2 // 126432
down	2900047	-0.334602	13.0327	-4.20196	0.000468928	0.0300435	-0.218259	NM_003509 // HIST1H2AI // histone cluster 1, H2ai // 6p22-p21.3 // 8329 /// ENST00000358739 // HIST1H2AI // histone cluster 1, H2ai // 6p22-p21.3 // 8329 /// ENST00000358739 // HIST1H2AK // histone cluster 1, H2ak // 6p22-p21.3 // 8330 /// ENST00000358739 // HIST1H2AJ // histone cluster 1, H2aj // 6p22-p21.3 // 8331 /// ENST00000358739 // HIST1H2AL // histone cluster 1, H2al // 6p22-p21.3 // 8332…
down	2988410	-0.28515	8.25227	-4.19441	0.000477131	0.0304623	-0.23515	ENST00000337869 // RBAK // RB-associated KRAB zinc finger // 7p22.1 // 57786 /// BC068459 // RNF216L // ring finger protein 216-like // 7p22.1 // 441191 /// BC003606 // XKR8 // XK, Kell blood group complex subunit-related family, member 8 // 1p35.3 // 55113 /// ENST00000360944 // RNF216L // ring finger protein 216-like // 7p22.1 // 441191 /// AK124529 // RNF216L // ring finger protein 216-like //…
down	3056705	-0.259846	9.38558	-4.19296	0.000478722	0.0304623	-0.238391	NM_018991 // STAG3L1 // stromal antigen 3-like 1 // 7q11.23-q21.1 // 54441 /// NM_001025202 // STAG3L2 // stromal antigen 3-like 2 // 7q11.23 // 442582 /// NM_001002840 // STAG3L1 // stromal antigen 3-like 1 // 7q11.23-q21.1 // 54441 /// NM_001013739 // STAG3L3 // stromal antigen 3-like 3 // 7q11.23 // 442578 /// ENST00000339898 // STAG3L3 // stromal antigen 3-like 3 // 7q11.23 // 442578 /// ENST…
down	3115504	-0.487821	10.1188	-4.19113	0.00048075	0.0304877	-0.242508	NM_002467 // MYC // v-myc myelocytomatosis viral oncogene homolog (avian) // 8q24.21 // 4609 /// ENST00000377970 // MYC // v-myc myelocytomatosis viral oncogene homolog (avian) // 8q24.21 // 4609 /// BC000141 // MYC // v-myc myelocytomatosis viral oncogene homolog (avian) // 8q24.21 // 4609 /// M13930 // MYC // v-myc myelocytomatosis viral oncogene homolog (avian) // 8q24.21 // 4609 /// M13930 //…
up	3461105	0.601631	5.96693	4.18658	0.000485802	0.0306717	-0.252688	NM_000619 // IFNG // interferon, gamma // 12q14 // 3458 /// ENST00000229135 // IFNG // interferon, gamma // 12q14 // 3458 /// BC070256 // IFNG // interferon, gamma // 12q14 // 3458
up	3227098	0.261223	8.88156	4.18557	0.000486931	0.0306717	-0.254948	NM_000113 // TOR1A // torsin family 1, member A (torsin A) // 9q34 // 1861 /// ENST00000351698 // TOR1A // torsin family 1, member A (torsin A) // 9q34 // 1861 /// AF007871 // TOR1A // torsin family 1, member A (torsin A) // 9q34 // 1861
up	3866898	0.270774	9.09934	4.17773	0.000495785	0.0311246	-0.272495	NM_000234 // LIG1 // ligase I, DNA, ATP-dependent // 19q13.2-q13.3 // 3978 /// ENST00000263274 // LIG1 // ligase I, DNA, ATP-dependent // 19q13.2-q13.3 // 3978 /// AB208791 // LIG1 // ligase I, DNA, ATP-dependent // 19q13.2-q13.3 // 3978
up	2632036	0.543133	7.05102	4.17027	0.000504359	0.031557	-0.289189	NM_018293 // ZNF654 // zinc finger protein 654 // 3p11.2 // 55279 /// ENST00000309495 // ZNF654 // zinc finger protein 654 // 3p11.2 // 55279
up	3318443	0.441906	10.969	4.16297	0.000512896	0.0319842	-0.305529	NM_006074 // TRIM22 // tripartite motif-containing 22 // 11p15 // 10346 /// ENST00000379965 // TRIM22 // tripartite motif-containing 22 // 11p15 // 10346 /// BC035582 // TRIM22 // tripartite motif-containing 22 // 11p15 // 10346
up	3866435	0.417582	8.05481	4.14636	0.00053287	0.032979	-0.342716	NM_014417 // BBC3 // BCL2 binding component 3 // 19q13.3-q13.4 // 27113 /// ENST00000359924 // BBC3 // BCL2 binding component 3 // 19q13.3-q13.4 // 27113 /// AF354654 // BBC3 // BCL2 binding component 3 // 19q13.3-q13.4 // 27113 /// ENST00000341983 // BBC3 // BCL2 binding component 3 // 19q13.3-q13.4 // 27113 /// ENST00000300880 // BBC3 // BCL2 binding component 3 // 19q13.3-q13.4 // 27113
up	3775842	0.359113	11.879	4.1455	0.000533925	0.032979	-0.344641	NM_001071 // TYMS // thymidylate synthetase // 18p11.32 // 7298 /// ENST00000323274 // TYMS // thymidylate synthetase // 18p11.32 // 7298 /// AB062290 // TYMS // thymidylate synthetase // 18p11.32 // 7298 /// ENST00000323224 // TYMS // thymidylate synthetase // 18p11.32 // 7298 /// ENST00000323250 // TYMS // thymidylate synthetase // 18p11.32 // 7298
down	2357952	-0.277943	11.9442	-4.14533	0.000534137	0.032979	-0.345026	NM_003517 // HIST2H2AC // histone cluster 2, H2ac // 1q21-q23 // 8338 /// ENST00000331380 // HIST2H2AC // histone cluster 2, H2ac // 1q21-q23 // 8338 /// BC060324 // HIST2H2AC // histone cluster 2, H2ac // 1q21-q23 // 8338
down	2494484	-0.393376	8.79828	-4.1435	0.000536389	0.0330091	-0.349121	NM_015341 // NCAPH // non-SMC condensin I complex, subunit H // 2q11.2 // 23397 /// ENST00000240423 // NCAPH // non-SMC condensin I complex, subunit H // 2q11.2 // 23397 /// BC024211 // NCAPH // non-SMC condensin I complex, subunit H // 2q11.2 // 23397
up	3824623	0.359634	6.45349	4.13547	0.000546391	0.0335144	-0.3671	NM_000453 // SLC5A5 // solute carrier family 5 (sodium iodide symporter), member 5 // 19p13.2-p12 // 6528 /// ENST00000222248 // SLC5A5 // solute carrier family 5 (sodium iodide symporter), member 5 // 19p13.2-p12 // 6528 /// U66088 // SLC5A5 // solute carrier family 5 (sodium iodide symporter), member 5 // 19p13.2-p12 // 6528
down	3149528	-0.307798	5.7263	-4.12838	0.000555369	0.0339538	-0.38296	NM_014112 // TRPS1 // trichorhinophalangeal syndrome I // 8q24.12 // 7227 /// ENST00000395715 // TRPS1 // trichorhinophalangeal syndrome I // 8q24.12 // 7227 /// AF183810 // TRPS1 // trichorhinophalangeal syndrome I // 8q24.12 // 7227 /// ENST00000395713 // TRPS1 // trichorhinophalangeal syndrome I // 8q24.12 // 7227 /// ENST00000220888 // TRPS1 // trichorhinophalangeal syndrome I // 8q24.12 // 7…
down	2656837	-0.301189	10.506	-4.12151	0.000564212	0.0343495	-0.398329	NM_173216 // ST6GAL1 // ST6 beta-galactosamide alpha-2,6-sialyltranferase 1 // 3q27-q28 // 6480 /// NM_003032 // ST6GAL1 // ST6 beta-galactosamide alpha-2,6-sialyltranferase 1 // 3q27-q28 // 6480 /// NM_173217 // ST6GAL1 // ST6 beta-galactosamide alpha-2,6-sialyltranferase 1 // 3q27-q28 // 6480 /// ENST00000169298 // ST6GAL1 // ST6 beta-galactosamide alpha-2,6-sialyltranferase 1 // 3q27-q28 // 64…
up	3178679	0.280792	7.07316	4.12051	0.000565515	0.0343495	-0.400573	NM_006705 // GADD45G // growth arrest and DNA-damage-inducible, gamma // 9q22.1-q22.2 // 10912 /// ENST00000252506 // GADD45G // growth arrest and DNA-damage-inducible, gamma // 9q22.1-q22.2 // 10912 /// BC019325 // GADD45G // growth arrest and DNA-damage-inducible, gamma // 9q22.1-q22.2 // 10912 /// ENST00000375769 // GADD45G // growth arrest and DNA-damage-inducible, gamma // 9q22.1-q22.2 // 10…
up	3863669	0.81734	6.65502	4.11158	0.000577254	0.0349491	-0.420561	NM_001712 // CEACAM1 // carcinoembryonic antigen-related cell adhesion molecule 1 (biliary glycoprotein) // 19q13.2 // 634 /// NM_001024912 // CEACAM1 // carcinoembryonic antigen-related cell adhesion molecule 1 (biliary glycoprotein) // 19q13.2 // 634 /// ENST00000161559 // CEACAM1 // carcinoembryonic antigen-related cell adhesion molecule 1 (biliary glycoprotein) // 19q13.2 // 634 /// J03858 //…
down	2948587	-0.236523	9.49377	-4.10376	0.000587734	0.0354688	-0.438061	NM_005803 // FLOT1 // flotillin 1 // 6p21.3 // 10211 /// ENST00000383382 // FLOT1 // flotillin 1 // 6p21.3 // 10211 /// ENST00000383562 // FLOT1 // flotillin 1 // 6p21.3 // 10211 /// ENST00000376389 // FLOT1 // flotillin 1 // 6p21.3 // 10211 /// AF089750 // FLOT1 // flotillin 1 // 6p21.3 // 10211 /// ENST00000376385 // FLOT1 // flotillin 1 // 6p21.3 // 10211
down	2893562	-0.242809	7.94645	-4.09499	0.000599705	0.0360749	-0.457672	NM_002955 // RREB1 // ras responsive element binding protein 1 // 6p25 // 6239 /// NM_001003699 // RREB1 // ras responsive element binding protein 1 // 6p25 // 6239 /// NM_001003698 // RREB1 // ras responsive element binding protein 1 // 6p25 // 6239 /// ENST00000379938 // RREB1 // ras responsive element binding protein 1 // 6p25 // 6239 /// ENST00000334984 // RREB1 // ras responsive element bind…
down	2434084	-0.325007	11.8954	-4.0913	0.000604813	0.0362655	-0.46592	NM_003516 // HIST2H2AA3 // histone cluster 2, H2aa3 // 1q21.2 // 8337 /// NM_001040874 // HIST2H2AA4 // histone cluster 2, H2aa4 // 1q21.2 // 723790 /// ENST00000369161 // HIST2H2AA4 // histone cluster 2, H2aa4 // 1q21.2 // 723790 /// ENST00000369161 // HIST2H2AA3 // histone cluster 2, H2aa3 // 1q21.2 // 8337 /// ENST00000369159 // HIST2H2AA4 // histone cluster 2, H2aa4 // 1q21.2 // 723790 /// EN…
up	2635812	0.248565	6.07468	4.08145	0.000618675	0.0368717	-0.487956	NM_153268 // PLCXD2 // phosphatidylinositol-specific phospholipase C, X domain containing 2 // 3q13.2 // 257068 /// ENST00000312791 // PLCXD2 // phosphatidylinositol-specific phospholipase C, X domain containing 2 // 3q13.2 // 257068 /// ENST00000312791 // PHLDB2 // pleckstrin homology-like domain, family B, member 2 // 3q13.2 // 90102 /// BC121155 // PLCXD2 // phosphatidylinositol-specific phosp…
up	3874900	0.276386	9.58156	4.08132	0.000618865	0.0368717	-0.488254	NM_003818 // CDS2 // CDP-diacylglycerol synthase (phosphatidate cytidylyltransferase) 2 // 20p13 // 8760 /// ENST00000379070 // CDS2 // CDP-diacylglycerol synthase (phosphatidate cytidylyltransferase) 2 // 20p13 // 8760 /// BC025751 // CDS2 // CDP-diacylglycerol synthase (phosphatidate cytidylyltransferase) 2 // 20p13 // 8760 /// ENST00000379062 // CDS2 // CDP-diacylglycerol synthase (phosphatida…
down	3850501	-0.447572	7.8678	-4.07458	0.000628538	0.0373292	-0.503333	ENST00000360940 // LOC147727 // hypothetical LOC147727 // 19p13.2 // 147727 /// AL832185 // LOC147727 // hypothetical LOC147727 // 19p13.2 // 147727
up	3782088	0.454022	5.99126	4.07086	0.000633933	0.0374212	-0.511643	NM_012189 // CABYR // calcium binding tyrosine-(Y)-phosphorylation regulated // 18q11.2 // 26256 /// NM_153768 // CABYR // calcium binding tyrosine-(Y)-phosphorylation regulated // 18q11.2 // 26256 /// NM_153769 // CABYR // calcium binding tyrosine-(Y)-phosphorylation regulated // 18q11.2 // 26256 /// NM_153770 // CABYR // calcium binding tyrosine-(Y)-phosphorylation regulated // 18q11.2 // 26256…
up	3402398	0.367215	6.95044	4.07076	0.000634089	0.0374212	-0.511881	NM_018173 // PLEKHG6 // pleckstrin homology domain containing, family G (with RhoGef domain) member 6 // 12p13.31 // 55200 /// ENST00000011684 // PLEKHG6 // pleckstrin homology domain containing, family G (with RhoGef domain) member 6 // 12p13.31 // 55200 /// ENST00000396988 // PLEKHG6 // pleckstrin homology domain containing, family G (with RhoGef domain) member 6 // 12p13.31 // 55200 /// ENST00…
up	2610359	0.293091	7.90933	4.06815	0.000637908	0.0374951	-0.517719	NM_001570 // IRAK2 // interleukin-1 receptor-associated kinase 2 // 3p25.3 // 3656 /// ENST00000256458 // IRAK2 // interleukin-1 receptor-associated kinase 2 // 3p25.3 // 3656 /// BC125184 // IRAK2 // interleukin-1 receptor-associated kinase 2 // 3p25.3 // 3656
down	2946319	-0.617573	9.13697	-4.06717	0.000639349	0.0374951	-0.519913	NM_003539 // HIST1H4D // histone cluster 1, H4d // 6p21.3 // 8360 /// ENST00000340756 // HIST4H4 // histone cluster 4, H4 // 12p12.3 // 121504 /// ENST00000340756 // HIST2H4B // histone cluster 2, H4b // 1q21 // 554313 /// ENST00000340756 // HIST1H4I // histone cluster 1, H4i // 6p21.33 // 8294 /// ENST00000340756 // HIST1H4A // histone cluster 1, H4a // 6p21.3 // 8359 /// ENST00000340756 // HIST…
down	3108433	-0.277148	10.3965	-4.05932	0.000650994	0.0380588	-0.537459	NM_178812 // MTDH // metadherin // 8q22.1 // 92140 /// ENST00000336273 // MTDH // metadherin // 8q22.1 // 92140 /// BC045642 // MTDH // metadherin // 8q22.1 // 92140
up	4051750	0.29805	7.79893	4.05407	0.00065891	0.0384015	-0.549205	NM_015537 // NELF // nasal embryonic LHRH factor // 9q34.3 // 26012 /// ENST00000265663 // NELF // nasal embryonic LHRH factor // 9q34.3 // 26012 /// ENST00000371472 // NELF // nasal embryonic LHRH factor // 9q34.3 // 26012 /// AY255132 // NELF // nasal embryonic LHRH factor // 9q34.3 // 26012 /// ENST00000371475 // NELF // nasal embryonic LHRH factor // 9q34.3 // 26012 /// ENST00000371473 // NEL…
down	2899152	-0.403313	9.05002	-4.05138	0.000662991	0.0385194	-0.555207	NM_003512 // HIST1H2AC // histone cluster 1, H2ac // 6p21.3 // 8334 /// ENST00000314088 // HIST1H2AC // histone cluster 1, H2ac // 6p21.3 // 8334 /// ENST00000377791 // HIST1H2AC // histone cluster 1, H2ac // 6p21.3 // 8334 /// ENST00000396980 // HIST1H2AC // histone cluster 1, H2ac // 6p21.3 // 8334 /// U90551 // HIST1H2AC // histone cluster 1, H2ac // 6p21.3 // 8334
down	2353283	-0.639524	6.91944	-4.04835	0.000667637	0.0386692	-0.561994	NM_138959 // VANGL1 // vang-like 1 (van gogh, Drosophila) // 1p11-p13.1 // 81839 /// ENST00000355485 // VANGL1 // vang-like 1 (van gogh, Drosophila) // 1p11-p13.1 // 81839 /// BC000907 // VANGL1 // vang-like 1 (van gogh, Drosophila) // 1p11-p13.1 // 81839 /// ENST00000369510 // VANGL1 // vang-like 1 (van gogh, Drosophila) // 1p11-p13.1 // 81839
down	3830353	-0.388711	8.07456	-4.0283	0.000699151	0.0403695	-0.60681	NM_001771 // CD22 // CD22 molecule // 19q13.1 // 933 /// ENST00000085219 // CD22 // CD22 molecule // 19q13.1 // 933 /// ENST00000341773 // CD22 // CD22 molecule // 19q13.1 // 933 /// ENST00000270311 // CD22 // CD22 molecule // 19q13.1 // 933 /// AK026467 // CD22 // CD22 molecule // 19q13.1 // 933
down	2495446	-0.385737	8.77446	-4.02663	0.000701845	0.0404004	-0.610545	NM_004027 // INPP4A // inositol polyphosphate-4-phosphatase, type I, 107kDa // 2q11.2 // 3631 /// NM_001566 // INPP4A // inositol polyphosphate-4-phosphatase, type I, 107kDa // 2q11.2 // 3631 /// ENST00000376935 // INPP4A // inositol polyphosphate-4-phosphatase, type I, 107kDa // 2q11.2 // 3631 /// ENST00000319270 // INPP4A // inositol polyphosphate-4-phosphatase, type I, 107kDa // 2q11.2 // 3631…
down	3841574	-0.31627	8.73103	-4.02006	0.000712538	0.0408901	-0.625235	NM_006669 // LILRB1 // leukocyte immunoglobulin-like receptor, subfamily B (with TM and ITIM domains), member 1 // 19q13.4 // 10859 /// NM_001081637 // LILRB1 // leukocyte immunoglobulin-like receptor, subfamily B (with TM and ITIM domains), member 1 // 19q13.4 // 10859 /// NM_001081638 // LILRB1 // leukocyte immunoglobulin-like receptor, subfamily B (with TM and ITIM domains), member 1 // 19q13.…
down	3443868	-0.573304	9.99669	-4.01594	0.00071932	0.041153	-0.634437	NM_001781 // CD69 // CD69 molecule // 12p13-p12 // 969 /// ENST00000228434 // CD69 // CD69 molecule // 12p13-p12 // 969 /// L07555 // CD69 // CD69 molecule // 12p13-p12 // 969
down	3075136	-0.411596	9.1178	-4.0141	0.000722371	0.0412016	-0.638547	NM_194071 // CREB3L2 // cAMP responsive element binding protein 3-like 2 // 7q34 // 64764 /// ENST00000330387 // CREB3L2 // cAMP responsive element binding protein 3-like 2 // 7q34 // 64764 /// BC110813 // CREB3L2 // cAMP responsive element binding protein 3-like 2 // 7q34 // 64764 /// ENST00000378408 // CREB3L2 // cAMP responsive element binding protein 3-like 2 // 7q34 // 64764
down	2373842	-0.439293	9.34526	-4.01187	0.00072609	0.0412878	-0.643535	NM_002838 // PTPRC // protein tyrosine phosphatase, receptor type, C // 1q31-q32 // 5788 /// NM_080922 // PTPRC // protein tyrosine phosphatase, receptor type, C // 1q31-q32 // 5788 /// NM_080921 // PTPRC // protein tyrosine phosphatase, receptor type, C // 1q31-q32 // 5788 /// NM_080923 // PTPRC // protein tyrosine phosphatase, receptor type, C // 1q31-q32 // 5788 /// ENST00000367376 // PTPRC //…
down	3526831	-0.476197	7.8538	-3.99089	0.000762007	0.043101	-0.690422	NM_007368 // RASA3 // RAS p21 protein activator 3 // 13q34 // 22821 /// ENST00000334062 // RASA3 // RAS p21 protein activator 3 // 13q34 // 22821 /// ENST00000389544 // RASA3 // RAS p21 protein activator 3 // 13q34 // 22821 /// AK128094 // RASA3 // RAS p21 protein activator 3 // 13q34 // 22821
up	3565524	0.442594	8.24459	3.99056	0.000762584	0.043101	-0.691157	NM_000161 // GCH1 // GTP cyclohydrolase 1 (dopa-responsive dystonia) // 14q22.1-q22.2 // 2643 /// NM_001024024 // GCH1 // GTP cyclohydrolase 1 (dopa-responsive dystonia) // 14q22.1-q22.2 // 2643 /// NM_001024070 // GCH1 // GTP cyclohydrolase 1 (dopa-responsive dystonia) // 14q22.1-q22.2 // 2643 /// NM_001024071 // GCH1 // GTP cyclohydrolase 1 (dopa-responsive dystonia) // 14q22.1-q22.2 // 2643 //…
up	3572209	0.440516	7.30726	3.98511	0.000772207	0.0435134	-0.703331	NM_002632 // PGF // placental growth factor // 14q24-q31 // 5228 /// ENST00000238607 // PGF // placental growth factor // 14q24-q31 // 5228 /// BC001422 // PGF // placental growth factor // 14q24-q31 // 5228
up	2363042	0.315108	10.2929	3.97691	0.000786919	0.0442092	-0.721652	NM_003768 // PEA15 // phosphoprotein enriched in astrocytes 15 // 1q21.1 // 8682 /// ENST00000360472 // PEA15 // phosphoprotein enriched in astrocytes 15 // 1q21.1 // 8682 /// ENST00000368076 // PEA15 // phosphoprotein enriched in astrocytes 15 // 1q21.1 // 8682 /// ENST00000368075 // PEA15 // phosphoprotein enriched in astrocytes 15 // 1q21.1 // 8682 /// ENST00000368077 // PEA15 // phosphoprotei…
up	3528759	0.381803	8.30942	3.97352	0.000793065	0.0444212	-0.729205	NM_022060 // ABHD4 // abhydrolase domain containing 4 // 14q11.2 // 63874 /// ENST00000216327 // ABHD4 // abhydrolase domain containing 4 // 14q11.2 // 63874 /// BC024779 // ABHD4 // abhydrolase domain containing 4 // 14q11.2 // 63874
up	3696035	0.332823	7.52796	3.96291	0.000812665	0.0453831	-0.752899	NM_000229 // LCAT // lecithin-cholesterol acyltransferase // 16q22.1 // 3931 /// ENST00000264005 // LCAT // lecithin-cholesterol acyltransferase // 16q22.1 // 3931 /// M12625 // LCAT // lecithin-cholesterol acyltransferase // 16q22.1 // 3931
up	2390489	0.227817	9.05696	3.95873	0.00082053	0.0456859	-0.762246	NM_024836 // ZNF672 // zinc finger protein 672 // 1q44 // 79894 /// ENST00000306562 // ZNF672 // zinc finger protein 672 // 1q44 // 79894 /// BC068506 // ZNF672 // zinc finger protein 672 // 1q44 // 79894 /// ENST00000306576 // ZNF672 // zinc finger protein 672 // 1q44 // 79894
up	3421244	0.30542	8.44261	3.95435	0.000828839	0.0460116	-0.772023	NM_018656 // SLC35E3 // solute carrier family 35, member E3 // 12q15 // 55508 /// ENST00000398004 // SLC35E3 // solute carrier family 35, member E3 // 12q15 // 55508 /// AF148713 // SLC35E3 // solute carrier family 35, member E3 // 12q15 // 55508 /// ENST00000319429 // SLC35E3 // solute carrier family 35, member E3 // 12q15 // 55508
up	3157751	0.27641	8.31299	3.94407	0.000848668	0.0469078	-0.794962	NM_182706 // SCRIB // scribbled homolog (Drosophila) // 8q24.3 // 23513 /// NM_015356 // SCRIB // scribbled homolog (Drosophila) // 8q24.3 // 23513 /// ENST00000356994 // SCRIB // scribbled homolog (Drosophila) // 8q24.3 // 23513 /// ENST00000320476 // SCRIB // scribbled homolog (Drosophila) // 8q24.3 // 23513 /// AF271734 // SCRIB // scribbled homolog (Drosophila) // 8q24.3 // 23513 /// ENST0000…
down	4015838	-0.239169	8.67743	-3.94339	0.000849998	0.0469078	-0.796481	NM_019007 // ARMCX6 // armadillo repeat containing, X-linked 6 // Xq21.33-q22.3 // 54470 /// NM_001009584 // ARMCX6 // armadillo repeat containing, X-linked 6 // Xq21.33-q22.3 // 54470 /// ENST00000361910 // ARMCX6 // armadillo repeat containing, X-linked 6 // Xq21.33-q22.3 // 54470 /// ENST00000395128 // ARMCX6 // armadillo repeat containing, X-linked 6 // Xq21.33-q22.3 // 54470 /// AK097018 // …
down	3223687	-0.405866	9.71608	-3.93826	0.000860092	0.0470945	-0.807933	NM_015651 // PHF19 // PHD finger protein 19 // 9q33.2 // 26147 /// NM_001009936 // PHF19 // PHD finger protein 19 // 9q33.2 // 26147 /// ENST00000373896 // PHF19 // PHD finger protein 19 // 9q33.2 // 26147 /// ENST00000312189 // PHF19 // PHD finger protein 19 // 9q33.2 // 26147 /// BX640713 // PHF19 // PHD finger protein 19 // 9q33.2 // 26147
down	3974948	-0.51119	4.23548	-3.93777	0.000861069	0.0470945	-0.809034	NM_001097579 // GPR34 // G protein-coupled receptor 34 // Xp11.4-p11.3 // 2857 /// NM_005300 // GPR34 // G protein-coupled receptor 34 // Xp11.4-p11.3 // 2857 /// ENST00000378138 // GPR34 // G protein-coupled receptor 34 // Xp11.4-p11.3 // 2857 /// ENST00000378142 // GPR34 // G protein-coupled receptor 34 // Xp11.4-p11.3 // 2857 /// ENST00000378136 // GPR34 // G protein-coupled receptor 34 // Xp1…
down	3291682	-0.379964	8.67655	-3.93715	0.000862283	0.0470945	-0.810401	NM_032776 // JMJD1C // jumonji domain containing 1C // 10q21.2-q21.3 // 221037 /// NM_004241 // JMJD1C // jumonji domain containing 1C // 10q21.2-q21.3 // 221037 /// ENST00000399262 // JMJD1C // jumonji domain containing 1C // 10q21.2-q21.3 // 221037 /// ENST00000399251 // JMJD1C // jumonji domain containing 1C // 10q21.2-q21.3 // 221037 /// ENST00000327520 // JMJD1C // jumonji domain containing …
down	3717775	-0.345376	7.89469	-3.93657	0.000863449	0.0470945	-0.811712	NM_003885 // CDK5R1 // cyclin-dependent kinase 5, regulatory subunit 1 (p35) // 17q11.2 // 8851 /// ENST00000313401 // CDK5R1 // cyclin-dependent kinase 5, regulatory subunit 1 (p35) // 17q11.2 // 8851 /// BC030792 // CDK5R1 // cyclin-dependent kinase 5, regulatory subunit 1 (p35) // 17q11.2 // 8851
up	3448152	0.405948	10.1601	3.93342	0.000869718	0.0472985	-0.81873	NM_002223 // ITPR2 // inositol 1,4,5-triphosphate receptor, type 2 // 12p11 // 3709 /// ENST00000381340 // ITPR2 // inositol 1,4,5-triphosphate receptor, type 2 // 12p11 // 3709 /// D26350 // ITPR2 // inositol 1,4,5-triphosphate receptor, type 2 // 12p11 // 3709 /// ENST00000242737 // ITPR2 // inositol 1,4,5-triphosphate receptor, type 2 // 12p11 // 3709
up	3016148	0.436064	6.65013	3.92841	0.000879799	0.0476095	-0.829908	NM_000602 // SERPINE1 // serpin peptidase inhibitor, clade E (nexin, plasminogen activator inhibitor type 1), member 1 // 7q21.3-q22 // 5054 /// ENST00000223095 // SERPINE1 // serpin peptidase inhibitor, clade E (nexin, plasminogen activator inhibitor type 1), member 1 // 7q21.3-q22 // 5054 /// BC010860 // SERPINE1 // serpin peptidase inhibitor, clade E (nexin, plasminogen activator inhibitor typ…
down	3105467	-0.40382	8.42828	-3.92805	0.000880527	0.0476095	-0.83071	NM_001951 // E2F5 // E2F transcription factor 5, p130-binding // 8q21.2 // 1875 /// NM_001083588 // E2F5 // E2F transcription factor 5, p130-binding // 8q21.2 // 1875 /// NM_001083589 // E2F5 // E2F transcription factor 5, p130-binding // 8q21.2 // 1875 /// ENST00000256117 // E2F5 // E2F transcription factor 5, p130-binding // 8q21.2 // 1875 /// AB209185 // E2F5 // E2F transcription factor 5, p13…
down	3494706	-0.408512	9.93609	-3.92556	0.000885587	0.0477451	-0.836267	NM_001040153 // SLAIN1 // SLAIN motif family, member 1 // 13q22.3 // 122060 /// NM_144595 // SLAIN1 // SLAIN motif family, member 1 // 13q22.3 // 122060 /// ENST00000351546 // SLAIN1 // SLAIN motif family, member 1 // 13q22.3 // 122060 /// ENST00000267219 // SLAIN1 // SLAIN motif family, member 1 // 13q22.3 // 122060 /// ENST00000358679 // SLAIN1 // SLAIN motif family, member 1 // 13q22.3 // 1220…
down	3665603	-0.28176	9.49629	-3.92179	0.000893298	0.0480224	-0.844675	NM_006565 // CTCF // CCCTC-binding factor (zinc finger protein) // 16q21-q22.3 // 10664 /// ENST00000264010 // CTCF // CCCTC-binding factor (zinc finger protein) // 16q21-q22.3 // 10664 /// U25435 // CTCF // CCCTC-binding factor (zinc finger protein) // 16q21-q22.3 // 10664 /// ENST00000379301 // CTCF // CCCTC-binding factor (zinc finger protein) // 16q21-q22.3 // 10664
up	3831774	0.387628	7.81011	3.91718	0.000902833	0.048396	-0.854971	NM_152604 // ZNF383 // zinc finger protein 383 // 19q13.12 // 163087 /// ENST00000392155 // ZNF383 // zinc finger protein 383 // 19q13.12 // 163087 /// ENST00000352998 // ZNF383 // zinc finger protein 383 // 19q13.12 // 163087 /// AK091760 // ZNF383 // zinc finger protein 383 // 19q13.12 // 163087
down	3204692	-0.355833	7.19619	-3.91241	0.000912778	0.0486176	-0.865595	NM_032818 // C9orf100 // chromosome 9 open reading frame 100 // 9p13.3 // 84904 /// ENST00000378387 // C9orf100 // chromosome 9 open reading frame 100 // 9p13.3 // 84904 /// ENST00000343259 // C9orf100 // chromosome 9 open reading frame 100 // 9p13.3 // 84904 /// ENST00000378395 // C9orf100 // chromosome 9 open reading frame 100 // 9p13.3 // 84904 /// ENST00000378382 // C9orf100 // chromosome 9 o…
down	2766192	-0.503369	9.14607	-3.91211	0.000913413	0.0486176	-0.866268	NM_030956 // TLR10 // toll-like receptor 10 // 4p14 // 81793 /// NM_001017388 // TLR10 // toll-like receptor 10 // 4p14 // 81793 /// ENST00000308973 // TLR10 // toll-like receptor 10 // 4p14 // 81793 /// ENST00000361424 // TLR10 // toll-like receptor 10 // 4p14 // 81793 /// BC089406 // TLR10 // toll-like receptor 10 // 4p14 // 81793
down	2444451	-0.309398	7.72352	-3.91147	0.000914763	0.0486176	-0.867701	NR_002578 // GAS5 // growth arrest-specific 5 // 1q25.1 // 60674 /// NM_033319 // CENPL // centromere protein L // 1q25.1 // 91687 /// NR_002746 // SNORD47 // small nucleolar RNA, C/D box 47 // 1q25.1 // 26802 /// NR_003942 // SNORD76 // small nucleolar RNA, C/D box 76 // 1q25.1 // 692196 /// NR_003944 // SNORD78 // small nucleolar RNA, C/D box 78 // 1q25.1 // 692198 /// NR_003940 // SNORD80 // s…
up	3720896	0.450848	9.42164	3.90775	0.000922629	0.0488967	-0.876002	NM_001254 // CDC6 // cell division cycle 6 homolog (S. cerevisiae) // 17q21.3 // 990 /// ENST00000209728 // CDC6 // cell division cycle 6 homolog (S. cerevisiae) // 17q21.3 // 990 /// BC025232 // CDC6 // cell division cycle 6 homolog (S. cerevisiae) // 17q21.3 // 990
down	2321942	-0.268216	8.77346	-3.90012	0.000938955	0.0495721	-0.893007	NM_006511 // RSC1A1 // regulatory solute carrier protein, family 1, member 1 // 1p36.1 // 6248 /// NM_032341 // DDI2 // DDI1, DNA-damage inducible 1, homolog 2 (S. cerevisiae) // 1p36.21 // 84301 /// ENST00000345034 // RSC1A1 // regulatory solute carrier protein, family 1, member 1 // 1p36.1 // 6248 /// ENST00000320153 // DDI2 // DDI1, DNA-damage inducible 1, homolog 2 (S. cerevisiae) // 1p36.21 …
down	2532894	-0.336888	8.44942	-3.89933	0.000940672	0.0495721	-0.894778	NM_152879 // DGKD // diacylglycerol kinase, delta 130kDa // 2q37.1 // 8527 /// NM_003648 // DGKD // diacylglycerol kinase, delta 130kDa // 2q37.1 // 8527 /// ENST00000264057 // DGKD // diacylglycerol kinase, delta 130kDa // 2q37.1 // 8527 /// AB078966 // DGKD // diacylglycerol kinase, delta 130kDa // 2q37.1 // 8527
up	3075566	0.292258	10.0494	3.87901	0.000985677	0.0517822	-0.940074	NM_020119 // ZC3HAV1 // zinc finger CCCH-type, antiviral 1 // 7q34 // 56829 /// NM_024625 // ZC3HAV1 // zinc finger CCCH-type, antiviral 1 // 7q34 // 56829 /// ENST00000242351 // ZC3HAV1 // zinc finger CCCH-type, antiviral 1 // 7q34 // 56829 /// AK292811 // ZC3HAV1 // zinc finger CCCH-type, antiviral 1 // 7q34 // 56829
down	2868904	-0.552033	8.53881	-3.87792	0.000988147	0.0517822	-0.942499	NM_005668 // ST8SIA4 // ST8 alpha-N-acetyl-neuraminide alpha-2,8-sialyltransferase 4 // 5q21 // 7903 /// NM_175052 // ST8SIA4 // ST8 alpha-N-acetyl-neuraminide alpha-2,8-sialyltransferase 4 // 5q21 // 7903 /// ENST00000231461 // ST8SIA4 // ST8 alpha-N-acetyl-neuraminide alpha-2,8-sialyltransferase 4 // 5q21 // 7903 /// BC053657 // ST8SIA4 // ST8 alpha-N-acetyl-neuraminide alpha-2,8-sialyltransfer…
down	2730714	-0.390946	7.69495	-3.87339	0.000998495	0.0521783	-0.952593	NM_000788 // DCK // deoxycytidine kinase // 4q13.3-q21.1 // 1633 /// ENST00000286648 // DCK // deoxycytidine kinase // 4q13.3-q21.1 // 1633 /// BC103764 // DCK // deoxycytidine kinase // 4q13.3-q21.1 // 1633
up	2987632	0.278221	8.76465	3.85896	0.0010322	0.0537892	-0.984752	NM_025250 // TTYH3 // tweety homolog 3 (Drosophila) // 7p22 // 80727 /// ENST00000258796 // TTYH3 // tweety homolog 3 (Drosophila) // 7p22 // 80727 /// BC152447 // TTYH3 // tweety homolog 3 (Drosophila) // 7p22 // 80727
up	2848265	0.696779	7.94746	3.85112	0.00105097	0.0545776	-1.00221	NM_138809 // CMBL // carboxymethylenebutenolidase homolog (Pseudomonas) // 5p15.2 // 134147 /// ENST00000296658 // CMBL // carboxymethylenebutenolidase homolog (Pseudomonas) // 5p15.2 // 134147 /// BC001573 // CMBL // carboxymethylenebutenolidase homolog (Pseudomonas) // 5p15.2 // 134147
up	4007865	0.222926	7.58947	3.8496	0.00105464	0.0545776	-1.00559	NM_006150 // PRICKLE3 // prickle homolog 3 (Drosophila) // Xp11.23-p11.22 // 4007 /// ENST00000376317 // PRICKLE3 // prickle homolog 3 (Drosophila) // Xp11.23-p11.22 // 4007 /// BC016856 // PRICKLE3 // prickle homolog 3 (Drosophila) // Xp11.23-p11.22 // 4007
up	3073013	0.394702	6.9941	3.84901	0.00105608	0.0545776	-1.00691	NM_001018111 // PODXL // podocalyxin-like // 7q32-q33 // 5420 /// NM_005397 // PODXL // podocalyxin-like // 7q32-q33 // 5420 /// ENST00000378555 // PODXL // podocalyxin-like // 7q32-q33 // 5420 /// ENST00000322985 // PODXL // podocalyxin-like // 7q32-q33 // 5420 /// BC042466 // PODXL // podocalyxin-like // 7q32-q33 // 5420
down	3781980	-0.381252	7.84517	-3.84035	0.00107732	0.0555222	-1.0262	NM_153211 // C18orf17 // chromosome 18 open reading frame 17 // 18q11.2 // 125488 /// ENST00000304621 // C18orf17 // chromosome 18 open reading frame 17 // 18q11.2 // 125488 /// ENST00000317571 // C18orf17 // chromosome 18 open reading frame 17 // 18q11.2 // 125488 /// BC032684 // C18orf17 // chromosome 18 open reading frame 17 // 18q11.2 // 125488
down	3602116	-0.325376	8.98943	-3.83294	0.00109581	0.0563199	-1.04267	NM_015492 // C15orf39 // chromosome 15 open reading frame 39 // 15q24.2 // 56905 /// ENST00000394987 // C15orf39 // chromosome 15 open reading frame 39 // 15q24.2 // 56905 /// ENST00000360639 // C15orf39 // chromosome 15 open reading frame 39 // 15q24.2 // 56905 /// BC110367 // C15orf39 // chromosome 15 open reading frame 39 // 15q24.2 // 56905
down	2485636	-0.414299	9.43669	-3.82356	0.00111971	0.0573334	-1.06356	NM_003038 // SLC1A4 // solute carrier family 1 (glutamate/neutral amino acid transporter), member 4 // 2p15-p13 // 6509 /// ENST00000234256 // SLC1A4 // solute carrier family 1 (glutamate/neutral amino acid transporter), member 4 // 2p15-p13 // 6509 /// AK126636 // SLC1A4 // solute carrier family 1 (glutamate/neutral amino acid transporter), member 4 // 2p15-p13 // 6509
up	3375862	0.269751	10.6136	3.8228	0.00112166	0.0573334	-1.06524	NM_004739 // MTA2 // metastasis associated 1 family, member 2 // 11q12-q13.1 // 9219 /// ENST00000278823 // MTA2 // metastasis associated 1 family, member 2 // 11q12-q13.1 // 9219 /// BC053650 // MTA2 // metastasis associated 1 family, member 2 // 11q12-q13.1 // 9219
down	2872471	-0.448199	6.67789	-3.82039	0.00112789	0.0574947	-1.0706	NM_173666 // DTWD2 // DTW domain containing 2 // 5q23.1 // 285605 /// ENST00000304058 // DTWD2 // DTW domain containing 2 // 5q23.1 // 285605 /// BX648369 // DTWD2 // DTW domain containing 2 // 5q23.1 // 285605
up	3656318	0.244396	8.58402	3.81773	0.00113482	0.0576906	-1.07653	NM_024031 // PRR14 // proline rich 14 // 16p11.2 // 78994 /// ENST00000300835 // PRR14 // proline rich 14 // 16p11.2 // 78994 /// ENST00000287463 // PRR14 // proline rich 14 // 16p11.2 // 78994 /// AK125716 // PRR14 // proline rich 14 // 16p11.2 // 78994
down	3587495	-0.263023	5.20659	-3.81459	0.00114304	0.0579512	-1.08352	NM_003020 // SCG5 // secretogranin V (7B2 protein) // 15q13-q14 // 6447 /// BC093053 // SCG5 // secretogranin V (7B2 protein) // 15q13-q14 // 6447 /// ENST00000300175 // SCG5 // secretogranin V (7B2 protein) // 15q13-q14 // 6447 /// AK057017 // C15orf45 // chromosome 15 open reading frame 45 // 15q13.3 // 641318
up	3629125	0.422858	7.23562	3.81322	0.00114665	0.057977	-1.08657	XM_001726620 // UNQ353 // GKGM353 // 15q22.31 // 100128564
down	3821015	-0.368412	9.3867	-3.81177	0.00115047	0.0580133	-1.08978	NM_000527 // LDLR // low density lipoprotein receptor (familial hypercholesterolemia) // 19p13.3 // 3949 /// ENST00000252444 // LDLR // low density lipoprotein receptor (familial hypercholesterolemia) // 19p13.3 // 3949 /// BX648281 // LDLR // low density lipoprotein receptor (familial hypercholesterolemia) // 19p13.3 // 3949
up	3980170	0.315605	6.96239	3.80714	0.00116277	0.0584759	-1.10008	NM_004429 // EFNB1 // ephrin-B1 // Xq12 // 1947 /// ENST00000204961 // EFNB1 // ephrin-B1 // Xq12 // 1947 /// BC016649 // EFNB1 // ephrin-B1 // Xq12 // 1947
down	2409104	-0.305079	9.20207	-3.79927	0.00118399	0.0592227	-1.11758	NM_006516 // SLC2A1 // solute carrier family 2 (facilitated glucose transporter), member 1 // 1p35-p31.3 // 6513 /// ENST00000372501 // SLC2A1 // solute carrier family 2 (facilitated glucose transporter), member 1 // 1p35-p31.3 // 6513 /// AK292791 // SLC2A1 // solute carrier family 2 (facilitated glucose transporter), member 1 // 1p35-p31.3 // 6513
up	3228463	0.285955	8.37767	3.79847	0.00118617	0.0592227	-1.11936	NM_006266 // RALGDS // ral guanine nucleotide dissociation stimulator // 9q34.3 // 5900 /// NM_001042368 // RALGDS // ral guanine nucleotide dissociation stimulator // 9q34.3 // 5900 /// ENST00000372050 // RALGDS // ral guanine nucleotide dissociation stimulator // 9q34.3 // 5900 /// ENST00000393160 // RALGDS // ral guanine nucleotide dissociation stimulator // 9q34.3 // 5900 /// ENST00000372062 …
up	3335131	0.238007	7.75062	3.79793	0.00118764	0.0592227	-1.12056	NM_031904 // FRMD8 // FERM domain containing 8 // 11q13 // 83786 /// ENST00000317568 // FRMD8 // FERM domain containing 8 // 11q13 // 83786 /// BC044658 // FRMD8 // FERM domain containing 8 // 11q13 // 83786 /// BC128150 // FKSG43 // FKSG43 gene // Xq11.1 // 83957 /// ENST00000355991 // FRMD8 // FERM domain containing 8 // 11q13 // 83786
down	3378818	-0.355642	10.6042	-3.79697	0.00119028	0.0592227	-1.1227	NM_005608 // PTPRCAP // protein tyrosine phosphatase, receptor type, C-associated protein // 11q13.3 // 5790 /// ENST00000326294 // PTPRCAP // protein tyrosine phosphatase, receptor type, C-associated protein // 11q13.3 // 5790 /// BC114467 // PTPRCAP // protein tyrosine phosphatase, receptor type, C-associated protein // 11q13.3 // 5790
up	2870828	0.320541	9.88324	3.79247	0.00120264	0.0596791	-1.1327	NM_139164 // STARD4 // StAR-related lipid transfer (START) domain containing 4 // 5q22.1 // 134429 /// ENST00000296632 // STARD4 // StAR-related lipid transfer (START) domain containing 4 // 5q22.1 // 134429 /// BC042956 // STARD4 // StAR-related lipid transfer (START) domain containing 4 // 5q22.1 // 134429
up	3832435	0.250206	8.22161	3.77361	0.00125592	0.0621579	-1.17463	NM_174905 // FAM98C // family with sequence similarity 98, member C // 19q13.2 // 147965 /// ENST00000252530 // FAM98C // family with sequence similarity 98, member C // 19q13.2 // 147965 /// ENST00000343358 // FAM98C // family with sequence similarity 98, member C // 19q13.2 // 147965 /// AK128745 // FAM98C // family with sequence similarity 98, member C // 19q13.2 // 147965
down	3129149	-0.549686	8.44879	-3.76703	0.00127504	0.0629377	-1.18924	NM_018492 // PBK // PDZ binding kinase // 8p21.2 // 55872 /// ENST00000301905 // PBK // PDZ binding kinase // 8p21.2 // 55872 /// BC015191 // PBK // PDZ binding kinase // 8p21.2 // 55872
down	2508611	-0.35158	8.97966	-3.76234	0.00128885	0.063452	-1.19965	NM_018460 // ARHGAP15 // Rho GTPase activating protein 15 // 2q22.2 // 55843 /// ENST00000295095 // ARHGAP15 // Rho GTPase activating protein 15 // 2q22.2 // 55843 /// BC016701 // ARHGAP15 // Rho GTPase activating protein 15 // 2q22.2 // 55843
up	3666282	0.541831	7.61219	3.75986	0.00129622	0.0635596	-1.20517	NM_133458 // ZFP90 // zinc finger protein 90 homolog (mouse) // 16q22.1 // 146198 /// ENST00000398253 // ZFP90 // zinc finger protein 90 homolog (mouse) // 16q22.1 // 146198 /// BC040486 // ZFP90 // zinc finger protein 90 homolog (mouse) // 16q22.1 // 146198 /// ENST00000327567 // ZFP90 // zinc finger protein 90 homolog (mouse) // 16q22.1 // 146198
down	2774971	-0.469742	7.43307	-3.75853	0.00130017	0.0635596	-1.20811	NM_058172 // ANTXR2 // anthrax toxin receptor 2 // 4q21.21 // 118429 /// ENST00000399392 // ANTXR2 // anthrax toxin receptor 2 // 4q21.21 // 118429 /// ENST00000307333 // ANTXR2 // anthrax toxin receptor 2 // 4q21.21 // 118429 /// ENST00000346652 // ANTXR2 // anthrax toxin receptor 2 // 4q21.21 // 118429 /// ENST00000295465 // ANTXR2 // anthrax toxin receptor 2 // 4q21.21 // 118429 /// AK055636 /…
up	3203311	0.318194	8.13327	3.75818	0.00130123	0.0635596	-1.20889	NM_175073 // APTX // aprataxin // 9p13.3 // 54840 /// NM_175069 // APTX // aprataxin // 9p13.3 // 54840 /// NM_175072 // APTX // aprataxin // 9p13.3 // 54840 /// NM_017692 // APTX // aprataxin // 9p13.3 // 54840 /// NM_175071 // APTX // aprataxin // 9p13.3 // 54840 /// ENST00000309615 // APTX // aprataxin // 9p13.3 // 54840 /// ENST00000379825 // APTX // aprataxin // 9p13.3 // 54840 /// ENST00000…
up	2690900	0.266195	10.98	3.75679	0.00130537	0.0635958	-1.21196	NM_005191 // CD80 // CD80 molecule // 3q13.3-q21 // 941 /// ENST00000264246 // CD80 // CD80 molecule // 3q13.3-q21 // 941 /// BC042665 // CD80 // CD80 molecule // 3q13.3-q21 // 941 /// ENST00000383669 // CD80 // CD80 molecule // 3q13.3-q21 // 941 /// ENST00000383668 // CD80 // CD80 molecule // 3q13.3-q21 // 941
down	3405440	-0.342326	7.79957	-3.75279	0.00131743	0.0640168	-1.22086	NM_004064 // CDKN1B // cyclin-dependent kinase inhibitor 1B (p27, Kip1) // 12p13.1-p12 // 1027 /// ENST00000228872 // CDKN1B // cyclin-dependent kinase inhibitor 1B (p27, Kip1) // 12p13.1-p12 // 1027 /// BC001971 // CDKN1B // cyclin-dependent kinase inhibitor 1B (p27, Kip1) // 12p13.1-p12 // 1027 /// ENST00000396340 // CDKN1B // cyclin-dependent kinase inhibitor 1B (p27, Kip1) // 12p13.1-p12 // 1…
down	3656223	-0.322072	8.73437	-3.7511	0.00132256	0.0640994	-1.22461	NM_002209 // ITGAL // integrin, alpha L (antigen CD11A (p180), lymphocyte function-associated antigen 1; alpha polypeptide) // 16p11.2 // 3683 /// NM_001114380 // ITGAL // integrin, alpha L (antigen CD11A (p180), lymphocyte function-associated antigen 1; alpha polypeptide) // 16p11.2 // 3683 /// ENST00000356798 // ITGAL // integrin, alpha L (antigen CD11A (p180), lymphocyte function-associated an…
down	2345929	-0.522163	8.52189	-3.74837	0.00133088	0.0643363	-1.23068	NM_032270 // LRRC8C // leucine rich repeat containing 8 family, member C // 1p22.2 // 84230 /// ENST00000370454 // LRRC8C // leucine rich repeat containing 8 family, member C // 1p22.2 // 84230 /// BC036122 // LRRC8C // leucine rich repeat containing 8 family, member C // 1p22.2 // 84230
down	3814063	-0.223559	8.58243	-3.74282	0.00134793	0.0649922	-1.24297	NM_001025100 // MBP // myelin basic protein // 18q23 // 4155 /// NM_001025101 // MBP // myelin basic protein // 18q23 // 4155 /// ENST00000397863 // MBP // myelin basic protein // 18q23 // 4155 /// ENST00000397860 // MBP // myelin basic protein // 18q23 // 4155 /// ENST00000354542 // MBP // myelin basic protein // 18q23 // 4155 /// ENST00000355994 // MBP // myelin basic protein // 18q23 // 4155 /…
up	3304215	0.288582	9.35607	3.73793	0.00136317	0.0655585	-1.25385	NM_001113407 // LDB1 // LIM domain binding 1 // 10q24-q25 // 8861 /// NM_003893 // LDB1 // LIM domain binding 1 // 10q24-q25 // 8861 /// ENST00000361198 // LDB1 // LIM domain binding 1 // 10q24-q25 // 8861 /// BC009246 // LDB1 // LIM domain binding 1 // 10q24-q25 // 8861
down	2357927	-0.29934	11.9298	-3.73276	0.00137944	0.0658587	-1.26531	NM_003516 // HIST2H2AA3 // histone cluster 2, H2aa3 // 1q21.2 // 8337 /// NM_001040874 // HIST2H2AA4 // histone cluster 2, H2aa4 // 1q21.2 // 723790 /// ENST00000369161 // HIST2H2AA4 // histone cluster 2, H2aa4 // 1q21.2 // 723790 /// ENST00000369161 // HIST2H2AA3 // histone cluster 2, H2aa3 // 1q21.2 // 8337 /// ENST00000369159 // HIST2H2AA4 // histone cluster 2, H2aa4 // 1q21.2 // 723790 /// EN…
up	3078478	0.218792	7.02377	3.73262	0.00137989	0.0658587	-1.26562	NM_152411 // ZNF786 // zinc finger protein 786 // 7q36.1 // 136051 /// ENST00000316286 // ZNF786 // zinc finger protein 786 // 7q36.1 // 136051 /// BC128392 // ZNF786 // zinc finger protein 786 // 7q36.1 // 136051
down	2404819	-0.211493	11.1741	-3.73259	0.00137998	0.0658587	-1.26568	NM_080391 // PTP4A2 // protein tyrosine phosphatase type IVA, member 2 // 1p35 // 8073 /// NM_080392 // PTP4A2 // protein tyrosine phosphatase type IVA, member 2 // 1p35 // 8073 /// ENST00000344035 // PTP4A2 // protein tyrosine phosphatase type IVA, member 2 // 1p35 // 8073 /// ENST00000356536 // PTP4A2 // protein tyrosine phosphatase type IVA, member 2 // 1p35 // 8073 /// BC070182 // PTP4A2 // p…
up	2599993	0.222353	8.64233	3.73061	0.00138627	0.0659495	-1.27008	NM_005689 // ABCB6 // ATP-binding cassette, sub-family B (MDR/TAP), member 6 // 2q36 // 10058 /// ENST00000265316 // ABCB6 // ATP-binding cassette, sub-family B (MDR/TAP), member 6 // 2q36 // 10058 /// BC000559 // ABCB6 // ATP-binding cassette, sub-family B (MDR/TAP), member 6 // 2q36 // 10058 /// ENST00000295750 // ABCB6 // ATP-binding cassette, sub-family B (MDR/TAP), member 6 // 2q36 // 10058
up	3719515	0.567125	7.62816	3.72977	0.00138893	0.0659495	-1.27193	NM_007026 // DUSP14 // dual specificity phosphatase 14 // 17q12 // 11072 /// ENST00000292964 // DUSP14 // dual specificity phosphatase 14 // 17q12 // 11072 /// ENST00000394389 // DUSP14 // dual specificity phosphatase 14 // 17q12 // 11072 /// ENST00000394386 // DUSP14 // dual specificity phosphatase 14 // 17q12 // 11072 /// BC001894 // DUSP14 // dual specificity phosphatase 14 // 17q12 // 11072
up	3215146	0.409505	9.53396	3.72533	0.00140316	0.0664368	-1.28178	NM_004148 // NINJ1 // ninjurin 1 // 9q22 // 4814 /// ENST00000375446 // NINJ1 // ninjurin 1 // 9q22 // 4814 /// BC048212 // NINJ1 // ninjurin 1 // 9q22 // 4814
down	3818547	-0.322024	8.2949	-3.72277	0.00141144	0.0664368	-1.28747	NM_005428 // VAV1 // vav 1 guanine nucleotide exchange factor // 19p13.2 // 7409 /// ENST00000304076 // VAV1 // vav 1 guanine nucleotide exchange factor // 19p13.2 // 7409 /// BC013361 // VAV1 // vav 1 guanine nucleotide exchange factor // 19p13.2 // 7409
down	4038494	-0.196647	8.56128	-3.72272	0.0014116	0.0664368	-1.28757	NM_020382 // SETD8 // SET domain containing (lysine methyltransferase) 8 // 12q24.31 // 387893 /// AF287261 // SETD8 // SET domain containing (lysine methyltransferase) 8 // 12q24.31 // 387893
down	2593159	-0.475279	9.798	-3.72217	0.0014134	0.0664368	-1.2888	NM_004226 // STK17B // serine/threonine kinase 17b // 2q32.3 // 9262 /// ENST00000263955 // STK17B // serine/threonine kinase 17b // 2q32.3 // 9262 /// BC016040 // STK17B // serine/threonine kinase 17b // 2q32.3 // 9262
down	3959986	-0.324599	9.78928	-3.7179	0.0014273	0.0669222	-1.29826	NM_000878 // IL2RB // interleukin 2 receptor, beta // 22q13|22q13.1 // 3560 /// ENST00000216223 // IL2RB // interleukin 2 receptor, beta // 22q13|22q13.1 // 3560 /// BC025691 // IL2RB // interleukin 2 receptor, beta // 22q13|22q13.1 // 3560
down	3552729	-0.227533	8.54006	-3.71582	0.00143415	0.0669659	-1.30288	NM_002719 // PPP2R5C // protein phosphatase 2, regulatory subunit B', gamma isoform // 14q32 // 5527 /// NM_178586 // PPP2R5C // protein phosphatase 2, regulatory subunit B', gamma isoform // 14q32 // 5527 /// NM_178587 // PPP2R5C // protein phosphatase 2, regulatory subunit B', gamma isoform // 14q32 // 5527 /// NM_178588 // PPP2R5C // protein phosphatase 2, regulatory subunit B', gamma isoform …
up	3251393	0.493811	10.1806	3.71544	0.00143539	0.0669659	-1.30372	NM_019058 // DDIT4 // DNA-damage-inducible transcript 4 // 10pter-q26.12 // 54541 /// ENST00000307365 // DDIT4 // DNA-damage-inducible transcript 4 // 10pter-q26.12 // 54541 /// BC007714 // DDIT4 // DNA-damage-inducible transcript 4 // 10pter-q26.12 // 54541
down	3440598	-0.362799	8.50384	-3.71357	0.00144157	0.0669994	-1.30786	NM_202002 // FOXM1 // forkhead box M1 // 12p13 // 2305 /// NM_021953 // FOXM1 // forkhead box M1 // 12p13 // 2305 /// NM_202003 // FOXM1 // forkhead box M1 // 12p13 // 2305 /// ENST00000342628 // FOXM1 // forkhead box M1 // 12p13 // 2305 /// ENST00000359843 // FOXM1 // forkhead box M1 // 12p13 // 2305 /// ENST00000361953 // FOXM1 // forkhead box M1 // 12p13 // 2305 /// U74612 // FOXM1 // forkhead…
down	2365872	-0.270919	8.68627	-3.71258	0.00144484	0.0669994	-1.31005	NM_052862 // RCSD1 // RCSD domain containing 1 // 1q22-q24 // 92241 /// ENST00000367854 // RCSD1 // RCSD domain containing 1 // 1q22-q24 // 92241 /// BC101536 // RCSD1 // RCSD domain containing 1 // 1q22-q24 // 92241 /// AF545852 // RCSD1 // RCSD domain containing 1 // 1q22-q24 // 92241 /// ENST00000367856 // RCSD1 // RCSD domain containing 1 // 1q22-q24 // 92241 /// ENST00000361496 // RCSD1 // R…
up	2641032	0.220385	11.4139	3.71197	0.00144686	0.0669994	-1.3114	NM_013336 // SEC61A1 // Sec61 alpha 1 subunit (S. cerevisiae) // 3q21.3 // 29927 /// ENST00000243253 // SEC61A1 // Sec61 alpha 1 subunit (S. cerevisiae) // 3q21.3 // 29927 /// AF084458 // SEC61A1 // Sec61 alpha 1 subunit (S. cerevisiae) // 3q21.3 // 29927
up	2325358	0.389538	5.92491	3.70613	0.0014664	0.0677366	-1.32435	NM_198173 // GRHL3 // grainyhead-like 3 (Drosophila) // 1p36.11 // 57822 /// NM_021180 // GRHL3 // grainyhead-like 3 (Drosophila) // 1p36.11 // 57822 /// NM_198174 // GRHL3 // grainyhead-like 3 (Drosophila) // 1p36.11 // 57822 /// ENST00000356046 // GRHL3 // grainyhead-like 3 (Drosophila) // 1p36.11 // 57822 /// ENST00000342072 // GRHL3 // grainyhead-like 3 (Drosophila) // 1p36.11 // 57822 /// EN…
up	4029152	0.181967	6.63284	3.70182	0.00148096	0.0682408	-1.3339	NM_002760 // PRKY // protein kinase, Y-linked // Yp11.2 // 5616 /// ENST00000311978 // PRKY // protein kinase, Y-linked // Yp11.2 // 5616 /// ENST00000362758 // PRKY // protein kinase, Y-linked // Yp11.2 // 5616 /// Y15801 // PRKY // protein kinase, Y-linked // Yp11.2 // 5616
up	3543539	0.395274	7.30764	3.69936	0.00148935	0.0684587	-1.33935	NM_173462 // PAPLN // papilin, proteoglycan-like sulfated glycoprotein // 14q24.2 // 89932 /// ENST00000340738 // PAPLN // papilin, proteoglycan-like sulfated glycoprotein // 14q24.2 // 89932 /// AY358330 // PAPLN // papilin, proteoglycan-like sulfated glycoprotein // 14q24.2 // 89932 /// ENST00000216658 // PAPLN // papilin, proteoglycan-like sulfated glycoprotein // 14q24.2 // 89932 /// ENST0000…
up	3576545	0.275979	8.85356	3.69822	0.00149325	0.0684701	-1.34188	NM_032560 // SMEK1 // SMEK homolog 1, suppressor of mek1 (Dictyostelium) // 14q32.12 // 55671 /// ENST00000309593 // SMEK1 // SMEK homolog 1, suppressor of mek1 (Dictyostelium) // 14q32.12 // 55671 /// ENST00000337238 // SMEK1 // SMEK homolog 1, suppressor of mek1 (Dictyostelium) // 14q32.12 // 55671 /// BC038932 // SMEK1 // SMEK homolog 1, suppressor of mek1 (Dictyostelium) // 14q32.12 // 55671
up	2496727	0.270242	6.61014	3.69601	0.00150085	0.0684828	-1.34678	NM_145686 // MAP4K4 // mitogen-activated protein kinase kinase kinase kinase 4 // 2q11.2-q12 // 9448 /// NM_145687 // MAP4K4 // mitogen-activated protein kinase kinase kinase kinase 4 // 2q11.2-q12 // 9448 /// NM_004834 // MAP4K4 // mitogen-activated protein kinase kinase kinase kinase 4 // 2q11.2-q12 // 9448 /// ENST00000324219 // MAP4K4 // mitogen-activated protein kinase kinase kinase kinase 4…
down	2883661	-0.34024	5.05264	-3.69601	0.00150085	0.0684828	-1.34678	---
down	3548152	-0.248098	9.10375	-3.68493	0.00153948	0.0700746	-1.37131	NM_018319 // TDP1 // tyrosyl-DNA phosphodiesterase 1 // 14q32.11 // 55775 /// NM_001008744 // TDP1 // tyrosyl-DNA phosphodiesterase 1 // 14q32.11 // 55775 /// ENST00000335725 // TDP1 // tyrosyl-DNA phosphodiesterase 1 // 14q32.11 // 55775 /// ENST00000393454 // TDP1 // tyrosyl-DNA phosphodiesterase 1 // 14q32.11 // 55775 /// ENST00000393452 // TDP1 // tyrosyl-DNA phosphodiesterase 1 // 14q32.11 /…
up	3098935	0.276069	9.07534	3.68056	0.001555	0.0706092	-1.38099	NM_024831 // TGS1 // trimethylguanosine synthase homolog (S. cerevisiae) // 8q11 // 96764 /// ENST00000260129 // TGS1 // trimethylguanosine synthase homolog (S. cerevisiae) // 8q11 // 96764 /// AF286340 // TGS1 // trimethylguanosine synthase homolog (S. cerevisiae) // 8q11 // 96764
up	3787031	0.348401	8.00395	3.67055	0.00159112	0.0720743	-1.40315	NM_145055 // C18orf25 // chromosome 18 open reading frame 25 // 18q21.1 // 147339 /// NM_001008239 // C18orf25 // chromosome 18 open reading frame 25 // 18q21.1 // 147339 /// ENST00000282059 // C18orf25 // chromosome 18 open reading frame 25 // 18q21.1 // 147339 /// ENST00000321319 // C18orf25 // chromosome 18 open reading frame 25 // 18q21.1 // 147339 /// BC084579 // C18orf25 // chromosome 18 op…
down	3179646	-0.336465	7.65276	-3.66506	0.00161126	0.0728103	-1.41529	NM_145006 // SUSD3 // sushi domain containing 3 // 9q22.31 // 203328 /// ENST00000375472 // SUSD3 // sushi domain containing 3 // 9q22.31 // 203328 /// ENST00000375468 // SUSD3 // sushi domain containing 3 // 9q22.31 // 203328 /// ENST00000375469 // SUSD3 // sushi domain containing 3 // 9q22.31 // 203328 /// AK128289 // SUSD3 // sushi domain containing 3 // 9q22.31 // 203328
down	2740996	-0.277703	8.06434	-3.66085	0.00162692	0.0733408	-1.42462	NM_014812 // CEP170 // centrosomal protein 170kDa // 1q44 // 9859 /// NM_001042405 // CEP170 // centrosomal protein 170kDa // 1q44 // 9859 /// NM_001042404 // CEP170 // centrosomal protein 170kDa // 1q44 // 9859 /// ENST00000366542 // CEP170 // centrosomal protein 170kDa // 1q44 // 9859 /// ENST00000272037 // CEP170 // centrosomal protein 170kDa // 1q44 // 9859 /// ENST00000366543 // CEP170 // ce…
up	3442282	0.220294	10.3385	3.65086	0.0016646	0.0748588	-1.4467	NM_005439 // MLF2 // myeloid leukemia factor 2 // 12p13 // 8079 /// ENST00000203630 // MLF2 // myeloid leukemia factor 2 // 12p13 // 8079 /// AF070539 // MLF2 // myeloid leukemia factor 2 // 12p13 // 8079
up	3453169	0.244124	3.87603	3.64636	0.00168187	0.0753265	-1.45665	NM_002289 // LALBA // lactalbumin, alpha- // 12q13 // 3906 /// ENST00000301046 // LALBA // lactalbumin, alpha- // 12q13 // 3906 /// J00270 // LALBA // lactalbumin, alpha- // 12q13 // 3906
down	2688717	-0.527822	9.5786	-3.64605	0.00168305	0.0753265	-1.45733	NM_181780 // BTLA // B and T lymphocyte associated // 3q13.2 // 151888 /// NM_001085357 // BTLA // B and T lymphocyte associated // 3q13.2 // 151888 /// ENST00000334529 // BTLA // B and T lymphocyte associated // 3q13.2 // 151888 /// ENST00000383680 // BTLA // B and T lymphocyte associated // 3q13.2 // 151888 /// AK292692 // BTLA // B and T lymphocyte associated // 3q13.2 // 151888
down	2899171	-0.248719	12.4418	-3.63968	0.00170782	0.0762526	-1.47142	NM_005321 // HIST1H1E // histone cluster 1, H1e // 6p21.3 // 3008 /// ENST00000304218 // HIST1H1E // histone cluster 1, H1e // 6p21.3 // 3008 /// BC096168 // HIST1H1E // histone cluster 1, H1e // 6p21.3 // 3008
up	2520113	0.58622	8.10622	3.63234	0.00173678	0.077361	-1.48763	NM_002194 // INPP1 // inositol polyphosphate-1-phosphatase // 2q32 // 3628 /// ENST00000392329 // INPP1 // inositol polyphosphate-1-phosphatase // 2q32 // 3628 /// ENST00000322522 // INPP1 // inositol polyphosphate-1-phosphatase // 2q32 // 3628 /// AK093560 // INPP1 // inositol polyphosphate-1-phosphatase // 2q32 // 3628
down	2458289	-0.357359	10.5247	-3.62876	0.00175108	0.0777549	-1.49554	NM_002296 // LBR // lamin B receptor // 1q42.1 // 3930 /// NM_194442 // LBR // lamin B receptor // 1q42.1 // 3930 /// ENST00000272163 // LBR // lamin B receptor // 1q42.1 // 3930 /// ENST00000338179 // LBR // lamin B receptor // 1q42.1 // 3930 /// BC020079 // LBR // lamin B receptor // 1q42.1 // 3930
down	3474104	-0.285284	8.10515	-3.6271	0.00175778	0.0777549	-1.49922	NM_007174 // CIT // citron (rho-interacting, serine/threonine kinase 21) // 12q24 // 11113 /// ENST00000261833 // CIT // citron (rho-interacting, serine/threonine kinase 21) // 12q24 // 11113 /// AY681966 // CIT // citron (rho-interacting, serine/threonine kinase 21) // 12q24 // 11113 /// ENST00000392521 // CIT // citron (rho-interacting, serine/threonine kinase 21) // 12q24 // 11113
down	2886595	-0.459572	7.90383	-3.62702	0.00175809	0.0777549	-1.49939	NM_005565 // LCP2 // lymphocyte cytosolic protein 2 (SH2 domain containing leukocyte protein of 76kDa) // 5q33.1-qter // 3937 /// ENST00000046794 // LCP2 // lymphocyte cytosolic protein 2 (SH2 domain containing leukocyte protein of 76kDa) // 5q33.1-qter // 3937 /// AK292890 // LCP2 // lymphocyte cytosolic protein 2 (SH2 domain containing leukocyte protein of 76kDa) // 5q33.1-qter // 3937
down	3458551	-0.197311	7.86873	-3.62311	0.00177391	0.078165	-1.50802	NM_032496 // ARHGAP9 // Rho GTPase activating protein 9 // 12q14 // 64333 /// NM_001080157 // ARHGAP9 // Rho GTPase activating protein 9 // 12q14 // 64333 /// NM_001080156 // ARHGAP9 // Rho GTPase activating protein 9 // 12q14 // 64333 /// ENST00000393791 // ARHGAP9 // Rho GTPase activating protein 9 // 12q14 // 64333 /// BC006107 // ARHGAP9 // Rho GTPase activating protein 9 // 12q14 // 64333 //…
up	2816459	0.61145	7.05157	3.62266	0.00177572	0.078165	-1.509	NM_001992 // F2R // coagulation factor II (thrombin) receptor // 5q13 // 2149 /// ENST00000319211 // F2R // coagulation factor II (thrombin) receptor // 5q13 // 2149 /// BC002464 // F2R // coagulation factor II (thrombin) receptor // 5q13 // 2149 /// ENST00000396233 // F2R // coagulation factor II (thrombin) receptor // 5q13 // 2149
down	3380901	-0.221056	8.85484	-3.6216	0.00178005	0.0781718	-1.51135	NM_006185 // NUMA1 // nuclear mitotic apparatus protein 1 // 11q13 // 4926 /// ENST00000359652 // NUMA1 // nuclear mitotic apparatus protein 1 // 11q13 // 4926 /// ENST00000393695 // NUMA1 // nuclear mitotic apparatus protein 1 // 11q13 // 4926 /// ENST00000358965 // NUMA1 // nuclear mitotic apparatus protein 1 // 11q13 // 4926 /// ENST00000351960 // NUMA1 // nuclear mitotic apparatus protein 1 /…
up	3290649	0.244117	5.22337	3.61933	0.00178933	0.0783954	-1.51637	NM_198215 // FAM13C1 // family with sequence similarity 13, member C1 // 10q21.1 // 220965 /// NM_001001971 // FAM13C1 // family with sequence similarity 13, member C1 // 10q21.1 // 220965 /// ENST00000373868 // FAM13C1 // family with sequence similarity 13, member C1 // 10q21.1 // 220965 /// ENST00000373867 // FAM13C1 // family with sequence similarity 13, member C1 // 10q21.1 // 220965 /// BC03…
down	3766651	-0.279583	7.63003	-3.61195	0.00181983	0.0795451	-1.53265	NM_001433 // ERN1 // endoplasmic reticulum to nucleus signaling 1 // 17q24.2 // 2081 /// ENST00000375756 // ERN1 // endoplasmic reticulum to nucleus signaling 1 // 17q24.2 // 2081 /// AB209869 // ERN1 // endoplasmic reticulum to nucleus signaling 1 // 17q24.2 // 2081
up	3230141	0.303074	8.84092	3.60835	0.0018349	0.080017	-1.5406	NM_017617 // NOTCH1 // Notch homolog 1, translocation-associated (Drosophila) // 9q34.3 // 4851 /// ENST00000277541 // NOTCH1 // Notch homolog 1, translocation-associated (Drosophila) // 9q34.3 // 4851 /// ENST00000371700 // NOTCH1 // Notch homolog 1, translocation-associated (Drosophila) // 9q34.3 // 4851 /// AF308602 // NOTCH1 // Notch homolog 1, translocation-associated (Drosophila) // 9q34.3 …
down	3908149	-0.251986	8.37787	-3.60437	0.00185172	0.0805627	-1.54939	NM_183047 // ZMYND8 // zinc finger, MYND-type containing 8 // 20q13.12 // 23613 /// NM_012408 // ZMYND8 // zinc finger, MYND-type containing 8 // 20q13.12 // 23613 /// NM_183048 // ZMYND8 // zinc finger, MYND-type containing 8 // 20q13.12 // 23613 /// ENST00000262975 // ZMYND8 // zinc finger, MYND-type containing 8 // 20q13.12 // 23613 /// ENST00000352431 // ZMYND8 // zinc finger, MYND-type conta…
up	3850278	0.201014	9.65101	3.59683	0.00188398	0.0817762	-1.56603	NM_003331 // TYK2 // tyrosine kinase 2 // 19p13.2 // 7297 /// ENST00000264818 // TYK2 // tyrosine kinase 2 // 19p13.2 // 7297 /// BC014243 // TYK2 // tyrosine kinase 2 // 19p13.2 // 7297
down	3442812	-0.415178	7.16561	-3.59097	0.0019094	0.0826878	-1.57894	NM_153449 // SLC2A14 // solute carrier family 2 (facilitated glucose transporter), member 14 // 12p13.31 // 144195 /// ENST00000340749 // SLC2A14 // solute carrier family 2 (facilitated glucose transporter), member 14 // 12p13.31 // 144195 /// ENST00000340749 // SLC2A3 // solute carrier family 2 (facilitated glucose transporter), member 3 // 12p13.3 // 6515 /// ENST00000396589 // SLC2A14 // solut…
up	3181728	0.467078	9.25739	3.58611	0.00193076	0.0834196	-1.58965	NM_004612 // TGFBR1 // transforming growth factor, beta receptor I (activin A receptor type II-like kinase, 53kDa) // 9q22 // 7046 /// ENST00000374994 // TGFBR1 // transforming growth factor, beta receptor I (activin A receptor type II-like kinase, 53kDa) // 9q22 // 7046 /// BC071181 // TGFBR1 // transforming growth factor, beta receptor I (activin A receptor type II-like kinase, 53kDa) // 9q22 /…
down	2501238	-0.236657	8.92488	-3.57928	0.00196119	0.0845389	-1.60471	NM_012455 // PSD4 // pleckstrin and Sec7 domain containing 4 // 2q13 // 23550 /// ENST00000245796 // PSD4 // pleckstrin and Sec7 domain containing 4 // 2q13 // 23550 /// AB208798 // PSD4 // pleckstrin and Sec7 domain containing 4 // 2q13 // 23550
up	3082503	0.312455	5.29736	3.57637	0.00197428	0.0845606	-1.61111	NM_001042416 // ZNF596 // zinc finger protein 596 // 8p23.3 // 169270 /// NM_001042415 // ZNF596 // zinc finger protein 596 // 8p23.3 // 169270 /// NM_173539 // ZNF596 // zinc finger protein 596 // 8p23.3 // 169270 /// ENST00000398612 // ZNF596 // zinc finger protein 596 // 8p23.3 // 169270 /// ENST00000382859 // ZNF596 // zinc finger protein 596 // 8p23.3 // 169270 /// BC026190 // ZNF596 // zinc…
down	3202316	-0.21534	6.82467	-3.57618	0.00197513	0.0845606	-1.61153	NM_024761 // MOBKL2B // MOB1, Mps One Binder kinase activator-like 2B (yeast) // 9p21.2 // 79817 /// ENST00000262244 // MOBKL2B // MOB1, Mps One Binder kinase activator-like 2B (yeast) // 9p21.2 // 79817 /// AL832572 // MOBKL2B // MOB1, Mps One Binder kinase activator-like 2B (yeast) // 9p21.2 // 79817 /// ENST00000380020 // MOBKL2B // MOB1, Mps One Binder kinase activator-like 2B (yeast) // 9p21…
down	2434129	-0.315886	10.9318	-3.57616	0.00197525	0.0845606	-1.61159	NM_175065 // HIST2H2AB // histone cluster 2, H2ab // 1q21 // 317772 /// ENST00000331128 // HIST2H2AB // histone cluster 2, H2ab // 1q21 // 317772
down	2989537	-0.261542	10.0671	-3.57507	0.00198016	0.0845774	-1.61398	NM_138426 // GLCCI1 // glucocorticoid induced transcript 1 // 7p21.3 // 113263 /// ENST00000223145 // GLCCI1 // glucocorticoid induced transcript 1 // 7p21.3 // 113263 /// BC050291 // GLCCI1 // glucocorticoid induced transcript 1 // 7p21.3 // 113263 /// AK027125 // tcag7.903 // hypothetical protein LOC729852 // 7p21.3 // 729852
up	3256669	0.394333	5.60495	3.57039	0.00200149	0.0850093	-1.62429	BC031631 // CFLP1 // cofilin pseudogene 1 // 10q23.2 // 142913
down	2428855	-0.250217	9.1669	-3.57007	0.00200295	0.0850093	-1.62499	NM_006594 // AP4B1 // adaptor-related protein complex 4, beta 1 subunit // 1p13.2 // 10717 /// ENST00000369569 // AP4B1 // adaptor-related protein complex 4, beta 1 subunit // 1p13.2 // 10717 /// ENST00000369571 // AP4B1 // adaptor-related protein complex 4, beta 1 subunit // 1p13.2 // 10717 /// ENST00000256658 // AP4B1 // adaptor-related protein complex 4, beta 1 subunit // 1p13.2 // 10717 /// A…
up	3651588	0.244629	7.80768	3.56986	0.00200391	0.0850093	-1.62545	NM_020424 // LYRM1 // LYR motif containing 1 // 16p11.2 // 57149 /// ENST00000396052 // LYRM1 // LYR motif containing 1 // 16p11.2 // 57149 /// ENST00000219168 // LYRM1 // LYR motif containing 1 // 16p11.2 // 57149 /// BC017039 // LYRM1 // LYR motif containing 1 // 16p11.2 // 57149
down	2862950	-0.249854	9.14844	-3.56757	0.00201444	0.0852628	-1.6305	NM_005713 // COL4A3BP // collagen, type IV, alpha 3 (Goodpasture antigen) binding protein // 5q13.3 // 10087 /// NM_031361 // COL4A3BP // collagen, type IV, alpha 3 (Goodpasture antigen) binding protein // 5q13.3 // 10087 /// ENST00000357457 // COL4A3BP // collagen, type IV, alpha 3 (Goodpasture antigen) binding protein // 5q13.3 // 10087 /// ENST00000380493 // COL4A3BP // collagen, type IV, alph…
up	2559386	0.398948	6.96813	3.55747	0.00206153	0.0870591	-1.65274	NM_144579 // SFXN5 // sideroflexin 5 // --- // 94097 /// ENST00000272433 // SFXN5 // sideroflexin 5 // --- // 94097 /// AY044437 // SFXN5 // sideroflexin 5 // --- // 94097
up	2401643	0.444792	9.02672	3.55518	0.00207236	0.0871641	-1.65778	NM_000147 // FUCA1 // fucosidase, alpha-L- 1, tissue // 1p34 // 2517 /// ENST00000374479 // FUCA1 // fucosidase, alpha-L- 1, tissue // 1p34 // 2517 /// BC017338 // FUCA1 // fucosidase, alpha-L- 1, tissue // 1p34 // 2517 /// ENST00000374476 // FUCA1 // fucosidase, alpha-L- 1, tissue // 1p34 // 2517 /// ENST00000374475 // FUCA1 // fucosidase, alpha-L- 1, tissue // 1p34 // 2517
down	3031383	-0.241291	9.55134	-3.55498	0.00207334	0.0871641	-1.65823	NM_013400 // REPIN1 // replication initiator 1 // 7q36.1 // 29803 /// NM_014374 // REPIN1 // replication initiator 1 // 7q36.1 // 29803 /// NM_001099696 // REPIN1 // replication initiator 1 // 7q36.1 // 29803 /// NM_001099695 // REPIN1 // replication initiator 1 // 7q36.1 // 29803 /// ENST00000397281 // REPIN1 // replication initiator 1 // 7q36.1 // 29803 /// AF201303 // REPIN1 // replication ini…
down	2947073	-0.638582	9.80277	-3.552	0.00208749	0.087455	-1.66478	NM_005322 // HIST1H1B // histone cluster 1, H1b // 6p22-p21.3 // 3009 /// ENST00000331442 // HIST1H1B // histone cluster 1, H1b // 6p22-p21.3 // 3009 /// BC069101 // HIST1H1B // histone cluster 1, H1b // 6p22-p21.3 // 3009
down	2395245	-0.192102	8.22439	-3.55156	0.00208961	0.087455	-1.66575	NM_012102 // RERE // arginine-glutamic acid dipeptide (RE) repeats // 1p36.2-p36.1 // 473 /// NM_001042681 // RERE // arginine-glutamic acid dipeptide (RE) repeats // 1p36.2-p36.1 // 473 /// NM_001042682 // RERE // arginine-glutamic acid dipeptide (RE) repeats // 1p36.2-p36.1 // 473 /// ENST00000337907 // RERE // arginine-glutamic acid dipeptide (RE) repeats // 1p36.2-p36.1 // 473 /// ENST0000040…
down	3911177	-0.317814	6.36199	-3.55017	0.00209623	0.0875364	-1.6688	NM_030776 // ZBP1 // Z-DNA binding protein 1 // 20q13.31 // 81030 /// ENST00000371173 // ZBP1 // Z-DNA binding protein 1 // 20q13.31 // 81030 /// ENST00000340462 // ZBP1 // Z-DNA binding protein 1 // 20q13.31 // 81030 /// ENST00000395822 // ZBP1 // Z-DNA binding protein 1 // 20q13.31 // 81030 /// ENST00000357677 // ZBP1 // Z-DNA binding protein 1 // 20q13.31 // 81030 /// AK128405 // ZBP1 // Z-DNA…
up	3338968	0.260284	9.518	3.54751	0.00210904	0.0878753	-1.67466	NM_018161 // NADSYN1 // NAD synthetase 1 // 11q13.4 // 55191 /// ENST00000319023 // NADSYN1 // NAD synthetase 1 // 11q13.4 // 55191 /// BC003638 // NADSYN1 // NAD synthetase 1 // 11q13.4 // 55191
down	3228007	-0.364327	9.24288	-3.54199	0.00213585	0.0887943	-1.68681	NM_015046 // SETX // senataxin // 9q34.13 // 23064 /// ENST00000224140 // SETX // senataxin // 9q34.13 // 23064 /// AY362728 // SETX // senataxin // 9q34.13 // 23064 /// ENST00000372169 // SETX // senataxin // 9q34.13 // 23064 /// ENST00000393220 // SETX // senataxin // 9q34.13 // 23064 /// ENST00000393225 // SETX // senataxin // 9q34.13 // 23064
down	3957816	-0.250221	7.72233	-3.53925	0.00214925	0.0891532	-1.69282	NM_014323 // PATZ1 // POZ (BTB) and AT hook containing zinc finger 1 // 22q12.2 // 23598 /// NM_032052 // PATZ1 // POZ (BTB) and AT hook containing zinc finger 1 // 22q12.2 // 23598 /// NM_032050 // PATZ1 // POZ (BTB) and AT hook containing zinc finger 1 // 22q12.2 // 23598 /// NM_032051 // PATZ1 // POZ (BTB) and AT hook containing zinc finger 1 // 22q12.2 // 23598 /// ENST00000266269 // PATZ1 //…
down	3655574	-0.231015	9.90161	-3.5379	0.00215587	0.0892303	-1.69578	NM_001030288 // SPN // sialophorin (leukosialin, CD43) // 16p11.2 // 6693 /// NM_003123 // SPN // sialophorin (leukosialin, CD43) // 16p11.2 // 6693 /// ENST00000395389 // SPN // sialophorin (leukosialin, CD43) // 16p11.2 // 6693 /// ENST00000360121 // SPN // sialophorin (leukosialin, CD43) // 16p11.2 // 6693 /// J04536 // SPN // sialophorin (leukosialin, CD43) // 16p11.2 // 6693
down	3557791	-0.253473	8.97852	-3.53552	0.00216766	0.0895199	-1.70103	BC002491 // C14orf122 // chromosome 14 open reading frame 122 // 14q11.2 // 51016 /// AF151870 // C14orf122 // chromosome 14 open reading frame 122 // 14q11.2 // 51016 /// AY368908 // C14orf122 // chromosome 14 open reading frame 122 // 14q11.2 // 51016 /// ENST00000216799 // C14orf122 // chromosome 14 open reading frame 122 // 14q11.2 // 51016
down	2438207	-0.243302	9.14875	-3.53434	0.00217352	0.0895643	-1.70362	NM_005920 // MEF2D // myocyte enhancer factor 2D // 1q12-q23 // 4209 /// ENST00000348159 // MEF2D // myocyte enhancer factor 2D // 1q12-q23 // 4209 /// ENST00000340875 // MEF2D // myocyte enhancer factor 2D // 1q12-q23 // 4209 /// ENST00000368240 // MEF2D // myocyte enhancer factor 2D // 1q12-q23 // 4209 /// ENST00000353795 // MEF2D // myocyte enhancer factor 2D // 1q12-q23 // 4209 /// ENST000003…
up	2842951	0.341988	8.62071	3.5319	0.00218569	0.0898678	-1.70899	NM_022455 // NSD1 // nuclear receptor binding SET domain protein 1 // 5q35.2-q35.3 // 64324 /// NM_172349 // NSD1 // nuclear receptor binding SET domain protein 1 // 5q35.2-q35.3 // 64324 /// ENST00000355783 // NSD1 // nuclear receptor binding SET domain protein 1 // 5q35.2-q35.3 // 64324 /// ENST00000347982 // NSD1 // nuclear receptor binding SET domain protein 1 // 5q35.2-q35.3 // 64324 /// AF3…
up	3299705	0.456468	7.81131	3.5261	0.00221483	0.0908665	-1.72173	NM_148977 // PANK1 // pantothenate kinase 1 // 10q23.31 // 53354 /// NM_148978 // PANK1 // pantothenate kinase 1 // 10q23.31 // 53354 /// NM_138316 // PANK1 // pantothenate kinase 1 // 10q23.31 // 53354 /// ENST00000307534 // PANK1 // pantothenate kinase 1 // 10q23.31 // 53354 /// ENST00000342512 // PANK1 // pantothenate kinase 1 // 10q23.31 // 53354 /// ENST00000322191 // PANK1 // pantothenate k…
down	2321911	-0.20452	7.98822	-3.52462	0.00222236	0.0909756	-1.72499	NM_032341 // DDI2 // DDI1, DNA-damage inducible 1, homolog 2 (S. cerevisiae) // 1p36.21 // 84301 /// ENST00000320153 // DDI2 // DDI1, DNA-damage inducible 1, homolog 2 (S. cerevisiae) // 1p36.21 // 84301 /// AK293006 // DDI2 // DDI1, DNA-damage inducible 1, homolog 2 (S. cerevisiae) // 1p36.21 // 84301
up	3741528	0.294885	8.85282	3.5209	0.00224131	0.091551	-1.73315	NM_014604 // TAX1BP3 // Tax1 (human T-cell leukemia virus type I) binding protein 3 // 17p13 // 30851 /// ENST00000225525 // TAX1BP3 // Tax1 (human T-cell leukemia virus type I) binding protein 3 // 17p13 // 30851 /// AK001327 // TAX1BP3 // Tax1 (human T-cell leukemia virus type I) binding protein 3 // 17p13 // 30851
down	3442854	-0.602432	8.12563	-3.51727	0.00225996	0.0920963	-1.74112	NM_006931 // SLC2A3 // solute carrier family 2 (facilitated glucose transporter), member 3 // 12p13.3 // 6515 /// NM_153449 // SLC2A14 // solute carrier family 2 (facilitated glucose transporter), member 14 // 12p13.31 // 144195 /// ENST00000075120 // SLC2A3 // solute carrier family 2 (facilitated glucose transporter), member 3 // 12p13.3 // 6515 /// ENST00000396589 // SLC2A14 // solute carrier f…
down	3267273	-0.320462	5.70976	-3.51639	0.0022645	0.0920963	-1.74305	ENST00000313060 // LOC100131848 // FP2025 // 10q26.11 // 100131848 /// AK097099 // LOC100131848 // FP2025 // 10q26.11 // 100131848
down	2358044	-0.28621	9.68249	-3.51056	0.0022949	0.0930506	-1.75587	NM_016274 // PLEKHO1 // pleckstrin homology domain containing, family O member 1 // 1q21.2 // 51177 /// ENST00000369124 // PLEKHO1 // pleckstrin homology domain containing, family O member 1 // 1q21.2 // 51177 /// AF291105 // PLEKHO1 // pleckstrin homology domain containing, family O member 1 // 1q21.2 // 51177 /// ENST00000369126 // PLEKHO1 // pleckstrin homology domain containing, family O memb…
down	3617412	-0.249536	8.30557	-3.50998	0.00229791	0.0930506	-1.75713	NM_153613 // AGPAT7 // 1-acylglycerol-3-phosphate O-acyltransferase 7 (lysophosphatidic acid acyltransferase, eta) // 15q14 // 254531 /// ENST00000314891 // AGPAT7 // 1-acylglycerol-3-phosphate O-acyltransferase 7 (lysophosphatidic acid acyltransferase, eta) // 15q14 // 254531 /// AY734233 // AGPAT7 // 1-acylglycerol-3-phosphate O-acyltransferase 7 (lysophosphatidic acid acyltransferase, eta) // …
down	3591281	-0.280347	8.50731	-3.50794	0.00230866	0.0932839	-1.76162	NM_024956 // TMEM62 // transmembrane protein 62 // 15q15.2 // 80021 /// ENST00000260403 // TMEM62 // transmembrane protein 62 // 15q15.2 // 80021 /// BC009981 // TMEM62 // transmembrane protein 62 // 15q15.2 // 80021 /// BC106066 // SPCS2 // signal peptidase complex subunit 2 homolog (S. cerevisiae) // 11q13.4 // 9789 /// CR457370 // TMEM62 // transmembrane protein 62 // 15q15.2 // 80021
up	3325839	0.333744	8.54734	3.49298	0.00238892	0.0963186	-1.79445	NM_018393 // TCP11L1 // t-complex 11 (mouse)-like 1 // 11p13 // 55346 /// ENST00000334274 // TCP11L1 // t-complex 11 (mouse)-like 1 // 11p13 // 55346 /// ENST00000324357 // TCP11L1 // t-complex 11 (mouse)-like 1 // 11p13 // 55346 /// AK090646 // TCP11L1 // t-complex 11 (mouse)-like 1 // 11p13 // 55346
down	2902416	-0.413827	8.92016	-3.48894	0.00241105	0.097002	-1.80331	NM_000594 // TNF // tumor necrosis factor (TNF superfamily, member 2) // 6p21.3 // 7124 /// ENST00000376122 // TNF // tumor necrosis factor (TNF superfamily, member 2) // 6p21.3 // 7124 /// ENST00000383302 // TNF // tumor necrosis factor (TNF superfamily, member 2) // 6p21.3 // 7124 /// ENST00000383496 // TNF // tumor necrosis factor (TNF superfamily, member 2) // 6p21.3 // 7124 /// BC028148 // T…
down	2356818	-0.264021	7.39521	-3.48496	0.00243304	0.0974934	-1.81203	NM_004326 // BCL9 // B-cell CLL/lymphoma 9 // 1q21 // 607 /// ENST00000234739 // BCL9 // B-cell CLL/lymphoma 9 // 1q21 // 607 /// BC116451 // BCL9 // B-cell CLL/lymphoma 9 // 1q21 // 607
up	2315251	0.29485	4.38861	3.48484	0.00243369	0.0974934	-1.81228	NM_001005277 // OR4F16 // olfactory receptor, family 4, subfamily F, member 16 // 1p36.33 // 81399 /// NM_001005221 // OR4F29 // olfactory receptor, family 4, subfamily F, member 29 // 1p36.33 // 729759 /// NM_001005224 // OR4F3 // olfactory receptor, family 4, subfamily F, member 3 // 5q35.3 // 26683 /// NM_001005504 // OR4F21 // olfactory receptor, family 4, subfamily F, member 21 // 8p23.3 // …
up	3788270	0.211926	7.9725	3.48	0.0024607	0.098365	-1.82289	NM_018696 // ELAC1 // elaC homolog 1 (E. coli) // 18q21 // 55520 /// ENST00000269466 // ELAC1 // elaC homolog 1 (E. coli) // 18q21 // 55520 /// AB029151 // ELAC1 // elaC homolog 1 (E. coli) // 18q21 // 55520
down	2947077	-0.340121	12.0045	-3.47664	0.00247969	0.0986275	-1.83027	NM_003533 // HIST1H3I // histone cluster 1, H3i // 6p22-p21.3 // 8354 /// ENST00000328488 // HIST1H2BN // histone cluster 1, H2bn // 6p22-p21.3 // 8341 /// ENST00000328488 // HIST1H3A // histone cluster 1, H3a // 6p21.3 // 8350 /// ENST00000328488 // HIST1H3D // histone cluster 1, H3d // 6p21.3 // 8351 /// ENST00000328488 // HIST1H3C // histone cluster 1, H3c // 6p21.3 // 8352 /// ENST00000328488…
up	2500919	0.271755	10.0794	3.47641	0.00248094	0.0986275	-1.83075	NM_005415 // SLC20A1 // solute carrier family 20 (phosphate transporter), member 1 // 2q11-q14 // 6574 /// ENST00000272542 // SLC20A1 // solute carrier family 20 (phosphate transporter), member 1 // 2q11-q14 // 6574 /// BC019944 // SLC20A1 // solute carrier family 20 (phosphate transporter), member 1 // 2q11-q14 // 6574
down	2694598	-0.282877	7.89639	-3.47604	0.00248309	0.0986275	-1.83158	NM_198490 // RAB43 // RAB43, member RAS oncogene family // 3q21.3 // 339122 /// ENST00000315150 // RAB43 // RAB43, member RAS oncogene family // 3q21.3 // 339122 /// ENST00000315150 // ISY1 // ISY1 splicing factor homolog (S. cerevisiae) // 3q21.3 // 57461 /// ENST00000393308 // RAB43 // RAB43, member RAS oncogene family // 3q21.3 // 339122 /// ENST00000393308 // ISY1 // ISY1 splicing factor homo…
up	2798538	0.213134	10.9476	3.47413	0.00249392	0.0988479	-1.83576	NM_004168 // SDHA // succinate dehydrogenase complex, subunit A, flavoprotein (Fp) // 5p15 // 6389 /// NR_003264 // SDHALP1 // succinate dehydrogenase complex, subunit A, flavoprotein pseudogene 1 // 3q29 // 255812 /// NR_003265 // SDHALP2 // succinate dehydrogenase complex, subunit A, flavoprotein pseudogene 2 // 3q29 // 727956 /// ENST00000264932 // SDHA // succinate dehydrogenase complex, subu…
up	3696295	0.178277	8.79267	3.47267	0.00250223	0.0989679	-1.83896	NM_032178 // SLC7A6OS // solute carrier family 7, member 6 opposite strand // 16q22.1 // 84138 /// ENST00000263997 // SLC7A6OS // solute carrier family 7, member 6 opposite strand // 16q22.1 // 84138 /// AK091674 // SLC7A6OS // solute carrier family 7, member 6 opposite strand // 16q22.1 // 84138
up	2562821	0.26276	9.8101	3.46709	0.0025343	0.0996859	-1.85118	BC004419 // VPS24 // vacuolar protein sorting 24 homolog (S. cerevisiae) // 2p24.3-p24.1 // 51652 /// AK315835 // VPS24 // vacuolar protein sorting 24 homolog (S. cerevisiae) // 2p24.3-p24.1 // 51652 /// AY364249 // VPS24 // vacuolar protein sorting 24 homolog (S. cerevisiae) // 2p24.3-p24.1 // 51652 /// AF219226 // VPS24 // vacuolar protein sorting 24 homolog (S. cerevisiae) // 2p24.3-p24.1 // 5…
up	2639309	0.276939	8.24077	3.46702	0.00253468	0.0996859	-1.85133	NM_012430 // SEC22A // SEC22 vesicle trafficking protein homolog A (S. cerevisiae) // 3q21.1 // 26984 /// ENST00000309934 // SEC22A // SEC22 vesicle trafficking protein homolog A (S. cerevisiae) // 3q21.1 // 26984 /// AK057587 // SEC22A // SEC22 vesicle trafficking protein homolog A (S. cerevisiae) // 3q21.1 // 26984
up	2908008	0.166333	8.05836	3.46673	0.00253637	0.0996859	-1.85197	NM_080604 // TJAP1 // tight junction associated protein 1 (peripheral) // 6p21.1 // 93643 /// ENST00000259751 // TJAP1 // tight junction associated protein 1 (peripheral) // 6p21.1 // 93643 /// ENST00000372444 // TJAP1 // tight junction associated protein 1 (peripheral) // 6p21.1 // 93643 /// ENST00000372454 // TJAP1 // tight junction associated protein 1 (peripheral) // 6p21.1 // 93643 /// ENST0…
up	3757970	0.260399	8.5869	3.46486	0.00254718	0.0997032	-1.85605	NM_013290 // PSMC3IP // PSMC3 interacting protein // 17q12-q21 // 29893 /// NM_016556 // PSMC3IP // PSMC3 interacting protein // 17q12-q21 // 29893 /// ENST00000253789 // PSMC3IP // PSMC3 interacting protein // 17q12-q21 // 29893 /// ENST00000393795 // PSMC3IP // PSMC3 interacting protein // 17q12-q21 // 29893 /// AK126369 // PSMC3IP // PSMC3 interacting protein // 17q12-q21 // 29893
up	3908358	0.653784	7.36038	3.46481	0.00254747	0.0997032	-1.85616	NM_018837 // SULF2 // sulfatase 2 // 20q12-q13.2 // 55959 /// NM_198596 // SULF2 // sulfatase 2 // 20q12-q13.2 // 55959 /// ENST00000359930 // SULF2 // sulfatase 2 // 20q12-q13.2 // 55959 /// ENST00000361612 // SULF2 // sulfatase 2 // 20q12-q13.2 // 55959 /// ENST00000371978 // SULF2 // sulfatase 2 // 20q12-q13.2 // 55959 /// AB033073 // SULF2 // sulfatase 2 // 20q12-q13.2 // 55959
down	3884830	-0.365352	9.6905	-3.45992	0.00257605	0.100452	-1.86687	NM_015568 // PPP1R16B // protein phosphatase 1, regulatory (inhibitor) subunit 16B // 20q11.23 // 26051 /// ENST00000299824 // PPP1R16B // protein phosphatase 1, regulatory (inhibitor) subunit 16B // 20q11.23 // 26051 /// BC152467 // PPP1R16B // protein phosphatase 1, regulatory (inhibitor) subunit 16B // 20q11.23 // 26051 /// ENST00000373331 // PPP1R16B // protein phosphatase 1, regulatory (inhi…
down	3725602	-0.371391	8.97258	-3.4597	0.00257734	0.100452	-1.86735	NM_016428 // ABI3 // ABI gene family, member 3 // 17q21.3 // 51225 /// ENST00000225941 // ABI3 // ABI gene family, member 3 // 17q21.3 // 51225 /// AB037886 // ABI3 // ABI gene family, member 3 // 17q21.3 // 51225
up	2593407	0.628676	6.57575	3.45741	0.00259086	0.10059	-1.87237	NM_024989 // PGAP1 // post-GPI attachment to proteins 1 // 2q33.1 // 80055 /// ENST00000354764 // PGAP1 // post-GPI attachment to proteins 1 // 2q33.1 // 80055 /// AB128038 // PGAP1 // post-GPI attachment to proteins 1 // 2q33.1 // 80055 /// AK022439 // PGAP1 // post-GPI attachment to proteins 1 // 2q33.1 // 80055
down	2845078	-0.349161	7.08811	-3.45728	0.00259163	0.10059	-1.87265	---
down	3319937	-0.281474	8.15554	-3.45428	0.00260942	0.100896	-1.87922	NM_003390 // WEE1 // WEE1 homolog (S. pombe) // 11p15.3-p15.1 // 7465 /// ENST00000299613 // WEE1 // WEE1 homolog (S. pombe) // 11p15.3-p15.1 // 7465 /// BC051831 // WEE1 // WEE1 homolog (S. pombe) // 11p15.3-p15.1 // 7465
down	3490655	-0.37745	9.00603	-3.45413	0.00261032	0.100896	-1.87955	NM_018204 // CKAP2 // cytoskeleton associated protein 2 // 13q14 // 26586 /// NM_001098525 // CKAP2 // cytoskeleton associated protein 2 // 13q14 // 26586 /// ENST00000258607 // CKAP2 // cytoskeleton associated protein 2 // 13q14 // 26586 /// ENST00000378037 // CKAP2 // cytoskeleton associated protein 2 // 13q14 // 26586 /// AY062261 // CKAP2 // cytoskeleton associated protein 2 // 13q14 // 26586
down	2633191	-0.592443	9.70232	-3.45294	0.0026174	0.100961	-1.88215	NM_005290 // GPR15 // G protein-coupled receptor 15 // 3q11.2-q13.1 // 2838 /// ENST00000284311 // GPR15 // G protein-coupled receptor 15 // 3q11.2-q13.1 // 2838 /// BC101779 // GPR15 // G protein-coupled receptor 15 // 3q11.2-q13.1 // 2838
down	2973694	-0.470132	7.86996	-3.44977	0.00263637	0.101484	-1.88908	NM_033515 // ARHGAP18 // Rho GTPase activating protein 18 // 6q22.33 // 93663 /// ENST00000275189 // ARHGAP18 // Rho GTPase activating protein 18 // 6q22.33 // 93663 /// AY643712 // ARHGAP18 // Rho GTPase activating protein 18 // 6q22.33 // 93663 /// ENST00000368149 // ARHGAP18 // Rho GTPase activating protein 18 // 6q22.33 // 93663
down	2946345	-0.359545	8.21193	-3.44827	0.00264544	0.101624	-1.89238	NM_003518 // HIST1H2BG // histone cluster 1, H2bg // 6p21.3 // 8339 /// ENST00000339812 // HIST1H2BG // histone cluster 1, H2bg // 6p21.3 // 8339 /// ENST00000339812 // HIST1H2BF // histone cluster 1, H2bf // 6p21.3 // 8343 /// ENST00000339812 // HIST1H2BE // histone cluster 1, H2be // 6p21.3 // 8344 /// ENST00000339812 // HIST1H2BI // histone cluster 1, H2bi // 6p21.3 // 8346 /// ENST00000339812…
up	3536650	0.26251	8.46317	3.44048	0.00269283	0.102913	-1.90941	NM_199421 // SOCS4 // suppressor of cytokine signaling 4 // 14q22.3 // 122809 /// NM_080867 // SOCS4 // suppressor of cytokine signaling 4 // 14q22.3 // 122809 /// ENST00000339298 // SOCS4 // suppressor of cytokine signaling 4 // 14q22.3 // 122809 /// ENST00000395472 // SOCS4 // suppressor of cytokine signaling 4 // 14q22.3 // 122809 /// BC060790 // SOCS4 // suppressor of cytokine signaling 4 // …
down	2782545	-0.391384	8.36707	-3.44025	0.00269421	0.102913	-1.9099	NM_172127 // CAMK2D // calcium/calmodulin-dependent protein kinase (CaM kinase) II delta // 4q26 // 817 /// NM_172128 // CAMK2D // calcium/calmodulin-dependent protein kinase (CaM kinase) II delta // 4q26 // 817 /// NM_001221 // CAMK2D // calcium/calmodulin-dependent protein kinase (CaM kinase) II delta // 4q26 // 817 /// NM_172115 // CAMK2D // calcium/calmodulin-dependent protein kinase (CaM kin…
down	3435817	-0.192587	8.93079	-3.43981	0.00269689	0.102913	-1.91085	NM_020382 // SETD8 // SET domain containing (lysine methyltransferase) 8 // 12q24.31 // 387893 /// ENST00000330479 // SETD8 // SET domain containing (lysine methyltransferase) 8 // 12q24.31 // 387893 /// BC050346 // SETD8 // SET domain containing (lysine methyltransferase) 8 // 12q24.31 // 387893
up	3334415	0.189843	8.53194	3.43915	0.00270099	0.102913	-1.91231	NM_020155 // GPR137 // G protein-coupled receptor 137 // 11cen-q22.3 // 56834 /// ENST00000313074 // GPR137 // G protein-coupled receptor 137 // 11cen-q22.3 // 56834 /// BC033920 // GPR137 // G protein-coupled receptor 137 // 11cen-q22.3 // 56834 /// ENST00000344496 // GPR137 // G protein-coupled receptor 137 // 11cen-q22.3 // 56834 /// ENST00000377702 // GPR137 // G protein-coupled receptor 137 …
down	2651782	-0.36327	8.51999	-3.43732	0.00271227	0.103132	-1.91631	NM_003262 // SEC62 // SEC62 homolog (S. cerevisiae) // 3q26.2 // 7095 /// ENST00000337002 // SEC62 // SEC62 homolog (S. cerevisiae) // 3q26.2 // 7095 /// D87127 // SEC62 // SEC62 homolog (S. cerevisiae) // 3q26.2 // 7095
up	2726910	0.750423	6.65394	3.43188	0.00274608	0.104206	-1.92819	NM_145263 // SPATA18 // spermatogenesis associated 18 homolog (rat) // 4q12 // 132671 /// ENST00000295213 // SPATA18 // spermatogenesis associated 18 homolog (rat) // 4q12 // 132671 /// BC025396 // SPATA18 // spermatogenesis associated 18 homolog (rat) // 4q12 // 132671
down	3990727	-0.318323	7.84413	-3.41877	0.0028293	0.107147	-1.95682	NM_004794 // RAB33A // RAB33A, member RAS oncogene family // Xq25 // 9363 /// ENST00000257017 // RAB33A // RAB33A, member RAS oncogene family // Xq25 // 9363 /// AK094927 // RAB33A // RAB33A, member RAS oncogene family // Xq25 // 9363
up	2544201	0.555189	8.83565	3.41695	0.00284109	0.107376	-1.96081	NM_004881 // TP53I3 // tumor protein p53 inducible protein 3 // 2p23.3 // 9540 /// NM_147184 // TP53I3 // tumor protein p53 inducible protein 3 // 2p23.3 // 9540 /// ENST00000238721 // TP53I3 // tumor protein p53 inducible protein 3 // 2p23.3 // 9540 /// ENST00000335934 // TP53I3 // tumor protein p53 inducible protein 3 // 2p23.3 // 9540 /// ENST00000313482 // TP53I3 // tumor protein p53 inducibl…
up	3715839	0.285196	10.4785	3.41507	0.00285324	0.107605	-1.9649	NM_004295 // TRAF4 // TNF receptor-associated factor 4 // 17q11-q12 // 9618 /// ENST00000262395 // TRAF4 // TNF receptor-associated factor 4 // 17q11-q12 // 9618 /// BC001769 // TRAF4 // TNF receptor-associated factor 4 // 17q11-q12 // 9618 /// ENST00000262396 // TRAF4 // TNF receptor-associated factor 4 // 17q11-q12 // 9618 /// ENST00000394925 // TRAF4 // TNF receptor-associated factor 4 // 17q1…
down	3527662	-0.496998	7.6472	-3.41384	0.00286127	0.107605	-1.96759	NM_005615 // RNASE6 // ribonuclease, RNase A family, k6 // 14q11.2 // 6039 /// ENST00000304677 // RNASE6 // ribonuclease, RNase A family, k6 // 14q11.2 // 6039 /// BC020848 // RNASE6 // ribonuclease, RNase A family, k6 // 14q11.2 // 6039
down	3994795	-0.313321	5.82011	-3.41329	0.00286488	0.107605	-1.9688	NM_000252 // MTM1 // myotubularin 1 // Xq28 // 4534 /// ENST00000370396 // MTM1 // myotubularin 1 // Xq28 // 4534 /// ENST00000306167 // MTM1 // myotubularin 1 // Xq28 // 4534 /// U46024 // MTM1 // myotubularin 1 // Xq28 // 4534
down	3248289	-0.48895	8.38623	-3.41248	0.00287015	0.107605	-1.97056	NM_001786 // CDC2 // cell division cycle 2, G1 to S and G2 to M // 10q21.1 // 983 /// NM_033379 // CDC2 // cell division cycle 2, G1 to S and G2 to M // 10q21.1 // 983 /// ENST00000373811 // CDC2 // cell division cycle 2, G1 to S and G2 to M // 10q21.1 // 983 /// ENST00000307250 // CDC2 // cell division cycle 2, G1 to S and G2 to M // 10q21.1 // 983 /// ENST00000395284 // CDC2 // cell division cy…
up	2704267	0.29849	8.34913	3.40207	0.00293897	0.109965	-1.99327	NM_014498 // GOLIM4 // golgi integral membrane protein 4 // 3q26.2 // 27333 /// ENST00000309027 // GOLIM4 // golgi integral membrane protein 4 // 3q26.2 // 27333 /// U55853 // GOLIM4 // golgi integral membrane protein 4 // 3q26.2 // 27333
down	2320683	-0.299047	9.58633	-3.40045	0.00294981	0.110132	-1.99679	NM_001243 // TNFRSF8 // tumor necrosis factor receptor superfamily, member 8 // 1p36 // 943 /// NM_152942 // TNFRSF8 // tumor necrosis factor receptor superfamily, member 8 // 1p36 // 943 /// ENST00000263932 // TNFRSF8 // tumor necrosis factor receptor superfamily, member 8 // 1p36 // 943 /// M83554 // TNFRSF8 // tumor necrosis factor receptor superfamily, member 8 // 1p36 // 943
up	3558071	0.337876	8.93692	3.39965	0.00295522	0.110132	-1.99855	NM_004581 // RABGGTA // Rab geranylgeranyltransferase, alpha subunit // 14q11.2 // 5875 /// NM_182836 // RABGGTA // Rab geranylgeranyltransferase, alpha subunit // 14q11.2 // 5875 /// ENST00000399409 // RABGGTA // Rab geranylgeranyltransferase, alpha subunit // 14q11.2 // 5875 /// ENST00000216840 // RABGGTA // Rab geranylgeranyltransferase, alpha subunit // 14q11.2 // 5875 /// AK292613 // RABGGTA…
up	3551303	0.323404	9.36891	3.39762	0.00296889	0.110422	-2.00297	NM_001099402 // CCNK // cyclin K // 14q32 // 8812 /// NM_003858 // CCNK // cyclin K // 14q32 // 8812 /// ENST00000380246 // CCNK // cyclin K // 14q32 // 8812 /// ENST00000216279 // CCNK // cyclin K // 14q32 // 8812 /// ENST00000389879 // CCNK // cyclin K // 14q32 // 8812 /// AB209373 // CCNK // cyclin K // 14q32 // 8812
up	3007438	0.186386	9.56189	3.39654	0.00297615	0.110472	-2.00531	NM_172020 // POM121 // POM121 membrane glycoprotein (rat) // 7q11.23 // 9883 /// NM_001099415 // POM121C // POM121 membrane glycoprotein C // 7q11.2 // 100101267 /// NR_003614 // PMS2L2 // postmeiotic segregation increased 2-like 2 // 7q11-q22 // 5380 /// NR_003613 // PMS2L1 // postmeiotic segregation increased 2-like 1 // 7q22.1 // 5379 /// ENST00000257622 // POM121 // POM121 membrane glycoprote…
down	3215851	-0.308468	6.38616	-3.39517	0.00298543	0.110597	-2.0083	NM_001083602 // PTCH1 // patched homolog 1 (Drosophila) // 9q22.3 // 5727 /// NM_001083603 // PTCH1 // patched homolog 1 (Drosophila) // 9q22.3 // 5727 /// NM_000264 // PTCH1 // patched homolog 1 (Drosophila) // 9q22.3 // 5727 /// NM_001083606 // PTCH1 // patched homolog 1 (Drosophila) // 9q22.3 // 5727 /// NM_001083605 // PTCH1 // patched homolog 1 (Drosophila) // 9q22.3 // 5727 /// NM_001083604…
up	3193339	0.226571	8.51728	3.39	0.00302081	0.111686	-2.01958	NM_002957 // RXRA // retinoid X receptor, alpha // 9q34.3 // 6256 /// ENST00000356384 // RXRA // retinoid X receptor, alpha // 9q34.3 // 6256 /// BC063827 // RXRA // retinoid X receptor, alpha // 9q34.3 // 6256
up	2326561	0.245048	8.94638	3.38345	0.00306612	0.113013	-2.03384	NM_002953 // RPS6KA1 // ribosomal protein S6 kinase, 90kDa, polypeptide 1 // 1p // 6195 /// NM_001006665 // RPS6KA1 // ribosomal protein S6 kinase, 90kDa, polypeptide 1 // 1p // 6195 /// ENST00000374168 // RPS6KA1 // ribosomal protein S6 kinase, 90kDa, polypeptide 1 // 1p // 6195 /// ENST00000374162 // RPS6KA1 // ribosomal protein S6 kinase, 90kDa, polypeptide 1 // 1p // 6195 /// ENST00000374166 …
down	2634058	-0.522948	8.10248	-3.38222	0.00307472	0.113013	-2.03652	AK289689 // FAM55C // family with sequence similarity 55, member C // 3q12.3 // 91775 /// AY358207 // FAM55C // family with sequence similarity 55, member C // 3q12.3 // 91775 /// ENST00000273347 // FAM55C // family with sequence similarity 55, member C // 3q12.3 // 91775 /// ENST00000344973 // FAM55C // family with sequence similarity 55, member C // 3q12.3 // 91775
up	2488584	0.418023	7.29496	3.3822	0.00307482	0.113013	-2.03655	NM_003124 // SPR // sepiapterin reductase (7,8-dihydrobiopterin:NADP+ oxidoreductase) // 2p14-p12 // 6697 /// ENST00000234454 // SPR // sepiapterin reductase (7,8-dihydrobiopterin:NADP+ oxidoreductase) // 2p14-p12 // 6697 /// BC017310 // SPR // sepiapterin reductase (7,8-dihydrobiopterin:NADP+ oxidoreductase) // 2p14-p12 // 6697
down	3832992	-0.272434	8.38232	-3.38025	0.00308852	0.113294	-2.04081	NM_022835 // PLEKHG2 // pleckstrin homology domain containing, family G (with RhoGef domain) member 2 // 19q13.2 // 64857 /// ENST00000205135 // PLEKHG2 // pleckstrin homology domain containing, family G (with RhoGef domain) member 2 // 19q13.2 // 64857 /// ENST00000378550 // PLEKHG2 // pleckstrin homology domain containing, family G (with RhoGef domain) member 2 // 19q13.2 // 64857 /// AK026111 …
down	3040967	-0.438008	6.31204	-3.37674	0.00311326	0.113942	-2.04845	NM_012294 // RAPGEF5 // Rap guanine nucleotide exchange factor (GEF) 5 // 7p15.3 // 9771 /// ENST00000344041 // RAPGEF5 // Rap guanine nucleotide exchange factor (GEF) 5 // 7p15.3 // 9771 /// ENST00000258735 // RAPGEF5 // Rap guanine nucleotide exchange factor (GEF) 5 // 7p15.3 // 9771 /// ENST00000382013 // RAPGEF5 // Rap guanine nucleotide exchange factor (GEF) 5 // 7p15.3 // 9771 /// D87467 //…
down	3394183	-0.24457	9.77586	-3.37526	0.00312374	0.113942	-2.05167	NM_002105 // H2AFX // H2A histone family, member X // 11q23.2-q23.3 // 3014 /// ENST00000375167 // H2AFX // H2A histone family, member X // 11q23.2-q23.3 // 3014 /// BC011694 // H2AFX // H2A histone family, member X // 11q23.2-q23.3 // 3014
up	2709402	0.286051	8.09093	3.37516	0.00312445	0.113942	-2.05189	NM_017541 // CRYGS // crystallin, gamma S // 3q25-qter // 1427 /// ENST00000307944 // CRYGS // crystallin, gamma S // 3q25-qter // 1427 /// BC070241 // CRYGS // crystallin, gamma S // 3q25-qter // 1427 /// ENST00000392499 // CRYGS // crystallin, gamma S // 3q25-qter // 1427
up	2359433	0.568541	6.71343	3.37378	0.00313425	0.114077	-2.05488	NM_178353 // LCE1E // late cornified envelope 1E // 1q21.3 // 353135 /// ENST00000368771 // LCE1E // late cornified envelope 1E // 1q21.3 // 353135 /// ENST00000368770 // LCE1E // late cornified envelope 1E // 1q21.3 // 353135
up	2949471	0.21977	8.96738	3.3673	0.0031808	0.115326	-2.069	NM_000434 // NEU1 // sialidase 1 (lysosomal sialidase) // 6p21.3 // 4758 /// ENST00000229725 // NEU1 // sialidase 1 (lysosomal sialidase) // 6p21.3 // 4758 /// ENST00000383183 // NEU1 // sialidase 1 (lysosomal sialidase) // 6p21.3 // 4758 /// ENST00000375631 // NEU1 // sialidase 1 (lysosomal sialidase) // 6p21.3 // 4758 /// AB209011 // NEU1 // sialidase 1 (lysosomal sialidase) // 6p21.3 // 4758
up	3299504	0.448344	9.81532	3.36669	0.00318518	0.115326	-2.07031	NM_001613 // ACTA2 // actin, alpha 2, smooth muscle, aorta // 10q23.3 // 59 /// ENST00000224784 // ACTA2 // actin, alpha 2, smooth muscle, aorta // 10q23.3 // 59 /// AY692464 // ACTA2 // actin, alpha 2, smooth muscle, aorta // 10q23.3 // 59
up	3848118	0.181343	9.72129	3.36643	0.00318706	0.115326	-2.07088	NM_001080452 // GPR108 // G protein-coupled receptor 108 // 19p13.3 // 56927 /// NM_020171 // GPR108 // G protein-coupled receptor 108 // 19p13.3 // 56927 /// ENST00000264080 // GPR108 // G protein-coupled receptor 108 // 19p13.3 // 56927 /// AK291968 // GPR108 // G protein-coupled receptor 108 // 19p13.3 // 56927
down	3055785	-0.204997	9.34603	-3.36381	0.00320608	0.11579	-2.07657	NM_001013739 // STAG3L3 // stromal antigen 3-like 3 // 7q11.23 // 442578 /// NM_018991 // STAG3L1 // stromal antigen 3-like 1 // 7q11.23-q21.1 // 54441 /// NM_001002840 // STAG3L1 // stromal antigen 3-like 1 // 7q11.23-q21.1 // 54441 /// NM_001025202 // STAG3L2 // stromal antigen 3-like 2 // 7q11.23 // 442582 /// ENST00000340270 // STAG3L3 // stromal antigen 3-like 3 // 7q11.23 // 442578 /// ENST…
down	2335922	-0.382829	8.23574	-3.34437	0.00335087	0.120712	-2.11884	NM_001262 // CDKN2C // cyclin-dependent kinase inhibitor 2C (p18, inhibits CDK4) // 1p32 // 1031 /// NM_078626 // CDKN2C // cyclin-dependent kinase inhibitor 2C (p18, inhibits CDK4) // 1p32 // 1031 /// ENST00000262662 // CDKN2C // cyclin-dependent kinase inhibitor 2C (p18, inhibits CDK4) // 1p32 // 1031 /// ENST00000396148 // CDKN2C // cyclin-dependent kinase inhibitor 2C (p18, inhibits CDK4) // …
up	3456700	0.370392	7.58031	3.34331	0.00335889	0.120712	-2.12112	NM_015481 // ZNF385A // zinc finger protein 385A // 12q13.13 // 25946 /// ENST00000394313 // ZNF385A // zinc finger protein 385A // 12q13.13 // 25946 /// ENST00000338010 // ZNF385A // zinc finger protein 385A // 12q13.13 // 25946 /// AF304052 // ZNF385A // zinc finger protein 385A // 12q13.13 // 25946 /// ENST00000352268 // ZNF385A // zinc finger protein 385A // 12q13.13 // 25946
up	3372174	0.251412	7.87681	3.34294	0.00336172	0.120712	-2.12193	NM_001080547 // SPI1 // spleen focus forming virus (SFFV) proviral integration oncogene spi1 // 11p11.2 // 6688 /// NM_003120 // SPI1 // spleen focus forming virus (SFFV) proviral integration oncogene spi1 // 11p11.2 // 6688 /// ENST00000378538 // SPI1 // spleen focus forming virus (SFFV) proviral integration oncogene spi1 // 11p11.2 // 6688 /// ENST00000227163 // SPI1 // spleen focus forming vir…
down	2899772	-0.485223	7.86727	-3.34039	0.00338123	0.12118	-2.12747	NM_080596 // HIST1H2AH // histone cluster 1, H2ah // 6p21.33 // 85235 /// ENST00000377459 // HIST1H2AH // histone cluster 1, H2ah // 6p21.33 // 85235 /// BC134366 // HIST1H2AH // histone cluster 1, H2ah // 6p21.33 // 85235
up	3465409	0.289915	12.0262	3.32627	0.00349134	0.124887	-2.15811	NM_001731 // BTG1 // B-cell translocation gene 1, anti-proliferative // 12q22 // 694 /// ENST00000256015 // BTG1 // B-cell translocation gene 1, anti-proliferative // 12q22 // 694 /// BC009050 // BTG1 // B-cell translocation gene 1, anti-proliferative // 12q22 // 694 /// AK055439 // LOC256021 // hypothetical protein LOC256021 // 12q21.33 // 256021
up	3715535	0.208688	9.48577	3.32491	0.00350211	0.125033	-2.16105	NM_152464 // TMEM199 // transmembrane protein 199 // 17q11.2 // 147007 /// ENST00000292114 // TMEM199 // transmembrane protein 199 // 17q11.2 // 147007 /// BC033113 // TMEM199 // transmembrane protein 199 // 17q11.2 // 147007
up	3708704	0.217157	9.45485	3.32366	0.00351206	0.125048	-2.16376	NM_000937 // POLR2A // polymerase (RNA) II (DNA directed) polypeptide A, 220kDa // 17p13.1 // 5430 /// ENST00000322644 // POLR2A // polymerase (RNA) II (DNA directed) polypeptide A, 220kDa // 17p13.1 // 5430 /// X63564 // POLR2A // polymerase (RNA) II (DNA directed) polypeptide A, 220kDa // 17p13.1 // 5430
down	2816298	-0.38644	8.08776	-3.32239	0.00352225	0.125048	-2.16653	NM_006633 // IQGAP2 // IQ motif containing GTPase activating protein 2 // 5q13.3 // 10788 /// ENST00000274364 // IQGAP2 // IQ motif containing GTPase activating protein 2 // 5q13.3 // 10788 /// AK291066 // IQGAP2 // IQ motif containing GTPase activating protein 2 // 5q13.3 // 10788 /// ENST00000396236 // IQGAP2 // IQ motif containing GTPase activating protein 2 // 5q13.3 // 10788 /// ENST00000396…
down	2528308	-0.212096	8.32723	-3.32234	0.00352257	0.125048	-2.16662	NM_138802 // ZFAND2B // zinc finger, AN1-type domain 2B // 2q35 // 130617 /// ENST00000289528 // ZFAND2B // zinc finger, AN1-type domain 2B // 2q35 // 130617 /// AK091345 // ZFAND2B // zinc finger, AN1-type domain 2B // 2q35 // 130617
down	2484841	-0.302549	9.88379	-3.31696	0.00356585	0.126111	-2.17829	NM_006577 // B3GNT2 // UDP-GlcNAc:betaGal beta-1,3-N-acetylglucosaminyltransferase 2 // 2p15 // 10678 /// ENST00000301998 // B3GNT2 // UDP-GlcNAc:betaGal beta-1,3-N-acetylglucosaminyltransferase 2 // 2p15 // 10678 /// BC047933 // B3GNT2 // UDP-GlcNAc:betaGal beta-1,3-N-acetylglucosaminyltransferase 2 // 2p15 // 10678 /// ENST00000340715 // B3GNT2 // UDP-GlcNAc:betaGal beta-1,3-N-acetylglucosaminy…
down	2586603	-0.260151	9.82142	-3.31694	0.00356599	0.126111	-2.17833	NM_012290 // TLK1 // tousled-like kinase 1 // 2q31.1 // 9874 /// ENST00000359766 // TLK1 // tousled-like kinase 1 // 2q31.1 // 9874 /// AB004885 // TLK1 // tousled-like kinase 1 // 2q31.1 // 9874 /// ENST00000360843 // TLK1 // tousled-like kinase 1 // 2q31.1 // 9874 /// ENST00000356075 // TLK1 // tousled-like kinase 1 // 2q31.1 // 9874
down	3761989	-0.268901	8.3903	-3.31174	0.00360827	0.127365	-2.18959	NM_030802 // FAM117A // family with sequence similarity 117, member A // 17q21.33 // 81558 /// ENST00000240364 // FAM117A // family with sequence similarity 117, member A // 17q21.33 // 81558 /// BC037572 // FAM117A // family with sequence similarity 117, member A // 17q21.33 // 81558
up	4010602	0.31065	7.5599	3.31051	0.00361837	0.127481	-2.19227	NM_152424 // FAM123B // family with sequence similarity 123B // Xq11.1 // 139285 /// ENST00000330258 // FAM123B // family with sequence similarity 123B // Xq11.1 // 139285 /// EF186024 // FAM123B // family with sequence similarity 123B // Xq11.1 // 139285 /// ENST00000374869 // FAM123B // family with sequence similarity 123B // Xq11.1 // 139285
down	2687739	-0.286602	10.602	-3.30839	0.00363583	0.127855	-2.19686	NM_001777 // CD47 // CD47 molecule // 3q13.1-q13.2 // 961 /// NM_001025079 // CD47 // CD47 molecule // 3q13.1-q13.2 // 961 /// NM_198793 // CD47 // CD47 molecule // 3q13.1-q13.2 // 961 /// ENST00000398260 // CD47 // CD47 molecule // 3q13.1-q13.2 // 961 /// ENST00000398258 // CD47 // CD47 molecule // 3q13.1-q13.2 // 961 /// ENST00000355354 // CD47 // CD47 molecule // 3q13.1-q13.2 // 961 /// BC0373…
up	2417095	0.384502	8.9015	3.30718	0.00364578	0.127889	-2.19948	NM_015139 // SLC35D1 // solute carrier family 35 (UDP-glucuronic acid/UDP-N-acetylgalactosamine dual transporter), member D1 // 1p32-p31 // 23169 /// ENST00000235345 // SLC35D1 // solute carrier family 35 (UDP-glucuronic acid/UDP-N-acetylgalactosamine dual transporter), member D1 // 1p32-p31 // 23169 /// D87449 // SLC35D1 // solute carrier family 35 (UDP-glucuronic acid/UDP-N-acetylgalactosamine …
down	2395564	-0.297819	9.58911	-3.30661	0.00365047	0.127889	-2.2007	NM_003039 // SLC2A5 // solute carrier family 2 (facilitated glucose/fructose transporter), member 5 // 1p36.2 // 6518 /// ENST00000377424 // SLC2A5 // solute carrier family 2 (facilitated glucose/fructose transporter), member 5 // 1p36.2 // 6518 /// M55531 // SLC2A5 // solute carrier family 2 (facilitated glucose/fructose transporter), member 5 // 1p36.2 // 6518 /// ENST00000377414 // SLC2A5 // s…
down	2651828	-0.332244	7.08397	-3.30566	0.0036584	0.127928	-2.20278	NM_003262 // SEC62 // SEC62 homolog (S. cerevisiae) // 3q26.2 // 7095 /// ENST00000337002 // SEC62 // SEC62 homolog (S. cerevisiae) // 3q26.2 // 7095
down	2621570	-0.244059	2.97713	-3.3035	0.00367631	0.128314	-2.20744	---
down	3752258	-0.560812	10.4192	-3.30024	0.0037036	0.129026	-2.21451	NM_006495 // EVI2B // ecotropic viral integration site 2B // 17q11.2 // 2124 /// ENST00000330927 // EVI2B // ecotropic viral integration site 2B // 17q11.2 // 2124 /// BC005926 // EVI2B // ecotropic viral integration site 2B // 17q11.2 // 2124
up	3817501	0.185707	7.8871	3.29911	0.00371307	0.129115	-2.21695	NM_005483 // CHAF1A // chromatin assembly factor 1, subunit A (p150) // 19p13.3 // 10036 /// ENST00000301280 // CHAF1A // chromatin assembly factor 1, subunit A (p150) // 19p13.3 // 10036 /// BC067093 // CHAF1A // chromatin assembly factor 1, subunit A (p150) // 19p13.3 // 10036 /// ENST00000344143 // CHAF1A // chromatin assembly factor 1, subunit A (p150) // 19p13.3 // 10036 /// ENST00000394774 …
down	2641577	-0.445954	9.39007	-3.29121	0.00378011	0.131018	-2.23404	NM_001006109 // C3orf37 // chromosome 3 open reading frame 37 // 3q21.3 // 56941 /// NM_020187 // C3orf37 // chromosome 3 open reading frame 37 // 3q21.3 // 56941 /// ENST00000389735 // C3orf37 // chromosome 3 open reading frame 37 // 3q21.3 // 56941 /// ENST00000383463 // C3orf37 // chromosome 3 open reading frame 37 // 3q21.3 // 56941 /// BC050686 // C3orf37 // chromosome 3 open reading frame 3…
up	3853609	0.700732	6.14089	3.29023	0.00378854	0.131018	-2.23617	NM_001082 // CYP4F2 // cytochrome P450, family 4, subfamily F, polypeptide 2 // 19pter-p13.11 // 8529 /// ENST00000221700 // CYP4F2 // cytochrome P450, family 4, subfamily F, polypeptide 2 // 19pter-p13.11 // 8529 /// ENST00000011989 // CYP4F3 // cytochrome P450, family 4, subfamily F, polypeptide 3 // 19p13.2 // 4051 /// U02388 // CYP4F2 // cytochrome P450, family 4, subfamily F, polypeptide 2 /…
up	3011317	0.594282	7.65725	3.2902	0.00378879	0.131018	-2.23623	NM_021151 // CROT // carnitine O-octanoyltransferase // 7q21.1 // 54677 /// ENST00000331536 // CROT // carnitine O-octanoyltransferase // 7q21.1 // 54677 /// BC039004 // CROT // carnitine O-octanoyltransferase // 7q21.1 // 54677
up	3475794	0.768673	7.20534	3.2878	0.0038094	0.131488	-2.24141	NM_006018 // GPR109B // G protein-coupled receptor 109B // 12q24.31 // 8843 /// NM_177551 // GPR109A // G protein-coupled receptor 109A // 12q24.31 // 338442 /// BC047891 // GPR109B // G protein-coupled receptor 109B // 12q24.31 // 8843 /// BC027965 // GPR109A // G protein-coupled receptor 109A // 12q24.31 // 338442
down	2888674	-0.209039	8.03359	-3.28505	0.00383327	0.132068	-2.24737	NM_031300 // MXD3 // MAX dimerization protein 3 // 5q35.3 // 83463 /// ENST00000303165 // MXD3 // MAX dimerization protein 3 // 5q35.3 // 83463 /// BC032586 // MXD3 // MAX dimerization protein 3 // 5q35.3 // 83463
down	2775562	-0.181222	10.2952	-3.28015	0.00387599	0.133294	-2.25795	NR_003249 // HNRPDL // heterogeneous nuclear ribonucleoprotein D-like // 4q13-q21 // 9987 /// NM_031372 // HNRPDL // heterogeneous nuclear ribonucleoprotein D-like // 4q13-q21 // 9987 /// ENST00000295470 // HNRPDL // heterogeneous nuclear ribonucleoprotein D-like // 4q13-q21 // 9987 /// AB017019 // HNRPDL // heterogeneous nuclear ribonucleoprotein D-like // 4q13-q21 // 9987 /// ENST00000349655 //…
up	3206317	0.294603	6.06136	3.27916	0.00388471	0.133349	-2.2601	NM_033160 // ZNF658 // zinc finger protein 658 // 9p12 // 26149 /// NM_001032297 // ZNF658B // zinc finger protein 658B // 9p12 // 401509 /// ENST00000377618 // ZNF658B // zinc finger protein 658B // 9p12 // 401509 /// ENST00000377644 // ZNF658B // zinc finger protein 658B // 9p12 // 401509 /// ENST00000377626 // ZNF658 // zinc finger protein 658 // 9p12 // 26149 /// ENST00000266116 // ZNF658B //…
down	2518272	-0.62343	9.07383	-3.27439	0.00392681	0.134547	-2.27039	NM_000885 // ITGA4 // integrin, alpha 4 (antigen CD49D, alpha 4 subunit of VLA-4 receptor) // 2q31.3 // 3676 /// ENST00000397033 // ITGA4 // integrin, alpha 4 (antigen CD49D, alpha 4 subunit of VLA-4 receptor) // 2q31.3 // 3676 /// L12002 // ITGA4 // integrin, alpha 4 (antigen CD49D, alpha 4 subunit of VLA-4 receptor) // 2q31.3 // 3676 /// ENST00000233573 // ITGA4 // integrin, alpha 4 (antigen CD…
up	3942838	0.210022	8.40635	3.27069	0.00395984	0.135187	-2.27838	NM_016733 // LIMK2 // LIM domain kinase 2 // 22q12.2 // 3985 /// NM_001031801 // LIMK2 // LIM domain kinase 2 // 22q12.2 // 3985 /// NM_005569 // LIMK2 // LIM domain kinase 2 // 22q12.2 // 3985 /// ENST00000333611 // LIMK2 // LIM domain kinase 2 // 22q12.2 // 3985 /// ENST00000340552 // LIMK2 // LIM domain kinase 2 // 22q12.2 // 3985 /// ENST00000331728 // LIMK2 // LIM domain kinase 2 // 22q12.2 …
up	2550339	0.254884	9.3017	3.27068	0.00395994	0.135187	-2.2784	NM_012205 // HAAO // 3-hydroxyanthranilate 3,4-dioxygenase // 2p21 // 23498 /// ENST00000294973 // HAAO // 3-hydroxyanthranilate 3,4-dioxygenase // 2p21 // 23498 /// BC029510 // HAAO // 3-hydroxyanthranilate 3,4-dioxygenase // 2p21 // 23498
down	2419113	-0.248121	8.23444	-3.26715	0.00399172	0.135878	-2.28603	NM_015017 // USP33 // ubiquitin specific peptidase 33 // 1p31.1 // 23032 /// NM_201624 // USP33 // ubiquitin specific peptidase 33 // 1p31.1 // 23032 /// NM_201626 // USP33 // ubiquitin specific peptidase 33 // 1p31.1 // 23032 /// ENST00000370793 // USP33 // ubiquitin specific peptidase 33 // 1p31.1 // 23032 /// ENST00000370794 // USP33 // ubiquitin specific peptidase 33 // 1p31.1 // 23032 /// EN…
up	2950214	0.27302	11.3579	3.26662	0.00399646	0.135878	-2.28717	NM_000593 // TAP1 // transporter 1, ATP-binding cassette, sub-family B (MDR/TAP) // 6p21.3 // 6890 /// ENST00000354258 // TAP1 // transporter 1, ATP-binding cassette, sub-family B (MDR/TAP) // 6p21.3 // 6890 /// ENST00000383115 // TAP1 // transporter 1, ATP-binding cassette, sub-family B (MDR/TAP) // 6p21.3 // 6890 /// ENST00000383235 // TAP1 // transporter 1, ATP-binding cassette, sub-family B (…
down	3896370	-0.419188	8.86149	-3.26602	0.00400196	0.135878	-2.28848	NM_019593 // RP5-1022P6.2 // hypothetical protein KIAA1434 // 20p12.3 // 56261 /// ENST00000379019 // RP5-1022P6.2 // hypothetical protein KIAA1434 // 20p12.3 // 56261 /// BC027588 // RP5-1022P6.2 // hypothetical protein KIAA1434 // 20p12.3 // 56261 /// ENST00000378992 // RP5-1022P6.2 // hypothetical protein KIAA1434 // 20p12.3 // 56261 /// AL833069 // RP5-1022P6.2 // hypothetical protein KIAA143…
up	3696317	0.314729	6.16303	3.26261	0.00403295	0.136682	-2.29584	NM_018667 // SMPD3 // sphingomyelin phosphodiesterase 3, neutral membrane (neutral sphingomyelinase II) // 16q22.1 // 55512 /// ENST00000219334 // SMPD3 // sphingomyelin phosphodiesterase 3, neutral membrane (neutral sphingomyelinase II) // 16q22.1 // 55512 /// BC041828 // SMPD3 // sphingomyelin phosphodiesterase 3, neutral membrane (neutral sphingomyelinase II) // 16q22.1 // 55512 /// AK128261 /…
up	3895022	0.221478	6.93886	3.26041	0.00405306	0.137115	-2.30058	NM_024325 // ZNF343 // zinc finger protein 343 // 20p13 // 79175 /// ENST00000278772 // ZNF343 // zinc finger protein 343 // 20p13 // 79175 /// BC065009 // ZNF343 // zinc finger protein 343 // 20p13 // 79175 /// ENST00000358413 // ZNF343 // zinc finger protein 343 // 20p13 // 79175
down	3771602	-0.230237	8.0679	-3.25815	0.00407383	0.137461	-2.30546	NM_024599 // RHBDF2 // rhomboid 5 homolog 2 (Drosophila) // 17q25.1 // 79651 /// NM_001005498 // RHBDF2 // rhomboid 5 homolog 2 (Drosophila) // 17q25.1 // 79651 /// ENST00000313080 // RHBDF2 // rhomboid 5 homolog 2 (Drosophila) // 17q25.1 // 79651 /// ENST00000389760 // RHBDF2 // rhomboid 5 homolog 2 (Drosophila) // 17q25.1 // 79651 /// ENST00000389762 // RHBDF2 // rhomboid 5 homolog 2 (Drosophil…
up	3945084	0.22202	7.52727	3.25769	0.00407799	0.137461	-2.30643	NM_033386 // MICALL1 // MICAL-like 1 // 22q13.1-q13.2 // 85377 /// ENST00000215957 // MICALL1 // MICAL-like 1 // 22q13.1-q13.2 // 85377 /// AB051455 // MICALL1 // MICAL-like 1 // 22q13.1-q13.2 // 85377
down	2345196	-0.286508	9.06938	-3.25139	0.00413656	0.138993	-2.32003	NM_012262 // HS2ST1 // heparan sulfate 2-O-sulfotransferase 1 // 1p31.1-p22.1 // 9653 /// ENST00000370550 // HS2ST1 // heparan sulfate 2-O-sulfotransferase 1 // 1p31.1-p22.1 // 9653 /// AB024568 // HS2ST1 // heparan sulfate 2-O-sulfotransferase 1 // 1p31.1-p22.1 // 9653 /// ENST00000370551 // HS2ST1 // heparan sulfate 2-O-sulfotransferase 1 // 1p31.1-p22.1 // 9653 /// ENST00000370548 // HS2ST1 //…
down	3633191	-0.167981	8.01935	-3.2512	0.00413828	0.138993	-2.32043	NM_020447 // C15orf17 // chromosome 15 open reading frame 17 // 15q24.1 // 57184 /// ENST00000357635 // C15orf17 // chromosome 15 open reading frame 17 // 15q24.1 // 57184 /// AK000005 // C15orf17 // chromosome 15 open reading frame 17 // 15q24.1 // 57184
down	2457261	-0.307471	9.43354	-3.24735	0.00417446	0.139842	-2.32873	NM_007207 // DUSP10 // dual specificity phosphatase 10 // 1q41 // 11221 /// NM_144728 // DUSP10 // dual specificity phosphatase 10 // 1q41 // 11221 /// NM_144729 // DUSP10 // dual specificity phosphatase 10 // 1q41 // 11221 /// ENST00000323825 // DUSP10 // dual specificity phosphatase 10 // 1q41 // 11221 /// ENST00000366899 // DUSP10 // dual specificity phosphatase 10 // 1q41 // 11221 /// ENST000…
down	2463864	-0.292827	8.30179	-3.24692	0.00417852	0.139842	-2.32966	NM_014812 // CEP170 // centrosomal protein 170kDa // 1q44 // 9859 /// NM_001042404 // CEP170 // centrosomal protein 170kDa // 1q44 // 9859 /// NM_001042405 // CEP170 // centrosomal protein 170kDa // 1q44 // 9859 /// ENST00000272037 // CEP170 // centrosomal protein 170kDa // 1q44 // 9859 /// ENST00000366542 // CEP170 // centrosomal protein 170kDa // 1q44 // 9859 /// ENST00000366544 // CEP170 // ce…
down	2534456	-0.392032	6.75628	-3.24121	0.00423281	0.141225	-2.34197	BC010662 // LRRFIP1 // leucine rich repeat (in FLII) interacting protein 1 // 2q37.3 // 9208 /// ENST00000308482 // LRRFIP1 // leucine rich repeat (in FLII) interacting protein 1 // 2q37.3 // 9208 /// ENST00000391999 // LRRFIP1 // leucine rich repeat (in FLII) interacting protein 1 // 2q37.3 // 9208 /// AK000884 // LRRFIP1 // leucine rich repeat (in FLII) interacting protein 1 // 2q37.3 // 9208 /…
up	3829964	0.331414	5.46765	3.24018	0.00424268	0.141225	-2.34418	NM_001099438 // ZNF30 // zinc finger protein 30 // 19q13.11 // 90075 /// NM_001099437 // ZNF30 // zinc finger protein 30 // 19q13.11 // 90075 /// NM_194325 // ZNF30 // zinc finger protein 30 // 19q13.11 // 90075 /// ENST00000303586 // ZNF30 // zinc finger protein 30 // 19q13.11 // 90075 /// BC142996 // ZNF30 // zinc finger protein 30 // 19q13.11 // 90075
up	3353335	0.480255	5.94846	3.24003	0.00424406	0.141225	-2.3445	NM_032873 // UBASH3B // ubiquitin associated and SH3 domain containing, B // 11q24.1 // 84959 /// ENST00000284273 // UBASH3B // ubiquitin associated and SH3 domain containing, B // 11q24.1 // 84959 /// BC007541 // UBASH3B // ubiquitin associated and SH3 domain containing, B // 11q24.1 // 84959
down	2945882	-0.519597	6.52442	-3.23941	0.00425004	0.141225	-2.34584	NR_002174 // CMAH // cytidine monophosphate-N-acetylneuraminic acid hydroxylase (CMP-N-acetylneuraminate monooxygenase) pseudogene // 6p21.32 // 8418 /// D86324 // CMAH // cytidine monophosphate-N-acetylneuraminic acid hydroxylase (CMP-N-acetylneuraminate monooxygenase) pseudogene // 6p21.32 // 8418 /// ENST00000377993 // CMAH // cytidine monophosphate-N-acetylneuraminic acid hydroxylase (CMP-N-a…
down	3336801	-0.18226	9.06551	-3.23639	0.00427916	0.14176	-2.35235	NM_001619 // ADRBK1 // adrenergic, beta, receptor kinase 1 // 11q13.1 // 156 /// ENST00000308595 // ADRBK1 // adrenergic, beta, receptor kinase 1 // 11q13.1 // 156 /// AB209588 // ADRBK1 // adrenergic, beta, receptor kinase 1 // 11q13.1 // 156
up	3934407	0.318664	9.277	3.23617	0.00428129	0.14176	-2.35282	NM_015259 // ICOSLG // inducible T-cell co-stimulator ligand // 21q22.3 // 23308 /// ENST00000400378 // ICOSLG // inducible T-cell co-stimulator ligand // 21q22.3 // 23308 /// ENST00000400379 // ICOSLG // inducible T-cell co-stimulator ligand // 21q22.3 // 23308 /// ENST00000344330 // ICOSLG // inducible T-cell co-stimulator ligand // 21q22.3 // 23308 /// AB014553 // ICOSLG // inducible T-cell co…
up	3678186	0.229641	7.42907	3.23138	0.00432787	0.142894	-2.36313	NM_013399 // C16orf5 // chromosome 16 open reading frame 5 // 16p13.3 // 29965 /// ENST00000399599 // C16orf5 // chromosome 16 open reading frame 5 // 16p13.3 // 29965 /// DQ167023 // C16orf5 // chromosome 16 open reading frame 5 // 16p13.3 // 29965
up	3869847	0.262188	8.36918	3.2309	0.00433251	0.142894	-2.36416	NM_199132 // ZNF468 // zinc finger protein 468 // 19q13.41 // 90333 /// NM_001008801 // ZNF468 // zinc finger protein 468 // 19q13.41 // 90333 /// ENST00000243639 // ZNF468 // zinc finger protein 468 // 19q13.41 // 90333 /// ENST00000359014 // ZNF468 // zinc finger protein 468 // 19q13.41 // 90333 /// BC063143 // ZNF468 // zinc finger protein 468 // 19q13.41 // 90333
down	2888879	-0.288678	8.27795	-3.2303	0.00433844	0.142894	-2.36546	NM_024872 // DOK3 // docking protein 3 // 5q35.3 // 79930 /// ENST00000357198 // DOK3 // docking protein 3 // 5q35.3 // 79930 /// BC004564 // DOK3 // docking protein 3 // 5q35.3 // 79930 /// ENST00000312943 // DOK3 // docking protein 3 // 5q35.3 // 79930 /// ENST00000377112 // DOK3 // docking protein 3 // 5q35.3 // 79930
down	2346023	-0.363703	9.22883	-3.22828	0.00435826	0.143294	-2.3698	NM_018103 // LRRC8D // leucine rich repeat containing 8 family, member D // 1p22.2 // 55144 /// ENST00000337338 // LRRC8D // leucine rich repeat containing 8 family, member D // 1p22.2 // 55144 /// ENST00000394593 // LRRC8D // leucine rich repeat containing 8 family, member D // 1p22.2 // 55144 /// AK092238 // LRRC8D // leucine rich repeat containing 8 family, member D // 1p22.2 // 55144
down	2360206	-0.242025	7.371	-3.2223	0.0044175	0.144776	-2.38267	NM_020452 // ATP8B2 // ATPase, class I, type 8B, member 2 // 1q21.3 // 57198 /// NM_001005855 // ATP8B2 // ATPase, class I, type 8B, member 2 // 1q21.3 // 57198 /// ENST00000368489 // ATP8B2 // ATPase, class I, type 8B, member 2 // 1q21.3 // 57198 /// ENST00000368487 // ATP8B2 // ATPase, class I, type 8B, member 2 // 1q21.3 // 57198 /// ENST00000368490 // ATP8B2 // ATPase, class I, type 8B, membe…
up	2707876	0.392617	10.4664	3.22216	0.00441882	0.144776	-2.38295	NM_014398 // LAMP3 // lysosomal-associated membrane protein 3 // 3q26.3-q27 // 27074 /// ENST00000265598 // LAMP3 // lysosomal-associated membrane protein 3 // 3q26.3-q27 // 27074 /// BC032940 // LAMP3 // lysosomal-associated membrane protein 3 // 3q26.3-q27 // 27074
up	3127385	0.21923	6.4112	3.21775	0.0044631	0.145971	-2.39245	NM_001099335 // PHYHIP // phytanoyl-CoA 2-hydroxylase interacting protein // 8p21.3 // 9796 /// NM_014759 // PHYHIP // phytanoyl-CoA 2-hydroxylase interacting protein // 8p21.3 // 9796 /// ENST00000321613 // PHYHIP // phytanoyl-CoA 2-hydroxylase interacting protein // 8p21.3 // 9796 /// BC034034 // PHYHIP // phytanoyl-CoA 2-hydroxylase interacting protein // 8p21.3 // 9796
up	2383356	0.316619	8.0117	3.21525	0.00448833	0.146541	-2.39782	NM_020247 // CABC1 // chaperone, ABC1 activity of bc1 complex homolog (S. pombe) // 1q42.13 // 56997 /// ENST00000366779 // CABC1 // chaperone, ABC1 activity of bc1 complex homolog (S. pombe) // 1q42.13 // 56997 /// ENST00000366777 // CABC1 // chaperone, ABC1 activity of bc1 complex homolog (S. pombe) // 1q42.13 // 56997 /// BC005171 // CABC1 // chaperone, ABC1 activity of bc1 complex homolog (S.…
down	3141857	-0.350827	7.69122	-3.21381	0.00450295	0.146762	-2.40092	NM_001025252 // TPD52 // tumor protein D52 // 8q21 // 7163 /// NM_001025253 // TPD52 // tumor protein D52 // 8q21 // 7163 /// NM_005079 // TPD52 // tumor protein D52 // 8q21 // 7163 /// ENST00000379097 // TPD52 // tumor protein D52 // 8q21 // 7163 /// AF202897 // TPD52 // tumor protein D52 // 8q21 // 7163 /// ENST00000379096 // TPD52 // tumor protein D52 // 8q21 // 7163
down	3390860	-0.23095	9.35089	-3.21181	0.00452321	0.147166	-2.40519	NM_006235 // POU2AF1 // POU class 2 associating factor 1 // 11q23.1 // 5450 /// ENST00000228217 // POU2AF1 // POU class 2 associating factor 1 // 11q23.1 // 5450 /// Z49194 // POU2AF1 // POU class 2 associating factor 1 // 11q23.1 // 5450
down	2948522	-0.215961	8.81534	-3.20068	0.00463823	0.150646	-2.4291	NM_133471 // KIAA1949 // KIAA1949 // 6p21.3 // 170954 /// ENST00000274853 // KIAA1949 // KIAA1949 // 6p21.3 // 170954 /// ENST00000399199 // KIAA1949 // KIAA1949 // 6p21.3 // 170954 /// ENST00000376424 // KIAA1949 // KIAA1949 // 6p21.3 // 170954 /// AK124880 // KIAA1949 // KIAA1949 // 6p21.3 // 170954
down	3768474	-0.356699	8.64761	-3.19609	0.00468648	0.151949	-2.43895	NM_017983 // WIPI1 // WD repeat domain, phosphoinositide interacting 1 // 17q24.2 // 55062 /// ENST00000262139 // WIPI1 // WD repeat domain, phosphoinositide interacting 1 // 17q24.2 // 55062 /// BC039867 // WIPI1 // WD repeat domain, phosphoinositide interacting 1 // 17q24.2 // 55062
up	3677315	0.248882	8.56448	3.19402	0.00470841	0.152396	-2.4434	NM_182687 // PKMYT1 // protein kinase, membrane associated tyrosine/threonine 1 // 16p13.3 // 9088 /// NM_004203 // PKMYT1 // protein kinase, membrane associated tyrosine/threonine 1 // 16p13.3 // 9088 /// ENST00000262300 // PKMYT1 // protein kinase, membrane associated tyrosine/threonine 1 // 16p13.3 // 9088 /// U56816 // PKMYT1 // protein kinase, membrane associated tyrosine/threonine 1 // 16p1…
up	2376548	0.228358	6.37201	3.19282	0.00472117	0.152545	-2.44597	NM_181644 // MFSD4 // major facilitator superfamily domain containing 4 // 1q32.1 // 148808 /// ENST00000367147 // MFSD4 // major facilitator superfamily domain containing 4 // 1q32.1 // 148808 /// BC036549 // MFSD4 // major facilitator superfamily domain containing 4 // 1q32.1 // 148808
up	3419239	0.31415	8.74326	3.19133	0.00473702	0.152793	-2.44916	NM_015026 // MON2 // MON2 homolog (S. cerevisiae) // 12q14.1 // 23041 /// ENST00000393632 // MON2 // MON2 homolog (S. cerevisiae) // 12q14.1 // 23041 /// BC151241 // MON2 // MON2 homolog (S. cerevisiae) // 12q14.1 // 23041 /// ENST00000280379 // MON2 // MON2 homolog (S. cerevisiae) // 12q14.1 // 23041 /// ENST00000261188 // MON2 // MON2 homolog (S. cerevisiae) // 12q14.1 // 23041 /// ENST00000393…
up	3594986	0.477753	8.476	3.18921	0.0047597	0.153261	-2.45371	NM_198524 // TEX9 // testis expressed 9 // 15q21.3 // 374618 /// ENST00000352903 // TEX9 // testis expressed 9 // 15q21.3 // 374618 /// BC028119 // TEX9 // testis expressed 9 // 15q21.3 // 374618
up	2966636	0.454403	9.61237	3.18755	0.00477757	0.153572	-2.45727	NM_006828 // ASCC3 // activating signal cointegrator 1 complex subunit 3 // 6q16.1-q16.3 // 10973 /// NM_022091 // ASCC3 // activating signal cointegrator 1 complex subunit 3 // 6q16.1-q16.3 // 10973 /// ENST00000369162 // ASCC3 // activating signal cointegrator 1 complex subunit 3 // 6q16.1-q16.3 // 10973 /// ENST00000324696 // ASCC3 // activating signal cointegrator 1 complex subunit 3 // 6q16.…
up	3945614	0.265205	9.07039	3.17933	0.00486677	0.155978	-2.47487	NM_145298 // APOBEC3F // apolipoprotein B mRNA editing enzyme, catalytic polypeptide-like 3F // 22q13.1 // 200316 /// NM_001006666 // APOBEC3F // apolipoprotein B mRNA editing enzyme, catalytic polypeptide-like 3F // 22q13.1 // 200316 /// ENST00000396752 // APOBEC3F // apolipoprotein B mRNA editing enzyme, catalytic polypeptide-like 3F // 22q13.1 // 200316 /// ENST00000396752 // APOBEC3G // apoli…
down	3410384	-0.28948	9.44574	-3.17912	0.00486911	0.155978	-2.47533	NM_018169 // C12orf35 // chromosome 12 open reading frame 35 // 12p11.21 // 55196 /// ENST00000312561 // C12orf35 // chromosome 12 open reading frame 35 // 12p11.21 // 55196 /// ENST00000381054 // C12orf35 // chromosome 12 open reading frame 35 // 12p11.21 // 55196 /// AB046771 // C12orf35 // chromosome 12 open reading frame 35 // 12p11.21 // 55196
down	2597010	-0.35074	8.11926	-3.17763	0.00488542	0.156233	-2.47851	NM_005896 // IDH1 // isocitrate dehydrogenase 1 (NADP+), soluble // 2q33.3 // 3417 /// ENST00000345146 // IDH1 // isocitrate dehydrogenase 1 (NADP+), soluble // 2q33.3 // 3417 /// BC093020 // IDH1 // isocitrate dehydrogenase 1 (NADP+), soluble // 2q33.3 // 3417
down	3760625	-0.26609	9.50377	-3.17626	0.00490057	0.15645	-2.48146	NM_001114091 // CDC27 // cell division cycle 27 homolog (S. cerevisiae) // 17q12-q23.2 // 996 /// NM_001256 // CDC27 // cell division cycle 27 homolog (S. cerevisiae) // 17q12-q23.2 // 996 /// ENST00000066544 // CDC27 // cell division cycle 27 homolog (S. cerevisiae) // 17q12-q23.2 // 996 /// BC011656 // CDC27 // cell division cycle 27 homolog (S. cerevisiae) // 17q12-q23.2 // 996
down	3501661	-0.211149	9.01061	-3.17469	0.00491791	0.156736	-2.48482	NM_003899 // ARHGEF7 // Rho guanine nucleotide exchange factor (GEF) 7 // 13q34 // 8874 /// NM_001113513 // ARHGEF7 // Rho guanine nucleotide exchange factor (GEF) 7 // 13q34 // 8874 /// NM_001113511 // ARHGEF7 // Rho guanine nucleotide exchange factor (GEF) 7 // 13q34 // 8874 /// NM_145735 // ARHGEF7 // Rho guanine nucleotide exchange factor (GEF) 7 // 13q34 // 8874 /// NM_001113512 // ARHGEF7 /…
up	3767280	0.284159	7.75957	3.17315	0.00493495	0.157012	-2.48811	BC073870 // FLJ32065 // hypothetical protein FLJ32065 // 17q24.1 // 201283 /// ENST00000397713 // FLJ32065 // hypothetical protein FLJ32065 // 17q24.1 // 201283 /// ENST00000340495 // FLJ32065 // hypothetical protein FLJ32065 // 17q24.1 // 201283 /// AK056627 // FLJ32065 // hypothetical protein FLJ32065 // 17q24.1 // 201283
down	3533397	-0.23186	7.82063	-3.16643	0.00501016	0.159134	-2.50249	NM_003616 // SIP1 // survival of motor neuron protein interacting protein 1 // 14q13 // 8487 /// NM_001009182 // SIP1 // survival of motor neuron protein interacting protein 1 // 14q13 // 8487 /// NM_001009183 // SIP1 // survival of motor neuron protein interacting protein 1 // 14q13 // 8487 /// ENST00000308317 // SIP1 // survival of motor neuron protein interacting protein 1 // 14q13 // 8487 ///…
down	3001479	-0.32825	8.34698	-3.16527	0.00502322	0.159279	-2.50497	NM_006060 // IKZF1 // IKAROS family zinc finger 1 (Ikaros) // 7p13-p11.1 // 10320 /// ENST00000331340 // IKZF1 // IKAROS family zinc finger 1 (Ikaros) // 7p13-p11.1 // 10320 /// BC018349 // IKZF1 // IKAROS family zinc finger 1 (Ikaros) // 7p13-p11.1 // 10320 /// ENST00000359197 // IKZF1 // IKAROS family zinc finger 1 (Ikaros) // 7p13-p11.1 // 10320 /// ENST00000343574 // IKZF1 // IKAROS family zi…
up	3413495	0.312201	4.90764	3.16318	0.00504689	0.159759	-2.50944	BC031670 // C12orf54 // chromosome 12 open reading frame 54 // 12q13.11 // 121273 /// ENST00000314014 // C12orf54 // chromosome 12 open reading frame 54 // 12q13.11 // 121273 /// ENST00000380491 // C12orf54 // chromosome 12 open reading frame 54 // 12q13.11 // 121273
down	4021433	-0.226048	8.705	-3.15895	0.00509515	0.160903	-2.51848	NM_001421 // ELF4 // E74-like factor 4 (ets domain transcription factor) // Xq26 // 2000 /// ENST00000335997 // ELF4 // E74-like factor 4 (ets domain transcription factor) // Xq26 // 2000 /// ENST00000308167 // ELF4 // E74-like factor 4 (ets domain transcription factor) // Xq26 // 2000 /// BC017194 // ELF4 // E74-like factor 4 (ets domain transcription factor) // Xq26 // 2000
down	3908631	-0.260379	9.7587	-3.15851	0.00510024	0.160903	-2.51943	NM_020820 // PREX1 // phosphatidylinositol 3,4,5-trisphosphate-dependent RAC exchanger 1 // 20q13.13 // 57580 /// ENST00000371941 // PREX1 // phosphatidylinositol 3,4,5-trisphosphate-dependent RAC exchanger 1 // 20q13.13 // 57580 /// ENST00000396220 // PREX1 // phosphatidylinositol 3,4,5-trisphosphate-dependent RAC exchanger 1 // 20q13.13 // 57580 /// ENST00000396223 // PREX1 // phosphatidylinosi…
up	3542689	0.271548	9.57786	3.15769	0.00510965	0.160928	-2.52118	NM_014982 // PCNX // pecanex homolog (Drosophila) // 14q24.2 // 22990 /// ENST00000304743 // PCNX // pecanex homolog (Drosophila) // 14q24.2 // 22990 /// AF233450 // PCNX // pecanex homolog (Drosophila) // 14q24.2 // 22990 /// ENST00000238570 // PCNX // pecanex homolog (Drosophila) // 14q24.2 // 22990
up	3442427	0.270835	9.23367	3.15618	0.00512701	0.161204	-2.52441	NM_005768 // MBOAT5 // membrane bound O-acyltransferase domain containing 5 // 12p13 // 10162 /// ENST00000261407 // MBOAT5 // membrane bound O-acyltransferase domain containing 5 // 12p13 // 10162 /// BX647983 // MBOAT5 // membrane bound O-acyltransferase domain containing 5 // 12p13 // 10162
up	2673181	0.193701	7.12726	3.1502	0.00519647	0.163113	-2.5372	NM_002673 // PLXNB1 // plexin B1 // 3p21.31 // 5364 /// ENST00000296440 // PLXNB1 // plexin B1 // 3p21.31 // 5364 /// ENST00000358536 // PLXNB1 // plexin B1 // 3p21.31 // 5364 /// BC146793 // PLXNB1 // plexin B1 // 3p21.31 // 5364 /// ENST00000358459 // PLXNB1 // plexin B1 // 3p21.31 // 5364
up	4027813	0.182126	10.0807	3.14701	0.00523384	0.164011	-2.544	NM_012151 // F8A1 // coagulation factor VIII-associated (intronic transcript) 1 // Xq28 // 8263 /// NM_001007523 // F8A2 // coagulation factor VIII-associated (intronic transcript) 2 // Xq28 // 474383 /// NM_001007524 // F8A3 // coagulation factor VIII-associated (intronic transcript) 3 // Xq28 // 474384 /// ENST00000369445 // F8A2 // coagulation factor VIII-associated (intronic transcript) 2 // …
down	2883380	-0.222219	8.87311	-3.14254	0.00528661	0.165388	-2.55354	NM_001100816 // MED7 // mediator complex subunit 7 // 5q33.3 // 9443 /// NM_004270 // MED7 // mediator complex subunit 7 // 5q33.3 // 9443 /// ENST00000394041 // MED7 // mediator complex subunit 7 // 5q33.3 // 9443 /// ENST00000286317 // MED7 // mediator complex subunit 7 // 5q33.3 // 9443 /// BC005250 // MED7 // mediator complex subunit 7 // 5q33.3 // 9443
down	3290785	-0.172458	9.87665	-3.14126	0.00530189	0.165589	-2.55628	NM_005436 // CCDC6 // coiled-coil domain containing 6 // 10q21 // 8030 /// ENST00000263102 // CCDC6 // coiled-coil domain containing 6 // 10q21 // 8030 /// BC036757 // CCDC6 // coiled-coil domain containing 6 // 10q21 // 8030 /// ENST00000395341 // CCDC6 // coiled-coil domain containing 6 // 10q21 // 8030
up	3482845	0.280605	5.77961	3.13973	0.00532016	0.165643	-2.55955	NM_206827 // RASL11A // RAS-like, family 11, member A // --- // 387496 /// ENST00000241463 // RASL11A // RAS-like, family 11, member A // --- // 387496 /// AY439004 // RASL11A // RAS-like, family 11, member A // --- // 387496
down	3708074	-0.264713	9.31104	-3.13963	0.00532134	0.165643	-2.55976	NM_017523 // XAF1 // XIAP associated factor 1 // 17p13.2 // 54739 /// NM_199139 // XAF1 // XIAP associated factor 1 // 17p13.2 // 54739 /// ENST00000361842 // XAF1 // XIAP associated factor 1 // 17p13.2 // 54739 /// ENST00000346752 // XAF1 // XIAP associated factor 1 // 17p13.2 // 54739 /// ENST00000348844 // XAF1 // XIAP associated factor 1 // 17p13.2 // 54739 /// BX649188 // XAF1 // XIAP associ…
down	2871717	-0.267491	4.80922	-3.13864	0.00533323	0.165738	-2.56188	NM_001040440 // CCDC112 // coiled-coil domain containing 112 // 5q22.3 // 153733 /// NM_152549 // CCDC112 // coiled-coil domain containing 112 // 5q22.3 // 153733 /// ENST00000296647 // CCDC112 // coiled-coil domain containing 112 // 5q22.3 // 153733 /// ENST00000379611 // CCDC112 // coiled-coil domain containing 112 // 5q22.3 // 153733 /// ENST00000395557 // CCDC112 // coiled-coil domain contain…
down	3685610	-0.260251	8.78143	-3.13771	0.00534431	0.165807	-2.56385	NM_001006634 // ARHGAP17 // Rho GTPase activating protein 17 // 16p12.1 // 55114 /// NM_018054 // ARHGAP17 // Rho GTPase activating protein 17 // 16p12.1 // 55114 /// ENST00000289968 // ARHGAP17 // Rho GTPase activating protein 17 // 16p12.1 // 55114 /// ENST00000303665 // ARHGAP17 // Rho GTPase activating protein 17 // 16p12.1 // 55114 /// BC080195 // ARHGAP17 // Rho GTPase activating protein 17…
down	3961842	-0.297434	9.33368	-3.13033	0.00543368	0.1683	-2.5796	NM_002883 // RANGAP1 // Ran GTPase activating protein 1 // 22q13 // 5905 /// ENST00000356244 // RANGAP1 // Ran GTPase activating protein 1 // 22q13 // 5905 /// AB058738 // RANGAP1 // Ran GTPase activating protein 1 // 22q13 // 5905
down	3165624	-0.485653	4.57632	-3.12872	0.00545329	0.168628	-2.58302	---
down	2319423	-0.246442	9.28422	-3.12792	0.00546311	0.168653	-2.58473	NM_005026 // PIK3CD // phosphoinositide-3-kinase, catalytic, delta polypeptide // 1p36.2 // 5293 /// ENST00000377346 // PIK3CD // phosphoinositide-3-kinase, catalytic, delta polypeptide // 1p36.2 // 5293 /// ENST00000360563 // PIK3CD // phosphoinositide-3-kinase, catalytic, delta polypeptide // 1p36.2 // 5293 /// BC150297 // PIK3CD // phosphoinositide-3-kinase, catalytic, delta polypeptide // 1p3…
down	3089740	-0.493274	7.45891	-3.12313	0.00552212	0.169936	-2.59493	NM_015178 // RHOBTB2 // Rho-related BTB domain containing 2 // 8p21.3 // 23221 /// ENST00000251822 // RHOBTB2 // Rho-related BTB domain containing 2 // 8p21.3 // 23221 /// AB018260 // RHOBTB2 // Rho-related BTB domain containing 2 // 8p21.3 // 23221
up	3216671	0.268171	5.30065	3.12308	0.00552282	0.169936	-2.59505	NM_001333 // CTSL2 // cathepsin L2 // 9q22.2 // 1515 /// ENST00000259470 // CTSL2 // cathepsin L2 // 9q22.2 // 1515 /// BC067289 // CTSL2 // cathepsin L2 // 9q22.2 // 1515
down	3239760	-0.305967	8.37063	-3.12067	0.00555272	0.170361	-2.60017	NM_019043 // APBB1IP // amyloid beta (A4) precursor protein-binding, family B, member 1 interacting protein // 10p12.1 // 54518 /// ENST00000376236 // APBB1IP // amyloid beta (A4) precursor protein-binding, family B, member 1 interacting protein // 10p12.1 // 54518 /// BC054516 // APBB1IP // amyloid beta (A4) precursor protein-binding, family B, member 1 interacting protein // 10p12.1 // 54518 //…
up	3872905	0.218938	5.20916	3.1203	0.00555736	0.170361	-2.60097	ENST00000323426 // FLJ39005 // hypothetical protein FLJ39005 // 19q13.43 // 284313 /// AK096324 // FLJ39005 // hypothetical protein FLJ39005 // 19q13.43 // 284313
down	3408505	-0.34706	9.54905	-3.11977	0.00556398	0.170361	-2.60209	NM_006152 // LRMP // lymphoid-restricted membrane protein // 12p12.1 // 4033 /// ENST00000361433 // LRMP // lymphoid-restricted membrane protein // 12p12.1 // 4033 /// BC126417 // LRMP // lymphoid-restricted membrane protein // 12p12.1 // 4033 /// ENST00000354454 // LRMP // lymphoid-restricted membrane protein // 12p12.1 // 4033
down	2428760	-0.205129	7.90304	-3.11876	0.00557658	0.170468	-2.60424	NM_018364 // RSBN1 // round spermatid basic protein 1 // 1p13.2 // 54665 /// ENST00000261441 // RSBN1 // round spermatid basic protein 1 // 1p13.2 // 54665 /// ENST00000369581 // RSBN1 // round spermatid basic protein 1 // 1p13.2 // 54665 /// AK292552 // RSBN1 // round spermatid basic protein 1 // 1p13.2 // 54665
up	3974556	0.22026	10.1338	3.11722	0.00559591	0.170746	-2.60753	NM_005765 // ATP6AP2 // ATPase, H+ transporting, lysosomal accessory protein 2 // Xp11.4 // 10159 /// ENST00000378438 // ATP6AP2 // ATPase, H+ transporting, lysosomal accessory protein 2 // Xp11.4 // 10159 /// AF291814 // ATP6AP2 // ATPase, H+ transporting, lysosomal accessory protein 2 // Xp11.4 // 10159
up	3939914	0.265952	7.9115	3.11658	0.00560392	0.170746	-2.60888	NM_005265 // GGT1 // gamma-glutamyltransferase 1 // 22q11.23 // 2678 /// NM_001032365 // GGT1 // gamma-glutamyltransferase 1 // 22q11.23 // 2678 /// NM_013430 // GGT1 // gamma-glutamyltransferase 1 // 22q11.23 // 2678 /// NM_001032364 // GGT1 // gamma-glutamyltransferase 1 // 22q11.23 // 2678 /// NR_003267 // GGT3P // gamma-glutamyltransferase 3 pseudogene // 22q11.21 // 2679 /// NM_199127 // GGT…
down	3909843	-0.1619	8.06657	-3.11482	0.00562608	0.170982	-2.61263	NM_199427 // ZFP64 // zinc finger protein 64 homolog (mouse) // 20q13.2 // 55734 /// NM_018197 // ZFP64 // zinc finger protein 64 homolog (mouse) // 20q13.2 // 55734 /// NM_199426 // ZFP64 // zinc finger protein 64 homolog (mouse) // 20q13.2 // 55734 /// NM_022088 // ZFP64 // zinc finger protein 64 homolog (mouse) // 20q13.2 // 55734 /// ENST00000361387 // ZFP64 // zinc finger protein 64 homolog …
down	3018309	-0.489412	8.63603	-3.11451	0.00562995	0.170982	-2.61328	NM_002649 // PIK3CG // phosphoinositide-3-kinase, catalytic, gamma polypeptide // 7q22.3 // 5294 /// ENST00000359195 // PIK3CG // phosphoinositide-3-kinase, catalytic, gamma polypeptide // 7q22.3 // 5294 /// X83368 // PIK3CG // phosphoinositide-3-kinase, catalytic, gamma polypeptide // 7q22.3 // 5294
down	2713555	-0.187371	9.52368	-3.10919	0.0056976	0.172617	-2.62461	NM_014687 // KIAA0226 // KIAA0226 // 3q29 // 9711 /// ENST00000273582 // KIAA0226 // KIAA0226 // 3q29 // 9711 /// ENST00000296343 // KIAA0226 // KIAA0226 // 3q29 // 9711 /// ENST00000389665 // KIAA0226 // KIAA0226 // 3q29 // 9711 /// D86979 // KIAA0226 // KIAA0226 // 3q29 // 9711
down	2845973	-0.251234	9.64821	-3.10791	0.00571391	0.172617	-2.62733	NM_024830 // LPCAT1 // lysophosphatidylcholine acyltransferase 1 // 5p15.33 // 79888 /// ENST00000283415 // LPCAT1 // lysophosphatidylcholine acyltransferase 1 // 5p15.33 // 79888 /// AB244719 // LPCAT1 // lysophosphatidylcholine acyltransferase 1 // 5p15.33 // 79888 /// AK123603 // LOC100128216 // hypothetical protein LOC100128216 // 5p15.33 // 100128216
up	3743167	0.193399	8.18745	3.10772	0.00571636	0.172617	-2.62773	NM_016060 // MED31 // mediator complex subunit 31 // 17p13.2 // 51003 /// ENST00000225728 // MED31 // mediator complex subunit 31 // 17p13.2 // 51003 /// AK094033 // MED31 // mediator complex subunit 31 // 17p13.2 // 51003
up	3027961	0.274053	6.41054	3.10738	0.0057207	0.172617	-2.62845	NM_018980 // TAS2R5 // taste receptor, type 2, member 5 // 7q31.3-q32 // 54429 /// ENST00000247883 // TAS2R5 // taste receptor, type 2, member 5 // 7q31.3-q32 // 54429 /// BC095522 // TAS2R5 // taste receptor, type 2, member 5 // 7q31.3-q32 // 54429
up	3936913	0.330089	9.30214	3.10185	0.00579215	0.174492	-2.64023	NM_003504 // CDC45L // CDC45 cell division cycle 45-like (S. cerevisiae) // 22q11.21 // 8318 /// ENST00000263201 // CDC45L // CDC45 cell division cycle 45-like (S. cerevisiae) // 22q11.21 // 8318 /// AF081535 // CDC45L // CDC45 cell division cycle 45-like (S. cerevisiae) // 22q11.21 // 8318
down	2551905	-0.278516	5.32158	-3.09932	0.00582501	0.174705	-2.64559	---
up	3537813	0.186448	8.46066	3.09917	0.005827	0.174705	-2.64592	NM_018477 // ACTR10 // actin-related protein 10 homolog (S. cerevisiae) // 14q23.1 // 55860 /// ENST00000254286 // ACTR10 // actin-related protein 10 homolog (S. cerevisiae) // 14q23.1 // 55860 /// AF220190 // ACTR10 // actin-related protein 10 homolog (S. cerevisiae) // 14q23.1 // 55860
down	2692909	-0.405616	8.62978	-3.09915	0.00582724	0.174705	-2.64596	NM_020733 // HEG1 // HEG homolog 1 (zebrafish) // 3q21.2 // 57493 /// ENST00000311127 // HEG1 // HEG homolog 1 (zebrafish) // 3q21.2 // 57493
down	2439460	-0.270241	3.29223	-3.09628	0.00586486	0.175552	-2.65206	NM_001005279 // OR6K2 // olfactory receptor, family 6, subfamily K, member 2 // 1q23.1 // 81448 /// ENST00000359610 // OR6K2 // olfactory receptor, family 6, subfamily K, member 2 // 1q23.1 // 81448
up	4033357	0.23035	8.98235	3.09531	0.00587755	0.17565	-2.65411	NM_004729 // ZBED1 // zinc finger, BED-type containing 1 // Xp22.33;Yp11 // 9189 /// NM_145177 // DHRSX // dehydrogenase/reductase (SDR family) X-linked // Xp22.33; Yp11.2 // 207063 /// ENST00000381222 // ZBED1 // zinc finger, BED-type containing 1 // Xp22.33;Yp11 // 9189 /// ENST00000381218 // ZBED1 // zinc finger, BED-type containing 1 // Xp22.33;Yp11 // 9189 /// ENST00000334651 // DHRSX // deh…
up	3220977	0.226495	10.5701	3.09393	0.00589579	0.175915	-2.65705	NM_005156 // ROD1 // ROD1 regulator of differentiation 1 (S. pombe) // 9q32 // 9991 /// ENST00000374255 // ROD1 // ROD1 regulator of differentiation 1 (S. pombe) // 9q32 // 9991 /// BC044585 // ROD1 // ROD1 regulator of differentiation 1 (S. pombe) // 9q32 // 9991 /// ENST00000374257 // ROD1 // ROD1 regulator of differentiation 1 (S. pombe) // 9q32 // 9991 /// ENST00000334318 // ROD1 // ROD1 regu…
up	3286776	0.58571	7.1743	3.09264	0.00591289	0.176144	-2.65979	NM_007021 // C10orf10 // chromosome 10 open reading frame 10 // 10q11.21 // 11067 /// ENST00000298295 // C10orf10 // chromosome 10 open reading frame 10 // 10q11.21 // 11067 /// AB022718 // C10orf10 // chromosome 10 open reading frame 10 // 10q11.21 // 11067
up	4022833	0.306182	6.79032	3.08947	0.00595501	0.177053	-2.66652	NM_019556 // MOSPD1 // motile sperm domain containing 1 // Xq26.3 // 56180 /// ENST00000370783 // MOSPD1 // motile sperm domain containing 1 // Xq26.3 // 56180 /// BC005700 // MOSPD1 // motile sperm domain containing 1 // Xq26.3 // 56180 /// ENST00000370780 // MOSPD1 // motile sperm domain containing 1 // Xq26.3 // 56180 /// ENST00000370779 // MOSPD1 // motile sperm domain containing 1 // Xq26.3 …
down	2365675	-0.261972	8.31837	-3.08892	0.00596235	0.177053	-2.66769	NM_002697 // POU2F1 // POU class 2 homeobox 1 // 1q22-q23 // 5451 /// ENST00000367866 // POU2F1 // POU class 2 homeobox 1 // 1q22-q23 // 5451 /// ENST00000271411 // POU2F1 // POU class 2 homeobox 1 // 1q22-q23 // 5451 /// BC052274 // POU2F1 // POU class 2 homeobox 1 // 1q22-q23 // 5451 /// ENST00000367865 // POU2F1 // POU class 2 homeobox 1 // 1q22-q23 // 5451 /// ENST00000367862 // POU2F1 // POU…
up	3795850	0.295318	7.84299	3.08764	0.00597939	0.177278	-2.6704	BC028301 // C18orf56 // chromosome 18 open reading frame 56 // 18p11.32 // 494514 /// ENST00000323813 // C18orf56 // chromosome 18 open reading frame 56 // 18p11.32 // 494514
down	3723071	-0.16831	6.8656	-3.08371	0.00603224	0.17802	-2.67874	NM_145663 // DBF4B // DBF4 homolog B (S. cerevisiae) // 17q21.31|17q21 // 80174 /// NM_025104 // DBF4B // DBF4 homolog B (S. cerevisiae) // 17q21.31|17q21 // 80174 /// ENST00000315005 // DBF4B // DBF4 homolog B (S. cerevisiae) // 17q21.31|17q21 // 80174 /// AF448801 // DBF4B // DBF4 homolog B (S. cerevisiae) // 17q21.31|17q21 // 80174 /// ENST00000393547 // DBF4B // DBF4 homolog B (S. cerevisiae)…
down	3684782	-0.263528	8.99532	-3.08367	0.00603281	0.17802	-2.67883	NM_001802 // CDR2 // cerebellar degeneration-related protein 2, 62kDa // 16p12.3 // 1039 /// ENST00000268383 // CDR2 // cerebellar degeneration-related protein 2, 62kDa // 16p12.3 // 1039 /// BC017503 // CDR2 // cerebellar degeneration-related protein 2, 62kDa // 16p12.3 // 1039 /// AK055742 // LOC100131998 // hypothetical protein LOC100131998 // 16p12.1 // 100131998
down	2992963	-0.366367	8.10354	-3.08366	0.00603295	0.17802	-2.67885	NM_138771 // CCDC126 // coiled-coil domain containing 126 // 7p15.3 // 90693 /// ENST00000307471 // CCDC126 // coiled-coil domain containing 126 // 7p15.3 // 90693 /// AY358713 // CCDC126 // coiled-coil domain containing 126 // 7p15.3 // 90693
down	3089401	-0.26522	9.36675	-3.07924	0.00609296	0.178993	-2.68823	NM_005605 // PPP3CC // protein phosphatase 3 (formerly 2B), catalytic subunit, gamma isoform // 8p21.3 // 5533 /// ENST00000240139 // PPP3CC // protein phosphatase 3 (formerly 2B), catalytic subunit, gamma isoform // 8p21.3 // 5533 /// BC004864 // PPP3CC // protein phosphatase 3 (formerly 2B), catalytic subunit, gamma isoform // 8p21.3 // 5533 /// ENST00000397775 // PPP3CC // protein phosphatase …
down	3149843	-0.256662	9.81557	-3.07899	0.00609638	0.178993	-2.68876	NM_006265 // RAD21 // RAD21 homolog (S. pombe) // 8q24 // 5885 /// ENST00000297338 // RAD21 // RAD21 homolog (S. pombe) // 8q24 // 5885 /// BC050381 // RAD21 // RAD21 homolog (S. pombe) // 8q24 // 5885
down	2899251	-0.438967	9.80676	-3.0787	0.00610026	0.178993	-2.68937	NM_003524 // HIST1H2BH // histone cluster 1, H2bh // 6p21.3 // 8345 /// ENST00000356350 // HIST1H2BH // histone cluster 1, H2bh // 6p21.3 // 8345 /// BC096116 // HIST1H2BH // histone cluster 1, H2bh // 6p21.3 // 8345
down	2694785	-0.224251	8.84615	-3.07841	0.00610421	0.178993	-2.68998	NM_003925 // MBD4 // methyl-CpG binding domain protein 4 // 3q21-q22 // 8930 /// ENST00000249910 // MBD4 // methyl-CpG binding domain protein 4 // 3q21-q22 // 8930 /// AF072250 // MBD4 // methyl-CpG binding domain protein 4 // 3q21-q22 // 8930 /// ENST00000393278 // MBD4 // methyl-CpG binding domain protein 4 // 3q21-q22 // 8930
up	2830698	0.185706	8.8449	3.07698	0.00612385	0.179288	-2.69302	AF251040 // FAM53C // family with sequence similarity 53, member C // 5q31 // 51307 /// BC000259 // FAM53C // family with sequence similarity 53, member C // 5q31 // 51307 /// BC052993 // FAM53C // family with sequence similarity 53, member C // 5q31 // 51307 /// ENST00000239906 // FAM53C // family with sequence similarity 53, member C // 5q31 // 51307
down	3708619	-0.213248	8.27385	-3.07326	0.00617505	0.18024	-2.70091	NM_178518 // TMEM102 // transmembrane protein 102 // 17p13.1 // 284114 /// ENST00000323206 // TMEM102 // transmembrane protein 102 // 17p13.1 // 284114 /// ENST00000396568 // TMEM102 // transmembrane protein 102 // 17p13.1 // 284114 /// BC046189 // TMEM102 // transmembrane protein 102 // 17p13.1 // 284114
down	3697090	-0.21718	9.31195	-3.07292	0.00617966	0.18024	-2.70162	NM_006927 // ST3GAL2 // ST3 beta-galactoside alpha-2,3-sialyltransferase 2 // 16q22.1 // 6483 /// ENST00000393640 // ST3GAL2 // ST3 beta-galactoside alpha-2,3-sialyltransferase 2 // 16q22.1 // 6483 /// ENST00000342907 // ST3GAL2 // ST3 beta-galactoside alpha-2,3-sialyltransferase 2 // 16q22.1 // 6483 /// AK127322 // ST3GAL2 // ST3 beta-galactoside alpha-2,3-sialyltransferase 2 // 16q22.1 // 6483
down	2562529	-0.387524	7.28505	-3.07188	0.00619416	0.18024	-2.70384	NM_003896 // ST3GAL5 // ST3 beta-galactoside alpha-2,3-sialyltransferase 5 // 2p11.2 // 8869 /// NM_001042437 // ST3GAL5 // ST3 beta-galactoside alpha-2,3-sialyltransferase 5 // 2p11.2 // 8869 /// ENST00000377332 // ST3GAL5 // ST3 beta-galactoside alpha-2,3-sialyltransferase 5 // 2p11.2 // 8869 /// ENST00000306262 // ST3GAL5 // ST3 beta-galactoside alpha-2,3-sialyltransferase 5 // 2p11.2 // 8869 …
down	3035990	-0.350296	7.69023	-3.07182	0.00619492	0.18024	-2.70396	NM_032415 // CARD11 // caspase recruitment domain family, member 11 // 7p22 // 84433 /// ENST00000396946 // CARD11 // caspase recruitment domain family, member 11 // 7p22 // 84433 /// ENST00000355508 // CARD11 // caspase recruitment domain family, member 11 // 7p22 // 84433 /// AF322641 // CARD11 // caspase recruitment domain family, member 11 // 7p22 // 84433 /// ENST00000356408 // CARD11 // cas…
up	2941721	0.245866	5.0277	3.06853	0.00624072	0.181291	-2.71093	NM_017770 // ELOVL2 // elongation of very long chain fatty acids (FEN1/Elo2, SUR4/Elo3, yeast)-like 2 // 6p24.2 // 54898 /// ENST00000354666 // ELOVL2 // elongation of very long chain fatty acids (FEN1/Elo2, SUR4/Elo3, yeast)-like 2 // 6p24.2 // 54898 /// BC050278 // ELOVL2 // elongation of very long chain fatty acids (FEN1/Elo2, SUR4/Elo3, yeast)-like 2 // 6p24.2 // 54898
up	2461037	0.299929	7.16916	3.06775	0.00625164	0.181327	-2.71259	NM_014801 // PCNXL2 // pecanex-like 2 (Drosophila) // 1q42.2 // 80003 /// ENST00000258229 // PCNXL2 // pecanex-like 2 (Drosophila) // 1q42.2 // 80003 /// ENST00000344698 // PCNXL2 // pecanex-like 2 (Drosophila) // 1q42.2 // 80003 /// ENST00000324142 // PCNXL2 // pecanex-like 2 (Drosophila) // 1q42.2 // 80003 /// AK092353 // PCNXL2 // pecanex-like 2 (Drosophila) // 1q42.2 // 80003
down	2829589	-0.243426	7.51703	-3.06675	0.00626553	0.181448	-2.71469	NM_032151 // PCBD2 // pterin-4 alpha-carbinolamine dehydratase/dimerization cofactor of hepatocyte nuclear factor 1 alpha (TCF1) 2 // 5q31.1 // 84105 /// ENST00000254908 // PCBD2 // pterin-4 alpha-carbinolamine dehydratase/dimerization cofactor of hepatocyte nuclear factor 1 alpha (TCF1) 2 // 5q31.1 // 84105 /// ENST00000398833 // PCBD2 // pterin-4 alpha-carbinolamine dehydratase/dimerization cof…
down	3743464	-0.217313	8.66618	-3.06502	0.00628979	0.181869	-2.71835	NM_024297 // PHF23 // PHD finger protein 23 // 17p13.1 // 79142 /// ENST00000320316 // PHF23 // PHD finger protein 23 // 17p13.1 // 79142 /// BC002509 // PHF23 // PHD finger protein 23 // 17p13.1 // 79142 /// AY099328 // PHF23 // PHD finger protein 23 // 17p13.1 // 79142 /// ENST00000043410 // PHF23 // PHD finger protein 23 // 17p13.1 // 79142
up	3225096	0.22099	7.98971	3.06388	0.00630585	0.182052	-2.72077	NM_033334 // NR6A1 // nuclear receptor subfamily 6, group A, member 1 // 9q33-q34.1 // 2649 /// NM_001489 // NR6A1 // nuclear receptor subfamily 6, group A, member 1 // 9q33-q34.1 // 2649 /// ENST00000373584 // NR6A1 // nuclear receptor subfamily 6, group A, member 1 // 9q33-q34.1 // 2649 /// BC030600 // NR6A1 // nuclear receptor subfamily 6, group A, member 1 // 9q33-q34.1 // 2649 /// ENST000003…
up	3407229	0.202297	9.24923	3.06274	0.00632194	0.182229	-2.72318	NM_153207 // AEBP2 // AE binding protein 2 // 12p12.3 // 121536 /// NM_001114176 // AEBP2 // AE binding protein 2 // 12p12.3 // 121536 /// ENST00000360995 // AEBP2 // AE binding protein 2 // 12p12.3 // 121536 /// BC022220 // AEBP2 // AE binding protein 2 // 12p12.3 // 121536 /// ENST00000398864 // AEBP2 // AE binding protein 2 // 12p12.3 // 121536 /// ENST00000266508 // AEBP2 // AE binding protei…
up	2662520	0.164489	7.41207	3.06206	0.00633166	0.182229	-2.72463	NR_002786 // CIDECP // cell death-inducing DFFA-like effector c pseudogene // 3p25.3 // 152302 /// BC043599 // CIDEC // cell death-inducing DFFA-like effector c // 3p25.3 // 63924 /// ENST00000335507 // CIDEC // cell death-inducing DFFA-like effector c // 3p25.3 // 63924
up	2756673	0.153988	9.21526	3.06138	0.00634118	0.182229	-2.72606	NM_005255 // GAK // cyclin G associated kinase // 4p16 // 2580 /// ENST00000314167 // GAK // cyclin G associated kinase // 4p16 // 2580 /// D88435 // GAK // cyclin G associated kinase // 4p16 // 2580 /// ENST00000382997 // GAK // cyclin G associated kinase // 4p16 // 2580 /// ENST00000398567 // GAK // cyclin G associated kinase // 4p16 // 2580 /// ENST00000334874 // GAK // cyclin G associated kin…
up	3475879	0.246972	6.1761	3.06024	0.00635736	0.182374	-2.72847	NM_019625 // ABCB9 // ATP-binding cassette, sub-family B (MDR/TAP), member 9 // 12q24 // 23457 /// NM_203444 // ABCB9 // ATP-binding cassette, sub-family B (MDR/TAP), member 9 // 12q24 // 23457 /// NM_019624 // ABCB9 // ATP-binding cassette, sub-family B (MDR/TAP), member 9 // 12q24 // 23457 /// ENST00000280560 // ABCB9 // ATP-binding cassette, sub-family B (MDR/TAP), member 9 // 12q24 // 23457 /…
down	3443206	-0.627077	9.95661	-3.05965	0.00636574	0.182374	-2.72972	NM_020661 // AICDA // activation-induced cytidine deaminase // 12p13 // 57379 /// ENST00000229335 // AICDA // activation-induced cytidine deaminase // 12p13 // 57379 /// AB040431 // AICDA // activation-induced cytidine deaminase // 12p13 // 57379
up	3952956	0.248343	7.1324	3.05813	0.00638747	0.182687	-2.73295	NM_001670 // ARVCF // armadillo repeat gene deletes in velocardiofacial syndrome // 22q11.21 // 421 /// ENST00000263207 // ARVCF // armadillo repeat gene deletes in velocardiofacial syndrome // 22q11.21 // 421 /// U51269 // ARVCF // armadillo repeat gene deletes in velocardiofacial syndrome // 22q11.21 // 421 /// ENST00000344269 // ARVCF // armadillo repeat gene deletes in velocardiofacial syndro…
down	3839346	-0.307704	8.90397	-3.05752	0.0063962	0.182687	-2.73424	NM_003121 // SPIB // Spi-B transcription factor (Spi-1/PU.1 related) // 19q13.3-q13.4 // 6689 /// ENST00000270632 // SPIB // Spi-B transcription factor (Spi-1/PU.1 related) // 19q13.3-q13.4 // 6689 /// AK225225 // SPIB // Spi-B transcription factor (Spi-1/PU.1 related) // 19q13.3-q13.4 // 6689
down	2891341	-0.231723	11.6039	-3.0523	0.00647119	0.184547	-2.74527	NM_002460 // IRF4 // interferon regulatory factor 4 // 6p25-p23 // 3662 /// ENST00000380956 // IRF4 // interferon regulatory factor 4 // 6p25-p23 // 3662 /// U52682 // IRF4 // interferon regulatory factor 4 // 6p25-p23 // 3662
down	2396817	-0.215544	6.84862	-3.05129	0.00648586	0.184684	-2.74742	NM_005957 // MTHFR // 5,10-methylenetetrahydrofolate reductase (NADPH) // 1p36.3 // 4524 /// ENST00000376592 // MTHFR // 5,10-methylenetetrahydrofolate reductase (NADPH) // 1p36.3 // 4524 /// ENST00000376590 // MTHFR // 5,10-methylenetetrahydrofolate reductase (NADPH) // 1p36.3 // 4524 /// ENST00000376585 // MTHFR // 5,10-methylenetetrahydrofolate reductase (NADPH) // 1p36.3 // 4524 /// ENST00000…
up	3035464	0.205032	8.83228	3.0448	0.00658045	0.187093	-2.76112	NM_003550 // MAD1L1 // MAD1 mitotic arrest deficient-like 1 (yeast) // 7p22 // 8379 /// NM_001013836 // MAD1L1 // MAD1 mitotic arrest deficient-like 1 (yeast) // 7p22 // 8379 /// NM_001013837 // MAD1L1 // MAD1 mitotic arrest deficient-like 1 (yeast) // 7p22 // 8379 /// ENST00000399654 // MAD1L1 // MAD1 mitotic arrest deficient-like 1 (yeast) // 7p22 // 8379 /// AF083811 // MAD1L1 // MAD1 mitotic …
up	3823304	0.397386	6.7014	3.043	0.00660698	0.187562	-2.76493	NM_000896 // CYP4F3 // cytochrome P450, family 4, subfamily F, polypeptide 3 // 19p13.2 // 4051 /// ENST00000221307 // CYP4F3 // cytochrome P450, family 4, subfamily F, polypeptide 3 // 19p13.2 // 4051 /// ENST00000011989 // CYP4F3 // cytochrome P450, family 4, subfamily F, polypeptide 3 // 19p13.2 // 4051 /// D12620 // CYP4F3 // cytochrome P450, family 4, subfamily F, polypeptide 3 // 19p13.2 //…
up	3128954	0.155132	8.35204	3.04017	0.00664885	0.188465	-2.77091	NM_171982 // TRIM35 // tripartite motif-containing 35 // 8p21.2 // 23087 /// ENST00000305364 // TRIM35 // tripartite motif-containing 35 // 8p21.2 // 23087 /// AF492463 // TRIM35 // tripartite motif-containing 35 // 8p21.2 // 23087 /// ENST00000380544 // TRIM35 // tripartite motif-containing 35 // 8p21.2 // 23087
up	3843419	0.21807	7.46048	3.03886	0.00666839	0.188708	-2.77368	NM_006385 // ZNF211 // zinc finger protein 211 // 19q13.4 // 10520 /// NM_198855 // ZNF211 // zinc finger protein 211 // 19q13.4 // 10520 /// ENST00000240731 // ZNF211 // zinc finger protein 211 // 19q13.4 // 10520 /// ENST00000347302 // ZNF211 // zinc finger protein 211 // 19q13.4 // 10520 /// ENST00000391703 // ZNF211 // zinc finger protein 211 // 19q13.4 // 10520 /// ENST00000299871 // ZNF211 …
up	3608095	0.281071	5.65371	3.03824	0.0066776	0.188708	-2.77499	NM_001004309 // ZNF774 // zinc finger protein 774 // 15q26.1 // 342132 /// ENST00000354377 // ZNF774 // zinc finger protein 774 // 15q26.1 // 342132 /// AK289385 // ZNF774 // zinc finger protein 774 // 15q26.1 // 342132 /// ENST00000379090 // ZNF774 // zinc finger protein 774 // 15q26.1 // 342132
up	3846363	0.225689	7.80362	3.03597	0.00671151	0.189281	-2.77978	NM_004886 // APBA3 // amyloid beta (A4) precursor protein-binding, family A, member 3 (X11-like 2) // 19p13.3 // 9546 /// ENST00000316757 // APBA3 // amyloid beta (A4) precursor protein-binding, family A, member 3 (X11-like 2) // 19p13.3 // 9546 /// AB021638 // APBA3 // amyloid beta (A4) precursor protein-binding, family A, member 3 (X11-like 2) // 19p13.3 // 9546
down	3130113	-0.208728	9.26942	-3.03553	0.00671811	0.189281	-2.78071	NM_002095 // GTF2E2 // general transcription factor IIE, polypeptide 2, beta 34kDa // 8p21-p12 // 2961 /// ENST00000355904 // GTF2E2 // general transcription factor IIE, polypeptide 2, beta 34kDa // 8p21-p12 // 2961 /// BC030572 // GTF2E2 // general transcription factor IIE, polypeptide 2, beta 34kDa // 8p21-p12 // 2961
up	2710599	0.527973	5.36011	3.03419	0.00673827	0.189563	-2.78355	NM_021101 // CLDN1 // claudin 1 // 3q28-q29 // 9076 /// ENST00000295522 // CLDN1 // claudin 1 // 3q28-q29 // 9076 /// AF101051 // CLDN1 // claudin 1 // 3q28-q29 // 9076
up	2961317	0.288915	9.88442	3.03306	0.00675527	0.189756	-2.78593	NM_018247 // TMEM30A // transmembrane protein 30A // 6q14.1 // 55754 /// ENST00000370050 // TMEM30A // transmembrane protein 30A // 6q14.1 // 55754 /// BC009006 // TMEM30A // transmembrane protein 30A // 6q14.1 // 55754 /// ENST00000230461 // TMEM30A // transmembrane protein 30A // 6q14.1 // 55754
up	2556667	0.202911	11.4114	3.03031	0.00679679	0.190636	-2.79172	NM_004161 // RAB1A // RAB1A, member RAS oncogene family // 2p14 // 5861 /// ENST00000260638 // RAB1A // RAB1A, member RAS oncogene family // 2p14 // 5861 /// BC000905 // RAB1A // RAB1A, member RAS oncogene family // 2p14 // 5861 /// ENST00000398529 // RAB1A // RAB1A, member RAS oncogene family // 2p14 // 5861 /// ENST00000356214 // RAB1A // RAB1A, member RAS oncogene family // 2p14 // 5861 /// EN…
up	2806256	0.319032	8.98086	3.02957	0.006808	0.190665	-2.79328	NM_194283 // DNAJC21 // DnaJ (Hsp40) homolog, subfamily C, member 21 // 5p13.2 // 134218 /// NM_001012339 // DNAJC21 // DnaJ (Hsp40) homolog, subfamily C, member 21 // 5p13.2 // 134218 /// ENST00000382021 // DNAJC21 // DnaJ (Hsp40) homolog, subfamily C, member 21 // 5p13.2 // 134218 /// ENST00000342382 // DNAJC21 // DnaJ (Hsp40) homolog, subfamily C, member 21 // 5p13.2 // 134218 /// AY258422 // …
down	2936657	-0.797364	6.59491	-3.02625	0.00685862	0.191625	-2.80029	NM_031409 // CCR6 // chemokine (C-C motif) receptor 6 // 6q27 // 1235 /// NM_004367 // CCR6 // chemokine (C-C motif) receptor 6 // 6q27 // 1235 /// ENST00000341935 // CCR6 // chemokine (C-C motif) receptor 6 // 6q27 // 1235 /// ENST00000349984 // CCR6 // chemokine (C-C motif) receptor 6 // 6q27 // 1235 /// ENST00000283506 // CCR6 // chemokine (C-C motif) receptor 6 // 6q27 // 1235 /// U68030 // C…
down	3850445	-0.230242	8.14484	-3.02598	0.00686276	0.191625	-2.80086	NM_001800 // CDKN2D // cyclin-dependent kinase inhibitor 2D (p19, inhibits CDK4) // 19p13 // 1032 /// NM_079421 // CDKN2D // cyclin-dependent kinase inhibitor 2D (p19, inhibits CDK4) // 19p13 // 1032 /// ENST00000393599 // CDKN2D // cyclin-dependent kinase inhibitor 2D (p19, inhibits CDK4) // 19p13 // 1032 /// ENST00000335766 // CDKN2D // cyclin-dependent kinase inhibitor 2D (p19, inhibits CDK4) …
up	3475782	0.641996	6.9158	3.02436	0.00688757	0.192031	-2.80427	NM_177551 // GPR109A // G protein-coupled receptor 109A // 12q24.31 // 338442 /// NM_006018 // GPR109B // G protein-coupled receptor 109B // 12q24.31 // 8843 /// ENST00000328880 // GPR109A // G protein-coupled receptor 109A // 12q24.31 // 338442 /// BC056419 // GPR109A // G protein-coupled receptor 109A // 12q24.31 // 338442 /// BC047891 // GPR109B // G protein-coupled receptor 109B // 12q24.31 /…
down	3347658	-0.289328	8.27064	-3.02349	0.00690088	0.192115	-2.8061	NM_000051 // ATM // ataxia telangiectasia mutated // 11q22-q23 // 472 /// NM_138292 // ATM // ataxia telangiectasia mutated // 11q22-q23 // 472 /// ENST00000299392 // ATM // ataxia telangiectasia mutated // 11q22-q23 // 472 /// ENST00000278616 // ATM // ataxia telangiectasia mutated // 11q22-q23 // 472 /// U33841 // ATM // ataxia telangiectasia mutated // 11q22-q23 // 472 /// ENST00000389511 // A…
down	3415857	-0.206807	7.83585	-3.02251	0.00691601	0.192251	-2.80817	NM_012291 // ESPL1 // extra spindle pole bodies homolog 1 (S. cerevisiae) // 12q // 9700 /// ENST00000257934 // ESPL1 // extra spindle pole bodies homolog 1 (S. cerevisiae) // 12q // 9700 /// ENST00000394416 // ESPL1 // extra spindle pole bodies homolog 1 (S. cerevisiae) // 12q // 9700 /// D79987 // ESPL1 // extra spindle pole bodies homolog 1 (S. cerevisiae) // 12q // 9700
down	2653932	-0.204172	9.80157	-3.02169	0.00692869	0.192317	-2.8099	NM_033540 // MFN1 // mitofusin 1 // 3q26.32 // 55669 /// ENST00000263969 // MFN1 // mitofusin 1 // 3q26.32 // 55669 /// BC040557 // MFN1 // mitofusin 1 // 3q26.32 // 55669 /// ENST00000357390 // MFN1 // mitofusin 1 // 3q26.32 // 55669 /// ENST00000280653 // MFN1 // mitofusin 1 // 3q26.32 // 55669
down	3708462	-0.245132	8.90543	-3.01927	0.00696615	0.193071	-2.815	NM_014716 // CENTB1 // centaurin, beta 1 // 17p13.1 // 9744 /// ENST00000158762 // CENTB1 // centaurin, beta 1 // 17p13.1 // 9744 /// BC018543 // CENTB1 // centaurin, beta 1 // 17p13.1 // 9744
up	3643966	0.150328	7.64649	3.01777	0.00698949	0.193431	-2.81816	NM_144570 // HN1L // hematological and neurological expressed 1-like // 16p13.3 // 90861 /// NM_020825 // CRAMP1L // Crm, cramped-like (Drosophila) // 16p13.3 // 57585 /// ENST00000359804 // CRAMP1L // Crm, cramped-like (Drosophila) // 16p13.3 // 57585 /// ENST00000359804 // HN1L // hematological and neurological expressed 1-like // 16p13.3 // 90861 /// ENST00000248098 // HN1L // hematological an…
up	2451958	0.305499	6.55871	3.01654	0.00700873	0.193457	-2.82076	NM_014935 // PLEKHA6 // pleckstrin homology domain containing, family A member 6 // 1q32.1 // 22874 /// ENST00000272203 // PLEKHA6 // pleckstrin homology domain containing, family A member 6 // 1q32.1 // 22874 /// BC152475 // PLEKHA6 // pleckstrin homology domain containing, family A member 6 // 1q32.1 // 22874 /// ENST00000367191 // PLEKHA6 // pleckstrin homology domain containing, family A memb…
up	3899641	0.198652	5.04087	3.01638	0.0070111	0.193457	-2.82108	AF161557 // HSPC072 // HSPC072 protein // 20p11.23 // 29075 /// XR_041836 // HSPC072 // HSPC072 protein // 20p11.23 // 29075
up	3557593	0.177315	6.3699	3.01477	0.00703637	0.193538	-2.82448	BC131533 // ZNF409 // zinc finger protein 409 // 14q11.2 // 22830 /// AB028979 // ZNF409 // zinc finger protein 409 // 14q11.2 // 22830
down	2694001	-0.229162	9.68103	-3.01441	0.00704198	0.193538	-2.82523	NM_007283 // MGLL // monoglyceride lipase // 3q21.3 // 11343 /// NM_001003794 // MGLL // monoglyceride lipase // 3q21.3 // 11343 /// ENST00000398103 // MGLL // monoglyceride lipase // 3q21.3 // 11343 /// ENST00000398104 // MGLL // monoglyceride lipase // 3q21.3 // 11343 /// ENST00000265052 // MGLL // monoglyceride lipase // 3q21.3 // 11343 /// ENST00000398101 // MGLL // monoglyceride lipase // 3q…
down	2457609	-0.31457	6.89752	-3.01421	0.00704507	0.193538	-2.82565	---
up	2995254	0.369335	6.4553	3.01264	0.00706976	0.193662	-2.82895	NM_152793 // C7orf41 // chromosome 7 open reading frame 41 // 7p15.1 // 222166 /// ENST00000324453 // C7orf41 // chromosome 7 open reading frame 41 // 7p15.1 // 222166 /// AY054121 // C7orf41 // chromosome 7 open reading frame 41 // 7p15.1 // 222166 /// ENST00000324489 // C7orf41 // chromosome 7 open reading frame 41 // 7p15.1 // 222166
up	3540398	0.248969	7.799	3.01199	0.00707999	0.193662	-2.83032	NM_002028 // FNTB // farnesyltransferase, CAAX box, beta // 14q23-q24 // 2342 /// ENST00000246166 // FNTB // farnesyltransferase, CAAX box, beta // 14q23-q24 // 2342 /// AK093298 // FNTB // farnesyltransferase, CAAX box, beta // 14q23-q24 // 2342
up	3368520	0.438541	7.95719	3.01195	0.00708066	0.193662	-2.83041	NM_001326 // CSTF3 // cleavage stimulation factor, 3' pre-RNA, subunit 3, 77kDa // 11p13 // 1479 /// NM_001033506 // CSTF3 // cleavage stimulation factor, 3' pre-RNA, subunit 3, 77kDa // 11p13 // 1479 /// NM_001033505 // CSTF3 // cleavage stimulation factor, 3' pre-RNA, subunit 3, 77kDa // 11p13 // 1479 /// ENST00000323959 // CSTF3 // cleavage stimulation factor, 3' pre-RNA, subunit 3, 77kDa // 1…
up	3060095	0.374133	7.17276	3.00931	0.00712242	0.19452	-2.83597	BC068535 // TP53AP1 // TP53 activated protein 1 // 7q21.1 // 11257 /// CR542141 // TP53AP1 // TP53 activated protein 1 // 7q21.1 // 11257
down	2967249	-0.261431	4.99037	-3.00793	0.00714444	0.194662	-2.83888	NM_147147 // BVES // blood vessel epicardial substance // 6q21 // 11149 /// NM_007073 // BVES // blood vessel epicardial substance // 6q21 // 11149 /// ENST00000314641 // BVES // blood vessel epicardial substance // 6q21 // 11149 /// ENST00000336775 // BVES // blood vessel epicardial substance // 6q21 // 11149 /// BC040502 // BVES // blood vessel epicardial substance // 6q21 // 11149
up	3720636	0.168517	10.7359	3.00721	0.00715581	0.194662	-2.84038	NM_002809 // PSMD3 // proteasome (prosome, macropain) 26S subunit, non-ATPase, 3 // 17q12-q21.1 // 5709 /// ENST00000264639 // PSMD3 // proteasome (prosome, macropain) 26S subunit, non-ATPase, 3 // 17q12-q21.1 // 5709 /// BC000074 // PSMD3 // proteasome (prosome, macropain) 26S subunit, non-ATPase, 3 // 17q12-q21.1 // 5709
down	3015395	-0.239618	8.48858	-3.00678	0.00716263	0.194662	-2.84128	NM_024070 // PVRIG // poliovirus receptor related immunoglobulin domain containing // 7q22.1 // 79037 /// ENST00000317271 // PVRIG // poliovirus receptor related immunoglobulin domain containing // 7q22.1 // 79037 /// BC107873 // PVRIG // poliovirus receptor related immunoglobulin domain containing // 7q22.1 // 79037
up	2421753	0.183206	11.0909	3.00637	0.00716925	0.194662	-2.84216	NM_001514 // GTF2B // general transcription factor IIB // 1p22-p21 // 2959 /// ENST00000370500 // GTF2B // general transcription factor IIB // 1p22-p21 // 2959 /// AK289822 // GTF2B // general transcription factor IIB // 1p22-p21 // 2959 /// ENST00000394687 // GTF2B // general transcription factor IIB // 1p22-p21 // 2959
up	3756319	0.220653	11.5207	3.00526	0.00718701	0.194798	-2.84449	NM_001838 // CCR7 // chemokine (C-C motif) receptor 7 // 17q12-q21.2 // 1236 /// ENST00000246657 // CCR7 // chemokine (C-C motif) receptor 7 // 17q12-q21.2 // 1236 /// L31581 // CCR7 // chemokine (C-C motif) receptor 7 // 17q12-q21.2 // 1236
down	3278977	-0.258157	7.08427	-3.00432	0.00720196	0.194798	-2.84646	NM_001033858 // DCLRE1C // DNA cross-link repair 1C (PSO2 homolog, S. cerevisiae) // 10p13 // 64421 /// NM_001033857 // DCLRE1C // DNA cross-link repair 1C (PSO2 homolog, S. cerevisiae) // 10p13 // 64421 /// NM_001033855 // DCLRE1C // DNA cross-link repair 1C (PSO2 homolog, S. cerevisiae) // 10p13 // 64421 /// NM_022487 // DCLRE1C // DNA cross-link repair 1C (PSO2 homolog, S. cerevisiae) // 10p13…
up	3082824	0.264096	7.46037	3.00367	0.00721242	0.194798	-2.84783	NM_018941 // CLN8 // ceroid-lipofuscinosis, neuronal 8 (epilepsy, progressive with mental retardation) // 8p23 // 2055 /// ENST00000331222 // CLN8 // ceroid-lipofuscinosis, neuronal 8 (epilepsy, progressive with mental retardation) // 8p23 // 2055 /// AF123761 // CLN8 // ceroid-lipofuscinosis, neuronal 8 (epilepsy, progressive with mental retardation) // 8p23 // 2055
down	3772187	-0.51729	5.81315	-3.00337	0.00721726	0.194798	-2.84846	NR_002219 // EPR1 // effector cell peptidase receptor 1 // 17q25 // 8475 /// AF086186 // EPR1 // effector cell peptidase receptor 1 // 17q25 // 8475
up	2360887	0.198573	8.09081	3.00281	0.00722632	0.194798	-2.84965	NM_001105203 // RUSC1 // RUN and SH3 domain containing 1 // 1q21-q22 // 23623 /// NM_001105204 // RUSC1 // RUN and SH3 domain containing 1 // 1q21-q22 // 23623 /// NM_001105205 // RUSC1 // RUN and SH3 domain containing 1 // 1q21-q22 // 23623 /// NM_014328 // RUSC1 // RUN and SH3 domain containing 1 // 1q21-q22 // 23623 /// ENST00000368352 // RUSC1 // RUN and SH3 domain containing 1 // 1q21-q22 //…
up	2834743	0.223972	6.29229	2.99788	0.00730595	0.196662	-2.86	NM_000024 // ADRB2 // adrenergic, beta-2-, receptor, surface // 5q31-q32 // 154 /// ENST00000305988 // ADRB2 // adrenergic, beta-2-, receptor, surface // 5q31-q32 // 154 /// M15169 // ADRB2 // adrenergic, beta-2-, receptor, surface // 5q31-q32 // 154
up	3728776	0.488836	8.53193	2.99662	0.00732655	0.196846	-2.86266	NM_058216 // RAD51C // RAD51 homolog C (S. cerevisiae) // 17q22-q23 // 5889 /// NM_002876 // RAD51C // RAD51 homolog C (S. cerevisiae) // 17q22-q23 // 5889 /// ENST00000337432 // RAD51C // RAD51 homolog C (S. cerevisiae) // 17q22-q23 // 5889 /// BC107753 // RAD51C // RAD51 homolog C (S. cerevisiae) // 17q22-q23 // 5889
down	2664123	-0.181999	7.18845	-2.99617	0.00733383	0.196846	-2.8636	NM_022340 // ZFYVE20 // zinc finger, FYVE domain containing 20 // 3p24.3 // 64145 /// ENST00000253699 // ZFYVE20 // zinc finger, FYVE domain containing 20 // 3p24.3 // 64145 /// AL833545 // ZFYVE20 // zinc finger, FYVE domain containing 20 // 3p24.3 // 64145
up	3145107	0.488825	6.66977	2.99474	0.00735717	0.197189	-2.8666	NM_057749 // CCNE2 // cyclin E2 // 8q22.1 // 9134 /// ENST00000308108 // CCNE2 // cyclin E2 // 8q22.1 // 9134 /// AF091433 // CCNE2 // cyclin E2 // 8q22.1 // 9134 /// ENST00000396133 // CCNE2 // cyclin E2 // 8q22.1 // 9134
up	2902178	0.232952	9.67914	2.99311	0.00738394	0.197529	-2.87003	NM_007109 // TCF19 // transcription factor 19 (SC1) // 6p21.3 // 6941 /// NM_001077511 // TCF19 // transcription factor 19 (SC1) // 6p21.3 // 6941 /// ENST00000376257 // TCF19 // transcription factor 19 (SC1) // 6p21.3 // 6941 /// ENST00000376255 // TCF19 // transcription factor 19 (SC1) // 6p21.3 // 6941 /// BC033086 // TCF19 // transcription factor 19 (SC1) // 6p21.3 // 6941
down	3562086	-0.296406	8.14298	-2.99268	0.00739098	0.197529	-2.87093	NM_203301 // FBXO33 // F-box protein 33 // 14q21.1 // 254170 /// ENST00000298097 // FBXO33 // F-box protein 33 // 14q21.1 // 254170 /// BC053537 // FBXO33 // F-box protein 33 // 14q21.1 // 254170
down	3458911	-0.231857	10.2227	-2.98815	0.00746589	0.199247	-2.88045	NM_005730 // CTDSP2 // CTD (carboxy-terminal domain, RNA polymerase II, polypeptide A) small phosphatase 2 // 12q13-q15 // 10106 /// ENST00000398073 // CTDSP2 // CTD (carboxy-terminal domain, RNA polymerase II, polypeptide A) small phosphatase 2 // 12q13-q15 // 10106 /// AF000152 // CTDSP2 // CTD (carboxy-terminal domain, RNA polymerase II, polypeptide A) small phosphatase 2 // 12q13-q15 // 10106…
down	3973839	-0.364256	9.98658	-2.98121	0.007582	0.202057	-2.89502	NM_000397 // CYBB // cytochrome b-245, beta polypeptide (chronic granulomatous disease) // Xp21.1 // 1536 /// ENST00000378588 // CYBB // cytochrome b-245, beta polypeptide (chronic granulomatous disease) // Xp21.1 // 1536 /// BC032720 // CYBB // cytochrome b-245, beta polypeptide (chronic granulomatous disease) // Xp21.1 // 1536
down	3283920	-0.27778	7.56579	-2.98007	0.00760124	0.202282	-2.89741	NM_018287 // ARHGAP12 // Rho GTPase activating protein 12 // 10pter-cen // 94134 /// ENST00000344936 // ARHGAP12 // Rho GTPase activating protein 12 // 10pter-cen // 94134 /// AY033595 // ARHGAP12 // Rho GTPase activating protein 12 // 10pter-cen // 94134 /// ENST00000375250 // ARHGAP12 // Rho GTPase activating protein 12 // 10pter-cen // 94134 /// ENST00000375245 // ARHGAP12 // Rho GTPase activa…
up	3939009	0.232452	7.98752	2.97835	0.00763019	0.202764	-2.901	NM_199127 // GGTLC2 // gamma-glutamyltransferase light chain 2 // 22q11.22 // 91227 /// NM_199127 // GGTLC2 // gamma-glutamyltransferase light chain 2 // 22q11.22 // 91227 /// NM_199127 // GGTLC2 // gamma-glutamyltransferase light chain 2 // 22q11.22 // 91227 /// NM_199127 // GGTLC2 // gamma-glutamyltransferase light chain 2 // 22q11.22 // 91227 /// ENST00000215938 // GGTLC2 // gamma-glutamyltran…
down	2521556	-0.26278	9.19404	-2.97648	0.00766208	0.203205	-2.90493	NM_138395 // MARS2 // methionyl-tRNA synthetase 2, mitochondrial // 2q33.1 // 92935 /// ENST00000282276 // MARS2 // methionyl-tRNA synthetase 2, mitochondrial // 2q33.1 // 92935 /// AB107013 // MARS2 // methionyl-tRNA synthetase 2, mitochondrial // 2q33.1 // 92935
up	3834674	0.18531	8.05216	2.9759	0.00767192	0.203205	-2.90614	NM_015125 // CIC // capicua homolog (Drosophila) // 19q13.2 // 23152 /// ENST00000160740 // CIC // capicua homolog (Drosophila) // 19q13.2 // 23152 /// AF363689 // CIC // capicua homolog (Drosophila) // 19q13.2 // 23152
up	2404122	0.261742	6.61405	2.97546	0.00767938	0.203205	-2.90706	NM_002379 // MATN1 // matrilin 1, cartilage matrix protein // 1p35 // 4146 /// ENST00000373765 // MATN1 // matrilin 1, cartilage matrix protein // 1p35 // 4146 /// M55683 // MATN1 // matrilin 1, cartilage matrix protein // 1p35 // 4146
up	3219621	0.371902	8.08448	2.97365	0.00771039	0.203562	-2.91086	NM_003798 // CTNNAL1 // catenin (cadherin-associated protein), alpha-like 1 // 9q31.2 // 8727 /// ENST00000325551 // CTNNAL1 // catenin (cadherin-associated protein), alpha-like 1 // 9q31.2 // 8727 /// ENST00000374595 // CTNNAL1 // catenin (cadherin-associated protein), alpha-like 1 // 9q31.2 // 8727 /// ENST00000325580 // CTNNAL1 // catenin (cadherin-associated protein), alpha-like 1 // 9q31.2 /…
down	2712147	-0.183051	8.34113	-2.9734	0.00771466	0.203562	-2.91138	NR_002168 // PPP1R2P3 // protein phosphatase 1, regulatory (inhibitor) subunit 2 pseudogene 3 // 5q33.3 // 153743 /// NM_006241 // PPP1R2 // protein phosphatase 1, regulatory (inhibitor) subunit 2 // 3q29 // 5504 /// ENST00000328432 // PPP1R2 // protein phosphatase 1, regulatory (inhibitor) subunit 2 // 3q29 // 5504 /// BC007655 // PPP1R2 // protein phosphatase 1, regulatory (inhibitor) subunit 2…
up	3680213	0.336998	8.48551	2.96905	0.00778959	0.20525	-2.9205	NM_003745 // SOCS1 // suppressor of cytokine signaling 1 // 16p13.13 // 8651 /// ENST00000332029 // SOCS1 // suppressor of cytokine signaling 1 // 16p13.13 // 8651 /// AK127621 // SOCS1 // suppressor of cytokine signaling 1 // 16p13.13 // 8651
down	2724671	-0.356358	10.3559	-2.96817	0.00780472	0.20536	-2.92233	NM_004310 // RHOH // ras homolog gene family, member H // 4p13 // 399 /// ENST00000381799 // RHOH // ras homolog gene family, member H // 4p13 // 399 /// BC014261 // RHOH // ras homolog gene family, member H // 4p13 // 399
down	3335517	-0.171807	8.91298	-2.96737	0.00781865	0.205437	-2.92401	NM_182710 // HTATIP // HIV-1 Tat interacting protein, 60kDa // 11q13 // 10524 /// NM_006388 // HTATIP // HIV-1 Tat interacting protein, 60kDa // 11q13 // 10524 /// NM_182709 // HTATIP // HIV-1 Tat interacting protein, 60kDa // 11q13 // 10524 /// ENST00000341318 // HTATIP // HIV-1 Tat interacting protein, 60kDa // 11q13 // 10524 /// ENST00000377046 // HTATIP // HIV-1 Tat interacting protein, 60kDa…
down	3624273	-0.235671	7.8046	-2.96158	0.00791981	0.207803	-2.93614	NM_153374 // LYSMD2 // LysM, putative peptidoglycan-binding, domain containing 2 // 15q21.2 // 256586 /// ENST00000267838 // LYSMD2 // LysM, putative peptidoglycan-binding, domain containing 2 // 15q21.2 // 256586 /// BC033515 // LYSMD2 // LysM, putative peptidoglycan-binding, domain containing 2 // 15q21.2 // 256586
down	2375795	-0.436505	6.71761	-2.95997	0.00794819	0.208256	-2.93951	AY090784 // LAX1 // lymphocyte transmembrane adaptor 1 // 1q32.1 // 54900 /// BC069650 // LAX1 // lymphocyte transmembrane adaptor 1 // 1q32.1 // 54900
up	3793588	0.376873	9.02422	2.95275	0.00807641	0.211109	-2.9546	NM_014177 // C18orf55 // chromosome 18 open reading frame 55 // 18q22.3 // 29090 /// ENST00000169551 // C18orf55 // chromosome 18 open reading frame 55 // 18q22.3 // 29090 /// AK289923 // C18orf55 // chromosome 18 open reading frame 55 // 18q22.3 // 29090
up	3192725	0.249427	6.73208	2.95257	0.00807965	0.211109	-2.95498	NR_001275 // CELP // carboxyl ester lipase pseudogene // 9q34.3 // 1057 /// L14813 // CELP // carboxyl ester lipase pseudogene // 9q34.3 // 1057 /// ENST00000310120 // CELP // carboxyl ester lipase pseudogene // 9q34.3 // 1057
up	3563814	0.154317	6.58098	2.95149	0.00809898	0.211209	-2.95723	NM_024884 // L2HGDH // L-2-hydroxyglutarate dehydrogenase // 14q22.1 // 79944 /// ENST00000267436 // L2HGDH // L-2-hydroxyglutarate dehydrogenase // 14q22.1 // 79944 /// BC006117 // L2HGDH // L-2-hydroxyglutarate dehydrogenase // 14q22.1 // 79944 /// ENST00000261699 // L2HGDH // L-2-hydroxyglutarate dehydrogenase // 14q22.1 // 79944
down	2947056	-0.31047	10.8033	-2.9511	0.00810607	0.211209	-2.95805	NM_003541 // HIST1H4K // histone cluster 1, H4k // 6p22-p21.3 // 8362 /// NM_021968 // HIST1H4J // histone cluster 1, H4j // 6p22-p21.3 // 8363 /// ENST00000355057 // HIST4H4 // histone cluster 4, H4 // 12p12.3 // 121504 /// ENST00000355057 // HIST2H4B // histone cluster 2, H4b // 1q21 // 554313 /// ENST00000355057 // HIST1H4I // histone cluster 1, H4i // 6p21.33 // 8294 /// ENST00000355057 // HI…
down	2947100	-0.346288	6.79057	-2.9496	0.00813301	0.211617	-2.96118	NM_003514 // HIST1H2AM // histone cluster 1, H2am // 6p22-p21.3 // 8336 /// ENST00000359611 // HIST1H2AI // histone cluster 1, H2ai // 6p22-p21.3 // 8329 /// ENST00000359611 // HIST1H2AK // histone cluster 1, H2ak // 6p22-p21.3 // 8330 /// ENST00000359611 // HIST1H2AJ // histone cluster 1, H2aj // 6p22-p21.3 // 8331 /// ENST00000359611 // HIST1H2AL // histone cluster 1, H2al // 6p22-p21.3 // 8332…
up	2617148	0.178892	5.68286	2.94368	0.00824041	0.214113	-2.97354	NM_178339 // C3orf35 // chromosome 3 open reading frame 35 // 3p22.2 // 339883 /// NM_178342 // C3orf35 // chromosome 3 open reading frame 35 // 3p22.2 // 339883 /// ENST00000328376 // C3orf35 // chromosome 3 open reading frame 35 // 3p22.2 // 339883 /// AJ493599 // C3orf35 // chromosome 3 open reading frame 35 // 3p22.2 // 339883
down	2868523	-0.233489	8.1957	-2.94303	0.00825234	0.214126	-2.97491	NM_001270 // CHD1 // chromodomain helicase DNA binding protein 1 // 5q15-q21 // 1105 /// ENST00000284049 // CHD1 // chromodomain helicase DNA binding protein 1 // 5q15-q21 // 1105 /// AF006513 // CHD1 // chromodomain helicase DNA binding protein 1 // 5q15-q21 // 1105
up	3421579	0.294187	7.3756	2.94073	0.00829458	0.214924	-2.97972	NM_006654 // FRS2 // fibroblast growth factor receptor substrate 2 // 12q15 // 10818 /// NM_001042555 // FRS2 // fibroblast growth factor receptor substrate 2 // 12q15 // 10818 /// ENST00000299293 // FRS2 // fibroblast growth factor receptor substrate 2 // 12q15 // 10818 /// ENST00000397997 // FRS2 // fibroblast growth factor receptor substrate 2 // 12q15 // 10818 /// BC021562 // FRS2 // fibrobla…
up	2875454	0.203027	9.01882	2.93748	0.00835444	0.216176	-2.98649	NM_015146 // SEPT8 // septin 8 // 5q31 // 23176 /// NM_001098813 // SEPT8 // septin 8 // 5q31 // 23176 /// NM_001098811 // SEPT8 // septin 8 // 5q31 // 23176 /// NM_001098812 // SEPT8 // septin 8 // 5q31 // 23176 /// ENST00000296873 // SEPT8 // septin 8 // 5q31 // 23176 /// ENST00000378721 // SEPT8 // septin 8 // 5q31 // 23176 /// ENST00000378699 // SEPT8 // septin 8 // 5q31 // 23176 /// BC001329…
down	3427767	-0.233413	9.80293	-2.93134	0.00846874	0.21883	-2.99929	NM_001032283 // TMPO // thymopoietin // 12q22 // 7112 /// NM_001032284 // TMPO // thymopoietin // 12q22 // 7112 /// NM_003276 // TMPO // thymopoietin // 12q22 // 7112 /// ENST00000261210 // TMPO // thymopoietin // 12q22 // 7112 /// ENST00000393053 // TMPO // thymopoietin // 12q22 // 7112 /// ENST00000266732 // TMPO // thymopoietin // 12q22 // 7112 /// ENST00000343315 // TMPO // thymopoietin // 12…
down	4054167	-0.198063	9.04223	-2.92886	0.00851548	0.219436	-3.00447	NR_002168 // PPP1R2P3 // protein phosphatase 1, regulatory (inhibitor) subunit 2 pseudogene 3 // 5q33.3 // 153743 /// NM_006241 // PPP1R2 // protein phosphatase 1, regulatory (inhibitor) subunit 2 // 3q29 // 5504 /// ENST00000328432 // PPP1R2 // protein phosphatase 1, regulatory (inhibitor) subunit 2 // 3q29 // 5504 /// BC007655 // PPP1R2 // protein phosphatase 1, regulatory (inhibitor) subunit 2…
down	2899090	-0.50829	9.54274	-2.92885	0.00851565	0.219436	-3.00449	NM_003529 // HIST1H3A // histone cluster 1, H3a // 6p21.3 // 8350 /// ENST00000357647 // HIST1H2BN // histone cluster 1, H2bn // 6p22-p21.3 // 8341 /// ENST00000357647 // HIST1H3A // histone cluster 1, H3a // 6p21.3 // 8350 /// ENST00000357647 // HIST1H3D // histone cluster 1, H3d // 6p21.3 // 8351 /// ENST00000357647 // HIST1H3C // histone cluster 1, H3c // 6p21.3 // 8352 /// ENST00000357647 // …
up	3727583	0.243623	5.81062	2.92771	0.00853705	0.219685	-3.00685	NM_002126 // HLF // hepatic leukemia factor // 17q22 // 3131 /// ENST00000226067 // HLF // hepatic leukemia factor // 17q22 // 3131 /// BC036093 // HLF // hepatic leukemia factor // 17q22 // 3131
up	2451493	0.211597	8.56914	2.9246	0.008596	0.220898	-3.01333	NM_016243 // CYB5R1 // cytochrome b5 reductase 1 // 1p36.13-q41 // 51706 /// ENST00000367249 // CYB5R1 // cytochrome b5 reductase 1 // 1p36.13-q41 // 51706 /// AY359026 // CYB5R1 // cytochrome b5 reductase 1 // 1p36.13-q41 // 51706
up	3590086	0.26339	8.62146	2.91801	0.00872224	0.223835	-3.02706	NM_002875 // RAD51 // RAD51 homolog (RecA homolog, E. coli) (S. cerevisiae) // 15q15.1 // 5888 /// NM_133487 // RAD51 // RAD51 homolog (RecA homolog, E. coli) (S. cerevisiae) // 15q15.1 // 5888 /// ENST00000267868 // RAD51 // RAD51 homolog (RecA homolog, E. coli) (S. cerevisiae) // 15q15.1 // 5888 /// ENST00000382642 // RAD51 // RAD51 homolog (RecA homolog, E. coli) (S. cerevisiae) // 15q15.1 // …
up	3847774	0.228056	6.41807	2.91655	0.00875059	0.224255	-3.03011	NM_004158 // PSPN // persephin // 19p13.3 // 5623 /// ENST00000245810 // PSPN // persephin // 19p13.3 // 5623 /// AK055490 // PSPN // persephin // 19p13.3 // 5623
down	3354879	-0.397685	6.99771	-2.91371	0.00880567	0.225358	-3.03601	NM_145014 // HYLS1 // hydrolethalus syndrome 1 // 11q24.2 // 219844 /// ENST00000356438 // HYLS1 // hydrolethalus syndrome 1 // 11q24.2 // 219844 /// ENST00000392698 // HYLS1 // hydrolethalus syndrome 1 // 11q24.2 // 219844 /// AK127394 // HYLS1 // hydrolethalus syndrome 1 // 11q24.2 // 219844
up	3246372	0.15912	10.4034	2.91244	0.00883045	0.225683	-3.03866	NM_005437 // NCOA4 // nuclear receptor coactivator 4 // 10q11.2 // 8031 /// ENST00000344348 // NCOA4 // nuclear receptor coactivator 4 // 10q11.2 // 8031 /// ENST00000374087 // NCOA4 // nuclear receptor coactivator 4 // 10q11.2 // 8031 /// AL162047 // NCOA4 // nuclear receptor coactivator 4 // 10q11.2 // 8031 /// ENST00000374082 // NCOA4 // nuclear receptor coactivator 4 // 10q11.2 // 8031 /// EN…
down	2326018	-0.229167	7.21502	-2.90928	0.00889226	0.226953	-3.04522	NM_015627 // LDLRAP1 // low density lipoprotein receptor adaptor protein 1 // 1p36-p35 // 26119 /// ENST00000374338 // LDLRAP1 // low density lipoprotein receptor adaptor protein 1 // 1p36-p35 // 26119 /// AK024397 // LDLRAP1 // low density lipoprotein receptor adaptor protein 1 // 1p36-p35 // 26119
down	3150844	-0.308909	7.44782	-2.90767	0.00892398	0.227452	-3.04857	NM_021021 // SNTB1 // syntrophin, beta 1 (dystrophin-associated protein A1, 59kDa, basic component 1) // 8q23-q24 // 6641 /// ENST00000395601 // SNTB1 // syntrophin, beta 1 (dystrophin-associated protein A1, 59kDa, basic component 1) // 8q23-q24 // 6641 /// ENST00000346808 // SNTB1 // syntrophin, beta 1 (dystrophin-associated protein A1, 59kDa, basic component 1) // 8q23-q24 // 6641 /// AK292655 …
up	3747703	0.249664	5.21462	2.90472	0.00898236	0.228628	-3.0547	---
up	3377463	0.13171	12.0226	2.90292	0.00901812	0.229227	-3.05844	NM_001997 // FAU // Finkel-Biskis-Reilly murine sarcoma virus (FBR-MuSV) ubiquitously expressed // 11q13 // 2197 /// ENST00000279259 // FAU // Finkel-Biskis-Reilly murine sarcoma virus (FBR-MuSV) ubiquitously expressed // 11q13 // 2197 /// ENST00000394301 // FAU // Finkel-Biskis-Reilly murine sarcoma virus (FBR-MuSV) ubiquitously expressed // 11q13 // 2197 /// AK026639 // FAU // Finkel-Biskis-Rei…
up	3237088	0.270917	8.76787	2.90051	0.00906615	0.229842	-3.06344	NM_003473 // STAM // signal transducing adaptor molecule (SH3 domain and ITAM motif) 1 // 10p14-p13 // 8027 /// ENST00000377524 // STAM // signal transducing adaptor molecule (SH3 domain and ITAM motif) 1 // 10p14-p13 // 8027 /// BC030586 // STAM // signal transducing adaptor molecule (SH3 domain and ITAM motif) 1 // 10p14-p13 // 8027
up	3192693	0.210042	6.83317	2.89991	0.00907818	0.229842	-3.06468	NM_001807 // CEL // carboxyl ester lipase (bile salt-stimulated lipase) // 9q34.3 // 1056 /// NR_001275 // CELP // carboxyl ester lipase pseudogene // 9q34.3 // 1057 /// ENST00000372080 // CEL // carboxyl ester lipase (bile salt-stimulated lipase) // 9q34.3 // 1056 /// ENST00000303626 // CEL // carboxyl ester lipase (bile salt-stimulated lipase) // 9q34.3 // 1056 /// ENST00000351304 // CEL // car…
down	2587841	-0.292427	9.67554	-2.89986	0.00907916	0.229842	-3.06478	NM_003387 // WIPF1 // WAS/WASL interacting protein family, member 1 // 2q31.1 // 7456 /// NM_001077269 // WIPF1 // WAS/WASL interacting protein family, member 1 // 2q31.1 // 7456 /// ENST00000392546 // WIPF1 // WAS/WASL interacting protein family, member 1 // 2q31.1 // 7456 /// ENST00000272746 // WIPF1 // WAS/WASL interacting protein family, member 1 // 2q31.1 // 7456 /// ENST00000392547 // WIPF1…
down	3425983	-0.393563	4.68675	-2.89623	0.00915223	0.231378	-3.07232	NM_001004330 // PLEKHG7 // pleckstrin homology domain containing, family G (with RhoGef domain) member 7 // 12q22 // 440107 /// ENST00000344636 // PLEKHG7 // pleckstrin homology domain containing, family G (with RhoGef domain) member 7 // 12q22 // 440107
down	2437801	-0.233764	8.94351	-2.89276	0.00922256	0.232663	-3.07952	NM_004723 // ARHGEF2 // rho/rac guanine nucleotide exchange factor (GEF) 2 // 1q21-q22 // 9181 /// ENST00000368316 // ARHGEF2 // rho/rac guanine nucleotide exchange factor (GEF) 2 // 1q21-q22 // 9181 /// ENST00000313695 // ARHGEF2 // rho/rac guanine nucleotide exchange factor (GEF) 2 // 1q21-q22 // 9181 /// BC020567 // ARHGEF2 // rho/rac guanine nucleotide exchange factor (GEF) 2 // 1q21-q22 // 9…
up	2375664	0.282965	10.2319	2.8925	0.00922793	0.232663	-3.08007	NM_006763 // BTG2 // BTG family, member 2 // 1q32 // 7832 /// ENST00000290551 // BTG2 // BTG family, member 2 // 1q32 // 7832 /// U72649 // BTG2 // BTG family, member 2 // 1q32 // 7832
down	2900062	-0.177299	7.3719	-2.89014	0.00927611	0.233563	-3.08496	NM_021968 // HIST1H4J // histone cluster 1, H4j // 6p22-p21.3 // 8363 /// NM_003541 // HIST1H4K // histone cluster 1, H4k // 6p22-p21.3 // 8362 /// ENST00000355057 // HIST4H4 // histone cluster 4, H4 // 12p12.3 // 121504 /// ENST00000355057 // HIST2H4B // histone cluster 2, H4b // 1q21 // 554313 /// ENST00000355057 // HIST1H4I // histone cluster 1, H4i // 6p21.33 // 8294 /// ENST00000355057 // HI…
down	2440664	-0.2725	9.03998	-2.88761	0.00932803	0.233872	-3.0902	NM_003779 // B4GALT3 // UDP-Gal:betaGlcNAc beta 1,4- galactosyltransferase, polypeptide 3 // 1q21-q23 // 8703 /// ENST00000319769 // B4GALT3 // UDP-Gal:betaGlcNAc beta 1,4- galactosyltransferase, polypeptide 3 // 1q21-q23 // 8703 /// ENST00000367998 // B4GALT3 // UDP-Gal:betaGlcNAc beta 1,4- galactosyltransferase, polypeptide 3 // 1q21-q23 // 8703 /// ENST00000310413 // B4GALT3 // UDP-Gal:betaGlc…
up	2927506	0.19183	11.4865	2.88681	0.00934459	0.233872	-3.09187	NM_006290 // TNFAIP3 // tumor necrosis factor, alpha-induced protein 3 // 6q23 // 7128 /// ENST00000237289 // TNFAIP3 // tumor necrosis factor, alpha-induced protein 3 // 6q23 // 7128 /// BC064689 // TNFAIP3 // tumor necrosis factor, alpha-induced protein 3 // 6q23 // 7128
down	2556017	-0.148337	6.38301	-2.88677	0.00934532	0.233872	-3.09195	NM_015910 // LOC51057 // hypothetical protein LOC51057 // 2p15 // 51057 /// NM_001042692 // LOC51057 // hypothetical protein LOC51057 // 2p15 // 51057 /// ENST00000272321 // LOC51057 // hypothetical protein LOC51057 // 2p15 // 51057 /// ENST00000398544 // LOC51057 // hypothetical protein LOC51057 // 2p15 // 51057 /// BC093752 // LOC51057 // hypothetical protein LOC51057 // 2p15 // 51057 /// BC093…
down	2451155	-0.287584	8.51905	-2.8866	0.00934883	0.233872	-3.0923	NM_080588 // PTPN7 // protein tyrosine phosphatase, non-receptor type 7 // 1q32.1 // 5778 /// NM_002832 // PTPN7 // protein tyrosine phosphatase, non-receptor type 7 // 1q32.1 // 5778 /// ENST00000308986 // PTPN7 // protein tyrosine phosphatase, non-receptor type 7 // 1q32.1 // 5778 /// ENST00000367279 // PTPN7 // protein tyrosine phosphatase, non-receptor type 7 // 1q32.1 // 5778 /// BC001746 //…
up	3665857	0.160043	10.5215	2.8865	0.0093509	0.233872	-3.09251	NM_005796 // NUTF2 // nuclear transport factor 2 // 16q22.1 // 10204 /// ENST00000219169 // NUTF2 // nuclear transport factor 2 // 16q22.1 // 10204 /// BC002348 // NUTF2 // nuclear transport factor 2 // 16q22.1 // 10204
up	3845210	0.184179	8.46735	2.88504	0.00938117	0.234316	-3.09554	NM_152482 // C19orf25 // chromosome 19 open reading frame 25 // 19p13.3 // 148223 /// BC018441 // C19orf25 // chromosome 19 open reading frame 25 // 19p13.3 // 148223 /// ENST00000335104 // C19orf25 // chromosome 19 open reading frame 25 // 19p13.3 // 148223
down	3807809	-0.233542	8.8093	-2.88331	0.00941688	0.234844	-3.09911	NM_001101654 // CXXC1 // CXXC finger 1 (PHD domain) // 18q12 // 30827 /// NM_014593 // CXXC1 // CXXC finger 1 (PHD domain) // 18q12 // 30827 /// ENST00000285106 // CXXC1 // CXXC finger 1 (PHD domain) // 18q12 // 30827 /// AB209883 // CXXC1 // CXXC finger 1 (PHD domain) // 18q12 // 30827
down	3655708	-0.294443	9.12561	-2.8825	0.00943373	0.234844	-3.10079	NM_024516 // C16orf53 // chromosome 16 open reading frame 53 // 16p11.2 // 79447 /// ENST00000320330 // C16orf53 // chromosome 16 open reading frame 53 // 16p11.2 // 79447 /// BC003640 // C16orf53 // chromosome 16 open reading frame 53 // 16p11.2 // 79447
down	3771773	-0.217254	8.96602	-2.8822	0.00943997	0.234844	-3.10141	NM_001081461 // JMJD6 // jumonji domain containing 6 // 17q25 // 23210 /// NM_015167 // JMJD6 // jumonji domain containing 6 // 17q25 // 23210 /// ENST00000397625 // JMJD6 // jumonji domain containing 6 // 17q25 // 23210 /// ENST00000303996 // JMJD6 // jumonji domain containing 6 // 17q25 // 23210 /// BC066654 // JMJD6 // jumonji domain containing 6 // 17q25 // 23210 /// ENST00000344991 // JMJD6 …
up	3629012	0.240815	7.9699	2.8813	0.00945878	0.235	-3.10328	NM_022048 // CSNK1G1 // casein kinase 1, gamma 1 // 15q22.1-q22.31 // 53944 /// ENST00000303052 // CSNK1G1 // casein kinase 1, gamma 1 // 15q22.1-q22.31 // 53944 /// AB042562 // CSNK1G1 // casein kinase 1, gamma 1 // 15q22.1-q22.31 // 53944 /// ENST00000303032 // CSNK1G1 // casein kinase 1, gamma 1 // 15q22.1-q22.31 // 53944
up	2549455	0.198198	8.11409	2.87948	0.00949679	0.235446	-3.10705	NM_025264 // THUMPD2 // THUMP domain containing 2 // 2p22.1|2p22-p21 // 80745 /// ENST00000260619 // THUMPD2 // THUMP domain containing 2 // 2p22.1|2p22-p21 // 80745 /// AF380578 // THUMPD2 // THUMP domain containing 2 // 2p22.1|2p22-p21 // 80745 /// ENST00000378727 // THUMPD2 // THUMP domain containing 2 // 2p22.1|2p22-p21 // 80745
up	3728571	0.314982	4.53845	2.87864	0.00951434	0.235446	-3.10879	NM_012374 // OR4D1 // olfactory receptor, family 4, subfamily D, member 1 // 17q23.2 // 26689 /// ENST00000268912 // OR4D1 // olfactory receptor, family 4, subfamily D, member 1 // 17q23.2 // 26689
up	3645402	0.158595	8.0792	2.87863	0.00951448	0.235446	-3.1088	NM_032296 // FLYWCH1 // FLYWCH-type zinc finger 1 // 16p13.3 // 84256 /// NM_020912 // FLYWCH1 // FLYWCH-type zinc finger 1 // 16p13.3 // 84256 /// BC028572 // FLYWCH1 // FLYWCH-type zinc finger 1 // 16p13.3 // 84256 /// ENST00000399667 // FLYWCH1 // FLYWCH-type zinc finger 1 // 16p13.3 // 84256 /// ENST00000253928 // FLYWCH1 // FLYWCH-type zinc finger 1 // 16p13.3 // 84256 /// ENST00000344592 //…
down	2827185	-0.281861	9.58182	-2.87552	0.00958003	0.236754	-3.11525	NM_005573 // LMNB1 // lamin B1 // 5q23.3-q31.1 // 4001 /// ENST00000261366 // LMNB1 // lamin B1 // 5q23.3-q31.1 // 4001 /// BC012295 // LMNB1 // lamin B1 // 5q23.3-q31.1 // 4001 /// ENST00000395354 // LMNB1 // lamin B1 // 5q23.3-q31.1 // 4001
up	3513395	0.244715	8.99119	2.87244	0.00964533	0.238054	-3.12163	NM_014166 // MED4 // mediator complex subunit 4 // 13q14.2 // 29079 /// ENST00000258648 // MED4 // mediator complex subunit 4 // 13q14.2 // 29079 /// AF300618 // MED4 // mediator complex subunit 4 // 13q14.2 // 29079 /// ENST00000378594 // MED4 // mediator complex subunit 4 // 13q14.2 // 29079
down	2739160	-0.338573	9.84593	-2.86636	0.00977533	0.240633	-3.1342	NM_017918 // CCDC109B // coiled-coil domain containing 109B // 4q25 // 55013 /// ENST00000394650 // CCDC109B // coiled-coil domain containing 109B // 4q25 // 55013 /// ENST00000344132 // CCDC109B // coiled-coil domain containing 109B // 4q25 // 55013 /// ENST00000321331 // HIGD1A // HIG1 domain family, member 1A // 3p22.1 // 25994 /// BC000601 // HIGD1A // HIG1 domain family, member 1A // 3p22.1 …
down	2924604	-0.354019	7.10531	-2.86635	0.00977557	0.240633	-3.13422	NM_138571 // HINT3 // histidine triad nucleotide binding protein 3 // 6q22.32 // 135114 /// ENST00000229633 // HINT3 // histidine triad nucleotide binding protein 3 // 6q22.32 // 135114 /// BX647228 // HINT3 // histidine triad nucleotide binding protein 3 // 6q22.32 // 135114
down	2923359	-0.301203	8.49574	-2.86573	0.00978878	0.240642	-3.13549	NM_014034 // ASF1A // ASF1 anti-silencing function 1 homolog A (S. cerevisiae) // 6q22.31 // 25842 /// ENST00000368478 // ASF1A // ASF1 anti-silencing function 1 homolog A (S. cerevisiae) // 6q22.31 // 25842 /// ENST00000229595 // ASF1A // ASF1 anti-silencing function 1 homolog A (S. cerevisiae) // 6q22.31 // 25842 /// AF151856 // ASF1A // ASF1 anti-silencing function 1 homolog A (S. cerevisiae) …
down	2819044	-0.407406	9.20658	-2.86491	0.0098066	0.240764	-3.1372	NM_002890 // RASA1 // RAS p21 protein activator (GTPase activating protein) 1 // 5q13.3 // 5921 /// NM_022650 // RASA1 // RAS p21 protein activator (GTPase activating protein) 1 // 5q13.3 // 5921 /// ENST00000274376 // RASA1 // RAS p21 protein activator (GTPase activating protein) 1 // 5q13.3 // 5921 /// ENST00000389275 // RASA1 // RAS p21 protein activator (GTPase activating protein) 1 // 5q13.3…
up	3224259	0.164859	9.64345	2.8639	0.00982842	0.240983	-3.13928	NM_033117 // RBM18 // RNA binding motif protein 18 // 9q33.2 // 92400 /// ENST00000373748 // RBM18 // RNA binding motif protein 18 // 9q33.2 // 92400 /// AK057676 // RBM18 // RNA binding motif protein 18 // 9q33.2 // 92400
down	2534483	-0.169529	3.64674	-2.86264	0.00985573	0.241336	-3.14189	NM_001080504 // RBM44 // RNA binding motif protein 44 // 2q37.3 // 375316 /// ENST00000316997 // RBM44 // RNA binding motif protein 44 // 2q37.3 // 375316 /// BX648107 // RBM44 // RNA binding motif protein 44 // 2q37.3 // 375316
up	3772661	0.218541	5.37294	2.86067	0.00989841	0.242065	-3.14595	NM_003255 // TIMP2 // TIMP metallopeptidase inhibitor 2 // 17q25 // 7077 /// ENST00000262768 // TIMP2 // TIMP metallopeptidase inhibitor 2 // 17q25 // 7077 /// ENST00000322630 // TIMP2 // TIMP metallopeptidase inhibitor 2 // 17q25 // 7077 /// BC040445 // TIMP2 // TIMP metallopeptidase inhibitor 2 // 17q25 // 7077
down	3496366	-0.485099	7.47777	-2.85719	0.00997463	0.242457	-3.15314	AB176708 // MIRHG1 // microRNA host gene (non-protein coding) 1 // 13q31.3 // 407975 /// AB176707 // MIRHG1 // microRNA host gene (non-protein coding) 1 // 13q31.3 // 407975 /// AF339828 // MIRHG1 // microRNA host gene (non-protein coding) 1 // 13q31.3 // 407975
down	3513995	-0.384785	6.85904	-2.85702	0.0099784	0.242457	-3.1535	NR_002612 // DLEU2 // deleted in lymphocytic leukemia, 2 // 13q14.3 // 8847 /// NR_002771 // DLEU2L // deleted in lymphocytic leukemia 2-like // 1p31-p22 // 79469 /// AY455757 // DLEU2 // deleted in lymphocytic leukemia, 2 // 13q14.3 // 8847
up	2378937	0.361007	9.7502	2.85676	0.00998392	0.242457	-3.15402	NM_016448 // DTL // denticleless homolog (Drosophila) // 1q32.1-q32.2 // 51514 /// ENST00000366991 // DTL // denticleless homolog (Drosophila) // 1q32.1-q32.2 // 51514 /// AF195765 // DTL // denticleless homolog (Drosophila) // 1q32.1-q32.2 // 51514 /// ENST00000318866 // DTL // denticleless homolog (Drosophila) // 1q32.1-q32.2 // 51514
up	3334812	0.231521	8.98777	2.85671	0.00998517	0.242457	-3.15414	NM_013299 // SAC3D1 // SAC3 domain containing 1 // 11q13.1 // 29901 /// ENST00000398846 // SAC3D1 // SAC3 domain containing 1 // 11q13.1 // 29901 /// U79266 // SAC3D1 // SAC3 domain containing 1 // 11q13.1 // 29901 /// ENST00000301885 // SAC3D1 // SAC3 domain containing 1 // 11q13.1 // 29901
down	2438531	-0.153497	9.7488	-2.85639	0.00999215	0.242457	-3.15479	NM_004494 // HDGF // hepatoma-derived growth factor (high-mobility group protein 1-like) // 1q21-q23 // 3068 /// NM_001126050 // HDGF // hepatoma-derived growth factor (high-mobility group protein 1-like) // 1q21-q23 // 3068 /// NM_001126051 // HDGF // hepatoma-derived growth factor (high-mobility group protein 1-like) // 1q21-q23 // 3068 /// ENST00000357325 // HDGF // hepatoma-derived growth fac…
down	3752002	-0.265099	8.55828	-2.85639	0.0099922	0.242457	-3.15479	NM_015986 // CRLF3 // cytokine receptor-like factor 3 // 17q11.2 // 51379 /// ENST00000324238 // CRLF3 // cytokine receptor-like factor 3 // 17q11.2 // 51379 /// BC023567 // CRLF3 // cytokine receptor-like factor 3 // 17q11.2 // 51379
up	2398073	0.220002	8.51999	2.85254	0.0100771	0.244108	-3.16273	NM_018994 // FBXO42 // F-box protein 42 // 1p36.23-p36.11 // 54455 /// ENST00000375592 // FBXO42 // F-box protein 42 // 1p36.23-p36.11 // 54455 /// BC043410 // FBXO42 // F-box protein 42 // 1p36.23-p36.11 // 54455
down	3990512	-0.403038	9.59142	-2.85212	0.0100863	0.244108	-3.16359	NM_018990 // SASH3 // SAM and SH3 domain containing 3 // Xq26 // 54440 /// ENST00000356892 // SASH3 // SAM and SH3 domain containing 3 // Xq26 // 54440 /// BC051881 // SASH3 // SAM and SH3 domain containing 3 // Xq26 // 54440
up	3619165	0.147513	10.3377	2.85032	0.0101264	0.244761	-3.16731	NM_003134 // SRP14 // signal recognition particle 14kDa (homologous Alu RNA binding protein) // 15q22 // 6727 /// ENST00000267884 // SRP14 // signal recognition particle 14kDa (homologous Alu RNA binding protein) // 15q22 // 6727 /// AB061546 // SRP14 // signal recognition particle 14kDa (homologous Alu RNA binding protein) // 15q22 // 6727
down	3940992	-0.289041	7.7175	-2.84879	0.0101604	0.245267	-3.17046	NM_020437 // ASPHD2 // aspartate beta-hydroxylase domain containing 2 // 22q12.1 // 57168 /// ENST00000382701 // ASPHD2 // aspartate beta-hydroxylase domain containing 2 // 22q12.1 // 57168 /// BC036753 // ASPHD2 // aspartate beta-hydroxylase domain containing 2 // 22q12.1 // 57168 /// ENST00000215906 // ASPHD2 // aspartate beta-hydroxylase domain containing 2 // 22q12.1 // 57168
up	3656990	0.241397	6.31658	2.84584	0.0102267	0.246547	-3.17655	NM_000632 // ITGAM // integrin, alpha M (complement component 3 receptor 3 subunit) // 16p11.2 // 3684 /// ENST00000287497 // ITGAM // integrin, alpha M (complement component 3 receptor 3 subunit) // 16p11.2 // 3684 /// J03925 // ITGAM // integrin, alpha M (complement component 3 receptor 3 subunit) // 16p11.2 // 3684
down	3522644	-0.513224	5.73474	-2.84451	0.0102567	0.246746	-3.1793	NM_005292 // GPR18 // G protein-coupled receptor 18 // 13q32 // 2841 /// NM_001098200 // GPR18 // G protein-coupled receptor 18 // 13q32 // 2841 /// ENST00000340807 // GPR18 // G protein-coupled receptor 18 // 13q32 // 2841 /// ENST00000397473 // GPR18 // G protein-coupled receptor 18 // 13q32 // 2841 /// ENST00000397470 // GPR18 // G protein-coupled receptor 18 // 13q32 // 2841 /// BC066927 // G…
down	2516023	-0.349269	7.74102	-2.8443	0.0102613	0.246746	-3.17972	NM_031942 // CDCA7 // cell division cycle associated 7 // 2q31 // 83879 /// NM_145810 // CDCA7 // cell division cycle associated 7 // 2q31 // 83879 /// ENST00000306721 // CDCA7 // cell division cycle associated 7 // 2q31 // 83879 /// ENST00000347703 // CDCA7 // cell division cycle associated 7 // 2q31 // 83879 /// ENST00000392567 // CDCA7 // cell division cycle associated 7 // 2q31 // 83879 /// A…
down	2531233	-0.242507	8.91494	-2.84236	0.0103052	0.247482	-3.18373	NM_007237 // SP140 // SP140 nuclear body protein // 2q37.1 // 11262 /// NM_001005176 // SP140 // SP140 nuclear body protein // 2q37.1 // 11262 /// ENST00000392045 // SP140 // SP140 nuclear body protein // 2q37.1 // 11262 /// ENST00000373645 // SP140 // SP140 nuclear body protein // 2q37.1 // 11262 /// U36500 // SP140 // SP140 nuclear body protein // 2q37.1 // 11262 /// ENST00000181092 // SP140 //…
down	3689880	-0.265721	9.20401	-2.84178	0.0103184	0.247482	-3.18492	NM_198490 // RAB43 // RAB43, member RAS oncogene family // 3q21.3 // 339122 /// NM_024745 // SHCBP1 // SHC SH2-domain binding protein 1 // 16q11.2 // 79801 /// ENST00000303383 // SHCBP1 // SHC SH2-domain binding protein 1 // 16q11.2 // 79801 /// ENST00000393308 // RAB43 // RAB43, member RAS oncogene family // 3q21.3 // 339122 /// ENST00000393308 // ISY1 // ISY1 splicing factor homolog (S. cerevis…
up	3158320	0.15146	8.58733	2.84016	0.010355	0.248043	-3.18825	NM_012079 // DGAT1 // diacylglycerol O-acyltransferase homolog 1 (mouse) // 8q24.3 // 8694 /// BC023565 // DGAT1 // diacylglycerol O-acyltransferase homolog 1 (mouse) // 8q24.3 // 8694 /// ENST00000377375 // LOC100131064 // similar to HSF1 protein // 8q24.3 // 100131064 /// ENST00000377375 // HSF1 // heat shock transcription factor 1 // 8q24.3 // 3297 /// ENST00000332324 // LOC727765 // similar t…
down	2653902	-0.215287	7.68265	-2.83802	0.0104039	0.248748	-3.19267	NM_016331 // ZNF639 // zinc finger protein 639 // 3q26.32 // 51193 /// ENST00000326361 // ZNF639 // zinc finger protein 639 // 3q26.32 // 51193 /// AF003924 // ZNF639 // zinc finger protein 639 // 3q26.32 // 51193
down	4011989	-0.204395	7.39551	-2.83754	0.0104147	0.248748	-3.19364	NM_001504 // CXCR3 // chemokine (C-X-C motif) receptor 3 // Xq13 // 2833 /// ENST00000373693 // CXCR3 // chemokine (C-X-C motif) receptor 3 // Xq13 // 2833 /// AF469635 // CXCR3 // chemokine (C-X-C motif) receptor 3 // Xq13 // 2833 /// ENST00000373691 // CXCR3 // chemokine (C-X-C motif) receptor 3 // Xq13 // 2833 /// ENST00000373687 // CXCR3 // chemokine (C-X-C motif) receptor 3 // Xq13 // 2833
down	3715368	-0.216062	8.54906	-2.83712	0.0104244	0.248748	-3.19451	NM_016231 // NLK // nemo-like kinase // 17q11.2 // 51701 /// ENST00000262393 // NLK // nemo-like kinase // 17q11.2 // 51701 /// BC064663 // NLK // nemo-like kinase // 17q11.2 // 51701
up	3945585	0.237228	9.21831	2.8343	0.0104893	0.24998	-3.20033	NM_152426 // APOBEC3D // apolipoprotein B mRNA editing enzyme, catalytic polypeptide-like 3D // 22q13.1-q13.2 // 140564 /// ENST00000381572 // APOBEC3D // apolipoprotein B mRNA editing enzyme, catalytic polypeptide-like 3D // 22q13.1-q13.2 // 140564 /// EU527884 // APOBEC3D // apolipoprotein B mRNA editing enzyme, catalytic polypeptide-like 3D // 22q13.1-q13.2 // 140564 /// ENST00000216099 // APO…
up	3226005	0.261985	8.3463	2.8335	0.0105077	0.250099	-3.20197	NM_001002913 // PTRH1 // peptidyl-tRNA hydrolase 1 homolog (S. cerevisiae) // 9q34.11 // 138428 /// ENST00000335223 // PTRH1 // peptidyl-tRNA hydrolase 1 homolog (S. cerevisiae) // 9q34.11 // 138428 /// AK090922 // PTRH1 // peptidyl-tRNA hydrolase 1 homolog (S. cerevisiae) // 9q34.11 // 138428
up	2674229	0.212752	11.1593	2.8237	0.010736	0.255208	-3.22211	NM_201397 // GPX1 // glutathione peroxidase 1 // 3p21.3 // 2876 /// NM_000581 // GPX1 // glutathione peroxidase 1 // 3p21.3 // 2876 /// ENST00000388829 // GPX1 // glutathione peroxidase 1 // 3p21.3 // 2876 /// Y00433 // GPX1 // glutathione peroxidase 1 // 3p21.3 // 2876
up	3316149	0.248186	7.42776	2.82056	0.0108103	0.256648	-3.22857	NM_022772 // EPS8L2 // EPS8-like 2 // 11p15.5 // 64787 /// ENST00000318562 // EPS8L2 // EPS8-like 2 // 11p15.5 // 64787 /// AK122903 // EPS8L2 // EPS8-like 2 // 11p15.5 // 64787
up	3869784	0.292037	7.29162	2.8188	0.0108522	0.257229	-3.23219	NM_006969 // ZNF28 // zinc finger protein 28 // 19q // 7576 /// ENST00000360272 // ZNF28 // zinc finger protein 28 // 19q // 7576 /// AK131368 // ZNF28 // zinc finger protein 28 // 19q // 7576
down	2871176	-0.211787	9.72474	-2.81837	0.0108623	0.257229	-3.23306	NM_005669 // REEP5 // receptor accessory protein 5 // 5q22-q23 // 7905 /// ENST00000379638 // REEP5 // receptor accessory protein 5 // 5q22-q23 // 7905 /// BC000232 // REEP5 // receptor accessory protein 5 // 5q22-q23 // 7905 /// ENST00000261482 // REEP5 // receptor accessory protein 5 // 5q22-q23 // 7905
down	3608220	-0.190959	8.27703	-2.81713	0.0108919	0.257493	-3.23562	NM_022769 // CRTC3 // CREB regulated transcription coactivator 3 // 15q26.1 // 64784 /// NM_001042574 // CRTC3 // CREB regulated transcription coactivator 3 // 15q26.1 // 64784 /// NM_002157 // HSPE1 // heat shock 10kDa protein 1 (chaperonin 10) // 2q33.1 // 3336 /// ENST00000268184 // CRTC3 // CREB regulated transcription coactivator 3 // 15q26.1 // 64784 /// U07550 // HSPE1 // heat shock 10kDa …
down	2628260	-0.403906	7.41328	-2.81675	0.0109009	0.257493	-3.23639	NM_032505 // KBTBD8 // kelch repeat and BTB (POZ) domain containing 8 // 3p14 // 84541 /// ENST00000295568 // KBTBD8 // kelch repeat and BTB (POZ) domain containing 8 // 3p14 // 84541 /// AK096640 // KBTBD8 // kelch repeat and BTB (POZ) domain containing 8 // 3p14 // 84541
up	3862068	0.24222	6.6752	2.81486	0.0109461	0.258087	-3.24027	NM_152361 // EID2B // EP300 interacting inhibitor of differentiation 2B // 19q13.2 // 126272 /// ENST00000326282 // EID2B // EP300 interacting inhibitor of differentiation 2B // 19q13.2 // 126272 /// BC009725 // EID2B // EP300 interacting inhibitor of differentiation 2B // 19q13.2 // 126272
down	3127199	-0.284444	7.66185	-2.81395	0.0109681	0.258087	-3.24215	NM_003974 // DOK2 // docking protein 2, 56kDa // 8p21.3 // 9046 /// ENST00000276420 // DOK2 // docking protein 2, 56kDa // 8p21.3 // 9046 /// BC032623 // DOK2 // docking protein 2, 56kDa // 8p21.3 // 9046
up	3834837	0.216905	8.28889	2.81359	0.0109767	0.258087	-3.24288	NM_001410 // MEGF8 // multiple EGF-like-domains 8 // 19q12 // 1954 /// AF497566 // MEGF8 // multiple EGF-like-domains 8 // 19q12 // 1954
down	2329669	-0.156444	4.48886	-2.8134	0.0109812	0.258087	-3.24327	NM_024772 // ZMYM1 // zinc finger, MYM-type 1 // 1p34.3 // 79830 /// ENST00000359858 // ZMYM1 // zinc finger, MYM-type 1 // 1p34.3 // 79830 /// ENST00000373330 // ZMYM1 // zinc finger, MYM-type 1 // 1p34.3 // 79830 /// BC037313 // ZMYM1 // zinc finger, MYM-type 1 // 1p34.3 // 79830 /// ENST00000373329 // ZMYM1 // zinc finger, MYM-type 1 // 1p34.3 // 79830
up	3255402	0.266011	8.08603	2.81255	0.0110017	0.258243	-3.24501	NM_018999 // KIAA1128 // KIAA1128 // 10q23.1 // 54462 /// ENST00000224756 // KIAA1128 // KIAA1128 // 10q23.1 // 54462 /// AF241785 // KIAA1128 // KIAA1128 // 10q23.1 // 54462 /// ENST00000372088 // KIAA1128 // KIAA1128 // 10q23.1 // 54462 /// ENST00000359979 // KIAA1128 // KIAA1128 // 10q23.1 // 54462
up	3779950	0.284613	7.804	2.80991	0.0110656	0.259167	-3.25043	NM_181481 // C18orf1 // chromosome 18 open reading frame 1 // 18p11.2 // 753 /// NM_181482 // C18orf1 // chromosome 18 open reading frame 1 // 18p11.2 // 753 /// NM_004338 // C18orf1 // chromosome 18 open reading frame 1 // 18p11.2 // 753 /// NM_181483 // C18orf1 // chromosome 18 open reading frame 1 // 18p11.2 // 753 /// NM_001003674 // C18orf1 // chromosome 18 open reading frame 1 // 18p11.2 //…
down	4052378	-0.204872	7.67734	-2.80978	0.0110688	0.259167	-3.2507	NM_180699 // U1SNRNPBP // U11/U12 snRNP 35K // 12q24.31 // 11066 /// NM_180703 // U1SNRNPBP // U11/U12 snRNP 35K // 12q24.31 // 11066 /// NM_022717 // U1SNRNPBP // U11/U12 snRNP 35K // 12q24.31 // 11066 /// ENST00000392420 // U1SNRNPBP // U11/U12 snRNP 35K // 12q24.31 // 11066 /// ENST00000350887 // U1SNRNPBP // U11/U12 snRNP 35K // 12q24.31 // 11066 /// ENST00000361485 // U1SNRNPBP // U11/U12 sn…
down	3542847	-0.201679	10.094	-2.80865	0.0110961	0.259481	-3.253	NM_015556 // SIPA1L1 // signal-induced proliferation-associated 1 like 1 // 14q24.2 // 26037 /// NR_001276 // SNORD56B // small nucleolar RNA, C/D box 56B // 14q24.2 // 319139 /// ENST00000358550 // SIPA1L1 // signal-induced proliferation-associated 1 like 1 // 14q24.2 // 26037 /// ENST00000381232 // SIPA1L1 // signal-induced proliferation-associated 1 like 1 // 14q24.2 // 26037 /// AK122930 // S…
up	3540136	0.175544	7.204	2.80805	0.0111108	0.259501	-3.25424	NM_021979 // HSPA2 // heat shock 70kDa protein 2 // 14q24.1 // 3306 /// ENST00000394709 // HSPA2 // heat shock 70kDa protein 2 // 14q24.1 // 3306 /// ENST00000247207 // HSPA2 // heat shock 70kDa protein 2 // 14q24.1 // 3306 /// BC036107 // HSPA2 // heat shock 70kDa protein 2 // 14q24.1 // 3306
up	3902489	0.262455	10.2087	2.80735	0.0111278	0.259575	-3.25568	NM_138578 // BCL2L1 // BCL2-like 1 // 20q11.21 // 598 /// NM_001191 // BCL2L1 // BCL2-like 1 // 20q11.21 // 598 /// ENST00000376062 // BCL2L1 // BCL2-like 1 // 20q11.21 // 598 /// ENST00000307677 // BCL2L1 // BCL2-like 1 // 20q11.21 // 598 /// ENST00000376055 // BCL2L1 // BCL2-like 1 // 20q11.21 // 598 /// ENST00000376060 // BCL2L1 // BCL2-like 1 // 20q11.21 // 598 /// BC019307 // BCL2L1 // BCL2-…
up	3693141	0.231861	7.22565	2.80528	0.0111783	0.260159	-3.25991	NM_015993 // PLLP // plasma membrane proteolipid (plasmolipin) // 16q13 // 51090 /// ENST00000219207 // PLLP // plasma membrane proteolipid (plasmolipin) // 16q13 // 51090 /// BC002760 // PLLP // plasma membrane proteolipid (plasmolipin) // 16q13 // 51090
down	3607698	-0.307779	7.86005	-2.80507	0.0111834	0.260159	-3.26034	NM_152259 // C15orf42 // chromosome 15 open reading frame 42 // 15q26.1 // 90381 /// ENST00000268138 // C15orf42 // chromosome 15 open reading frame 42 // 15q26.1 // 90381 /// BC033209 // C15orf42 // chromosome 15 open reading frame 42 // 15q26.1 // 90381 /// ENST00000343406 // C15orf42 // chromosome 15 open reading frame 42 // 15q26.1 // 90381
up	2639129	0.300226	6.40574	2.80462	0.0111946	0.260159	-3.26128	NM_032839 // DIRC2 // disrupted in renal carcinoma 2 // 3q21.1 // 84925 /// ENST00000261038 // DIRC2 // disrupted in renal carcinoma 2 // 3q21.1 // 84925 /// ENST00000324630 // DIRC2 // disrupted in renal carcinoma 2 // 3q21.1 // 84925 /// AK075158 // DIRC2 // disrupted in renal carcinoma 2 // 3q21.1 // 84925
down	3503816	-0.245438	5.10597	-2.80365	0.0112183	0.260387	-3.26326	NM_199254 // TPTE2 // transmembrane phosphoinositide 3-phosphatase and tensin homolog 2 // 13q12.11 // 93492 /// NM_130785 // TPTE2 // transmembrane phosphoinositide 3-phosphatase and tensin homolog 2 // 13q12.11 // 93492 /// ENST00000343548 // TPTE2 // transmembrane phosphoinositide 3-phosphatase and tensin homolog 2 // 13q12.11 // 93492 /// ENST00000255310 // TPTE2 // transmembrane phosphoinosi…
up	3131720	0.199358	8.54438	2.79812	0.0113548	0.263229	-3.27458	NM_018310 // BRF2 // BRF2, subunit of RNA polymerase III transcription initiation factor, BRF1-like // 8p12 // 55290 /// ENST00000220659 // BRF2 // BRF2, subunit of RNA polymerase III transcription initiation factor, BRF1-like // 8p12 // 55290 /// AF206673 // BRF2 // BRF2, subunit of RNA polymerase III transcription initiation factor, BRF1-like // 8p12 // 55290
up	3362468	0.449357	5.90957	2.79618	0.0114033	0.264026	-3.27856	NM_030962 // SBF2 // SET binding factor 2 // 11p15.4 // 81846 /// ENST00000256190 // SBF2 // SET binding factor 2 // 11p15.4 // 81846 /// AY234241 // SBF2 // SET binding factor 2 // 11p15.4 // 81846
down	2932928	-0.233712	9.1168	-2.79298	0.0114833	0.265189	-3.28511	NM_017519 // ARID1B // AT rich interactive domain 1B (SWI1-like) // 6q25.1 // 57492 /// NM_020732 // ARID1B // AT rich interactive domain 1B (SWI1-like) // 6q25.1 // 57492 /// NM_175863 // ARID1B // AT rich interactive domain 1B (SWI1-like) // 6q25.1 // 57492 /// ENST00000350026 // ARID1B // AT rich interactive domain 1B (SWI1-like) // 6q25.1 // 57492 /// ENST00000275248 // ARID1B // AT rich inte…
down	3511031	-0.207402	9.93014	-2.79237	0.0114987	0.265189	-3.28636	NM_172373 // ELF1 // E74-like factor 1 (ets domain transcription factor) // 13q13 // 1997 /// ENST00000239882 // ELF1 // E74-like factor 1 (ets domain transcription factor) // 13q13 // 1997 /// ENST00000379498 // ELF1 // E74-like factor 1 (ets domain transcription factor) // 13q13 // 1997 /// M82882 // ELF1 // E74-like factor 1 (ets domain transcription factor) // 13q13 // 1997
up	3731228	0.217093	8.43198	2.79159	0.0115182	0.265189	-3.28794	NM_138363 // CCDC45 // coiled-coil domain containing 45 // 17q24.1 // 90799 /// ENST00000269064 // CCDC45 // coiled-coil domain containing 45 // 17q24.1 // 90799 /// BC009518 // CCDC45 // coiled-coil domain containing 45 // 17q24.1 // 90799 /// ENST00000397727 // CCDC45 // coiled-coil domain containing 45 // 17q24.1 // 90799
down	3823583	-0.322929	8.41029	-2.79129	0.0115259	0.265189	-3.28856	ENST00000253680 // HSH2D // hematopoietic SH2 domain containing // 19p13.11 // 84941 /// ENST00000397369 // HSH2D // hematopoietic SH2 domain containing // 19p13.11 // 84941 /// BC025237 // HSH2D // hematopoietic SH2 domain containing // 19p13.11 // 84941 /// ENST00000397372 // HSH2D // hematopoietic SH2 domain containing // 19p13.11 // 84941 /// AK131222 // HSH2D // hematopoietic SH2 domain cont…
down	2523354	-0.189384	7.15581	-2.79089	0.011536	0.265189	-3.28938	NM_173511 // ALS2CR13 // amyotrophic lateral sclerosis 2 (juvenile) chromosome region, candidate 13 // 2q33.1 // 150864 /// ENST00000303116 // ALS2CR13 // amyotrophic lateral sclerosis 2 (juvenile) chromosome region, candidate 13 // 2q33.1 // 150864 /// BC106906 // ALS2CR13 // amyotrophic lateral sclerosis 2 (juvenile) chromosome region, candidate 13 // 2q33.1 // 150864 /// ENST00000392238 // ALS…
down	2666566	-0.222799	9.31994	-2.79026	0.0115517	0.265189	-3.29066	NM_018297 // NGLY1 // N-glycanase 1 // 3p24.2 // 55768 /// ENST00000280700 // NGLY1 // N-glycanase 1 // 3p24.2 // 55768 /// BC007226 // NGLY1 // N-glycanase 1 // 3p24.2 // 55768 /// ENST00000308710 // NGLY1 // N-glycanase 1 // 3p24.2 // 55768 /// ENST00000396649 // NGLY1 // N-glycanase 1 // 3p24.2 // 55768 /// ENST00000280699 // NGLY1 // N-glycanase 1 // 3p24.2 // 55768
down	3606304	-0.18854	9.46764	-2.79022	0.0115527	0.265189	-3.29074	NM_006738 // AKAP13 // A kinase (PRKA) anchor protein 13 // 15q24-q25 // 11214 /// NM_007200 // AKAP13 // A kinase (PRKA) anchor protein 13 // 15q24-q25 // 11214 /// NM_144767 // AKAP13 // A kinase (PRKA) anchor protein 13 // 15q24-q25 // 11214 /// NM_001444 // FABP5 // fatty acid binding protein 5 (psoriasis-associated) // 8q21.13 // 2171 /// ENST00000394518 // AKAP13 // A kinase (PRKA) anchor p…
down	3946095	-0.511577	6.46878	-2.78872	0.0115907	0.265733	-3.29381	NM_004810 // GRAP2 // GRB2-related adaptor protein 2 // 22q13.2 // 9402 /// ENST00000344138 // GRAP2 // GRB2-related adaptor protein 2 // 22q13.2 // 9402 /// BC026002 // GRAP2 // GRB2-related adaptor protein 2 // 22q13.2 // 9402
down	3188993	-0.187021	9.85583	-2.78669	0.0116423	0.266551	-3.29796	NM_030978 // ARPC5L // actin related protein 2/3 complex, subunit 5-like // 9q33.3 // 81873 /// ENST00000353214 // ARPC5L // actin related protein 2/3 complex, subunit 5-like // 9q33.3 // 81873 /// ENST00000259477 // ARPC5L // actin related protein 2/3 complex, subunit 5-like // 9q33.3 // 81873 /// AK056174 // ARPC5L // actin related protein 2/3 complex, subunit 5-like // 9q33.3 // 81873
up	3026988	0.117948	10.4577	2.7862	0.0116548	0.266551	-3.29897	NM_016019 // LUC7L2 // LUC7-like 2 (S. cerevisiae) // 7q34 // 51631 /// ENST00000354926 // LUC7L2 // LUC7-like 2 (S. cerevisiae) // 7q34 // 51631 /// BC042625 // LUC7L2 // LUC7-like 2 (S. cerevisiae) // 7q34 // 51631 /// ENST00000263545 // LUC7L2 // LUC7-like 2 (S. cerevisiae) // 7q34 // 51631
up	2408643	0.223544	7.0654	2.77734	0.0118826	0.271429	-3.31706	NM_001956 // EDN2 // endothelin 2 // 1p34 // 1907 /// ENST00000372587 // EDN2 // endothelin 2 // 1p34 // 1907 /// M65199 // EDN2 // endothelin 2 // 1p34 // 1907
down	3960246	-0.174378	8.19939	-2.7743	0.0119617	0.272902	-3.32326	NM_138797 // ANKRD54 // ankyrin repeat domain 54 // 22q13.1 // 129138 /// ENST00000215941 // ANKRD54 // ankyrin repeat domain 54 // 22q13.1 // 129138 /// BC014641 // ANKRD54 // ankyrin repeat domain 54 // 22q13.1 // 129138
down	3259253	-0.192796	10.2912	-2.77148	0.0120356	0.274253	-3.32901	NM_001776 // ENTPD1 // ectonucleoside triphosphate diphosphohydrolase 1 // 10q24 // 953 /// NM_001098175 // ENTPD1 // ectonucleoside triphosphate diphosphohydrolase 1 // 10q24 // 953 /// ENST00000371207 // ENTPD1 // ectonucleoside triphosphate diphosphohydrolase 1 // 10q24 // 953 /// ENST00000371203 // ENTPD1 // ectonucleoside triphosphate diphosphohydrolase 1 // 10q24 // 953 /// ENST00000371205 …
down	3261820	-0.214986	8.90321	-2.77092	0.0120505	0.274258	-3.33017	NM_030912 // TRIM8 // tripartite motif-containing 8 // 10q24.3 // 81603 /// ENST00000369896 // TRIM8 // tripartite motif-containing 8 // 10q24.3 // 81603 /// ENST00000302424 // TRIM8 // tripartite motif-containing 8 // 10q24.3 // 81603 /// AF281046 // TRIM8 // tripartite motif-containing 8 // 10q24.3 // 81603
down	2482505	-0.251803	9.45729	-2.7692	0.0120957	0.274952	-3.33367	NM_003128 // SPTBN1 // spectrin, beta, non-erythrocytic 1 // 2p21 // 6711 /// NM_178313 // SPTBN1 // spectrin, beta, non-erythrocytic 1 // 2p21 // 6711 /// ENST00000356805 // SPTBN1 // spectrin, beta, non-erythrocytic 1 // 2p21 // 6711 /// ENST00000333896 // SPTBN1 // spectrin, beta, non-erythrocytic 1 // 2p21 // 6711 /// AF327441 // SPTBN1 // spectrin, beta, non-erythrocytic 1 // 2p21 // 6711 //…
down	3269587	-0.322358	8.79216	-2.76557	0.0121919	0.276802	-3.34106	NM_015608 // C10orf137 // chromosome 10 open reading frame 137 // 10q26.13-q26.2 // 26098 /// ENST00000337623 // C10orf137 // chromosome 10 open reading frame 137 // 10q26.13-q26.2 // 26098 /// BC026172 // C10orf137 // chromosome 10 open reading frame 137 // 10q26.13-q26.2 // 26098 /// ENST00000356792 // C10orf137 // chromosome 10 open reading frame 137 // 10q26.13-q26.2 // 26098 /// ENST00000392…
down	2929127	-0.270682	7.98629	-2.764	0.0122337	0.277415	-3.34426	NM_003764 // STX11 // syntaxin 11 // 6q24.2 // 8676 /// ENST00000367568 // STX11 // syntaxin 11 // 6q24.2 // 8676 /// BC033519 // STX11 // syntaxin 11 // 6q24.2 // 8676
down	3456049	-0.251153	10.87	-2.76212	0.0122839	0.278217	-3.34809	NM_000889 // ITGB7 // integrin, beta 7 // 12q13.13 // 3695 /// ENST00000267082 // ITGB7 // integrin, beta 7 // 12q13.13 // 3695 /// BC015916 // ITGB7 // integrin, beta 7 // 12q13.13 // 3695 /// ENST00000338737 // ITGB7 // integrin, beta 7 // 12q13.13 // 3695
down	3853453	-0.256292	9.66276	-2.76056	0.0123257	0.27834	-3.35126	NM_022904 // FLJ21438 // hypothetical protein FLJ21438 // 19p13.12 // 64926 /// BC030281 // FLJ21438 // hypothetical protein FLJ21438 // 19p13.12 // 64926 /// ENST00000343625 // FLJ21438 // hypothetical protein FLJ21438 // 19p13.12 // 64926 /// AK024488 // FLJ21438 // hypothetical protein FLJ21438 // 19p13.12 // 64926
up	2907754	0.18673	7.94173	2.76039	0.0123303	0.27834	-3.35161	NM_015089 // PARC // p53-associated parkin-like cytoplasmic protein // 6p21.1 // 23113 /// ENST00000252050 // PARC // p53-associated parkin-like cytoplasmic protein // 6p21.1 // 23113 /// AY145132 // PARC // p53-associated parkin-like cytoplasmic protein // 6p21.1 // 23113 /// ENST00000354495 // PARC // p53-associated parkin-like cytoplasmic protein // 6p21.1 // 23113 /// ENST00000372647 // PARC …
up	2638077	0.346981	9.77287	2.76025	0.012334	0.27834	-3.35189	NM_015900 // PLA1A // phospholipase A1 member A // 3q13.13-q13.2 // 51365 /// ENST00000273371 // PLA1A // phospholipase A1 member A // 3q13.13-q13.2 // 51365 /// AF035268 // PLA1A // phospholipase A1 member A // 3q13.13-q13.2 // 51365
down	2890326	-0.162212	8.31603	-2.75717	0.0124171	0.279879	-3.35816	NM_198868 // TBC1D9B // TBC1 domain family, member 9B (with GRAM domain) // 5q35.3 // 23061 /// NM_015043 // TBC1D9B // TBC1 domain family, member 9B (with GRAM domain) // 5q35.3 // 23061 /// ENST00000356834 // TBC1D9B // TBC1 domain family, member 9B (with GRAM domain) // 5q35.3 // 23061 /// ENST00000355235 // TBC1D9B // TBC1 domain family, member 9B (with GRAM domain) // 5q35.3 // 23061 /// ENS…
up	3235414	0.230473	8.11485	2.75544	0.0124642	0.280601	-3.36169	NM_018144 // SEC61A2 // Sec61 alpha 2 subunit (S. cerevisiae) // 10p14 // 55176 /// ENST00000298428 // SEC61A2 // Sec61 alpha 2 subunit (S. cerevisiae) // 10p14 // 55176 /// ENST00000379033 // SEC61A2 // Sec61 alpha 2 subunit (S. cerevisiae) // 10p14 // 55176 /// ENST00000304267 // SEC61A2 // Sec61 alpha 2 subunit (S. cerevisiae) // 10p14 // 55176 /// ENST00000379041 // SEC61A2 // Sec61 alpha 2 s…
up	2573232	0.141275	9.78254	2.75462	0.0124864	0.280765	-3.36336	NR_000034 // TMEM185B // transmembrane protein 185B (pseudogene) // 2q14.2 // 79134 /// BC080607 // TMEM185B // transmembrane protein 185B (pseudogene) // 2q14.2 // 79134 /// ENST00000315425 // TMEM185B // transmembrane protein 185B (pseudogene) // 2q14.2 // 79134 /// AK090980 // LOC151146 // hypothetical protein LOC151146 // 2q14.2 // 151146
up	3941793	0.229902	5.96524	2.75294	0.0125322	0.281238	-3.36677	NM_001039570 // KREMEN1 // kringle containing transmembrane protein 1 // 22q12.1 // 83999 /// NM_001039571 // KREMEN1 // kringle containing transmembrane protein 1 // 22q12.1 // 83999 /// ENST00000400338 // KREMEN1 // kringle containing transmembrane protein 1 // 22q12.1 // 83999 /// ENST00000400335 // KREMEN1 // kringle containing transmembrane protein 1 // 22q12.1 // 83999 /// ENST00000327813 /…
up	3590129	0.149514	8.04303	2.75274	0.0125376	0.281238	-3.36717	NM_001077268 // ZFYVE19 // zinc finger, FYVE domain containing 19 // 15q15.1 // 84936 /// ENST00000355341 // ZFYVE19 // zinc finger, FYVE domain containing 19 // 15q15.1 // 84936 /// ENST00000299173 // ZFYVE19 // zinc finger, FYVE domain containing 19 // 15q15.1 // 84936 /// ENST00000336455 // ZFYVE19 // zinc finger, FYVE domain containing 19 // 15q15.1 // 84936 /// AB209224 // ZFYVE19 // zinc fi…
up	3105777	0.297253	8.79749	2.75191	0.0125604	0.281414	-3.36887	NM_007013 // WWP1 // WW domain containing E3 ubiquitin protein ligase 1 // 8q21 // 11059 /// ENST00000265428 // WWP1 // WW domain containing E3 ubiquitin protein ligase 1 // 8q21 // 11059 /// BC036065 // WWP1 // WW domain containing E3 ubiquitin protein ligase 1 // 8q21 // 11059 /// ENST00000341922 // WWP1 // WW domain containing E3 ubiquitin protein ligase 1 // 8q21 // 11059 /// ENST00000349423 …
up	2353477	0.146873	11.7504	2.74076	0.0128689	0.28798	-3.39151	NM_000701 // ATP1A1 // ATPase, Na+/K+ transporting, alpha 1 polypeptide // 1p21 // 476 /// NM_001001586 // ATP1A1 // ATPase, Na+/K+ transporting, alpha 1 polypeptide // 1p21 // 476 /// ENST00000295598 // ATP1A1 // ATPase, Na+/K+ transporting, alpha 1 polypeptide // 1p21 // 476 /// ENST00000339159 // ATP1A1 // ATPase, Na+/K+ transporting, alpha 1 polypeptide // 1p21 // 476 /// ENST00000369494 // A…
down	3887165	-0.150373	8.25103	-2.73963	0.0129005	0.288343	-3.3938	NM_022104 // PCIF1 // PDX1 C-terminal inhibiting factor 1 // 20q13.12 // 63935 /// ENST00000372409 // PCIF1 // PDX1 C-terminal inhibiting factor 1 // 20q13.12 // 63935 /// AB050014 // PCIF1 // PDX1 C-terminal inhibiting factor 1 // 20q13.12 // 63935
down	3862650	-0.23042	7.28056	-2.73703	0.012974	0.289476	-3.39909	NM_013368 // SERTAD3 // SERTA domain containing 3 // 19q13.2 // 29946 /// NM_203344 // SERTAD3 // SERTA domain containing 3 // 19q13.2 // 29946 /// ENST00000392028 // SERTAD3 // SERTA domain containing 3 // 19q13.2 // 29946 /// ENST00000322354 // SERTAD3 // SERTA domain containing 3 // 19q13.2 // 29946 /// AF192529 // SERTAD3 // SERTA domain containing 3 // 19q13.2 // 29946
up	3375582	0.221189	7.80825	2.73671	0.012983	0.289476	-3.39974	NM_021727 // FADS3 // fatty acid desaturase 3 // 11q12-q13.1 // 3995 /// ENST00000278829 // FADS3 // fatty acid desaturase 3 // 11q12-q13.1 // 3995 /// ENST00000337189 // FADS3 // fatty acid desaturase 3 // 11q12-q13.1 // 3995 /// AB209356 // FADS3 // fatty acid desaturase 3 // 11q12-q13.1 // 3995
down	2824354	-0.210369	8.45624	-2.73613	0.0129991	0.289476	-3.4009	NM_152624 // DCP2 // DCP2 decapping enzyme homolog (S. cerevisiae) // 5q22.2 // 167227 /// ENST00000389063 // DCP2 // DCP2 decapping enzyme homolog (S. cerevisiae) // 5q22.2 // 167227 /// AY135173 // DCP2 // DCP2 decapping enzyme homolog (S. cerevisiae) // 5q22.2 // 167227 /// ENST00000389064 // DCP2 // DCP2 decapping enzyme homolog (S. cerevisiae) // 5q22.2 // 167227
up	3191176	0.132265	7.54627	2.73564	0.0130131	0.289476	-3.4019	NM_006676 // USP20 // ubiquitin specific peptidase 20 // 9q34.11 // 10868 /// NM_001008563 // USP20 // ubiquitin specific peptidase 20 // 9q34.11 // 10868 /// NM_001110303 // USP20 // ubiquitin specific peptidase 20 // 9q34.11 // 10868 /// ENST00000315480 // USP20 // ubiquitin specific peptidase 20 // 9q34.11 // 10868 /// ENST00000358355 // USP20 // ubiquitin specific peptidase 20 // 9q34.11 // 1…
down	3605832	-0.146778	8.58974	-2.7348	0.0130368	0.289659	-3.4036	NM_014630 // ZNF592 // zinc finger protein 592 // 15q25.3 // 9640 /// ENST00000299927 // ZNF592 // zinc finger protein 592 // 15q25.3 // 9640 /// D86966 // ZNF592 // zinc finger protein 592 // 15q25.3 // 9640
down	2888800	-0.174229	7.99272	-2.73396	0.0130607	0.289845	-3.4053	NM_080881 // DBN1 // drebrin 1 // 5q35.3 // 1627 /// NM_004395 // DBN1 // drebrin 1 // 5q35.3 // 1627 /// ENST00000292385 // DBN1 // drebrin 1 // 5q35.3 // 1627 /// ENST00000309007 // DBN1 // drebrin 1 // 5q35.3 // 1627 /// ENST00000393563 // DBN1 // drebrin 1 // 5q35.3 // 1627 /// AL110225 // DBN1 // drebrin 1 // 5q35.3 // 1627
up	3450775	0.240263	8.48928	2.72851	0.0132164	0.292952	-3.41635	NM_017641 // KIF21A // kinesin family member 21A // 12q12 // 55605 /// ENST00000361961 // KIF21A // kinesin family member 21A // 12q12 // 55605 /// AB290166 // KIF21A // kinesin family member 21A // 12q12 // 55605 /// ENST00000361418 // KIF21A // kinesin family member 21A // 12q12 // 55605 /// ENST00000395670 // KIF21A // kinesin family member 21A // 12q12 // 55605 /// ENST00000341813 // KIF21A /…
down	2427619	-0.66689	6.78689	-2.72739	0.0132487	0.293204	-3.41863	NM_002232 // KCNA3 // potassium voltage-gated channel, shaker-related subfamily, member 3 // 1p13.3 // 3738 /// ENST00000369769 // KCNA3 // potassium voltage-gated channel, shaker-related subfamily, member 3 // 1p13.3 // 3738 /// M85217 // KCNA3 // potassium voltage-gated channel, shaker-related subfamily, member 3 // 1p13.3 // 3738
up	2318170	0.166793	7.71459	2.72677	0.0132664	0.293204	-3.41987	NM_207396 // RNF207 // ring finger protein 207 // 1p36.31 // 388591 /// ENST00000377939 // RNF207 // ring finger protein 207 // 1p36.31 // 388591 /// ENST00000377948 // RNF207 // ring finger protein 207 // 1p36.31 // 388591 /// ENST00000377956 // RNF207 // ring finger protein 207 // 1p36.31 // 388591 /// ENST00000289214 // RNF207 // ring finger protein 207 // 1p36.31 // 388591 /// AK056658 // RNF…
down	3175119	-0.177542	10.2182	-2.72648	0.0132747	0.293204	-3.42046	NM_012383 // OSTF1 // osteoclast stimulating factor 1 // 9q13-q21.2 // 26578 /// ENST00000346234 // OSTF1 // osteoclast stimulating factor 1 // 9q13-q21.2 // 26578 /// AK291511 // OSTF1 // osteoclast stimulating factor 1 // 9q13-q21.2 // 26578
up	3843275	0.160378	7.26168	2.72521	0.0133115	0.293669	-3.42303	NM_001098491 // ZNF419 // zinc finger protein 419 // 19q13.43 // 79744 /// NM_024691 // ZNF419 // zinc finger protein 419 // 19q13.43 // 79744 /// NM_001098492 // ZNF419 // zinc finger protein 419 // 19q13.43 // 79744 /// NM_001098493 // ZNF419 // zinc finger protein 419 // 19q13.43 // 79744 /// NM_001098494 // ZNF419 // zinc finger protein 419 // 19q13.43 // 79744 /// NM_001098495 // ZNF419 // z…
up	3654227	0.186918	9.8571	2.72348	0.0133616	0.294428	-3.42653	NM_181078 // IL21R // interleukin 21 receptor // 16p11 // 50615 /// NM_021798 // IL21R // interleukin 21 receptor // 16p11 // 50615 /// NM_181079 // IL21R // interleukin 21 receptor // 16p11 // 50615 /// ENST00000337929 // IL21R // interleukin 21 receptor // 16p11 // 50615 /// ENST00000395754 // IL21R // interleukin 21 receptor // 16p11 // 50615 /// ENST00000395755 // IL21R // interleukin 21 rece…
up	2388219	0.285179	9.19433	2.72185	0.0134091	0.295074	-3.42984	NM_130398 // EXO1 // exonuclease 1 // 1q42-q43 // 9156 /// NM_006027 // EXO1 // exonuclease 1 // 1q42-q43 // 9156 /// NM_003686 // EXO1 // exonuclease 1 // 1q42-q43 // 9156 /// ENST00000366548 // EXO1 // exonuclease 1 // 1q42-q43 // 9156 /// ENST00000348581 // EXO1 // exonuclease 1 // 1q42-q43 // 9156 /// ENST00000391848 // EXO1 // exonuclease 1 // 1q42-q43 // 9156 /// BC007491 // EXO1 // exonucl…
up	2546008	0.181337	8.88853	2.72139	0.0134225	0.295074	-3.43077	NM_014860 // SUPT7L // suppressor of Ty 7 (S. cerevisiae)-like // 2pter-p25.1 // 9913 /// ENST00000337768 // SUPT7L // suppressor of Ty 7 (S. cerevisiae)-like // 2pter-p25.1 // 9913 /// AF224759 // SUPT7L // suppressor of Ty 7 (S. cerevisiae)-like // 2pter-p25.1 // 9913
up	3331487	0.288329	9.36656	2.72077	0.0134405	0.295124	-3.43202	NM_001085458 // CTNND1 // catenin (cadherin-associated protein), delta 1 // 11q11 // 1500 /// NM_001085459 // CTNND1 // catenin (cadherin-associated protein), delta 1 // 11q11 // 1500 /// NM_001331 // CTNND1 // catenin (cadherin-associated protein), delta 1 // 11q11 // 1500 /// NM_001085461 // CTNND1 // catenin (cadherin-associated protein), delta 1 // 11q11 // 1500 /// NM_001085460 // CTNND1 // …
down	2440523	-0.221496	8.55204	-2.71892	0.0134947	0.295966	-3.43577	NM_007122 // USF1 // upstream transcription factor 1 // 1q22-q23 // 7391 /// NM_207005 // USF1 // upstream transcription factor 1 // 1q22-q23 // 7391 /// ENST00000368021 // USF1 // upstream transcription factor 1 // 1q22-q23 // 7391 /// ENST00000368020 // USF1 // upstream transcription factor 1 // 1q22-q23 // 7391 /// ENST00000368019 // USF1 // upstream transcription factor 1 // 1q22-q23 // 7391 …
up	3732736	0.202695	9.50934	2.71186	0.013703	0.300182	-3.45004	NM_016627 // AMZ2 // archaelysin family metallopeptidase 2 // 17q24.2 // 51321 /// NM_001033574 // AMZ2 // archaelysin family metallopeptidase 2 // 17q24.2 // 51321 /// NM_001033569 // AMZ2 // archaelysin family metallopeptidase 2 // 17q24.2 // 51321 /// NM_001033570 // AMZ2 // archaelysin family metallopeptidase 2 // 17q24.2 // 51321 /// NM_001033571 // AMZ2 // archaelysin family metallopeptidas…
down	3352070	-0.212072	9.06616	-2.71116	0.0137238	0.300286	-3.45145	NM_005188 // CBL // Cas-Br-M (murine) ecotropic retroviral transforming sequence // 11q23.3 // 867 /// ENST00000264033 // CBL // Cas-Br-M (murine) ecotropic retroviral transforming sequence // 11q23.3 // 867 /// BC132733 // CBL // Cas-Br-M (murine) ecotropic retroviral transforming sequence // 11q23.3 // 867
up	3833728	0.226425	6.81625	2.70956	0.0137716	0.300981	-3.45469	NM_025194 // ITPKC // inositol 1,4,5-trisphosphate 3-kinase C // 19q13.1 // 80271 /// ENST00000263370 // ITPKC // inositol 1,4,5-trisphosphate 3-kinase C // 19q13.1 // 80271 /// BC060788 // ITPKC // inositol 1,4,5-trisphosphate 3-kinase C // 19q13.1 // 80271
down	2926802	-0.311668	9.07626	-2.70815	0.0138137	0.301549	-3.45753	NM_005375 // MYB // v-myb myeloblastosis viral oncogene homolog (avian) // 6q22-q23 // 4602 /// ENST00000367814 // MYB // v-myb myeloblastosis viral oncogene homolog (avian) // 6q22-q23 // 4602 /// ENST00000341911 // MYB // v-myb myeloblastosis viral oncogene homolog (avian) // 6q22-q23 // 4602 /// ENST00000316528 // MYB // v-myb myeloblastosis viral oncogene homolog (avian) // 6q22-q23 // 4602 /…
up	3920003	0.279456	8.09614	2.70655	0.0138616	0.301941	-3.46075	NM_005441 // CHAF1B // chromatin assembly factor 1, subunit B (p60) // 21q22.13 // 8208 /// ENST00000314103 // CHAF1B // chromatin assembly factor 1, subunit B (p60) // 21q22.13 // 8208 /// BC021218 // CHAF1B // chromatin assembly factor 1, subunit B (p60) // 21q22.13 // 8208
up	3358090	0.231922	9.43697	2.70647	0.013864	0.301941	-3.46091	NM_176795 // HRAS // v-Ha-ras Harvey rat sarcoma viral oncogene homolog // 11p15.5 // 3265 /// NM_005343 // HRAS // v-Ha-ras Harvey rat sarcoma viral oncogene homolog // 11p15.5 // 3265 /// ENST00000311175 // HRAS // v-Ha-ras Harvey rat sarcoma viral oncogene homolog // 11p15.5 // 3265 /// ENST00000388730 // HRAS // v-Ha-ras Harvey rat sarcoma viral oncogene homolog // 11p15.5 // 3265 /// ENST000…
up	2474161	0.167332	8.2325	2.70454	0.0139222	0.302855	-3.46481	NM_021831 // AGBL5 // ATP/GTP binding protein-like 5 // 2p23.3 // 60509 /// NM_001035507 // AGBL5 // ATP/GTP binding protein-like 5 // 2p23.3 // 60509 /// ENST00000360131 // AGBL5 // ATP/GTP binding protein-like 5 // 2p23.3 // 60509 /// ENST00000323064 // AGBL5 // ATP/GTP binding protein-like 5 // 2p23.3 // 60509 /// BC007415 // AGBL5 // ATP/GTP binding protein-like 5 // 2p23.3 // 60509 /// ENST0…
up	3301800	0.285195	6.22154	2.70344	0.0139554	0.303227	-3.46703	NM_012465 // TLL2 // tolloid-like 2 // 10q23-q24 // 7093 /// ENST00000357947 // TLL2 // tolloid-like 2 // 10q23-q24 // 7093 /// AF059516 // TLL2 // tolloid-like 2 // 10q23-q24 // 7093
up	4021341	0.247117	8.16813	2.70105	0.0140281	0.304451	-3.47186	NM_016032 // ZDHHC9 // zinc finger, DHHC-type containing 9 // Xq26.1 // 51114 /// NM_001008222 // ZDHHC9 // zinc finger, DHHC-type containing 9 // Xq26.1 // 51114 /// ENST00000357166 // ZDHHC9 // zinc finger, DHHC-type containing 9 // Xq26.1 // 51114 /// ENST00000371064 // ZDHHC9 // zinc finger, DHHC-type containing 9 // Xq26.1 // 51114 /// AY358558 // ZDHHC9 // zinc finger, DHHC-type containing …
down	2565119	-0.341736	10.5566	-2.69907	0.0140884	0.305406	-3.47586	NM_004418 // DUSP2 // dual specificity phosphatase 2 // 2q11 // 1844 /// ENST00000288943 // DUSP2 // dual specificity phosphatase 2 // 2q11 // 1844 /// BC007771 // DUSP2 // dual specificity phosphatase 2 // 2q11 // 1844
down	3346147	-0.493058	5.25882	-2.69802	0.0141204	0.305745	-3.47796	NM_032021 // TMEM133 // transmembrane protein 133 // 11q22.1 // 83935 /// ENST00000303130 // TMEM133 // transmembrane protein 133 // 11q22.1 // 83935 /// AF247167 // TMEM133 // transmembrane protein 133 // 11q22.1 // 83935 /// ENST00000298815 // FLJ32810 // hypothetical protein FLJ32810 // 11q22.1 // 143872 /// AK057372 // FLJ32810 // hypothetical protein FLJ32810 // 11q22.1 // 143872
down	2782230	-0.269872	9.91873	-2.69612	0.0141785	0.306566	-3.48179	NM_052864 // TIFA // TRAF-interacting protein with forkhead-associated domain // 4q25 // 92610 /// ENST00000361717 // TIFA // TRAF-interacting protein with forkhead-associated domain // 4q25 // 92610 /// BC008294 // TIFA // TRAF-interacting protein with forkhead-associated domain // 4q25 // 92610
down	3747522	-0.287467	9.18117	-2.69571	0.0141911	0.306566	-3.48261	NM_012452 // TNFRSF13B // tumor necrosis factor receptor superfamily, member 13B // 17p11.2 // 23495 /// ENST00000261652 // TNFRSF13B // tumor necrosis factor receptor superfamily, member 13B // 17p11.2 // 23495 /// AF023614 // TNFRSF13B // tumor necrosis factor receptor superfamily, member 13B // 17p11.2 // 23495 /// ENST00000343345 // TNFRSF13B // tumor necrosis factor receptor superfamily, mem…
down	3304853	-0.215724	7.54752	-2.69475	0.0142209	0.306856	-3.48456	NM_014631 // SH3PXD2A // SH3 and PX domains 2A // 10q24.33 // 9644 /// ENST00000355946 // SH3PXD2A // SH3 and PX domains 2A // 10q24.33 // 9644 /// ENST00000369774 // SH3PXD2A // SH3 and PX domains 2A // 10q24.33 // 9644 /// ENST00000315994 // SH3PXD2A // SH3 and PX domains 2A // 10q24.33 // 9644 /// AB007878 // SH3PXD2A // SH3 and PX domains 2A // 10q24.33 // 9644
down	3154398	-0.325351	6.55049	-2.6935	0.0142593	0.307331	-3.48707	NM_003033 // ST3GAL1 // ST3 beta-galactoside alpha-2,3-sialyltransferase 1 // 8q24.22 // 6482 /// NM_173344 // ST3GAL1 // ST3 beta-galactoside alpha-2,3-sialyltransferase 1 // 8q24.22 // 6482 /// ENST00000319914 // ST3GAL1 // ST3 beta-galactoside alpha-2,3-sialyltransferase 1 // 8q24.22 // 6482 /// ENST00000395320 // ST3GAL1 // ST3 beta-galactoside alpha-2,3-sialyltransferase 1 // 8q24.22 // 6482…
down	3845365	-0.218536	9.29053	-2.69254	0.0142889	0.307615	-3.489	NM_003200 // TCF3 // transcription factor 3 (E2A immunoglobulin enhancer binding factors E12/E47) // 19p13.3 // 6929 /// ENST00000262965 // TCF3 // transcription factor 3 (E2A immunoglobulin enhancer binding factors E12/E47) // 19p13.3 // 6929 /// M31523 // TCF3 // transcription factor 3 (E2A immunoglobulin enhancer binding factors E12/E47) // 19p13.3 // 6929 /// ENST00000344749 // TCF3 // transc…
up	3846742	0.143192	9.47354	2.69036	0.0143565	0.308597	-3.49339	NM_003025 // SH3GL1 // SH3-domain GRB2-like 1 // 19p13.3 // 6455 /// ENST00000269886 // SH3GL1 // SH3-domain GRB2-like 1 // 19p13.3 // 6455 /// BC098565 // SH3GL1 // SH3-domain GRB2-like 1 // 19p13.3 // 6455
down	2946194	-0.732186	6.27442	-2.68953	0.0143822	0.308597	-3.49506	NM_005325 // HIST1H1A // histone cluster 1, H1a // 6p21.3 // 3024 /// ENST00000244573 // HIST1H1A // histone cluster 1, H1a // 6p21.3 // 3024 /// BC101593 // HIST1H1A // histone cluster 1, H1a // 6p21.3 // 3024
up	3466110	0.274855	7.2065	2.68948	0.014384	0.308597	-3.49517	NM_016122 // CCDC41 // coiled-coil domain containing 41 // 12q22 // 51134 /// NM_001042399 // CCDC41 // coiled-coil domain containing 41 // 12q22 // 51134 /// ENST00000397809 // CCDC41 // coiled-coil domain containing 41 // 12q22 // 51134 /// ENST00000339839 // CCDC41 // coiled-coil domain containing 41 // 12q22 // 51134 /// AF155115 // CCDC41 // coiled-coil domain containing 41 // 12q22 // 51134…
down	2700197	-0.388636	7.91454	-2.68514	0.0145196	0.311148	-3.5039	NM_003071 // HLTF // helicase-like transcription factor // 3q25.1-q26.1 // 6596 /// NM_139048 // HLTF // helicase-like transcription factor // 3q25.1-q26.1 // 6596 /// ENST00000310053 // HLTF // helicase-like transcription factor // 3q25.1-q26.1 // 6596 /// BC044659 // HLTF // helicase-like transcription factor // 3q25.1-q26.1 // 6596 /// ENST00000392913 // HLTF // helicase-like transcription fac…
up	2328767	0.196198	6.5235	2.68359	0.0145683	0.311589	-3.50701	NM_018134 // IQCC // IQ motif containing C // 1p36.11-p34.2 // 55721 /// ENST00000291358 // IQCC // IQ motif containing C // 1p36.11-p34.2 // 55721 /// AK223272 // IQCC // IQ motif containing C // 1p36.11-p34.2 // 55721
up	2636062	0.298347	6.34157	2.68281	0.014593	0.311589	-3.50859	NM_024616 // C3orf52 // chromosome 3 open reading frame 52 // 3q13.2 // 79669 /// ENST00000264848 // C3orf52 // chromosome 3 open reading frame 52 // 3q13.2 // 79669 /// AY830714 // C3orf52 // chromosome 3 open reading frame 52 // 3q13.2 // 79669 /// AK125521 // GCET2 // germinal center expressed transcript 2 // 3q13.2 // 257144
down	3319137	-0.190205	8.3841	-2.68226	0.0146104	0.311589	-3.5097	NM_003621 // PPFIBP2 // PTPRF interacting protein, binding protein 2 (liprin beta 2) // 11p15.4 // 8495 /// ENST00000299492 // PPFIBP2 // PTPRF interacting protein, binding protein 2 (liprin beta 2) // 11p15.4 // 8495 /// BC021714 // PPFIBP2 // PTPRF interacting protein, binding protein 2 (liprin beta 2) // 11p15.4 // 8495
down	2376922	-0.208723	9.6727	-2.68201	0.0146182	0.311589	-3.51019	NM_004759 // MAPKAPK2 // mitogen-activated protein kinase-activated protein kinase 2 // 1q32 // 9261 /// NM_032960 // MAPKAPK2 // mitogen-activated protein kinase-activated protein kinase 2 // 1q32 // 9261 /// ENST00000294981 // MAPKAPK2 // mitogen-activated protein kinase-activated protein kinase 2 // 1q32 // 9261 /// ENST00000367103 // MAPKAPK2 // mitogen-activated protein kinase-activated prot…
up	3417309	0.190291	11.6656	2.68172	0.0146273	0.311589	-3.51077	NM_006191 // PA2G4 // proliferation-associated 2G4, 38kDa // 12q13.2 // 5036 /// ENST00000303305 // PA2G4 // proliferation-associated 2G4, 38kDa // 12q13.2 // 5036 /// BC001951 // PA2G4 // proliferation-associated 2G4, 38kDa // 12q13.2 // 5036
down	3334025	-0.145923	8.6353	-2.6808	0.0146564	0.311589	-3.51262	NM_017490 // MARK2 // MAP/microtubule affinity-regulating kinase 2 // 11q12-q13 // 2011 /// NM_004954 // MARK2 // MAP/microtubule affinity-regulating kinase 2 // 11q12-q13 // 2011 /// NM_001039469 // MARK2 // MAP/microtubule affinity-regulating kinase 2 // 11q12-q13 // 2011 /// NM_001039468 // MARK2 // MAP/microtubule affinity-regulating kinase 2 // 11q12-q13 // 2011 /// ENST00000315032 // MARK2 …
up	3733938	0.151743	8.03627	2.68042	0.0146686	0.311589	-3.51339	NM_018714 // COG1 // component of oligomeric golgi complex 1 // 17q25.1 // 9382 /// ENST00000299886 // COG1 // component of oligomeric golgi complex 1 // 17q25.1 // 9382 /// AB037802 // COG1 // component of oligomeric golgi complex 1 // 17q25.1 // 9382
down	3598662	-0.171765	10.0978	-2.68027	0.0146734	0.311589	-3.51369	NM_002755 // MAP2K1 // mitogen-activated protein kinase kinase 1 // 15q22.1-q22.33 // 5604 /// ENST00000307102 // MAP2K1 // mitogen-activated protein kinase kinase 1 // 15q22.1-q22.33 // 5604 /// AK291500 // MAP2K1 // mitogen-activated protein kinase kinase 1 // 15q22.1-q22.33 // 5604
up	3695343	0.613908	7.38124	2.67629	0.0148001	0.313615	-3.52168	NM_004165 // RRAD // Ras-related associated with diabetes // 16q22 // 6236 /// ENST00000299759 // RRAD // Ras-related associated with diabetes // 16q22 // 6236 /// BC057815 // RRAD // Ras-related associated with diabetes // 16q22 // 6236
up	2490299	0.175312	4.33334	2.67586	0.0148139	0.313615	-3.52255	NM_001008387 // REG3G // regenerating islet-derived 3 gamma // 2p12 // 130120 /// NM_198448 // REG3G // regenerating islet-derived 3 gamma // 2p12 // 130120 /// ENST00000272324 // REG3G // regenerating islet-derived 3 gamma // 2p12 // 130120 /// ENST00000393897 // REG3G // regenerating islet-derived 3 gamma // 2p12 // 130120 /// AB161038 // REG3G // regenerating islet-derived 3 gamma // 2p12 // 1…
down	3794056	-0.170753	6.79881	-2.6757	0.0148191	0.313615	-3.52288	NM_005786 // TSHZ1 // teashirt zinc finger homeobox 1 // 18q22.3 // 10194 /// ENST00000322038 // TSHZ1 // teashirt zinc finger homeobox 1 // 18q22.3 // 10194 /// ENST00000397892 // TSHZ1 // teashirt zinc finger homeobox 1 // 18q22.3 // 10194 /// AB210042 // TSHZ1 // teashirt zinc finger homeobox 1 // 18q22.3 // 10194
down	2907459	-0.193977	10.6461	-2.67458	0.0148551	0.313694	-3.52513	NM_006586 // CNPY3 // canopy 3 homolog (zebrafish) // 6pter-p12.1 // 10695 /// ENST00000372836 // CNPY3 // canopy 3 homolog (zebrafish) // 6pter-p12.1 // 10695 /// ENST00000311628 // CNPY3 // canopy 3 homolog (zebrafish) // 6pter-p12.1 // 10695 /// ENST00000394142 // CNPY3 // canopy 3 homolog (zebrafish) // 6pter-p12.1 // 10695 /// ENST00000336842 // CNPY3 // canopy 3 homolog (zebrafish) // 6pter…
up	2340529	0.245365	7.58172	2.67439	0.014861	0.313694	-3.5255	NM_002600 // PDE4B // phosphodiesterase 4B, cAMP-specific (phosphodiesterase E4 dunce homolog, Drosophila) // 1p31 // 5142 /// NM_001037341 // PDE4B // phosphodiesterase 4B, cAMP-specific (phosphodiesterase E4 dunce homolog, Drosophila) // 1p31 // 5142 /// NM_001037340 // PDE4B // phosphodiesterase 4B, cAMP-specific (phosphodiesterase E4 dunce homolog, Drosophila) // 1p31 // 5142 /// NM_001037339…
down	2553576	-0.144164	8.69209	-2.67402	0.0148731	0.313694	-3.52626	NM_020532 // RTN4 // reticulon 4 // 2p16.3 // 57142 /// NM_207520 // RTN4 // reticulon 4 // 2p16.3 // 57142 /// NM_207521 // RTN4 // reticulon 4 // 2p16.3 // 57142 /// NM_153828 // RTN4 // reticulon 4 // 2p16.3 // 57142 /// NM_007008 // RTN4 // reticulon 4 // 2p16.3 // 57142 /// ENST00000337526 // RTN4 // reticulon 4 // 2p16.3 // 57142 /// ENST00000394611 // RTN4 // reticulon 4 // 2p16.3 // 57142…
down	2518743	-0.256955	8.67958	-2.67327	0.0148971	0.313846	-3.52775	NM_138285 // NUP35 // nucleoporin 35kDa // 2q32.1 // 129401 /// ENST00000295119 // NUP35 // nucleoporin 35kDa // 2q32.1 // 129401 /// BC047029 // NUP35 // nucleoporin 35kDa // 2q32.1 // 129401
down	2768396	-0.238011	8.64502	-2.67205	0.0149365	0.314323	-3.53021	NM_003215 // TEC // tec protein tyrosine kinase // 4p12 // 7006 /// ENST00000381501 // TEC // tec protein tyrosine kinase // 4p12 // 7006 /// ENST00000258070 // TEC // tec protein tyrosine kinase // 4p12 // 7006 /// D29767 // TEC // tec protein tyrosine kinase // 4p12 // 7006
down	2620256	-0.353002	6.90404	-2.66946	0.0150201	0.315135	-3.5354	NM_020242 // KIF15 // kinesin family member 15 // 3p21.31 // 56992 /// ENST00000326047 // KIF15 // kinesin family member 15 // 3p21.31 // 56992 /// AB035898 // KIF15 // kinesin family member 15 // 3p21.31 // 56992 /// ENST00000396031 // KIF15 // kinesin family member 15 // 3p21.31 // 56992 /// ENST00000359545 // KIF15 // kinesin family member 15 // 3p21.31 // 56992
up	2901841	0.124348	6.65274	2.66888	0.0150389	0.315135	-3.53656	NM_024909 // C6orf134 // chromosome 6 open reading frame 134 // 6p21.33 // 79969 /// BC047303 // C6orf134 // chromosome 6 open reading frame 134 // 6p21.33 // 79969 /// ENST00000330083 // C6orf134 // chromosome 6 open reading frame 134 // 6p21.33 // 79969 /// ENST00000383419 // C6orf134 // chromosome 6 open reading frame 134 // 6p21.33 // 79969 /// ENST00000383582 // C6orf134 // chromosome 6 open…
up	3346981	0.161646	4.52596	2.66881	0.0150415	0.315135	-3.53672	NM_001001711 // DDI1 // DDI1, DNA-damage inducible 1, homolog 1 (S. cerevisiae) // 11q22.3 // 414301 /// ENST00000302259 // DDI1 // DDI1, DNA-damage inducible 1, homolog 1 (S. cerevisiae) // 11q22.3 // 414301 /// BC022017 // DDI1 // DDI1, DNA-damage inducible 1, homolog 1 (S. cerevisiae) // 11q22.3 // 414301 /// AF429971 // DDI1 // DDI1, DNA-damage inducible 1, homolog 1 (S. cerevisiae) // 11q22.…
down	3970024	-0.449081	6.04442	-2.66859	0.0150485	0.315135	-3.53715	NM_005314 // GRPR // gastrin-releasing peptide receptor // Xp22.2-p22.13 // 2925 /// ENST00000380289 // GRPR // gastrin-releasing peptide receptor // Xp22.2-p22.13 // 2925 /// M73481 // GRPR // gastrin-releasing peptide receptor // Xp22.2-p22.13 // 2925
up	2316379	0.180096	8.52417	2.66738	0.0150879	0.315135	-3.53957	NM_003036 // SKI // v-ski sarcoma viral oncogene homolog (avian) // 1q22-q24 // 6497 /// ENST00000378536 // SKI // v-ski sarcoma viral oncogene homolog (avian) // 1q22-q24 // 6497 /// AB007977 // KIAA0508 // KIAA0508 protein // 1p36.32 // 57244
up	2738146	0.19538	8.79904	2.66731	0.0150901	0.315135	-3.53971	NM_017628 // TET2 // tet oncogene family member 2 // 4q24 // 54790 /// ENST00000305737 // TET2 // tet oncogene family member 2 // 4q24 // 54790 /// ENST00000394764 // TET2 // tet oncogene family member 2 // 4q24 // 54790 /// BC150180 // TET2 // tet oncogene family member 2 // 4q24 // 54790 /// ENST00000380013 // TET2 // tet oncogene family member 2 // 4q24 // 54790
up	3481543	0.226624	6.94147	2.66679	0.0151071	0.315135	-3.54076	NM_153023 // SPATA13 // spermatogenesis associated 13 // 13q12.12 // 221178 /// ENST00000382108 // SPATA13 // spermatogenesis associated 13 // 13q12.12 // 221178 /// ENST00000382059 // C1QTNF9 // C1q and tumor necrosis factor related protein 9 // 13q12.12 // 338872 /// ENST00000399949 // SPATA13 // spermatogenesis associated 13 // 13q12.12 // 221178 /// ENST00000382095 // SPATA13 // spermatogenes…
up	3695867	0.179054	8.54947	2.6667	0.0151099	0.315135	-3.54093	NM_020850 // RANBP10 // RAN binding protein 10 // 16q22.1 // 57610 /// ENST00000317506 // RANBP10 // RAN binding protein 10 // 16q22.1 // 57610 /// AK055727 // RANBP10 // RAN binding protein 10 // 16q22.1 // 57610
up	3894322	0.272629	8.32654	2.66448	0.0151826	0.316298	-3.54538	NM_080725 // SRXN1 // sulfiredoxin 1 homolog (S. cerevisiae) // 20p13 // 140809 /// ENST00000381962 // SRXN1 // sulfiredoxin 1 homolog (S. cerevisiae) // 20p13 // 140809 /// BC032604 // SRXN1 // sulfiredoxin 1 homolog (S. cerevisiae) // 20p13 // 140809
up	2649710	0.22568	6.27752	2.66182	0.0152699	0.317193	-3.55071	---
down	2792166	-0.322714	5.099	-2.66165	0.0152758	0.317193	-3.55107	NM_017923 // MARCH1 // membrane-associated ring finger (C3HC4) 1 // 4q32.3 // 55016 /// ENST00000339875 // MARCH1 // membrane-associated ring finger (C3HC4) 1 // 4q32.3 // 55016 /// AK289711 // MARCH1 // membrane-associated ring finger (C3HC4) 1 // 4q32.3 // 55016 /// ENST00000274056 // MARCH1 // membrane-associated ring finger (C3HC4) 1 // 4q32.3 // 55016
up	3259836	0.178891	9.29248	2.66163	0.0152764	0.317193	-3.55111	NM_198046 // ZDHHC16 // zinc finger, DHHC-type containing 16 // 10q24.1 // 84287 /// NM_032327 // ZDHHC16 // zinc finger, DHHC-type containing 16 // 10q24.1 // 84287 /// NM_198043 // ZDHHC16 // zinc finger, DHHC-type containing 16 // 10q24.1 // 84287 /// NM_198044 // ZDHHC16 // zinc finger, DHHC-type containing 16 // 10q24.1 // 84287 /// NM_198045 // ZDHHC16 // zinc finger, DHHC-type containing 1…
up	3078656	0.210919	7.93913	2.6608	0.0153036	0.317405	-3.55276	NM_024910 // ZNF767 // zinc finger family member 767 // 7q36.1 // 79970 /// ENST00000378044 // ZNF767 // zinc finger family member 767 // 7q36.1 // 79970 /// BC047675 // ZNF767 // zinc finger family member 767 // 7q36.1 // 79970 /// ENST00000335215 // ZNF767 // zinc finger family member 767 // 7q36.1 // 79970 /// ENST00000255998 // ZNF767 // zinc finger family member 767 // 7q36.1 // 79970
down	3702499	-0.170873	7.14122	-2.66004	0.0153289	0.317577	-3.55429	NM_020947 // KIAA1609 // KIAA1609 // 16q24.1 // 57707 /// ENST00000343629 // KIAA1609 // KIAA1609 // 16q24.1 // 57707 /// AB046829 // KIAA1609 // KIAA1609 // 16q24.1 // 57707
down	2379009	-0.211992	7.78776	-2.65773	0.0154055	0.318812	-3.55892	NM_006243 // PPP2R5A // protein phosphatase 2, regulatory subunit B', alpha isoform // 1q32.2-q32.3 // 5525 /// NR_004389 // SNORA16B // small nucleolar RNA, H/ACA box 16B // 1q32.3 // 692157 /// ENST00000261461 // PPP2R5A // protein phosphatase 2, regulatory subunit B', alpha isoform // 1q32.2-q32.3 // 5525 /// L42373 // PPP2R5A // protein phosphatase 2, regulatory subunit B', alpha isoform // 1…
up	3614012	0.183835	4.23771	2.65506	0.0154943	0.320296	-3.56426	BC069077 // C15orf49 // chromosome 15 open reading frame 49 // 15q11.2 // 63969 /// ENST00000327992 // C15orf49 // chromosome 15 open reading frame 49 // 15q11.2 // 63969
down	2781813	-0.38766	6.52069	-2.65414	0.0155251	0.320578	-3.5661	NM_024090 // ELOVL6 // ELOVL family member 6, elongation of long chain fatty acids (FEN1/Elo2, SUR4/Elo3-like, yeast) // 4q25 // 79071 /// ENST00000394607 // ELOVL6 // ELOVL family member 6, elongation of long chain fatty acids (FEN1/Elo2, SUR4/Elo3-like, yeast) // 4q25 // 79071 /// ENST00000302274 // ELOVL6 // ELOVL family member 6, elongation of long chain fatty acids (FEN1/Elo2, SUR4/Elo3-like…
up	3427876	0.361991	8.12138	2.65138	0.0156178	0.322136	-3.57162	NM_181861 // APAF1 // apoptotic peptidase activating factor 1 // 12q23 // 317 /// NM_013229 // APAF1 // apoptotic peptidase activating factor 1 // 12q23 // 317 /// NM_181868 // APAF1 // apoptotic peptidase activating factor 1 // 12q23 // 317 /// NM_001160 // APAF1 // apoptotic peptidase activating factor 1 // 12q23 // 317 /// NM_181869 // APAF1 // apoptotic peptidase activating factor 1 // 12q23 …
down	2438282	-0.12859	6.65802	-2.65072	0.0156399	0.322237	-3.57293	NM_178229 // IQGAP3 // IQ motif containing GTPase activating protein 3 // 1q22-q23.1 // 128239 /// ENST00000361170 // IQGAP3 // IQ motif containing GTPase activating protein 3 // 1q22-q23.1 // 128239 /// AB105103 // IQGAP3 // IQ motif containing GTPase activating protein 3 // 1q22-q23.1 // 128239
up	2872047	0.276695	7.78004	2.64755	0.0157471	0.324089	-3.57927	NM_020796 // SEMA6A // sema domain, transmembrane domain (TM), and cytoplasmic domain, (semaphorin) 6A // 5q23.1 // 57556 /// ENST00000343348 // SEMA6A // sema domain, transmembrane domain (TM), and cytoplasmic domain, (semaphorin) 6A // 5q23.1 // 57556 /// ENST00000257414 // SEMA6A // sema domain, transmembrane domain (TM), and cytoplasmic domain, (semaphorin) 6A // 5q23.1 // 57556 /// ENST00000…
up	3768969	0.308519	8.08338	2.64559	0.0158138	0.324822	-3.58319	NM_018672 // ABCA5 // ATP-binding cassette, sub-family A (ABC1), member 5 // 17q24.3 // 23461 /// NM_172232 // ABCA5 // ATP-binding cassette, sub-family A (ABC1), member 5 // 17q24.3 // 23461 /// ENST00000320086 // ABCA5 // ATP-binding cassette, sub-family A (ABC1), member 5 // 17q24.3 // 23461 /// AY028897 // ABCA5 // ATP-binding cassette, sub-family A (ABC1), member 5 // 17q24.3 // 23461 /// EN…
up	3361245	0.256634	4.62243	2.64548	0.0158174	0.324822	-3.58341	NM_013249 // ZNF214 // zinc finger protein 214 // 11p15.4 // 7761 /// ENST00000278314 // ZNF214 // zinc finger protein 214 // 11p15.4 // 7761 /// AF056617 // ZNF214 // zinc finger protein 214 // 11p15.4 // 7761
up	3491409	0.2398	4.59564	2.64482	0.0158402	0.324932	-3.58474	BC120931 // FLJ40296 // FLJ40296 protein // 13q21.1 // 122183 /// AK097615 // FLJ40296 // FLJ40296 protein // 13q21.1 // 122183 /// ENST00000377925 // FLJ40296 // FLJ40296 protein // 13q21.1 // 122183 /// ENST00000377925 // LOC729233 // hypothetical LOC729233 // 13q21.1 // 729233 /// ENST00000377925 // LOC729240 // hypothetical LOC729240 // 13q21.1 // 729240 /// ENST00000377925 // LOC729246 // hy…
down	3271009	-0.246191	4.96928	-2.64173	0.015946	0.326744	-3.59091	---
down	3010082	-0.30038	7.88906	-2.63908	0.0160369	0.328248	-3.59619	NM_020432 // PHTF2 // putative homeodomain transcription factor 2 // 7q11.23-q21 // 57157 /// ENST00000248550 // PHTF2 // putative homeodomain transcription factor 2 // 7q11.23-q21 // 57157 /// ENST00000275575 // PHTF2 // putative homeodomain transcription factor 2 // 7q11.23-q21 // 57157 /// ENST00000307305 // PHTF2 // putative homeodomain transcription factor 2 // 7q11.23-q21 // 57157 /// AK225…
down	2852274	-0.197048	8.34151	-2.63696	0.0161104	0.328811	-3.60043	NM_001040446 // MTMR12 // myotubularin related protein 12 // 5p13.3 // 54545 /// ENST00000382142 // MTMR12 // myotubularin related protein 12 // 5p13.3 // 54545 /// BC057393 // MTMR12 // myotubularin related protein 12 // 5p13.3 // 54545 /// ENST00000280285 // MTMR12 // myotubularin related protein 12 // 5p13.3 // 54545 /// ENST00000264934 // MTMR12 // myotubularin related protein 12 // 5p13.3 //…
up	3895330	0.207967	6.4799	2.63689	0.0161128	0.328811	-3.60057	NM_032034 // SLC4A11 // solute carrier family 4, sodium borate transporter, member 11 // 20p12 // 83959 /// ENST00000380056 // SLC4A11 // solute carrier family 4, sodium borate transporter, member 11 // 20p12 // 83959 /// AF336127 // SLC4A11 // solute carrier family 4, sodium borate transporter, member 11 // 20p12 // 83959 /// ENST00000380059 // SLC4A11 // solute carrier family 4, sodium borate t…
up	3634852	0.187084	6.03787	2.63677	0.0161172	0.328811	-3.60081	NM_002891 // RASGRF1 // Ras protein-specific guanine nucleotide-releasing factor 1 // 15q24 // 5923 /// NM_153815 // RASGRF1 // Ras protein-specific guanine nucleotide-releasing factor 1 // 15q24 // 5923 /// ENST00000261752 // RASGRF1 // Ras protein-specific guanine nucleotide-releasing factor 1 // 15q24 // 5923 /// ENST00000394745 // RASGRF1 // Ras protein-specific guanine nucleotide-releasing f…
up	3557268	0.226447	7.61123	2.63546	0.0161625	0.329377	-3.60342	NM_020834 // HOMEZ // homeobox and leucine zipper encoding // 14q11.2 // 57594 /// ENST00000357460 // HOMEZ // homeobox and leucine zipper encoding // 14q11.2 // 57594 /// AF463523 // HOMEZ // homeobox and leucine zipper encoding // 14q11.2 // 57594 /// ENST00000361215 // PPP1R3E // protein phosphatase 1, regulatory (inhibitor) subunit 3E // 14q11.2 // 90673 /// AK024489 // PPP1R3E // protein pho…
down	3190463	-0.151693	8.50533	-2.63481	0.016185	0.329477	-3.60471	NM_002540 // ODF2 // outer dense fiber of sperm tails 2 // 9q34.11 // 4957 /// NM_153437 // ODF2 // outer dense fiber of sperm tails 2 // 9q34.11 // 4957 /// ENST00000303890 // ODF2 // outer dense fiber of sperm tails 2 // 9q34.11 // 4957 /// ENST00000372791 // ODF2 // outer dense fiber of sperm tails 2 // 9q34.11 // 4957 /// ENST00000393533 // ODF2 // outer dense fiber of sperm tails 2 // 9q34.1…
down	2395418	-0.189135	6.44888	-2.63165	0.0162957	0.331147	-3.61102	BC104430 // DKFZp566H0824 // hypothetical LOC54744 // 1p36.23 // 54744 /// BC104431 // DKFZp566H0824 // hypothetical LOC54744 // 1p36.23 // 54744 /// BC113958 // DKFZp566H0824 // hypothetical LOC54744 // 1p36.23 // 54744
down	2766289	-0.4705	7.81751	-2.63145	0.0163024	0.331147	-3.61141	NM_024943 // TMEM156 // transmembrane protein 156 // 4p14 // 80008 /// ENST00000381938 // TMEM156 // transmembrane protein 156 // 4p14 // 80008 /// BC030803 // TMEM156 // transmembrane protein 156 // 4p14 // 80008
down	2320472	-0.160674	8.43643	-2.62869	0.0163994	0.332755	-3.61691	NM_001286 // CLCN6 // chloride channel 6 // 1p36 // 1185 /// NM_021736 // CLCN6 // chloride channel 6 // 1p36 // 1185 /// NM_021735 // CLCN6 // chloride channel 6 // 1p36 // 1185 /// NM_021737 // CLCN6 // chloride channel 6 // 1p36 // 1185 /// ENST00000346436 // CLCN6 // chloride channel 6 // 1p36 // 1185 /// ENST00000312413 // CLCN6 // chloride channel 6 // 1p36 // 1185 /// ENST00000400894 // CL…
down	2798895	-0.215334	3.32838	-2.62503	0.016529	0.335021	-3.6242	---
down	3946192	-0.180213	8.38881	-2.62116	0.0166672	0.336938	-3.63191	NM_001024843 // TNRC6B // trinucleotide repeat containing 6B // 22q13.1 // 23112 /// NM_015088 // TNRC6B // trinucleotide repeat containing 6B // 22q13.1 // 23112 /// ENST00000301923 // TNRC6B // trinucleotide repeat containing 6B // 22q13.1 // 23112 /// ENST00000335727 // TNRC6B // trinucleotide repeat containing 6B // 22q13.1 // 23112 /// BC028626 // TNRC6B // trinucleotide repeat containing 6B…
down	3880191	-0.185656	7.13855	-2.62097	0.016674	0.336938	-3.63229	NM_022482 // GZF1 // GDNF-inducible zinc finger protein 1 // 20p12.3-p11.21 // 64412 /// ENST00000338121 // GZF1 // GDNF-inducible zinc finger protein 1 // 20p12.3-p11.21 // 64412 /// ENST00000377051 // GZF1 // GDNF-inducible zinc finger protein 1 // 20p12.3-p11.21 // 64412 /// AK289814 // GZF1 // GDNF-inducible zinc finger protein 1 // 20p12.3-p11.21 // 64412 /// ENST00000377048 // GZF1 // GDNF-…
down	3357279	-0.185675	7.15424	-2.62067	0.0166847	0.336938	-3.63288	NM_052875 // VPS26B // vacuolar protein sorting 26 homolog B (S. pombe) // 11q25 // 112936 /// ENST00000281187 // VPS26B // vacuolar protein sorting 26 homolog B (S. pombe) // 11q25 // 112936 /// BC098386 // VPS26B // vacuolar protein sorting 26 homolog B (S. pombe) // 11q25 // 112936
down	3051800	-0.14892	5.39476	-2.62005	0.0167068	0.336938	-3.63411	NM_207366 // SEPT14 // septin 14 // 7p11.2 // 346288 /// ENST00000388975 // SEPT14 // septin 14 // 7p11.2 // 346288 /// ENST00000275579 // SEPT14 // septin 14 // 7p11.2 // 346288
down	3434823	-0.162205	9.81577	-2.61986	0.0167136	0.336938	-3.63449	NM_194271 // RNF34 // ring finger protein 34 // 12q24.31 // 80196 /// NM_025126 // RNF34 // ring finger protein 34 // 12q24.31 // 80196 /// ENST00000361234 // RNF34 // ring finger protein 34 // 12q24.31 // 80196 /// ENST00000354795 // RNF34 // ring finger protein 34 // 12q24.31 // 80196 /// ENST00000392465 // RNF34 // ring finger protein 34 // 12q24.31 // 80196 /// AF306709 // RNF34 // ring finge…
up	3456212	0.267083	7.00751	2.61868	0.016756	0.337334	-3.63683	NM_006301 // MAP3K12 // mitogen-activated protein kinase kinase kinase 12 // 12q13 // 7786 /// ENST00000267079 // MAP3K12 // mitogen-activated protein kinase kinase kinase 12 // 12q13 // 7786 /// U07358 // MAP3K12 // mitogen-activated protein kinase kinase kinase 12 // 12q13 // 7786
up	2344731	0.434023	5.38212	2.61831	0.0167693	0.337334	-3.63757	NM_145172 // WDR63 // WD repeat domain 63 // 1p22.3 // 126820 /// ENST00000294664 // WDR63 // WD repeat domain 63 // 1p22.3 // 126820 /// AY049724 // WDR63 // WD repeat domain 63 // 1p22.3 // 126820 /// ENST00000370596 // WDR63 // WD repeat domain 63 // 1p22.3 // 126820 /// ENST00000326813 // WDR63 // WD repeat domain 63 // 1p22.3 // 126820
down	3952703	-0.14603	8.46987	-2.61725	0.0168077	0.337742	-3.63968	BC062599 // C22orf39 // chromosome 22 open reading frame 39 // 22q11.21 // 128977 /// AK290073 // C22orf39 // chromosome 22 open reading frame 39 // 22q11.21 // 128977 /// CR456339 // C22orf39 // chromosome 22 open reading frame 39 // 22q11.21 // 128977 /// ENST00000333059 // C22orf39 // chromosome 22 open reading frame 39 // 22q11.21 // 128977 /// ENST00000399562 // C22orf39 // chromosome 22 ope…
up	2791419	0.350189	3.7095	2.61522	0.016881	0.338853	-3.64372	BC043193 // C4orf18 // chromosome 4 open reading frame 18 // 4q32.1 // 51313 /// AY358785 // C4orf18 // chromosome 4 open reading frame 18 // 4q32.1 // 51313 /// BC017701 // C4orf18 // chromosome 4 open reading frame 18 // 4q32.1 // 51313 /// AF223468 // C4orf18 // chromosome 4 open reading frame 18 // 4q32.1 // 51313 /// AF260333 // C4orf18 // chromosome 4 open reading frame 18 // 4q32.1 // 5131…
down	4050485	-0.167161	11.8412	-2.61366	0.0169378	0.339627	-3.64682	NM_006088 // TUBB2C // tubulin, beta 2C // 9q34 // 10383 /// NM_000832 // GRIN1 // glutamate receptor, ionotropic, N-methyl D-aspartate 1 // 9q34.3 // 2902 /// NM_021569 // GRIN1 // glutamate receptor, ionotropic, N-methyl D-aspartate 1 // 9q34.3 // 2902 /// NM_007327 // GRIN1 // glutamate receptor, ionotropic, N-methyl D-aspartate 1 // 9q34.3 // 2902 /// ENST00000340384 // TUBB2C // tubulin, bet…
down	2877257	-0.2019	6.77131	-2.61297	0.0169626	0.33976	-3.64818	NM_139199 // BRD8 // bromodomain containing 8 // 5q31 // 10902 /// NM_006696 // BRD8 // bromodomain containing 8 // 5q31 // 10902 /// NM_183359 // BRD8 // bromodomain containing 8 // 5q31 // 10902 /// ENST00000254900 // BRD8 // bromodomain containing 8 // 5q31 // 10902 /// ENST00000230901 // BRD8 // bromodomain containing 8 // 5q31 // 10902 /// ENST00000239899 // BRD8 // bromodomain containing 8 …
down	2329077	-0.216438	8.67372	-2.61191	0.0170015	0.340175	-3.6503	NM_022753 // S100PBP // S100P binding protein // 1p35.1 // 64766 /// ENST00000373475 // S100PBP // S100P binding protein // 1p35.1 // 64766 /// ENST00000373476 // S100PBP // S100P binding protein // 1p35.1 // 64766 /// ENST00000398249 // S100PBP // S100P binding protein // 1p35.1 // 64766 /// BX647916 // S100PBP // S100P binding protein // 1p35.1 // 64766
up	3820571	0.149732	8.59546	2.60972	0.0170813	0.341153	-3.65464	NM_032885 // ATG4D // ATG4 autophagy related 4 homolog D (S. cerevisiae) // 19p13.2 // 84971 /// ENST00000309469 // ATG4D // ATG4 autophagy related 4 homolog D (S. cerevisiae) // 19p13.2 // 84971 /// BC068992 // ATG4D // ATG4 autophagy related 4 homolog D (S. cerevisiae) // 19p13.2 // 84971
down	2412690	-0.182988	9.63063	-2.60957	0.0170868	0.341153	-3.65493	NM_138417 // KTI12 // KTI12 homolog, chromatin associated (S. cerevisiae) // 1p32.3 // 112970 /// ENST00000371614 // KTI12 // KTI12 homolog, chromatin associated (S. cerevisiae) // 1p32.3 // 112970 /// BC012173 // KTI12 // KTI12 homolog, chromatin associated (S. cerevisiae) // 1p32.3 // 112970 /// AF327348 // KTI12 // KTI12 homolog, chromatin associated (S. cerevisiae) // 1p32.3 // 112970
up	3722182	0.215851	6.00088	2.60816	0.0171388	0.341825	-3.65774	NM_009590 // AOC2 // amine oxidase, copper containing 2 (retina-specific) // 17q21 // 314 /// NM_001158 // AOC2 // amine oxidase, copper containing 2 (retina-specific) // 17q21 // 314 /// ENST00000253799 // AOC2 // amine oxidase, copper containing 2 (retina-specific) // 17q21 // 314 /// BC142641 // AOC2 // amine oxidase, copper containing 2 (retina-specific) // 17q21 // 314
up	3249171	0.192551	5.73582	2.60664	0.0171946	0.342573	-3.66075	NR_001446 // ANXA2P3 // annexin A2 pseudogene 3 // 10q21-q22 // 305 /// M62895 // ANXA2P3 // annexin A2 pseudogene 3 // 10q21-q22 // 305
down	2895650	-0.178349	7.53367	-2.60087	0.0174088	0.34584	-3.67221	NM_012241 // SIRT5 // sirtuin (silent mating type information regulation 2 homolog) 5 (S. cerevisiae) // 6p23 // 23408 /// NM_031244 // SIRT5 // sirtuin (silent mating type information regulation 2 homolog) 5 (S. cerevisiae) // 6p23 // 23408 /// ENST00000379250 // SIRT5 // sirtuin (silent mating type information regulation 2 homolog) 5 (S. cerevisiae) // 6p23 // 23408 /// ENST00000379262 // SIRT5…
down	3678000	-0.19362	7.79105	-2.60044	0.0174249	0.34584	-3.67306	NM_003223 // TFAP4 // transcription factor AP-4 (activating enhancer binding protein 4) // 16p13 // 7023 /// ENST00000204517 // TFAP4 // transcription factor AP-4 (activating enhancer binding protein 4) // 16p13 // 7023 /// ENST00000396765 // TFAP4 // transcription factor AP-4 (activating enhancer binding protein 4) // 16p13 // 7023 /// AB209146 // TFAP4 // transcription factor AP-4 (activating e…
up	3381317	0.184584	8.13197	2.60041	0.0174259	0.34584	-3.67311	NM_006645 // STARD10 // StAR-related lipid transfer (START) domain containing 10 // 11q13 // 10809 /// ENST00000334805 // STARD10 // StAR-related lipid transfer (START) domain containing 10 // 11q13 // 10809 /// BC007919 // STARD10 // StAR-related lipid transfer (START) domain containing 10 // 11q13 // 10809
down	2670784	-0.165561	8.59802	-2.60023	0.0174325	0.34584	-3.67346	NM_004206 // SEC22C // SEC22 vesicle trafficking protein homolog C (S. cerevisiae) // 3p22.1 // 9117 /// NM_032970 // SEC22C // SEC22 vesicle trafficking protein homolog C (S. cerevisiae) // 3p22.1 // 9117 /// ENST00000273156 // SEC22C // SEC22 vesicle trafficking protein homolog C (S. cerevisiae) // 3p22.1 // 9117 /// ENST00000264454 // SEC22C // SEC22 vesicle trafficking protein homolog C (S. c…
down	2954022	-0.733874	6.59332	-2.59887	0.0174833	0.346481	-3.67616	ENST00000372922 // TRERF1 // transcriptional regulating factor 1 // 6p21.1-p12.1 // 55809 /// ENST00000372914 // TRERF1 // transcriptional regulating factor 1 // 6p21.1-p12.1 // 55809 /// ENST00000372917 // TRERF1 // transcriptional regulating factor 1 // 6p21.1-p12.1 // 55809 /// AM404182 // TRERF1 // transcriptional regulating factor 1 // 6p21.1-p12.1 // 55809
up	3352614	0.285624	4.92744	2.59397	0.0176679	0.349769	-3.68587	---
up	3753412	0.132698	8.58137	2.59101	0.0177804	0.351458	-3.69174	NM_002878 // RAD51L3 // RAD51-like 3 (S. cerevisiae) // 17q11 // 5892 /// NM_133629 // RAD51L3 // RAD51-like 3 (S. cerevisiae) // 17q11 // 5892 /// ENST00000345365 // RAD51L3 // RAD51-like 3 (S. cerevisiae) // 17q11 // 5892 /// ENST00000345766 // RAD51L3 // RAD51-like 3 (S. cerevisiae) // 17q11 // 5892 /// ENST00000335858 // RAD51L3 // RAD51-like 3 (S. cerevisiae) // 17q11 // 5892 /// ENST0000036…
down	3619650	-0.183628	7.74638	-2.59073	0.0177908	0.351458	-3.69228	NM_018163 // DNAJC17 // DnaJ (Hsp40) homolog, subfamily C, member 17 // 15q15.1 // 55192 /// ENST00000220496 // DNAJC17 // DnaJ (Hsp40) homolog, subfamily C, member 17 // 15q15.1 // 55192 /// BC000048 // DNAJC17 // DnaJ (Hsp40) homolog, subfamily C, member 17 // 15q15.1 // 55192
down	3106243	-0.308561	8.72969	-2.58844	0.0178782	0.352811	-3.69681	NM_003821 // RIPK2 // receptor-interacting serine-threonine kinase 2 // 8q21 // 8767 /// ENST00000220751 // RIPK2 // receptor-interacting serine-threonine kinase 2 // 8q21 // 8767 /// AF027706 // RIPK2 // receptor-interacting serine-threonine kinase 2 // 8q21 // 8767
up	3675285	0.152653	7.8316	2.58648	0.0179534	0.353923	-3.70069	NM_032259 // WDR24 // WD repeat domain 24 // 16p13.3 // 84219 /// ENST00000293883 // WDR24 // WD repeat domain 24 // 16p13.3 // 84219 /// BC008025 // WDR24 // WD repeat domain 24 // 16p13.3 // 84219 /// ENST00000248142 // WDR24 // WD repeat domain 24 // 16p13.3 // 84219
down	2665572	-0.386134	6.96717	-2.58568	0.0179843	0.354159	-3.70228	NM_001012410 // SGOL1 // shugoshin-like 1 (S. pombe) // 3p24.3 // 151648 /// NM_001012409 // SGOL1 // shugoshin-like 1 (S. pombe) // 3p24.3 // 151648 /// NM_001012412 // SGOL1 // shugoshin-like 1 (S. pombe) // 3p24.3 // 151648 /// NM_001012411 // SGOL1 // shugoshin-like 1 (S. pombe) // 3p24.3 // 151648 /// NM_138484 // SGOL1 // shugoshin-like 1 (S. pombe) // 3p24.3 // 151648 /// NM_001012413 // S…
up	2887164	0.31152	5.33405	2.58508	0.0180072	0.354236	-3.70345	NM_001017995 // SH3PXD2B // SH3 and PX domains 2B // 5q35.1 // 285590 /// ENST00000311601 // SH3PXD2B // SH3 and PX domains 2B // 5q35.1 // 285590 /// DQ109556 // SH3PXD2B // SH3 and PX domains 2B // 5q35.1 // 285590
down	3984655	-0.369977	7.30976	-2.58443	0.0180323	0.354357	-3.70474	NM_006733 // CENPI // centromere protein I // Xq22.1 // 2491 /// ENST00000372927 // CENPI // centromere protein I // Xq22.1 // 2491 /// ENST00000218507 // CENPI // centromere protein I // Xq22.1 // 2491 /// BC012462 // CENPI // centromere protein I // Xq22.1 // 2491 /// ENST00000372926 // CENPI // centromere protein I // Xq22.1 // 2491
down	3721886	-0.122973	9.13737	-2.58345	0.0180701	0.354727	-3.70667	NM_170607 // MLX // MAX-like protein X // 17q21.1 // 6945 /// NM_198204 // MLX // MAX-like protein X // 17q21.1 // 6945 /// NM_198205 // MLX // MAX-like protein X // 17q21.1 // 6945 /// ENST00000246912 // MLX // MAX-like protein X // 17q21.1 // 6945 /// ENST00000346833 // MLX // MAX-like protein X // 17q21.1 // 6945 /// AF213668 // MLX // MAX-like protein X // 17q21.1 // 6945
up	3925295	0.45253	6.24721	2.58264	0.0181015	0.354793	-3.70828	NR_003366 // ANKRD20B // ankyrin repeat domain 20B // 2q11.1 // 729171 /// AF426257 // C21orf81 // chromosome 21 open reading frame 81 // 21q11.2 // 114035 /// ENST00000344693 // C21orf81 // chromosome 21 open reading frame 81 // 21q11.2 // 114035 /// ENST00000400580 // C21orf81 // chromosome 21 open reading frame 81 // 21q11.2 // 114035 /// ENST00000358870 // ANKRD20B // ankyrin repeat domain 20…
up	3531553	0.298031	4.89896	2.58234	0.018113	0.354793	-3.70887	NM_004274 // AKAP6 // A kinase (PRKA) anchor protein 6 // 14q13.1 // 9472 /// ENST00000280979 // AKAP6 // A kinase (PRKA) anchor protein 6 // 14q13.1 // 9472 /// BC150288 // AKAP6 // A kinase (PRKA) anchor protein 6 // 14q13.1 // 9472
up	3824103	0.192414	9.13592	2.5819	0.0181303	0.354793	-3.70975	NM_018467 // USE1 // unconventional SNARE in the ER 1 homolog (S. cerevisiae) // 19p13.11 // 55850 /// ENST00000263897 // USE1 // unconventional SNARE in the ER 1 homolog (S. cerevisiae) // 19p13.11 // 55850 /// AB097050 // USE1 // unconventional SNARE in the ER 1 homolog (S. cerevisiae) // 19p13.11 // 55850 /// ENST00000379776 // USE1 // unconventional SNARE in the ER 1 homolog (S. cerevisiae) /…
down	2966496	-0.210629	4.02699	-2.58053	0.0181835	0.355461	-3.71245	NM_001040179 // MCHR2 // melanin-concentrating hormone receptor 2 // 6q16 // 84539 /// NM_032503 // MCHR2 // melanin-concentrating hormone receptor 2 // 6q16 // 84539 /// ENST00000281806 // MCHR2 // melanin-concentrating hormone receptor 2 // 6q16 // 84539 /// ENST00000369212 // MCHR2 // melanin-concentrating hormone receptor 2 // 6q16 // 84539 /// AF347063 // MCHR2 // melanin-concentrating hormo…
up	2402942	0.20923	7.45657	2.57953	0.0182222	0.355847	-3.71442	NM_003047 // SLC9A1 // solute carrier family 9 (sodium/hydrogen exchanger), member 1 (antiporter, Na+/H+, amiloride sensitive) // 1p36.1-p35 // 6548 /// ENST00000263980 // SLC9A1 // solute carrier family 9 (sodium/hydrogen exchanger), member 1 (antiporter, Na+/H+, amiloride sensitive) // 1p36.1-p35 // 6548 /// M81768 // SLC9A1 // solute carrier family 9 (sodium/hydrogen exchanger), member 1 (anti…
down	3775038	-0.179869	9.59285	-2.57841	0.0182658	0.356326	-3.71663	NM_001100407 // C17orf62 // chromosome 17 open reading frame 62 // 17q25.3 // 79415 /// NM_001033046 // C17orf62 // chromosome 17 open reading frame 62 // 17q25.3 // 79415 /// NM_001100408 // C17orf62 // chromosome 17 open reading frame 62 // 17q25.3 // 79415 /// ENST00000306645 // C17orf62 // chromosome 17 open reading frame 62 // 17q25.3 // 79415 /// ENST00000342572 // C17orf62 // chromosome 17…
down	3101622	-0.184076	9.09975	-2.57774	0.0182921	0.356468	-3.71796	NM_015169 // RRS1 // RRS1 ribosome biogenesis regulator homolog (S. cerevisiae) // 8q13.1 // 23212 /// ENST00000320270 // RRS1 // RRS1 ribosome biogenesis regulator homolog (S. cerevisiae) // 8q13.1 // 23212 /// BC013043 // RRS1 // RRS1 ribosome biogenesis regulator homolog (S. cerevisiae) // 8q13.1 // 23212
up	2390158	0.407485	4.91462	2.57679	0.0183292	0.356818	-3.71983	---
up	3419585	0.149341	8.34764	2.57503	0.0183983	0.357792	-3.7233	NM_014254 // TMEM5 // transmembrane protein 5 // 12q14.2 // 10329 /// ENST00000261234 // TMEM5 // transmembrane protein 5 // 12q14.2 // 10329 /// BC013152 // TMEM5 // transmembrane protein 5 // 12q14.2 // 10329
up	3685329	0.200561	8.80541	2.5725	0.0184981	0.359359	-3.7283	NM_024675 // PALB2 // partner and localizer of BRCA2 // 16p12.1 // 79728 /// ENST00000261584 // PALB2 // partner and localizer of BRCA2 // 16p12.1 // 79728 /// BC044254 // PALB2 // partner and localizer of BRCA2 // 16p12.1 // 79728
down	2459971	-0.203752	8.75325	-2.56996	0.0185989	0.360941	-3.73331	NM_014409 // TAF5L // TAF5-like RNA polymerase II, p300/CBP-associated factor (PCAF)-associated factor, 65kDa // 1q42.13 // 27097 /// NM_001025247 // TAF5L // TAF5-like RNA polymerase II, p300/CBP-associated factor (PCAF)-associated factor, 65kDa // 1q42.13 // 27097 /// ENST00000258281 // TAF5L // TAF5-like RNA polymerase II, p300/CBP-associated factor (PCAF)-associated factor, 65kDa // 1q42.13 /…
up	3742532	0.197645	6.92717	2.56937	0.018622	0.361016	-3.73446	NM_001104577 // GPR172B // G protein-coupled receptor 172B // 17p13.2 // 55065 /// NM_017986 // GPR172B // G protein-coupled receptor 172B // 17p13.2 // 55065 /// ENST00000254853 // GPR172B // G protein-coupled receptor 172B // 17p13.2 // 55065 /// AK023570 // GPR172B // G protein-coupled receptor 172B // 17p13.2 // 55065
down	3094245	-0.195096	6.94926	-2.56767	0.0186897	0.361954	-3.73781	NM_007175 // ERLIN2 // ER lipid raft associated 2 // 8p11.2 // 11160 /// NM_001003790 // ERLIN2 // ER lipid raft associated 2 // 8p11.2 // 11160 /// NM_001003791 // ERLIN2 // ER lipid raft associated 2 // 8p11.2 // 11160 /// ENST00000276461 // ERLIN2 // ER lipid raft associated 2 // 8p11.2 // 11160 /// ENST00000335171 // ERLIN2 // ER lipid raft associated 2 // 8p11.2 // 11160 /// ENST00000397228 …
down	2651916	-0.30637	7.96736	-2.56705	0.0187146	0.36206	-3.73904	NM_002740 // PRKCI // protein kinase C, iota // 3q26.3 // 5584 /// ENST00000392722 // PRKCI // protein kinase C, iota // 3q26.3 // 5584 /// ENST00000295797 // PRKCI // protein kinase C, iota // 3q26.3 // 5584 /// BC022016 // PRKCI // protein kinase C, iota // 3q26.3 // 5584
down	2560195	-0.157211	8.50532	-2.56636	0.0187423	0.362222	-3.7404	NM_032673 // PCGF1 // polycomb group ring finger 1 // 2p13.1 // 84759 /// ENST00000393961 // PCGF1 // polycomb group ring finger 1 // 2p13.1 // 84759 /// ENST00000233630 // PCGF1 // polycomb group ring finger 1 // 2p13.1 // 84759 /// AK125742 // PCGF1 // polycomb group ring finger 1 // 2p13.1 // 84759
down	2459793	-0.253768	7.05553	-2.5653	0.0187845	0.362662	-3.74248	BC039241 // C1orf96 // chromosome 1 open reading frame 96 // 1q42.13 // 126731 /// BC060777 // C1orf96 // chromosome 1 open reading frame 96 // 1q42.13 // 126731 /// AK291437 // C1orf96 // chromosome 1 open reading frame 96 // 1q42.13 // 126731 /// ENST00000284617 // C1orf96 // chromosome 1 open reading frame 96 // 1q42.13 // 126731 /// ENST00000366687 // C1orf96 // chromosome 1 open reading fram…
down	2900074	-0.229448	6.9732	-2.5641	0.0188326	0.363217	-3.74484	NM_003520 // HIST1H2BN // histone cluster 1, H2bn // 6p22-p21.3 // 8341 /// ENST00000359220 // HIST1H2BN // histone cluster 1, H2bn // 6p22-p21.3 // 8341 /// BC009783 // HIST1H2BN // histone cluster 1, H2bn // 6p22-p21.3 // 8341
down	2780999	-0.267599	9.22425	-2.56236	0.0189028	0.364194	-3.74827	NM_005443 // PAPSS1 // 3'-phosphoadenosine 5'-phosphosulfate synthase 1 // 4q24 // 9061 /// ENST00000265174 // PAPSS1 // 3'-phosphoadenosine 5'-phosphosulfate synthase 1 // 4q24 // 9061 /// BC011392 // PAPSS1 // 3'-phosphoadenosine 5'-phosphosulfate synthase 1 // 4q24 // 9061
up	3843058	0.189843	7.31724	2.56124	0.0189481	0.364692	-3.75048	NM_003417 // ZNF264 // zinc finger protein 264 // 19q13.4 // 9422 /// NM_213598 // ZNF543 // zinc finger protein 543 // 19q13.43 // 125919 /// ENST00000263095 // ZNF264 // zinc finger protein 264 // 19q13.4 // 9422 /// ENST00000321545 // ZNF543 // zinc finger protein 543 // 19q13.43 // 125919 /// AK292504 // ZNF264 // zinc finger protein 264 // 19q13.4 // 9422 /// BC101012 // ZNF543 // zinc finge…
up	3771297	0.137998	10.1198	2.56053	0.0189766	0.364708	-3.75187	NM_014230 // SRP68 // signal recognition particle 68kDa // 17q25.1 // 6730 /// ENST00000307877 // SRP68 // signal recognition particle 68kDa // 17q25.1 // 6730 /// AF195951 // SRP68 // signal recognition particle 68kDa // 17q25.1 // 6730 /// ENST00000304220 // SRP68 // signal recognition particle 68kDa // 17q25.1 // 6730 /// ENST00000355113 // SRP68 // signal recognition particle 68kDa // 17q25.1…
up	3318517	0.187367	5.85263	2.56026	0.0189879	0.364708	-3.75242	NM_001005174 // OR52N2 // olfactory receptor, family 52, subfamily N, member 2 // 11p15.4 // 390077 /// ENST00000317037 // OR52N2 // olfactory receptor, family 52, subfamily N, member 2 // 11p15.4 // 390077
up	3997541	0.15602	9.76132	2.5578	0.0190876	0.366247	-3.75725	NM_004729 // ZBED1 // zinc finger, BED-type containing 1 // Xp22.33;Yp11 // 9189 /// NM_145177 // DHRSX // dehydrogenase/reductase (SDR family) X-linked // Xp22.33; Yp11.2 // 207063 /// ENST00000381222 // ZBED1 // zinc finger, BED-type containing 1 // Xp22.33;Yp11 // 9189 /// ENST00000381218 // ZBED1 // zinc finger, BED-type containing 1 // Xp22.33;Yp11 // 9189 /// ENST00000334651 // DHRSX // deh…
up	3089799	0.240138	6.29046	2.55677	0.0191295	0.366675	-3.75927	BC021569 // MGC31957 // hypothetical protein MGC31957 // 8p21.2 // 254896 /// BC005043 // MGC31957 // hypothetical protein MGC31957 // 8p21.2 // 254896 /// ENST00000397703 // TNFRSF10C // tumor necrosis factor receptor superfamily, member 10c, decoy without an intracellular domain // 8p22-p21 // 8794
down	3788049	-0.364141	6.47905	-2.55564	0.0191758	0.367186	-3.7615	NM_001039535 // C18orf24 // chromosome 18 open reading frame 24 // 18q21.1 // 220134 /// NM_145060 // C18orf24 // chromosome 18 open reading frame 24 // 18q21.1 // 220134 /// ENST00000398452 // C18orf24 // chromosome 18 open reading frame 24 // 18q21.1 // 220134 /// ENST00000285116 // C18orf24 // chromosome 18 open reading frame 24 // 18q21.1 // 220134 /// BC015706 // C18orf24 // chromosome 18 op…
up	3843321	0.168704	7.49609	2.55476	0.0192115	0.367278	-3.76322	NM_198542 // ZNF773 // zinc finger protein 773 // 19q13.43 // 374928 /// ENST00000282292 // ZNF773 // zinc finger protein 773 // 19q13.43 // 374928 /// BC005167 // ZNF773 // zinc finger protein 773 // 19q13.43 // 374928
down	2489440	-0.263445	8.89501	-2.55456	0.0192199	0.367278	-3.76362	NM_001381 // DOK1 // docking protein 1, 62kDa (downstream of tyrosine kinase 1) // 2p13 // 1796 /// ENST00000233668 // DOK1 // docking protein 1, 62kDa (downstream of tyrosine kinase 1) // 2p13 // 1796 /// ENST00000340004 // DOK1 // docking protein 1, 62kDa (downstream of tyrosine kinase 1) // 2p13 // 1796 /// AK127656 // DOK1 // docking protein 1, 62kDa (downstream of tyrosine kinase 1) // 2p13 …
up	2877597	0.167952	5.11356	2.55238	0.0193093	0.36787	-3.7679	NM_015564 // LRRTM2 // leucine rich repeat transmembrane neuronal 2 // 5q31.2 // 26045 /// ENST00000274711 // LRRTM2 // leucine rich repeat transmembrane neuronal 2 // 5q31.2 // 26045 /// BC126408 // LRRTM2 // leucine rich repeat transmembrane neuronal 2 // 5q31.2 // 26045
down	3111695	-0.182941	7.81529	-2.55222	0.0193161	0.36787	-3.76823	NM_198120 // EBAG9 // estrogen receptor binding site associated, antigen, 9 // 8q23 // 9166 /// NM_004215 // EBAG9 // estrogen receptor binding site associated, antigen, 9 // 8q23 // 9166 /// ENST00000395785 // EBAG9 // estrogen receptor binding site associated, antigen, 9 // 8q23 // 9166 /// ENST00000337573 // EBAG9 // estrogen receptor binding site associated, antigen, 9 // 8q23 // 9166 /// AK2…
down	3611684	-0.195741	8.33671	-2.55194	0.0193276	0.36787	-3.76878	NM_024652 // LRRK1 // leucine-rich repeat kinase 1 // 15q26.3 // 79705 /// ENST00000388948 // LRRK1 // leucine-rich repeat kinase 1 // 15q26.3 // 79705 /// BC068080 // LRRK1 // leucine-rich repeat kinase 1 // 15q26.3 // 79705 /// ENST00000284395 // LRRK1 // leucine-rich repeat kinase 1 // 15q26.3 // 79705
up	2401448	0.195318	7.69553	2.55146	0.0193473	0.36787	-3.76971	NM_004091 // E2F2 // E2F transcription factor 2 // 1p36 // 1870 /// ENST00000361729 // E2F2 // E2F transcription factor 2 // 1p36 // 1870 /// BC053676 // E2F2 // E2F transcription factor 2 // 1p36 // 1870
up	3572869	0.202267	8.43425	2.55141	0.0193492	0.36787	-3.7698	NM_024496 // C14orf4 // chromosome 14 open reading frame 4 // 14q24.3 // 64207 /// ENST00000238647 // C14orf4 // chromosome 14 open reading frame 4 // 14q24.3 // 64207 /// BC108292 // C14orf4 // chromosome 14 open reading frame 4 // 14q24.3 // 64207
up	4030790	0.200729	3.88652	2.54891	0.0194526	0.369025	-3.77472	NM_004677 // XKRY // XK, Kell blood group complex subunit-related, Y-linked // Yq11.221 // 9082 /// NM_001002906 // XKRY2 // XK, Kell blood group complex subunit-related, Y-linked 2 // Yq11.221 // 353515 /// AF000997 // XKRY // XK, Kell blood group complex subunit-related, Y-linked // Yq11.221 // 9082 /// BC132901 // XKRY2 // XK, Kell blood group complex subunit-related, Y-linked 2 // Yq11.221 //…
up	3360901	0.15405	7.12796	2.54884	0.0194554	0.369025	-3.77485	NM_006458 // TRIM3 // tripartite motif-containing 3 // 11p15.5 // 10612 /// NM_033278 // TRIM3 // tripartite motif-containing 3 // 11p15.5 // 10612 /// ENST00000359518 // TRIM3 // tripartite motif-containing 3 // 11p15.5 // 10612 /// ENST00000345851 // TRIM3 // tripartite motif-containing 3 // 11p15.5 // 10612 /// AK291396 // TRIM3 // tripartite motif-containing 3 // 11p15.5 // 10612 /// ENST0000…
up	3770345	0.185212	7.19264	2.54804	0.0194885	0.369025	-3.77642	NM_181449 // CD300E // CD300e molecule // 17q25.1 // 342510 /// ENST00000392619 // CD300E // CD300e molecule // 17q25.1 // 342510 /// ENST00000328630 // CD300E // CD300e molecule // 17q25.1 // 342510 /// BX648376 // CD300E // CD300e molecule // 17q25.1 // 342510
up	3480657	0.140607	10.6097	2.54804	0.0194888	0.369025	-3.77643	NM_005870 // SAP18 // Sin3A-associated protein, 18kDa // 13q12.11 // 10284 /// ENST00000382533 // SAP18 // Sin3A-associated protein, 18kDa // 13q12.11 // 10284 /// BC030836 // SAP18 // Sin3A-associated protein, 18kDa // 13q12.11 // 10284
down	3011454	-0.347161	7.58598	-2.54589	0.0195781	0.370341	-3.78065	NM_006716 // DBF4 // DBF4 homolog (S. cerevisiae) // 7q21.3 // 10926 /// ENST00000265728 // DBF4 // DBF4 homolog (S. cerevisiae) // 7q21.3 // 10926 /// AB028069 // DBF4 // DBF4 homolog (S. cerevisiae) // 7q21.3 // 10926
down	2982076	-0.257571	6.25783	-2.54102	0.0197822	0.373556	-3.79021	NM_054114 // TAGAP // T-cell activation RhoGTPase activating protein // 6q25.3 // 117289 /// NM_152133 // TAGAP // T-cell activation RhoGTPase activating protein // 6q25.3 // 117289 /// NM_138810 // TAGAP // T-cell activation RhoGTPase activating protein // 6q25.3 // 117289 /// ENST00000367066 // TAGAP // T-cell activation RhoGTPase activating protein // 6q25.3 // 117289 /// ENST00000367061 // TA…
down	2798915	-0.2689	8.48862	-2.54088	0.019788	0.373556	-3.79047	NM_004237 // TRIP13 // thyroid hormone receptor interactor 13 // 5p15.33 // 9319 /// ENST00000166345 // TRIP13 // thyroid hormone receptor interactor 13 // 5p15.33 // 9319 /// BC019294 // TRIP13 // thyroid hormone receptor interactor 13 // 5p15.33 // 9319 /// ENST00000354240 // TRIP13 // thyroid hormone receptor interactor 13 // 5p15.33 // 9319
down	3963676	-0.23915	8.51511	-2.5387	0.0198799	0.374913	-3.79475	NM_001009880 // C22orf9 // chromosome 22 open reading frame 9 // 22q13.31 // 23313 /// NM_015264 // C22orf9 // chromosome 22 open reading frame 9 // 22q13.31 // 23313 /// ENST00000336156 // C22orf9 // chromosome 22 open reading frame 9 // 22q13.31 // 23313 /// ENST00000251993 // C22orf9 // chromosome 22 open reading frame 9 // 22q13.31 // 23313 /// ENST00000396090 // C22orf9 // chromosome 22 open…
up	3759305	0.191521	8.16038	2.53737	0.0199361	0.37549	-3.79734	NM_144609 // CCDC43 // coiled-coil domain containing 43 // 17q21.31 // 124808 /// NM_001099225 // CCDC43 // coiled-coil domain containing 43 // 17q21.31 // 124808 /// BC047776 // CCDC43 // coiled-coil domain containing 43 // 17q21.31 // 124808 /// ENST00000315286 // CCDC43 // coiled-coil domain containing 43 // 17q21.31 // 124808
down	3009959	-0.213271	7.58262	-2.53635	0.0199796	0.37549	-3.79935	NM_002835 // PTPN12 // protein tyrosine phosphatase, non-receptor type 12 // 7q11.23 // 5782 /// ENST00000248594 // PTPN12 // protein tyrosine phosphatase, non-receptor type 12 // 7q11.23 // 5782 /// BC050008 // PTPN12 // protein tyrosine phosphatase, non-receptor type 12 // 7q11.23 // 5782
down	3974957	-0.18378	3.5594	-2.53622	0.0199851	0.37549	-3.79961	NM_080817 // GPR82 // G protein-coupled receptor 82 // Xp11.4 // 27197 /// ENST00000302548 // GPR82 // G protein-coupled receptor 82 // Xp11.4 // 27197 /// AK122626 // GPR82 // G protein-coupled receptor 82 // Xp11.4 // 27197
up	2644128	0.324593	6.00314	2.53583	0.0200017	0.37549	-3.80037	NM_025246 // TMEM22 // transmembrane protein 22 // 3q22.3 // 80723 /// NM_001097599 // TMEM22 // transmembrane protein 22 // 3q22.3 // 80723 /// NM_001097600 // TMEM22 // transmembrane protein 22 // 3q22.3 // 80723 /// ENST00000306215 // TMEM22 // transmembrane protein 22 // 3q22.3 // 80723 /// ENST00000393079 // TMEM22 // transmembrane protein 22 // 3q22.3 // 80723 /// BC050423 // TMEM22 // tran…
up	3589972	0.216325	8.10211	2.53561	0.0200109	0.37549	-3.80079	NM_130468 // CHST14 // carbohydrate (N-acetylgalactosamine 4-0) sulfotransferase 14 // 15q15.1 // 113189 /// ENST00000306243 // CHST14 // carbohydrate (N-acetylgalactosamine 4-0) sulfotransferase 14 // 15q15.1 // 113189 /// BC049214 // CHST14 // carbohydrate (N-acetylgalactosamine 4-0) sulfotransferase 14 // 15q15.1 // 113189
up	3824713	0.174958	7.49245	2.53396	0.0200813	0.376434	-3.80403	NM_015683 // ARRDC2 // arrestin domain containing 2 // 19p13.11 // 27106 /// NM_001025604 // ARRDC2 // arrestin domain containing 2 // 19p13.11 // 27106 /// ENST00000222250 // ARRDC2 // arrestin domain containing 2 // 19p13.11 // 27106 /// ENST00000379656 // ARRDC2 // arrestin domain containing 2 // 19p13.11 // 27106 /// AK128588 // ARRDC2 // arrestin domain containing 2 // 19p13.11 // 27106
down	2643157	-0.214725	11.334	-2.53272	0.0201344	0.37705	-3.80646	NM_017548 // CDV3 // CDV3 homolog (mouse) // 3q22.1 // 55573 /// ENST00000264993 // CDV3 // CDV3 homolog (mouse) // 3q22.1 // 55573 /// ENST00000393122 // CDV3 // CDV3 homolog (mouse) // 3q22.1 // 55573 /// AK096865 // CDV3 // CDV3 homolog (mouse) // 3q22.1 // 55573
up	3996289	0.149499	8.58006	2.53208	0.0201618	0.377186	-3.80771	NM_000117 // EMD // emerin (Emery-Dreifuss muscular dystrophy) // Xq28 // 2010 /// ENST00000369842 // EMD // emerin (Emery-Dreifuss muscular dystrophy) // Xq28 // 2010 /// BC000738 // EMD // emerin (Emery-Dreifuss muscular dystrophy) // Xq28 // 2010 /// ENST00000369835 // EMD // emerin (Emery-Dreifuss muscular dystrophy) // Xq28 // 2010
down	3742067	-0.280322	9.99366	-2.53068	0.020222	0.377935	-3.81046	NM_003342 // UBE2G1 // ubiquitin-conjugating enzyme E2G 1 (UBC7 homolog, yeast) // 1q42|17p13.2 // 7326 /// ENST00000254724 // UBE2G1 // ubiquitin-conjugating enzyme E2G 1 (UBC7 homolog, yeast) // 1q42|17p13.2 // 7326 /// BC002775 // UBE2G1 // ubiquitin-conjugating enzyme E2G 1 (UBC7 homolog, yeast) // 1q42|17p13.2 // 7326 /// ENST00000396981 // UBE2G1 // ubiquitin-conjugating enzyme E2G 1 (UBC7 …
down	2870889	-0.232574	8.50209	-2.52873	0.0203058	0.379123	-3.81427	NM_004772 // C5orf13 // chromosome 5 open reading frame 13 // 5q22.1 // 9315 /// ENST00000379671 // C5orf13 // chromosome 5 open reading frame 13 // 5q22.1 // 9315 /// ENST00000395634 // C5orf13 // chromosome 5 open reading frame 13 // 5q22.1 // 9315 /// ENST00000257435 // C5orf13 // chromosome 5 open reading frame 13 // 5q22.1 // 9315 /// U30521 // C5orf13 // chromosome 5 open reading frame 13 /…
down	3601675	-0.205158	7.99303	-2.52824	0.0203268	0.379136	-3.81522	NM_006465 // ARID3B // AT rich interactive domain 3B (BRIGHT-like) // 15q24 // 10620 /// ENST00000346246 // ARID3B // AT rich interactive domain 3B (BRIGHT-like) // 15q24 // 10620 /// ENST00000395077 // ARID3B // AT rich interactive domain 3B (BRIGHT-like) // 15q24 // 10620 /// AB208830 // ARID3B // AT rich interactive domain 3B (BRIGHT-like) // 15q24 // 10620
up	3161167	0.257116	9.38612	2.52655	0.0203998	0.38012	-3.81852	NM_020829 // KIAA1432 // KIAA1432 // 9p24.1 // 57589 /// ENST00000381532 // KIAA1432 // KIAA1432 // 9p24.1 // 57589 /// ENST00000276898 // KIAA1432 // KIAA1432 // 9p24.1 // 57589 /// AB205401 // KIAA1432 // KIAA1432 // 9p24.1 // 57589 /// ENST00000251879 // KIAA1432 // KIAA1432 // 9p24.1 // 57589 /// AK022642 // KIAA1432 // KIAA1432 // 9p24.1 // 57589
up	3194832	0.208319	7.42348	2.52566	0.0204388	0.380159	-3.82027	NM_206920 // MAMDC4 // MAM domain containing 4 // 9q34.3 // 158056 /// ENST00000317446 // MAMDC4 // MAM domain containing 4 // 9q34.3 // 158056 /// AY358419 // MAMDC4 // MAM domain containing 4 // 9q34.3 // 158056 /// ENST00000392881 // MAMDC4 // MAM domain containing 4 // 9q34.3 // 158056 /// ENST00000371654 // MAMDC4 // MAM domain containing 4 // 9q34.3 // 158056
[truncated: 526 more rows]
