# Supplementary material for: Alternative Transcript Initiation and Splicing as a Response to DNA Damage
Source: PLoS One. 2011 Oct 19;6(10):e25758. doi: 10.1371/journal.pone.0025758 (PMC3198437; doi:10.1371/journal.pone.0025758)
Supplement: Table S3 — Genes modulated 4 hours post 10 Gy IR in fibroblast cell lines. (XLSX) [file pone.0025758.s005.xlsx]

## Sheet: Supplemental Table S3
Supplemental Table S3. Genes modulated 4 hours post 10 Gy IR in fibroblast cell lines
Regulation	ID	logFC	AveExpr	t	P.Value	adj.P.Val	B	gene_assignment
up	2375664	1.37672	7.84048	16.1147	8.18924e-18	1.53204e-13	27.3265	NM_006763 // BTG2 // BTG family, member 2 // 1q32 // 7832 /// ENST00000290551 // BTG2 // BTG family, member 2 // 1q32 // 7832 /// U72649 // BTG2 // BTG family, member 2 // 1q32 // 7832
up	2905169	1.39261	11.2252	14.817	1.08448e-16	1.01442e-12	25.3627	NM_078467 // CDKN1A // cyclin-dependent kinase inhibitor 1A (p21, Cip1) // 6p21.2 // 1026 /// NM_000389 // CDKN1A // cyclin-dependent kinase inhibitor 1A (p21, Cip1) // 6p21.2 // 1026 /// ENST00000244741 // CDKN1A // cyclin-dependent kinase inhibitor 1A (p21, Cip1) // 6p21.2 // 1026 /// ENST00000373711 // CDKN1A // cyclin-dependent kinase inhibitor 1A (p21, Cip1) // 6p21.2 // 1026 /// BC000312 //…
up	3729528	0.804181	8.7187	12.7868	8.75605e-15	5.46028e-11	21.8673	NM_003620 // PPM1D // protein phosphatase 1D magnesium-dependent, delta isoform // 17q23.2 // 8493 /// ENST00000305921 // PPM1D // protein phosphatase 1D magnesium-dependent, delta isoform // 17q23.2 // 8493 /// BC042418 // PPM1D // protein phosphatase 1D magnesium-dependent, delta isoform // 17q23.2 // 8493 /// ENST00000392995 // PPM1D // protein phosphatase 1D magnesium-dependent, delta isoform…
up	3421300	1.18258	10.2496	11.3704	2.48387e-13	1.16171e-09	19.0868	NM_002392 // MDM2 // Mdm2 p53 binding protein homolog (mouse) // 12q14.3-q15 // 4193 /// NM_006878 // MDM2 // Mdm2 p53 binding protein homolog (mouse) // 12q14.3-q15 // 4193 /// NM_006881 // MDM2 // Mdm2 p53 binding protein homolog (mouse) // 12q14.3-q15 // 4193 /// NM_006882 // MDM2 // Mdm2 p53 binding protein homolog (mouse) // 12q14.3-q15 // 4193 /// NM_006879 // MDM2 // Mdm2 p53 binding prote…
up	2968652	1.11845	8.02779	10.7734	1.09639e-12	4.10227e-09	17.824	NM_014454 // SESN1 // sestrin 1 // 6q21 // 27244 /// ENST00000302071 // SESN1 // sestrin 1 // 6q21 // 27244 /// AF033120 // SESN1 // sestrin 1 // 6q21 // 27244 /// ENST00000356644 // SESN1 // sestrin 1 // 6q21 // 27244 /// ENST00000368971 // SESN1 // sestrin 1 // 6q21 // 27244
up	2341083	0.825779	9.02808	9.966	8.78876e-12	2.74034e-08	16.0269	NM_001924 // GADD45A // growth arrest and DNA-damage-inducible, alpha // 1p31.2-p31.1 // 1647 /// ENST00000370986 // GADD45A // growth arrest and DNA-damage-inducible, alpha // 1p31.2-p31.1 // 1647 /// M60974 // GADD45A // growth arrest and DNA-damage-inducible, alpha // 1p31.2-p31.1 // 1647 /// ENST00000370985 // GADD45A // growth arrest and DNA-damage-inducible, alpha // 1p31.2-p31.1 // 1647
up	2334191	0.761044	8.93018	9.88934	1.07565e-11	2.87474e-08	15.8509	NM_004073 // PLK3 // polo-like kinase 3 (Drosophila) // 1p34.1 // 1263 /// ENST00000372201 // PLK3 // polo-like kinase 3 (Drosophila) // 1p34.1 // 1263 /// AJ293866 // PLK3 // polo-like kinase 3 (Drosophila) // 1p34.1 // 1263
up	3329649	0.575142	9.32104	9.32135	4.92237e-11	1.1511e-07	14.5178	NM_000107 // DDB2 // damage-specific DNA binding protein 2, 48kDa // 11p12-p11 // 1643 /// ENST00000256996 // DDB2 // damage-specific DNA binding protein 2, 48kDa // 11p12-p11 // 1643 /// U18300 // DDB2 // damage-specific DNA binding protein 2, 48kDa // 11p12-p11 // 1643 /// ENST00000378603 // DDB2 // damage-specific DNA binding protein 2, 48kDa // 11p12-p11 // 1643 /// ENST00000378601 // DDB2 //…
up	2327391	0.680617	8.51778	9.21548	6.56603e-11	1.36486e-07	14.2636	NM_031459 // SESN2 // sestrin 2 // 1p35.3 // 83667 /// ENST00000253063 // SESN2 // sestrin 2 // 1p35.3 // 83667 /// AY123223 // SESN2 // sestrin 2 // 1p35.3 // 83667
up	3189837	0.446771	8.23324	9.17133	7.40736e-11	1.38577e-07	14.1571	NM_007135 // ZNF79 // zinc finger protein 79 // 9q34 // 7633 /// ENST00000342483 // ZNF79 // zinc finger protein 79 // 9q34 // 7633 /// BC062309 // ZNF79 // zinc finger protein 79 // 9q34 // 7633
up	2405312	0.591485	8.83947	8.99183	1.21251e-10	2.06216e-07	13.721	NM_153341 // RNF19B // ring finger protein 19B // 1p35.1 // 127544 /// ENST00000373456 // RNF19B // ring finger protein 19B // 1p35.1 // 127544 /// ENST00000235150 // RNF19B // ring finger protein 19B // 1p35.1 // 127544 /// ENST00000356990 // RNF19B // ring finger protein 19B // 1p35.1 // 127544 /// AK131439 // RNF19B // ring finger protein 19B // 1p35.1 // 127544
up	2908100	0.646132	9.76832	8.5963	3.64382e-10	5.68071e-07	12.7424	NM_006502 // POLH // polymerase (DNA directed), eta // 6p21.1 // 5429 /// ENST00000372236 // POLH // polymerase (DNA directed), eta // 6p21.1 // 5429 /// AB024313 // POLH // polymerase (DNA directed), eta // 6p21.1 // 5429 /// ENST00000372226 // POLH // polymerase (DNA directed), eta // 6p21.1 // 5429
up	3142217	0.649603	7.32188	8.28553	8.76864e-10	1.26187e-06	11.9568	NM_018440 // PAG1 // phosphoprotein associated with glycosphingolipid microdomains 1 // 8q21.13 // 55824 /// ENST00000220597 // PAG1 // phosphoprotein associated with glycosphingolipid microdomains 1 // 8q21.13 // 55824 /// AK289818 // PAG1 // phosphoprotein associated with glycosphingolipid microdomains 1 // 8q21.13 // 55824
up	4011096	0.653108	8.71779	8.23868	1.002e-09	1.33896e-06	11.8372	NM_021783 // EDA2R // ectodysplasin A2 receptor // Xq12 // 60401 /// ENST00000374719 // EDA2R // ectodysplasin A2 receptor // Xq12 // 60401 /// ENST00000396050 // EDA2R // ectodysplasin A2 receptor // Xq12 // 60401 /// BC034919 // EDA2R // ectodysplasin A2 receptor // Xq12 // 60401 /// ENST00000253392 // EDA2R // ectodysplasin A2 receptor // Xq12 // 60401
up	3824993	1.25839	7.8127	8.07626	1.59439e-09	1.98852e-06	11.4198	NM_004864 // GDF15 // growth differentiation factor 15 // 19p13.11 // 9518 /// ENST00000252809 // GDF15 // growth differentiation factor 15 // 19p13.11 // 9518 /// BC008962 // GDF15 // growth differentiation factor 15 // 19p13.11 // 9518
up	3164312	0.626739	6.14537	7.98418	2.07754e-09	2.42916e-06	11.1816	NM_001010887 // ASAH3L // N-acylsphingosine amidohydrolase 3-like // 9p22.1 // 340485 /// ENST00000340967 // ASAH3L // N-acylsphingosine amidohydrolase 3-like // 9p22.1 // 340485 /// BC092487 // ASAH3L // N-acylsphingosine amidohydrolase 3-like // 9p22.1 // 340485 /// ENST00000380376 // ASAH3L // N-acylsphingosine amidohydrolase 3-like // 9p22.1 // 340485
up	3127703	0.659299	9.48951	7.76273	3.94187e-09	4.33791e-06	10.6037	NM_003842 // TNFRSF10B // tumor necrosis factor receptor superfamily, member 10b // 8p22-p21 // 8795 /// NM_147187 // TNFRSF10B // tumor necrosis factor receptor superfamily, member 10b // 8p22-p21 // 8795 /// ENST00000276431 // TNFRSF10B // tumor necrosis factor receptor superfamily, member 10b // 8p22-p21 // 8795 /// ENST00000347739 // TNFRSF10B // tumor necrosis factor receptor superfamily, me…
up	3089816	0.717597	6.67642	7.33588	1.3751e-08	1.42918e-05	9.47146	NM_003841 // TNFRSF10C // tumor necrosis factor receptor superfamily, member 10c, decoy without an intracellular domain // 8p22-p21 // 8794 /// ENST00000356864 // TNFRSF10C // tumor necrosis factor receptor superfamily, member 10c, decoy without an intracellular domain // 8p22-p21 // 8794 /// ENST00000312659 // TNFRSF10C // tumor necrosis factor receptor superfamily, member 10c, decoy without an …
up	3145149	0.992962	9.67089	7.15467	2.35011e-08	2.31399e-05	8.98394	NM_033285 // TP53INP1 // tumor protein p53 inducible nuclear protein 1 // 8q22 // 94241 /// ENST00000342697 // TP53INP1 // tumor protein p53 inducible nuclear protein 1 // 8q22 // 94241 /// ENST00000378776 // TP53INP1 // tumor protein p53 inducible nuclear protein 1 // 8q22 // 94241 /// AK125880 // TP53INP1 // tumor protein p53 inducible nuclear protein 1 // 8q22 // 94241
down	3428268	-1.13504	8.40953	-7.06598	3.0583e-08	2.80046e-05	8.74396	NM_174942 // GAS2L3 // growth arrest-specific 2 like 3 // 12q23.1 // 283431 /// ENST00000266754 // GAS2L3 // growth arrest-specific 2 like 3 // 12q23.1 // 283431 /// AK095594 // GAS2L3 // growth arrest-specific 2 like 3 // 12q23.1 // 283431
up	2663810	0.476921	7.96896	7.05673	3.14356e-08	2.80046e-05	8.7189	NM_004628 // XPC // xeroderma pigmentosum, complementation group C // 3p25 // 7508 /// ENST00000285021 // XPC // xeroderma pigmentosum, complementation group C // 3p25 // 7508 /// D21089 // XPC // xeroderma pigmentosum, complementation group C // 3p25 // 7508
up	2905432	0.380244	7.71835	6.81902	6.39065e-08	5.43438e-05	8.07126	NM_017772 // TBC1D22B // TBC1 domain family, member 22B // 6p21.2 // 55633 /// ENST00000373491 // TBC1D22B // TBC1 domain family, member 22B // 6p21.2 // 55633 /// ENST00000394449 // TBC1D22B // TBC1 domain family, member 22B // 6p21.2 // 55633 /// BC047658 // TBC1D22B // TBC1 domain family, member 22B // 6p21.2 // 55633
up	3303392	0.54663	9.48417	6.57915	1.31335e-07	0.000106827	7.41211	NM_001001342 // BLOC1S2 // biogenesis of lysosome-related organelles complex-1, subunit 2 // 10q24.31 // 282991 /// NM_173809 // BLOC1S2 // biogenesis of lysosome-related organelles complex-1, subunit 2 // 10q24.31 // 282991 /// ENST00000358848 // BLOC1S2 // biogenesis of lysosome-related organelles complex-1, subunit 2 // 10q24.31 // 282991 /// ENST00000370376 // BLOC1S2 // biogenesis of lysosom…
up	2648378	0.440534	9.35673	6.4567	1.89993e-07	0.000148099	7.07368	NM_002886 // RAP2B // RAP2B, member of RAS oncogene family // 3q25.2 // 5912 /// ENST00000323534 // RAP2B // RAP2B, member of RAS oncogene family // 3q25.2 // 5912 /// BC012362 // RAP2B // RAP2B, member of RAS oncogene family // 3q25.2 // 5912
up	3902489	0.419007	10.0322	6.33315	2.76006e-07	0.000206541	6.73103	NM_138578 // BCL2L1 // BCL2-like 1 // 20q11.21 // 598 /// NM_001191 // BCL2L1 // BCL2-like 1 // 20q11.21 // 598 /// ENST00000376062 // BCL2L1 // BCL2-like 1 // 20q11.21 // 598 /// ENST00000307677 // BCL2L1 // BCL2-like 1 // 20q11.21 // 598 /// ENST00000376055 // BCL2L1 // BCL2-like 1 // 20q11.21 // 598 /// ENST00000376060 // BCL2L1 // BCL2-like 1 // 20q11.21 // 598 /// BC019307 // BCL2L1 // BCL2-…
up	2344731	0.77821	6.04602	6.23695	3.69343e-07	0.000264062	6.46351	NM_145172 // WDR63 // WD repeat domain 63 // 1p22.3 // 126820 /// ENST00000294664 // WDR63 // WD repeat domain 63 // 1p22.3 // 126820 /// AY049724 // WDR63 // WD repeat domain 63 // 1p22.3 // 126820 /// ENST00000370596 // WDR63 // WD repeat domain 63 // 1p22.3 // 126820 /// ENST00000326813 // WDR63 // WD repeat domain 63 // 1p22.3 // 126820
up	2370355	0.466027	9.35519	6.22661	3.81104e-07	0.000264062	6.43471	NM_016545 // IER5 // immediate early response 5 // 1q25.3 // 51278 /// ENST00000367577 // IER5 // immediate early response 5 // 1q25.3 // 51278 /// BC000128 // IER5 // immediate early response 5 // 1q25.3 // 51278 /// AF178984 // IER5 // immediate early response 5 // 1q25.3 // 51278 /// AJ251089 // IER5 // immediate early response 5 // 1q25.3 // 51278
up	3127775	0.575127	7.60494	6.16113	4.64811e-07	0.00031056	6.25223	NM_003844 // TNFRSF10A // tumor necrosis factor receptor superfamily, member 10a // 8p21 // 8797 /// ENST00000221132 // TNFRSF10A // tumor necrosis factor receptor superfamily, member 10a // 8p21 // 8797 /// BC012866 // TNFRSF10A // tumor necrosis factor receptor superfamily, member 10a // 8p21 // 8797
up	2789957	0.722669	7.95778	6.11803	5.29766e-07	0.000341754	6.13198	NM_033632 // FBXW7 // F-box and WD repeat domain containing 7 // 4q31.3 // 55294 /// NM_018315 // FBXW7 // F-box and WD repeat domain containing 7 // 4q31.3 // 55294 /// NM_001013415 // FBXW7 // F-box and WD repeat domain containing 7 // 4q31.3 // 55294 /// ENST00000281708 // FBXW7 // F-box and WD repeat domain containing 7 // 4q31.3 // 55294 /// ENST00000393956 // FBXW7 // F-box and WD repeat do…
up	2450855	0.57111	9.41585	6.05281	6.45788e-07	0.000396823	5.94985	NM_012396 // PHLDA3 // pleckstrin homology-like domain, family A, member 3 // 1q31 // 23612 /// ENST00000367311 // PHLDA3 // pleckstrin homology-like domain, family A, member 3 // 1q31 // 23612 /// ENST00000367309 // PHLDA3 // pleckstrin homology-like domain, family A, member 3 // 1q31 // 23612 /// BC068273 // PHLDA3 // pleckstrin homology-like domain, family A, member 3 // 1q31 // 23612
up	3401756	0.846171	9.06598	6.04687	6.57553e-07	0.000396823	5.93324	NM_020375 // C12orf5 // chromosome 12 open reading frame 5 // 12p13.3 // 57103 /// ENST00000179259 // C12orf5 // chromosome 12 open reading frame 5 // 12p13.3 // 57103 /// AY425618 // C12orf5 // chromosome 12 open reading frame 5 // 12p13.3 // 57103
up	3715839	0.47914	8.79399	6.00607	7.44357e-07	0.00043517	5.81916	NM_004295 // TRAF4 // TNF receptor-associated factor 4 // 17q11-q12 // 9618 /// ENST00000262395 // TRAF4 // TNF receptor-associated factor 4 // 17q11-q12 // 9618 /// BC001769 // TRAF4 // TNF receptor-associated factor 4 // 17q11-q12 // 9618 /// ENST00000262396 // TRAF4 // TNF receptor-associated factor 4 // 17q11-q12 // 9618 /// ENST00000394925 // TRAF4 // TNF receptor-associated factor 4 // 17q1…
down	3910785	-1.39272	9.1856	-5.99471	7.70495e-07	0.000436801	5.7874	NM_198433 // AURKA // aurora kinase A // 20q13.2-q13.3 // 6790 /// NM_003600 // AURKA // aurora kinase A // 20q13.2-q13.3 // 6790 /// NM_198434 // AURKA // aurora kinase A // 20q13.2-q13.3 // 6790 /// NM_198436 // AURKA // aurora kinase A // 20q13.2-q13.3 // 6790 /// NM_198435 // AURKA // aurora kinase A // 20q13.2-q13.3 // 6790 /// NM_198437 // AURKA // aurora kinase A // 20q13.2-q13.3 // 6790 /…
up	2952198	0.46453	6.02445	5.92281	9.58794e-07	0.000527562	5.58616	BC026012 // C6orf128 // chromosome 6 open reading frame 128 // 6p21.2 // 221468 /// BC029657 // C6orf128 // chromosome 6 open reading frame 128 // 6p21.2 // 221468 /// ENST00000357219 // C6orf128 // chromosome 6 open reading frame 128 // 6p21.2 // 221468 /// ENST00000336655 // C6orf128 // chromosome 6 open reading frame 128 // 6p21.2 // 221468 /// ENST00000356757 // C6orf128 // chromosome 6 open …
up	2742109	0.259703	10.8911	5.90115	1.02408e-06	0.000547385	5.52552	NM_002006 // FGF2 // fibroblast growth factor 2 (basic) // 4q26-q27 // 2247 /// ENST00000264498 // FGF2 // fibroblast growth factor 2 (basic) // 4q26-q27 // 2247 /// ENST00000394350 // FGF2 // fibroblast growth factor 2 (basic) // 4q26-q27 // 2247 /// J04513 // FGF2 // fibroblast growth factor 2 (basic) // 4q26-q27 // 2247
up	3341024	0.494685	8.94943	5.8778	1.09947e-06	0.000571356	5.46011	NM_015516 // TSKU // tsukushin // 11q13.5 // 25987 /// ENST00000333090 // TSKU // tsukushin // 11q13.5 // 25987 /// AY358317 // TSKU // tsukushin // 11q13.5 // 25987 /// BT007440 // TSKU // tsukushin // 11q13.5 // 25987
down	3493391	-1.1759	7.15078	-5.83805	1.24084e-06	0.000627395	5.34872	NM_024808 // C13orf34 // chromosome 13 open reading frame 34 // 13q22.1 // 79866 /// ENST00000377815 // C13orf34 // chromosome 13 open reading frame 34 // 13q22.1 // 79866 /// ENST00000390667 // C13orf34 // chromosome 13 open reading frame 34 // 13q22.1 // 79866 /// BX648605 // C13orf34 // chromosome 13 open reading frame 34 // 13q22.1 // 79866
up	2446567	0.359144	9.04694	5.72706	1.7396e-06	0.000856433	5.03745	NM_005819 // STX6 // syntaxin 6 // 1q25.3 // 10228 /// ENST00000258301 // STX6 // syntaxin 6 // 1q25.3 // 10228 /// BC039118 // STX6 // syntaxin 6 // 1q25.3 // 10228 /// ENST00000358073 // STX6 // syntaxin 6 // 1q25.3 // 10228
up	3806211	0.51331	7.63675	5.71777	1.78951e-06	0.000858413	5.01138	NM_024430 // PSTPIP2 // proline-serine-threonine phosphatase interacting protein 2 // 18q12 // 9050 /// ENST00000282045 // PSTPIP2 // proline-serine-threonine phosphatase interacting protein 2 // 18q12 // 9050 /// BC035395 // PSTPIP2 // proline-serine-threonine phosphatase interacting protein 2 // 18q12 // 9050 /// ENST00000360076 // PSTPIP2 // proline-serine-threonine phosphatase interacting pro…
up	3903952	0.713944	7.10861	5.68017	2.00663e-06	0.000938499	4.90584	NM_000557 // GDF5 // growth differentiation factor 5 // 20q11.2 // 8200 /// ENST00000374372 // GDF5 // growth differentiation factor 5 // 20q11.2 // 8200 /// ENST00000374369 // GDF5 // growth differentiation factor 5 // 20q11.2 // 8200 /// BC032495 // GDF5 // growth differentiation factor 5 // 20q11.2 // 8200
up	3103293	0.918765	9.12033	5.5788	2.73234e-06	0.00124674	4.62126	NM_172037 // RDH10 // retinol dehydrogenase 10 (all-trans) // 8q21.11 // 157506 /// ENST00000240285 // RDH10 // retinol dehydrogenase 10 (all-trans) // 8q21.11 // 157506 /// BC067131 // RDH10 // retinol dehydrogenase 10 (all-trans) // 8q21.11 // 157506
up	2401333	0.322598	8.39949	5.50932	3.37601e-06	0.00150377	4.42619	NM_001077195 // ZNF436 // zinc finger protein 436 // 1p36 // 80818 /// NM_030634 // ZNF436 // zinc finger protein 436 // 1p36 // 80818 /// ENST00000314011 // ZNF436 // zinc finger protein 436 // 1p36 // 80818 /// ENST00000374608 // ZNF436 // zinc finger protein 436 // 1p36 // 80818 /// BC056400 // ZNF436 // zinc finger protein 436 // 1p36 // 80818 /// ENST00000374609 // ZNF436 // zinc finger prot…
up	3997946	0.344005	8.01776	5.46217	3.89713e-06	0.00169552	4.29379	NM_005044 // PRKX // protein kinase, X-linked // Xp22.3 // 5613 /// ENST00000262848 // PRKX // protein kinase, X-linked // Xp22.3 // 5613 /// BC041073 // PRKX // protein kinase, X-linked // Xp22.3 // 5613 /// BC074851 // PRKY // protein kinase, Y-linked // Yp11.2 // 5616
up	3514879	0.836841	8.01245	5.42237	4.39914e-06	0.00184043	4.18202	NM_018676 // THSD1 // thrombospondin, type I, domain containing 1 // 13q14.3 // 55901 /// NM_199263 // THSD1 // thrombospondin, type I, domain containing 1 // 13q14.3 // 55901 /// NR_002816 // THSD1P // thrombospondin, type I, domain containing 1 pseudogene // 13q14.3 // 374500 /// ENST00000258613 // THSD1 // thrombospondin, type I, domain containing 1 // 13q14.3 // 55901 /// ENST00000349258 // T…
up	3770457	0.496716	8.41119	5.42029	4.42695e-06	0.00184043	4.17621	NM_024417 // FDXR // ferredoxin reductase // 17q24-q25 // 2232 /// NM_004110 // FDXR // ferredoxin reductase // 17q24-q25 // 2232 /// ENST00000293195 // FDXR // ferredoxin reductase // 17q24-q25 // 2232 /// BC034763 // FDXR // ferredoxin reductase // 17q24-q25 // 2232
up	2390518	0.514155	5.9674	5.39886	4.72535e-06	0.00192178	4.11603	NM_170725 // PGBD2 // piggyBac transposable element derived 2 // 1q44 // 267002 /// NM_001017434 // PGBD2 // piggyBac transposable element derived 2 // 1q44 // 267002 /// NM_203477 // MGC70863 // similar to RPL23AP7 protein // 22q13.33 // 284942 /// ENST00000329291 // PGBD2 // piggyBac transposable element derived 2 // 1q44 // 267002 /// ENST00000355360 // PGBD2 // piggyBac transposable element d…
up	3299705	0.293878	7.76343	5.3874	4.89302e-06	0.00194763	4.08387	NM_148977 // PANK1 // pantothenate kinase 1 // 10q23.31 // 53354 /// NM_148978 // PANK1 // pantothenate kinase 1 // 10q23.31 // 53354 /// NM_138316 // PANK1 // pantothenate kinase 1 // 10q23.31 // 53354 /// ENST00000307534 // PANK1 // pantothenate kinase 1 // 10q23.31 // 53354 /// ENST00000342512 // PANK1 // pantothenate kinase 1 // 10q23.31 // 53354 /// ENST00000322191 // PANK1 // pantothenate k…
down	3644764	-0.842208	8.37131	-5.3728	5.11535e-06	0.00199371	4.04287	NM_001761 // CCNF // cyclin F // 16p13.3 // 899 /// NR_003574 // ABCA17P // ATP-binding cassette, sub-family A (ABC1), member 17 (pseudogene) // 16p13.3 // 650655 /// ENST00000293968 // CCNF // cyclin F // 16p13.3 // 899 /// BC012349 // CCNF // cyclin F // 16p13.3 // 899 /// ENST00000397066 // CCNF // cyclin F // 16p13.3 // 899
up	2858023	0.806626	9.39965	5.35002	5.48241e-06	0.00209316	3.97894	NM_006622 // PLK2 // polo-like kinase 2 (Drosophila) // 5q12.1-q13.2 // 10769 /// ENST00000274289 // PLK2 // polo-like kinase 2 (Drosophila) // 5q12.1-q13.2 // 10769 /// AF059617 // PLK2 // polo-like kinase 2 (Drosophila) // 5q12.1-q13.2 // 10769
up	3063463	0.380906	4.82437	5.25572	7.30277e-06	0.0027324	3.7144	NM_000765 // CYP3A7 // cytochrome P450, family 3, subfamily A, polypeptide 7 // 7q21-q22.1 // 1551 /// ENST00000336374 // CYP3A7 // cytochrome P450, family 3, subfamily A, polypeptide 7 // 7q21-q22.1 // 1551 /// D00408 // CYP3A7 // cytochrome P450, family 3, subfamily A, polypeptide 7 // 7q21-q22.1 // 1551 /// ENST00000292414 // CYP3A7 // cytochrome P450, family 3, subfamily A, polypeptide 7 // 7…
down	3884892	-0.894001	8.50734	-5.24434	7.55973e-06	0.00277309	3.68249	NM_030919 // FAM83D // family with sequence similarity 83, member D // 20q11.22-q12 // 81610 /// ENST00000217429 // FAM83D // family with sequence similarity 83, member D // 20q11.22-q12 // 81610 /// AK095660 // FAM83D // family with sequence similarity 83, member D // 20q11.22-q12 // 81610
up	3902081	0.312122	7.72651	5.2049	8.52198e-06	0.00306595	3.57193	NM_015655 // ZNF337 // zinc finger protein 337 // 20p11.21 // 26152 /// ENST00000376436 // ZNF337 // zinc finger protein 337 // 20p11.21 // 26152 /// ENST00000252979 // ZNF337 // zinc finger protein 337 // 20p11.21 // 26152 /// ENST00000376412 // ZNF337 // zinc finger protein 337 // 20p11.21 // 26152 /// AK125455 // ZNF337 // zinc finger protein 337 // 20p11.21 // 26152
up	2608725	0.493657	8.72013	5.16105	9.73542e-06	0.00340998	3.44909	NM_003670 // BHLHB2 // basic helix-loop-helix domain containing, class B, 2 // 3p26 // 8553 /// ENST00000256495 // BHLHB2 // basic helix-loop-helix domain containing, class B, 2 // 3p26 // 8553 /// AB004066 // BHLHB2 // basic helix-loop-helix domain containing, class B, 2 // 3p26 // 8553
up	3290649	0.559694	6.37164	5.15744	9.84278e-06	0.00340998	3.43897	NM_198215 // FAM13C1 // family with sequence similarity 13, member C1 // 10q21.1 // 220965 /// NM_001001971 // FAM13C1 // family with sequence similarity 13, member C1 // 10q21.1 // 220965 /// ENST00000373868 // FAM13C1 // family with sequence similarity 13, member C1 // 10q21.1 // 220965 /// ENST00000373867 // FAM13C1 // family with sequence similarity 13, member C1 // 10q21.1 // 220965 /// BC03…
up	3607232	0.373498	8.69194	5.14819	1.01228e-05	0.00344324	3.41308	NM_022767 // ISG20L1 // interferon stimulated exonuclease gene 20kDa-like 1 // 15q26.1 // 64782 /// ENST00000332810 // ISG20L1 // interferon stimulated exonuclease gene 20kDa-like 1 // 15q26.1 // 64782 /// BC020988 // ISG20L1 // interferon stimulated exonuclease gene 20kDa-like 1 // 15q26.1 // 64782 /// AF327352 // ISG20L1 // interferon stimulated exonuclease gene 20kDa-like 1 // 15q26.1 // 64782…
up	3542145	0.303394	8.48532	5.14147	1.03314e-05	0.00345141	3.39426	BC064697 // KIAA0247 // KIAA0247 // 14q24.1 // 9766 /// ENST00000342745 // KIAA0247 // KIAA0247 // 14q24.1 // 9766 /// AK127083 // LOC100130542 // hypothetical protein LOC100130542 // 14q24.1 // 100130542
up	3257098	0.548586	10.1561	5.08635	1.22115e-05	0.00394905	3.23998	NM_000043 // FAS // Fas (TNF receptor superfamily, member 6) // 10q24.1 // 355 /// NM_152872 // FAS // Fas (TNF receptor superfamily, member 6) // 10q24.1 // 355 /// NM_152871 // FAS // Fas (TNF receptor superfamily, member 6) // 10q24.1 // 355 /// NM_152873 // FAS // Fas (TNF receptor superfamily, member 6) // 10q24.1 // 355 /// NM_152874 // FAS // Fas (TNF receptor superfamily, member 6) // 10q…
up	2742935	1.02044	7.549	5.08469	1.2273e-05	0.00394905	3.23535	NM_014278 // HSPA4L // heat shock 70kDa protein 4-like // 4q28 // 22824 /// ENST00000296464 // HSPA4L // heat shock 70kDa protein 4-like // 4q28 // 22824 /// BC040560 // HSPA4L // heat shock 70kDa protein 4-like // 4q28 // 22824
up	2950753	0.342381	8.80194	5.07985	1.24542e-05	0.00394905	3.22182	NM_001188 // BAK1 // BCL2-antagonist/killer 1 // 6p21.3 // 578 /// ENST00000374467 // BAK1 // BCL2-antagonist/killer 1 // 6p21.3 // 578 /// BC004431 // BAK1 // BCL2-antagonist/killer 1 // 6p21.3 // 578 /// ENST00000360661 // BAK1 // BCL2-antagonist/killer 1 // 6p21.3 // 578 /// ENST00000374460 // BAK1 // BCL2-antagonist/killer 1 // 6p21.3 // 578
up	2950214	0.280779	9.06393	5.06544	1.30102e-05	0.00405658	3.18152	NM_000593 // TAP1 // transporter 1, ATP-binding cassette, sub-family B (MDR/TAP) // 6p21.3 // 6890 /// ENST00000354258 // TAP1 // transporter 1, ATP-binding cassette, sub-family B (MDR/TAP) // 6p21.3 // 6890 /// ENST00000383115 // TAP1 // transporter 1, ATP-binding cassette, sub-family B (MDR/TAP) // 6p21.3 // 6890 /// ENST00000383235 // TAP1 // transporter 1, ATP-binding cassette, sub-family B (…
up	2568687	0.330776	9.91907	5.04531	1.38284e-05	0.00424102	3.12523	NM_201555 // FHL2 // four and a half LIM domains 2 // 2q12-q14 // 2274 /// NM_001450 // FHL2 // four and a half LIM domains 2 // 2q12-q14 // 2274 /// NM_201557 // FHL2 // four and a half LIM domains 2 // 2q12-q14 // 2274 /// NM_001039492 // FHL2 // four and a half LIM domains 2 // 2q12-q14 // 2274 /// ENST00000393352 // FHL2 // four and a half LIM domains 2 // 2q12-q14 // 2274 /// ENST00000322142…
up	3440192	0.443239	8.06855	4.98013	1.68448e-05	0.00508278	2.94316	NM_152640 // DCP1B // DCP1 decapping enzyme homolog B (S. cerevisiae) // 12p13.33 // 196513 /// ENST00000280665 // DCP1B // DCP1 decapping enzyme homolog B (S. cerevisiae) // 12p13.33 // 196513 /// AY146652 // DCP1B // DCP1 decapping enzyme homolog B (S. cerevisiae) // 12p13.33 // 196513
up	3602526	0.378494	9.00188	4.88704	2.23173e-05	0.00662717	2.68361	NM_147188 // FBXO22 // F-box protein 22 // 15q24.2 // 26263 /// NM_012170 // FBXO22 // F-box protein 22 // 15q24.2 // 26263 /// ENST00000308275 // FBXO22 // F-box protein 22 // 15q24.2 // 26263 /// BC041691 // FBXO22 // F-box protein 22 // 15q24.2 // 26263
down	2330773	-0.974529	8.11598	-4.86839	2.36096e-05	0.00690138	2.63168	NM_018101 // CDCA8 // cell division cycle associated 8 // 1p34.3 // 55143 /// ENST00000373055 // CDCA8 // cell division cycle associated 8 // 1p34.3 // 55143 /// ENST00000327331 // CDCA8 // cell division cycle associated 8 // 1p34.3 // 55143 /// BC001651 // CDCA8 // cell division cycle associated 8 // 1p34.3 // 55143
up	3041875	0.436478	9.55355	4.83632	2.60069e-05	0.0074852	2.54247	NM_015550 // OSBPL3 // oxysterol binding protein-like 3 // 7p15 // 26031 /// NM_145320 // OSBPL3 // oxysterol binding protein-like 3 // 7p15 // 26031 /// NM_145321 // OSBPL3 // oxysterol binding protein-like 3 // 7p15 // 26031 /// NM_145322 // OSBPL3 // oxysterol binding protein-like 3 // 7p15 // 26031 /// ENST00000313367 // OSBPL3 // oxysterol binding protein-like 3 // 7p15 // 26031 /// ENST0000…
up	3664982	0.324477	8.69976	4.79705	2.92739e-05	0.00829783	2.43332	NM_003869 // CES2 // carboxylesterase 2 (intestine, liver) // 16q22.1 // 8824 /// NM_198061 // CES2 // carboxylesterase 2 (intestine, liver) // 16q22.1 // 8824 /// ENST00000317091 // CES2 // carboxylesterase 2 (intestine, liver) // 16q22.1 // 8824 /// AK095522 // CES2 // carboxylesterase 2 (intestine, liver) // 16q22.1 // 8824
up	3014764	0.313693	8.7721	4.791	2.9812e-05	0.00832424	2.41652	NM_006693 // CPSF4 // cleavage and polyadenylation specific factor 4, 30kDa // 7q22.1 // 10898 /// NM_001081559 // CPSF4 // cleavage and polyadenylation specific factor 4, 30kDa // 7q22.1 // 10898 /// ENST00000292476 // CPSF4 // cleavage and polyadenylation specific factor 4, 30kDa // 7q22.1 // 10898 /// U79569 // CPSF4 // cleavage and polyadenylation specific factor 4, 30kDa // 7q22.1 // 10898
up	2673257	0.336835	7.08556	4.76006	3.27213e-05	0.00900219	2.33065	NM_024661 // CCDC51 // coiled-coil domain containing 51 // 3p21.31 // 79714 /// ENST00000395694 // CCDC51 // coiled-coil domain containing 51 // 3p21.31 // 79714 /// ENST00000395696 // CCDC51 // coiled-coil domain containing 51 // 3p21.31 // 79714 /// BC011993 // CCDC51 // coiled-coil domain containing 51 // 3p21.31 // 79714 /// ENST00000296441 // CCDC51 // coiled-coil domain containing 51 // 3p2…
up	3862640	0.334858	8.68024	4.74477	3.42601e-05	0.00928897	2.28827	NM_013376 // SERTAD1 // SERTA domain containing 1 // 19q13.1-q13.2 // 29950 /// ENST00000357949 // SERTAD1 // SERTA domain containing 1 // 19q13.1-q13.2 // 29950 /// AK074652 // SERTAD1 // SERTA domain containing 1 // 19q13.1-q13.2 // 29950
up	2962383	0.362223	10.2225	4.66725	4.324e-05	0.0114113	2.07364	NM_017633 // FAM46A // family with sequence similarity 46, member A // 6q14 // 55603 /// ENST00000320172 // FAM46A // family with sequence similarity 46, member A // 6q14 // 55603 /// AF350451 // FAM46A // family with sequence similarity 46, member A // 6q14 // 55603 /// ENST00000369754 // FAM46A // family with sequence similarity 46, member A // 6q14 // 55603 /// ENST00000369756 // FAM46A // fam…
down	2604254	-0.982263	8.7125	-4.66295	4.38016e-05	0.0114113	2.06175	NM_018410 // HJURP // Holliday junction recognition protein // 2q37.1 // 55355 /// ENST00000373395 // HJURP // Holliday junction recognition protein // 2q37.1 // 55355 /// AB101211 // HJURP // Holliday junction recognition protein // 2q37.1 // 55355
up	2706791	0.486412	10.0264	4.66206	4.39179e-05	0.0114113	2.0593	NM_022470 // ZMAT3 // zinc finger, matrin type 3 // 3q26.3-q27 // 64393 /// NM_152240 // ZMAT3 // zinc finger, matrin type 3 // 3q26.3-q27 // 64393 /// ENST00000311417 // ZMAT3 // zinc finger, matrin type 3 // 3q26.3-q27 // 64393 /// AK122768 // ZMAT3 // zinc finger, matrin type 3 // 3q26.3-q27 // 64393
up	3875423	0.337837	7.39783	4.65631	4.46822e-05	0.0114509	2.0434	NM_001200 // BMP2 // bone morphogenetic protein 2 // 20p12 // 650 /// ENST00000378827 // BMP2 // bone morphogenetic protein 2 // 20p12 // 650
down	3530982	-0.899127	7.74924	-4.60643	5.18815e-05	0.0131162	1.90571	NM_017769 // KIAA1333 // KIAA1333 // 14q12 // 55632 /// ENST00000206595 // KIAA1333 // KIAA1333 // 14q12 // 55632 /// BC000973 // KIAA1333 // KIAA1333 // 14q12 // 55632
up	3926138	0.598384	7.47678	4.58449	5.54001e-05	0.013819	1.84524	NM_001100420 // C21orf91 // chromosome 21 open reading frame 91 // 21q21.1 // 54149 /// NM_017447 // C21orf91 // chromosome 21 open reading frame 91 // 21q21.1 // 54149 /// NM_001100421 // C21orf91 // chromosome 21 open reading frame 91 // 21q21.1 // 54149 /// ENST00000284881 // C21orf91 // chromosome 21 open reading frame 91 // 21q21.1 // 54149 /// ENST00000400559 // C21orf91 // chromosome 21 op…
down	3367338	-1.26341	7.08125	-4.54526	6.22891e-05	0.0151839	1.73725	NM_031217 // KIF18A // kinesin family member 18A // 11p14.1 // 81930 /// ENST00000263181 // KIF18A // kinesin family member 18A // 11p14.1 // 81930 /// AY791349 // KIF18A // kinesin family member 18A // 11p14.1 // 81930
down	3653072	-1.15879	9.69816	-4.54415	6.24952e-05	0.0151839	1.73421	NM_005030 // PLK1 // polo-like kinase 1 (Drosophila) // 16p12.1 // 5347 /// ENST00000300093 // PLK1 // polo-like kinase 1 (Drosophila) // 16p12.1 // 5347 /// ENST00000330792 // PLK1 // polo-like kinase 1 (Drosophila) // 16p12.1 // 5347 /// AB209179 // PLK1 // polo-like kinase 1 (Drosophila) // 16p12.1 // 5347
down	4005392	-0.306294	8.04692	-4.53072	6.50504e-05	0.0156021	1.6973	NM_001123385 // BCOR // BCL6 co-repressor // Xp21.2-p11.4 // 54880 /// NM_017745 // BCOR // BCL6 co-repressor // Xp21.2-p11.4 // 54880 /// NM_001123383 // BCOR // BCL6 co-repressor // Xp21.2-p11.4 // 54880 /// NM_001123384 // BCOR // BCL6 co-repressor // Xp21.2-p11.4 // 54880 /// ENST00000378444 // BCOR // BCL6 co-repressor // Xp21.2-p11.4 // 54880 /// ENST00000397354 // BCOR // BCL6 co-repressor…
up	3358425	0.401279	7.94252	4.51234	6.87154e-05	0.0162725	1.64681	NM_018494 // LRDD // leucine-rich repeats and death domain containing // 11p15.5 // 55367 /// NM_145886 // LRDD // leucine-rich repeats and death domain containing // 11p15.5 // 55367 /// NM_145887 // LRDD // leucine-rich repeats and death domain containing // 11p15.5 // 55367 /// ENST00000347755 // LRDD // leucine-rich repeats and death domain containing // 11p15.5 // 55367 /// AB209529 // LRDD …
up	3375192	0.503181	7.73018	4.50334	7.0585e-05	0.0165063	1.62208	NM_152718 // VWCE // von Willebrand factor C and EGF domains // 11q12.2 // 220001 /// ENST00000335613 // VWCE // von Willebrand factor C and EGF domains // 11q12.2 // 220001 /// BC077719 // VWCE // von Willebrand factor C and EGF domains // 11q12.2 // 220001 /// ENST00000301770 // VWCE // von Willebrand factor C and EGF domains // 11q12.2 // 220001
up	2931391	0.287057	8.96376	4.46284	7.96306e-05	0.0183917	1.51104	NM_015440 // MTHFD1L // methylenetetrahydrofolate dehydrogenase (NADP+ dependent) 1-like // 6q25.1 // 25902 /// ENST00000367321 // MTHFD1L // methylenetetrahydrofolate dehydrogenase (NADP+ dependent) 1-like // 6q25.1 // 25902 /// AY374130 // MTHFD1L // methylenetetrahydrofolate dehydrogenase (NADP+ dependent) 1-like // 6q25.1 // 25902 /// AF493890 // ARL4A // ADP-ribosylation factor-like 4A // 7p…
up	3475838	0.213355	8.9093	4.43694	8.60044e-05	0.0195574	1.44015	NM_024667 // VPS37B // vacuolar protein sorting 37 homolog B (S. cerevisiae) // 12q24.31 // 79720 /// ENST00000267202 // VPS37B // vacuolar protein sorting 37 homolog B (S. cerevisiae) // 12q24.31 // 79720 /// BC005882 // VPS37B // vacuolar protein sorting 37 homolog B (S. cerevisiae) // 12q24.31 // 79720
up	3078656	0.250365	7.61457	4.43396	8.67684e-05	0.0195574	1.43201	NM_024910 // ZNF767 // zinc finger family member 767 // 7q36.1 // 79970 /// ENST00000378044 // ZNF767 // zinc finger family member 767 // 7q36.1 // 79970 /// BC047675 // ZNF767 // zinc finger family member 767 // 7q36.1 // 79970 /// ENST00000335215 // ZNF767 // zinc finger family member 767 // 7q36.1 // 79970 /// ENST00000255998 // ZNF767 // zinc finger family member 767 // 7q36.1 // 79970
down	2473991	-0.683818	8.6094	-4.42621	8.87878e-05	0.0197743	1.41083	NM_001809 // CENPA // centromere protein A // 2p24-p21 // 1058 /// NM_001042426 // CENPA // centromere protein A // 2p24-p21 // 1058 /// ENST00000335756 // CENPA // centromere protein A // 2p24-p21 // 1058 /// ENST00000233505 // CENPA // centromere protein A // 2p24-p21 // 1058 /// U14518 // CENPA // centromere protein A // 2p24-p21 // 1058
down	3435817	-0.255208	9.21572	-4.39363	9.78022e-05	0.0215257	1.32183	NM_020382 // SETD8 // SET domain containing (lysine methyltransferase) 8 // 12q24.31 // 387893 /// ENST00000330479 // SETD8 // SET domain containing (lysine methyltransferase) 8 // 12q24.31 // 387893 /// BC050346 // SETD8 // SET domain containing (lysine methyltransferase) 8 // 12q24.31 // 387893
up	2955118	0.323933	7.91085	4.35082	0.000111024	0.0241515	1.20516	NM_020745 // AARS2 // alanyl-tRNA synthetase 2, mitochondrial (putative) // 6p21.1 // 57505 /// ENST00000244571 // AARS2 // alanyl-tRNA synthetase 2, mitochondrial (putative) // 6p21.1 // 57505 /// BC131728 // AARS2 // alanyl-tRNA synthetase 2, mitochondrial (putative) // 6p21.1 // 57505
down	3735447	-0.307929	8.65059	-4.32331	0.000120432	0.0257488	1.13034	BC035511 // FAM100B // family with sequence similarity 100, member B // 17q25.1 // 283991 /// BC060859 // FAM100B // family with sequence similarity 100, member B // 17q25.1 // 283991 /// ENST00000327490 // FAM100B // family with sequence similarity 100, member B // 17q25.1 // 283991
up	2899176	0.500705	6.92212	4.32139	0.000121119	0.0257488	1.12511	NM_138720 // HIST1H2BD // histone cluster 1, H2bd // 6p21.3 // 3017 /// NM_021063 // HIST1H2BD // histone cluster 1, H2bd // 6p21.3 // 3017 /// ENST00000289316 // HIST1H2BD // histone cluster 1, H2bd // 6p21.3 // 3017 /// ENST00000377777 // HIST1H2BD // histone cluster 1, H2bd // 6p21.3 // 3017 /// BC002842 // HIST1H2BD // histone cluster 1, H2bd // 6p21.3 // 3017
down	3178583	-0.844959	7.44896	-4.28462	0.000135004	0.0283781	1.02531	NM_001827 // CKS2 // CDC28 protein kinase regulatory subunit 2 // 9q22 // 1164 /// ENST00000314355 // CKS2 // CDC28 protein kinase regulatory subunit 2 // 9q22 // 1164 /// BC006458 // CKS2 // CDC28 protein kinase regulatory subunit 2 // 9q22 // 1164
up	3683845	0.316213	9.14108	4.24337	0.000152447	0.0316887	0.913612	NM_173475 // DCUN1D3 // DCN1, defective in cullin neddylation 1, domain containing 3 (S. cerevisiae) // 16p12.2 // 123879 /// ENST00000324344 // DCUN1D3 // DCN1, defective in cullin neddylation 1, domain containing 3 (S. cerevisiae) // 16p12.2 // 123879 /// BC040442 // DCUN1D3 // DCN1, defective in cullin neddylation 1, domain containing 3 (S. cerevisiae) // 16p12.2 // 123879 /// AY364247 // DCUN…
down	3517793	-0.308903	8.36575	-4.21422	0.000166087	0.0341446	0.834866	NM_007249 // KLF12 // Kruppel-like factor 12 // 13q22 // 11278 /// ENST00000353194 // KLF12 // Kruppel-like factor 12 // 13q22 // 11278 /// ENST00000377669 // KLF12 // Kruppel-like factor 12 // 13q22 // 11278 /// AF330041 // KLF12 // Kruppel-like factor 12 // 13q22 // 11278 /// ENST00000377666 // KLF12 // Kruppel-like factor 12 // 13q22 // 11278
up	2599993	0.255625	7.9135	4.19143	0.000177574	0.0358073	0.773434	NM_005689 // ABCB6 // ATP-binding cassette, sub-family B (MDR/TAP), member 6 // 2q36 // 10058 /// ENST00000265316 // ABCB6 // ATP-binding cassette, sub-family B (MDR/TAP), member 6 // 2q36 // 10058 /// BC000559 // ABCB6 // ATP-binding cassette, sub-family B (MDR/TAP), member 6 // 2q36 // 10058 /// ENST00000295750 // ABCB6 // ATP-binding cassette, sub-family B (MDR/TAP), member 6 // 2q36 // 10058
down	4052881	-0.710966	7.68969	-4.19061	0.000178003	0.0358073	0.771215	BC035696 // FAM72A // family with sequence similarity 72, member A // 1q32.1 // 729533 /// BC046199 // FAM72B // family with sequence similarity 72, member B // 1p12 // 653820 /// AB096683 // GCUD2 // gastric cancer up-regulated-2 // --- // 653573 /// ENST00000369390 // FAM72B // family with sequence similarity 72, member B // 1p12 // 653820 /// ENST00000369392 // FAM72B // family with sequence s…
down	2426951	-0.510899	8.02821	-4.17121	0.000188419	0.0374994	0.718987	NM_001032290 // PSRC1 // proline/serine-rich coiled-coil 1 // 1p13.3 // 84722 /// NM_032636 // PSRC1 // proline/serine-rich coiled-coil 1 // 1p13.3 // 84722 /// NM_001032291 // PSRC1 // proline/serine-rich coiled-coil 1 // 1p13.3 // 84722 /// NM_001005290 // PSRC1 // proline/serine-rich coiled-coil 1 // 1p13.3 // 84722 /// ENST00000369909 // PSRC1 // proline/serine-rich coiled-coil 1 // 1p13.3 //…
down	2603897	-0.315761	5.87769	-4.15645	0.000196746	0.0387445	0.679276	NM_145702 // TIGD1 // tigger transposable element derived 1 // 2q37.1 // 200765 /// ENST00000304782 // TIGD1 // tigger transposable element derived 1 // 2q37.1 // 200765 /// BC035143 // TIGD1 // tigger transposable element derived 1 // 2q37.1 // 200765
down	3352070	-0.258724	8.38204	-4.14396	0.000204066	0.0397675	0.645736	NM_005188 // CBL // Cas-Br-M (murine) ecotropic retroviral transforming sequence // 11q23.3 // 867 /// ENST00000264033 // CBL // Cas-Br-M (murine) ecotropic retroviral transforming sequence // 11q23.3 // 867 /// BC132733 // CBL // Cas-Br-M (murine) ecotropic retroviral transforming sequence // 11q23.3 // 867
down	3354879	-0.664309	6.39541	-4.13674	0.000208424	0.040198	0.626338	NM_145014 // HYLS1 // hydrolethalus syndrome 1 // 11q24.2 // 219844 /// ENST00000356438 // HYLS1 // hydrolethalus syndrome 1 // 11q24.2 // 219844 /// ENST00000392698 // HYLS1 // hydrolethalus syndrome 1 // 11q24.2 // 219844 /// AK127394 // HYLS1 // hydrolethalus syndrome 1 // 11q24.2 // 219844
down	3115504	-0.297431	8.66216	-4.12849	0.000213511	0.0403717	0.604204	NM_002467 // MYC // v-myc myelocytomatosis viral oncogene homolog (avian) // 8q24.21 // 4609 /// ENST00000377970 // MYC // v-myc myelocytomatosis viral oncogene homolog (avian) // 8q24.21 // 4609 /// BC000141 // MYC // v-myc myelocytomatosis viral oncogene homolog (avian) // 8q24.21 // 4609 /// M13930 // MYC // v-myc myelocytomatosis viral oncogene homolog (avian) // 8q24.21 // 4609 /// M13930 //…
up	2732339	0.711185	8.0381	4.12828	0.000213641	0.0403717	0.603646	AY358789 // UNQ3028 // TSSP3028 // 4q21.1 // 100131826
down	3167660	-0.199199	8.33475	-4.11757	0.000220431	0.0412382	0.574932	NM_012266 // DNAJB5 // DnaJ (Hsp40) homolog, subfamily B, member 5 // 9p13.3 // 25822 /// ENST00000335998 // DNAJB5 // DnaJ (Hsp40) homolog, subfamily B, member 5 // 9p13.3 // 25822 /// ENST00000312316 // DNAJB5 // DnaJ (Hsp40) homolog, subfamily B, member 5 // 9p13.3 // 25822 /// AF087870 // DNAJB5 // DnaJ (Hsp40) homolog, subfamily B, member 5 // 9p13.3 // 25822 /// ENST00000378751 // DNAJB5 //…
up	3529951	0.526357	7.75438	4.0636	0.000257991	0.0475334	0.430577	NM_025081 // KIAA1305 // KIAA1305 // 14q12 // 57523 /// BC008219 // KIAA1305 // KIAA1305 // 14q12 // 57523 /// ENST00000206466 // KIAA1305 // KIAA1305 // 14q12 // 57523
down	3490655	-0.87735	9.70634	-4.06204	0.000259162	0.0475334	0.426424	NM_018204 // CKAP2 // cytoskeleton associated protein 2 // 13q14 // 26586 /// NM_001098525 // CKAP2 // cytoskeleton associated protein 2 // 13q14 // 26586 /// ENST00000258607 // CKAP2 // cytoskeleton associated protein 2 // 13q14 // 26586 /// ENST00000378037 // CKAP2 // cytoskeleton associated protein 2 // 13q14 // 26586 /// AY062261 // CKAP2 // cytoskeleton associated protein 2 // 13q14 // 26586
up	3474495	0.28208	9.84537	4.05515	0.000264414	0.0480258	0.408025	NM_016399 // TRIAP1 // TP53 regulated inhibitor of apoptosis 1 // 12q24.31 // 51499 /// ENST00000302432 // TRIAP1 // TP53 regulated inhibitor of apoptosis 1 // 12q24.31 // 51499 /// BC002638 // TRIAP1 // TP53 regulated inhibitor of apoptosis 1 // 12q24.31 // 51499
up	3211579	0.392416	8.19657	4.05163	0.000267134	0.0480533	0.398641	NM_005077 // TLE1 // transducin-like enhancer of split 1 (E(sp1) homolog, Drosophila) // 9q21.32 // 7088 /// ENST00000376499 // TLE1 // transducin-like enhancer of split 1 (E(sp1) homolog, Drosophila) // 9q21.32 // 7088 /// ENST00000376464 // TLE1 // transducin-like enhancer of split 1 (E(sp1) homolog, Drosophila) // 9q21.32 // 7088 /// ENST00000376472 // TLE1 // transducin-like enhancer of split…
up	2878368	0.281825	8.15469	4.03488	0.00028046	0.0497932	0.354006	NM_133174 // APBB3 // amyloid beta (A4) precursor protein-binding, family B, member 3 // 5q31 // 10307 /// NM_133173 // APBB3 // amyloid beta (A4) precursor protein-binding, family B, member 3 // 5q31 // 10307 /// NM_133172 // APBB3 // amyloid beta (A4) precursor protein-binding, family B, member 3 // 5q31 // 10307 /// NM_006051 // APBB3 // amyloid beta (A4) precursor protein-binding, family B, m…
down	3622934	-0.493748	7.12284	-4.03283	0.000282129	0.0497932	0.348565	NM_016132 // MYEF2 // myelin expression factor 2 // 15q21.1 // 50804 /// ENST00000324324 // MYEF2 // myelin expression factor 2 // 15q21.1 // 50804 /// BC152420 // MYEF2 // myelin expression factor 2 // 15q21.1 // 50804 /// ENST00000267836 // MYEF2 // myelin expression factor 2 // 15q21.1 // 50804 /// ENST00000396590 // MYEF2 // myelin expression factor 2 // 15q21.1 // 50804
down	3321055	-0.380428	10.8078	-4.02148	0.000291579	0.05098	0.318363	NM_021961 // TEAD1 // TEA domain family member 1 (SV40 transcriptional enhancer factor) // 11p15.2 // 7003 /// ENST00000361905 // TEAD1 // TEA domain family member 1 (SV40 transcriptional enhancer factor) // 11p15.2 // 7003 /// ENST00000361985 // TEAD1 // TEA domain family member 1 (SV40 transcriptional enhancer factor) // 11p15.2 // 7003 /// BC026959 // TEAD1 // TEA domain family member 1 (SV40 …
up	2391532	0.239984	9.80932	4.01618	0.000296103	0.0512916	0.304253	NM_001039577 // CCNL2 // cyclin L2 // 1p36.33 // 81669 /// NM_030937 // CCNL2 // cyclin L2 // 1p36.33 // 81669 /// ENST00000400926 // CCNL2 // cyclin L2 // 1p36.33 // 81669 /// ENST00000321423 // CCNL2 // cyclin L2 // 1p36.33 // 81669 /// ENST00000360054 // CCNL2 // cyclin L2 // 1p36.33 // 81669 /// BC016333 // CCNL2 // cyclin L2 // 1p36.33 // 81669 /// ENST00000344606 // CCNL2 // cyclin L2 // 1p…
down	3862650	-0.356507	7.74367	-4.00179	0.000308715	0.0529856	0.266026	NM_013368 // SERTAD3 // SERTA domain containing 3 // 19q13.2 // 29946 /// NM_203344 // SERTAD3 // SERTA domain containing 3 // 19q13.2 // 29946 /// ENST00000392028 // SERTAD3 // SERTA domain containing 3 // 19q13.2 // 29946 /// ENST00000322354 // SERTAD3 // SERTA domain containing 3 // 19q13.2 // 29946 /// AF192529 // SERTAD3 // SERTA domain containing 3 // 19q13.2 // 29946
up	2398894	0.244888	9.44503	3.99539	0.000314492	0.053284	0.249037	NM_018715 // RCC2 // regulator of chromosome condensation 2 // 1p36.13 // 55920 /// ENST00000375436 // RCC2 // regulator of chromosome condensation 2 // 1p36.13 // 55920 /// ENST00000375433 // RCC2 // regulator of chromosome condensation 2 // 1p36.13 // 55920 /// BC053908 // RCC2 // regulator of chromosome condensation 2 // 1p36.13 // 55920
up	3189422	0.211014	7.55105	3.99358	0.00031615	0.053284	0.244219	NM_033446 // FAM125B // family with sequence similarity 125, member B // 9q33.3 // 89853 /// NM_001011703 // FAM125B // family with sequence similarity 125, member B // 9q33.3 // 89853 /// ENST00000361171 // FAM125B // family with sequence similarity 125, member B // 9q33.3 // 89853 /// BC000122 // FAM125B // family with sequence similarity 125, member B // 9q33.3 // 89853
up	2673684	0.255881	8.35711	3.98678	0.000322437	0.0538584	0.226178	NM_016291 // IHPK2 // inositol hexaphosphate kinase 2 // 3p21.31 // 51447 /// NM_001005909 // IHPK2 // inositol hexaphosphate kinase 2 // 3p21.31 // 51447 /// NM_001005910 // IHPK2 // inositol hexaphosphate kinase 2 // 3p21.31 // 51447 /// NM_001005911 // IHPK2 // inositol hexaphosphate kinase 2 // 3p21.31 // 51447 /// ENST00000328631 // IHPK2 // inositol hexaphosphate kinase 2 // 3p21.31 // 5144…
down	3414885	-0.294651	7.31145	-3.97009	0.000338387	0.0560225	0.181947	NM_001039960 // SLC4A8 // solute carrier family 4, sodium bicarbonate cotransporter, member 8 // 12q13.13 // 9498 /// NM_004858 // SLC4A8 // solute carrier family 4, sodium bicarbonate cotransporter, member 8 // 12q13.13 // 9498 /// ENST00000319957 // SLC4A8 // solute carrier family 4, sodium bicarbonate cotransporter, member 8 // 12q13.13 // 9498 /// DQ063579 // SLC4A8 // solute carrier family 4…
up	2433209	0.291897	8.8176	3.95842	0.000349992	0.0574243	0.151063	NM_005399 // PRKAB2 // protein kinase, AMP-activated, beta 2 non-catalytic subunit // 1q21.1 // 5565 /// ENST00000254101 // PRKAB2 // protein kinase, AMP-activated, beta 2 non-catalytic subunit // 1q21.1 // 5565 /// BC053610 // PRKAB2 // protein kinase, AMP-activated, beta 2 non-catalytic subunit // 1q21.1 // 5565
down	3874438	-0.329288	9.09213	-3.95413	0.000354358	0.0574243	0.13971	NM_021873 // CDC25B // cell division cycle 25 homolog B (S. pombe) // 20p13 // 994 /// NM_004358 // CDC25B // cell division cycle 25 homolog B (S. pombe) // 20p13 // 994 /// NM_021872 // CDC25B // cell division cycle 25 homolog B (S. pombe) // 20p13 // 994 /// ENST00000245960 // CDC25B // cell division cycle 25 homolog B (S. pombe) // 20p13 // 994 /// ENST00000344256 // CDC25B // cell division cy…
up	2837266	0.294033	7.03606	3.95124	0.000357329	0.0574243	0.132063	NM_001037332 // CYFIP2 // cytoplasmic FMR1 interacting protein 2 // 5q33.3 // 26999 /// NM_001037333 // CYFIP2 // cytoplasmic FMR1 interacting protein 2 // 5q33.3 // 26999 /// NM_014376 // CYFIP2 // cytoplasmic FMR1 interacting protein 2 // 5q33.3 // 26999 /// ENST00000347377 // CYFIP2 // cytoplasmic FMR1 interacting protein 2 // 5q33.3 // 26999 /// ENST00000377576 // CYFIP2 // cytoplasmic FMR1 i…
up	3814791	0.360887	6.55869	3.94949	0.000359132	0.0574243	0.127455	NM_032510 // PARD6G // par-6 partitioning defective 6 homolog gamma (C. elegans) // 18q23 // 84552 /// ENST00000353265 // PARD6G // par-6 partitioning defective 6 homolog gamma (C. elegans) // 18q23 // 84552 /// BC060797 // PARD6G // par-6 partitioning defective 6 homolog gamma (C. elegans) // 18q23 // 84552
up	2592532	0.453881	7.52766	3.94231	0.000366658	0.0581309	0.108464	NM_004657 // SDPR // serum deprivation response (phosphatidylserine binding protein) // 2q32-q33 // 8436 /// ENST00000304141 // SDPR // serum deprivation response (phosphatidylserine binding protein) // 2q32-q33 // 8436 /// BC016475 // SDPR // serum deprivation response (phosphatidylserine binding protein) // 2q32-q33 // 8436
up	3742783	0.23712	8.18333	3.9376	0.000371674	0.0584309	0.0960251	NM_033004 // NLRP1 // NLR family, pyrin domain containing 1 // 17p13.2 // 22861 /// NM_014922 // NLRP1 // NLR family, pyrin domain containing 1 // 17p13.2 // 22861 /// NM_033006 // NLRP1 // NLR family, pyrin domain containing 1 // 17p13.2 // 22861 /// NM_033007 // NLRP1 // NLR family, pyrin domain containing 1 // 17p13.2 // 22861 /// NM_001033053 // NLRP1 // NLR family, pyrin domain containing 1 …
down	3261447	-0.213162	8.04313	-3.91617	0.000395353	0.0616355	0.0394902	NM_015062 // PPRC1 // peroxisome proliferator-activated receptor gamma, coactivator-related 1 // 10q24.32 // 23082 /// ENST00000278070 // PPRC1 // peroxisome proliferator-activated receptor gamma, coactivator-related 1 // 10q24.32 // 23082 /// AF325193 // PPRC1 // peroxisome proliferator-activated receptor gamma, coactivator-related 1 // 10q24.32 // 23082 /// ENST00000370012 // PPRC1 // peroxisom…
down	3403841	-0.311385	7.64096	-3.89218	0.000423606	0.0654945	-0.0236718	NM_020734 // FAM80B // family with sequence similarity 80, member B // 12p13.31 // 57494 /// ENST00000357529 // FAM80B // family with sequence similarity 80, member B // 12p13.31 // 57494 /// BC033793 // FAM80B // family with sequence similarity 80, member B // 12p13.31 // 57494 /// ENST00000299673 // FAM80B // family with sequence similarity 80, member B // 12p13.31 // 57494
down	3795501	-0.292206	7.56228	-3.88762	0.000429191	0.0658139	-0.0356531	NM_014913 // ADNP2 // ADNP homeobox 2 // 18q23 // 22850 /// ENST00000262198 // ADNP2 // ADNP homeobox 2 // 18q23 // 22850 /// BC071589 // ADNP2 // ADNP homeobox 2 // 18q23 // 22850
down	3665603	-0.290042	9.19728	-3.88273	0.000435266	0.065816	-0.0485114	NM_006565 // CTCF // CCCTC-binding factor (zinc finger protein) // 16q21-q22.3 // 10664 /// ENST00000264010 // CTCF // CCCTC-binding factor (zinc finger protein) // 16q21-q22.3 // 10664 /// U25435 // CTCF // CCCTC-binding factor (zinc finger protein) // 16q21-q22.3 // 10664 /// ENST00000379301 // CTCF // CCCTC-binding factor (zinc finger protein) // 16q21-q22.3 // 10664
up	2525053	0.30606	10.1888	3.88195	0.000436241	0.065816	-0.0505566	NM_004379 // CREB1 // cAMP responsive element binding protein 1 // 2q34 // 1385 /// NM_134442 // CREB1 // cAMP responsive element binding protein 1 // 2q34 // 1385 /// ENST00000236996 // CREB1 // cAMP responsive element binding protein 1 // 2q34 // 1385 /// ENST00000353267 // CREB1 // cAMP responsive element binding protein 1 // 2q34 // 1385 /// M27691 // CREB1 // cAMP responsive element binding …
down	3319937	-0.321529	8.62076	-3.85702	0.000468597	0.0701321	-0.115991	NM_003390 // WEE1 // WEE1 homolog (S. pombe) // 11p15.3-p15.1 // 7465 /// ENST00000299613 // WEE1 // WEE1 homolog (S. pombe) // 11p15.3-p15.1 // 7465 /// BC051831 // WEE1 // WEE1 homolog (S. pombe) // 11p15.3-p15.1 // 7465
up	3127745	0.411303	10.3778	3.84731	0.000481816	0.0713563	-0.141425	NM_003840 // TNFRSF10D // tumor necrosis factor receptor superfamily, member 10d, decoy with truncated death domain // 8p21 // 8793 /// ENST00000312584 // TNFRSF10D // tumor necrosis factor receptor superfamily, member 10d, decoy with truncated death domain // 8p21 // 8793 /// AY358285 // TNFRSF10D // tumor necrosis factor receptor superfamily, member 10d, decoy with truncated death domain // 8p2…
down	3597603	-0.231852	8.66964	-3.84544	0.000484405	0.0713563	-0.146325	NM_006537 // USP3 // ubiquitin specific peptidase 3 // 15q22.3 // 9960 /// ENST00000380324 // USP3 // ubiquitin specific peptidase 3 // 15q22.3 // 9960 /// ENST00000268049 // USP3 // ubiquitin specific peptidase 3 // 15q22.3 // 9960 /// BX647760 // USP3 // ubiquitin specific peptidase 3 // 15q22.3 // 9960
up	2673547	0.237155	8.14353	3.83935	0.00049293	0.0720448	-0.162272	NM_001040454 // SLC26A6 // solute carrier family 26, member 6 // 3p21.3 // 65010 /// NM_022911 // SLC26A6 // solute carrier family 26, member 6 // 3p21.3 // 65010 /// NM_134263 // SLC26A6 // solute carrier family 26, member 6 // 3p21.3 // 65010 /// NM_134426 // SLC26A6 // solute carrier family 26, member 6 // 3p21.3 // 65010 /// ENST00000395550 // SLC26A6 // solute carrier family 26, member 6 // …
down	3589141	-0.316507	9.31884	-3.82232	0.000517531	0.0750541	-0.206783	NM_152594 // SPRED1 // sprouty-related, EVH1 domain containing 1 // 15q14 // 161742 /// ENST00000299084 // SPRED1 // sprouty-related, EVH1 domain containing 1 // 15q14 // 161742 /// AY299089 // SPRED1 // sprouty-related, EVH1 domain containing 1 // 15q14 // 161742
up	4041923	0.205538	8.98511	3.81707	0.000525352	0.075405	-0.220489	NM_001039577 // CCNL2 // cyclin L2 // 1p36.33 // 81669 /// NM_030937 // CCNL2 // cyclin L2 // 1p36.33 // 81669 /// ENST00000400926 // CCNL2 // cyclin L2 // 1p36.33 // 81669 /// ENST00000321423 // CCNL2 // cyclin L2 // 1p36.33 // 81669 /// AF251294 // CCNL2 // cyclin L2 // 1p36.33 // 81669 /// ENST00000344606 // CCNL2 // cyclin L2 // 1p36.33 // 81669 /// ENST00000400809 // CCNL2 // cyclin L2 // 1p…
up	3316149	0.24266	8.29824	3.81531	0.000528012	0.075405	-0.225103	NM_022772 // EPS8L2 // EPS8-like 2 // 11p15.5 // 64787 /// ENST00000318562 // EPS8L2 // EPS8-like 2 // 11p15.5 // 64787 /// AK122903 // EPS8L2 // EPS8-like 2 // 11p15.5 // 64787
down	3766960	-0.383218	10.3076	-3.79258	0.000563395	0.0798484	-0.284355	NM_022739 // SMURF2 // SMAD specific E3 ubiquitin protein ligase 2 // 17q22-q23 // 64750 /// ENST00000262435 // SMURF2 // SMAD specific E3 ubiquitin protein ligase 2 // 17q22-q23 // 64750 /// AY014180 // SMURF2 // SMAD specific E3 ubiquitin protein ligase 2 // 17q22-q23 // 64750 /// ENST00000392777 // SMURF2 // SMAD specific E3 ubiquitin protein ligase 2 // 17q22-q23 // 64750
down	3506153	-0.420084	9.176	-3.78039	0.000583316	0.0816087	-0.316087	NM_004685 // MTMR6 // myotubularin related protein 6 // 13q12 // 9107 /// ENST00000381801 // MTMR6 // myotubularin related protein 6 // 13q12 // 9107 /// BC040012 // MTMR6 // myotubularin related protein 6 // 13q12 // 9107 /// ENST00000319298 // MTMR6 // myotubularin related protein 6 // 13q12 // 9107 /// BC015677 // LOC646482 // hypothetical LOC646482 // 13q12.13 // 646482
down	2813414	-1.04045	10.2336	-3.77876	0.000586035	0.0816087	-0.320333	NM_031966 // CCNB1 // cyclin B1 // 5q12 // 891 /// ENST00000256442 // CCNB1 // cyclin B1 // 5q12 // 891 /// AK289431 // CCNB1 // cyclin B1 // 5q12 // 891 /// ENST00000380848 // CCNB1 // cyclin B1 // 5q12 // 891
down	2335922	-0.419645	8.59264	-3.77705	0.000588902	0.0816087	-0.32479	NM_001262 // CDKN2C // cyclin-dependent kinase inhibitor 2C (p18, inhibits CDK4) // 1p32 // 1031 /// NM_078626 // CDKN2C // cyclin-dependent kinase inhibitor 2C (p18, inhibits CDK4) // 1p32 // 1031 /// ENST00000262662 // CDKN2C // cyclin-dependent kinase inhibitor 2C (p18, inhibits CDK4) // 1p32 // 1031 /// ENST00000396148 // CDKN2C // cyclin-dependent kinase inhibitor 2C (p18, inhibits CDK4) // …
down	3485786	-0.20949	6.79612	-3.76562	0.00060837	0.0830992	-0.354483	NM_000538 // RFXAP // regulatory factor X-associated protein // 13q14 // 5994 /// ENST00000255476 // RFXAP // regulatory factor X-associated protein // 13q14 // 5994 /// BC026088 // RFXAP // regulatory factor X-associated protein // 13q14 // 5994
down	3413875	-0.532771	8.3042	-3.76552	0.000608542	0.0830992	-0.35474	NM_005480 // TROAP // trophinin associated protein (tastin) // 12q13.12 // 10024 /// NM_001100620 // TROAP // trophinin associated protein (tastin) // 12q13.12 // 10024 /// ENST00000257909 // TROAP // trophinin associated protein (tastin) // 12q13.12 // 10024 /// ENST00000380327 // TROAP // trophinin associated protein (tastin) // 12q13.12 // 10024 /// U04810 // TROAP // trophinin associated prot…
up	2877939	0.244706	7.91578	3.76099	0.000616436	0.0833042	-0.366507	NM_152686 // DNAJC18 // DnaJ (Hsp40) homolog, subfamily C, member 18 // 5q31.2 // 202052 /// ENST00000302060 // DNAJC18 // DnaJ (Hsp40) homolog, subfamily C, member 18 // 5q31.2 // 202052 /// BC030162 // DNAJC18 // DnaJ (Hsp40) homolog, subfamily C, member 18 // 5q31.2 // 202052
up	2848265	0.367355	8.87922	3.75956	0.000618948	0.0833042	-0.370218	NM_138809 // CMBL // carboxymethylenebutenolidase homolog (Pseudomonas) // 5p15.2 // 134147 /// ENST00000296658 // CMBL // carboxymethylenebutenolidase homolog (Pseudomonas) // 5p15.2 // 134147 /// BC001573 // CMBL // carboxymethylenebutenolidase homolog (Pseudomonas) // 5p15.2 // 134147
up	2559189	0.364218	7.07194	3.74944	0.000637016	0.0851236	-0.396479	NM_019885 // CYP26B1 // cytochrome P450, family 26, subfamily B, polypeptide 1 // 2p13.3 // 56603 /// ENST00000001146 // CYP26B1 // cytochrome P450, family 26, subfamily B, polypeptide 1 // 2p13.3 // 56603 /// AF252297 // CYP26B1 // cytochrome P450, family 26, subfamily B, polypeptide 1 // 2p13.3 // 56603
up	3147286	0.479012	9.40789	3.74346	0.00064793	0.0859679	-0.411981	NM_015713 // RRM2B // ribonucleotide reductase M2 B (TP53 inducible) // 8q23.1 // 50484 /// ENST00000251810 // RRM2B // ribonucleotide reductase M2 B (TP53 inducible) // 8q23.1 // 50484 /// AB036063 // RRM2B // ribonucleotide reductase M2 B (TP53 inducible) // 8q23.1 // 50484 /// ENST00000395912 // RRM2B // ribonucleotide reductase M2 B (TP53 inducible) // 8q23.1 // 50484 /// ENST00000395910 // R…
down	3587457	-0.732741	9.554	-3.73607	0.000661661	0.0870736	-0.431116	NM_014783 // ARHGAP11A // Rho GTPase activating protein 11A // 15q13.2 // 9824 /// NM_199357 // ARHGAP11A // Rho GTPase activating protein 11A // 15q13.2 // 9824 /// NM_001039841 // ARHGAP11B // Rho GTPase activating protein 11B // 15q13.2 // 89839 /// ENST00000361627 // ARHGAP11A // Rho GTPase activating protein 11A // 15q13.2 // 9824 /// BC039563 // ARHGAP11A // Rho GTPase activating protein 11…
down	3291435	-0.462913	6.07737	-3.734	0.000665572	0.0870736	-0.436492	NM_145307 // RTKN2 // rhotekin 2 // 10q21.2 // 219790 /// ENST00000373789 // RTKN2 // rhotekin 2 // 10q21.2 // 219790 /// AY150309 // RTKN2 // rhotekin 2 // 10q21.2 // 219790 /// ENST00000395265 // RTKN2 // rhotekin 2 // 10q21.2 // 219790 /// ENST00000315289 // RTKN2 // rhotekin 2 // 10q21.2 // 219790 /// ENST00000395260 // RTKN2 // rhotekin 2 // 10q21.2 // 219790
down	3589697	-0.933139	7.94407	-3.72525	0.000682301	0.088206	-0.459138	NM_001211 // BUB1B // BUB1 budding uninhibited by benzimidazoles 1 homolog beta (yeast) // 15q15 // 701 /// ENST00000287598 // BUB1B // BUB1 budding uninhibited by benzimidazoles 1 homolog beta (yeast) // 15q15 // 701 /// AF107297 // BUB1B // BUB1 budding uninhibited by benzimidazoles 1 homolog beta (yeast) // 15q15 // 701 /// AK315813 // PAK6 // p21(CDKN1A)-activated kinase 6 // 15q14 // 56924
up	2745547	0.295443	7.87055	3.72454	0.000683657	0.088206	-0.46095	NM_207123 // GAB1 // GRB2-associated binding protein 1 // 4q31.21 // 2549 /// NM_002039 // GAB1 // GRB2-associated binding protein 1 // 4q31.21 // 2549 /// ENST00000262995 // GAB1 // GRB2-associated binding protein 1 // 4q31.21 // 2549 /// ENST00000262994 // GAB1 // GRB2-associated binding protein 1 // 4q31.21 // 2549 /// AK289767 // GAB1 // GRB2-associated binding protein 1 // 4q31.21 // 2549
down	3489673	-0.248288	6.97891	-3.71929	0.000693918	0.0885313	-0.474538	NM_199464 // KCNRG // potassium channel regulator // 13q14.3 // 283518 /// NM_173605 // KCNRG // potassium channel regulator // 13q14.3 // 283518 /// ENST00000360473 // KCNRG // potassium channel regulator // 13q14.3 // 283518 /// ENST00000312942 // KCNRG // potassium channel regulator // 13q14.3 // 283518 /// BC020887 // KCNRG // potassium channel regulator // 13q14.3 // 283518
down	3719161	-0.289475	9.24354	-3.7179	0.000696646	0.0885313	-0.478116	NM_024835 // GGNBP2 // gametogenetin binding protein 2 // 17q12 // 79893 /// ENST00000304718 // GGNBP2 // gametogenetin binding protein 2 // 17q12 // 79893 /// AF126964 // GGNBP2 // gametogenetin binding protein 2 // 17q12 // 79893
down	3011454	-0.725416	6.68901	-3.71602	0.000700376	0.0885313	-0.482986	NM_006716 // DBF4 // DBF4 homolog (S. cerevisiae) // 7q21.3 // 10926 /// ENST00000265728 // DBF4 // DBF4 homolog (S. cerevisiae) // 7q21.3 // 10926 /// AB028069 // DBF4 // DBF4 homolog (S. cerevisiae) // 7q21.3 // 10926
up	2650066	0.460921	6.7706	3.70821	0.00071604	0.0899039	-0.503157	NM_000882 // IL12A // interleukin 12A (natural killer cell stimulatory factor 1, cytotoxic lymphocyte maturation factor 1, p35) // 3q25.33-q26 // 3592 /// ENST00000305579 // IL12A // interleukin 12A (natural killer cell stimulatory factor 1, cytotoxic lymphocyte maturation factor 1, p35) // 3q25.33-q26 // 3592 /// BC104982 // IL12A // interleukin 12A (natural killer cell stimulatory factor 1, cyt…
down	3535780	-0.440404	8.86498	-3.70301	0.000726646	0.0906273	-0.516563	NM_000956 // PTGER2 // prostaglandin E receptor 2 (subtype EP2), 53kDa // 14q22 // 5732 /// ENST00000245457 // PTGER2 // prostaglandin E receptor 2 (subtype EP2), 53kDa // 14q22 // 5732 /// U19487 // PTGER2 // prostaglandin E receptor 2 (subtype EP2), 53kDa // 14q22 // 5732
up	2428079	0.422941	6.60213	3.6946	0.000744145	0.0921952	-0.538259	NM_019099 // C1orf183 // chromosome 1 open reading frame 183 // 1p13.2 // 55924 /// NM_198926 // C1orf183 // chromosome 1 open reading frame 183 // 1p13.2 // 55924 /// ENST00000357260 // C1orf183 // chromosome 1 open reading frame 183 // 1p13.2 // 55924 /// BC031558 // C1orf183 // chromosome 1 open reading frame 183 // 1p13.2 // 55924
down	3945006	-0.230564	9.92205	-3.66705	0.000804359	0.0986438	-0.609172	NM_005318 // H1F0 // H1 histone family, member 0 // 22q13.1 // 3005 /// ENST00000340857 // H1F0 // H1 histone family, member 0 // 22q13.1 // 3005 /// BC029046 // H1F0 // H1 histone family, member 0 // 22q13.1 // 3005
up	2956217	0.334014	7.24646	3.666	0.000806741	0.0986438	-0.611865	NM_001013732 // C6orf138 // chromosome 6 open reading frame 138 // 6p12.3 // 442213 /// ENST00000398738 // C6orf138 // chromosome 6 open reading frame 138 // 6p12.3 // 442213 /// ENST00000339488 // C6orf138 // chromosome 6 open reading frame 138 // 6p12.3 // 442213
down	3154185	-0.599135	5.99504	-3.6622	0.000815443	0.0990604	-0.62164	NM_144649 // TMEM71 // transmembrane protein 71 // 8q24.22 // 137835 /// ENST00000356838 // TMEM71 // transmembrane protein 71 // 8q24.22 // 137835 /// BC062592 // TMEM71 // transmembrane protein 71 // 8q24.22 // 137835 /// ENST00000395406 // TMEM71 // transmembrane protein 71 // 8q24.22 // 137835 /// ENST00000377901 // TMEM71 // transmembrane protein 71 // 8q24.22 // 137835
up	3715489	0.347813	8.46963	3.65936	0.000821981	0.0991678	-0.628916	NM_014573 // TMEM97 // transmembrane protein 97 // 17q11.2 // 27346 /// ENST00000226230 // TMEM97 // transmembrane protein 97 // 17q11.2 // 27346 /// BC045655 // TMEM97 // transmembrane protein 97 // 17q11.2 // 27346 /// ENST00000336687 // TMEM97 // transmembrane protein 97 // 17q11.2 // 27346
down	3469844	-0.274448	6.37184	-3.65574	0.000830424	0.0991678	-0.638224	NM_001033050 // MTERFD3 // MTERF domain containing 3 // 12q24.1 // 80298 /// NM_025198 // MTERFD3 // MTERF domain containing 3 // 12q24.1 // 80298 /// ENST00000240050 // MTERFD3 // MTERF domain containing 3 // 12q24.1 // 80298 /// ENST00000392830 // MTERFD3 // MTERF domain containing 3 // 12q24.1 // 80298 /// BC036066 // MTERFD3 // MTERF domain containing 3 // 12q24.1 // 80298
down	3759335	-0.33755	10.159	-3.65422	0.000833987	0.0991678	-0.642123	NM_005497 // GJC1 // gap junction protein, gamma 1, 45kDa // 17q21.31 // 10052 /// NM_001080383 // GJC1 // gap junction protein, gamma 1, 45kDa // 17q21.31 // 10052 /// ENST00000330514 // GJC1 // gap junction protein, gamma 1, 45kDa // 17q21.31 // 10052 /// AK124339 // GJC1 // gap junction protein, gamma 1, 45kDa // 17q21.31 // 10052
down	3599811	-0.818021	9.38593	-3.65271	0.00083753	0.0991678	-0.645985	NM_138555 // KIF23 // kinesin family member 23 // 15q23 // 9493 /// NM_004856 // KIF23 // kinesin family member 23 // 15q23 // 9493 /// ENST00000260363 // KIF23 // kinesin family member 23 // 15q23 // 9493 /// ENST00000352331 // KIF23 // kinesin family member 23 // 15q23 // 9493 /// BC051826 // KIF23 // kinesin family member 23 // 15q23 // 9493 /// ENST00000395392 // KIF23 // kinesin family membe…
up	2994835	0.398805	6.46339	3.64894	0.000846474	0.0995965	-0.65566	NM_004067 // CHN2 // chimerin (chimaerin) 2 // 7p15.3 // 1124 /// NM_001039936 // CHN2 // chimerin (chimaerin) 2 // 7p15.3 // 1124 /// ENST00000222792 // CHN2 // chimerin (chimaerin) 2 // 7p15.3 // 1124 /// U28926 // CHN2 // chimerin (chimaerin) 2 // 7p15.3 // 1124
down	3323052	-0.404027	9.27219	-3.63317	0.000884894	0.103466	-0.69608	NM_182964 // NAV2 // neuron navigator 2 // 11p15.1 // 89797 /// NM_145117 // NAV2 // neuron navigator 2 // 11p15.1 // 89797 /// NM_001111018 // NAV2 // neuron navigator 2 // 11p15.1 // 89797 /// NM_001111019 // NAV2 // neuron navigator 2 // 11p15.1 // 89797 /// ENST00000396085 // NAV2 // neuron navigator 2 // 11p15.1 // 89797 /// ENST00000349880 // NAV2 // neuron navigator 2 // 11p15.1 // 89797 /…
down	3776139	-1.11438	7.29381	-3.61068	0.00094257	0.109525	-0.753554	NM_006101 // NDC80 // NDC80 homolog, kinetochore complex component (S. cerevisiae) // 18p11.32 // 10403 /// ENST00000261597 // NDC80 // NDC80 homolog, kinetochore complex component (S. cerevisiae) // 18p11.32 // 10403 /// BC035617 // NDC80 // NDC80 homolog, kinetochore complex component (S. cerevisiae) // 18p11.32 // 10403
down	3187577	-0.440695	6.20243	-3.60424	0.000959767	0.110835	-0.770006	NM_007018 // CEP110 // centrosomal protein 110kDa // 9q33-q34 // 11064 /// ENST00000373855 // CEP110 // centrosomal protein 110kDa // 9q33-q34 // 11064 /// ENST00000238341 // CEP110 // centrosomal protein 110kDa // 9q33-q34 // 11064 /// AF513978 // CEP110 // centrosomal protein 110kDa // 9q33-q34 // 11064 /// ENST00000394385 // CEP110 // centrosomal protein 110kDa // 9q33-q34 // 11064 /// ENST000…
up	2390489	0.281118	8.38328	3.59636	0.000981188	0.112614	-0.790088	NM_024836 // ZNF672 // zinc finger protein 672 // 1q44 // 79894 /// ENST00000306562 // ZNF672 // zinc finger protein 672 // 1q44 // 79894 /// BC068506 // ZNF672 // zinc finger protein 672 // 1q44 // 79894 /// ENST00000306576 // ZNF672 // zinc finger protein 672 // 1q44 // 79894
up	3831975	0.237622	5.00045	3.582	0.00102143	0.116517	-0.826645	ENST00000316433 // ZNF540 // zinc finger protein 540 // 19q13.12 // 163255 /// BX537980 // ZNF540 // zinc finger protein 540 // 19q13.12 // 163255 /// BC126478 // ZNF540 // zinc finger protein 540 // 19q13.12 // 163255 /// AK290486 // ZNF540 // zinc finger protein 540 // 19q13.12 // 163255 /// ENST00000343599 // ZNF540 // zinc finger protein 540 // 19q13.12 // 163255 /// ENST00000349481 // ZNF540…
up	2487549	0.283949	7.86516	3.57153	0.00105178	0.119253	-0.853273	NM_002357 // MXD1 // MAX dimerization protein 1 // 2p13-p12 // 4084 /// ENST00000264444 // MXD1 // MAX dimerization protein 1 // 2p13-p12 // 4084 /// BC098396 // MXD1 // MAX dimerization protein 1 // 2p13-p12 // 4084
up	2402942	0.212252	7.97337	3.54376	0.00113655	0.128088	-0.923726	NM_003047 // SLC9A1 // solute carrier family 9 (sodium/hydrogen exchanger), member 1 (antiporter, Na+/H+, amiloride sensitive) // 1p36.1-p35 // 6548 /// ENST00000263980 // SLC9A1 // solute carrier family 9 (sodium/hydrogen exchanger), member 1 (antiporter, Na+/H+, amiloride sensitive) // 1p36.1-p35 // 6548 /// M81768 // SLC9A1 // solute carrier family 9 (sodium/hydrogen exchanger), member 1 (anti…
down	3342525	-0.39172	8.35164	-3.531	0.00117767	0.131927	-0.956014	NM_015885 // PCF11 // PCF11, cleavage and polyadenylation factor subunit, homolog (S. cerevisiae) // 11q13 // 51585 /// ENST00000298281 // PCF11 // PCF11, cleavage and polyadenylation factor subunit, homolog (S. cerevisiae) // 11q13 // 51585 /// BC146778 // PCF11 // PCF11, cleavage and polyadenylation factor subunit, homolog (S. cerevisiae) // 11q13 // 51585
down	3278977	-0.281379	7.10938	-3.52305	0.00120401	0.134075	-0.976106	NM_001033858 // DCLRE1C // DNA cross-link repair 1C (PSO2 homolog, S. cerevisiae) // 10p13 // 64421 /// NM_001033857 // DCLRE1C // DNA cross-link repair 1C (PSO2 homolog, S. cerevisiae) // 10p13 // 64421 /// NM_001033855 // DCLRE1C // DNA cross-link repair 1C (PSO2 homolog, S. cerevisiae) // 10p13 // 64421 /// NM_022487 // DCLRE1C // DNA cross-link repair 1C (PSO2 homolog, S. cerevisiae) // 10p13…
down	3684782	-0.203747	9.44053	-3.5053	0.00126486	0.139545	-1.02087	NM_001802 // CDR2 // cerebellar degeneration-related protein 2, 62kDa // 16p12.3 // 1039 /// ENST00000268383 // CDR2 // cerebellar degeneration-related protein 2, 62kDa // 16p12.3 // 1039 /// BC017503 // CDR2 // cerebellar degeneration-related protein 2, 62kDa // 16p12.3 // 1039 /// AK055742 // LOC100131998 // hypothetical protein LOC100131998 // 16p12.1 // 100131998
down	3466826	-0.422218	8.86422	-3.50211	0.00127612	0.139545	-1.02892	NM_002595 // PCTK2 // PCTAIRE protein kinase 2 // 12q23.1 // 5128 /// ENST00000261211 // PCTK2 // PCTAIRE protein kinase 2 // 12q23.1 // 5128 /// BC033005 // PCTK2 // PCTAIRE protein kinase 2 // 12q23.1 // 5128
up	3864390	0.299522	7.59733	3.50094	0.00128026	0.139545	-1.03185	NM_198850 // PHLDB3 // pleckstrin homology-like domain, family B, member 3 // 19q13.31 // 653583
up	2457261	0.346369	8.62884	3.50018	0.00128299	0.139545	-1.03378	NM_007207 // DUSP10 // dual specificity phosphatase 10 // 1q41 // 11221 /// NM_144728 // DUSP10 // dual specificity phosphatase 10 // 1q41 // 11221 /// NM_144729 // DUSP10 // dual specificity phosphatase 10 // 1q41 // 11221 /// ENST00000323825 // DUSP10 // dual specificity phosphatase 10 // 1q41 // 11221 /// ENST00000366899 // DUSP10 // dual specificity phosphatase 10 // 1q41 // 11221 /// ENST000…
up	3715512	0.20234	9.51914	3.49809	0.00129043	0.139545	-1.03904	NM_021137 // TNFAIP1 // tumor necrosis factor, alpha-induced protein 1 (endothelial) // 17q22-q23 // 7126 /// ENST00000226225 // TNFAIP1 // tumor necrosis factor, alpha-induced protein 1 (endothelial) // 17q22-q23 // 7126 /// M80783 // TNFAIP1 // tumor necrosis factor, alpha-induced protein 1 (endothelial) // 17q22-q23 // 7126
down	2458289	-0.392359	9.28058	-3.49111	0.00131565	0.141455	-1.0566	NM_002296 // LBR // lamin B receptor // 1q42.1 // 3930 /// NM_194442 // LBR // lamin B receptor // 1q42.1 // 3930 /// ENST00000272163 // LBR // lamin B receptor // 1q42.1 // 3930 /// ENST00000338179 // LBR // lamin B receptor // 1q42.1 // 3930 /// BC020079 // LBR // lamin B receptor // 1q42.1 // 3930
down	3625761	-0.33903	5.5377	-3.47088	0.00139145	0.148136	-1.10742	NM_018365 // MNS1 // meiosis-specific nuclear structural 1 // 15q21.3 // 55329 /// ENST00000260453 // MNS1 // meiosis-specific nuclear structural 1 // 15q21.3 // 55329 /// BC034991 // MNS1 // meiosis-specific nuclear structural 1 // 15q21.3 // 55329
up	3223928	0.234804	10.4194	3.46847	0.00140076	0.148136	-1.11347	NM_004099 // STOM // stomatin // 9q34.1 // 2040 /// NM_198194 // STOM // stomatin // 9q34.1 // 2040 /// ENST00000286713 // STOM // stomatin // 9q34.1 // 2040 /// ENST00000347359 // STOM // stomatin // 9q34.1 // 2040 /// M81635 // STOM // stomatin // 9q34.1 // 2040
down	3798291	-0.249839	10.2527	-3.46495	0.00141446	0.148136	-1.1223	NM_001042388 // PPP4R1 // protein phosphatase 4, regulatory subunit 1 // 18p11.22 // 9989 /// NM_005134 // PPP4R1 // protein phosphatase 4, regulatory subunit 1 // 18p11.22 // 9989 /// ENST00000400556 // PPP4R1 // protein phosphatase 4, regulatory subunit 1 // 18p11.22 // 9989 /// ENST00000285124 // PPP4R1 // protein phosphatase 4, regulatory subunit 1 // 18p11.22 // 9989 /// ENST00000400555 // P…
down	3683037	-0.364129	12.654	-3.4627	0.00142328	0.148136	-1.12793	NM_015161 // ARL6IP1 // ADP-ribosylation factor-like 6 interacting protein 1 // 16p12-p11.2 // 23204 /// ENST00000304414 // ARL6IP1 // ADP-ribosylation factor-like 6 interacting protein 1 // 16p12-p11.2 // 23204 /// BC010281 // ARL6IP1 // ADP-ribosylation factor-like 6 interacting protein 1 // 16p12-p11.2 // 23204
up	3558071	0.207262	8.23615	3.46256	0.00142382	0.148136	-1.12827	NM_004581 // RABGGTA // Rab geranylgeranyltransferase, alpha subunit // 14q11.2 // 5875 /// NM_182836 // RABGGTA // Rab geranylgeranyltransferase, alpha subunit // 14q11.2 // 5875 /// ENST00000399409 // RABGGTA // Rab geranylgeranyltransferase, alpha subunit // 14q11.2 // 5875 /// ENST00000216840 // RABGGTA // Rab geranylgeranyltransferase, alpha subunit // 14q11.2 // 5875 /// AK292613 // RABGGTA…
down	3633403	-0.195049	8.59032	-3.46219	0.0014253	0.148136	-1.12922	NM_015477 // SIN3A // SIN3 homolog A, transcription regulator (yeast) // 15q24.2 // 25942 /// ENST00000394947 // SIN3A // SIN3 homolog A, transcription regulator (yeast) // 15q24.2 // 25942 /// ENST00000394949 // SIN3A // SIN3 homolog A, transcription regulator (yeast) // 15q24.2 // 25942 /// ENST00000360439 // SIN3A // SIN3 homolog A, transcription regulator (yeast) // 15q24.2 // 25942 /// AF418…
up	2851274	0.691901	6.00267	3.44997	0.00147419	0.152371	-1.1598	NM_006727 // CDH10 // cadherin 10, type 2 (T2-cadherin) // 5p14-p13 // 1008 /// ENST00000264463 // CDH10 // cadherin 10, type 2 (T2-cadherin) // 5p14-p13 // 1008 /// AB035303 // CDH10 // cadherin 10, type 2 (T2-cadherin) // 5p14-p13 // 1008
up	3980170	0.278665	7.71794	3.44272	0.001504	0.154598	-1.17794	NM_004429 // EFNB1 // ephrin-B1 // Xq12 // 1947 /// ENST00000204961 // EFNB1 // ephrin-B1 // Xq12 // 1947 /// BC016649 // EFNB1 // ephrin-B1 // Xq12 // 1947
up	2871241	0.248088	7.60992	3.43692	0.00152825	0.156232	-1.19243	NM_001085377 // MCC // mutated in colorectal cancers // 5q21 // 4163 /// NM_002387 // MCC // mutated in colorectal cancers // 5q21 // 4163 /// ENST00000379630 // MCC // mutated in colorectal cancers // 5q21 // 4163 /// ENST00000302475 // MCC // mutated in colorectal cancers // 5q21 // 4163 /// BX647710 // MCC // mutated in colorectal cancers // 5q21 // 4163
up	2452691	0.216096	9.04857	3.4253	0.00157793	0.160434	-1.22142	NM_173854 // SLC41A1 // solute carrier family 41, member 1 // 1q32.1 // 254428 /// ENST00000367137 // SLC41A1 // solute carrier family 41, member 1 // 1q32.1 // 254428 /// AK125075 // SLC41A1 // solute carrier family 41, member 1 // 1q32.1 // 254428
down	3507003	-0.284874	7.51104	-3.40757	0.00165677	0.16754	-1.26558	NM_153371 // LNX2 // ligand of numb-protein X 2 // 13q12.2 // 222484 /// ENST00000316334 // LNX2 // ligand of numb-protein X 2 // 13q12.2 // 222484 /// BC036755 // LNX2 // ligand of numb-protein X 2 // 13q12.2 // 222484
up	2371346	0.237682	8.77046	3.40279	0.00167865	0.168196	-1.27745	NM_015149 // RGL1 // ral guanine nucleotide dissociation stimulator-like 1 // 1q25.3 // 23179 /// ENST00000304685 // RGL1 // ral guanine nucleotide dissociation stimulator-like 1 // 1q25.3 // 23179 /// ENST00000367531 // RGL1 // ral guanine nucleotide dissociation stimulator-like 1 // 1q25.3 // 23179 /// AF186780 // RGL1 // ral guanine nucleotide dissociation stimulator-like 1 // 1q25.3 // 23179 …
up	2676671	0.329472	10.1596	3.40223	0.00168124	0.168196	-1.27885	NM_001064 // TKT // transketolase (Wernicke-Korsakoff syndrome) // 3p14.3 // 7086 /// ENST00000296289 // TKT // transketolase (Wernicke-Korsakoff syndrome) // 3p14.3 // 7086 /// BX647248 // TKT // transketolase (Wernicke-Korsakoff syndrome) // 3p14.3 // 7086
down	2522212	-0.756084	6.98377	-3.40023	0.00169048	0.168221	-1.28381	NM_152524 // SGOL2 // shugoshin-like 2 (S. pombe) // 2q33.1 // 151246 /// ENST00000357799 // SGOL2 // shugoshin-like 2 (S. pombe) // 2q33.1 // 151246 /// ENST00000295774 // SGOL2 // shugoshin-like 2 (S. pombe) // 2q33.1 // 151246 /// AK095291 // SGOL2 // shugoshin-like 2 (S. pombe) // 2q33.1 // 151246
down	3405515	-0.359631	7.28041	-3.39535	0.00171327	0.169586	-1.29593	NM_030817 // APOLD1 // apolipoprotein L domain containing 1 // 12p13.1 // 81575 /// ENST00000356591 // APOLD1 // apolipoprotein L domain containing 1 // 12p13.1 // 81575 /// ENST00000326765 // APOLD1 // apolipoprotein L domain containing 1 // 12p13.1 // 81575 /// BC042478 // APOLD1 // apolipoprotein L domain containing 1 // 12p13.1 // 81575
down	3149843	-0.391929	10.3537	-3.37766	0.00179836	0.177072	-1.3398	NM_006265 // RAD21 // RAD21 homolog (S. pombe) // 8q24 // 5885 /// ENST00000297338 // RAD21 // RAD21 homolog (S. pombe) // 8q24 // 5885 /// BC050381 // RAD21 // RAD21 homolog (S. pombe) // 8q24 // 5885
up	2376894	0.215097	8.15927	3.36159	0.00187918	0.183122	-1.37956	NM_001004023 // DYRK3 // dual-specificity tyrosine-(Y)-phosphorylation regulated kinase 3 // 1q32.1 // 8444 /// NM_003582 // DYRK3 // dual-specificity tyrosine-(Y)-phosphorylation regulated kinase 3 // 1q32.1 // 8444 /// ENST00000367108 // DYRK3 // dual-specificity tyrosine-(Y)-phosphorylation regulated kinase 3 // 1q32.1 // 8444 /// ENST00000367109 // DYRK3 // dual-specificity tyrosine-(Y)-phosp…
up	3120917	0.150762	7.96452	3.36155	0.00187938	0.183122	-1.37965	NM_003416 // ZNF7 // zinc finger protein 7 // 8q24 // 7553 /// ENST00000394914 // ZNF7 // zinc finger protein 7 // 8q24 // 7553 /// ENST00000325241 // ZNF7 // zinc finger protein 7 // 8q24 // 7553 /// M29580 // ZNF7 // zinc finger protein 7 // 8q24 // 7553 /// ENST00000325217 // ZNF7 // zinc finger protein 7 // 8q24 // 7553
up	3572209	0.452105	8.30582	3.34737	0.00195356	0.189364	-1.41466	NM_002632 // PGF // placental growth factor // 14q24-q31 // 5228 /// ENST00000238607 // PGF // placental growth factor // 14q24-q31 // 5228 /// BC001422 // PGF // placental growth factor // 14q24-q31 // 5228
down	4041113	-0.368709	11.6392	-3.34343	0.00197466	0.190355	-1.42436	NM_002266 // KPNA2 // karyopherin alpha 2 (RAG cohort 1, importin alpha 1) // 17q24.2 // 3838 /// U28386 // KPNA2 // karyopherin alpha 2 (RAG cohort 1, importin alpha 1) // 17q24.2 // 3838 /// ENST00000330459 // KPNA2 // karyopherin alpha 2 (RAG cohort 1, importin alpha 1) // 17q24.2 // 3838 /// ENST00000330459 // LOC728860 // karyopherin alpha-2 subunit like // --- // 728860 /// ENST00000400873 …
down	3760625	-0.35029	10.2497	-3.34167	0.00198413	0.190355	-1.42869	NM_001114091 // CDC27 // cell division cycle 27 homolog (S. cerevisiae) // 17q12-q23.2 // 996 /// NM_001256 // CDC27 // cell division cycle 27 homolog (S. cerevisiae) // 17q12-q23.2 // 996 /// ENST00000066544 // CDC27 // cell division cycle 27 homolog (S. cerevisiae) // 17q12-q23.2 // 996 /// BC011656 // CDC27 // cell division cycle 27 homolog (S. cerevisiae) // 17q12-q23.2 // 996
down	2980516	-0.249487	7.26572	-3.33702	0.00200947	0.191802	-1.44016	NM_173515 // CNKSR3 // CNKSR family member 3 // 6q25.2 // 154043 /// ENST00000367213 // CNKSR3 // CNKSR family member 3 // 6q25.2 // 154043 /// BC060761 // CNKSR3 // CNKSR family member 3 // 6q25.2 // 154043 /// ENST00000367209 // CNKSR3 // CNKSR family member 3 // 6q25.2 // 154043 /// ENST00000367205 // CNKSR3 // CNKSR family member 3 // 6q25.2 // 154043
down	3971923	-0.240182	9.1009	-3.32395	0.00208226	0.197741	-1.47231	NM_003410 // ZFX // zinc finger protein, X-linked // Xp21.3 // 7543 /// ENST00000379177 // ZFX // zinc finger protein, X-linked // Xp21.3 // 7543 /// ENST00000379188 // ZFX // zinc finger protein, X-linked // Xp21.3 // 7543 /// ENST00000304543 // ZFX // zinc finger protein, X-linked // Xp21.3 // 7543 /// ENST00000313152 // ZFX // zinc finger protein, X-linked // Xp21.3 // 7543 /// ENST00000338565…
up	2349483	0.204324	5.73344	3.31973	0.0021063	0.198914	-1.48267	NM_004038 // AMY1A // amylase, alpha 1A (salivary) // 1p21 // 276 /// NM_001008221 // AMY1A // amylase, alpha 1A (salivary) // 1p21 // 276 /// NM_001008218 // AMY1B // amylase, alpha 1B (salivary) // 1p21 // 277 /// NM_001008219 // AMY1C // amylase, alpha 1C (salivary) // 1p21 // 278 /// NM_000699 // AMY2A // amylase, alpha 2A (pancreatic) // 1p21 // 279 /// ENST00000370080 // AMY1A // amylase, a…
down	3156193	-0.182625	9.04129	-3.31606	0.00212743	0.198914	-1.49169	NM_012154 // EIF2C2 // eukaryotic translation initiation factor 2C, 2 // 8q24 // 27161 /// ENST00000220592 // EIF2C2 // eukaryotic translation initiation factor 2C, 2 // 8q24 // 27161 /// AY077717 // EIF2C2 // eukaryotic translation initiation factor 2C, 2 // 8q24 // 27161 /// AK092172 // LOC286109 // hypothetical protein LOC286109 // 8q24.3 // 286109
up	3089215	0.17113	8.56667	3.31469	0.00213537	0.198914	-1.49505	NM_006129 // BMP1 // bone morphogenetic protein 1 // 8p21 // 649 /// NM_006128 // BMP1 // bone morphogenetic protein 1 // 8p21 // 649 /// NM_001199 // BMP1 // bone morphogenetic protein 1 // 8p21 // 649 /// ENST00000381349 // BMP1 // bone morphogenetic protein 1 // 8p21 // 649 /// ENST00000306385 // BMP1 // bone morphogenetic protein 1 // 8p21 // 649 /// ENST00000313857 // BMP1 // bone morphogene…
down	3732623	-0.341983	12.3898	-3.31438	0.00213714	0.198914	-1.4958	NM_002266 // KPNA2 // karyopherin alpha 2 (RAG cohort 1, importin alpha 1) // 17q24.2 // 3838 /// U28386 // KPNA2 // karyopherin alpha 2 (RAG cohort 1, importin alpha 1) // 17q24.2 // 3838 /// ENST00000330459 // KPNA2 // karyopherin alpha 2 (RAG cohort 1, importin alpha 1) // 17q24.2 // 3838 /// ENST00000330459 // LOC728860 // karyopherin alpha-2 subunit like // --- // 728860 /// ENST00000400873 …
up	2336706	0.195065	7.66688	3.3101	0.00216212	0.200242	-1.50629	NM_000098 // CPT2 // carnitine palmitoyltransferase II // 1p32 // 1376 /// ENST00000371486 // CPT2 // carnitine palmitoyltransferase II // 1p32 // 1376 /// U09648 // CPT2 // carnitine palmitoyltransferase II // 1p32 // 1376
up	2328713	0.147088	10.3007	3.30645	0.00218369	0.200403	-1.51526	NM_175852 // TXLNA // taxilin alpha // 1p35.1 // 200081 /// ENST00000373610 // TXLNA // taxilin alpha // 1p35.1 // 200081 /// ENST00000373609 // TXLNA // taxilin alpha // 1p35.1 // 200081 /// AL832636 // TXLNA // taxilin alpha // 1p35.1 // 200081
down	3178416	-0.195747	10.297	-3.3055	0.00218933	0.200403	-1.51758	NM_006717 // SPIN1 // spindlin 1 // 9q22.1-q22.3 // 10927 /// ENST00000375859 // SPIN1 // spindlin 1 // 9q22.1-q22.3 // 10927 /// AK092017 // SPIN1 // spindlin 1 // 9q22.1-q22.3 // 10927
up	2841964	0.366923	6.46449	3.30438	0.00219599	0.200403	-1.52032	NM_002449 // MSX2 // msh homeobox 2 // 5q34-q35 // 4488 /// NR_002307 // MSX2P1 // msh homeobox 2 pseudogene 1 // 17q22 // 55545 /// ENST00000239243 // MSX2 // msh homeobox 2 // 5q34-q35 // 4488 /// D89377 // MSX2 // msh homeobox 2 // 5q34-q35 // 4488
down	3628923	-0.240645	9.39733	-3.29745	0.00223766	0.202937	-1.53729	NM_032231 // FAM96A // family with sequence similarity 96, member A // 15q22.31 // 84191 /// NM_001014812 // FAM96A // family with sequence similarity 96, member A // 15q22.31 // 84191 /// ENST00000300030 // FAM96A // family with sequence similarity 96, member A // 15q22.31 // 84191 /// BC008865 // FAM96A // family with sequence similarity 96, member A // 15q22.31 // 84191 /// ENST00000380290 // …
up	2461531	0.181817	9.86341	3.29617	0.00224546	0.202937	-1.54043	NM_182972 // IRF2BP2 // interferon regulatory factor 2 binding protein 2 // 1q42.3 // 359948 /// NM_001077397 // IRF2BP2 // interferon regulatory factor 2 binding protein 2 // 1q42.3 // 359948 /// ENST00000366609 // IRF2BP2 // interferon regulatory factor 2 binding protein 2 // 1q42.3 // 359948 /// ENST00000366610 // IRF2BP2 // interferon regulatory factor 2 binding protein 2 // 1q42.3 // 359948 …
down	3283613	-0.295805	6.31382	-3.29307	0.0022644	0.203665	-1.54801	NM_182755 // ZNF438 // zinc finger protein 438 // 10p11.23 // 220929 /// ENST00000361310 // ZNF438 // zinc finger protein 438 // 10p11.23 // 220929 /// DQ356011 // ZNF438 // zinc finger protein 438 // 10p11.23 // 220929 /// AF428258 // ZNF438 // zinc finger protein 438 // 10p11.23 // 220929 /// ENST00000331737 // ZNF438 // zinc finger protein 438 // 10p11.23 // 220929 /// ENST00000375311 // ZNF43…
down	2454444	-0.75482	7.9184	-3.27563	0.00237383	0.212487	-1.59059	NM_002497 // NEK2 // NIMA (never in mitosis gene a)-related kinase 2 // 1q32.2-q41 // 4751 /// ENST00000366999 // NEK2 // NIMA (never in mitosis gene a)-related kinase 2 // 1q32.2-q41 // 4751 /// BC043502 // NEK2 // NIMA (never in mitosis gene a)-related kinase 2 // 1q32.2-q41 // 4751 /// ENST00000366998 // NEK2 // NIMA (never in mitosis gene a)-related kinase 2 // 1q32.2-q41 // 4751
down	3808096	-0.200815	9.33939	-3.26317	0.00245515	0.218718	-1.62097	NM_016626 // MEX3C // mex-3 homolog C (C. elegans) // 18q21.2 // 51320 /// ENST00000336573 // MEX3C // mex-3 homolog C (C. elegans) // 18q21.2 // 51320 /// AY950679 // MEX3C // mex-3 homolog C (C. elegans) // 18q21.2 // 51320
up	3815278	0.227374	7.84996	3.25808	0.00248912	0.220694	-1.63336	NM_005224 // ARID3A // AT rich interactive domain 3A (BRIGHT-like) // 19p13.3 // 1820 /// ENST00000263620 // ARID3A // AT rich interactive domain 3A (BRIGHT-like) // 19p13.3 // 1820 /// AY845638 // ARID3A // AT rich interactive domain 3A (BRIGHT-like) // 19p13.3 // 1820 /// ENST00000382537 // ARID3A // AT rich interactive domain 3A (BRIGHT-like) // 19p13.3 // 1820
up	2908008	0.127349	8.02135	3.24337	0.00258983	0.228541	-1.6691	NM_080604 // TJAP1 // tight junction associated protein 1 (peripheral) // 6p21.1 // 93643 /// ENST00000259751 // TJAP1 // tight junction associated protein 1 (peripheral) // 6p21.1 // 93643 /// ENST00000372444 // TJAP1 // tight junction associated protein 1 (peripheral) // 6p21.1 // 93643 /// ENST00000372454 // TJAP1 // tight junction associated protein 1 (peripheral) // 6p21.1 // 93643 /// ENST0…
up	3470927	0.211572	7.22066	3.24102	0.00260624	0.228909	-1.67479	NM_021625 // TRPV4 // transient receptor potential cation channel, subfamily V, member 4 // 12q24.1 // 59341 /// NM_147204 // TRPV4 // transient receptor potential cation channel, subfamily V, member 4 // 12q24.1 // 59341 /// ENST00000261740 // TRPV4 // transient receptor potential cation channel, subfamily V, member 4 // 12q24.1 // 59341 /// ENST00000346520 // TRPV4 // transient receptor potenti…
down	3197140	-0.23819	7.14441	-3.2378	0.00262897	0.229826	-1.68261	NM_001042413 // GLIS3 // GLIS family zinc finger 3 // 9p24.2 // 169792 /// NM_152629 // GLIS3 // GLIS family zinc finger 3 // 9p24.2 // 169792 /// ENST00000381971 // GLIS3 // GLIS family zinc finger 3 // 9p24.2 // 169792 /// ENST00000324333 // GLIS3 // GLIS family zinc finger 3 // 9p24.2 // 169792 /// AB065086 // GLIS3 // GLIS family zinc finger 3 // 9p24.2 // 169792
up	3475764	0.239641	4.81312	3.22386	0.00272942	0.237498	-1.71639	NM_032554 // GPR81 // G protein-coupled receptor 81 // 12q24.31 // 27198 /// ENST00000356987 // GPR81 // G protein-coupled receptor 81 // 12q24.31 // 27198 /// AF385431 // GPR81 // G protein-coupled receptor 81 // 12q24.31 // 27198
down	3350850	-0.267308	7.66723	-3.20634	0.00286078	0.247775	-1.7587	NM_207343 // RNF214 // ring finger protein 214 // 11q23.3 // 257160 /// NM_001077239 // RNF214 // ring finger protein 214 // 11q23.3 // 257160 /// ENST00000300650 // RNF214 // ring finger protein 214 // 11q23.3 // 257160 /// ENST00000397945 // RNF214 // ring finger protein 214 // 11q23.3 // 257160
down	2780172	-0.919109	6.82131	-3.19364	0.00295979	0.25517	-1.78931	NM_001813 // CENPE // centromere protein E, 312kDa // 4q24-q25 // 1062 /// ENST00000265148 // CENPE // centromere protein E, 312kDa // 4q24-q25 // 1062 /// ENST00000394771 // CENPE // centromere protein E, 312kDa // 4q24-q25 // 1062 /// ENST00000380026 // CENPE // centromere protein E, 312kDa // 4q24-q25 // 1062
down	3796244	-0.338957	7.65592	-3.19171	0.00297512	0.255214	-1.79396	NM_022840 // METTL4 // methyltransferase like 4 // 18p11.32 // 64863 /// ENST00000319888 // METTL4 // methyltransferase like 4 // 18p11.32 // 64863 /// BX647373 // METTL4 // methyltransferase like 4 // 18p11.32 // 64863
down	3783749	-0.423785	8.01852	-3.18784	0.0030061	0.255214	-1.80327	NM_016271 // RNF138 // ring finger protein 138 // 18q12.1 // 51444 /// NM_198128 // RNF138 // ring finger protein 138 // 18q12.1 // 51444 /// ENST00000261593 // RNF138 // ring finger protein 138 // 18q12.1 // 51444 /// ENST00000257190 // RNF138 // ring finger protein 138 // 18q12.1 // 51444 /// ENST00000399230 // RNF138 // ring finger protein 138 // 18q12.1 // 51444 /// BC018107 // RNF138 // ring…
up	3706659	0.454819	5.65469	3.1842	0.00303548	0.255214	-1.81202	NM_000049 // ASPA // aspartoacylase (Canavan disease) // 17pter-p13 // 443 /// ENST00000263080 // ASPA // aspartoacylase (Canavan disease) // 17pter-p13 // 443 /// BC029128 // ASPA // aspartoacylase (Canavan disease) // 17pter-p13 // 443
down	3756676	-0.361023	9.31938	-3.18282	0.0030467	0.255214	-1.81534	NM_031957 // KRTAP1-5 // keratin associated protein 1-5 // 17q12-q21 // 83895 /// BC069533 // KRTAP1-5 // keratin associated protein 1-5 // 17q12-q21 // 83895 /// ENST00000391420 // LOC728956 // hypothetical LOC728956 // --- // 728956 /// ENST00000391420 // KRTAP1-5 // keratin associated protein 1-5 // 17q12-q21 // 83895
up	2434925	0.17142	9.39253	3.18155	0.0030571	0.255214	-1.8184	NM_002651 // PI4KB // phosphatidylinositol 4-kinase, catalytic, beta // 1q21 // 5298 /// ENST00000368875 // PI4KB // phosphatidylinositol 4-kinase, catalytic, beta // 1q21 // 5298 /// ENST00000271657 // PI4KB // phosphatidylinositol 4-kinase, catalytic, beta // 1q21 // 5298 /// BC040300 // PI4KB // phosphatidylinositol 4-kinase, catalytic, beta // 1q21 // 5298 /// ENST00000368872 // PI4KB // phos…
up	2390913	0.378299	4.81555	3.18038	0.00306661	0.255214	-1.82119	NM_001005277 // OR4F16 // olfactory receptor, family 4, subfamily F, member 16 // 1p36.33 // 81399 /// NM_001005221 // OR4F29 // olfactory receptor, family 4, subfamily F, member 29 // 1p36.33 // 729759 /// NM_001005224 // OR4F3 // olfactory receptor, family 4, subfamily F, member 3 // 5q35.3 // 26683 /// NM_001005504 // OR4F21 // olfactory receptor, family 4, subfamily F, member 21 // 8p23.3 // …
up	3047581	0.413519	9.89174	3.18035	0.00306689	0.255214	-1.82128	NM_002192 // INHBA // inhibin, beta A // 7p15-p13 // 3624 /// ENST00000242208 // INHBA // inhibin, beta A // 7p15-p13 // 3624 /// BC007858 // INHBA // inhibin, beta A // 7p15-p13 // 3624
down	3144235	-0.284458	9.15024	-3.17867	0.00308071	0.255214	-1.82532	NM_018710 // TMEM55A // transmembrane protein 55A // 8q21.3 // 55529 /// ENST00000285419 // TMEM55A // transmembrane protein 55A // 8q21.3 // 55529 /// BC033892 // TMEM55A // transmembrane protein 55A // 8q21.3 // 55529
down	2333136	-0.857733	9.20559	-3.17747	0.00309055	0.255214	-1.82819	NM_001255 // CDC20 // cell division cycle 20 homolog (S. cerevisiae) // 1p34.1 // 991 /// ENST00000372462 // CDC20 // cell division cycle 20 homolog (S. cerevisiae) // 1p34.1 // 991 /// ENST00000310955 // CDC20 // cell division cycle 20 homolog (S. cerevisiae) // 1p34.1 // 991 /// U05340 // CDC20 // cell division cycle 20 homolog (S. cerevisiae) // 1p34.1 // 991
up	3795850	0.251035	7.22207	3.17615	0.00310151	0.255214	-1.83137	BC028301 // C18orf56 // chromosome 18 open reading frame 56 // 18p11.32 // 494514 /// ENST00000323813 // C18orf56 // chromosome 18 open reading frame 56 // 18p11.32 // 494514
down	3562746	-0.575161	7.2565	-3.17508	0.00311037	0.255214	-1.83393	NM_018353 // C14orf106 // chromosome 14 open reading frame 106 // 14q21.3 // 55320 /// ENST00000310806 // C14orf106 // chromosome 14 open reading frame 106 // 14q21.3 // 55320 /// AB067490 // C14orf106 // chromosome 14 open reading frame 106 // 14q21.3 // 55320
up	3818468	0.288967	8.21796	3.17228	0.00313367	0.255804	-1.84064	NM_003811 // TNFSF9 // tumor necrosis factor (ligand) superfamily, member 9 // 19p13.3 // 8744 /// ENST00000245817 // TNFSF9 // tumor necrosis factor (ligand) superfamily, member 9 // 19p13.3 // 8744 /// U03398 // TNFSF9 // tumor necrosis factor (ligand) superfamily, member 9 // 19p13.3 // 8744
down	3981735	-0.586364	5.5669	-3.17094	0.00314491	0.255804	-1.84386	BC071776 // LOC554203 // hypothetical LOC554203 // Xq13.2 // 554203
down	3531229	-0.210255	5.50723	-3.15396	0.00329056	0.266493	-1.88454	NM_007077 // AP4S1 // adaptor-related protein complex 4, sigma 1 subunit // 14q12 // 11154 /// ENST00000216366 // AP4S1 // adaptor-related protein complex 4, sigma 1 subunit // 14q12 // 11154 /// BC001259 // AP4S1 // adaptor-related protein complex 4, sigma 1 subunit // 14q12 // 11154 /// ENST00000334725 // AP4S1 // adaptor-related protein complex 4, sigma 1 subunit // 14q12 // 11154 /// ENST0000…
up	3695343	0.304655	6.25298	3.14876	0.00333641	0.269041	-1.89697	NM_004165 // RRAD // Ras-related associated with diabetes // 16q22 // 6236 /// ENST00000299759 // RRAD // Ras-related associated with diabetes // 16q22 // 6236 /// BC057815 // RRAD // Ras-related associated with diabetes // 16q22 // 6236
down	3909354	-0.33126	9.1348	-3.14037	0.00341164	0.273927	-1.91699	NM_015339 // ADNP // activity-dependent neuroprotector homeobox // 20q13.13 // 23394 /// NM_181442 // ADNP // activity-dependent neuroprotector homeobox // 20q13.13 // 23394 /// ENST00000371602 // ADNP // activity-dependent neuroprotector homeobox // 20q13.13 // 23394 /// ENST00000349014 // ADNP // activity-dependent neuroprotector homeobox // 20q13.13 // 23394 /// ENST00000396029 // ADNP // acti…
up	2370926	0.169473	5.73719	3.13717	0.00344077	0.275085	-1.92462	NM_030769 // NPL // N-acetylneuraminate pyruvate lyase (dihydrodipicolinate synthase) // 1q25 // 80896 /// ENST00000367553 // NPL // N-acetylneuraminate pyruvate lyase (dihydrodipicolinate synthase) // 1q25 // 80896 /// ENST00000258317 // NPL // N-acetylneuraminate pyruvate lyase (dihydrodipicolinate synthase) // 1q25 // 80896 /// AY336748 // NPL // N-acetylneuraminate pyruvate lyase (dihydrodipi…
down	3286975	-0.29526	6.52971	-3.12884	0.00351775	0.280043	-1.94448	NM_174890 // ANUBL1 // AN1, ubiquitin-like, homolog (Xenopus laevis) // 10q11.21 // 93550 /// ENST00000344646 // ANUBL1 // AN1, ubiquitin-like, homolog (Xenopus laevis) // 10q11.21 // 93550 /// BC048968 // ANUBL1 // AN1, ubiquitin-like, homolog (Xenopus laevis) // 10q11.21 // 93550 /// ENST00000374371 // ANUBL1 // AN1, ubiquitin-like, homolog (Xenopus laevis) // 10q11.21 // 93550 /// ENST00000374…
up	3834837	0.286941	7.63955	3.12475	0.00355611	0.281897	-1.95422	NM_001410 // MEGF8 // multiple EGF-like-domains 8 // 19q12 // 1954 /// AF497566 // MEGF8 // multiple EGF-like-domains 8 // 19q12 // 1954
up	3444329	0.305829	5.42416	3.12127	0.00358912	0.283313	-1.96251	NM_023921 // TAS2R10 // taste receptor, type 2, member 10 // 12p13 // 50839 /// ENST00000240619 // TAS2R10 // taste receptor, type 2, member 10 // 12p13 // 50839 /// BC101762 // TAS2R10 // taste receptor, type 2, member 10 // 12p13 // 50839
down	3090697	-0.685434	7.89184	-3.11103	0.00368772	0.289873	-1.98682	NM_152562 // CDCA2 // cell division cycle associated 2 // 8p21.2 // 157313 /// ENST00000330560 // CDCA2 // cell division cycle associated 2 // 8p21.2 // 157313 /// AK292505 // CDCA2 // cell division cycle associated 2 // 8p21.2 // 157313 /// ENST00000380665 // CDCA2 // cell division cycle associated 2 // 8p21.2 // 157313
up	2522693	0.2122	6.12281	3.10252	0.00377176	0.295239	-2.00702	NM_032977 // CASP10 // caspase 10, apoptosis-related cysteine peptidase // 2q33-q34 // 843 /// NM_001230 // CASP10 // caspase 10, apoptosis-related cysteine peptidase // 2q33-q34 // 843 /// NM_032974 // CASP10 // caspase 10, apoptosis-related cysteine peptidase // 2q33-q34 // 843 /// ENST00000286186 // CASP10 // caspase 10, apoptosis-related cysteine peptidase // 2q33-q34 // 843 /// ENST000003468…
down	3829020	-0.223791	7.62339	-3.09764	0.0038207	0.296926	-2.01858	NM_004708 // PDCD5 // programmed cell death 5 // 19q12-q13.1 // 9141 /// ENST00000221784 // PDCD5 // programmed cell death 5 // 19q12-q13.1 // 9141 /// BC015519 // PDCD5 // programmed cell death 5 // 19q12-q13.1 // 9141 /// ENST00000379316 // PDCD5 // programmed cell death 5 // 19q12-q13.1 // 9141
down	2793951	-0.719248	9.20683	-3.09718	0.00382537	0.296926	-2.01968	NM_002129 // HMGB2 // high-mobility group box 2 // 4q31 // 3148 /// ENST00000296503 // HMGB2 // high-mobility group box 2 // 4q31 // 3148 /// X62534 // HMGB2 // high-mobility group box 2 // 4q31 // 3148
up	2841699	0.2824	8.2365	3.09564	0.00384093	0.296926	-2.02332	NM_030627 // CPEB4 // cytoplasmic polyadenylation element binding protein 4 // 5q21 // 80315 /// ENST00000265085 // CPEB4 // cytoplasmic polyadenylation element binding protein 4 // 5q21 // 80315 /// BX538213 // CPEB4 // cytoplasmic polyadenylation element binding protein 4 // 5q21 // 80315 /// ENST00000334035 // CPEB4 // cytoplasmic polyadenylation element binding protein 4 // 5q21 // 80315 /// …
down	2428760	-0.226831	7.57178	-3.0877	0.00392231	0.301922	-2.04211	NM_018364 // RSBN1 // round spermatid basic protein 1 // 1p13.2 // 54665 /// ENST00000261441 // RSBN1 // round spermatid basic protein 1 // 1p13.2 // 54665 /// ENST00000369581 // RSBN1 // round spermatid basic protein 1 // 1p13.2 // 54665 /// AK292552 // RSBN1 // round spermatid basic protein 1 // 1p13.2 // 54665
up	2333599	0.177256	8.58786	3.0862	0.00393783	0.301922	-2.04564	NM_014652 // IPO13 // importin 13 // 1p34.1 // 9670 /// ENST00000372343 // IPO13 // importin 13 // 1p34.1 // 9670 /// ENST00000372339 // IPO13 // importin 13 // 1p34.1 // 9670 /// AB018267 // IPO13 // importin 13 // 1p34.1 // 9670
down	3985866	-0.124469	9.14774	-3.08394	0.00396143	0.302492	-2.051	BC057847 // CXorf39 // chromosome X open reading frame 39 // Xq22.2 // 139231 /// BC017665 // CXorf39 // chromosome X open reading frame 39 // Xq22.2 // 139231 /// ENST00000299906 // CXorf39 // chromosome X open reading frame 39 // Xq22.2 // 139231
down	2417528	-0.991788	7.90221	-3.0694	0.00411603	0.313019	-2.08529	NM_001114120 // DEPDC1 // DEP domain containing 1 // 1p31.2 // 55635 /// NM_017779 // DEPDC1 // DEP domain containing 1 // 1p31.2 // 55635 /// ENST00000370966 // DEPDC1 // DEP domain containing 1 // 1p31.2 // 55635 /// ENST00000370964 // DEPDC1 // DEP domain containing 1 // 1p31.2 // 55635 /// AB281187 // DEPDC1 // DEP domain containing 1 // 1p31.2 // 55635 /// ENST00000370962 // DEPDC1 // DEP do…
up	3696035	0.240001	8.15856	3.06426	0.00417211	0.315666	-2.09741	NM_000229 // LCAT // lecithin-cholesterol acyltransferase // 16q22.1 // 3931 /// ENST00000264005 // LCAT // lecithin-cholesterol acyltransferase // 16q22.1 // 3931 /// M12625 // LCAT // lecithin-cholesterol acyltransferase // 16q22.1 // 3931
down	3326826	-0.255456	8.7598	-3.06312	0.00418458	0.315666	-2.10008	NM_014344 // FJX1 // four jointed box 1 (Drosophila) // 11p13 // 24147 /// BC049171 // FJX1 // four jointed box 1 (Drosophila) // 11p13 // 24147
down	3312490	-0.780129	8.96613	-3.06017	0.00421717	0.316637	-2.10702	NM_002417 // MKI67 // antigen identified by monoclonal antibody Ki-67 // 10q25-qter // 4288 /// ENST00000368654 // MKI67 // antigen identified by monoclonal antibody Ki-67 // 10q25-qter // 4288 /// ENST00000368653 // MKI67 // antigen identified by monoclonal antibody Ki-67 // 10q25-qter // 4288 /// ENST00000368652 // MKI67 // antigen identified by monoclonal antibody Ki-67 // 10q25-qter // 4288 /…
down	3864808	-0.191819	6.1595	-3.0589	0.00423131	0.316637	-2.11002	NM_004234 // ZNF235 // zinc finger protein 235 // 19q13.2 // 9310 /// ENST00000291182 // ZNF235 // zinc finger protein 235 // 19q13.2 // 9310 /// BC117215 // ZNF235 // zinc finger protein 235 // 19q13.2 // 9310 /// ENST00000391957 // ZNF235 // zinc finger protein 235 // 19q13.2 // 9310
down	2514563	-0.256325	5.06645	-3.04854	0.00434803	0.323612	-2.13437	ENST00000392647 // KLHL23 // kelch-like 23 (Drosophila) // 2q31.1 // 151230 /// BC016950 // KLHL23 // kelch-like 23 (Drosophila) // 2q31.1 // 151230 /// BC010437 // KLHL23 // kelch-like 23 (Drosophila) // 2q31.1 // 151230
down	3808854	-0.184781	9.4688	-3.04756	0.00435912	0.323612	-2.13665	NM_001083962 // TCF4 // transcription factor 4 // 18q21.1 // 6925 /// NM_003199 // TCF4 // transcription factor 4 // 18q21.1 // 6925 /// ENST00000398339 // TCF4 // transcription factor 4 // 18q21.1 // 6925 /// ENST00000356073 // TCF4 // transcription factor 4 // 18q21.1 // 6925 /// ENST00000354452 // TCF4 // transcription factor 4 // 18q21.1 // 6925 /// BC031056 // TCF4 // transcription factor 4 …
down	3279108	-0.249106	8.62611	-3.04449	0.00439437	0.324941	-2.14386	NM_004808 // NMT2 // N-myristoyltransferase 2 // 10p13 // 9397 /// ENST00000378165 // NMT2 // N-myristoyltransferase 2 // 10p13 // 9397 /// AF043325 // NMT2 // N-myristoyltransferase 2 // 10p13 // 9397 /// ENST00000378150 // NMT2 // N-myristoyltransferase 2 // 10p13 // 9397 /// ENST00000396800 // NMT2 // N-myristoyltransferase 2 // 10p13 // 9397 /// ENST00000378143 // NMT2 // N-myristoyltransfera…
up	2719361	0.273347	8.96728	3.04068	0.00443847	0.325981	-2.15279	NM_182485 // CPEB2 // cytoplasmic polyadenylation element binding protein 2 // 4p15.33 // 132864 /// NM_182646 // CPEB2 // cytoplasmic polyadenylation element binding protein 2 // 4p15.33 // 132864 /// ENST00000259997 // CPEB2 // cytoplasmic polyadenylation element binding protein 2 // 4p15.33 // 132864 /// ENST00000345451 // CPEB2 // cytoplasmic polyadenylation element binding protein 2 // 4p15.…
up	3360702	0.291789	5.10058	3.04027	0.00444329	0.325981	-2.15376	NM_001005173 // OR52L1 // olfactory receptor, family 52, subfamily L, member 1 // 11p15.4 // 338751 /// ENST00000332249 // OR52L1 // olfactory receptor, family 52, subfamily L, member 1 // 11p15.4 // 338751
down	3753500	-0.258652	9.06437	-3.0335	0.00452279	0.329566	-2.16962	NM_001104587 // SLFN11 // schlafen family member 11 // 17q12 // 91607 /// NM_001104588 // SLFN11 // schlafen family member 11 // 17q12 // 91607 /// NM_001104590 // SLFN11 // schlafen family member 11 // 17q12 // 91607 /// NM_001104589 // SLFN11 // schlafen family member 11 // 17q12 // 91607 /// NM_152270 // SLFN11 // schlafen family member 11 // 17q12 // 91607 /// ENST00000394566 // SLFN11 // sch…
down	3311342	-0.393756	8.00158	-3.03311	0.00452739	0.329566	-2.17053	NM_212554 // METTL10 // methyltransferase like 10 // 10q26.13 // 399818 /// ENST00000368836 // METTL10 // methyltransferase like 10 // 10q26.13 // 399818 /// BC026167 // METTL10 // methyltransferase like 10 // 10q26.13 // 399818 /// ENST00000368837 // METTL10 // methyltransferase like 10 // 10q26.13 // 399818 /// ENST00000358960 // METTL10 // methyltransferase like 10 // 10q26.13 // 399818
up	3318443	0.409742	10.2988	3.02637	0.00460795	0.333592	-2.18629	NM_006074 // TRIM22 // tripartite motif-containing 22 // 11p15 // 10346 /// ENST00000379965 // TRIM22 // tripartite motif-containing 22 // 11p15 // 10346 /// BC035582 // TRIM22 // tripartite motif-containing 22 // 11p15 // 10346
down	3568080	-0.289497	7.42981	-3.02463	0.00462901	0.333592	-2.19037	NM_080666 // WDR89 // WD repeat domain 89 // 14q23.2 // 112840 /// NM_001008726 // WDR89 // WD repeat domain 89 // 14q23.2 // 112840 /// ENST00000394942 // WDR89 // WD repeat domain 89 // 14q23.2 // 112840 /// ENST00000267522 // WDR89 // WD repeat domain 89 // 14q23.2 // 112840 /// BC010698 // WDR89 // WD repeat domain 89 // 14q23.2 // 112840
down	2449559	-0.875573	7.96948	-3.02305	0.00464816	0.333592	-2.19406	NM_018136 // ASPM // asp (abnormal spindle) homolog, microcephaly associated (Drosophila) // 1q31 // 259266 /// ENST00000367409 // ASPM // asp (abnormal spindle) homolog, microcephaly associated (Drosophila) // 1q31 // 259266 /// AF509326 // ASPM // asp (abnormal spindle) homolog, microcephaly associated (Drosophila) // 1q31 // 259266 /// ENST00000294732 // ASPM // asp (abnormal spindle) homolog,…
down	3969604	-0.406109	7.772	-3.02033	0.00468126	0.333592	-2.2004	NM_006357 // UBE2E3 // ubiquitin-conjugating enzyme E2E 3 (UBC4/5 homolog, yeast) // 2q32.1 // 10477 /// NM_182678 // UBE2E3 // ubiquitin-conjugating enzyme E2E 3 (UBC4/5 homolog, yeast) // 2q32.1 // 10477 /// ENST00000392415 // UBE2E3 // ubiquitin-conjugating enzyme E2E 3 (UBC4/5 homolog, yeast) // 2q32.1 // 10477 /// ENST00000305934 // UBE2E3 // ubiquitin-conjugating enzyme E2E 3 (UBC4/5 homolo…
down	3699044	-0.391799	8.74929	-3.01985	0.00468721	0.333592	-2.20154	NM_018124 // RFWD3 // ring finger and WD repeat domain 3 // 16q22.3 // 55159 /// ENST00000361070 // RFWD3 // ring finger and WD repeat domain 3 // 16q22.3 // 55159 /// AK291200 // RFWD3 // ring finger and WD repeat domain 3 // 16q22.3 // 55159
down	3181193	-0.254606	7.49642	-3.01868	0.00470148	0.333592	-2.20425	NM_014290 // TDRD7 // tudor domain containing 7 // 9q22.33 // 23424 /// ENST00000355295 // TDRD7 // tudor domain containing 7 // 9q22.33 // 23424 /// BC028694 // TDRD7 // tudor domain containing 7 // 9q22.33 // 23424
down	3447863	-0.287105	8.67845	-3.01819	0.00470752	0.333592	-2.2054	NM_033360 // KRAS // v-Ki-ras2 Kirsten rat sarcoma viral oncogene homolog // 12p12.1 // 3845 /// NM_004985 // KRAS // v-Ki-ras2 Kirsten rat sarcoma viral oncogene homolog // 12p12.1 // 3845 /// ENST00000256078 // KRAS // v-Ki-ras2 Kirsten rat sarcoma viral oncogene homolog // 12p12.1 // 3845 /// ENST00000311936 // KRAS // v-Ki-ras2 Kirsten rat sarcoma viral oncogene homolog // 12p12.1 // 3845 ///…
up	2946259	0.387357	5.51608	3.01344	0.0047663	0.336483	-2.21649	NM_005323 // HIST1H1T // histone cluster 1, H1t // 6p21.3 // 3010 /// ENST00000338379 // HIST1H1T // histone cluster 1, H1t // 6p21.3 // 3010 /// BC069517 // HIST1H1T // histone cluster 1, H1t // 6p21.3 // 3010
down	3333358	-0.266526	8.7049	-3.00718	0.00484478	0.33792	-2.23108	NM_001040694 // INCENP // inner centromere protein antigens 135/155kDa // 11q12-q13 // 3619 /// NM_020238 // INCENP // inner centromere protein antigens 135/155kDa // 11q12-q13 // 3619 /// ENST00000278849 // INCENP // inner centromere protein antigens 135/155kDa // 11q12-q13 // 3619 /// AF282265 // INCENP // inner centromere protein antigens 135/155kDa // 11q12-q13 // 3619 /// ENST00000394818 // …
up	2966636	0.292323	9.98836	3.00661	0.00485202	0.33792	-2.23241	NM_006828 // ASCC3 // activating signal cointegrator 1 complex subunit 3 // 6q16.1-q16.3 // 10973 /// NM_022091 // ASCC3 // activating signal cointegrator 1 complex subunit 3 // 6q16.1-q16.3 // 10973 /// ENST00000369162 // ASCC3 // activating signal cointegrator 1 complex subunit 3 // 6q16.1-q16.3 // 10973 /// ENST00000324696 // ASCC3 // activating signal cointegrator 1 complex subunit 3 // 6q16.…
down	3949055	-0.5374	8.30766	-3.00638	0.00485494	0.33792	-2.23295	NM_016426 // GTSE1 // G-2 and S-phase expressed 1 // 22q13.2-q13.3 // 51512 /// ENST00000361934 // GTSE1 // G-2 and S-phase expressed 1 // 22q13.2-q13.3 // 51512 /// BC075828 // GTSE1 // G-2 and S-phase expressed 1 // 22q13.2-q13.3 // 51512 /// ENST00000160874 // GTSE1 // G-2 and S-phase expressed 1 // 22q13.2-q13.3 // 51512
up	3194810	0.224073	8.83118	3.00606	0.00485891	0.33792	-2.23368	NM_014172 // PHPT1 // phosphohistidine phosphatase 1 // 9q34.3 // 29085 /// ENST00000247665 // PHPT1 // phosphohistidine phosphatase 1 // 9q34.3 // 29085 /// ENST00000371661 // PHPT1 // phosphohistidine phosphatase 1 // 9q34.3 // 29085 /// ENST00000371660 // PHPT1 // phosphohistidine phosphatase 1 // 9q34.3 // 29085 /// ENST00000371659 // PHPT1 // phosphohistidine phosphatase 1 // 9q34.3 // 29085…
up	3863435	0.333371	7.73088	3.00327	0.00489446	0.339132	-2.24019	NM_002698 // POU2F2 // POU class 2 homeobox 2 // 19q13.2 // 5452 /// ENST00000389341 // POU2F2 // POU class 2 homeobox 2 // 19q13.2 // 5452 /// BC006101 // POU2F2 // POU class 2 homeobox 2 // 19q13.2 // 5452 /// ENST00000292077 // POU2F2 // POU class 2 homeobox 2 // 19q13.2 // 5452 /// ENST00000342301 // POU2F2 // POU class 2 homeobox 2 // 19q13.2 // 5452
down	3850501	-0.352636	6.5818	-3.00032	0.0049322	0.340485	-2.24705	ENST00000360940 // LOC147727 // hypothetical LOC147727 // 19p13.2 // 147727 /// AL832185 // LOC147727 // hypothetical LOC147727 // 19p13.2 // 147727
down	3940001	-0.218657	9.40061	-2.99601	0.00498791	0.343065	-2.25708	NM_015330 // SPECC1L // SPECC1-like // 22q11.23 // 23384 /// ENST00000314328 // SPECC1L // SPECC1-like // 22q11.23 // 23384 /// ENST00000358654 // ADORA2A // adenosine A2a receptor // 22q11.23 // 135 /// AY884293 // SPECC1L // SPECC1-like // 22q11.23 // 23384 /// ENST00000398280 // SPECC1L // SPECC1-like // 22q11.23 // 23384
up	3360587	0.339878	4.45282	2.99338	0.00502211	0.343673	-2.26318	NM_001005289 // OR52H1 // olfactory receptor, family 52, subfamily H, member 1 // 11p15.4 // 390067 /// ENST00000322653 // OR52H1 // olfactory receptor, family 52, subfamily H, member 1 // 11p15.4 // 390067 /// ENST00000396882 // OR52H1 // olfactory receptor, family 52, subfamily H, member 1 // 11p15.4 // 390067
down	3362636	-0.18294	10.4338	-2.99006	0.00506568	0.343673	-2.27089	NM_001017998 // GNG10 // guanine nucleotide binding protein (G protein), gamma 10 // 9q31.3 // 2790 /// ENST00000374293 // GNG10 // guanine nucleotide binding protein (G protein), gamma 10 // 9q31.3 // 2790 /// BC016319 // GNG10 // guanine nucleotide binding protein (G protein), gamma 10 // 9q31.3 // 2790
down	3183219	-0.441592	4.58722	-2.98917	0.00507742	0.343673	-2.27296	NM_031919 // FSD1L // fibronectin type III and SPRY domain containing 1-like // 9q31 // 83856 /// NM_207647 // FSD1L // fibronectin type III and SPRY domain containing 1-like // 9q31 // 83856 /// ENST00000374716 // FSD1L // fibronectin type III and SPRY domain containing 1-like // 9q31 // 83856 /// ENST00000374710 // FSD1L // fibronectin type III and SPRY domain containing 1-like // 9q31 // 83856…
down	3975869	-0.295416	9.03857	-2.98702	0.00510595	0.343673	-2.27796	NM_006915 // RP2 // retinitis pigmentosa 2 (X-linked recessive) // Xp11.4-p11.21 // 6102 /// ENST00000218340 // RP2 // retinitis pigmentosa 2 (X-linked recessive) // Xp11.4-p11.21 // 6102 /// BC043348 // RP2 // retinitis pigmentosa 2 (X-linked recessive) // Xp11.4-p11.21 // 6102
up	2862380	0.39892	7.34367	2.9825	0.00516623	0.343673	-2.28843	NM_023039 // ANKRA2 // ankyrin repeat, family A (RFXANK-like), 2 // 5q12-q13 // 57763 /// ENST00000296785 // ANKRA2 // ankyrin repeat, family A (RFXANK-like), 2 // 5q12-q13 // 57763 /// AF251051 // ANKRA2 // ankyrin repeat, family A (RFXANK-like), 2 // 5q12-q13 // 57763
up	2955076	0.221578	7.74202	2.98183	0.00517534	0.343673	-2.29	NM_004556 // NFKBIE // nuclear factor of kappa light polypeptide gene enhancer in B-cells inhibitor, epsilon // 6p21.1 // 4794 /// ENST00000275015 // NFKBIE // nuclear factor of kappa light polypeptide gene enhancer in B-cells inhibitor, epsilon // 6p21.1 // 4794 /// U91616 // NFKBIE // nuclear factor of kappa light polypeptide gene enhancer in B-cells inhibitor, epsilon // 6p21.1 // 4794
down	3539147	-0.510849	7.95399	-2.98063	0.00519151	0.343673	-2.29279	NM_003082 // SNAPC1 // small nuclear RNA activating complex, polypeptide 1, 43kDa // 14q22 // 6617 /// ENST00000216294 // SNAPC1 // small nuclear RNA activating complex, polypeptide 1, 43kDa // 14q22 // 6617 /// BC019038 // SNAPC1 // small nuclear RNA activating complex, polypeptide 1, 43kDa // 14q22 // 6617
up	2845163	0.396778	4.40343	2.98015	0.00519794	0.343673	-2.29389	NM_001005277 // OR4F16 // olfactory receptor, family 4, subfamily F, member 16 // 1p36.33 // 81399 /// NM_001005221 // OR4F29 // olfactory receptor, family 4, subfamily F, member 29 // 1p36.33 // 729759 /// NM_001005224 // OR4F3 // olfactory receptor, family 4, subfamily F, member 3 // 5q35.3 // 26683 /// NM_001005504 // OR4F21 // olfactory receptor, family 4, subfamily F, member 21 // 8p23.3 // …
up	3975227	0.19582	6.15235	2.9792	0.00521077	0.343673	-2.29609	NM_000240 // MAOA // monoamine oxidase A // Xp11.3 // 4128 /// ENST00000338702 // MAOA // monoamine oxidase A // Xp11.3 // 4128 /// BC044787 // MAOA // monoamine oxidase A // Xp11.3 // 4128
down	3305313	-0.226642	8.04174	-2.97888	0.00521514	0.343673	-2.29684	NM_033397 // KIAA1754 // KIAA1754 // 10q25.1 // 85450 /// ENST00000278071 // KIAA1754 // KIAA1754 // 10q25.1 // 85450 /// ENST00000358187 // KIAA1754 // KIAA1754 // 10q25.1 // 85450 /// ENST00000337478 // KIAA1754 // KIAA1754 // 10q25.1 // 85450 /// BC070108 // KIAA1754 // KIAA1754 // 10q25.1 // 85450 /// ENST00000393182 // KIAA1754 // KIAA1754 // 10q25.1 // 85450
down	3423301	-0.32	8.71863	-2.97872	0.00521727	0.343673	-2.2972	NM_014903 // NAV3 // neuron navigator 3 // 12q14.3 // 89795 /// ENST00000397909 // NAV3 // neuron navigator 3 // 12q14.3 // 89795 /// ENST00000228327 // NAV3 // neuron navigator 3 // 12q14.3 // 89795 /// ENST00000378640 // NAV3 // neuron navigator 3 // 12q14.3 // 89795 /// ENST00000266692 // NAV3 // neuron navigator 3 // 12q14.3 // 89795 /// BC017667 // NAV3 // neuron navigator 3 // 12q14.3 // 89…
up	3186491	0.527995	9.01297	2.97743	0.0052348	0.343673	-2.3002	NM_002581 // PAPPA // pregnancy-associated plasma protein A, pappalysin 1 // 9q33.2 // 5069 /// ENST00000328252 // PAPPA // pregnancy-associated plasma protein A, pappalysin 1 // 9q33.2 // 5069 /// BC078657 // PAPPA // pregnancy-associated plasma protein A, pappalysin 1 // 9q33.2 // 5069 /// ENST00000398750 // PAPPA // pregnancy-associated plasma protein A, pappalysin 1 // 9q33.2 // 5069
down	3752002	-0.29322	8.60009	-2.9762	0.00525153	0.343673	-2.30304	NM_015986 // CRLF3 // cytokine receptor-like factor 3 // 17q11.2 // 51379 /// ENST00000324238 // CRLF3 // cytokine receptor-like factor 3 // 17q11.2 // 51379 /// BC023567 // CRLF3 // cytokine receptor-like factor 3 // 17q11.2 // 51379
down	4038494	-0.174536	8.94359	-2.97602	0.00525392	0.343673	-2.30345	NM_020382 // SETD8 // SET domain containing (lysine methyltransferase) 8 // 12q24.31 // 387893 /// AF287261 // SETD8 // SET domain containing (lysine methyltransferase) 8 // 12q24.31 // 387893
down	3141632	-0.236407	8.21152	-2.97351	0.00528837	0.344721	-2.30928	NM_004705 // PRKRIR // protein-kinase, interferon-inducible double stranded RNA dependent inhibitor, repressor of (P58 repressor) // 11q13.5 // 5612 /// ENST00000260045 // PRKRIR // protein-kinase, interferon-inducible double stranded RNA dependent inhibitor, repressor of (P58 repressor) // 11q13.5 // 5612 /// AF081567 // PRKRIR // protein-kinase, interferon-inducible double stranded RNA dependen…
down	3508898	-0.243897	7.71225	-2.97195	0.00530969	0.344909	-2.31287	NM_178006 // STARD13 // StAR-related lipid transfer (START) domain containing 13 // 13q12-q13 // 90627 /// NM_178007 // STARD13 // StAR-related lipid transfer (START) domain containing 13 // 13q12-q13 // 90627 /// NM_052851 // STARD13 // StAR-related lipid transfer (START) domain containing 13 // 13q12-q13 // 90627 /// ENST00000336934 // STARD13 // StAR-related lipid transfer (START) domain conta…
down	3604236	-0.173568	8.4431	-2.9656	0.0053979	0.349425	-2.32756	NM_022566 // MESDC1 // mesoderm development candidate 1 // 15q13 // 59274 /// ENST00000267984 // MESDC1 // mesoderm development candidate 1 // 15q13 // 59274 /// AY007810 // MESDC1 // mesoderm development candidate 1 // 15q13 // 59274
down	2980241	-0.746684	8.18039	-2.95775	0.00550875	0.354184	-2.34568	NM_012177 // FBXO5 // F-box protein 5 // 6q25-q26 // 26271 /// ENST00000229758 // FBXO5 // F-box protein 5 // 6q25-q26 // 26271 /// ENST00000367241 // FBXO5 // F-box protein 5 // 6q25-q26 // 26271 /// AK055221 // FBXO5 // F-box protein 5 // 6q25-q26 // 26271
up	2559386	0.160781	7.62101	2.95772	0.00550928	0.354184	-2.34577	NM_144579 // SFXN5 // sideroflexin 5 // --- // 94097 /// ENST00000272433 // SFXN5 // sideroflexin 5 // --- // 94097 /// AY044437 // SFXN5 // sideroflexin 5 // --- // 94097
up	2895159	0.323866	7.94824	2.9514	0.00560009	0.357581	-2.36034	NM_002114 // HIVEP1 // human immunodeficiency virus type I enhancer binding protein 1 // 6p24-p22.3 // 3096 /// ENST00000379388 // HIVEP1 // human immunodeficiency virus type I enhancer binding protein 1 // 6p24-p22.3 // 3096 /// ENST00000399469 // HIVEP1 // human immunodeficiency virus type I enhancer binding protein 1 // 6p24-p22.3 // 3096 /// ENST00000322552 // HIVEP1 // human immunodeficiency…
up	3896200	0.365626	10.2031	2.95138	0.00560034	0.357581	-2.36038	NM_002592 // PCNA // proliferating cell nuclear antigen // 20pter-p12 // 5111 /// NM_182649 // PCNA // proliferating cell nuclear antigen // 20pter-p12 // 5111 /// ENST00000379160 // PCNA // proliferating cell nuclear antigen // 20pter-p12 // 5111 /// ENST00000379143 // PCNA // proliferating cell nuclear antigen // 20pter-p12 // 5111 /// BC062439 // PCNA // proliferating cell nuclear antigen // 2…
down	3285926	-0.263922	6.5103	-2.94686	0.00566619	0.358727	-2.37079	NM_006955 // ZNF33B // zinc finger protein 33B // 10q11.2 // 7582 /// ENST00000359467 // ZNF33B // zinc finger protein 33B // 10q11.2 // 7582 /// ENST00000307441 // ZNF33A // zinc finger protein 33A // 10p11.2 // 7581 /// BC065181 // ZNF33B // zinc finger protein 33B // 10q11.2 // 7582 /// AK292844 // ZNF33A // zinc finger protein 33A // 10p11.2 // 7581 /// BC045697 // LOC100129482 // similar to …
up	3866435	0.288361	8.03423	2.94628	0.00567471	0.358727	-2.37213	NM_014417 // BBC3 // BCL2 binding component 3 // 19q13.3-q13.4 // 27113 /// ENST00000359924 // BBC3 // BCL2 binding component 3 // 19q13.3-q13.4 // 27113 /// AF354654 // BBC3 // BCL2 binding component 3 // 19q13.3-q13.4 // 27113 /// ENST00000341983 // BBC3 // BCL2 binding component 3 // 19q13.3-q13.4 // 27113 /// ENST00000300880 // BBC3 // BCL2 binding component 3 // 19q13.3-q13.4 // 27113
up	2480168	0.212564	8.14806	2.9462	0.00567582	0.358727	-2.37231	NM_005400 // PRKCE // protein kinase C, epsilon // 2p21 // 5581 /// ENST00000306156 // PRKCE // protein kinase C, epsilon // 2p21 // 5581 /// BC109033 // PRKCE // protein kinase C, epsilon // 2p21 // 5581 /// ENST00000394874 // PRKCE // protein kinase C, epsilon // 2p21 // 5581
up	2658785	0.356954	8.75027	2.94258	0.00572919	0.360787	-2.38064	NM_153690 // FAM43A // family with sequence similarity 43, member A // 3q29 // 131583 /// ENST00000329759 // FAM43A // family with sequence similarity 43, member A // 3q29 // 131583 /// BC064989 // FAM43A // family with sequence similarity 43, member A // 3q29 // 131583
down	3422231	-0.194673	9.48388	-2.94138	0.00574697	0.360787	-2.3834	NM_018279 // TMEM19 // transmembrane protein 19 // 12q21.1 // 55266 /// ENST00000266673 // TMEM19 // transmembrane protein 19 // 12q21.1 // 55266 /// BC008596 // TMEM19 // transmembrane protein 19 // 12q21.1 // 55266 /// AK001798 // TMEM19 // transmembrane protein 19 // 12q21.1 // 55266
down	3540091	-0.304551	8.80699	-2.93896	0.00578298	0.361832	-2.38897	NM_001123329 // ZBTB1 // zinc finger and BTB domain containing 1 // 14q23.3 // 22890 /// NM_014950 // ZBTB1 // zinc finger and BTB domain containing 1 // 14q23.3 // 22890 /// ENST00000394712 // ZBTB1 // zinc finger and BTB domain containing 1 // 14q23.3 // 22890 /// ENST00000358738 // ZBTB1 // zinc finger and BTB domain containing 1 // 14q23.3 // 22890 /// BC050719 // ZBTB1 // zinc finger and BTB…
down	3991992	-0.292737	7.15211	-2.93763	0.00580288	0.361868	-2.39203	NM_152695 // ZNF449 // zinc finger protein 449 // Xq26.3 // 203523 /// ENST00000339249 // ZNF449 // zinc finger protein 449 // Xq26.3 // 203523 /// AY280801 // ZNF449 // zinc finger protein 449 // Xq26.3 // 203523 /// ENST00000370760 // ZNF449 // zinc finger protein 449 // Xq26.3 // 203523 /// ENST00000370761 // ZNF449 // zinc finger protein 449 // Xq26.3 // 203523
up	3566176	0.311963	5.94124	2.93488	0.00584415	0.362509	-2.39834	NM_021728 // OTX2 // orthodenticle homeobox 2 // 14q21-q22 // 5015 /// NM_172337 // OTX2 // orthodenticle homeobox 2 // 14q21-q22 // 5015 /// ENST00000339475 // OTX2 // orthodenticle homeobox 2 // 14q21-q22 // 5015 /// ENST00000395278 // OTX2 // orthodenticle homeobox 2 // 14q21-q22 // 5015 /// BC032579 // OTX2 // orthodenticle homeobox 2 // 14q21-q22 // 5015
down	3480411	-0.325063	6.29919	-2.93437	0.00585192	0.362509	-2.39952	NM_175605 // IFT88 // intraflagellar transport 88 homolog (Chlamydomonas) // 13q12.1 // 8100 /// NM_006531 // IFT88 // intraflagellar transport 88 homolog (Chlamydomonas) // 13q12.1 // 8100 /// ENST00000319980 // IFT88 // intraflagellar transport 88 homolog (Chlamydomonas) // 13q12.1 // 8100 /// ENST00000389374 // IFT88 // intraflagellar transport 88 homolog (Chlamydomonas) // 13q12.1 // 8100 ///…
down	3200040	-0.243262	8.61093	-2.92657	0.00597074	0.367953	-2.41741	NM_017637 // BNC2 // basonuclin 2 // 9p22.3-p22.2 // 54796 /// ENST00000380672 // BNC2 // basonuclin 2 // 9p22.3-p22.2 // 54796 /// AY438376 // BNC2 // basonuclin 2 // 9p22.3-p22.2 // 54796 /// ENST00000380667 // BNC2 // basonuclin 2 // 9p22.3-p22.2 // 54796 /// ENST00000380666 // BNC2 // basonuclin 2 // 9p22.3-p22.2 // 54796 /// AK130915 // LOC648570 // hypothetical LOC648570 // 9p22.2 // 648570
up	3563861	0.1608	6.61805	2.92602	0.00597913	0.367953	-2.41866	NM_004196 // CDKL1 // cyclin-dependent kinase-like 1 (CDC2-related kinase) // 14q22.1 // 8814 /// ENST00000395834 // CDKL1 // cyclin-dependent kinase-like 1 (CDC2-related kinase) // 14q22.1 // 8814 /// ENST00000216378 // CDKL1 // cyclin-dependent kinase-like 1 (CDC2-related kinase) // 14q22.1 // 8814 /// AF390028 // CDKL1 // cyclin-dependent kinase-like 1 (CDC2-related kinase) // 14q22.1 // 8814 …
up	3186745	0.192898	9.22782	2.92345	0.00601883	0.369181	-2.42455	NM_012210 // TRIM32 // tripartite motif-containing 32 // 9q33.1 // 22954 /// NM_001099679 // TRIM32 // tripartite motif-containing 32 // 9q33.1 // 22954 /// ENST00000373983 // TRIM32 // tripartite motif-containing 32 // 9q33.1 // 22954 /// ENST00000351243 // TRIM32 // tripartite motif-containing 32 // 9q33.1 // 22954 /// ENST00000394497 // TRIM32 // tripartite motif-containing 32 // 9q33.1 // 229…
down	3778601	-0.219316	10.0047	-2.91713	0.00611756	0.373702	-2.43903	NM_003574 // VAPA // VAMP (vesicle-associated membrane protein)-associated protein A, 33kDa // 18p11.22 // 9218 /// NM_194434 // VAPA // VAMP (vesicle-associated membrane protein)-associated protein A, 33kDa // 18p11.22 // 9218 /// ENST00000340541 // VAPA // VAMP (vesicle-associated membrane protein)-associated protein A, 33kDa // 18p11.22 // 9218 /// ENST00000400000 // VAPA // VAMP (vesicle-asso…
down	3385003	-0.1966	9.07559	-2.91619	0.00613249	0.373702	-2.4412	NM_001039618 // CREBZF // CREB/ATF bZIP transcription factor // 11q14 // 58487 /// ENST00000260058 // CREBZF // CREB/ATF bZIP transcription factor // 11q14 // 58487 /// BC060807 // CREBZF // CREB/ATF bZIP transcription factor // 11q14 // 58487
up	3360901	0.148015	8.07759	2.91366	0.0061724	0.374913	-2.44697	NM_006458 // TRIM3 // tripartite motif-containing 3 // 11p15.5 // 10612 /// NM_033278 // TRIM3 // tripartite motif-containing 3 // 11p15.5 // 10612 /// ENST00000359518 // TRIM3 // tripartite motif-containing 3 // 11p15.5 // 10612 /// ENST00000345851 // TRIM3 // tripartite motif-containing 3 // 11p15.5 // 10612 /// AK291396 // TRIM3 // tripartite motif-containing 3 // 11p15.5 // 10612 /// ENST0000…
down	3350749	-0.176609	10.4903	-2.91129	0.00621022	0.37599	-2.45241	NM_002572 // PAFAH1B2 // platelet-activating factor acetylhydrolase, isoform Ib, beta subunit 30kDa // 11q23 // 5049 /// ENST00000304808 // PAFAH1B2 // platelet-activating factor acetylhydrolase, isoform Ib, beta subunit 30kDa // 11q23 // 5049 /// DQ836743 // PAFAH1B2 // platelet-activating factor acetylhydrolase, isoform Ib, beta subunit 30kDa // 11q23 // 5049
up	2726910	0.545308	9.05679	2.90944	0.00623975	0.376559	-2.45663	NM_145263 // SPATA18 // spermatogenesis associated 18 homolog (rat) // 4q12 // 132671 /// ENST00000295213 // SPATA18 // spermatogenesis associated 18 homolog (rat) // 4q12 // 132671 /// BC025396 // SPATA18 // spermatogenesis associated 18 homolog (rat) // 4q12 // 132671
down	3631397	-0.250436	9.7603	-2.90498	0.00631167	0.379675	-2.46682	NM_018003 // UACA // uveal autoantigen with coiled-coil domains and ankyrin repeats // 15q22-q24 // 55075 /// NM_001008224 // UACA // uveal autoantigen with coiled-coil domains and ankyrin repeats // 15q22-q24 // 55075 /// ENST00000322954 // UACA // uveal autoantigen with coiled-coil domains and ankyrin repeats // 15q22-q24 // 55075 /// ENST00000379983 // UACA // uveal autoantigen with coiled-coi…
down	3770944	-0.221706	10.554	-2.88875	0.00657981	0.393946	-2.5038	NM_005324 // H3F3B // H3 histone, family 3B (H3.3B) // 17q25 // 3021 /// ENST00000254810 // H3F3A // H3 histone, family 3A // 1q41 // 3020 /// ENST00000254810 // H3F3B // H3 histone, family 3B (H3.3B) // 17q25 // 3021 /// BX537379 // H3F3B // H3 histone, family 3B (H3.3B) // 17q25 // 3021 /// NM_001013699 // LOC440093 // histone H3-like // 12p11.21 // 440093 /// ENST00000340398 // LOC440093 // hi…
up	2948425	0.129417	9.31194	2.88809	0.00659104	0.393946	-2.50532	NM_002714 // PPP1R10 // protein phosphatase 1, regulatory (inhibitor) subunit 10 // 6p21.3 // 5514 /// ENST00000376511 // PPP1R10 // protein phosphatase 1, regulatory (inhibitor) subunit 10 // 6p21.3 // 5514 /// ENST00000383430 // PPP1R10 // protein phosphatase 1, regulatory (inhibitor) subunit 10 // 6p21.3 // 5514 /// ENST00000383586 // PPP1R10 // protein phosphatase 1, regulatory (inhibitor) su…
up	3365318	0.225169	5.01704	2.88675	0.00661357	0.394034	-2.50835	NM_006512 // SAA4 // serum amyloid A4, constitutive // 11p15.1-p14 // 6291 /// ENST00000278222 // SAA4 // serum amyloid A4, constitutive // 11p15.1-p14 // 6291 /// M81349 // SAA4 // serum amyloid A4, constitutive // 11p15.1-p14 // 6291
up	2948259	0.132818	8.4879	2.88239	0.0066879	0.397197	-2.51828	NM_003449 // TRIM26 // tripartite motif-containing 26 // 6p21.3 // 7726 /// ENST00000383465 // TRIM26 // tripartite motif-containing 26 // 6p21.3 // 7726 /// ENST00000327357 // TRIM26 // tripartite motif-containing 26 // 6p21.3 // 7726 /// ENST00000383608 // TRIM26 // tripartite motif-containing 26 // 6p21.3 // 7726 /// ENST00000400608 // TRIM26 // tripartite motif-containing 26 // 6p21.3 // 7726…
up	2571874	0.165662	10.1707	2.87834	0.00675751	0.400062	-2.52748	NM_203302 // MGC70863 // similar to RPL23AP7 protein // 22q13.33 // 284942 /// NR_000029 // RPL23AP7 // ribosomal protein L23a pseudogene 7 // 2q14 // 118433 /// ENST00000338204 // MGC70863 // similar to RPL23AP7 protein // 22q13.33 // 284942 /// BC105600 // MGC70863 // similar to RPL23AP7 protein // 22q13.33 // 284942 /// ENST00000399901 // MGC70863 // similar to RPL23AP7 protein // 22q13.33 // …
down	3224442	-0.279138	6.85461	-2.86919	0.00691734	0.408232	-2.54823	NM_020924 // ZBTB26 // zinc finger and BTB domain containing 26 // 9q33.2 // 57684 /// ENST00000373656 // ZBTB26 // zinc finger and BTB domain containing 26 // 9q33.2 // 57684 /// ENST00000373654 // ZBTB26 // zinc finger and BTB domain containing 26 // 9q33.2 // 57684 /// AB046792 // ZBTB26 // zinc finger and BTB domain containing 26 // 9q33.2 // 57684
down	3881874	-0.140607	8.63039	-2.86558	0.0069813	0.410711	-2.5564	NM_015338 // ASXL1 // additional sex combs like 1 (Drosophila) // 20q11.1 // 171023 /// ENST00000358956 // ASXL1 // additional sex combs like 1 (Drosophila) // 20q11.1 // 171023 /// AB084280 // ASXL1 // additional sex combs like 1 (Drosophila) // 20q11.1 // 171023 /// ENST00000306058 // ASXL1 // additional sex combs like 1 (Drosophila) // 20q11.1 // 171023 /// ENST00000375687 // ASXL1 // addition…
down	3345774	-0.379705	8.09599	-2.86385	0.0070123	0.411242	-2.56034	NM_003772 // JRKL // jerky homolog-like (mouse) // 11q21 // 8690 /// ENST00000332349 // JRKL // jerky homolog-like (mouse) // 11q21 // 8690 /// AF004715 // JRKL // jerky homolog-like (mouse) // 11q21 // 8690
up	3223157	0.332107	6.6299	2.85766	0.00712384	0.416477	-2.57434	NM_014618 // DBC1 // deleted in bladder cancer 1 // 9q32-q33 // 1620 /// ENST00000265922 // DBC1 // deleted in bladder cancer 1 // 9q32-q33 // 1620 /// ENST00000373969 // DBC1 // deleted in bladder cancer 1 // 9q32-q33 // 1620 /// AF027734 // DBC1 // deleted in bladder cancer 1 // 9q32-q33 // 1620 /// ENST00000373964 // DBC1 // deleted in bladder cancer 1 // 9q32-q33 // 1620
up	3895330	0.214833	7.36534	2.84267	0.00740068	0.431314	-2.60815	NM_032034 // SLC4A11 // solute carrier family 4, sodium borate transporter, member 11 // 20p12 // 83959 /// ENST00000380056 // SLC4A11 // solute carrier family 4, sodium borate transporter, member 11 // 20p12 // 83959 /// AF336127 // SLC4A11 // solute carrier family 4, sodium borate transporter, member 11 // 20p12 // 83959 /// ENST00000380059 // SLC4A11 // solute carrier family 4, sodium borate t…
down	2858592	-0.549944	6.90337	-2.83792	0.00749067	0.433886	-2.61887	NM_018369 // DEPDC1B // DEP domain containing 1B // 5q12.1 // 55789 /// ENST00000265036 // DEPDC1B // DEP domain containing 1B // 5q12.1 // 55789 /// AF303178 // DEPDC1B // DEP domain containing 1B // 5q12.1 // 55789
up	3573051	0.182202	5.48872	2.83789	0.00749119	0.433886	-2.61893	NM_001113475 // C14orf148 // chromosome 14 open reading frame 148 // 14q24.3 // 122945 /// ENST00000380835 // C14orf148 // chromosome 14 open reading frame 148 // 14q24.3 // 122945 /// ENST00000298358 // C14orf148 // chromosome 14 open reading frame 148 // 14q24.3 // 122945 /// AK057371 // C14orf148 // chromosome 14 open reading frame 148 // 14q24.3 // 122945
up	3463112	0.44943	8.49073	2.83555	0.00753595	0.435131	-2.62421	NM_203394 // E2F7 // E2F transcription factor 7 // 12q21.2 // 144455 /// ENST00000322886 // E2F7 // E2F transcription factor 7 // 12q21.2 // 144455 /// ENST00000339887 // E2F7 // E2F transcription factor 7 // 12q21.2 // 144455 /// BC017481 // E2F7 // E2F transcription factor 7 // 12q21.2 // 144455
down	3201277	-0.229653	9.59535	-2.83371	0.00757121	0.435822	-2.62835	NM_018847 // KLHL9 // kelch-like 9 (Drosophila) // 9p22 // 55958 /// ENST00000359039 // KLHL9 // kelch-like 9 (Drosophila) // 9p22 // 55958 /// BC039133 // KLHL9 // kelch-like 9 (Drosophila) // 9p22 // 55958
up	3078493	0.166115	7.10109	2.83113	0.00762089	0.437336	-2.63414	NM_001001661 // ZNF425 // zinc finger protein 425 // 7q36.1 // 155054 /// ENST00000378061 // ZNF425 // zinc finger protein 425 // 7q36.1 // 155054 /// AY621067 // ZNF425 // zinc finger protein 425 // 7q36.1 // 155054
down	3146565	-0.237461	8.5707	-2.82458	0.00774848	0.443299	-2.64885	NM_183419 // RNF19A // ring finger protein 19A // 8q22 // 25897 /// NM_015435 // RNF19A // ring finger protein 19A // 8q22 // 25897 /// ENST00000341084 // RNF19A // ring finger protein 19A // 8q22 // 25897 /// ENST00000395984 // RNF19A // ring finger protein 19A // 8q22 // 25897 /// AB029316 // RNF19A // ring finger protein 19A // 8q22 // 25897
up	3907561	0.160271	7.83318	2.82132	0.00781285	0.445618	-2.65618	NM_022095 // ZNF335 // zinc finger protein 335 // 20q11.21-q13.12 // 63925 /// ENST00000322927 // ZNF335 // zinc finger protein 335 // 20q11.21-q13.12 // 63925 /// AF395833 // ZNF335 // zinc finger protein 335 // 20q11.21-q13.12 // 63925 /// ENST00000243961 // ZNF335 // zinc finger protein 335 // 20q11.21-q13.12 // 63925
up	4010152	0.434086	3.99657	2.82002	0.00783859	0.445728	-2.6591	NR_002308 // RP11-278E11.2 // ubiquinol-cytochrome c reductase binding protein pseudogene // Xp11.1 // 442454
up	3092808	0.403983	8.7504	2.81573	0.00792416	0.449228	-2.66871	NM_013960 // NRG1 // neuregulin 1 // 8p12 // 3084 /// NM_013964 // NRG1 // neuregulin 1 // 8p12 // 3084 /// NM_013956 // NRG1 // neuregulin 1 // 8p12 // 3084 /// NM_013957 // NRG1 // neuregulin 1 // 8p12 // 3084 /// NM_013961 // NRG1 // neuregulin 1 // 8p12 // 3084 /// NM_013958 // NRG1 // neuregulin 1 // 8p12 // 3084 /// NM_013962 // NRG1 // neuregulin 1 // 8p12 // 3084 /// NM_004495 // NRG1 // …
down	3244539	-0.379992	7.80899	-2.81269	0.00798532	0.451328	-2.67552	NM_006963 // ZNF22 // zinc finger protein 22 (KOX 15) // 10q11 // 7570 /// ENST00000298299 // ZNF22 // zinc finger protein 22 (KOX 15) // 10q11 // 7570 /// BC041139 // ZNF22 // zinc finger protein 22 (KOX 15) // 10q11 // 7570
down	3258092	-0.25015	8.21316	-2.81077	0.00802407	0.451917	-2.6798	NM_017824 // MARCH5 // membrane-associated ring finger (C3HC4) 5 // 10q23.32 // 54708 /// ENST00000358935 // MARCH5 // membrane-associated ring finger (C3HC4) 5 // 10q23.32 // 54708 /// BC015480 // MARCH5 // membrane-associated ring finger (C3HC4) 5 // 10q23.32 // 54708
down	3536786	-0.169357	8.40243	-2.80979	0.00804407	0.451917	-2.68201	NM_017943 // FBXO34 // F-box protein 34 // 14q22.3 // 55030 /// ENST00000313833 // FBXO34 // F-box protein 34 // 14q22.3 // 55030 /// BX648092 // FBXO34 // F-box protein 34 // 14q22.3 // 55030
down	3278813	-0.231521	7.77491	-2.80386	0.00816558	0.457214	-2.69528	BC064407 // FAM107B // family with sequence similarity 107, member B // 10p13 // 83641 /// NM_031453 // FAM107B // family with sequence similarity 107, member B // 10p13 // 83641 /// ENST00000181796 // FAM107B // family with sequence similarity 107, member B // 10p13 // 83641 /// ENST00000378470 // FAM107B // family with sequence similarity 107, member B // 10p13 // 83641 /// ENST00000378467 // F…
down	3257338	-0.808502	7.2339	-2.80208	0.00820227	0.457214	-2.69924	NM_016195 // MPHOSPH1 // M-phase phosphoprotein 1 // 10q23.31 // 9585 /// ENST00000260753 // MPHOSPH1 // M-phase phosphoprotein 1 // 10q23.31 // 9585 /// AB033337 // MPHOSPH1 // M-phase phosphoprotein 1 // 10q23.31 // 9585 /// ENST00000371728 // MPHOSPH1 // M-phase phosphoprotein 1 // 10q23.31 // 9585 /// ENST00000371737 // MPHOSPH1 // M-phase phosphoprotein 1 // 10q23.31 // 9585
down	3709327	-0.195968	8.4196	-2.80126	0.00821925	0.457214	-2.70107	NM_001037144 // CNTROB // centrobin, centrosomal BRCA2 interacting protein // 17p13.1 // 116840 /// NM_053051 // CNTROB // centrobin, centrosomal BRCA2 interacting protein // 17p13.1 // 116840 /// ENST00000380262 // CNTROB // centrobin, centrosomal BRCA2 interacting protein // 17p13.1 // 116840 /// ENST00000303707 // CNTROB // centrobin, centrosomal BRCA2 interacting protein // 17p13.1 // 116840 …
down	3236448	-0.264759	8.2765	-2.79926	0.00826096	0.457214	-2.70555	NM_024670 // SUV39H2 // suppressor of variegation 3-9 homolog 2 (Drosophila) // 10p13 // 79723 /// ENST00000313519 // SUV39H2 // suppressor of variegation 3-9 homolog 2 (Drosophila) // 10p13 // 79723 /// ENST00000378331 // SUV39H2 // suppressor of variegation 3-9 homolog 2 (Drosophila) // 10p13 // 79723 /// BC007754 // SUV39H2 // suppressor of variegation 3-9 homolog 2 (Drosophila) // 10p13 // 79…
down	3349918	-0.399543	9.27719	-2.79881	0.00827026	0.457214	-2.70655	NM_016090 // RBM7 // RNA binding motif protein 7 // 11q23.1-q23.2 // 10179 /// ENST00000265882 // RBM7 // RNA binding motif protein 7 // 11q23.1-q23.2 // 10179 /// AF156098 // RBM7 // RNA binding motif protein 7 // 11q23.1-q23.2 // 10179 /// ENST00000375490 // RBM7 // RNA binding motif protein 7 // 11q23.1-q23.2 // 10179 /// AB209753 // RBM7 // RNA binding motif protein 7 // 11q23.1-q23.2 // 10179
down	3451960	-0.486413	7.29746	-2.79811	0.00828498	0.457214	-2.70812	ENST00000312377 // RACGAP1 // Rac GTPase activating protein 1 // 12q13.13 // 29127 /// BC125190 // RACGAP1P // Rac GTPase activating protein 1 pseudogene // 12q12 // 83956 /// CR533565 // RACGAP1 // Rac GTPase activating protein 1 // 12q13.13 // 29127
down	3462930	-0.425392	7.79025	-2.79522	0.0083456	0.457783	-2.71457	NM_024685 // BBS10 // Bardet-Biedl syndrome 10 // 12q21.2 // 79738 /// ENST00000393262 // BBS10 // Bardet-Biedl syndrome 10 // 12q21.2 // 79738 /// BC026355 // BBS10 // Bardet-Biedl syndrome 10 // 12q21.2 // 79738 /// ENST00000313898 // BBS10 // Bardet-Biedl syndrome 10 // 12q21.2 // 79738
up	2567242	0.160238	7.99081	2.79433	0.00836414	0.457783	-2.71653	NM_004854 // CHST10 // carbohydrate sulfotransferase 10 // 2q11.2 // 9486 /// ENST00000264249 // CHST10 // carbohydrate sulfotransferase 10 // 2q11.2 // 9486 /// AF033827 // CHST10 // carbohydrate sulfotransferase 10 // 2q11.2 // 9486
up	2675925	0.216686	9.33103	2.79412	0.0083687	0.457783	-2.71701	NM_001947 // DUSP7 // dual specificity phosphatase 7 // 3p21 // 1849 /// ENST00000296483 // DUSP7 // dual specificity phosphatase 7 // 3p21 // 1849 /// BC104880 // DUSP7 // dual specificity phosphatase 7 // 3p21 // 1849
down	3125116	-0.208676	8.4588	-2.78956	0.0084655	0.461728	-2.72718	NM_182643 // DLC1 // deleted in liver cancer 1 // 8p22 // 10395 /// NM_006094 // DLC1 // deleted in liver cancer 1 // 8p22 // 10395 /// NM_024767 // DLC1 // deleted in liver cancer 1 // 8p22 // 10395 /// ENST00000276297 // DLC1 // deleted in liver cancer 1 // 8p22 // 10395 /// ENST00000358919 // DLC1 // deleted in liver cancer 1 // 8p22 // 10395 /// ENST00000316609 // DLC1 // deleted in liver can…
down	3256279	-0.219548	8.9342	-2.78606	0.00854035	0.464456	-2.73497	NM_019054 // FAM35A // family with sequence similarity 35, member A // 10q23.2 // 54537 /// ENST00000298784 // FAM35A // family with sequence similarity 35, member A // 10q23.2 // 54537 /// ENST00000358313 // FAM35A // family with sequence similarity 35, member A // 10q23.2 // 54537 /// BC051863 // FAM35A // family with sequence similarity 35, member A // 10q23.2 // 54537 /// ENST00000298786 // F…
down	3526831	-0.182764	9.62541	-2.78096	0.00865075	0.469096	-2.74632	NM_007368 // RASA3 // RAS p21 protein activator 3 // 13q34 // 22821 /// ENST00000334062 // RASA3 // RAS p21 protein activator 3 // 13q34 // 22821 /// ENST00000389544 // RASA3 // RAS p21 protein activator 3 // 13q34 // 22821 /// AK128094 // RASA3 // RAS p21 protein activator 3 // 13q34 // 22821
down	3291682	-0.329595	8.22509	-2.77692	0.00873898	0.471258	-2.75529	NM_032776 // JMJD1C // jumonji domain containing 1C // 10q21.2-q21.3 // 221037 /// NM_004241 // JMJD1C // jumonji domain containing 1C // 10q21.2-q21.3 // 221037 /// ENST00000399262 // JMJD1C // jumonji domain containing 1C // 10q21.2-q21.3 // 221037 /// ENST00000399251 // JMJD1C // jumonji domain containing 1C // 10q21.2-q21.3 // 221037 /// ENST00000327520 // JMJD1C // jumonji domain containing …
up	2420790	0.169305	7.83847	2.77683	0.00874099	0.471258	-2.75549	AY486332 // C1orf52 // chromosome 1 open reading frame 52 // 1p22.3 // 148423 /// AY486331 // C1orf52 // chromosome 1 open reading frame 52 // 1p22.3 // 148423 /// ENST00000294661 // C1orf52 // chromosome 1 open reading frame 52 // 1p22.3 // 148423 /// ENST00000344356 // C1orf52 // chromosome 1 open reading frame 52 // 1p22.3 // 148423 /// AK126929 // C1orf52 // chromosome 1 open reading frame 52…
down	3971624	-0.211367	10.7837	-2.77124	0.00886468	0.476553	-2.76791	NM_014888 // FAM3C // family with sequence similarity 3, member C // 7q31 // 10447 /// NM_001040020 // FAM3C // family with sequence similarity 3, member C // 7q31 // 10447 /// ENST00000359943 // FAM3C // family with sequence similarity 3, member C // 7q31 // 10447 /// ENST00000312214 // FAM3C // family with sequence similarity 3, member C // 7q31 // 10447 /// D87120 // FAM3C // family with seque…
down	2450345	-0.84119	7.48209	-2.76858	0.00892414	0.478375	-2.77381	NM_014875 // KIF14 // kinesin family member 14 // 1q32.1 // 9928 /// ENST00000367350 // KIF14 // kinesin family member 14 // 1q32.1 // 9928 /// BC113742 // KIF14 // kinesin family member 14 // 1q32.1 // 9928
down	3147321	-0.197097	9.52158	-2.76609	0.00897997	0.479992	-2.77932	NM_015902 // UBR5 // ubiquitin protein ligase E3 component n-recognin 5 // 8q22 // 51366 /// ENST00000220959 // UBR5 // ubiquitin protein ligase E3 component n-recognin 5 // 8q22 // 51366 /// AB020703 // UBR5 // ubiquitin protein ligase E3 component n-recognin 5 // 8q22 // 51366
up	3678186	0.211484	7.55168	2.76488	0.00900741	0.480087	-2.78202	NM_013399 // C16orf5 // chromosome 16 open reading frame 5 // 16p13.3 // 29965 /// ENST00000399599 // C16orf5 // chromosome 16 open reading frame 5 // 16p13.3 // 29965 /// DQ167023 // C16orf5 // chromosome 16 open reading frame 5 // 16p13.3 // 29965
down	3220384	-0.190492	10.8332	-2.76294	0.0090512	0.481051	-2.7863	NM_057159 // LPAR1 // lysophosphatidic acid receptor 1 // 9q31.3 // 1902 /// NM_001401 // LPAR1 // lysophosphatidic acid receptor 1 // 9q31.3 // 1902 /// ENST00000374431 // LPAR1 // lysophosphatidic acid receptor 1 // 9q31.3 // 1902 /// ENST00000374430 // LPAR1 // lysophosphatidic acid receptor 1 // 9q31.3 // 1902 /// ENST00000358883 // LPAR1 // lysophosphatidic acid receptor 1 // 9q31.3 // 1902 …
up	3368940	0.175183	7.43026	2.76087	0.00909836	0.481674	-2.79089	NM_145804 // ABTB2 // ankyrin repeat and BTB (POZ) domain containing 2 // 11p13 // 25841 /// ENST00000298992 // ABTB2 // ankyrin repeat and BTB (POZ) domain containing 2 // 11p13 // 25841 /// AK291744 // ABTB2 // ankyrin repeat and BTB (POZ) domain containing 2 // 11p13 // 25841
down	3199790	-0.34831	8.07116	-2.76017	0.00911443	0.481674	-2.79244	NM_033222 // PSIP1 // PC4 and SFRS1 interacting protein 1 // 9p22.3 // 11168 /// NM_021144 // PSIP1 // PC4 and SFRS1 interacting protein 1 // 9p22.3 // 11168 /// ENST00000380733 // PSIP1 // PC4 and SFRS1 interacting protein 1 // 9p22.3 // 11168 /// ENST00000380738 // PSIP1 // PC4 and SFRS1 interacting protein 1 // 9p22.3 // 11168 /// ENST00000380716 // PSIP1 // PC4 and SFRS1 interacting protein 1…
down	3617252	-0.435091	7.1434	-2.75706	0.00918566	0.484071	-2.79932	AL136908 // C15orf29 // chromosome 15 open reading frame 29 // 15q14 // 79768 /// BC026234 // C15orf29 // chromosome 15 open reading frame 29 // 15q14 // 79768 /// AK293021 // C15orf29 // chromosome 15 open reading frame 29 // 15q14 // 79768 /// ENST00000256544 // C15orf29 // chromosome 15 open reading frame 29 // 15q14 // 79768 /// BC037234 // C15orf29 // chromosome 15 open reading frame 29 // 1…
up	2584787	0.453764	8.10732	2.75197	0.00930341	0.487982	-2.81056	NM_014900 // COBLL1 // COBL-like 1 // 2q24.3 // 22837 /// ENST00000194871 // COBLL1 // COBL-like 1 // 2q24.3 // 22837 /// BC071588 // COBLL1 // COBL-like 1 // 2q24.3 // 22837 /// ENST00000342193 // COBLL1 // COBL-like 1 // 2q24.3 // 22837 /// ENST00000392717 // COBLL1 // COBL-like 1 // 2q24.3 // 22837 /// ENST00000375458 // COBLL1 // COBL-like 1 // 2q24.3 // 22837
down	3617920	-0.292765	6.37548	-2.7516	0.00931203	0.487982	-2.81138	NM_080650 // ATPBD4 // ATP binding domain 4 // 15q14 // 89978 /// ENST00000256538 // ATPBD4 // ATP binding domain 4 // 15q14 // 89978 /// BC066652 // ATPBD4 // ATP binding domain 4 // 15q14 // 89978
down	3302187	-0.316515	7.59606	-2.75047	0.00933843	0.487998	-2.81388	NM_032900 // ARHGAP19 // Rho GTPase activating protein 19 // 10q24.1 // 84986 /// ENST00000358531 // ARHGAP19 // Rho GTPase activating protein 19 // 10q24.1 // 84986 /// ENST00000316676 // ARHGAP19 // Rho GTPase activating protein 19 // 10q24.1 // 84986 /// ENST00000371027 // ARHGAP19 // Rho GTPase activating protein 19 // 10q24.1 // 84986 /// ENST00000358308 // ARHGAP19 // Rho GTPase activating …
up	2809399	0.498737	11.0909	2.7484	0.00938706	0.489173	-2.81846	NM_006350 // FST // follistatin // 5q11.2 // 10468 /// NM_013409 // FST // follistatin // 5q11.2 // 10468 /// ENST00000396947 // FST // follistatin // 5q11.2 // 10468 /// ENST00000256759 // FST // follistatin // 5q11.2 // 10468 /// BC004107 // FST // follistatin // 5q11.2 // 10468
down	3564872	-0.258745	9.35911	-2.746	0.00944358	0.489472	-2.82375	NM_198066 // GNPNAT1 // glucosamine-phosphate N-acetyltransferase 1 // 14q22.2 // 64841 /// ENST00000216410 // GNPNAT1 // glucosamine-phosphate N-acetyltransferase 1 // 14q22.2 // 64841 /// BC012179 // GNPNAT1 // glucosamine-phosphate N-acetyltransferase 1 // 14q22.2 // 64841
down	3257031	-0.403138	6.80251	-2.74593	0.00944512	0.489472	-2.8239	NM_020799 // STAMBPL1 // STAM binding protein-like 1 // 10q23.31 // 57559 /// ENST00000371926 // STAMBPL1 // STAM binding protein-like 1 // 10q23.31 // 57559 /// ENST00000371924 // STAMBPL1 // STAM binding protein-like 1 // 10q23.31 // 57559 /// ENST00000371927 // STAMBPL1 // STAM binding protein-like 1 // 10q23.31 // 57559 /// BX649096 // STAMBPL1 // STAM binding protein-like 1 // 10q23.31 // 57…
up	2649824	0.223441	8.21345	2.74416	0.00948689	0.489712	-2.82779	NM_014575 // SCHIP1 // schwannomin interacting protein 1 // 3q25.33 // 29970 /// NM_001042706 // IQCJ // IQ motif containing J // 3q25.32 // 654502 /// NM_001042705 // IQCJ // IQ motif containing J // 3q25.32 // 654502 /// ENST00000337808 // SCHIP1 // schwannomin interacting protein 1 // 3q25.33 // 29970 /// ENST00000397832 // IQCJ // IQ motif containing J // 3q25.32 // 654502 /// ENST00000397830…
up	3215146	0.229612	8.82017	2.74352	0.0095021	0.489712	-2.8292	NM_004148 // NINJ1 // ninjurin 1 // 9q22 // 4814 /// ENST00000375446 // NINJ1 // ninjurin 1 // 9q22 // 4814 /// BC048212 // NINJ1 // ninjurin 1 // 9q22 // 4814
down	3401217	-0.208018	9.8438	-2.74076	0.00956789	0.491747	-2.83529	NM_003324 // TULP3 // tubby like protein 3 // 12p13.3 // 7289 /// ENST00000228245 // TULP3 // tubby like protein 3 // 12p13.3 // 7289 /// AK024246 // TULP3 // tubby like protein 3 // 12p13.3 // 7289
up	3101629	0.197082	6.28186	2.73721	0.00965327	0.494776	-2.84313	NM_144650 // ADHFE1 // alcohol dehydrogenase, iron containing, 1 // 8q13.1 // 137872 /// ENST00000396623 // ADHFE1 // alcohol dehydrogenase, iron containing, 1 // 8q13.1 // 137872 /// BC047492 // ADHFE1 // alcohol dehydrogenase, iron containing, 1 // 8q13.1 // 137872 /// ENST00000276576 // ADHFE1 // alcohol dehydrogenase, iron containing, 1 // 8q13.1 // 137872 /// ENST00000379385 // ADHFE1 // alc…
down	3707759	-0.354117	8.49114	-2.73574	0.00968854	0.495228	-2.84634	NM_024039 // MIS12 // MIS12, MIND kinetochore complex component, homolog (yeast) // 17p13.2 // 79003 /// ENST00000381165 // MIS12 // MIS12, MIND kinetochore complex component, homolog (yeast) // 17p13.2 // 79003 /// AK289939 // MIS12 // MIS12, MIND kinetochore complex component, homolog (yeast) // 17p13.2 // 79003
down	3960629	-0.141861	11.304	-2.73201	0.00977927	0.498503	-2.85456	NM_006386 // DDX17 // DEAD (Asp-Glu-Ala-Asp) box polypeptide 17 // 22q13.1 // 10521 /// NM_001098504 // DDX17 // DEAD (Asp-Glu-Ala-Asp) box polypeptide 17 // 22q13.1 // 10521 /// NM_030881 // DDX17 // DEAD (Asp-Glu-Ala-Asp) box polypeptide 17 // 22q13.1 // 10521 /// NM_001098505 // DDX17 // DEAD (Asp-Glu-Ala-Asp) box polypeptide 17 // 22q13.1 // 10521 /// ENST00000381633 // DDX17 // DEAD (Asp-Glu…
down	2871717	-0.377818	5.97188	-2.73071	0.00981111	0.498767	-2.85742	NM_001040440 // CCDC112 // coiled-coil domain containing 112 // 5q22.3 // 153733 /// NM_152549 // CCDC112 // coiled-coil domain containing 112 // 5q22.3 // 153733 /// ENST00000296647 // CCDC112 // coiled-coil domain containing 112 // 5q22.3 // 153733 /// ENST00000379611 // CCDC112 // coiled-coil domain containing 112 // 5q22.3 // 153733 /// ENST00000395557 // CCDC112 // coiled-coil domain contain…
down	3873699	-0.168102	8.48361	-2.72775	0.00988367	0.501094	-2.86392	NM_080836 // STK35 // serine/threonine kinase 35 // 20p13 // 140901 /// ENST00000381482 // STK35 // serine/threonine kinase 35 // 20p13 // 140901 /// ENST00000246032 // STK35 // serine/threonine kinase 35 // 20p13 // 140901 /// ENST00000400064 // STK35 // serine/threonine kinase 35 // 20p13 // 140901 /// BC017340 // STK35 // serine/threonine kinase 35 // 20p13 // 140901
down	3607698	-0.392947	7.29711	-2.72503	0.00995082	0.503135	-2.86989	NM_152259 // C15orf42 // chromosome 15 open reading frame 42 // 15q26.1 // 90381 /// ENST00000268138 // C15orf42 // chromosome 15 open reading frame 42 // 15q26.1 // 90381 /// BC033209 // C15orf42 // chromosome 15 open reading frame 42 // 15q26.1 // 90381 /// ENST00000343406 // C15orf42 // chromosome 15 open reading frame 42 // 15q26.1 // 90381
down	3803882	-0.170866	6.74626	-2.72368	0.00998437	0.50347	-2.87285	NM_001112734 // ZNF397OS // zinc finger protein 397 opposite strand // 18q12.2 // 100101467 /// ENST00000333206 // ZNF397 // zinc finger protein 397 // 18q12.2 // 84307 /// AY234408 // ZNF397OS // zinc finger protein 397 opposite strand // 18q12.2 // 100101467 /// ENST00000383091 // ZNF397 // zinc finger protein 397 // 18q12.2 // 84307 /// ENST00000400443 // ZNF397OS // zinc finger protein 397 op…
down	3994915	-0.280691	8.34019	-2.71995	0.0100776	0.503622	-2.88104	NM_005342 // HMGB3 // high-mobility group box 3 // Xq28 // 3149 /// ENST00000325307 // HMGB3 // high-mobility group box 3 // Xq28 // 3149 /// BX537505 // HMGB3 // high-mobility group box 3 // Xq28 // 3149 /// BX537505 // HMGB3 // high-mobility group box 3 // Xq28 // 3149
up	3530002	0.17912	7.90333	2.71944	0.0100904	0.503622	-2.88216	NM_015299 // KIAA0323 // KIAA0323 // 14q12 // 23351 /// ENST00000251343 // KIAA0323 // KIAA0323 // 14q12 // 23351 /// AK291680 // KIAA0323 // KIAA0323 // 14q12 // 23351
up	3672059	0.179486	7.82711	2.71939	0.0100916	0.503622	-2.88227	NM_014732 // KIAA0513 // KIAA0513 // 16q24.1 // 9764 /// ENST00000258180 // KIAA0513 // KIAA0513 // 16q24.1 // 9764 /// AB011085 // KIAA0513 // KIAA0513 // 16q24.1 // 9764
down	3806913	-0.206065	9.72946	-2.71707	0.0101502	0.503622	-2.88736	NM_005901 // SMAD2 // SMAD family member 2 // 18q21.1 // 4087 /// NM_001003652 // SMAD2 // SMAD family member 2 // 18q21.1 // 4087 /// ENST00000262160 // SMAD2 // SMAD family member 2 // 18q21.1 // 4087 /// BC014840 // SMAD2 // SMAD family member 2 // 18q21.1 // 4087 /// ENST00000356825 // SMAD2 // SMAD family member 2 // 18q21.1 // 4087
down	3574074	-0.262705	9.32599	-2.71672	0.0101588	0.503622	-2.88811	NM_015859 // GTF2A1 // general transcription factor IIA, 1, 19/37kDa // 14q31.1 // 2957 /// NM_201595 // GTF2A1 // general transcription factor IIA, 1, 19/37kDa // 14q31.1 // 2957 /// ENST00000393604 // GTF2A1 // general transcription factor IIA, 1, 19/37kDa // 14q31.1 // 2957 /// ENST00000298173 // GTF2A1 // general transcription factor IIA, 1, 19/37kDa // 14q31.1 // 2957 /// D14887 // GTF2A1 //…
up	3082824	0.165727	7.93259	2.71669	0.0101598	0.503622	-2.8882	NM_018941 // CLN8 // ceroid-lipofuscinosis, neuronal 8 (epilepsy, progressive with mental retardation) // 8p23 // 2055 /// ENST00000331222 // CLN8 // ceroid-lipofuscinosis, neuronal 8 (epilepsy, progressive with mental retardation) // 8p23 // 2055 /// AF123761 // CLN8 // ceroid-lipofuscinosis, neuronal 8 (epilepsy, progressive with mental retardation) // 8p23 // 2055
down	3346584	-0.345132	9.6638	-2.71523	0.0101965	0.503622	-2.89138	NM_001166 // BIRC2 // baculoviral IAP repeat-containing 2 // 11q22 // 329 /// ENST00000227758 // BIRC2 // baculoviral IAP repeat-containing 2 // 11q22 // 329 /// BX647978 // BIRC2 // baculoviral IAP repeat-containing 2 // 11q22 // 329
up	2326496	0.156755	10.5165	2.71451	0.0102149	0.503622	-2.89296	NM_024887 // DHDDS // dehydrodolichyl diphosphate synthase // 1p36.11 // 79947 /// NM_205861 // DHDDS // dehydrodolichyl diphosphate synthase // 1p36.11 // 79947 /// ENST00000374194 // DHDDS // dehydrodolichyl diphosphate synthase // 1p36.11 // 79947 /// ENST00000357049 // DHDDS // dehydrodolichyl diphosphate synthase // 1p36.11 // 79947 /// ENST00000360009 // DHDDS // dehydrodolichyl diphosphate…
down	3580791	-0.22391	8.71614	-2.71393	0.0102296	0.503622	-2.89423	NM_001015049 // BAG5 // BCL2-associated athanogene 5 // 14q32.33 // 9529 /// NM_001015048 // BAG5 // BCL2-associated athanogene 5 // 14q32.33 // 9529 /// NM_004873 // BAG5 // BCL2-associated athanogene 5 // 14q32.33 // 9529 /// ENST00000337322 // BAG5 // BCL2-associated athanogene 5 // 14q32.33 // 9529 /// ENST00000299204 // BAG5 // BCL2-associated athanogene 5 // 14q32.33 // 9529 /// ENST0000039…
down	3431318	-0.22506	8.2873	-2.70987	0.0103334	0.506181	-2.90312	NM_032300 // TCHP // trichoplein, keratin filament binding // 12q24.11 // 84260 /// ENST00000312777 // TCHP // trichoplein, keratin filament binding // 12q24.11 // 84260 /// AY007230 // TCHP // trichoplein, keratin filament binding // 12q24.11 // 84260
up	3221633	0.245969	6.84923	2.70891	0.0103581	0.506181	-2.90522	NM_031219 // HDHD3 // haloacid dehalogenase-like hydrolase domain containing 3 // 9q32 // 81932 /// ENST00000238379 // HDHD3 // haloacid dehalogenase-like hydrolase domain containing 3 // 9q32 // 81932 /// ENST00000374180 // HDHD3 // haloacid dehalogenase-like hydrolase domain containing 3 // 9q32 // 81932 /// BC031878 // HDHD3 // haloacid dehalogenase-like hydrolase domain containing 3 // 9q32 /…
down	3461164	-0.268479	6.3981	-2.70843	0.0103703	0.506181	-2.90626	NM_017440 // MDM1 // Mdm1 nuclear protein homolog (mouse) // 12q15 // 56890 /// NM_020128 // MDM1 // Mdm1 nuclear protein homolog (mouse) // 12q15 // 56890 /// ENST00000303145 // MDM1 // Mdm1 nuclear protein homolog (mouse) // 12q15 // 56890 /// BC028355 // MDM1 // Mdm1 nuclear protein homolog (mouse) // 12q15 // 56890 /// ENST00000393543 // MDM1 // Mdm1 nuclear protein homolog (mouse) // 12q15 /…
down	3329983	-0.208666	8.47996	-2.70768	0.0103899	0.506181	-2.90792	NM_002843 // PTPRJ // protein tyrosine phosphatase, receptor type, J // 11p11.2 // 5795 /// NM_001098503 // PTPRJ // protein tyrosine phosphatase, receptor type, J // 11p11.2 // 5795 /// NM_001005470 // OR4B1 // olfactory receptor, family 4, subfamily B, member 1 // 11p11.2 // 119765 /// ENST00000278456 // PTPRJ // protein tyrosine phosphatase, receptor type, J // 11p11.2 // 5795 /// ENST00000309…
down	3911814	-0.248496	9.63774	-2.70279	0.0105167	0.511028	-2.91859	NM_016045 // SLMO2 // slowmo homolog 2 (Drosophila) // 20q13.32 // 51012 /// ENST00000355937 // SLMO2 // slowmo homolog 2 (Drosophila) // 20q13.32 // 51012 /// BC013969 // SLMO2 // slowmo homolog 2 (Drosophila) // 20q13.32 // 51012 /// ENST00000371033 // SLMO2 // slowmo homolog 2 (Drosophila) // 20q13.32 // 51012
up	2838598	0.284862	9.96933	2.70003	0.010589	0.513211	-2.92463	NM_004060 // CCNG1 // cyclin G1 // 5q32-q34 // 900 /// NM_199246 // CCNG1 // cyclin G1 // 5q32-q34 // 900 /// ENST00000340828 // CCNG1 // cyclin G1 // 5q32-q34 // 900 /// ENST00000393929 // CCNG1 // cyclin G1 // 5q32-q34 // 900 /// BC000196 // CCNG1 // cyclin G1 // 5q32-q34 // 900 /// ENST00000231254 // CCNG1 // cyclin G1 // 5q32-q34 // 900
down	2334098	-0.687894	7.92405	-2.69891	0.0106183	0.5133	-2.92706	NM_006845 // KIF2C // kinesin family member 2C // 1p34.1 // 11004 /// ENST00000372224 // KIF2C // kinesin family member 2C // 1p34.1 // 11004 /// BC008764 // KIF2C // kinesin family member 2C // 1p34.1 // 11004 /// ENST00000372222 // KIF2C // kinesin family member 2C // 1p34.1 // 11004 /// ENST00000372217 // KIF2C // kinesin family member 2C // 1p34.1 // 11004 /// ENST00000372218 // KIF2C // kine…
up	2403557	0.235293	8.8359	2.69748	0.010656	0.51376	-2.93018	NR_002976 // SNORA44 // small nucleolar RNA, H/ACA box 44 // 1p35.3 // 677825 /// NR_003035 // SNORA16A // small nucleolar RNA, H/ACA box 16A // 1p35.3 // 692073 /// NR_002987 // SNORA61 // small nucleolar RNA, H/ACA box 61 // 1p35.3 // 677838 /// ENST00000373828 // C1orf79 // chromosome 1 open reading frame 79 // 1p35.3 // 85028 /// AK092096 // C1orf79 // chromosome 1 open reading frame 79 // 1p…
down	3506738	-0.227004	9.12818	-2.69647	0.0106827	0.51376	-2.93238	NM_182488 // USP12 // ubiquitin specific peptidase 12 // 13q12.13 // 219333 /// ENST00000282344 // USP12 // ubiquitin specific peptidase 12 // 13q12.13 // 219333 /// AF022789 // USP12 // ubiquitin specific peptidase 12 // 13q12.13 // 219333
down	3765167	-0.228417	9.06987	-2.68962	0.0108655	0.521211	-2.94731	NM_032582 // USP32 // ubiquitin specific peptidase 32 // 17q23.2 // 84669 /// NM_004505 // USP6 // ubiquitin specific peptidase 6 (Tre-2 oncogene) // 17p13 // 9098 /// ENST00000300896 // USP32 // ubiquitin specific peptidase 32 // 17q23.2 // 84669 /// ENST00000250066 // USP6 // ubiquitin specific peptidase 6 (Tre-2 oncogene) // 17p13 // 9098 /// AF533230 // USP32 // ubiquitin specific peptidase 3…
down	3742756	-0.224109	10.024	-2.68851	0.0108954	0.521306	-2.94972	NM_016041 // DERL2 // Der1-like domain family, member 2 // 17p13.2 // 51009 /// ENST00000158771 // DERL2 // Der1-like domain family, member 2 // 17p13.2 // 51009 /// AF132289 // DERL2 // Der1-like domain family, member 2 // 17p13.2 // 51009 /// AF242523 // DERL2 // Der1-like domain family, member 2 // 17p13.2 // 51009
up	3625674	0.277443	8.08469	2.68302	0.0110444	0.524154	-2.96166	NM_022841 // RFXDC2 // regulatory factor X domain containing 2 // 15q21.3 // 64864 /// ENST00000317318 // RFXDC2 // regulatory factor X domain containing 2 // 15q21.3 // 64864 /// BC112936 // RFXDC2 // regulatory factor X domain containing 2 // 15q21.3 // 64864
up	2324743	0.155407	7.65006	2.68172	0.0110801	0.524154	-2.9645	NM_001083621 // ZBTB40 // zinc finger and BTB domain containing 40 // 1pter-q31.3 // 9923 /// NM_014870 // ZBTB40 // zinc finger and BTB domain containing 40 // 1pter-q31.3 // 9923 /// ENST00000374649 // ZBTB40 // zinc finger and BTB domain containing 40 // 1pter-q31.3 // 9923 /// BC114607 // ZBTB40 // zinc finger and BTB domain containing 40 // 1pter-q31.3 // 9923 /// ENST00000374651 // ZBTB40 /…
up	3014957	0.12831	7.45761	2.6817	0.0110806	0.524154	-2.96454	NM_145115 // ZNF498 // zinc finger protein 498 // 7q22.1 // 221785 /// ENST00000394152 // ZNF498 // zinc finger protein 498 // 7q22.1 // 221785 /// ENST00000334715 // ZNF498 // zinc finger protein 498 // 7q22.1 // 221785 /// ENST00000394151 // ZNF498 // zinc finger protein 498 // 7q22.1 // 221785 /// ENST00000394150 // ZNF498 // zinc finger protein 498 // 7q22.1 // 221785 /// ENST00000262941 // Z…
up	2864449	0.15299	9.21929	2.68101	0.0110994	0.524154	-2.96603	NM_178276 // SERINC5 // serine incorporator 5 // 5q14.1 // 256987 /// ENST00000329637 // SERINC5 // serine incorporator 5 // 5q14.1 // 256987 /// AF498273 // SERINC5 // serine incorporator 5 // 5q14.1 // 256987
down	3397461	-0.285318	10.3493	-2.68098	0.0111002	0.524154	-2.9661	NM_005494 // DNAJB6 // DnaJ (Hsp40) homolog, subfamily B, member 6 // 7q36.3 // 10049 /// EU075177 // DNAJB6 // DnaJ (Hsp40) homolog, subfamily B, member 6 // 7q36.3 // 10049
down	2395177	-0.240798	8.18645	-2.67963	0.0111375	0.524154	-2.96904	NM_018948 // ERRFI1 // ERBB receptor feedback inhibitor 1 // 1p36 // 54206 /// ENST00000377482 // ERRFI1 // ERBB receptor feedback inhibitor 1 // 1p36 // 54206 /// BC025337 // ERRFI1 // ERBB receptor feedback inhibitor 1 // 1p36 // 54206
up	2528347	0.128799	7.5368	2.67838	0.0111717	0.524154	-2.97174	NM_018089 // ANKZF1 // ankyrin repeat and zinc finger domain containing 1 // 2q35 // 55139 /// NM_001042410 // ANKZF1 // ankyrin repeat and zinc finger domain containing 1 // 2q35 // 55139 /// ENST00000323348 // ANKZF1 // ankyrin repeat and zinc finger domain containing 1 // 2q35 // 55139 /// AK095304 // ANKZF1 // ankyrin repeat and zinc finger domain containing 1 // 2q35 // 55139
up	3812385	0.192016	5.08634	2.67812	0.011179	0.524154	-2.97231	NM_006566 // CD226 // CD226 molecule // 18q22.3 // 10666 /// ENST00000280200 // CD226 // CD226 molecule // 18q22.3 // 10666 /// U56102 // CD226 // CD226 molecule // 18q22.3 // 10666
down	4000512	-0.3281	6.78622	-2.67585	0.0112419	0.525132	-2.97724	NM_002641 // PIGA // phosphatidylinositol glycan anchor biosynthesis, class A (paroxysmal nocturnal hemoglobinuria) // Xp22.1 // 5277 /// NM_020473 // PIGA // phosphatidylinositol glycan anchor biosynthesis, class A (paroxysmal nocturnal hemoglobinuria) // Xp22.1 // 5277 /// ENST00000333590 // PIGA // phosphatidylinositol glycan anchor biosynthesis, class A (paroxysmal nocturnal hemoglobinuria) /…
up	3329461	0.174903	6.88652	2.67534	0.011256	0.525132	-2.97835	NM_024741 // ZNF408 // zinc finger protein 408 // 11p11.2 // 79797 /// ENST00000311764 // ZNF408 // zinc finger protein 408 // 11p11.2 // 79797 /// AF346626 // ZNF408 // zinc finger protein 408 // 11p11.2 // 79797
down	3405440	-0.311824	7.47572	-2.67428	0.0112854	0.525193	-2.98064	NM_004064 // CDKN1B // cyclin-dependent kinase inhibitor 1B (p27, Kip1) // 12p13.1-p12 // 1027 /// ENST00000228872 // CDKN1B // cyclin-dependent kinase inhibitor 1B (p27, Kip1) // 12p13.1-p12 // 1027 /// BC001971 // CDKN1B // cyclin-dependent kinase inhibitor 1B (p27, Kip1) // 12p13.1-p12 // 1027 /// ENST00000396340 // CDKN1B // cyclin-dependent kinase inhibitor 1B (p27, Kip1) // 12p13.1-p12 // 1…
down	3595846	-0.342723	8.24083	-2.67136	0.0113671	0.527682	-2.98697	NM_001040450 // FAM63B // family with sequence similarity 63, member B // 15q22.1 // 54629 /// NM_001040453 // FAM63B // family with sequence similarity 63, member B // 15q22.1 // 54629 /// ENST00000316848 // FAM63B // family with sequence similarity 63, member B // 15q22.1 // 54629 /// AB075509 // FAM63B // family with sequence similarity 63, member B // 15q22.1 // 54629
down	2479640	-0.217571	8.70824	-2.66951	0.0114192	0.528411	-2.99099	NM_177968 // PPM1B // protein phosphatase 1B (formerly 2C), magnesium-dependent, beta isoform // 2p21 // 5495 /// NM_001033557 // PPM1B // protein phosphatase 1B (formerly 2C), magnesium-dependent, beta isoform // 2p21 // 5495 /// NM_002706 // PPM1B // protein phosphatase 1B (formerly 2C), magnesium-dependent, beta isoform // 2p21 // 5495 /// NM_177969 // PPM1B // protein phosphatase 1B (formerly…
down	2784113	-0.66415	9.67308	-2.66879	0.0114393	0.528411	-2.99254	NM_001237 // CCNA2 // cyclin A2 // 4q25-q31 // 890 /// ENST00000274026 // CCNA2 // cyclin A2 // 4q25-q31 // 890 /// AK291931 // CCNA2 // cyclin A2 // 4q25-q31 // 890
up	3751042	0.214153	7.03219	2.6655	0.0115326	0.530272	-2.99967	NM_138463 // TLCD1 // TLC domain containing 1 // 17q11.2 // 116238 /// ENST00000292090 // TLCD1 // TLC domain containing 1 // 17q11.2 // 116238 /// BC014072 // TLCD1 // TLC domain containing 1 // 17q11.2 // 116238 /// ENST00000394933 // TLCD1 // TLC domain containing 1 // 17q11.2 // 116238
down	3486807	-0.473327	7.84915	-2.66537	0.0115363	0.530272	-2.99995	NM_007187 // WBP4 // WW domain binding protein 4 (formin binding protein 21) // 13q14.11 // 11193 /// ENST00000379487 // WBP4 // WW domain binding protein 4 (formin binding protein 21) // 13q14.11 // 11193 /// AF071185 // WBP4 // WW domain binding protein 4 (formin binding protein 21) // 13q14.11 // 11193
up	3901283	0.276862	4.88513	2.66117	0.0116562	0.533551	-3.00903	NM_001008693 // CST9 // cystatin 9 (testatin) // 20p11.21 // 128822 /// ENST00000376971 // CST9 // cystatin 9 (testatin) // 20p11.21 // 128822 /// AF494536 // CST9 // cystatin 9 (testatin) // 20p11.21 // 128822
up	2902574	0.203086	8.24302	2.66088	0.0116647	0.533551	-3.00967	NM_021221 // LY6G5B // lymphocyte antigen 6 complex, locus G5B // 6p21.3 // 58496 /// ENST00000375864 // LY6G5B // lymphocyte antigen 6 complex, locus G5B // 6p21.3 // 58496 /// ENST00000383242 // LY6G5B // lymphocyte antigen 6 complex, locus G5B // 6p21.3 // 58496 /// ENST00000244615 // LY6G5B // lymphocyte antigen 6 complex, locus G5B // 6p21.3 // 58496 /// AK289364 // LY6G5B // lymphocyte anti…
up	3871935	0.269684	7.42096	2.65775	0.0117549	0.536369	-3.01644	NM_022103 // ZNF667 // zinc finger protein 667 // 19q13.43 // 63934 /// ENST00000292069 // ZNF667 // zinc finger protein 667 // 19q13.43 // 63934 /// ENST00000342634 // ZNF667 // zinc finger protein 667 // 19q13.43 // 63934 /// AK126957 // ZNF667 // zinc finger protein 667 // 19q13.43 // 63934
down	2364438	-0.763531	7.89814	-2.65634	0.0117956	0.536917	-3.01947	NM_145697 // NUF2 // NUF2, NDC80 kinetochore complex component, homolog (S. cerevisiae) // 1q23.3 // 83540 /// NM_031423 // NUF2 // NUF2, NDC80 kinetochore complex component, homolog (S. cerevisiae) // 1q23.3 // 83540 /// ENST00000271452 // NUF2 // NUF2, NDC80 kinetochore complex component, homolog (S. cerevisiae) // 1q23.3 // 83540 /// ENST00000367900 // NUF2 // NUF2, NDC80 kinetochore complex c…
up	3817733	0.188175	8.06547	2.65308	0.0118908	0.538636	-3.02652	NM_015015 // JMJD2B // jumonji domain containing 2B // 19p13.3 // 23030 /// ENST00000159111 // JMJD2B // jumonji domain containing 2B // 19p13.3 // 23030 /// ENST00000381759 // JMJD2B // jumonji domain containing 2B // 19p13.3 // 23030 /// AK126854 // JMJD2B // jumonji domain containing 2B // 19p13.3 // 23030 /// AK093006 // LOC100128439 // hypothetical protein LOC100128439 // 19p13.3 // 100128439
down	3454821	-0.238651	10.0009	-2.65307	0.011891	0.538636	-3.02654	NM_001033873 // LOC57228 // small trans-membrane and glycosylated protein // 12q13.13 // 57228 /// NM_020467 // LOC57228 // small trans-membrane and glycosylated protein // 12q13.13 // 57228 /// NM_001031628 // LOC57228 // small trans-membrane and glycosylated protein // 12q13.13 // 57228 /// ENST00000398453 // LOC57228 // small trans-membrane and glycosylated protein // 12q13.13 // 57228 /// CR4…
down	3518455	-0.222745	10.4201	-2.6519	0.0119251	0.538877	-3.02905	NM_012158 // FBXL3 // F-box and leucine-rich repeat protein 3 // 13q22 // 26224 /// ENST00000355619 // FBXL3 // F-box and leucine-rich repeat protein 3 // 13q22 // 26224 /// BC072448 // FBXL3 // F-box and leucine-rich repeat protein 3 // 13q22 // 26224
down	3307680	-0.281959	6.32789	-2.64889	0.0120138	0.540332	-3.03555	NM_014881 // DCLRE1A // DNA cross-link repair 1A (PSO2 homolog, S. cerevisiae) // 10q25.1 // 9937 /// ENST00000361384 // DCLRE1A // DNA cross-link repair 1A (PSO2 homolog, S. cerevisiae) // 10q25.1 // 9937 /// ENST00000369305 // DCLRE1A // DNA cross-link repair 1A (PSO2 homolog, S. cerevisiae) // 10q25.1 // 9937 /// D42045 // DCLRE1A // DNA cross-link repair 1A (PSO2 homolog, S. cerevisiae) // 10…
down	3505319	-0.358367	9.88502	-2.64866	0.0120206	0.540332	-3.03605	NM_014363 // SACS // spastic ataxia of Charlevoix-Saguenay (sacsin) // 13q12 // 26278 /// ENST00000382298 // SACS // spastic ataxia of Charlevoix-Saguenay (sacsin) // 13q12 // 26278 /// ENST00000382292 // SACS // spastic ataxia of Charlevoix-Saguenay (sacsin) // 13q12 // 26278 /// ENST00000281578 // SACS // spastic ataxia of Charlevoix-Saguenay (sacsin) // 13q12 // 26278 /// AK125458 // SACS // s…
down	3133135	-0.171335	8.81891	-2.64715	0.0120652	0.540332	-3.0393	NM_001099412 // MYST3 // MYST histone acetyltransferase (monocytic leukemia) 3 // 8p11 // 7994 /// NM_001099413 // MYST3 // MYST histone acetyltransferase (monocytic leukemia) 3 // 8p11 // 7994 /// NM_006766 // MYST3 // MYST histone acetyltransferase (monocytic leukemia) 3 // 8p11 // 7994 /// ENST00000265713 // MYST3 // MYST histone acetyltransferase (monocytic leukemia) 3 // 8p11 // 7994 /// U47…
up	3015911	0.176021	9.5549	2.64689	0.0120728	0.540332	-3.03985	NM_003302 // TRIP6 // thyroid hormone receptor interactor 6 // 7q22 // 7205 /// ENST00000200457 // TRIP6 // thyroid hormone receptor interactor 6 // 7q22 // 7205 /// AK056773 // TRIP6 // thyroid hormone receptor interactor 6 // 7q22 // 7205
up	2360506	0.163625	7.83074	2.6434	0.0121768	0.543159	-3.04737	NM_015872 // ZBTB7B // zinc finger and BTB domain containing 7B // 1q21.3 // 51043 /// ENST00000368426 // ZBTB7B // zinc finger and BTB domain containing 7B // 1q21.3 // 51043 /// ENST00000392486 // ZBTB7B // zinc finger and BTB domain containing 7B // 1q21.3 // 51043 /// ENST00000292176 // ZBTB7B // zinc finger and BTB domain containing 7B // 1q21.3 // 51043 /// AK291619 // ZBTB7B // zinc finger…
down	3393834	-0.248837	8.76478	-2.64188	0.0122224	0.543159	-3.05065	BC022856 // C11orf60 // chromosome 11 open reading frame 60 // 11q23.3 // 56912 /// CR457344 // C11orf60 // chromosome 11 open reading frame 60 // 11q23.3 // 56912 /// NM_020153 // C11orf60 // chromosome 11 open reading frame 60 // 11q23.3 // 56912 /// ENST00000264020 // C11orf60 // chromosome 11 open reading frame 60 // 11q23.3 // 56912 /// ENST00000264021 // C11orf60 // chromosome 11 open readi…
down	3163136	-0.182623	9.14735	-2.6407	0.0122579	0.543159	-3.05319	NM_001039697 // SNAPC3 // small nuclear RNA activating complex, polypeptide 3, 50kDa // 9p22.3 // 6619 /// ENST00000380813 // SNAPC3 // small nuclear RNA activating complex, polypeptide 3, 50kDa // 9p22.3 // 6619 /// ENST00000380821 // SNAPC3 // small nuclear RNA activating complex, polypeptide 3, 50kDa // 9p22.3 // 6619 /// U66413 // SNAPC3 // small nuclear RNA activating complex, polypeptide 3,…
up	3325839	0.157056	9.34571	2.64016	0.0122742	0.543159	-3.05436	NM_018393 // TCP11L1 // t-complex 11 (mouse)-like 1 // 11p13 // 55346 /// ENST00000334274 // TCP11L1 // t-complex 11 (mouse)-like 1 // 11p13 // 55346 /// ENST00000324357 // TCP11L1 // t-complex 11 (mouse)-like 1 // 11p13 // 55346 /// AK090646 // TCP11L1 // t-complex 11 (mouse)-like 1 // 11p13 // 55346
up	3720817	0.173755	6.19398	2.63992	0.0122812	0.543159	-3.05486	NM_016339 // RAPGEFL1 // Rap guanine nucleotide exchange factor (GEF)-like 1 // 17q21.1-q21.2 // 51195 /// ENST00000264644 // RAPGEFL1 // Rap guanine nucleotide exchange factor (GEF)-like 1 // 17q21.1-q21.2 // 51195 /// AF117946 // RAPGEFL1 // Rap guanine nucleotide exchange factor (GEF)-like 1 // 17q21.1-q21.2 // 51195
up	2495121	0.158614	9.1583	2.63736	0.0123587	0.545298	-3.06038	NM_001862 // COX5B // cytochrome c oxidase subunit Vb // 2cen-q13 // 1329 /// ENST00000258424 // COX5B // cytochrome c oxidase subunit Vb // 2cen-q13 // 1329 /// BC006229 // COX5B // cytochrome c oxidase subunit Vb // 2cen-q13 // 1329
down	3431553	-0.267071	6.90698	-2.63628	0.0123913	0.54545	-3.06269	NM_013300 // C12orf24 // chromosome 12 open reading frame 24 // 12q24.11 // 29902 /// ENST00000377673 // C12orf24 // chromosome 12 open reading frame 24 // 12q24.11 // 29902 /// U79274 // C12orf24 // chromosome 12 open reading frame 24 // 12q24.11 // 29902 /// CR457001 // C12orf24 // chromosome 12 open reading frame 24 // 12q24.11 // 29902 /// AK225731 // C12orf24 // chromosome 12 open reading fr…
down	2731381	-0.462494	8.3567	-2.63041	0.0125709	0.552058	-3.0753	NM_001511 // CXCL1 // chemokine (C-X-C motif) ligand 1 (melanoma growth stimulating activity, alpha) // 4q21 // 2919 /// ENST00000296031 // CXCL1 // chemokine (C-X-C motif) ligand 1 (melanoma growth stimulating activity, alpha) // 4q21 // 2919 /// BC011976 // CXCL1 // chemokine (C-X-C motif) ligand 1 (melanoma growth stimulating activity, alpha) // 4q21 // 2919
down	3761291	-0.202618	7.87537	-2.62556	0.0127208	0.556028	-3.08569	NM_002145 // HOXB2 // homeobox B2 // 17q21-q22 // 3212 /// ENST00000330070 // HOXB2 // homeobox B2 // 17q21-q22 // 3212 /// BC074806 // HOXB2 // homeobox B2 // 17q21-q22 // 3212 /// ENST00000326226 // HOXB2 // homeobox B2 // 17q21-q22 // 3212
up	2454378	0.189752	9.24509	2.62482	0.0127441	0.556028	-3.08729	NM_021194 // SLC30A1 // solute carrier family 30 (zinc transporter), member 1 // 1q32-q41 // 7779 /// ENST00000367001 // SLC30A1 // solute carrier family 30 (zinc transporter), member 1 // 1q32-q41 // 7779 /// BC121015 // SLC30A1 // solute carrier family 30 (zinc transporter), member 1 // 1q32-q41 // 7779
down	2914777	-0.81722	7.65487	-2.62461	0.0127505	0.556028	-3.08773	NM_003318 // TTK // TTK protein kinase // 6q13-q21 // 7272 /// ENST00000369798 // TTK // TTK protein kinase // 6q13-q21 // 7272 /// ENST00000230510 // TTK // TTK protein kinase // 6q13-q21 // 7272 /// BC032858 // TTK // TTK protein kinase // 6q13-q21 // 7272
down	3636562	-0.265117	7.77648	-2.622	0.0128323	0.558297	-3.09334	NM_001717 // BNC1 // basonuclin 1 // 15q25.2 // 646 /// ENST00000345382 // BNC1 // basonuclin 1 // 15q25.2 // 646 /// L03427 // BNC1 // basonuclin 1 // 15q25.2 // 646
down	3303165	-0.255939	9.02501	-2.61887	0.0129308	0.561277	-3.10004	NM_015221 // DNMBP // dynamin binding protein // 10q24.2 // 23268 /// ENST00000342239 // DNMBP // dynamin binding protein // 10q24.2 // 23268 /// ENST00000324109 // DNMBP // dynamin binding protein // 10q24.2 // 23268 /// ENST00000370423 // DNMBP // dynamin binding protein // 10q24.2 // 23268 /// AL833283 // DNMBP // dynamin binding protein // 10q24.2 // 23268
up	3855968	0.160721	6.08621	2.6141	0.0130824	0.564376	-3.11024	NM_001099269 // ZNF506 // zinc finger protein 506 // 19p13.11 // 440515 /// AK122848 // ZNF506 // zinc finger protein 506 // 19p13.11 // 440515 /// BC037856 // MGC39821 // hypothetical protein MGC39821 // 19p13.11 // 284440
up	3281358	0.154004	4.44635	2.61353	0.0131005	0.564376	-3.11145	ENST00000376500 // C10orf67 // chromosome 10 open reading frame 67 // 10p12.2 // 256815
up	3634682	0.263871	6.41983	2.61222	0.0131426	0.564376	-3.11426	NM_000750 // CHRNB4 // cholinergic receptor, nicotinic, beta 4 // 15q24 // 1143 /// ENST00000261751 // CHRNB4 // cholinergic receptor, nicotinic, beta 4 // 15q24 // 1143 /// U48861 // CHRNB4 // cholinergic receptor, nicotinic, beta 4 // 15q24 // 1143
up	3335131	0.183255	7.75735	2.61216	0.0131443	0.564376	-3.11437	NM_031904 // FRMD8 // FERM domain containing 8 // 11q13 // 83786 /// ENST00000317568 // FRMD8 // FERM domain containing 8 // 11q13 // 83786 /// BC044658 // FRMD8 // FERM domain containing 8 // 11q13 // 83786 /// BC128150 // FKSG43 // FKSG43 gene // Xq11.1 // 83957 /// ENST00000355991 // FRMD8 // FERM domain containing 8 // 11q13 // 83786
up	2339786	0.168012	9.75504	2.61189	0.0131531	0.564376	-3.11496	NM_002633 // PGM1 // phosphoglucomutase 1 // 1p31 // 5236 /// ENST00000371084 // PGM1 // phosphoglucomutase 1 // 1p31 // 5236 /// BC019920 // PGM1 // phosphoglucomutase 1 // 1p31 // 5236 /// ENST00000340212 // PGM1 // phosphoglucomutase 1 // 1p31 // 5236 /// ENST00000371083 // PGM1 // phosphoglucomutase 1 // 1p31 // 5236
up	3063770	0.162555	8.21975	2.60918	0.0132402	0.564689	-3.12073	BC015722 // C7orf43 // chromosome 7 open reading frame 43 // 7q22.1 // 55262 /// ENST00000316937 // C7orf43 // chromosome 7 open reading frame 43 // 7q22.1 // 55262 /// ENST00000394035 // C7orf43 // chromosome 7 open reading frame 43 // 7q22.1 // 55262 /// AK001787 // C7orf43 // chromosome 7 open reading frame 43 // 7q22.1 // 55262
down	2444451	-0.297485	8.10018	-2.60825	0.0132702	0.564689	-3.12272	NR_002578 // GAS5 // growth arrest-specific 5 // 1q25.1 // 60674 /// NM_033319 // CENPL // centromere protein L // 1q25.1 // 91687 /// NR_002746 // SNORD47 // small nucleolar RNA, C/D box 47 // 1q25.1 // 26802 /// NR_003942 // SNORD76 // small nucleolar RNA, C/D box 76 // 1q25.1 // 692196 /// NR_003944 // SNORD78 // small nucleolar RNA, C/D box 78 // 1q25.1 // 692198 /// NR_003940 // SNORD80 // s…
up	3197939	0.203807	4.0604	2.60823	0.0132708	0.564689	-3.12276	AF090921 // C9orf38 // chromosome 9 open reading frame 38 // 9p24.1 // 29044 /// ENST00000381370 // C9orf38 // chromosome 9 open reading frame 38 // 9p24.1 // 29044
down	2973232	-0.227096	6.17287	-2.60787	0.0132826	0.564689	-3.12354	NM_014702 // KIAA0408 // KIAA0408 // 6q22.33 // 9729 /// NM_001012279 // C6orf174 // chromosome 6 open reading frame 174 // 6q22.33 // 387104 /// ENST00000009606 // KIAA0408 // KIAA0408 // 6q22.33 // 9729 /// ENST00000368268 // C6orf174 // chromosome 6 open reading frame 174 // 6q22.33 // 387104 /// BC018396 // KIAA0408 // KIAA0408 // 6q22.33 // 9729 /// ENST00000368281 // KIAA0408 // KIAA0408 //…
down	2518743	-0.375377	7.26379	-2.60698	0.0133113	0.564689	-3.12542	NM_138285 // NUP35 // nucleoporin 35kDa // 2q32.1 // 129401 /// ENST00000295119 // NUP35 // nucleoporin 35kDa // 2q32.1 // 129401 /// BC047029 // NUP35 // nucleoporin 35kDa // 2q32.1 // 129401
down	3813604	-0.203374	8.86216	-2.60558	0.0133569	0.56534	-3.12841	NM_175907 // ZADH2 // zinc binding alcohol dehydrogenase, domain containing 2 // 18q22.3 // 284273 /// ENST00000322342 // ZADH2 // zinc binding alcohol dehydrogenase, domain containing 2 // 18q22.3 // 284273 /// BC078661 // ZADH2 // zinc binding alcohol dehydrogenase, domain containing 2 // 18q22.3 // 284273
down	3371719	-0.251154	10.0767	-2.6043	0.0133986	0.565827	-3.13114	NM_001008938 // CKAP5 // cytoskeleton associated protein 5 // 11p11.2 // 9793 /// NM_014756 // CKAP5 // cytoskeleton associated protein 5 // 11p11.2 // 9793 /// NR_003056 // SNORD67 // small nucleolar RNA, C/D box 67 // 11p11.2 // 692108 /// ENST00000354558 // CKAP5 // cytoskeleton associated protein 5 // 11p11.2 // 9793 /// ENST00000312055 // CKAP5 // cytoskeleton associated protein 5 // 11p11.2…
down	3355733	-0.193166	7.92258	-2.6015	0.0134903	0.567862	-3.13711	NM_002017 // FLI1 // Friend leukemia virus integration 1 // 11q24.1-q24.3 // 2313 /// ENST00000344954 // FLI1 // Friend leukemia virus integration 1 // 11q24.1-q24.3 // 2313 /// BC001670 // FLI1 // Friend leukemia virus integration 1 // 11q24.1-q24.3 // 2313 /// ENST00000281428 // FLI1 // Friend leukemia virus integration 1 // 11q24.1-q24.3 // 2313
down	2634027	-0.365686	8.18888	-2.60098	0.0135075	0.567862	-3.13823	NM_024548 // CEP97 // centrosomal protein 97kDa // 3q12.3 // 79598 /// ENST00000341893 // CEP97 // centrosomal protein 97kDa // 3q12.3 // 79598 /// ENST00000327230 // CEP97 // centrosomal protein 97kDa // 3q12.3 // 79598 /// AL833269 // CEP97 // centrosomal protein 97kDa // 3q12.3 // 79598
down	3548152	-0.309683	8.42314	-2.5982	0.0135991	0.57043	-3.14413	NM_018319 // TDP1 // tyrosyl-DNA phosphodiesterase 1 // 14q32.11 // 55775 /// NM_001008744 // TDP1 // tyrosyl-DNA phosphodiesterase 1 // 14q32.11 // 55775 /// ENST00000335725 // TDP1 // tyrosyl-DNA phosphodiesterase 1 // 14q32.11 // 55775 /// ENST00000393454 // TDP1 // tyrosyl-DNA phosphodiesterase 1 // 14q32.11 // 55775 /// ENST00000393452 // TDP1 // tyrosyl-DNA phosphodiesterase 1 // 14q32.11 /…
down	3726772	-0.330423	9.06723	-2.59644	0.0136576	0.570511	-3.14789	NM_016424 // CROP // cisplatin resistance-associated overexpressed protein // 17q21.33 // 51747 /// NM_006107 // CROP // cisplatin resistance-associated overexpressed protein // 17q21.33 // 51747 /// ENST00000393227 // CROP // cisplatin resistance-associated overexpressed protein // 17q21.33 // 51747 /// ENST00000240304 // CROP // cisplatin resistance-associated overexpressed protein // 17q21.33 …
down	3927446	-0.347738	10.9515	-2.59631	0.013662	0.570511	-3.14817	NM_006988 // ADAMTS1 // ADAM metallopeptidase with thrombospondin type 1 motif, 1 // 21q21.2 // 9510 /// ENST00000284984 // ADAMTS1 // ADAM metallopeptidase with thrombospondin type 1 motif, 1 // 21q21.2 // 9510 /// BC036515 // ADAMTS1 // ADAM metallopeptidase with thrombospondin type 1 motif, 1 // 21q21.2 // 9510 /// ENST00000382884 // ADAMTS1 // ADAM metallopeptidase with thrombospondin type 1 …
up	3074260	0.153977	7.38951	2.58937	0.0138944	0.576958	-3.16292	NM_014149 // WDR91 // WD repeat domain 91 // 7q33 // 29062 /// ENST00000354475 // WDR91 // WD repeat domain 91 // 7q33 // 29062 /// ENST00000344400 // WDR91 // WD repeat domain 91 // 7q33 // 29062 /// ENST00000326099 // WDR91 // WD repeat domain 91 // 7q33 // 29062 /// BC063394 // WDR91 // WD repeat domain 91 // 7q33 // 29062
up	3098935	0.203403	8.16552	2.589	0.0139069	0.576958	-3.16371	NM_024831 // TGS1 // trimethylguanosine synthase homolog (S. cerevisiae) // 8q11 // 96764 /// ENST00000260129 // TGS1 // trimethylguanosine synthase homolog (S. cerevisiae) // 8q11 // 96764 /// AF286340 // TGS1 // trimethylguanosine synthase homolog (S. cerevisiae) // 8q11 // 96764
down	3431426	-0.35442	6.76681	-2.58872	0.0139164	0.576958	-3.1643	NM_014055 // IFT81 // intraflagellar transport 81 homolog (Chlamydomonas) // 12q24.13 // 28981 /// NM_031473 // IFT81 // intraflagellar transport 81 homolog (Chlamydomonas) // 12q24.13 // 28981 /// ENST00000242591 // IFT81 // intraflagellar transport 81 homolog (Chlamydomonas) // 12q24.13 // 28981 /// ENST00000361948 // IFT81 // intraflagellar transport 81 homolog (Chlamydomonas) // 12q24.13 // 2…
up	2919669	0.38221	7.9677	2.58803	0.0139398	0.576958	-3.16577	NM_001198 // PRDM1 // PR domain containing 1, with ZNF domain // 6q21-q22.1 // 639 /// NM_182907 // PRDM1 // PR domain containing 1, with ZNF domain // 6q21-q22.1 // 639 /// ENST00000071246 // PRDM1 // PR domain containing 1, with ZNF domain // 6q21-q22.1 // 639 /// ENST00000369096 // PRDM1 // PR domain containing 1, with ZNF domain // 6q21-q22.1 // 639 /// ENST00000369089 // PRDM1 // PR domain c…
down	3761829	-0.266012	11.8654	-2.58529	0.0140327	0.579524	-3.17158	M15353 // EIF4E // eukaryotic translation initiation factor 4E // 4q21-q25 // 1977 /// BC107715 // EIF4E // eukaryotic translation initiation factor 4E // 4q21-q25 // 1977
down	3535000	-0.140378	10.0845	-2.58331	0.0141002	0.581028	-3.17577	NM_001663 // ARF6 // ADP-ribosylation factor 6 // 14q21.3 // 382 /// ENST00000298316 // ARF6 // ADP-ribosylation factor 6 // 14q21.3 // 382 /// BC008918 // ARF6 // ADP-ribosylation factor 6 // 14q21.3 // 382
up	2548617	0.18113	10.8437	2.58062	0.0141928	0.583557	-3.18149	NM_006449 // CDC42EP3 // CDC42 effector protein (Rho GTPase binding) 3 // 2p21 // 10602 /// ENST00000295324 // CDC42EP3 // CDC42 effector protein (Rho GTPase binding) 3 // 2p21 // 10602 /// BC019270 // CDC42EP3 // CDC42 effector protein (Rho GTPase binding) 3 // 2p21 // 10602
down	3416301	-0.173547	7.64681	-2.57757	0.014298	0.586276	-3.18794	NM_004503 // HOXC6 // homeobox C6 // 12q13.3 // 3223 /// NM_153693 // HOXC6 // homeobox C6 // 12q13.3 // 3223 /// NM_014620 // HOXC4 // homeobox C4 // 12q13.3 // 3221 /// NM_018953 // HOXC5 // homeobox C5 // 12q13.3 // 3222 /// NR_003084 // HOXC5 // homeobox C5 // 12q13.3 // 3222 /// NM_153633 // HOXC4 // homeobox C4 // 12q13.3 // 3221 /// ENST00000243108 // HOXC4 // homeobox C4 // 12q13.3 // 322…
up	3896608	0.27457	5.64185	2.57689	0.0143216	0.586276	-3.18938	---
down	3382617	-0.369932	8.32506	-2.57252	0.0144739	0.589386	-3.19862	NM_004705 // PRKRIR // protein-kinase, interferon-inducible double stranded RNA dependent inhibitor, repressor of (P58 repressor) // 11q13.5 // 5612 /// ENST00000260045 // PRKRIR // protein-kinase, interferon-inducible double stranded RNA dependent inhibitor, repressor of (P58 repressor) // 11q13.5 // 5612 /// AF081567 // PRKRIR // protein-kinase, interferon-inducible double stranded RNA dependen…
down	3462094	-0.298581	8.36072	-2.57172	0.0145019	0.589386	-3.20031	NM_144982 // CCDC131 // coiled-coil domain containing 131 // 12q21.1 // 196441 /// ENST00000378743 // CCDC131 // coiled-coil domain containing 131 // 12q21.1 // 196441 /// ENST00000308101 // CCDC131 // coiled-coil domain containing 131 // 12q21.1 // 196441 /// AB011118 // CCDC131 // coiled-coil domain containing 131 // 12q21.1 // 196441
down	3435752	-0.163667	7.10353	-2.57152	0.0145092	0.589386	-3.20075	BC020885 // C12orf65 // chromosome 12 open reading frame 65 // 12q24.31 // 91574 /// BC062329 // C12orf65 // chromosome 12 open reading frame 65 // 12q24.31 // 91574 /// AF061733 // C12orf65 // chromosome 12 open reading frame 65 // 12q24.31 // 91574 /// ENST00000253233 // C12orf65 // chromosome 12 open reading frame 65 // 12q24.31 // 91574 /// AK095982 // C12orf65 // chromosome 12 open reading f…
up	2842951	0.149128	8.59242	2.57096	0.0145287	0.589386	-3.20192	NM_022455 // NSD1 // nuclear receptor binding SET domain protein 1 // 5q35.2-q35.3 // 64324 /// NM_172349 // NSD1 // nuclear receptor binding SET domain protein 1 // 5q35.2-q35.3 // 64324 /// ENST00000355783 // NSD1 // nuclear receptor binding SET domain protein 1 // 5q35.2-q35.3 // 64324 /// ENST00000347982 // NSD1 // nuclear receptor binding SET domain protein 1 // 5q35.2-q35.3 // 64324 /// AF3…
down	3858285	-0.317947	8.61257	-2.57021	0.0145551	0.589386	-3.2035	NM_020856 // TSHZ3 // teashirt zinc finger homeobox 3 // 19q12 // 57616 /// ENST00000392262 // TSHZ3 // teashirt zinc finger homeobox 3 // 19q12 // 57616 /// ENST00000240587 // TSHZ3 // teashirt zinc finger homeobox 3 // 19q12 // 57616 /// AK291466 // TSHZ3 // teashirt zinc finger homeobox 3 // 19q12 // 57616
down	3647632	-0.135276	9.71407	-2.56768	0.0146446	0.591732	-3.20886	NM_014117 // C16orf72 // chromosome 16 open reading frame 72 // 16p13.2 // 29035 /// ENST00000327827 // C16orf72 // chromosome 16 open reading frame 72 // 16p13.2 // 29035 /// BC113570 // C16orf72 // chromosome 16 open reading frame 72 // 16p13.2 // 29035
down	3475679	-0.299565	7.66689	-2.56581	0.0147109	0.593128	-3.2128	NM_017612 // ZCCHC8 // zinc finger, CCHC domain containing 8 // 12q24.31 // 55596 /// ENST00000336229 // ZCCHC8 // zinc finger, CCHC domain containing 8 // 12q24.31 // 55596 /// AL157433 // ZCCHC8 // zinc finger, CCHC domain containing 8 // 12q24.31 // 55596
down	2975867	-0.250959	7.02721	-2.56243	0.0148316	0.593495	-3.21993	NM_005923 // MAP3K5 // mitogen-activated protein kinase kinase kinase 5 // 6q22.33 // 4217 /// ENST00000359015 // MAP3K5 // mitogen-activated protein kinase kinase kinase 5 // 6q22.33 // 4217 /// BC088829 // MAP3K5 // mitogen-activated protein kinase kinase kinase 5 // 6q22.33 // 4217
up	4045676	0.178368	8.62202	2.56239	0.0148329	0.593495	-3.22001	NM_001024210 // S100A13 // S100 calcium binding protein A13 // 1q21 // 6284 /// NM_005979 // S100A13 // S100 calcium binding protein A13 // 1q21 // 6284 /// NM_001024211 // S100A13 // S100 calcium binding protein A13 // 1q21 // 6284 /// NM_001024212 // S100A13 // S100 calcium binding protein A13 // 1q21 // 6284 /// NM_001024213 // S100A13 // S100 calcium binding protein A13 // 1q21 // 6284 /// EN…
up	2987632	0.155413	9.34409	2.56144	0.0148671	0.593495	-3.22202	NM_025250 // TTYH3 // tweety homolog 3 (Drosophila) // 7p22 // 80727 /// ENST00000258796 // TTYH3 // tweety homolog 3 (Drosophila) // 7p22 // 80727 /// BC152447 // TTYH3 // tweety homolog 3 (Drosophila) // 7p22 // 80727
up	3325820	0.245835	6.50318	2.56096	0.0148844	0.593495	-3.22303	NM_001077242 // DEPDC7 // DEP domain containing 7 // 11p13 // 91614 /// NM_139160 // DEPDC7 // DEP domain containing 7 // 11p13 // 91614 /// ENST00000241051 // DEPDC7 // DEP domain containing 7 // 11p13 // 91614 /// ENST00000311388 // DEPDC7 // DEP domain containing 7 // 11p13 // 91614 /// BC030970 // DEPDC7 // DEP domain containing 7 // 11p13 // 91614
down	3238231	-0.218292	8.28241	-2.56041	0.0149041	0.593495	-3.22419	NM_004641 // MLLT10 // myeloid/lymphoid or mixed-lineage leukemia (trithorax homolog, Drosophila); translocated to, 10 // 10p12 // 8028 /// NM_001009569 // MLLT10 // myeloid/lymphoid or mixed-lineage leukemia (trithorax homolog, Drosophila); translocated to, 10 // 10p12 // 8028 /// ENST00000377059 // MLLT10 // myeloid/lymphoid or mixed-lineage leukemia (trithorax homolog, Drosophila); translocate…
down	3764066	-0.230338	8.18565	-2.56024	0.0149103	0.593495	-3.22455	NM_007146 // VEZF1 // vascular endothelial zinc finger 1 // 17q22 // 7716 /// ENST00000258963 // VEZF1 // vascular endothelial zinc finger 1 // 17q22 // 7716 /// D28118 // VEZF1 // vascular endothelial zinc finger 1 // 17q22 // 7716
up	2405036	0.136135	8.65796	2.55888	0.0149593	0.593516	-3.22741	NM_018045 // BSDC1 // BSD domain containing 1 // 1p35.1 // 55108 /// ENST00000373520 // BSDC1 // BSD domain containing 1 // 1p35.1 // 55108 /// BC026322 // BSDC1 // BSD domain containing 1 // 1p35.1 // 55108 /// CR457252 // BSDC1 // BSD domain containing 1 // 1p35.1 // 55108 /// ENST00000341071 // BSDC1 // BSD domain containing 1 // 1p35.1 // 55108 /// ENST00000325745 // BSDC1 // BSD domain conta…
down	3249587	-0.174234	9.44459	-2.55847	0.0149743	0.593516	-3.22829	NM_012238 // SIRT1 // sirtuin (silent mating type information regulation 2 homolog) 1 (S. cerevisiae) // 10q21.3 // 23411 /// ENST00000212015 // SIRT1 // sirtuin (silent mating type information regulation 2 homolog) 1 (S. cerevisiae) // 10q21.3 // 23411 /// AF083106 // SIRT1 // sirtuin (silent mating type information regulation 2 homolog) 1 (S. cerevisiae) // 10q21.3 // 23411
up	3762473	0.249772	9.7687	2.5557	0.0150745	0.596225	-3.23411	NM_005749 // TOB1 // transducer of ERBB2, 1 // 17q21 // 10140 /// ENST00000268957 // TOB1 // transducer of ERBB2, 1 // 17q21 // 10140 /// BC098415 // TOB1 // transducer of ERBB2, 1 // 17q21 // 10140
up	2544201	0.209632	9.7658	2.5545	0.0151185	0.596702	-3.23665	NM_004881 // TP53I3 // tumor protein p53 inducible protein 3 // 2p23.3 // 9540 /// NM_147184 // TP53I3 // tumor protein p53 inducible protein 3 // 2p23.3 // 9540 /// ENST00000238721 // TP53I3 // tumor protein p53 inducible protein 3 // 2p23.3 // 9540 /// ENST00000335934 // TP53I3 // tumor protein p53 inducible protein 3 // 2p23.3 // 9540 /// ENST00000313482 // TP53I3 // tumor protein p53 inducibl…
down	3430552	-0.170563	9.9741	-2.55347	0.0151562	0.596908	-3.23882	NM_007062 // PWP1 // PWP1 homolog (S. cerevisiae) // 12q23.3 // 11137 /// ENST00000258531 // PWP1 // PWP1 homolog (S. cerevisiae) // 12q23.3 // 11137 /// L07758 // PWP1 // PWP1 homolog (S. cerevisiae) // 12q23.3 // 11137
down	3323443	-0.254491	7.51486	-2.55247	0.0151928	0.596908	-3.24092	NM_005788 // PRMT3 // protein arginine methyltransferase 3 // 11p15.1 // 10196 /// ENST00000331079 // PRMT3 // protein arginine methyltransferase 3 // 11p15.1 // 10196 /// BC064831 // PRMT3 // protein arginine methyltransferase 3 // 11p15.1 // 10196 /// ENST00000330796 // PRMT3 // protein arginine methyltransferase 3 // 11p15.1 // 10196
up	3457794	0.195103	4.8609	2.55095	0.0152484	0.596908	-3.24411	NM_001638 // APOF // apolipoprotein F // 12q13.2 // 319 /// BC026257 // APOF // apolipoprotein F // 12q13.2 // 319 /// ENST00000398189 // APOF // apolipoprotein F // 12q13.2 // 319 /// ENST00000308170 // APOF // apolipoprotein F // 12q13.2 // 319
down	3496366	-0.184054	4.67573	-2.55055	0.015263	0.596908	-3.24494	AB176708 // MIRHG1 // microRNA host gene (non-protein coding) 1 // 13q31.3 // 407975 /// AB176707 // MIRHG1 // microRNA host gene (non-protein coding) 1 // 13q31.3 // 407975 /// AF339828 // MIRHG1 // microRNA host gene (non-protein coding) 1 // 13q31.3 // 407975
down	2464484	-0.207757	8.00409	-2.54798	0.015358	0.596908	-3.25036	AF448858 // LOC284702 // hypothetical protein LOC284702 // 1q44 // 284702
down	3442054	-0.126757	10.198	-2.54718	0.0153876	0.596908	-3.25203	NM_001273 // CHD4 // chromodomain helicase DNA binding protein 4 // 12p13 // 1108 /// NR_003012 // SCARNA11 // small Cajal body-specific RNA 11 // 12p13.31 // 677780 /// ENST00000357008 // CHD4 // chromodomain helicase DNA binding protein 4 // 12p13 // 1108 /// BC038596 // CHD4 // chromodomain helicase DNA binding protein 4 // 12p13 // 1108 /// ENST00000309577 // CHD4 // chromodomain helicase DNA…
up	2709631	0.419502	8.76258	2.54636	0.015418	0.596908	-3.25375	NM_001879 // MASP1 // mannan-binding lectin serine peptidase 1 (C4/C2 activating component of Ra-reactive factor) // 3q27-q28 // 5648 /// NM_139125 // MASP1 // mannan-binding lectin serine peptidase 1 (C4/C2 activating component of Ra-reactive factor) // 3q27-q28 // 5648 /// NM_001031849 // MASP1 // mannan-binding lectin serine peptidase 1 (C4/C2 activating component of Ra-reactive factor) // 3q2…
up	2711957	0.154281	8.5677	2.5453	0.0154575	0.596908	-3.25599	ENST00000310380 // C3orf21 // chromosome 3 open reading frame 21 // 3q29 // 152002 /// BC039067 // C3orf21 // chromosome 3 open reading frame 21 // 3q29 // 152002 /// BC019036 // C3orf21 // chromosome 3 open reading frame 21 // 3q29 // 152002 /// ENST00000355729 // C3orf21 // chromosome 3 open reading frame 21 // 3q29 // 152002 /// ENST00000356740 // C3orf21 // chromosome 3 open reading frame 21 …
down	3919785	-0.202524	10.2214	-2.54529	0.0154578	0.596908	-3.256	NM_001757 // CBR1 // carbonyl reductase 1 // 21q22.13 // 873 /// ENST00000290349 // CBR1 // carbonyl reductase 1 // 21q22.13 // 873 /// AB124848 // CBR1 // carbonyl reductase 1 // 21q22.13 // 873
up	3884191	0.198615	8.11732	2.545	0.0154688	0.596908	-3.25662	NM_005417 // SRC // v-src sarcoma (Schmidt-Ruppin A-2) viral oncogene homolog (avian) // 20q12-q13 // 6714 /// NM_198291 // SRC // v-src sarcoma (Schmidt-Ruppin A-2) viral oncogene homolog (avian) // 20q12-q13 // 6714 /// ENST00000373578 // SRC // v-src sarcoma (Schmidt-Ruppin A-2) viral oncogene homolog (avian) // 20q12-q13 // 6714 /// ENST00000373567 // SRC // v-src sarcoma (Schmidt-Ruppin A-2)…
down	3333603	-0.240909	8.94661	-2.54484	0.0154747	0.596908	-3.25695	NM_173810 // TTC9C // tetratricopeptide repeat domain 9C // 11q12.3 // 283237 /// ENST00000316461 // TTC9C // tetratricopeptide repeat domain 9C // 11q12.3 // 283237 /// BC032123 // TTC9C // tetratricopeptide repeat domain 9C // 11q12.3 // 283237 /// ENST00000294161 // TTC9C // tetratricopeptide repeat domain 9C // 11q12.3 // 283237
up	3379744	0.261099	6.67566	2.54142	0.0156025	0.599547	-3.26412	NM_198923 // MRGPRD // MAS-related GPR, member D // 11q13.2 // 116512 /// ENST00000309106 // MRGPRD // MAS-related GPR, member D // 11q13.2 // 116512 /// AY427820 // MRGPRD // MAS-related GPR, member D // 11q13.2 // 116512
down	3908149	-0.196664	8.08306	-2.5413	0.0156072	0.599547	-3.26438	NM_183047 // ZMYND8 // zinc finger, MYND-type containing 8 // 20q13.12 // 23613 /// NM_012408 // ZMYND8 // zinc finger, MYND-type containing 8 // 20q13.12 // 23613 /// NM_183048 // ZMYND8 // zinc finger, MYND-type containing 8 // 20q13.12 // 23613 /// ENST00000262975 // ZMYND8 // zinc finger, MYND-type containing 8 // 20q13.12 // 23613 /// ENST00000352431 // ZMYND8 // zinc finger, MYND-type conta…
down	3514849	-0.266938	7.29447	-2.53867	0.0157062	0.602116	-3.2699	NM_002498 // NEK3 // NIMA (never in mitosis gene a)-related kinase 3 // 13q14.13 // 4752 /// NM_152720 // NEK3 // NIMA (never in mitosis gene a)-related kinase 3 // 13q14.13 // 4752 /// ENST00000339406 // NEK3 // NIMA (never in mitosis gene a)-related kinase 3 // 13q14.13 // 4752 /// ENST00000378101 // NEK3 // NIMA (never in mitosis gene a)-related kinase 3 // 13q14.13 // 4752 /// ENST00000258597…
down	3659858	-0.305627	9.19835	-2.53541	0.0158299	0.604613	-3.27673	NM_153261 // TMEM188 // transmembrane protein 188 // 16q12.1 // 255919 /// BC036683 // TMEM188 // transmembrane protein 188 // 16q12.1 // 255919
up	3334749	0.153727	8.03228	2.53525	0.015836	0.604613	-3.27707	NM_006244 // PPP2R5B // protein phosphatase 2, regulatory subunit B', beta isoform // 11q12-q13 // 5526 /// ENST00000164133 // PPP2R5B // protein phosphatase 2, regulatory subunit B', beta isoform // 11q12-q13 // 5526 /// BC045619 // PPP2R5B // protein phosphatase 2, regulatory subunit B', beta isoform // 11q12-q13 // 5526 /// ENST00000359279 // PPP2R5B // protein phosphatase 2, regulatory subuni…
down	2743315	-0.166742	7.99429	-2.53287	0.0159268	0.605203	-3.28205	NM_199320 // PHF17 // PHD finger protein 17 // 4q26-q27 // 79960 /// NM_024900 // PHF17 // PHD finger protein 17 // 4q26-q27 // 79960 /// ENST00000226319 // PHF17 // PHD finger protein 17 // 4q26-q27 // 79960 /// AF520952 // PHF17 // PHD finger protein 17 // 4q26-q27 // 79960
down	3851267	-0.264225	7.03508	-2.53246	0.0159424	0.605203	-3.2829	NM_145233 // ZNF625 // zinc finger protein 625 // 19p13.2 // 90589 /// ENST00000355738 // ZNF625 // zinc finger protein 625 // 19p13.2 // 90589 /// AK292455 // ZNF625 // zinc finger protein 625 // 19p13.2 // 90589 /// AK096560 // ZNF20 // zinc finger protein 20 // 19p13.3-p13.2 // 7568
down	3959203	-0.146447	10.5931	-2.5323	0.0159485	0.605203	-3.28323	NM_001082578 // RBM9 // RNA binding motif protein 9 // 22q13.1 // 23543 /// NM_001082579 // RBM9 // RNA binding motif protein 9 // 22q13.1 // 23543 /// NM_001031695 // RBM9 // RNA binding motif protein 9 // 22q13.1 // 23543 /// NM_001082576 // RBM9 // RNA binding motif protein 9 // 22q13.1 // 23543 /// NM_014309 // RBM9 // RNA binding motif protein 9 // 22q13.1 // 23543 /// NM_001082577 // RBM9 /…
up	2903557	0.141304	11.9761	2.52908	0.0160723	0.608665	-3.28996	NM_022551 // RPS18 // ribosomal protein S18 // 6p21.3 // 6222 /// AY536376 // RPS18 // ribosomal protein S18 // 6p21.3 // 6222 /// NM_001093779 // RP5-1033B10.18 // similar to ribosomal protein S18 // --- // 730754 /// ENST00000211372 // LOC100130553 // hypothetical protein LOC100130553 // --- // 100130553 /// ENST00000211372 // RPS18 // ribosomal protein S18 // 6p21.3 // 6222 /// ENST00000383076…
down	3781531	-0.203359	8.45166	-2.52817	0.0161074	0.608762	-3.29186	NM_001100619 // CABLES1 // Cdk5 and Abl enzyme substrate 1 // 18q11.2 // 91768 /// NM_138375 // CABLES1 // Cdk5 and Abl enzyme substrate 1 // 18q11.2 // 91768 /// ENST00000256925 // CABLES1 // Cdk5 and Abl enzyme substrate 1 // 18q11.2 // 91768 /// ENST00000400473 // CABLES1 // Cdk5 and Abl enzyme substrate 1 // 18q11.2 // 91768 /// EF028204 // CABLES1 // Cdk5 and Abl enzyme substrate 1 // 18q11.…
up	2622859	0.134614	7.73893	2.52666	0.0161658	0.609645	-3.29501	NM_016173 // HEMK1 // HemK methyltransferase family member 1 // 3p21.3 // 51409 /// ENST00000232854 // HEMK1 // HemK methyltransferase family member 1 // 3p21.3 // 51409 /// BX537562 // HEMK1 // HemK methyltransferase family member 1 // 3p21.3 // 51409
down	3538324	-0.255342	10.1096	-2.5225	0.0163281	0.609645	-3.30371	NM_016475 // C14orf100 // chromosome 14 open reading frame 100 // 14q23.1 // 51528 /// NM_001098625 // C14orf100 // chromosome 14 open reading frame 100 // 14q23.1 // 51528 /// ENST00000261247 // C14orf100 // chromosome 14 open reading frame 100 // 14q23.1 // 51528 /// ENST00000356057 // C14orf100 // chromosome 14 open reading frame 100 // 14q23.1 // 51528 /// AK056145 // C14orf100 // chromosome …
up	3031967	0.133101	9.00272	2.52234	0.0163343	0.609645	-3.30404	NM_019015 // CSGlcA-T // chondroitin sulfate glucuronyltransferase // 7q36.1 // 54480 /// ENST00000035307 // CSGlcA-T // chondroitin sulfate glucuronyltransferase // 7q36.1 // 54480 /// AY358407 // CSGlcA-T // chondroitin sulfate glucuronyltransferase // 7q36.1 // 54480 /// ENST00000377851 // CSGlcA-T // chondroitin sulfate glucuronyltransferase // 7q36.1 // 54480
down	3471769	-0.231922	6.7807	-2.52221	0.0163394	0.609645	-3.30431	NM_138341 // TMEM116 // transmembrane protein 116 // 12q24.13 // 89894 /// ENST00000354825 // TMEM116 // transmembrane protein 116 // 12q24.13 // 89894 /// ENST00000355445 // TMEM116 // transmembrane protein 116 // 12q24.13 // 89894 /// AL833501 // TMEM116 // transmembrane protein 116 // 12q24.13 // 89894 /// AK092832 // LOC728543 // hypothetical protein LOC728543 // 12q24.13 // 728543
down	3565663	-0.781202	8.69668	-2.52208	0.0163447	0.609645	-3.30459	NM_014750 // DLG7 // discs, large homolog 7 (Drosophila) // 14q22.3 // 9787 /// ENST00000247191 // DLG7 // discs, large homolog 7 (Drosophila) // 14q22.3 // 9787 /// AB076695 // DLG7 // discs, large homolog 7 (Drosophila) // 14q22.3 // 9787 /// ENST00000341764 // DLG7 // discs, large homolog 7 (Drosophila) // 14q22.3 // 9787
down	3800619	-0.356698	9.263	-2.52205	0.0163459	0.609645	-3.30466	NM_005406 // ROCK1 // Rho-associated, coiled-coil containing protein kinase 1 // 18q11.1 // 6093 /// ENST00000399799 // ROCK1 // Rho-associated, coiled-coil containing protein kinase 1 // 18q11.1 // 6093 /// BC113114 // ROCK1 // Rho-associated, coiled-coil containing protein kinase 1 // 18q11.1 // 6093 /// ENST00000261535 // ROCK1 // Rho-associated, coiled-coil containing protein kinase 1 // 18q1…
down	3361531	-0.219761	6.9846	-2.52171	0.0163589	0.609645	-3.30535	NM_176821 // NLRP10 // NLR family, pyrin domain containing 10 // 11p15.4 // 338322 /// NM_001003745 // OR10A3 // olfactory receptor, family 10, subfamily A, member 3 // 11p15.4 // 26496 /// ENST00000360759 // OR10A3 // olfactory receptor, family 10, subfamily A, member 3 // 11p15.4 // 26496 /// ENST00000328600 // NLRP10 // NLR family, pyrin domain containing 10 // 11p15.4 // 338322 /// BC104957 /…
down	3451708	-0.173841	9.79403	-2.52	0.0164262	0.610938	-3.30892	NM_002822 // TWF1 // twinfilin, actin-binding protein, homolog 1 (Drosophila) // 12q12 // 5756 /// ENST00000325127 // TWF1 // twinfilin, actin-binding protein, homolog 1 (Drosophila) // 12q12 // 5756 /// ENST00000334878 // TWF1 // twinfilin, actin-binding protein, homolog 1 (Drosophila) // 12q12 // 5756 /// ENST00000395510 // TWF1 // twinfilin, actin-binding protein, homolog 1 (Drosophila) // 12q…
up	3864414	0.21016	7.42963	2.51912	0.0164607	0.611007	-3.31075	NM_198850 // PHLDB3 // pleckstrin homology-like domain, family B, member 3 // 19q13.31 // 653583 /// BC070094 // PHLDB3 // pleckstrin homology-like domain, family B, member 3 // 19q13.31 // 653583 /// ENST00000314735 // PHLDB3 // pleckstrin homology-like domain, family B, member 3 // 19q13.31 // 653583
down	2521997	-0.280342	8.27041	-2.51597	0.0165856	0.614424	-3.31733	BC036456 // FLJ38973 // hypothetical protein FLJ38973 // 2q33.1 // 205327 /// ENST00000319974 // FLJ38973 // hypothetical protein FLJ38973 // 2q33.1 // 205327
down	3397589	-0.205668	9.34608	-2.51361	0.0166796	0.616684	-3.32224	NM_005238 // ETS1 // v-ets erythroblastosis virus E26 oncogene homolog 1 (avian) // 11q23.3 // 2113 /// ENST00000319397 // ETS1 // v-ets erythroblastosis virus E26 oncogene homolog 1 (avian) // 11q23.3 // 2113 /// BX640634 // ETS1 // v-ets erythroblastosis virus E26 oncogene homolog 1 (avian) // 11q23.3 // 2113 /// ENST00000392668 // ETS1 // v-ets erythroblastosis virus E26 oncogene homolog 1 (av…
down	3268669	-0.265128	10.9993	-2.51187	0.0167491	0.618031	-3.32586	NM_004725 // BUB3 // BUB3 budding uninhibited by benzimidazoles 3 homolog (yeast) // 10q26 // 9184 /// NM_001007793 // BUB3 // BUB3 budding uninhibited by benzimidazoles 3 homolog (yeast) // 10q26 // 9184 /// ENST00000368865 // BUB3 // BUB3 budding uninhibited by benzimidazoles 3 homolog (yeast) // 10q26 // 9184 /// ENST00000368858 // BUB3 // BUB3 budding uninhibited by benzimidazoles 3 homolog (…
up	2835531	0.178622	10.3709	2.50999	0.0168248	0.619603	-3.32978	NM_001543 // NDST1 // N-deacetylase/N-sulfotransferase (heparan glucosaminyl) 1 // 5q33.1 // 3340 /// ENST00000261797 // NDST1 // N-deacetylase/N-sulfotransferase (heparan glucosaminyl) 1 // 5q33.1 // 3340 /// U36600 // NDST1 // N-deacetylase/N-sulfotransferase (heparan glucosaminyl) 1 // 5q33.1 // 3340
down	2434031	-0.297617	7.5273	-2.5081	0.0169009	0.620019	-3.3337	NM_001024599 // HIST2H2BF // histone cluster 2, H2bf // 1q21.2 // 440689 /// NM_001123375 // HIST2H3D // histone cluster 2, H3d // 1q21.2 // 653604 /// ENST00000369167 // HIST2H2BA // histone cluster 2, H2ba // 1p12-p11.2 // 337875 /// ENST00000369167 // HIST2H2BF // histone cluster 2, H2bf // 1q21.2 // 440689 /// ENST00000401004 // HIST2H3C // histone cluster 2, H3c // 1q21.2 // 126961 /// ENST0…
down	3133465	-0.17884	8.55583	-2.50806	0.0169024	0.620019	-3.33378	NM_018105 // THAP1 // THAP domain containing, apoptosis associated protein 1 // 8p11.21 // 55145 /// NM_199003 // THAP1 // THAP domain containing, apoptosis associated protein 1 // 8p11.21 // 55145 /// ENST00000254250 // THAP1 // THAP domain containing, apoptosis associated protein 1 // 8p11.21 // 55145 /// ENST00000345117 // THAP1 // THAP domain containing, apoptosis associated protein 1 // 8p11…
down	3408573	-0.4184	8.63608	-2.5059	0.0169901	0.622018	-3.33828	NM_001001660 // LYRM5 // LYR motif containing 5 // 12p12.1 // 144363 /// ENST00000381356 // LYRM5 // LYR motif containing 5 // 12p12.1 // 144363 /// AK095164 // LYRM5 // LYR motif containing 5 // 12p12.1 // 144363
down	3730731	-0.132398	9.6078	-2.50295	0.0171101	0.625185	-3.3444	NM_005828 // WDR68 // WD repeat domain 68 // 17q23.3 // 10238 /// ENST00000310827 // WDR68 // WD repeat domain 68 // 17q23.3 // 10238 /// U94747 // WDR68 // WD repeat domain 68 // 17q23.3 // 10238
down	3487220	-0.243523	8.3753	-2.50008	0.0172276	0.628254	-3.35035	NM_016248 // AKAP11 // A kinase (PRKA) anchor protein 11 // 13q14.11 // 11215 /// ENST00000025301 // AKAP11 // A kinase (PRKA) anchor protein 11 // 13q14.11 // 11215 /// AF176555 // AKAP11 // A kinase (PRKA) anchor protein 11 // 13q14.11 // 11215 /// ENST00000316176 // AKAP11 // A kinase (PRKA) anchor protein 11 // 13q14.11 // 11215
down	3258772	-0.164341	7.24377	-2.49846	0.0172946	0.628756	-3.35372	NM_153226 // TMEM20 // transmembrane protein 20 // 10q23.33 // 159371 /// ENST00000371408 // TMEM20 // transmembrane protein 20 // 10q23.33 // 159371 /// ENST00000394093 // TMEM20 // transmembrane protein 20 // 10q23.33 // 159371 /// BC036382 // TMEM20 // transmembrane protein 20 // 10q23.33 // 159371
up	3108782	0.15933	8.0357	2.49631	0.0173834	0.628756	-3.35817	NM_020697 // KCNS2 // potassium voltage-gated channel, delayed-rectifier, subfamily S, member 2 // 8q22 // 3788 /// ENST00000287042 // KCNS2 // potassium voltage-gated channel, delayed-rectifier, subfamily S, member 2 // 8q22 // 3788 /// AB032970 // KCNS2 // potassium voltage-gated channel, delayed-rectifier, subfamily S, member 2 // 8q22 // 3788
down	3635159	-0.241188	7.68952	-2.49612	0.0173913	0.628756	-3.35856	NM_001100879 // ST20 // suppressor of tumorigenicity 20 // 15q25.1 // 400410 /// NM_001100880 // ST20 // suppressor of tumorigenicity 20 // 15q25.1 // 400410 /// ENST00000322484 // MTHFS // 5,10-methenyltetrahydrofolate synthetase (5-formyltetrahydrofolate cyclo-ligase) // 15q25.1 // 10588 /// ENST00000322484 // ST20 // suppressor of tumorigenicity 20 // 15q25.1 // 400410 /// AL109714 // ST20 // …
down	3292448	-0.317043	10.8535	-2.49394	0.0174819	0.628756	-3.36308	NM_022079 // HERC4 // hect domain and RLD 4 // 10q21.3 // 26091 /// NM_015601 // HERC4 // hect domain and RLD 4 // 10q21.3 // 26091 /// ENST00000395198 // HERC4 // hect domain and RLD 4 // 10q21.3 // 26091 /// ENST00000373700 // HERC4 // hect domain and RLD 4 // 10q21.3 // 26091 /// ENST00000277817 // HERC4 // hect domain and RLD 4 // 10q21.3 // 26091 /// AY221963 // HERC4 // hect domain and RLD …
down	4012142	-0.673138	6.45975	-2.49334	0.0175069	0.628756	-3.36432	NM_017669 // ERCC6L // excision repair cross-complementing rodent repair deficiency, complementation group 6-like // Xq13.1 // 54821 /// ENST00000334463 // ERCC6L // excision repair cross-complementing rodent repair deficiency, complementation group 6-like // Xq13.1 // 54821 /// ENST00000373657 // ERCC6L // excision repair cross-complementing rodent repair deficiency, complementation group 6-like…
down	3374856	-0.171573	8.58468	-2.49158	0.0175806	0.628756	-3.36797	NM_017840 // MRPL16 // mitochondrial ribosomal protein L16 // 11q12-q13.1 // 54948 /// ENST00000300151 // MRPL16 // mitochondrial ribosomal protein L16 // 11q12-q13.1 // 54948 /// AF183428 // MRPL16 // mitochondrial ribosomal protein L16 // 11q12-q13.1 // 54948
down	4001369	-0.248697	5.98841	-2.49124	0.0175947	0.628756	-3.36866	NM_006089 // SCML2 // sex comb on midleg-like 2 (Drosophila) // Xp22 // 10389 /// ENST00000251900 // SCML2 // sex comb on midleg-like 2 (Drosophila) // Xp22 // 10389 /// ENST00000398048 // SCML2 // sex comb on midleg-like 2 (Drosophila) // Xp22 // 10389 /// BC064617 // SCML2 // sex comb on midleg-like 2 (Drosophila) // Xp22 // 10389
down	3581386	-0.33635	9.21744	-2.49006	0.0176441	0.628756	-3.3711	NM_017955 // CDCA4 // cell division cycle associated 4 // 14q32.33 // 55038 /// NM_145701 // CDCA4 // cell division cycle associated 4 // 14q32.33 // 55038 /// ENST00000336219 // CDCA4 // cell division cycle associated 4 // 14q32.33 // 55038 /// ENST00000392590 // CDCA4 // cell division cycle associated 4 // 14q32.33 // 55038 /// AF322239 // CDCA4 // cell division cycle associated 4 // 14q32.33 /…
down	3351359	-0.136824	11.1771	-2.49006	0.0176442	0.628756	-3.3711	NM_006476 // ATP5L // ATP synthase, H+ transporting, mitochondrial F0 complex, subunit G // 11q23.3 // 10632 /// ENST00000300688 // ATP5L // ATP synthase, H+ transporting, mitochondrial F0 complex, subunit G // 11q23.3 // 10632 /// BC015128 // ATP5L // ATP synthase, H+ transporting, mitochondrial F0 complex, subunit G // 11q23.3 // 10632 /// BC093719 // ATP5L2 // ATP synthase, H+ transporting, mi…
down	3401197	-0.155579	8.71036	-2.48777	0.0177408	0.628756	-3.37585	NM_031465 // C12orf32 // chromosome 12 open reading frame 32 // 12p13.33 // 83695 /// ENST00000303648 // C12orf32 // chromosome 12 open reading frame 32 // 12p13.33 // 83695 /// BC005106 // C12orf32 // chromosome 12 open reading frame 32 // 12p13.33 // 83695
down	3352503	-0.166767	10.0784	-2.48747	0.0177536	0.628756	-3.37647	NM_015313 // ARHGEF12 // Rho guanine nucleotide exchange factor (GEF) 12 // 11q23.3 // 23365 /// ENST00000397843 // ARHGEF12 // Rho guanine nucleotide exchange factor (GEF) 12 // 11q23.3 // 23365 /// AF180681 // ARHGEF12 // Rho guanine nucleotide exchange factor (GEF) 12 // 11q23.3 // 23365 /// ENST00000356641 // ARHGEF12 // Rho guanine nucleotide exchange factor (GEF) 12 // 11q23.3 // 23365
up	3735364	0.210776	6.6575	2.48672	0.0177853	0.628756	-3.37802	NM_001258 // CDK3 // cyclin-dependent kinase 3 // 17q22-qter // 1018 /// ENST00000293215 // CDK3 // cyclin-dependent kinase 3 // 17q22-qter // 1018 /// BC128406 // CDK3 // cyclin-dependent kinase 3 // 17q22-qter // 1018
down	3320944	-0.204571	10.177	-2.48671	0.0177858	0.628756	-3.37804	NM_021961 // TEAD1 // TEA domain family member 1 (SV40 transcriptional enhancer factor) // 11p15.2 // 7003 /// ENST00000361985 // TEAD1 // TEA domain family member 1 (SV40 transcriptional enhancer factor) // 11p15.2 // 7003 /// ENST00000361905 // TEAD1 // TEA domain family member 1 (SV40 transcriptional enhancer factor) // 11p15.2 // 7003 /// BC115398 // TEAD1 // TEA domain family member 1 (SV40 …
up	3841901	0.357216	7.49852	2.48602	0.017815	0.628756	-3.37947	NM_017852 // NLRP2 // NLR family, pyrin domain containing 2 // 19q13.42 // 55655 /// ENST00000391722 // NLRP2 // NLR family, pyrin domain containing 2 // 19q13.42 // 55655 /// ENST00000263437 // NLRP2 // NLR family, pyrin domain containing 2 // 19q13.42 // 55655 /// BC039269 // NLRP2 // NLR family, pyrin domain containing 2 // 19q13.42 // 55655 /// ENST00000339757 // NLRP2 // NLR family, pyrin do…
up	2560076	0.149254	7.61282	2.48579	0.0178244	0.628756	-3.37993	NM_033046 // RTKN // rhotekin // 2p13.1 // 6242 /// NM_001015055 // RTKN // rhotekin // 2p13.1 // 6242 /// NM_001015056 // RTKN // rhotekin // 2p13.1 // 6242 /// ENST00000305557 // RTKN // rhotekin // 2p13.1 // 6242 /// ENST00000272430 // RTKN // rhotekin // 2p13.1 // 6242 /// ENST00000393983 // RTKN // rhotekin // 2p13.1 // 6242 /// ENST00000233330 // RTKN // rhotekin // 2p13.1 // 6242 /// BC017…
down	3274361	-0.205219	10.3283	-2.48339	0.0179266	0.628756	-3.38489	NM_001300 // KLF6 // Kruppel-like factor 6 // 10p15 // 1316 /// ENST00000173785 // KLF6 // Kruppel-like factor 6 // 10p15 // 1316 /// U51869 // KLF6 // Kruppel-like factor 6 // 10p15 // 1316 /// ENST00000380946 // KLF6 // Kruppel-like factor 6 // 10p15 // 1316 /// ENST00000322510 // KLF6 // Kruppel-like factor 6 // 10p15 // 1316
down	3991650	-0.273139	8.41748	-2.48291	0.0179472	0.628756	-3.38589	NM_032458 // PHF6 // PHD finger protein 6 // Xq26.3 // 84295 /// NM_001015877 // PHF6 // PHD finger protein 6 // Xq26.3 // 84295 /// NM_032335 // PHF6 // PHD finger protein 6 // Xq26.3 // 84295 /// ENST00000332070 // PHF6 // PHD finger protein 6 // Xq26.3 // 84295 /// ENST00000370803 // PHF6 // PHD finger protein 6 // Xq26.3 // 84295 /// ENST00000370800 // PHF6 // PHD finger protein 6 // Xq26.3 /…
down	2829589	-0.184442	7.29691	-2.4829	0.0179475	0.628756	-3.3859	NM_032151 // PCBD2 // pterin-4 alpha-carbinolamine dehydratase/dimerization cofactor of hepatocyte nuclear factor 1 alpha (TCF1) 2 // 5q31.1 // 84105 /// ENST00000254908 // PCBD2 // pterin-4 alpha-carbinolamine dehydratase/dimerization cofactor of hepatocyte nuclear factor 1 alpha (TCF1) 2 // 5q31.1 // 84105 /// ENST00000398833 // PCBD2 // pterin-4 alpha-carbinolamine dehydratase/dimerization cof…
down	2320048	-0.201201	9.69839	-2.48219	0.0179779	0.628756	-3.38737	NM_007375 // TARDBP // TAR DNA binding protein // 1p36.22 // 23435 /// ENST00000240185 // TARDBP // TAR DNA binding protein // 1p36.22 // 23435 /// BC095435 // TARDBP // TAR DNA binding protein // 1p36.22 // 23435 /// ENST00000315091 // TARDBP // TAR DNA binding protein // 1p36.22 // 23435
down	3878836	-0.155623	9.17633	-2.48179	0.017995	0.628756	-3.3882	NM_018993 // RIN2 // Ras and Rab interactor 2 // 20p11.22 // 54453 /// ENST00000255006 // RIN2 // Ras and Rab interactor 2 // 20p11.22 // 54453 /// AK094884 // RIN2 // Ras and Rab interactor 2 // 20p11.22 // 54453
down	3716579	-0.248298	8.29772	-2.48114	0.018023	0.628756	-3.38954	NR_015341 // LRRC37B2 // leucine rich repeat containing 37, member B2 // 17q11.2 // 147172 /// ENST00000398849 // LRRC37B2 // leucine rich repeat containing 37, member B2 // 17q11.2 // 147172 /// ENST00000398851 // LRRC37B2 // leucine rich repeat containing 37, member B2 // 17q11.2 // 147172 /// AK124759 // LRRC37B2 // leucine rich repeat containing 37, member B2 // 17q11.2 // 147172 /// X99659 /…
down	3427767	-0.466212	9.6441	-2.47966	0.0180863	0.628756	-3.39259	NM_001032283 // TMPO // thymopoietin // 12q22 // 7112 /// NM_001032284 // TMPO // thymopoietin // 12q22 // 7112 /// NM_003276 // TMPO // thymopoietin // 12q22 // 7112 /// ENST00000261210 // TMPO // thymopoietin // 12q22 // 7112 /// ENST00000393053 // TMPO // thymopoietin // 12q22 // 7112 /// ENST00000266732 // TMPO // thymopoietin // 12q22 // 7112 /// ENST00000343315 // TMPO // thymopoietin // 12…
up	2545509	0.145572	9.51353	2.47715	0.0181946	0.628756	-3.39777	NM_013388 // PREB // prolactin regulatory element binding // 2p23.3 // 10113 /// ENST00000260643 // PREB // prolactin regulatory element binding // 2p23.3 // 10113 /// BC041032 // PREB // prolactin regulatory element binding // 2p23.3 // 10113
up	3890597	0.180152	7.63915	2.47715	0.0181947	0.628756	-3.39777	NM_017495 // RBM38 // RNA binding motif protein 38 // 20q13.31 // 55544 /// NM_183425 // RBM38 // RNA binding motif protein 38 // 20q13.31 // 55544 /// ENST00000356208 // RBM38 // RNA binding motif protein 38 // 20q13.31 // 55544 /// AF432218 // RBM38 // RNA binding motif protein 38 // 20q13.31 // 55544 /// ENST00000342690 // RBM38 // RNA binding motif protein 38 // 20q13.31 // 55544 /// ENST0000…
down	3882069	-0.189982	11.5977	-2.47611	0.0182396	0.628756	-3.39991	NM_012325 // MAPRE1 // microtubule-associated protein, RP/EB family, member 1 // 20q11.1-q11.23 // 22919 /// ENST00000375571 // MAPRE1 // microtubule-associated protein, RP/EB family, member 1 // 20q11.1-q11.23 // 22919 /// BC106068 // MAPRE1 // microtubule-associated protein, RP/EB family, member 1 // 20q11.1-q11.23 // 22919
down	3850445	-0.212086	8.03523	-2.47505	0.0182856	0.628756	-3.40209	NM_001800 // CDKN2D // cyclin-dependent kinase inhibitor 2D (p19, inhibits CDK4) // 19p13 // 1032 /// NM_079421 // CDKN2D // cyclin-dependent kinase inhibitor 2D (p19, inhibits CDK4) // 19p13 // 1032 /// ENST00000393599 // CDKN2D // cyclin-dependent kinase inhibitor 2D (p19, inhibits CDK4) // 19p13 // 1032 /// ENST00000335766 // CDKN2D // cyclin-dependent kinase inhibitor 2D (p19, inhibits CDK4) …
down	3790259	-0.227844	8.94893	-2.47491	0.0182917	0.628756	-3.40239	NM_006785 // MALT1 // mucosa associated lymphoid tissue lymphoma translocation gene 1 // 18q21 // 10892 /// NM_173844 // MALT1 // mucosa associated lymphoid tissue lymphoma translocation gene 1 // 18q21 // 10892 /// ENST00000348428 // MALT1 // mucosa associated lymphoid tissue lymphoma translocation gene 1 // 18q21 // 10892 /// ENST00000345724 // MALT1 // mucosa associated lymphoid tissue lymphom…
down	2908144	-0.147819	8.92127	-2.47482	0.0182957	0.628756	-3.40257	NM_001003690 // MAD2L1BP // MAD2L1 binding protein // 6p21.1 // 9587 /// NM_014628 // MAD2L1BP // MAD2L1 binding protein // 6p21.1 // 9587 /// ENST00000372171 // MAD2L1BP // MAD2L1 binding protein // 6p21.1 // 9587 /// BC002904 // MAD2L1BP // MAD2L1 binding protein // 6p21.1 // 9587 /// ENST00000372173 // MAD2L1BP // MAD2L1 binding protein // 6p21.1 // 9587
down	4021149	-0.2496	9.78664	-2.47431	0.0183178	0.628756	-3.40362	NM_003069 // SMARCA1 // SWI/SNF related, matrix associated, actin dependent regulator of chromatin, subfamily a, member 1 // Xq25 // 6594 /// NM_139035 // SMARCA1 // SWI/SNF related, matrix associated, actin dependent regulator of chromatin, subfamily a, member 1 // Xq25 // 6594 /// ENST00000371122 // SMARCA1 // SWI/SNF related, matrix associated, actin dependent regulator of chromatin, subfamily…
up	2436985	0.111545	10.6056	2.47366	0.0183459	0.628756	-3.40495	NM_003029 // SHC1 // SHC (Src homology 2 domain containing) transforming protein 1 // 1q21 // 6464 /// NM_183001 // SHC1 // SHC (Src homology 2 domain containing) transforming protein 1 // 1q21 // 6464 /// ENST00000368445 // SHC1 // SHC (Src homology 2 domain containing) transforming protein 1 // 1q21 // 6464 /// ENST00000392494 // SHC1 // SHC (Src homology 2 domain containing) transforming prote…
up	4032725	0.151166	5.58685	2.47247	0.018398	0.628756	-3.40741	NM_005840 // SPRY3 // sprouty homolog 3 (Drosophila) // Xq28 and Yq12 // 10251 /// ENST00000302805 // SPRY3 // sprouty homolog 3 (Drosophila) // Xq28 and Yq12 // 10251 /// ENST00000369437 // SPRY3 // sprouty homolog 3 (Drosophila) // Xq28 and Yq12 // 10251 /// AK289543 // SPRY3 // sprouty homolog 3 (Drosophila) // Xq28 and Yq12 // 10251
up	3833728	0.156936	7.07951	2.47213	0.0184128	0.628756	-3.40811	NM_025194 // ITPKC // inositol 1,4,5-trisphosphate 3-kinase C // 19q13.1 // 80271 /// ENST00000263370 // ITPKC // inositol 1,4,5-trisphosphate 3-kinase C // 19q13.1 // 80271 /// BC060788 // ITPKC // inositol 1,4,5-trisphosphate 3-kinase C // 19q13.1 // 80271
down	4000704	-0.169893	8.30517	-2.4717	0.0184317	0.628756	-3.409	NM_003916 // AP1S2 // adaptor-related protein complex 1, sigma 2 subunit // Xp22.2 // 8905 /// ENST00000329235 // AP1S2 // adaptor-related protein complex 1, sigma 2 subunit // Xp22.2 // 8905 /// AF251295 // AP1S2 // adaptor-related protein complex 1, sigma 2 subunit // Xp22.2 // 8905 /// ENST00000340245 // AP1S2 // adaptor-related protein complex 1, sigma 2 subunit // Xp22.2 // 8905
up	2467691	0.1274	8.06715	2.47085	0.0184689	0.628756	-3.41075	NM_016030 // TTC15 // tetratricopeptide repeat domain 15 // 2p25.3 // 51112 /// ENST00000324266 // TTC15 // tetratricopeptide repeat domain 15 // 2p25.3 // 51112 /// ENST00000382110 // TTC15 // tetratricopeptide repeat domain 15 // 2p25.3 // 51112 /// BC014164 // TTC15 // tetratricopeptide repeat domain 15 // 2p25.3 // 51112 /// ENST00000304601 // TTC15 // tetratricopeptide repeat domain 15 // 2p…
down	3189311	-0.33676	9.08926	-2.47011	0.0185012	0.628756	-3.41226	NM_006195 // PBX3 // pre-B-cell leukemia homeobox 3 // 9q33-q34 // 5090 /// ENST00000373489 // PBX3 // pre-B-cell leukemia homeobox 3 // 9q33-q34 // 5090 /// BC094883 // PBX3 // pre-B-cell leukemia homeobox 3 // 9q33-q34 // 5090 /// ENST00000373487 // PBX3 // pre-B-cell leukemia homeobox 3 // 9q33-q34 // 5090 /// ENST00000342287 // PBX3 // pre-B-cell leukemia homeobox 3 // 9q33-q34 // 5090 /// EN…
up	3835966	0.25708	7.97509	2.46986	0.0185124	0.628756	-3.41279	NM_006509 // RELB // v-rel reticuloendotheliosis viral oncogene homolog B, nuclear factor of kappa light polypeptide gene enhancer in B-cells 3 (avian) // 19q13.32 // 5971 /// ENST00000221452 // RELB // v-rel reticuloendotheliosis viral oncogene homolog B, nuclear factor of kappa light polypeptide gene enhancer in B-cells 3 (avian) // 19q13.32 // 5971 /// BC028013 // RELB // v-rel reticuloendothe…
up	3153400	0.196487	4.81283	2.46984	0.0185133	0.628756	-3.41283	---
down	3800070	-0.251359	7.74517	-2.46972	0.0185185	0.628756	-3.41307	NM_001098801 // C18orf19 // chromosome 18 open reading frame 19 // 18p11.21 // 125228 /// NM_152352 // C18orf19 // chromosome 18 open reading frame 19 // 18p11.21 // 125228 /// ENST00000322247 // C18orf19 // chromosome 18 open reading frame 19 // 18p11.21 // 125228 /// AK055618 // C18orf19 // chromosome 18 open reading frame 19 // 18p11.21 // 125228
down	3282016	-0.225439	9.92216	-2.46765	0.0186097	0.630707	-3.41733	NM_005470 // ABI1 // abl-interactor 1 // 10p11.2 // 10006 /// NM_001012750 // ABI1 // abl-interactor 1 // 10p11.2 // 10006 /// NM_001012752 // ABI1 // abl-interactor 1 // 10p11.2 // 10006 /// NM_001012751 // ABI1 // abl-interactor 1 // 10p11.2 // 10006 /// ENST00000376142 // ABI1 // abl-interactor 1 // 10p11.2 // 10006 /// ENST00000376139 // ABI1 // abl-interactor 1 // 10p11.2 // 10006 /// ENST00…
down	3363868	-0.187223	10.251	-2.46672	0.0186505	0.630948	-3.41923	NM_012250 // RRAS2 // related RAS viral (r-ras) oncogene homolog 2 // 11p15.2 // 22800 /// NM_001102669 // RRAS2 // related RAS viral (r-ras) oncogene homolog 2 // 11p15.2 // 22800 /// ENST00000256196 // RRAS2 // related RAS viral (r-ras) oncogene homolog 2 // 11p15.2 // 22800 /// BC013106 // RRAS2 // related RAS viral (r-ras) oncogene homolog 2 // 11p15.2 // 22800
up	3835178	0.263109	6.54061	2.46355	0.0187912	0.631661	-3.42575	NM_019612 // IRGC // immunity-related GTPase family, cinema // 19q13.31 // 56269 /// ENST00000244314 // IRGC // immunity-related GTPase family, cinema // 19q13.31 // 56269 /// BC066939 // IRGC // immunity-related GTPase family, cinema // 19q13.31 // 56269
down	2709132	-0.203267	8.70516	-2.46349	0.0187938	0.631661	-3.42587	NM_004454 // ETV5 // ets variant gene 5 (ets-related molecule) // 3q28 // 2119 /// ENST00000306376 // ETV5 // ets variant gene 5 (ets-related molecule) // 3q28 // 2119 /// BC007333 // ETV5 // ets variant gene 5 (ets-related molecule) // 3q28 // 2119
up	2434776	0.147569	7.94912	2.46319	0.0188074	0.631661	-3.42649	NM_001038707 // CDC42SE1 // CDC42 small effector 1 // 1q21.2 // 56882 /// NM_020239 // CDC42SE1 // CDC42 small effector 1 // 1q21.2 // 56882 /// ENST00000354908 // CDC42SE1 // CDC42 small effector 1 // 1q21.2 // 56882 /// ENST00000357235 // CDC42SE1 // CDC42 small effector 1 // 1q21.2 // 56882 /// AF286592 // CDC42SE1 // CDC42 small effector 1 // 1q21.2 // 56882
up	3401080	0.235257	7.41546	2.4625	0.0188378	0.631661	-3.42789	---
down	3563372	-0.288744	6.93267	-2.46212	0.018855	0.631661	-3.42869	NM_018139 // C14orf104 // chromosome 14 open reading frame 104 // 14q22.1 // 55172 /// NM_001083908 // C14orf104 // chromosome 14 open reading frame 104 // 14q22.1 // 55172 /// ENST00000298292 // C14orf104 // chromosome 14 open reading frame 104 // 14q22.1 // 55172 /// BC011400 // C14orf104 // chromosome 14 open reading frame 104 // 14q22.1 // 55172
down	2727587	-0.322361	8.3113	-2.46045	0.0189297	0.631661	-3.43211	NM_000222 // KIT // v-kit Hardy-Zuckerman 4 feline sarcoma viral oncogene homolog // 4q11-q12 // 3815 /// NM_001093772 // KIT // v-kit Hardy-Zuckerman 4 feline sarcoma viral oncogene homolog // 4q11-q12 // 3815 /// ENST00000288135 // KIT // v-kit Hardy-Zuckerman 4 feline sarcoma viral oncogene homolog // 4q11-q12 // 3815 /// BC071593 // KIT // v-kit Hardy-Zuckerman 4 feline sarcoma viral oncogene…
up	3528759	0.205425	9.48062	2.46025	0.0189388	0.631661	-3.43253	NM_022060 // ABHD4 // abhydrolase domain containing 4 // 14q11.2 // 63874 /// ENST00000216327 // ABHD4 // abhydrolase domain containing 4 // 14q11.2 // 63874 /// BC024779 // ABHD4 // abhydrolase domain containing 4 // 14q11.2 // 63874
up	3078520	0.132134	9.11702	2.46018	0.0189417	0.631661	-3.43266	NM_152557 // ZNF746 // zinc finger protein 746 // 7q36.1 // 155061 /// ENST00000340622 // ZNF746 // zinc finger protein 746 // 7q36.1 // 155061 /// BC068505 // ZNF746 // zinc finger protein 746 // 7q36.1 // 155061
down	3927903	-0.275802	8.08609	-2.45797	0.0190412	0.633848	-3.4372	NM_013240 // N6AMT1 // N-6 adenine-specific DNA methyltransferase 1 (putative) // 21q21.3 // 29104 /// NM_182749 // N6AMT1 // N-6 adenine-specific DNA methyltransferase 1 (putative) // 21q21.3 // 29104 /// ENST00000303775 // N6AMT1 // N-6 adenine-specific DNA methyltransferase 1 (putative) // 21q21.3 // 29104 /// ENST00000351429 // N6AMT1 // N-6 adenine-specific DNA methyltransferase 1 (putative)…
up	3989826	0.174681	4.7303	2.45532	0.0191608	0.636696	-3.44262	NM_002351 // SH2D1A // SH2 domain protein 1A, Duncan's disease (lymphoproliferative syndrome) // Xq25-q26 // 4068 /// NM_001114937 // SH2D1A // SH2 domain protein 1A, Duncan's disease (lymphoproliferative syndrome) // Xq25-q26 // 4068 /// ENST00000371139 // SH2D1A // SH2 domain protein 1A, Duncan's disease (lymphoproliferative syndrome) // Xq25-q26 // 4068 /// AF072930 // SH2D1A // SH2 domain pro…
down	3532353	-0.370256	8.55354	-2.45397	0.0192221	0.637601	-3.44539	NM_001079519 // C14orf24 // chromosome 14 open reading frame 24 // 14q13.2 // 283635 /// NM_173607 // C14orf24 // chromosome 14 open reading frame 24 // 14q13.2 // 283635 /// ENST00000396472 // C14orf24 // chromosome 14 open reading frame 24 // 14q13.2 // 283635 /// ENST00000280987 // C14orf24 // chromosome 14 open reading frame 24 // 14q13.2 // 283635 /// ENST00000382406 // C14orf24 // chromosom…
down	3145586	-0.294731	6.96768	-2.45285	0.0192729	0.637946	-3.44768	NM_015942 // MTERFD1 // MTERF domain containing 1 // 8q22.1 // 51001 /// ENST00000287025 // MTERFD1 // MTERF domain containing 1 // 8q22.1 // 51001 /// BC012995 // MTERFD1 // MTERF domain containing 1 // 8q22.1 // 51001
down	3308489	-0.234486	7.12052	-2.45183	0.0193198	0.637946	-3.44978	BC032303 // KIAA1598 // KIAA1598 // 10q25.3 // 57698 /// EF055487 // KIAA1598 // KIAA1598 // 10q25.3 // 57698 /// BC022348 // KIAA1598 // KIAA1598 // 10q25.3 // 57698 /// ENST00000392903 // KIAA1598 // KIAA1598 // 10q25.3 // 57698 /// ENST00000260777 // KIAA1598 // KIAA1598 // 10q25.3 // 57698 /// ENST00000355371 // KIAA1598 // KIAA1598 // 10q25.3 // 57698 /// AK091578 // KIAA1598 // KIAA1598 // …
up	3744300	0.197198	5.65681	2.45096	0.0193595	0.637946	-3.45156	BC113564 // C17orf44 // chromosome 17 open reading frame 44 // 17p13.1 // 284029 /// ENST00000315707 // C17orf44 // chromosome 17 open reading frame 44 // 17p13.1 // 284029 /// AK092109 // C17orf44 // chromosome 17 open reading frame 44 // 17p13.1 // 284029 /// BC063002 // C17orf44 // chromosome 17 open reading frame 44 // 17p13.1 // 284029
down	3980078	-0.160201	7.13646	-2.45046	0.0193821	0.637946	-3.45257	NM_014725 // STARD8 // StAR-related lipid transfer (START) domain containing 8 // Xq13.1 // 9754 /// ENST00000396025 // STARD8 // StAR-related lipid transfer (START) domain containing 8 // Xq13.1 // 9754 /// ENST00000252336 // STARD8 // StAR-related lipid transfer (START) domain containing 8 // Xq13.1 // 9754 /// ENST00000374597 // STARD8 // StAR-related lipid transfer (START) domain containing 8…
up	2401347	0.226973	8.20724	2.4494	0.0194309	0.637946	-3.45475	NM_003196 // TCEA3 // transcription elongation factor A (SII), 3 // 1p36.12 // 6920 /// ENST00000374602 // TCEA3 // transcription elongation factor A (SII), 3 // 1p36.12 // 6920 /// ENST00000374601 // TCEA3 // transcription elongation factor A (SII), 3 // 1p36.12 // 6920 /// AK290272 // TCEA3 // transcription elongation factor A (SII), 3 // 1p36.12 // 6920
down	3610110	-0.172171	10.1941	-2.44926	0.0194371	0.637946	-3.45502	NM_021005 // NR2F2 // nuclear receptor subfamily 2, group F, member 2 // 15q26 // 7026 /// ENST00000394166 // NR2F2 // nuclear receptor subfamily 2, group F, member 2 // 15q26 // 7026 /// ENST00000332894 // NR2F2 // nuclear receptor subfamily 2, group F, member 2 // 15q26 // 7026 /// BC042897 // NR2F2 // nuclear receptor subfamily 2, group F, member 2 // 15q26 // 7026 /// ENST00000394171 // NR2F2…
up	2528426	0.163833	8.26542	2.44653	0.0195627	0.640003	-3.4606	NM_006736 // DNAJB2 // DnaJ (Hsp40) homolog, subfamily B, member 2 // 2q32-q34 // 3300 /// NM_001039550 // DNAJB2 // DnaJ (Hsp40) homolog, subfamily B, member 2 // 2q32-q34 // 3300 /// ENST00000336576 // DNAJB2 // DnaJ (Hsp40) homolog, subfamily B, member 2 // 2q32-q34 // 3300 /// ENST00000392086 // DNAJB2 // DnaJ (Hsp40) homolog, subfamily B, member 2 // 2q32-q34 // 3300 /// ENST00000392087 // D…
down	4011637	-0.175443	9.34873	-2.44642	0.0195682	0.640003	-3.46084	NM_016484 // PDZD11 // PDZ domain containing 11 // Xq13.1 // 51248 /// ENST00000239666 // PDZD11 // PDZ domain containing 11 // Xq13.1 // 51248 /// ENST00000374454 // PDZD11 // PDZ domain containing 11 // Xq13.1 // 51248 /// AY358829 // PDZD11 // PDZ domain containing 11 // Xq13.1 // 51248 /// CR457149 // PDZD11 // PDZ domain containing 11 // Xq13.1 // 51248
up	2677723	0.363467	7.30027	2.44508	0.0196299	0.640902	-3.46357	NM_019555 // ARHGEF3 // Rho guanine nucleotide exchange factor (GEF) 3 // 3p21-p13 // 50650 /// ENST00000296315 // ARHGEF3 // Rho guanine nucleotide exchange factor (GEF) 3 // 3p21-p13 // 50650 /// AF433662 // ARHGEF3 // Rho guanine nucleotide exchange factor (GEF) 3 // 3p21-p13 // 50650 /// ENST00000338458 // ARHGEF3 // Rho guanine nucleotide exchange factor (GEF) 3 // 3p21-p13 // 50650
down	3821446	-0.227377	8.46043	-2.44419	0.0196711	0.641126	-3.46538	NM_021915 // ZNF69 // zinc finger protein 69 // 19p13.2 // 7620 /// ENST00000340180 // ZNF69 // zinc finger protein 69 // 19p13.2 // 7620 /// BC051309 // ZNF69 // zinc finger protein 69 // 19p13.2 // 7620 /// BC035760 // ZNF440 // zinc finger protein 440 // 19p13.2 // 126070 /// BC105713 // ZNF763 // zinc finger protein 763 // 19p13.2 // 284390
up	3670505	0.198794	4.50816	2.43999	0.0198673	0.642667	-3.47397	NM_130897 // DYNLRB2 // dynein, light chain, roadblock-type 2 // 16q23.3 // 83657 /// ENST00000305904 // DYNLRB2 // dynein, light chain, roadblock-type 2 // 16q23.3 // 83657 /// BC054892 // DYNLRB2 // dynein, light chain, roadblock-type 2 // 16q23.3 // 83657 /// ENST00000338542 // DYNLRB2 // dynein, light chain, roadblock-type 2 // 16q23.3 // 83657
down	2963784	-0.184249	8.65535	-2.43992	0.0198703	0.642667	-3.4741	NR_002767 // PRO2266 // hypothetical protein PRO2266 // 6q15 // 55389 /// BC000764 // C6orf166 // chromosome 6 open reading frame 166 // 6q15 // 55122 /// ENST00000257787 // C6orf166 // chromosome 6 open reading frame 166 // 6q15 // 55122
up	3689126	0.212309	5.18179	2.439	0.0199137	0.642667	-3.47599	NM_016212 // TP53TG3 // TP53TG3 protein // 16p13 // 24150 /// AB023508 // TP53TG3 // TP53TG3 protein // 16p13 // 24150 /// AB023508 // LOC729355 // similar to TP53TG3 protein // 16p11.2 // 729355 /// NM_001099687 // LOC729355 // similar to TP53TG3 protein // 16p11.2 // 729355 /// ENST00000315486 // TP53TG3 // TP53TG3 protein // 16p13 // 24150 /// ENST00000315486 // LOC653550 // similar to TP53TG3…
up	2881672	0.0982807	8.60221	2.43805	0.0199584	0.642667	-3.47793	NM_006058 // TNIP1 // TNFAIP3 interacting protein 1 // 5q32-q33.1 // 10318 /// ENST00000389378 // TNIP1 // TNFAIP3 interacting protein 1 // 5q32-q33.1 // 10318 /// ENST00000315050 // TNIP1 // TNFAIP3 interacting protein 1 // 5q32-q33.1 // 10318 /// BC012133 // TNIP1 // TNFAIP3 interacting protein 1 // 5q32-q33.1 // 10318
up	3883309	0.144114	7.36912	2.43755	0.0199817	0.642667	-3.47894	NM_007186 // CEP250 // centrosomal protein 250kDa // 20q11.22-q12 // 11190 /// NM_001035518 // CEP250 // centrosomal protein 250kDa // 20q11.22-q12 // 11190 /// ENST00000356095 // CEP250 // centrosomal protein 250kDa // 20q11.22-q12 // 11190 /// ENST00000397527 // CEP250 // centrosomal protein 250kDa // 20q11.22-q12 // 11190 /// ENST00000342580 // CEP250 // centrosomal protein 250kDa // 20q11.22-…
down	3929291	-0.186755	8.64662	-2.43732	0.0199926	0.642667	-3.47941	AF282851 // C21orf59 // chromosome 21 open reading frame 59 // 21q22.1 // 56683 /// ENST00000382549 // C21orf59 // chromosome 21 open reading frame 59 // 21q22.1 // 56683 /// ENST00000290155 // C21orf59 // chromosome 21 open reading frame 59 // 21q22.1 // 56683 /// ENST00000300260 // C21orf59 // chromosome 21 open reading frame 59 // 21q22.1 // 56683 /// AK094456 // C21orf59 // chromosome 21 open…
down	3701384	-0.332296	9.33929	-2.4372	0.0199981	0.642667	-3.47965	AF201935 // C16orf61 // chromosome 16 open reading frame 61 // 16q23.2 // 56942 /// ENST00000219400 // C16orf61 // chromosome 16 open reading frame 61 // 16q23.2 // 56942 /// AK123193 // C16orf61 // chromosome 16 open reading frame 61 // 16q23.2 // 56942
down	3788049	-0.610127	6.71262	-2.43708	0.020004	0.642667	-3.4799	NM_001039535 // C18orf24 // chromosome 18 open reading frame 24 // 18q21.1 // 220134 /// NM_145060 // C18orf24 // chromosome 18 open reading frame 24 // 18q21.1 // 220134 /// ENST00000398452 // C18orf24 // chromosome 18 open reading frame 24 // 18q21.1 // 220134 /// ENST00000285116 // C18orf24 // chromosome 18 open reading frame 24 // 18q21.1 // 220134 /// BC015706 // C18orf24 // chromosome 18 op…
up	2334706	0.140716	8.71338	2.43658	0.0200275	0.642667	-3.48092	NM_199044 // NSUN4 // NOL1/NOP2/Sun domain family, member 4 // 1p34 // 387338 /// ENST00000307089 // NSUN4 // NOL1/NOP2/Sun domain family, member 4 // 1p34 // 387338 /// ENST00000401058 // NSUN4 // NOL1/NOP2/Sun domain family, member 4 // 1p34 // 387338 /// AK057420 // NSUN4 // NOL1/NOP2/Sun domain family, member 4 // 1p34 // 387338
down	3464983	-0.198989	9.88588	-2.4343	0.0201351	0.644203	-3.48556	NM_001001323 // ATP2B1 // ATPase, Ca++ transporting, plasma membrane 1 // 12q21.3 // 490 /// NM_001682 // ATP2B1 // ATPase, Ca++ transporting, plasma membrane 1 // 12q21.3 // 490 /// ENST00000359142 // ATP2B1 // ATPase, Ca++ transporting, plasma membrane 1 // 12q21.3 // 490 /// ENST00000261173 // ATP2B1 // ATPase, Ca++ transporting, plasma membrane 1 // 12q21.3 // 490 /// J04027 // ATP2B1 // ATPa…
up	2502952	0.145858	7.52498	2.43411	0.0201442	0.644203	-3.48595	NM_001105198 // TMEM177 // transmembrane protein 177 // 2q14.2 // 80775 /// NM_030577 // TMEM177 // transmembrane protein 177 // 2q14.2 // 80775 /// NM_001105199 // TMEM177 // transmembrane protein 177 // 2q14.2 // 80775 /// ENST00000272521 // TMEM177 // transmembrane protein 177 // 2q14.2 // 80775 /// BC004404 // TMEM177 // transmembrane protein 177 // 2q14.2 // 80775 /// AK057313 // LOC10012591…
down	3566652	-0.405531	6.97536	-2.43203	0.020243	0.645346	-3.49018	NM_012460 // TIMM9 // translocase of inner mitochondrial membrane 9 homolog (yeast) // 14q21 // 26520 /// ENST00000395159 // TIMM9 // translocase of inner mitochondrial membrane 9 homolog (yeast) // 14q21 // 26520 /// ENST00000216463 // TIMM9 // translocase of inner mitochondrial membrane 9 homolog (yeast) // 14q21 // 26520 /// BC020213 // TIMM9 // translocase of inner mitochondrial membrane 9 ho…
down	3191724	-0.141081	9.85665	-2.43191	0.020249	0.645346	-3.49043	NM_007313 // ABL1 // c-abl oncogene 1, receptor tyrosine kinase // 9q34.1 // 25 /// NM_005157 // ABL1 // c-abl oncogene 1, receptor tyrosine kinase // 9q34.1 // 25 /// ENST00000372348 // ABL1 // c-abl oncogene 1, receptor tyrosine kinase // 9q34.1 // 25 /// ENST00000318560 // ABL1 // c-abl oncogene 1, receptor tyrosine kinase // 9q34.1 // 25 /// X16416 // ABL1 // c-abl oncogene 1, receptor tyrosi…
up	2438657	0.125175	8.29191	2.43057	0.0203127	0.646274	-3.49315	NM_198236 // ARHGEF11 // Rho guanine nucleotide exchange factor (GEF) 11 // 1q21 // 9826 /// NM_014784 // ARHGEF11 // Rho guanine nucleotide exchange factor (GEF) 11 // 1q21 // 9826 /// ENST00000368194 // ARHGEF11 // Rho guanine nucleotide exchange factor (GEF) 11 // 1q21 // 9826 /// ENST00000361409 // ARHGEF11 // Rho guanine nucleotide exchange factor (GEF) 11 // 1q21 // 9826 /// BC057394 // ARH…
down	3321150	-0.26046	7.67967	-2.42874	0.0204004	0.647869	-3.49687	NM_001178 // ARNTL // aryl hydrocarbon receptor nuclear translocator-like // 11p15 // 406 /// NM_001030273 // ARNTL // aryl hydrocarbon receptor nuclear translocator-like // 11p15 // 406 /// NM_001030272 // ARNTL // aryl hydrocarbon receptor nuclear translocator-like // 11p15 // 406 /// ENST00000389707 // ARNTL // aryl hydrocarbon receptor nuclear translocator-like // 11p15 // 406 /// ENST0000025…
up	2596514	0.1361	9.17126	2.42766	0.0204522	0.647869	-3.49907	NM_003709 // KLF7 // Kruppel-like factor 7 (ubiquitous) // 2q32 // 8609 /// ENST00000309446 // KLF7 // Kruppel-like factor 7 (ubiquitous) // 2q32 // 8609 /// BC012919 // KLF7 // Kruppel-like factor 7 (ubiquitous) // 2q32 // 8609
up	2363084	0.130918	9.82458	2.42671	0.0204978	0.647869	-3.50099	NM_015331 // NCSTN // nicastrin // 1q22-q23 // 23385 /// ENST00000294785 // NCSTN // nicastrin // 1q22-q23 // 23385 /// AF240468 // NCSTN // nicastrin // 1q22-q23 // 23385 /// ENST00000368066 // NCSTN // nicastrin // 1q22-q23 // 23385 /// ENST00000368063 // NCSTN // nicastrin // 1q22-q23 // 23385 /// ENST00000368067 // NCSTN // nicastrin // 1q22-q23 // 23385 /// ENST00000392212 // NCSTN // nicast…
up	2623180	0.135716	8.56217	2.42664	0.0205013	0.647869	-3.50114	NM_015106 // RAD54L2 // RAD54-like 2 (S. cerevisiae) // 3p21.2 // 23132 /// ENST00000296477 // RAD54L2 // RAD54-like 2 (S. cerevisiae) // 3p21.2 // 23132 /// AK122683 // RAD54L2 // RAD54-like 2 (S. cerevisiae) // 3p21.2 // 23132
down	3595979	-0.694087	9.09785	-2.42513	0.0205744	0.649083	-3.50422	NM_004701 // CCNB2 // cyclin B2 // 15q22.2 // 9133 /// ENST00000288207 // CCNB2 // cyclin B2 // 15q22.2 // 9133 /// AF087910 // CCNB2 // cyclin B2 // 15q22.2 // 9133
down	3262490	-0.367997	6.06791	-2.42415	0.0206219	0.649484	-3.50621	NM_145247 // C10orf78 // chromosome 10 open reading frame 78 // 10q25.1 // 119392 /// NM_001002759 // C10orf78 // chromosome 10 open reading frame 78 // 10q25.1 // 119392 /// ENST00000369729 // C10orf78 // chromosome 10 open reading frame 78 // 10q25.1 // 119392 /// ENST00000369727 // C10orf78 // chromosome 10 open reading frame 78 // 10q25.1 // 119392 /// ENST00000336358 // C10orf78 // chromosom…
down	3263790	-0.348441	7.79896	-2.42031	0.0208084	0.651404	-3.51399	NM_005445 // SMC3 // structural maintenance of chromosomes 3 // 10q25 // 9126 /// ENST00000361804 // SMC3 // structural maintenance of chromosomes 3 // 10q25 // 9126 /// AK289771 // SMC3 // structural maintenance of chromosomes 3 // 10q25 // 9126
down	2326410	-0.225979	7.58405	-2.42007	0.02082	0.651404	-3.51447	NM_022778 // CCDC21 // coiled-coil domain containing 21 // 1p36.11 // 64793 /// ENST00000252992 // CCDC21 // coiled-coil domain containing 21 // 1p36.11 // 64793 /// BC064528 // CCDC21 // coiled-coil domain containing 21 // 1p36.11 // 64793
down	3851250	-0.258773	5.86863	-2.41972	0.0208372	0.651404	-3.51518	NM_021143 // ZNF20 // zinc finger protein 20 // 19p13.3-p13.2 // 7568 /// ENST00000334213 // ZNF20 // zinc finger protein 20 // 19p13.3-p13.2 // 7568 /// BC036714 // ZNF20 // zinc finger protein 20 // 19p13.3-p13.2 // 7568 /// AK292455 // ZNF625 // zinc finger protein 625 // 19p13.2 // 90589 /// ENST00000292241 // ZNF20 // zinc finger protein 20 // 19p13.3-p13.2 // 7568
down	3369249	-0.270737	8.77867	-2.41878	0.0208831	0.651404	-3.51708	NM_015957 // APIP // APAF1 interacting protein // 11p13 // 51074 /// ENST00000278359 // APIP // APAF1 interacting protein // 11p13 // 51074 /// AF132963 // APIP // APAF1 interacting protein // 11p13 // 51074 /// ENST00000395786 // APIP // APAF1 interacting protein // 11p13 // 51074
up	3873017	0.178474	7.33356	2.41844	0.0208999	0.651404	-3.51778	NM_198055 // MZF1 // myeloid zinc finger 1 // 19q13.2-q13.4 // 7593 /// NM_003422 // MZF1 // myeloid zinc finger 1 // 19q13.2-q13.4 // 7593 /// ENST00000215057 // MZF1 // myeloid zinc finger 1 // 19q13.2-q13.4 // 7593 /// ENST00000391692 // MZF1 // myeloid zinc finger 1 // 19q13.2-q13.4 // 7593 /// AF055078 // MZF1 // myeloid zinc finger 1 // 19q13.2-q13.4 // 7593
up	2532422	0.198722	8.62551	2.4184	0.020902	0.651404	-3.51786	NM_004846 // EIF4E2 // eukaryotic translation initiation factor 4E family member 2 // 2q37.1 // 9470 /// ENST00000258416 // EIF4E2 // eukaryotic translation initiation factor 4E family member 2 // 2q37.1 // 9470 /// BC005392 // EIF4E2 // eukaryotic translation initiation factor 4E family member 2 // 2q37.1 // 9470 /// ENST00000373575 // EIF4E2 // eukaryotic translation initiation factor 4E family…
down	2437801	-0.160705	8.4505	-2.4179	0.0209266	0.651404	-3.51888	NM_004723 // ARHGEF2 // rho/rac guanine nucleotide exchange factor (GEF) 2 // 1q21-q22 // 9181 /// ENST00000368316 // ARHGEF2 // rho/rac guanine nucleotide exchange factor (GEF) 2 // 1q21-q22 // 9181 /// ENST00000313695 // ARHGEF2 // rho/rac guanine nucleotide exchange factor (GEF) 2 // 1q21-q22 // 9181 /// BC020567 // ARHGEF2 // rho/rac guanine nucleotide exchange factor (GEF) 2 // 1q21-q22 // 9…
down	3326635	-0.169853	10.8902	-2.41692	0.0209745	0.651814	-3.52086	NM_000610 // CD44 // CD44 molecule (Indian blood group) // 11p13 // 960 /// NM_001001389 // CD44 // CD44 molecule (Indian blood group) // 11p13 // 960 /// NM_001001390 // CD44 // CD44 molecule (Indian blood group) // 11p13 // 960 /// NM_001001391 // CD44 // CD44 molecule (Indian blood group) // 11p13 // 960 /// NM_001001392 // CD44 // CD44 molecule (Indian blood group) // 11p13 // 960 /// ENST000…
up	4030753	0.189837	4.55637	2.41426	0.0211059	0.654809	-3.52625	NM_170723 // CDY1 // chromodomain protein, Y-linked, 1 // Yq11.23 // 9085 /// NM_001003894 // CDY1B // chromodomain protein, Y-linked, 1B // Yq11.223 // 253175 /// NM_004825 // CDY2A // chromodomain protein, Y-linked, 2A // Yq11.221 // 9426 /// NM_001001722 // CDY2B // chromodomain protein, Y-linked, 2B // Yq11.221 // 203611 /// NM_004680 // CDY1 // chromodomain protein, Y-linked, 1 // Yq11.23 //…
up	3714779	0.221385	7.49039	2.41289	0.0211739	0.65485	-3.52903	NM_021012 // KCNJ12 // potassium inwardly-rectifying channel, subfamily J, member 12 // 17p11.2 // 3768 /// ENST00000331718 // KCNJ12 // potassium inwardly-rectifying channel, subfamily J, member 12 // 17p11.2 // 3768 /// BC027982 // KCNJ12 // potassium inwardly-rectifying channel, subfamily J, member 12 // 17p11.2 // 3768 /// AK094407 // LOC645427 // hypothetical LOC645427 // 17p11.2 // 645427 /…
down	3767531	-0.389705	6.36027	-2.41106	0.0212649	0.65485	-3.53273	NM_145036 // CCDC46 // coiled-coil domain containing 46 // 17q24.1-q24.2 // 201134 /// NM_001037325 // CCDC46 // coiled-coil domain containing 46 // 17q24.1-q24.2 // 201134 /// ENST00000284400 // CCDC46 // coiled-coil domain containing 46 // 17q24.1-q24.2 // 201134 /// ENST00000317442 // CCDC46 // coiled-coil domain containing 46 // 17q24.1-q24.2 // 201134 /// BC131805 // CCDC46 // coiled-coil do…
down	3451318	-0.250001	9.52693	-2.41078	0.0212787	0.65485	-3.53329	NM_033114 // ZCRB1 // zinc finger CCHC-type and RNA binding motif 1 // 12q12 // 85437 /// ENST00000266529 // ZCRB1 // zinc finger CCHC-type and RNA binding motif 1 // 12q12 // 85437 /// BC022543 // ZCRB1 // zinc finger CCHC-type and RNA binding motif 1 // 12q12 // 85437
down	3167220	-0.152588	9.62437	-2.41022	0.0213065	0.65485	-3.53442	NM_017811 // UBE2R2 // ubiquitin-conjugating enzyme E2R 2 // 9p13.3 // 54926 /// ENST00000263228 // UBE2R2 // ubiquitin-conjugating enzyme E2R 2 // 9p13.3 // 54926 /// BC047584 // UBE2R2 // ubiquitin-conjugating enzyme E2R 2 // 9p13.3 // 54926
down	3136413	-0.183968	10.8408	-2.4101	0.0213127	0.65485	-3.53467	NM_017813 // IMPAD1 // inositol monophosphatase domain containing 1 // 8q12.1 // 54928 /// ENST00000262644 // IMPAD1 // inositol monophosphatase domain containing 1 // 8q12.1 // 54928 /// BC067814 // IMPAD1 // inositol monophosphatase domain containing 1 // 8q12.1 // 54928
up	3919278	0.191056	5.59099	2.41001	0.0213173	0.65485	-3.53486	NM_053277 // CLIC6 // chloride intracellular channel 6 // 21q22.12 // 54102 /// ENST00000349499 // CLIC6 // chloride intracellular channel 6 // 21q22.12 // 54102 /// AF448439 // CLIC6 // chloride intracellular channel 6 // 21q22.12 // 54102 /// ENST00000360731 // CLIC6 // chloride intracellular channel 6 // 21q22.12 // 54102
down	3309215	-0.212113	10.27	-2.40825	0.0214053	0.656476	-3.53841	NM_003750 // EIF3A // eukaryotic translation initiation factor 3, subunit A // 10q26 // 8661 /// NM_001035006 // RPL17 // ribosomal protein L17 // 18q21 // 6139 /// NM_001093733 // hCG_2004593 // ribosomal protein L17-like // 15q23 // 645296 /// NR_002917 // SNORA19 // small nucleolar RNA, H/ACA box 19 // 10q26 // 641451 /// ENST00000369144 // EIF3A // eukaryotic translation initiation factor 3, …
up	3667890	0.218933	4.89402	2.40458	0.0215897	0.660395	-3.54582	NM_020995 // HPR // haptoglobin-related protein // 16q22.1 // 3250 /// ENST00000398131 // HPR // haptoglobin-related protein // 16q22.1 // 3250 /// ENST00000357763 // HP // haptoglobin // 16q22.1 // 3240 /// ENST00000228226 // HPR // haptoglobin-related protein // 16q22.1 // 3250 /// AK055872 // HP // haptoglobin // 16q22.1 // 3240
up	2413879	0.125505	8.68957	2.40431	0.0216037	0.660395	-3.54638	NM_152268 // PARS2 // prolyl-tRNA synthetase 2, mitochondrial (putative) // 1p32.2 // 25973 /// ENST00000371279 // PARS2 // prolyl-tRNA synthetase 2, mitochondrial (putative) // 1p32.2 // 25973 /// BC011758 // PARS2 // prolyl-tRNA synthetase 2, mitochondrial (putative) // 1p32.2 // 25973
down	3238491	-0.347971	9.46929	-2.40236	0.021702	0.662077	-3.55029	NM_005180 // BMI1 // BMI1 polycomb ring finger oncogene // 10p11.23 // 648 /// ENST00000376663 // BMI1 // BMI1 polycomb ring finger oncogene // 10p11.23 // 648 /// BC011652 // BMI1 // BMI1 polycomb ring finger oncogene // 10p11.23 // 648 /// ENST00000376691 // BMI1 // BMI1 polycomb ring finger oncogene // 10p11.23 // 648 /// ENST00000376719 // BMI1 // BMI1 polycomb ring finger oncogene // 10p11.2…
down	3429406	-0.25033	8.72901	-2.4017	0.0217357	0.662077	-3.55163	NM_013320 // HCFC2 // host cell factor C2 // 12q23.3 // 29915 /// ENST00000229330 // HCFC2 // host cell factor C2 // 12q23.3 // 29915 /// AF117210 // HCFC2 // host cell factor C2 // 12q23.3 // 29915 /// ENST00000392864 // HCFC2 // host cell factor C2 // 12q23.3 // 29915
up	3390949	0.144946	4.23885	2.40113	0.0217649	0.662077	-3.55279	NM_017589 // BTG4 // B-cell translocation gene 4 // 11q23 // 54766 /// ENST00000356018 // BTG4 // B-cell translocation gene 4 // 11q23 // 54766 /// BC031045 // BTG4 // B-cell translocation gene 4 // 11q23 // 54766
down	3881443	-0.609813	10.2204	-2.40015	0.0218148	0.662519	-3.55477	NM_012112 // TPX2 // TPX2, microtubule-associated, homolog (Xenopus laevis) // 20q11.2 // 22974 /// ENST00000300403 // TPX2 // TPX2, microtubule-associated, homolog (Xenopus laevis) // 20q11.2 // 22974 /// BC004136 // TPX2 // TPX2, microtubule-associated, homolog (Xenopus laevis) // 20q11.2 // 22974 /// ENST00000340513 // TPX2 // TPX2, microtubule-associated, homolog (Xenopus laevis) // 20q11.2 /…
up	3016211	0.128715	8.69265	2.39904	0.0218714	0.663161	-3.557	NM_006349 // ZNHIT1 // zinc finger, HIT type 1 // 7q22.1 // 10467 /// ENST00000305105 // ZNHIT1 // zinc finger, HIT type 1 // 7q22.1 // 10467 /// BC010454 // ZNHIT1 // zinc finger, HIT type 1 // 7q22.1 // 10467
up	3418111	0.195137	6.06567	2.39545	0.0220555	0.66766	-3.56423	NM_031479 // INHBE // inhibin, beta E // 12q13.3 // 83729 /// ENST00000266646 // INHBE // inhibin, beta E // 12q13.3 // 83729 /// AF412024 // INHBE // inhibin, beta E // 12q13.3 // 83729
down	3387413	-0.250032	7.26069	-2.39369	0.0221464	0.667794	-3.56778	NM_144664 // FAM76B // family with sequence similarity 76, member B // 11q21 // 143684 /// ENST00000358780 // FAM76B // family with sequence similarity 76, member B // 11q21 // 143684 /// BC028727 // FAM76B // family with sequence similarity 76, member B // 11q21 // 143684 /// ENST00000398187 // FAM76B // family with sequence similarity 76, member B // 11q21 // 143684
up	2501544	0.14215	8.52891	2.39209	0.022229	0.667794	-3.57099	NR_003659 // WASH3P // WAS protein family homolog 3 pseudogene // 15q26.3 // 374666 /// NM_182905 // WASH1 // WAS protein family homolog 1 // 9p24.3 // 375690 /// AK292759 // LOC376475 // CXYorf1-related protein // Xq28 // 376475 /// ENST00000285718 // WASH2P // WAS protein family homolog 2 pseudogene // 2q14.1 // 375260 /// ENST00000354296 // WASH3P // WAS protein family homolog 3 pseudogene // …
down	3536336	-0.63361	8.35553	-2.39208	0.0222296	0.667794	-3.57101	NM_005192 // CDKN3 // cyclin-dependent kinase inhibitor 3 (CDK2-associated dual specificity phosphatase) // 14q22 // 1033 /// ENST00000335183 // CDKN3 // cyclin-dependent kinase inhibitor 3 (CDK2-associated dual specificity phosphatase) // 14q22 // 1033 /// L27711 // CDKN3 // cyclin-dependent kinase inhibitor 3 (CDK2-associated dual specificity phosphatase) // 14q22 // 1033 /// ENST00000216414 //…
up	3571810	0.157838	7.43435	2.39192	0.0222382	0.667794	-3.57134	NM_005050 // ABCD4 // ATP-binding cassette, sub-family D (ALD), member 4 // 14q24.3 // 5826 /// NR_003256 // ABCD4 // ATP-binding cassette, sub-family D (ALD), member 4 // 14q24.3 // 5826 /// ENST00000356924 // ABCD4 // ATP-binding cassette, sub-family D (ALD), member 4 // 14q24.3 // 5826 /// AF009746 // ABCD4 // ATP-binding cassette, sub-family D (ALD), member 4 // 14q24.3 // 5826 /// ENST000002…
down	3730240	-0.241464	8.42632	-2.39191	0.0222384	0.667794	-3.57135	NM_006852 // TLK2 // tousled-like kinase 2 // 17q23 // 11011 /// NM_001112707 // TLK2 // tousled-like kinase 2 // 17q23 // 11011 /// ENST00000346027 // TLK2 // tousled-like kinase 2 // 17q23 // 11011 /// ENST00000343388 // TLK2 // tousled-like kinase 2 // 17q23 // 11011 /// ENST00000326270 // TLK2 // tousled-like kinase 2 // 17q23 // 11011 /// BC060511 // TLK2 // tousled-like kinase 2 // 17q23 //…
down	3809826	-0.250826	10.3581	-2.39062	0.0223056	0.66839	-3.57395	NM_005603 // ATP8B1 // ATPase, class I, type 8B, member 1 // 18q21-q22|18q21.31 // 5205 /// ENST00000283684 // ATP8B1 // ATPase, class I, type 8B, member 1 // 18q21-q22|18q21.31 // 5205 /// AF038007 // ATP8B1 // ATPase, class I, type 8B, member 1 // 18q21-q22|18q21.31 // 5205
down	3496916	-0.22518	8.47627	-2.39016	0.0223297	0.66839	-3.57488	NM_180989 // GPR180 // G protein-coupled receptor 180 // 13q32.1 // 160897 /// ENST00000376958 // GPR180 // G protein-coupled receptor 180 // 13q32.1 // 160897 /// AK289850 // GPR180 // G protein-coupled receptor 180 // 13q32.1 // 160897
down	3778823	-0.189723	9.3452	-2.38708	0.0224904	0.672126	-3.58106	NM_003826 // NAPG // N-ethylmaleimide-sensitive factor attachment protein, gamma // 18p11.22 // 8774 /// ENST00000322897 // NAPG // N-ethylmaleimide-sensitive factor attachment protein, gamma // 18p11.22 // 8774 /// U78107 // NAPG // N-ethylmaleimide-sensitive factor attachment protein, gamma // 18p11.22 // 8774
down	3915087	-0.244302	8.64682	-2.38482	0.0226092	0.673503	-3.5856	NM_013396 // USP25 // ubiquitin specific peptidase 25 // 21q11.2 // 29761 /// ENST00000285679 // USP25 // ubiquitin specific peptidase 25 // 21q11.2 // 29761 /// AF170562 // USP25 // ubiquitin specific peptidase 25 // 21q11.2 // 29761 /// ENST00000285681 // USP25 // ubiquitin specific peptidase 25 // 21q11.2 // 29761 /// ENST00000351097 // USP25 // ubiquitin specific peptidase 25 // 21q11.2 // 29…
up	2383356	0.147031	7.69913	2.38441	0.0226306	0.673503	-3.58642	NM_020247 // CABC1 // chaperone, ABC1 activity of bc1 complex homolog (S. pombe) // 1q42.13 // 56997 /// ENST00000366779 // CABC1 // chaperone, ABC1 activity of bc1 complex homolog (S. pombe) // 1q42.13 // 56997 /// ENST00000366777 // CABC1 // chaperone, ABC1 activity of bc1 complex homolog (S. pombe) // 1q42.13 // 56997 /// BC005171 // CABC1 // chaperone, ABC1 activity of bc1 complex homolog (S.…
up	3330965	0.174569	4.24258	2.38415	0.0226445	0.673503	-3.58695	NM_001005204 // OR8U1 // olfactory receptor, family 8, subfamily U, member 1 // 11q11 // 219417 /// NM_001013357 // OR8U9 // olfactory receptor, family 8, subfamily U, member 9 // 11q1 // 504190 /// NM_001013356 // OR8U8 // olfactory receptor, family 8, subfamily U, member 8 // 11q11 // 504189 /// ENST00000302270 // OR8U1 // olfactory receptor, family 8, subfamily U, member 1 // 11q11 // 219417
up	2899152	0.16856	8.43706	2.38293	0.0227087	0.673667	-3.58939	NM_003512 // HIST1H2AC // histone cluster 1, H2ac // 6p21.3 // 8334 /// ENST00000314088 // HIST1H2AC // histone cluster 1, H2ac // 6p21.3 // 8334 /// ENST00000377791 // HIST1H2AC // histone cluster 1, H2ac // 6p21.3 // 8334 /// ENST00000396980 // HIST1H2AC // histone cluster 1, H2ac // 6p21.3 // 8334 /// U90551 // HIST1H2AC // histone cluster 1, H2ac // 6p21.3 // 8334
down	4037903	-0.310649	8.99469	-2.38268	0.022722	0.673667	-3.58989	BC016155 // RHEB // Ras homolog enriched in brain // 7q36 // 6009 /// BC107705 // RHEB // Ras homolog enriched in brain // 7q36 // 6009 /// AK289370 // RHEB // Ras homolog enriched in brain // 7q36 // 6009 /// D78132 // RHEB // Ras homolog enriched in brain // 7q36 // 6009 /// AF148645 // RHEB // Ras homolog enriched in brain // 7q36 // 6009 /// AF493921 // RHEB // Ras homolog enriched in brain /…
up	3435192	0.139801	8.1773	2.38142	0.0227891	0.674311	-3.59243	NM_014938 // MLXIP // MLX interacting protein // 12q24.31 // 22877 /// ENST00000319080 // MLXIP // MLX interacting protein // 12q24.31 // 22877 /// BC151841 // MLXIP // MLX interacting protein // 12q24.31 // 22877 /// ENST00000377037 // MLXIP // MLX interacting protein // 12q24.31 // 22877
up	3050462	0.117873	8.39485	2.38091	0.0228159	0.674311	-3.59344	NM_001001555 // GRB10 // growth factor receptor-bound protein 10 // 7p12-p11.2 // 2887 /// NM_005311 // GRB10 // growth factor receptor-bound protein 10 // 7p12-p11.2 // 2887 /// NM_001001550 // GRB10 // growth factor receptor-bound protein 10 // 7p12-p11.2 // 2887 /// NM_001001549 // GRB10 // growth factor receptor-bound protein 10 // 7p12-p11.2 // 2887 /// ENST00000398810 // GRB10 // growth fac…
up	2351063	0.216137	9.53311	2.37944	0.0228944	0.675565	-3.5964	NM_000757 // CSF1 // colony stimulating factor 1 (macrophage) // 1p21-p13 // 1435 /// NM_172212 // CSF1 // colony stimulating factor 1 (macrophage) // 1p21-p13 // 1435 /// NM_172210 // CSF1 // colony stimulating factor 1 (macrophage) // 1p21-p13 // 1435 /// NM_172211 // CSF1 // colony stimulating factor 1 (macrophage) // 1p21-p13 // 1435 /// ENST00000329608 // CSF1 // colony stimulating factor 1 …
down	3146898	-0.14882	11.401	-2.37642	0.0230554	0.676711	-3.60244	NM_145690 // YWHAZ // tyrosine 3-monooxygenase/tryptophan 5-monooxygenase activation protein, zeta polypeptide // 8q23.1 // 7534 /// NM_003406 // YWHAZ // tyrosine 3-monooxygenase/tryptophan 5-monooxygenase activation protein, zeta polypeptide // 8q23.1 // 7534 /// ENST00000395957 // YWHAZ // tyrosine 3-monooxygenase/tryptophan 5-monooxygenase activation protein, zeta polypeptide // 8q23.1 // 753…
down	3567984	-0.207188	9.37615	-2.37638	0.0230579	0.676711	-3.60253	NM_006246 // PPP2R5E // protein phosphatase 2, regulatory subunit B', epsilon isoform // 14q23.1 // 5529 /// ENST00000337537 // PPP2R5E // protein phosphatase 2, regulatory subunit B', epsilon isoform // 14q23.1 // 5529 /// BC092477 // PPP2R5E // protein phosphatase 2, regulatory subunit B', epsilon isoform // 14q23.1 // 5529
down	3137530	-0.199197	10.2556	-2.37563	0.0230978	0.676711	-3.60402	NM_004318 // ASPH // aspartate beta-hydroxylase // 8q12.1 // 444 /// NM_032468 // ASPH // aspartate beta-hydroxylase // 8q12.1 // 444 /// NM_032466 // ASPH // aspartate beta-hydroxylase // 8q12.1 // 444 /// NM_032467 // ASPH // aspartate beta-hydroxylase // 8q12.1 // 444 /// NM_020164 // ASPH // aspartate beta-hydroxylase // 8q12.1 // 444 /// ENST00000379454 // ASPH // aspartate beta-hydroxylase …
down	3781082	-0.374725	8.60607	-2.37551	0.0231042	0.676711	-3.60426	NM_006938 // SNRPD1 // small nuclear ribonucleoprotein D1 polypeptide 16kDa // 18q11.2 // 6632 /// ENST00000300413 // SNRPD1 // small nuclear ribonucleoprotein D1 polypeptide 16kDa // 18q11.2 // 6632 /// J03798 // SNRPD1 // small nuclear ribonucleoprotein D1 polypeptide 16kDa // 18q11.2 // 6632
down	3192525	-0.136989	8.97253	-2.37533	0.0231141	0.676711	-3.60463	NM_012204 // GTF3C4 // general transcription factor IIIC, polypeptide 4, 90kDa // 9q34.13 // 9329 /// ENST00000372146 // GTF3C4 // general transcription factor IIIC, polypeptide 4, 90kDa // 9q34.13 // 9329 /// BC094774 // GTF3C4 // general transcription factor IIIC, polypeptide 4, 90kDa // 9q34.13 // 9329
down	3497659	-0.181263	9.54538	-2.37369	0.0232022	0.678228	-3.6079	NM_021033 // RAP2A // RAP2A, member of RAS oncogene family // 13q34 // 5911 /// ENST00000245304 // RAP2A // RAP2A, member of RAS oncogene family // 13q34 // 5911 /// BC041333 // RAP2A // RAP2A, member of RAS oncogene family // 13q34 // 5911
up	2602653	0.133008	6.89773	2.36962	0.0234225	0.679371	-3.61603	NM_017933 // PID1 // phosphotyrosine interaction domain containing 1 // 2q36.3 // 55022 /// NM_001100818 // PID1 // phosphotyrosine interaction domain containing 1 // 2q36.3 // 55022 /// ENST00000392054 // PID1 // phosphotyrosine interaction domain containing 1 // 2q36.3 // 55022 /// ENST00000392055 // PID1 // phosphotyrosine interaction domain containing 1 // 2q36.3 // 55022 /// ENST00000343451 …
down	3199662	-0.24627	7.23826	-2.36934	0.0234382	0.679371	-3.61661	BC142985 // C9orf52 // chromosome 9 open reading frame 52 // 9p22.3 // 158219 /// BC038592 // C9orf52 // chromosome 9 open reading frame 52 // 9p22.3 // 158219 /// ENST00000355694 // C9orf52 // chromosome 9 open reading frame 52 // 9p22.3 // 158219 /// ENST00000380850 // C9orf52 // chromosome 9 open reading frame 52 // 9p22.3 // 158219 /// ENST00000297615 // C9orf52 // chromosome 9 open reading f…
up	3968269	0.27147	4.34863	2.36853	0.023482	0.679371	-3.61822	---
up	3590709	0.150977	7.29466	2.3682	0.0235001	0.679371	-3.61888	NR_015346 // LOC100137047-PLA2G4B // hypothetical protein LOC8681 // 15q11.2-q21.3 // 8681 /// NM_005090 // LOC100137047-PLA2G4B // hypothetical protein LOC8681 // 15q11.2-q21.3 // 8681 /// NM_001114632 // LOC100137047 // hypothetical protein LOC100137047 // --- // 100137047 /// ENST00000382448 // LOC100131005 // similar to PLA2G4B protein // 15q15.1 // 100131005 /// ENST00000382448 // LOC1001370…
down	3965314	-0.108816	7.60596	-2.36794	0.023514	0.679371	-3.61939	NM_014577 // BRD1 // bromodomain containing 1 // 22q13.33 // 23774 /// ENST00000216267 // BRD1 // bromodomain containing 1 // 22q13.33 // 23774 /// BC030007 // BRD1 // bromodomain containing 1 // 22q13.33 // 23774 /// ENST00000342989 // BRD1 // bromodomain containing 1 // 22q13.33 // 23774 /// ENST00000358974 // BRD1 // bromodomain containing 1 // 22q13.33 // 23774 /// BC001742 // LOC90834 // hyp…
up	3089285	0.152026	8.12418	2.36757	0.0235346	0.679371	-3.62014	NM_001722 // POLR3D // polymerase (RNA) III (DNA directed) polypeptide D, 44kDa // 8q21 // 661 /// ENST00000306433 // POLR3D // polymerase (RNA) III (DNA directed) polypeptide D, 44kDa // 8q21 // 661 /// ENST00000397802 // POLR3D // polymerase (RNA) III (DNA directed) polypeptide D, 44kDa // 8q21 // 661 /// AK026588 // POLR3D // polymerase (RNA) III (DNA directed) polypeptide D, 44kDa // 8q21 // …
up	2535761	0.204198	9.21946	2.36655	0.0235902	0.679371	-3.62217	NM_002081 // GPC1 // glypican 1 // 2q35-q37 // 2817 /// ENST00000264039 // GPC1 // glypican 1 // 2q35-q37 // 2817 /// X54232 // GPC1 // glypican 1 // 2q35-q37 // 2817
up	3796089	0.150799	4.06458	2.36561	0.0236417	0.679371	-3.62405	AF295726 // C18orf2 // chromosome 18 open reading frame 2 // --- // 56651
up	2562233	0.259063	9.51278	2.36558	0.0236432	0.679371	-3.62411	NM_017750 // RETSAT // retinol saturase (all-trans-retinol 13,14-reductase) // 2p11.2 // 54884 /// ENST00000295802 // RETSAT // retinol saturase (all-trans-retinol 13,14-reductase) // 2p11.2 // 54884 /// BC068517 // RETSAT // retinol saturase (all-trans-retinol 13,14-reductase) // 2p11.2 // 54884 /// ENST00000263854 // RETSAT // retinol saturase (all-trans-retinol 13,14-reductase) // 2p11.2 // 54…
down	2329669	-0.270962	7.55788	-2.36498	0.0236762	0.679371	-3.62531	NM_024772 // ZMYM1 // zinc finger, MYM-type 1 // 1p34.3 // 79830 /// ENST00000359858 // ZMYM1 // zinc finger, MYM-type 1 // 1p34.3 // 79830 /// ENST00000373330 // ZMYM1 // zinc finger, MYM-type 1 // 1p34.3 // 79830 /// BC037313 // ZMYM1 // zinc finger, MYM-type 1 // 1p34.3 // 79830 /// ENST00000373329 // ZMYM1 // zinc finger, MYM-type 1 // 1p34.3 // 79830
down	3685610	-0.147999	8.36989	-2.36368	0.0237478	0.679371	-3.6279	NM_001006634 // ARHGAP17 // Rho GTPase activating protein 17 // 16p12.1 // 55114 /// NM_018054 // ARHGAP17 // Rho GTPase activating protein 17 // 16p12.1 // 55114 /// ENST00000289968 // ARHGAP17 // Rho GTPase activating protein 17 // 16p12.1 // 55114 /// ENST00000303665 // ARHGAP17 // Rho GTPase activating protein 17 // 16p12.1 // 55114 /// BC080195 // ARHGAP17 // Rho GTPase activating protein 17…
down	3383322	-0.243163	7.54272	-2.36278	0.0237973	0.679371	-3.62969	NM_024678 // NARS2 // asparaginyl-tRNA synthetase 2, mitochondrial (putative) // 11q14.1 // 79731 /// ENST00000281038 // NARS2 // asparaginyl-tRNA synthetase 2, mitochondrial (putative) // 11q14.1 // 79731 /// AK056980 // NARS2 // asparaginyl-tRNA synthetase 2, mitochondrial (putative) // 11q14.1 // 79731
up	2401384	0.143636	7.7149	2.36197	0.0238419	0.679371	-3.63131	NM_017707 // DDEFL1 // development and differentiation enhancing factor-like 1 // 1p36.12 // 55616 /// ENST00000336689 // DDEFL1 // development and differentiation enhancing factor-like 1 // 1p36.12 // 55616 /// BC060786 // DDEFL1 // development and differentiation enhancing factor-like 1 // 1p36.12 // 55616 /// ENST00000374579 // DDEFL1 // development and differentiation enhancing factor-like 1 …
down	4004878	-0.245631	7.06548	-2.36172	0.0238559	0.679371	-3.63181	NM_000328 // RPGR // retinitis pigmentosa GTPase regulator // Xp11.4 // 6103 /// NM_001034853 // RPGR // retinitis pigmentosa GTPase regulator // Xp11.4 // 6103 /// ENST00000318842 // RPGR // retinitis pigmentosa GTPase regulator // Xp11.4 // 6103 /// ENST00000378505 // RPGR // retinitis pigmentosa GTPase regulator // Xp11.4 // 6103 /// AK291832 // RPGR // retinitis pigmentosa GTPase regulator //…
down	3806711	-0.274979	9.76871	-2.36063	0.0239164	0.679371	-3.63399	NM_016097 // IER3IP1 // immediate early response 3 interacting protein 1 // 18q12 // 51124 /// ENST00000256433 // IER3IP1 // immediate early response 3 interacting protein 1 // 18q12 // 51124 /// AF164798 // IER3IP1 // immediate early response 3 interacting protein 1 // 18q12 // 51124 /// AK027108 // IER3IP1 // immediate early response 3 interacting protein 1 // 18q12 // 51124
up	3782616	0.139073	4.38731	2.35956	0.0239759	0.679371	-3.63612	NM_144662 // PSMA8 // proteasome (prosome, macropain) subunit, alpha type, 8 // 18q11.2 // 143471 /// NM_001025096 // PSMA8 // proteasome (prosome, macropain) subunit, alpha type, 8 // 18q11.2 // 143471 /// NM_001025097 // PSMA8 // proteasome (prosome, macropain) subunit, alpha type, 8 // 18q11.2 // 143471 /// ENST00000308268 // PSMA8 // proteasome (prosome, macropain) subunit, alpha type, 8 // 1…
down	3284596	-0.158869	8.07039	-2.35906	0.0240033	0.679371	-3.63711	NM_019619 // PARD3 // par-3 partitioning defective 3 homolog (C. elegans) // 10p11.22-p11.21 // 56288 /// ENST00000374789 // PARD3 // par-3 partitioning defective 3 homolog (C. elegans) // 10p11.22-p11.21 // 56288 /// AF196185 // PARD3 // par-3 partitioning defective 3 homolog (C. elegans) // 10p11.22-p11.21 // 56288 /// ENST00000374788 // PARD3 // par-3 partitioning defective 3 homolog (C. elega…
down	3762519	-0.186295	9.07786	-2.35861	0.0240284	0.679371	-3.638	NM_003971 // SPAG9 // sperm associated antigen 9 // 17q21.33 // 9043 /// ENST00000357122 // SPAG9 // sperm associated antigen 9 // 17q21.33 // 9043 /// AY850123 // SPAG9 // sperm associated antigen 9 // 17q21.33 // 9043 /// ENST00000376407 // SPAG9 // sperm associated antigen 9 // 17q21.33 // 9043 /// ENST00000262013 // SPAG9 // sperm associated antigen 9 // 17q21.33 // 9043 /// ENST00000357804 /…
down	3537967	-0.333752	7.80539	-2.35807	0.0240583	0.679371	-3.63908	NM_014749 // KIAA0586 // KIAA0586 // 14q23.1 // 9786 /// ENST00000261244 // KIAA0586 // KIAA0586 // 14q23.1 // 9786 /// ENST00000354386 // KIAA0586 // KIAA0586 // 14q23.1 // 9786 /// AB011158 // KIAA0586 // KIAA0586 // 14q23.1 // 9786
down	3212277	-0.217525	8.9991	-2.35759	0.0240853	0.679371	-3.64004	NM_032307 // C9orf64 // chromosome 9 open reading frame 64 // 9q21.32 // 84267 /// ENST00000376344 // C9orf64 // chromosome 9 open reading frame 64 // 9q21.32 // 84267 /// ENST00000395945 // C9orf64 // chromosome 9 open reading frame 64 // 9q21.32 // 84267 /// ENST00000314700 // C9orf64 // chromosome 9 open reading frame 64 // 9q21.32 // 84267 /// ENST00000376340 // C9orf64 // chromosome 9 open r…
up	2987523	0.141687	9.07671	2.35728	0.0241026	0.679371	-3.64066	NM_018641 // CHST12 // carbohydrate (chondroitin 4) sulfotransferase 12 // 7p22 // 55501 /// ENST00000258711 // CHST12 // carbohydrate (chondroitin 4) sulfotransferase 12 // 7p22 // 55501 /// ENST00000397009 // CHST12 // carbohydrate (chondroitin 4) sulfotransferase 12 // 7p22 // 55501 /// ENST00000397008 // CHST12 // carbohydrate (chondroitin 4) sulfotransferase 12 // 7p22 // 55501 /// BC095492 …
up	2361584	0.11255	10.0365	2.35723	0.0241053	0.679371	-3.64075	NM_144772 // APOA1BP // apolipoprotein A-I binding protein // 1q22-q21.2 // 128240 /// ENST00000368235 // APOA1BP // apolipoprotein A-I binding protein // 1q22-q21.2 // 128240 /// BC100932 // APOA1BP // apolipoprotein A-I binding protein // 1q22-q21.2 // 128240 /// ENST00000368234 // APOA1BP // apolipoprotein A-I binding protein // 1q22-q21.2 // 128240 /// ENST00000368233 // APOA1BP // apolipopro…
up	4001029	0.284508	5.00868	2.35713	0.0241109	0.679371	-3.64095	---
down	3778504	-0.156999	10.8319	-2.3571	0.0241128	0.679371	-3.64102	NM_006868 // RAB31 // RAB31, member RAS oncogene family // 18p11.3 // 11031 /// ENST00000306096 // RAB31 // RAB31, member RAS oncogene family // 18p11.3 // 11031 /// AF183421 // RAB31 // RAB31, member RAS oncogene family // 18p11.3 // 11031
up	3953033	0.184026	8.44418	2.35535	0.0242105	0.681098	-3.6445	NM_022727 // HTF9C // HpaII tiny fragments locus 9C // 22q11.1-22q13|22q11.21 // 27037 /// NM_182984 // HTF9C // HpaII tiny fragments locus 9C // 22q11.1-22q13|22q11.21 // 27037 /// ENST00000252136 // HTF9C // HpaII tiny fragments locus 9C // 22q11.1-22q13|22q11.21 // 27037 /// BC017184 // HTF9C // HpaII tiny fragments locus 9C // 22q11.1-22q13|22q11.21 // 27037
down	3776193	-0.308653	8.89372	-2.35292	0.0243472	0.683914	-3.64933	NM_015295 // SMCHD1 // structural maintenance of chromosomes flexible hinge domain containing 1 // 18p11.32 // 23347 /// BC035774 // SMCHD1 // structural maintenance of chromosomes flexible hinge domain containing 1 // 18p11.32 // 23347
down	3184940	-0.153025	9.73176	-2.35102	0.0244541	0.685292	-3.6531	NM_001017998 // GNG10 // guanine nucleotide binding protein (G protein), gamma 10 // 9q31.3 // 2790 /// ENST00000374293 // GNG10 // guanine nucleotide binding protein (G protein), gamma 10 // 9q31.3 // 2790 /// BC016319 // GNG10 // guanine nucleotide binding protein (G protein), gamma 10 // 9q31.3 // 2790 /// BT007068 // LOC552891 // hypothetical protein LOC552891 // 9q31.3 // 552891 /// BC015391…
down	3376560	-0.182718	10.5017	-2.35055	0.024481	0.685292	-3.65404	NM_015459 // ATL3 // atlastin 3 // 11q13.1 // 25923 /// ENST00000398868 // ATL3 // atlastin 3 // 11q13.1 // 25923 /// ENST00000332645 // ATL3 // atlastin 3 // 11q13.1 // 25923 /// AK097588 // ATL3 // atlastin 3 // 11q13.1 // 25923
down	3128372	-0.236838	10.1374	-2.3493	0.0245514	0.685292	-3.65651	NM_017634 // KCTD9 // potassium channel tetramerisation domain containing 9 // 8p21.1 // 54793 /// ENST00000221200 // KCTD9 // potassium channel tetramerisation domain containing 9 // 8p21.1 // 54793 /// BC068518 // KCTD9 // potassium channel tetramerisation domain containing 9 // 8p21.1 // 54793 /// ENST00000313275 // KCTD9 // potassium channel tetramerisation domain containing 9 // 8p21.1 // 54…
up	2612813	0.228231	7.12048	2.34916	0.0245594	0.685292	-3.65679	NM_015184 // PLCL2 // phospholipase C-like 2 // 3p24.3 // 23228 /// ENST00000285094 // PLCL2 // phospholipase C-like 2 // 3p24.3 // 23228 /// BC036392 // PLCL2 // phospholipase C-like 2 // 3p24.3 // 23228
up	3866135	0.1464	7.80213	2.34881	0.0245794	0.685292	-3.65749	NM_016457 // PRKD2 // protein kinase D2 // 19q13.3 // 25865 /// NM_001079880 // PRKD2 // protein kinase D2 // 19q13.3 // 25865 /// NM_001079881 // PRKD2 // protein kinase D2 // 19q13.3 // 25865 /// NM_001079882 // PRKD2 // protein kinase D2 // 19q13.3 // 25865 /// ENST00000291281 // PRKD2 // protein kinase D2 // 19q13.3 // 25865 /// AK095884 // PRKD2 // protein kinase D2 // 19q13.3 // 25865
up	3421824	0.152685	4.2772	2.34786	0.0246333	0.685774	-3.65937	BC101820 // C12orf28 // chromosome 12 open reading frame 28 // 12q15 // 196446 /// ENST00000299350 // C12orf28 // chromosome 12 open reading frame 28 // 12q15 // 196446 /// AK057785 // C12orf28 // chromosome 12 open reading frame 28 // 12q15 // 196446
up	3683377	0.292494	7.83445	2.34691	0.0246877	0.686267	-3.66127	NM_016235 // GPRC5B // G protein-coupled receptor, family C, group 5, member B // 16p12 // 51704 /// ENST00000300571 // GPRC5B // G protein-coupled receptor, family C, group 5, member B // 16p12 // 51704 /// AF181862 // GPRC5B // G protein-coupled receptor, family C, group 5, member B // 16p12 // 51704
up	3954086	0.105369	9.96301	2.34607	0.0247354	0.686574	-3.66293	NR_003700 // PI4KAP2 // phosphatidylinositol 4-kinase, catalytic, alpha pseudogene 2 // 22q11.21 // 375133 /// NR_003563 // PI4KAP1 // phosphatidylinositol 4-kinase, catalytic, alpha pseudogene 1 // 22q11.21 // 728233 /// CR456378 // PI4KAP2 // phosphatidylinositol 4-kinase, catalytic, alpha pseudogene 2 // 22q11.21 // 375133 /// BC072398 // PI4KAP1 // phosphatidylinositol 4-kinase, catalytic, al…
up	3532793	0.183804	7.12826	2.3452	0.0247856	0.686946	-3.66467	NM_006194 // PAX9 // paired box 9 // 14q12-q13 // 5083 /// ENST00000361487 // PAX9 // paired box 9 // 14q12-q13 // 5083 /// AB248958 // PAX9 // paired box 9 // 14q12-q13 // 5083
down	3160895	-0.333452	7.7933	-2.34306	0.0249082	0.688401	-3.66891	NM_004972 // JAK2 // Janus kinase 2 (a protein tyrosine kinase) // 9p24 // 3717 /// ENST00000381652 // JAK2 // Janus kinase 2 (a protein tyrosine kinase) // 9p24 // 3717 /// AF058925 // JAK2 // Janus kinase 2 (a protein tyrosine kinase) // 9p24 // 3717
down	2895792	-0.241968	6.92796	-2.343	0.0249117	0.688401	-3.66903	NM_152737 // RNF182 // ring finger protein 182 // 6p23 // 221687 /// ENST00000313403 // RNF182 // ring finger protein 182 // 6p23 // 221687 /// BC030666 // RNF182 // ring finger protein 182 // 6p23 // 221687
down	3131916	-0.1817	9.02133	-2.34084	0.025036	0.690815	-3.6733	NM_023034 // WHSC1L1 // Wolf-Hirschhorn syndrome candidate 1-like 1 // 8p11.2 // 54904 /// NM_017778 // WHSC1L1 // Wolf-Hirschhorn syndrome candidate 1-like 1 // 8p11.2 // 54904 /// ENST00000317025 // WHSC1L1 // Wolf-Hirschhorn syndrome candidate 1-like 1 // 8p11.2 // 54904 /// ENST00000316985 // WHSC1L1 // Wolf-Hirschhorn syndrome candidate 1-like 1 // 8p11.2 // 54904 /// AF332469 // WHSC1L1 // …
down	3258168	-0.742182	8.58552	-2.33954	0.0251111	0.691868	-3.67587	NM_004523 // KIF11 // kinesin family member 11 // 10q24.1 // 3832 /// ENST00000260731 // KIF11 // kinesin family member 11 // 10q24.1 // 3832 /// U37426 // KIF11 // kinesin family member 11 // 10q24.1 // 3832
down	3730899	-0.158718	10.1106	-2.33862	0.0251646	0.692322	-3.6777	NM_007372 // DDX42 // DEAD (Asp-Glu-Ala-Asp) box polypeptide 42 // 17q23.3 // 11325 /// NM_203499 // DDX42 // DEAD (Asp-Glu-Ala-Asp) box polypeptide 42 // 17q23.3 // 11325 /// ENST00000359353 // DDX42 // DEAD (Asp-Glu-Ala-Asp) box polypeptide 42 // 17q23.3 // 11325 /// ENST00000389924 // DDX42 // DEAD (Asp-Glu-Ala-Asp) box polypeptide 42 // 17q23.3 // 11325 /// BC093081 // DDX42 // DEAD (Asp-Glu-…
down	3572235	-0.148471	6.82577	-2.33787	0.0252079	0.692495	-3.67918	NM_001040108 // MLH3 // mutL homolog 3 (E. coli) // 14q24.3 // 27030 /// NM_014381 // MLH3 // mutL homolog 3 (E. coli) // 14q24.3 // 27030 /// ENST00000355774 // MLH3 // mutL homolog 3 (E. coli) // 14q24.3 // 27030 /// ENST00000238662 // MLH3 // mutL homolog 3 (E. coli) // 14q24.3 // 27030 /// AF195657 // MLH3 // mutL homolog 3 (E. coli) // 14q24.3 // 27030 /// ENST00000380968 // MLH3 // mutL hom…
up	3535752	0.185209	5.77994	2.33612	0.0253098	0.694276	-3.68264	NM_000953 // PTGDR // prostaglandin D2 receptor (DP) // 14q22.1 // 5729 /// ENST00000306051 // PTGDR // prostaglandin D2 receptor (DP) // 14q22.1 // 5729 /// BC040968 // PTGDR // prostaglandin D2 receptor (DP) // 14q22.1 // 5729
up	3338968	0.189069	8.8411	2.3351	0.0253694	0.694892	-3.68466	NM_018161 // NADSYN1 // NAD synthetase 1 // 11q13.4 // 55191 /// ENST00000319023 // NADSYN1 // NAD synthetase 1 // 11q13.4 // 55191 /// BC003638 // NADSYN1 // NAD synthetase 1 // 11q13.4 // 55191
up	2769063	0.178115	8.35335	2.33189	0.0255576	0.698052	-3.691	NM_022832 // USP46 // ubiquitin specific peptidase 46 // 4q12 // 64854 /// ENST00000226440 // USP46 // ubiquitin specific peptidase 46 // 4q12 // 64854 /// BC037574 // USP46 // ubiquitin specific peptidase 46 // 4q12 // 64854 /// AK096712 // FLJ11850 // hypothetical protein FLJ11850 // 4q11 // 64752
down	3251619	-0.176593	5.64258	-2.33186	0.0255594	0.698052	-3.69106	NM_015901 // NUDT13 // nudix (nucleoside diphosphate linked moiety X)-type motif 13 // 10q22.1 // 25961 /// ENST00000357321 // NUDT13 // nudix (nucleoside diphosphate linked moiety X)-type motif 13 // 10q22.1 // 25961 /// BC031224 // NUDT13 // nudix (nucleoside diphosphate linked moiety X)-type motif 13 // 10q22.1 // 25961 /// ENST00000372997 // NUDT13 // nudix (nucleoside diphosphate linked moie…
down	3719474	-0.232017	7.87723	-2.32866	0.0257484	0.702188	-3.69738	NM_001488 // TADA2L // transcriptional adaptor 2 (ADA2 homolog, yeast)-like // 17q12-q21 // 6871 /// NM_133439 // TADA2L // transcriptional adaptor 2 (ADA2 homolog, yeast)-like // 17q12-q21 // 6871 /// ENST00000394395 // TADA2L // transcriptional adaptor 2 (ADA2 homolog, yeast)-like // 17q12-q21 // 6871 /// ENST00000225396 // TADA2L // transcriptional adaptor 2 (ADA2 homolog, yeast)-like // 17q12…
down	3294499	-0.225347	9.16756	-2.32684	0.0258566	0.704114	-3.70098	NM_021132 // PPP3CB // protein phosphatase 3 (formerly 2B), catalytic subunit, beta isoform // 10q21-q22 // 5532 /// ENST00000360663 // PPP3CB // protein phosphatase 3 (formerly 2B), catalytic subunit, beta isoform // 10q21-q22 // 5532 /// BC028049 // PPP3CB // protein phosphatase 3 (formerly 2B), catalytic subunit, beta isoform // 10q21-q22 // 5532 /// ENST00000394823 // PPP3CB // protein phosph…
up	3971451	0.140849	5.69152	2.32441	0.0260015	0.705768	-3.70577	NM_000444 // PHEX // phosphate regulating endopeptidase homolog, X-linked (hypophosphatemia, vitamin D resistant rickets) // Xp22.2-p22.1 // 5251 /// ENST00000379374 // PHEX // phosphate regulating endopeptidase homolog, X-linked (hypophosphatemia, vitamin D resistant rickets) // Xp22.2-p22.1 // 5251 /// U82970 // PHEX // phosphate regulating endopeptidase homolog, X-linked (hypophosphatemia, vit…
down	3309629	-0.199238	7.67333	-2.32425	0.0260111	0.705768	-3.70608	NM_001033925 // TIAL1 // TIA1 cytotoxic granule-associated RNA binding protein-like 1 // 10q // 7073 /// NM_003252 // TIAL1 // TIA1 cytotoxic granule-associated RNA binding protein-like 1 // 10q // 7073 /// ENST00000369093 // TIAL1 // TIA1 cytotoxic granule-associated RNA binding protein-like 1 // 10q // 7073 /// ENST00000369092 // TIAL1 // TIA1 cytotoxic granule-associated RNA binding protein-li…
down	3538470	-0.240861	9.66659	-2.32392	0.0260306	0.705768	-3.70673	NM_022495 // C14orf135 // chromosome 14 open reading frame 135 // 14q23.1 // 64430 /// ENST00000317623 // LOC100130173 // hypothetical protein LOC100130173 // --- // 100130173 /// ENST00000317623 // C14orf135 // chromosome 14 open reading frame 135 // 14q23.1 // 64430 /// AK095489 // C14orf135 // chromosome 14 open reading frame 135 // 14q23.1 // 64430
up	2875348	0.14675	7.93247	2.32268	0.026105	0.706761	-3.70917	NM_002198 // IRF1 // interferon regulatory factor 1 // 5q31.1 // 3659 /// ENST00000245414 // IRF1 // interferon regulatory factor 1 // 5q31.1 // 3659 /// AB209624 // IRF1 // interferon regulatory factor 1 // 5q31.1 // 3659
down	3150060	-0.141273	10.8922	-2.32194	0.0261496	0.706946	-3.71064	NM_000127 // EXT1 // exostoses (multiple) 1 // 8q24.11-q24.13 // 2131 /// ENST00000378204 // EXT1 // exostoses (multiple) 1 // 8q24.11-q24.13 // 2131 /// BC001174 // EXT1 // exostoses (multiple) 1 // 8q24.11-q24.13 // 2131
down	3593261	-0.188192	10.236	-2.32074	0.0262217	0.707423	-3.713	NM_014335 // EID1 // EP300 interacting inhibitor of differentiation 1 // 15q21.1-q21.2 // 23741 /// AF349444 // EID1 // EP300 interacting inhibitor of differentiation 1 // 15q21.1-q21.2 // 23741
up	3089140	0.125014	8.374	2.32039	0.0262429	0.707423	-3.71369	NM_022749 // RAI16 // retinoic acid induced 16 // 8p21.3 // 64760 /// ENST00000289921 // RAI16 // retinoic acid induced 16 // 8p21.3 // 64760 /// AF495722 // RAI16 // retinoic acid induced 16 // 8p21.3 // 64760 /// ENST00000356512 // RAI16 // retinoic acid induced 16 // 8p21.3 // 64760
up	2333195	0.127105	7.94867	2.31929	0.026309	0.708074	-3.71585	BC151232 // KIAA0467 // KIAA0467 // 1p34.2 // 23334 /// BC052802 // KIAA0467 // KIAA0467 // 1p34.2 // 23334 /// ENST00000396885 // KIAA0467 // KIAA0467 // 1p34.2 // 23334 /// ENST00000372442 // KIAA0467 // KIAA0467 // 1p34.2 // 23334 /// ENST00000343292 // KIAA0467 // KIAA0467 // 1p34.2 // 23334 /// ENST00000372438 // KIAA0467 // KIAA0467 // 1p34.2 // 23334 /// ENST00000372436 // KIAA0467 // KIAA…
up	3396589	0.211927	5.33608	2.31873	0.0263427	0.708074	-3.71694	AK055281 // FLJ30719 // hypothetical protein FLJ30719 // 11q24.2 // 219848
down	3743464	-0.146284	8.72194	-2.31788	0.0263943	0.708442	-3.71862	NM_024297 // PHF23 // PHD finger protein 23 // 17p13.1 // 79142 /// ENST00000320316 // PHF23 // PHD finger protein 23 // 17p13.1 // 79142 /// BC002509 // PHF23 // PHD finger protein 23 // 17p13.1 // 79142 /// AY099328 // PHF23 // PHD finger protein 23 // 17p13.1 // 79142 /// ENST00000043410 // PHF23 // PHD finger protein 23 // 17p13.1 // 79142
up	2607110	0.0909095	12.0434	2.3158	0.0265206	0.710814	-3.72271	NM_005336 // HDLBP // high density lipoprotein binding protein (vigilin) // 2q37.3 // 3069 /// NM_203346 // HDLBP // high density lipoprotein binding protein (vigilin) // 2q37.3 // 3069 /// ENST00000391975 // HDLBP // high density lipoprotein binding protein (vigilin) // 2q37.3 // 3069 /// ENST00000310931 // HDLBP // high density lipoprotein binding protein (vigilin) // 2q37.3 // 3069 /// ENST000…
up	2619120	0.169557	9.05931	2.3146	0.0265934	0.711538	-3.72506	NM_001042646 // TRAK1 // trafficking protein, kinesin binding 1 // 3p25.3-p24.1 // 22906 /// NM_014965 // TRAK1 // trafficking protein, kinesin binding 1 // 3p25.3-p24.1 // 22906 /// ENST00000327628 // TRAK1 // trafficking protein, kinesin binding 1 // 3p25.3-p24.1 // 22906 /// ENST00000396175 // TRAK1 // trafficking protein, kinesin binding 1 // 3p25.3-p24.1 // 22906 /// ENST00000341421 // TRAK1…
down	3742067	-0.20688	9.87294	-2.31388	0.0266374	0.711538	-3.72648	NM_003342 // UBE2G1 // ubiquitin-conjugating enzyme E2G 1 (UBC7 homolog, yeast) // 1q42|17p13.2 // 7326 /// ENST00000254724 // UBE2G1 // ubiquitin-conjugating enzyme E2G 1 (UBC7 homolog, yeast) // 1q42|17p13.2 // 7326 /// BC002775 // UBE2G1 // ubiquitin-conjugating enzyme E2G 1 (UBC7 homolog, yeast) // 1q42|17p13.2 // 7326 /// ENST00000396981 // UBE2G1 // ubiquitin-conjugating enzyme E2G 1 (UBC7 …
down	3573152	-0.196525	9.76526	-2.31217	0.0267421	0.711538	-3.72984	NM_004863 // SPTLC2 // serine palmitoyltransferase, long chain base subunit 2 // 14q24.3-q31 // 9517 /// ENST00000216484 // SPTLC2 // serine palmitoyltransferase, long chain base subunit 2 // 14q24.3-q31 // 9517 /// BC005123 // SPTLC2 // serine palmitoyltransferase, long chain base subunit 2 // 14q24.3-q31 // 9517
up	3048749	0.153272	9.61085	2.31195	0.0267558	0.711538	-3.73027	NM_019082 // DDX56 // DEAD (Asp-Glu-Ala-Asp) box polypeptide 56 // 7p13 // 54606 /// ENST00000258772 // DDX56 // DEAD (Asp-Glu-Ala-Asp) box polypeptide 56 // 7p13 // 54606 /// AK125595 // DDX56 // DEAD (Asp-Glu-Ala-Asp) box polypeptide 56 // 7p13 // 54606
up	3230141	0.178932	7.81989	2.31176	0.0267671	0.711538	-3.73064	NM_017617 // NOTCH1 // Notch homolog 1, translocation-associated (Drosophila) // 9q34.3 // 4851 /// ENST00000277541 // NOTCH1 // Notch homolog 1, translocation-associated (Drosophila) // 9q34.3 // 4851 /// ENST00000371700 // NOTCH1 // Notch homolog 1, translocation-associated (Drosophila) // 9q34.3 // 4851 /// AF308602 // NOTCH1 // Notch homolog 1, translocation-associated (Drosophila) // 9q34.3 …
up	2689042	0.178887	5.4452	2.31162	0.0267759	0.711538	-3.73092	NM_018338 // WDR52 // WD repeat domain 52 // 3q13.2 // 55779 /// ENST00000295868 // WDR52 // WD repeat domain 52 // 3q13.2 // 55779 /// BC101582 // WDR52 // WD repeat domain 52 // 3q13.2 // 55779 /// ENST00000393845 // WDR52 // WD repeat domain 52 // 3q13.2 // 55779 /// ENST00000308346 // WDR52 // WD repeat domain 52 // 3q13.2 // 55779
down	3289031	-0.174361	10.6126	-2.30956	0.0269028	0.713898	-3.73497	NM_006327 // TIMM23 // translocase of inner mitochondrial membrane 23 homolog (yeast) // 10q11.21-q11.23 // 10431 /// ENST00000260867 // TIMM23 // translocase of inner mitochondrial membrane 23 homolog (yeast) // 10q11.21-q11.23 // 10431 /// AY442341 // TIMM23 // translocase of inner mitochondrial membrane 23 homolog (yeast) // 10q11.21-q11.23 // 10431 /// ENST00000374065 // TIMM23 // translocase…
down	3802129	-0.218341	9.86068	-2.3082	0.0269866	0.715108	-3.73763	NM_001007559 // SS18 // synovial sarcoma translocation, chromosome 18 // 18q11.2 // 6760 /// NM_005637 // SS18 // synovial sarcoma translocation, chromosome 18 // 18q11.2 // 6760 /// ENST00000269138 // SS18 // synovial sarcoma translocation, chromosome 18 // 18q11.2 // 6760 /// ENST00000269137 // SS18 // synovial sarcoma translocation, chromosome 18 // 18q11.2 // 6760 /// AK289510 // SS18 // syno…
down	3764933	-0.243842	6.17651	-2.30691	0.0270661	0.716199	-3.74015	NM_016261 // TUBD1 // tubulin, delta 1 // 17q23.1 // 51174 /// ENST00000325752 // TUBD1 // tubulin, delta 1 // 17q23.1 // 51174 /// BC000258 // TUBD1 // tubulin, delta 1 // 17q23.1 // 51174 /// ENST00000340993 // TUBD1 // tubulin, delta 1 // 17q23.1 // 51174 /// ENST00000376094 // TUBD1 // tubulin, delta 1 // 17q23.1 // 51174 /// ENST00000346141 // TUBD1 // tubulin, delta 1 // 17q23.1 // 51174
up	3048373	0.115059	8.05091	2.30601	0.0271225	0.716677	-3.74193	NM_013284 // POLM // polymerase (DNA directed), mu // 7p13 // 27434 /// ENST00000242248 // POLM // polymerase (DNA directed), mu // 7p13 // 27434 /// BC026306 // POLM // polymerase (DNA directed), mu // 7p13 // 27434 /// ENST00000335195 // POLM // polymerase (DNA directed), mu // 7p13 // 27434 /// ENST00000395831 // POLM // polymerase (DNA directed), mu // 7p13 // 27434 /// AK092801 // LOC1001327…
down	2800503	-0.176779	8.91183	-2.30527	0.0271679	0.716677	-3.74336	NM_006999 // POLS // polymerase (DNA directed) sigma // 5p15 // 11044 /// ENST00000230859 // POLS // polymerase (DNA directed) sigma // 5p15 // 11044 /// BC084567 // POLS // polymerase (DNA directed) sigma // 5p15 // 11044
down	3682135	-0.287121	8.67638	-2.30412	0.0272397	0.716677	-3.74562	AY507846 // C16orf63 // chromosome 16 open reading frame 63 // 16p13.11 // 123811 /// BC022321 // C16orf63 // chromosome 16 open reading frame 63 // 16p13.11 // 123811 /// ENST00000255759 // C16orf63 // chromosome 16 open reading frame 63 // 16p13.11 // 123811
down	3512050	-0.229391	5.51336	-2.30394	0.0272511	0.716677	-3.74598	NM_144974 // CCDC122 // coiled-coil domain containing 122 // 13q14.11 // 160857 /// ENST00000379193 // CCDC122 // coiled-coil domain containing 122 // 13q14.11 // 160857 /// ENST00000281508 // CCDC122 // coiled-coil domain containing 122 // 13q14.11 // 160857 /// AK056408 // CCDC122 // coiled-coil domain containing 122 // 13q14.11 // 160857
down	3142519	-0.260072	9.02758	-2.30337	0.0272864	0.716677	-3.74709	NM_024699 // ZFAND1 // zinc finger, AN1-type domain 1 // 8q21.13 // 79752 /// ENST00000220669 // ZFAND1 // zinc finger, AN1-type domain 1 // 8q21.13 // 79752 /// CR457323 // ZFAND1 // zinc finger, AN1-type domain 1 // 8q21.13 // 79752 /// AK225195 // ZFAND1 // zinc finger, AN1-type domain 1 // 8q21.13 // 79752
down	3920566	-0.142509	8.83644	-2.30293	0.027314	0.716677	-3.74795	NM_101395 // DYRK1A // dual-specificity tyrosine-(Y)-phosphorylation regulated kinase 1A // 21q22.13 // 1859 /// NM_130437 // DYRK1A // dual-specificity tyrosine-(Y)-phosphorylation regulated kinase 1A // 21q22.13 // 1859 /// NM_130436 // DYRK1A // dual-specificity tyrosine-(Y)-phosphorylation regulated kinase 1A // 21q22.13 // 1859 /// NM_001396 // DYRK1A // dual-specificity tyrosine-(Y)-phospho…
down	3417583	-0.198705	9.56116	-2.29965	0.0275195	0.719698	-3.75437	NM_002898 // RBMS2 // RNA binding motif, single stranded interacting protein 2 // 12q13.3 // 5939 /// ENST00000262031 // RBMS2 // RNA binding motif, single stranded interacting protein 2 // 12q13.3 // 5939 /// BC027863 // RBMS2 // RNA binding motif, single stranded interacting protein 2 // 12q13.3 // 5939
down	3279058	-0.234578	4.69523	-2.29909	0.0275549	0.719698	-3.75547	NM_001039844 // ACBD7 // acyl-Coenzyme A binding domain containing 7 // 10p13 // 414149 /// ENST00000378211 // ACBD7 // acyl-Coenzyme A binding domain containing 7 // 10p13 // 414149 /// ENST00000325778 // ACBD7 // acyl-Coenzyme A binding domain containing 7 // 10p13 // 414149 /// BC029526 // ACBD7 // acyl-Coenzyme A binding domain containing 7 // 10p13 // 414149
up	3965631	0.1386	7.75107	2.29885	0.0275701	0.719698	-3.75594	NM_020461 // TUBGCP6 // tubulin, gamma complex associated protein 6 // 22q13.31-q13.33 // 85378 /// ENST00000248846 // TUBGCP6 // tubulin, gamma complex associated protein 6 // 22q13.31-q13.33 // 85378 /// AB051456 // TUBGCP6 // tubulin, gamma complex associated protein 6 // 22q13.31-q13.33 // 85378
down	3970476	-0.222077	8.14892	-2.29864	0.027583	0.719698	-3.75634	NM_001037540 // SCML1 // sex comb on midleg-like 1 (Drosophila) // Xp22.2-p22.1 // 6322 /// NM_006746 // SCML1 // sex comb on midleg-like 1 (Drosophila) // Xp22.2-p22.1 // 6322 /// NM_001037535 // SCML1 // sex comb on midleg-like 1 (Drosophila) // Xp22.2-p22.1 // 6322 /// NM_001037536 // SCML1 // sex comb on midleg-like 1 (Drosophila) // Xp22.2-p22.1 // 6322 /// ENST00000380041 // SCML1 // sex co…
down	3320604	-0.247381	8.57642	-2.29749	0.0276558	0.720517	-3.75859	NM_017944 // USP47 // ubiquitin specific peptidase 47 // 11p15.3 // 55031 /// ENST00000339865 // USP47 // ubiquitin specific peptidase 47 // 11p15.3 // 55031 /// ENST00000399455 // USP47 // ubiquitin specific peptidase 47 // 11p15.3 // 55031 /// ENST00000305481 // USP47 // ubiquitin specific peptidase 47 // 11p15.3 // 55031 /// AK092290 // USP47 // ubiquitin specific peptidase 47 // 11p15.3 // 55…
down	3630912	-0.157709	8.32655	-2.29692	0.0276915	0.720517	-3.7597	NM_012403 // ANP32C // acidic (leucine-rich) nuclear phosphoprotein 32 family, member C // 4q32.3 // 23520 /// NM_006305 // ANP32A // acidic (leucine-rich) nuclear phosphoprotein 32 family, member A // 15q22.3-q23 // 8125 /// ENST00000267918 // ANP32A // acidic (leucine-rich) nuclear phosphoprotein 32 family, member A // 15q22.3-q23 // 8125 /// ENST00000330241 // ANP32C // acidic (leucine-rich) n…
up	3444117	0.146886	4.05986	2.2954	0.0277883	0.722033	-3.76268	NM_007333 // KLRC3 // killer cell lectin-like receptor subfamily C, member 3 // 12p13 // 3823 /// NM_002261 // KLRC3 // killer cell lectin-like receptor subfamily C, member 3 // 12p13 // 3823 /// NM_002260 // KLRC2 // killer cell lectin-like receptor subfamily C, member 2 // 12p13 // 3822 /// ENST00000381903 // KLRC3 // killer cell lectin-like receptor subfamily C, member 3 // 12p13 // 3823 /// E…
down	3447129	-0.228888	8.14509	-2.2939	0.0278832	0.723493	-3.7656	BC117143 // KIAA0528 // KIAA0528 // 12p12.1 // 9847 /// BC042498 // KIAA0528 // KIAA0528 // 12p12.1 // 9847 /// AY166851 // KIAA0528 // KIAA0528 // 12p12.1 // 9847 /// ENST00000396028 // KIAA0528 // KIAA0528 // 12p12.1 // 9847 /// ENST00000333957 // KIAA0528 // KIAA0528 // 12p12.1 // 9847 /// BX648560 // KIAA0528 // KIAA0528 // 12p12.1 // 9847
down	3458057	-0.264361	11.1722	-2.293	0.0279409	0.723987	-3.76737	NM_006601 // PTGES3 // prostaglandin E synthase 3 (cytosolic) // 12q13.3|12 // 10728 /// ENST00000262033 // PTGES3 // prostaglandin E synthase 3 (cytosolic) // 12q13.3|12 // 10728 /// AK098214 // PTGES3 // prostaglandin E synthase 3 (cytosolic) // 12q13.3|12 // 10728
down	3342983	-0.225082	8.22358	-2.2916	0.0280302	0.724315	-3.7701	NM_018480 // TMEM126B // transmembrane protein 126B // 11q14.1 // 55863 /// ENST00000393375 // TMEM126B // transmembrane protein 126B // 11q14.1 // 55863 /// BC107900 // TMEM126B // transmembrane protein 126B // 11q14.1 // 55863 /// ENST00000304524 // TMEM126B // transmembrane protein 126B // 11q14.1 // 55863 /// ENST00000358867 // TMEM126B // transmembrane protein 126B // 11q14.1 // 55863
down	3385175	-0.399274	8.26894	-2.29159	0.028031	0.724315	-3.77012	NM_007166 // PICALM // phosphatidylinositol binding clathrin assembly protein // 11q14 // 8301 /// NM_001008660 // PICALM // phosphatidylinositol binding clathrin assembly protein // 11q14 // 8301 /// ENST00000341783 // PICALM // phosphatidylinositol binding clathrin assembly protein // 11q14 // 8301 /// ENST00000349405 // PICALM // phosphatidylinositol binding clathrin assembly protein // 11q14 …
up	3136015	0.260308	7.26091	2.29098	0.0280697	0.724315	-3.7713	NM_152417 // TMEM68 // transmembrane protein 68 // 8q12.1 // 137695 /// ENST00000334667 // TMEM68 // transmembrane protein 68 // 8q12.1 // 137695 /// BC043417 // TMEM68 // transmembrane protein 68 // 8q12.1 // 137695
up	3687452	0.207985	8.52765	2.28955	0.0281614	0.72568	-3.77409	NM_031477 // YPEL3 // yippee-like 3 (Drosophila) // 16p11.2 // 83719 /// ENST00000398841 // YPEL3 // yippee-like 3 (Drosophila) // 16p11.2 // 83719 /// BC050664 // YPEL3 // yippee-like 3 (Drosophila) // 16p11.2 // 83719 /// ENST00000398838 // YPEL3 // yippee-like 3 (Drosophila) // 16p11.2 // 83719 /// ENST00000204279 // YPEL3 // yippee-like 3 (Drosophila) // 16p11.2 // 83719
down	3633522	-0.21855	8.89188	-2.28828	0.0282429	0.72678	-3.77656	NM_005701 // SNUPN // snurportin 1 // 15q24.2 // 10073 /// NM_001042581 // SNUPN // snurportin 1 // 15q24.2 // 10073 /// NM_001042588 // SNUPN // snurportin 1 // 15q24.2 // 10073 /// ENST00000308588 // SNUPN // snurportin 1 // 15q24.2 // 10073 /// ENST00000394932 // SNUPN // snurportin 1 // 15q24.2 // 10073 /// AK054641 // SNUPN // snurportin 1 // 15q24.2 // 10073
down	3478457	-0.196319	9.55141	-2.28644	0.0283615	0.728829	-3.78014	NM_194356 // STX2 // syntaxin 2 // 12q24.33 // 2054 /// NM_001980 // STX2 // syntaxin 2 // 12q24.33 // 2054 /// ENST00000344271 // STX2 // syntaxin 2 // 12q24.33 // 2054 /// ENST00000261653 // STX2 // syntaxin 2 // 12q24.33 // 2054 /// ENST00000392373 // STX2 // syntaxin 2 // 12q24.33 // 2054 /// BC047496 // STX2 // syntaxin 2 // 12q24.33 // 2054
up	3742285	0.176683	5.98039	2.28527	0.0284377	0.729432	-3.78243	NM_022059 // CXCL16 // chemokine (C-X-C motif) ligand 16 // 17p13 // 58191 /// NM_001100812 // CXCL16 // chemokine (C-X-C motif) ligand 16 // 17p13 // 58191 /// ENST00000293778 // CXCL16 // chemokine (C-X-C motif) ligand 16 // 17p13 // 58191 /// AF301016 // CXCL16 // chemokine (C-X-C motif) ligand 16 // 17p13 // 58191
down	3735752	-0.128343	8.81693	-2.28488	0.028463	0.729432	-3.78319	NM_003003 // SEC14L1 // SEC14-like 1 (S. cerevisiae) // 17q25.1-q25.2 // 6397 /// NM_001039573 // SEC14L1 // SEC14-like 1 (S. cerevisiae) // 17q25.1-q25.2 // 6397 /// ENST00000262775 // SEC14L1 // SEC14-like 1 (S. cerevisiae) // 17q25.1-q25.2 // 6397 /// ENST00000392476 // SEC14L1 // SEC14-like 1 (S. cerevisiae) // 17q25.1-q25.2 // 6397 /// D67029 // SEC14L1 // SEC14-like 1 (S. cerevisiae) // 17q…
up	3459722	0.193528	5.2059	2.28278	0.0285991	0.731177	-3.78727	NM_000706 // AVPR1A // arginine vasopressin receptor 1A // 12q14-q15 // 552 /// ENST00000299178 // AVPR1A // arginine vasopressin receptor 1A // 12q14-q15 // 552 /// AY322550 // AVPR1A // arginine vasopressin receptor 1A // 12q14-q15 // 552
up	2754937	0.197736	6.74052	2.28249	0.0286183	0.731177	-3.78784	NM_003265 // TLR3 // toll-like receptor 3 // 4q35 // 7098 /// ENST00000296795 // TLR3 // toll-like receptor 3 // 4q35 // 7098 /// BC094737 // TLR3 // toll-like receptor 3 // 4q35 // 7098
down	2358136	-0.205527	7.47442	-2.28203	0.0286483	0.731177	-3.78874	BC027999 // C1orf51 // chromosome 1 open reading frame 51 // 1q21.2 // 148523 /// ENST00000369095 // C1orf51 // chromosome 1 open reading frame 51 // 1q21.2 // 148523 /// ENST00000290363 // C1orf51 // chromosome 1 open reading frame 51 // 1q21.2 // 148523 /// ENST00000369094 // C1orf51 // chromosome 1 open reading frame 51 // 1q21.2 // 148523 /// ENST00000392890 // C1orf51 // chromosome 1 open re…
up	3136229	0.178863	4.75196	2.28054	0.0287457	0.731378	-3.79164	NM_138969 // RDHE2 // epidermal retinal dehydrogenase 2 // 8q12.1 // 195814 /// ENST00000303749 // RDHE2 // epidermal retinal dehydrogenase 2 // 8q12.1 // 195814 /// BC064525 // RDHE2 // epidermal retinal dehydrogenase 2 // 8q12.1 // 195814 /// ENST00000396721 // RDHE2 // epidermal retinal dehydrogenase 2 // 8q12.1 // 195814
down	3293280	-0.197058	10.2655	-2.28035	0.0287581	0.731378	-3.79201	NM_021129 // PPA1 // pyrophosphatase (inorganic) 1 // 10q11.1-q24 // 5464 /// ENST00000373232 // PPA1 // pyrophosphatase (inorganic) 1 // 10q11.1-q24 // 5464 /// AF092439 // PPA1 // pyrophosphatase (inorganic) 1 // 10q11.1-q24 // 5464 /// ENST00000373230 // PPA1 // pyrophosphatase (inorganic) 1 // 10q11.1-q24 // 5464
up	2514969	0.195099	6.82864	2.28004	0.0287784	0.731378	-3.79261	NM_000817 // GAD1 // glutamate decarboxylase 1 (brain, 67kDa) // 2q31 // 2571 /// NM_013445 // GAD1 // glutamate decarboxylase 1 (brain, 67kDa) // 2q31 // 2571 /// ENST00000358196 // GAD1 // glutamate decarboxylase 1 (brain, 67kDa) // 2q31 // 2571 /// ENST00000375272 // GAD1 // glutamate decarboxylase 1 (brain, 67kDa) // 2q31 // 2571 /// ENST00000344257 // GAD1 // glutamate decarboxylase 1 (brain…
up	3655771	0.192235	6.9164	2.2794	0.0288199	0.731378	-3.79384	NM_181718 // ASPHD1 // aspartate beta-hydroxylase domain containing 1 // 16p11.2 // 253982 /// ENST00000308748 // ASPHD1 // aspartate beta-hydroxylase domain containing 1 // 16p11.2 // 253982 /// BC126321 // ASPHD1 // aspartate beta-hydroxylase domain containing 1 // 16p11.2 // 253982
down	3797015	-0.208419	6.83569	-2.27808	0.028907	0.731378	-3.79642	NM_003409 // ZFP161 // zinc finger protein 161 homolog (mouse) // 18pter-p11.2 // 7541 /// ENST00000357006 // ZFP161 // zinc finger protein 161 homolog (mouse) // 18pter-p11.2 // 7541 /// ENST00000400143 // ZFP161 // zinc finger protein 161 homolog (mouse) // 18pter-p11.2 // 7541 /// D89859 // ZFP161 // zinc finger protein 161 homolog (mouse) // 18pter-p11.2 // 7541
down	3433843	-0.152928	8.44835	-2.27784	0.0289228	0.731378	-3.79688	NM_022491 // SUDS3 // suppressor of defective silencing 3 homolog (S. cerevisiae) // 12q24.23 // 64426 /// ENST00000251152 // SUDS3 // suppressor of defective silencing 3 homolog (S. cerevisiae) // 12q24.23 // 64426 /// BC098404 // SUDS3 // suppressor of defective silencing 3 homolog (S. cerevisiae) // 12q24.23 // 64426 /// ENST00000397564 // SUDS3 // suppressor of defective silencing 3 homolog (…
up	3643347	0.145763	8.16301	2.27664	0.0290013	0.731378	-3.7992	BC001181 // C16orf24 // chromosome 16 open reading frame 24 // 16p13.3 // 65990 /// BC002624 // C16orf24 // chromosome 16 open reading frame 24 // 16p13.3 // 65990 /// ENST00000397619 // C16orf24 // chromosome 16 open reading frame 24 // 16p13.3 // 65990 /// ENST00000219535 // C16orf24 // chromosome 16 open reading frame 24 // 16p13.3 // 65990 /// AK123186 // C16orf24 // chromosome 16 open readin…
up	2622239	0.129133	8.42651	2.27613	0.0290355	0.731378	-3.8002	NM_022064 // RNF123 // ring finger protein 123 // 3p24.3 // 63891 /// ENST00000327697 // RNF123 // ring finger protein 123 // 3p24.3 // 63891 /// ENST00000389066 // RNF123 // ring finger protein 123 // 3p24.3 // 63891 /// AL832138 // RNF123 // ring finger protein 123 // 3p24.3 // 63891
down	3627076	-0.296825	9.99352	-2.2758	0.0290569	0.731378	-3.80083	NM_004330 // BNIP2 // BCL2/adenovirus E1B 19kDa interacting protein 2 // 15q22.2 // 663 /// BC002461 // BNIP2 // BCL2/adenovirus E1B 19kDa interacting protein 2 // 15q22.2 // 663 /// ENST00000267859 // BNIP2 // BCL2/adenovirus E1B 19kDa interacting protein 2 // 15q22.2 // 663
down	3174429	-0.342989	7.20067	-2.27525	0.0290935	0.731378	-3.80191	NM_182505 // C9orf85 // chromosome 9 open reading frame 85 // 9q21.13 // 138241 /// ENST00000334731 // C9orf85 // chromosome 9 open reading frame 85 // 9q21.13 // 138241 /// BC028019 // C9orf85 // chromosome 9 open reading frame 85 // 9q21.13 // 138241 /// ENST00000356065 // C9orf85 // chromosome 9 open reading frame 85 // 9q21.13 // 138241
down	3751463	-0.179677	9.57493	-2.27434	0.0291533	0.731378	-3.80366	NM_020772 // NUFIP2 // nuclear fragile X mental retardation protein interacting protein 2 // 17q11.2 // 57532 /// ENST00000225388 // NUFIP2 // nuclear fragile X mental retardation protein interacting protein 2 // 17q11.2 // 57532 /// AY232289 // NUFIP2 // nuclear fragile X mental retardation protein interacting protein 2 // 17q11.2 // 57532
up	3354719	0.23261	6.01342	2.27267	0.0292642	0.731378	-3.8069	BC036197 // MGC39545 // hypothetical protein LOC403312 // 11q24.2 // 403312 /// ENST00000331122 // MGC39545 // hypothetical protein LOC403312 // 11q24.2 // 403312
down	3718791	-0.184973	8.96596	-2.27265	0.0292655	0.731378	-3.80694	NM_139215 // TAF15 // TAF15 RNA polymerase II, TATA box binding protein (TBP)-associated factor, 68kDa // 17q11.1-q11.2 // 8148 /// NM_003487 // TAF15 // TAF15 RNA polymerase II, TATA box binding protein (TBP)-associated factor, 68kDa // 17q11.1-q11.2 // 8148 /// ENST00000311979 // TAF15 // TAF15 RNA polymerase II, TATA box binding protein (TBP)-associated factor, 68kDa // 17q11.1-q11.2 // 8148 /…
up	4016428	0.220394	6.56315	2.27259	0.0292698	0.731378	-3.80706	NM_032621 // BEX2 // brain expressed X-linked 2 // Xq22 // 84707 /// ENST00000372677 // BEX2 // brain expressed X-linked 2 // Xq22 // 84707 /// ENST00000372674 // BEX2 // brain expressed X-linked 2 // Xq22 // 84707 /// AY833560 // BEX2 // brain expressed X-linked 2 // Xq22 // 84707 /// BC126427 // BEX1 // brain expressed, X-linked 1 // Xq21-q23|Xq22 // 55859
up	2667243	0.348782	5.642	2.27234	0.0292865	0.731378	-3.80755	ENST00000317800 // C3orf53 // chromosome 3 open reading frame 53 // 3p24.1 // 285322 /// AK090970 // C3orf53 // chromosome 3 open reading frame 53 // 3p24.1 // 285322 /// BC128112 // C3orf53 // chromosome 3 open reading frame 53 // 3p24.1 // 285322
up	3596021	0.157047	5.44296	2.27133	0.0293534	0.731378	-3.8095	NM_033195 // LDHAL6B // lactate dehydrogenase A-like 6B // 15q22.2 // 92483 /// ENST00000307144 // LDHAL6B // lactate dehydrogenase A-like 6B // 15q22.2 // 92483 /// AY642121 // LDHAL6B // lactate dehydrogenase A-like 6B // 15q22.2 // 92483
up	2744501	0.173083	7.93297	2.27113	0.0293667	0.731378	-3.80989	NM_012118 // CCRN4L // CCR4 carbon catabolite repression 4-like (S. cerevisiae) // 4q31.1 // 25819 /// ENST00000280614 // CCRN4L // CCR4 carbon catabolite repression 4-like (S. cerevisiae) // 4q31.1 // 25819 /// AF183961 // CCRN4L // CCR4 carbon catabolite repression 4-like (S. cerevisiae) // 4q31.1 // 25819
down	4028568	-0.153842	6.14713	-2.27085	0.0293852	0.731378	-3.81043	NM_003411 // ZFY // zinc finger protein, Y-linked // Yp11.3 // 7544 /// BC114960 // ZFY // zinc finger protein, Y-linked // Yp11.3 // 7544 /// ENST00000379183 // ZFY // zinc finger protein, Y-linked // Yp11.3 // 7544 /// ENST00000155093 // LOC100130829 // hypothetical protein LOC100130829 // --- // 100130829 /// ENST00000155093 // ZFY // zinc finger protein, Y-linked // Yp11.3 // 7544 /// ENST000…
down	3376556	-0.202175	12.1026	-2.27034	0.0294195	0.731378	-3.81142	AK090822 // ATL3 // atlastin 3 // 11q13.1 // 25923
down	3716664	-0.243554	8.29811	-2.26902	0.029508	0.731378	-3.81398	BC047718 // SUZ12P // suppressor of zeste 12 homolog pseudogene // 17q11.2 // 440423
up	4031629	0.151039	4.38983	2.26896	0.0295122	0.731378	-3.8141	NM_152585 // RBMY1F // RNA binding motif protein, Y-linked, family 1, member F // Yq11.223 // 159163 /// NM_001006117 // RBMY1J // RNA binding motif protein, Y-linked, family 1, member J // Yq11.223 // 378951 /// NM_005058 // RBMY1A1 // RNA binding motif protein, Y-linked, family 1, member A1 // Yq11.223 // 5940 /// NM_001006121 // RBMY1B // RNA binding motif protein, Y-linked, family 1, member B…
up	3194613	0.133882	7.89936	2.26809	0.02957	0.731378	-3.81577	NM_032928 // TMEM141 // transmembrane protein 141 // 9q34.3 // 85014 /// ENST00000371683 // TMEM141 // transmembrane protein 141 // 9q34.3 // 85014 /// BC007834 // TMEM141 // transmembrane protein 141 // 9q34.3 // 85014
down	3988874	-0.215299	9.68347	-2.26742	0.0296149	0.731378	-3.81707	NM_003336 // UBE2A // ubiquitin-conjugating enzyme E2A (RAD6 homolog) // Xq24-q25 // 7319 /// NM_181762 // UBE2A // ubiquitin-conjugating enzyme E2A (RAD6 homolog) // Xq24-q25 // 7319 /// NM_181777 // UBE2A // ubiquitin-conjugating enzyme E2A (RAD6 homolog) // Xq24-q25 // 7319 /// ENST00000371558 // UBE2A // ubiquitin-conjugating enzyme E2A (RAD6 homolog) // Xq24-q25 // 7319 /// ENST00000346330 /…
down	3502497	-0.162642	9.30511	-2.26737	0.0296187	0.731378	-3.81718	NM_001008895 // CUL4A // cullin 4A // 13q34 // 8451 /// NM_003589 // CUL4A // cullin 4A // 13q34 // 8451 /// ENST00000375441 // CUL4A // cullin 4A // 13q34 // 8451 /// ENST00000326335 // CUL4A // cullin 4A // 13q34 // 8451 /// ENST00000375440 // CUL4A // cullin 4A // 13q34 // 8451 /// AF077188 // CUL4A // cullin 4A // 13q34 // 8451
down	3442322	-0.461478	8.69015	-2.26715	0.0296335	0.731378	-3.81761	NM_031299 // CDCA3 // cell division cycle associated 3 // 12p13 // 83461 /// ENST00000229265 // CDCA3 // cell division cycle associated 3 // 12p13 // 83461 /// BC036512 // CDCA3 // cell division cycle associated 3 // 12p13 // 83461
down	3142485	-0.270248	9.12106	-2.26442	0.0298176	0.734951	-3.82289	NM_001010893 // SLC10A5 // solute carrier family 10 (sodium/bile acid cotransporter family), member 5 // 8q21.13 // 347051 /// NM_005536 // IMPA1 // inositol(myo)-1(or 4)-monophosphatase 1 // 8q21.13-q21.3 // 3612 /// ENST00000256108 // IMPA1 // inositol(myo)-1(or 4)-monophosphatase 1 // 8q21.13-q21.3 // 3612 /// ENST00000379063 // SLC10A5 // solute carrier family 10 (sodium/bile acid cotransport…
up	3215570	0.202054	5.86948	2.26329	0.0298938	0.735847	-3.82507	NM_000507 // FBP1 // fructose-1,6-bisphosphatase 1 // 9q22.3 // 2203 /// ENST00000375326 // FBP1 // fructose-1,6-bisphosphatase 1 // 9q22.3 // 2203 /// BC012927 // FBP1 // fructose-1,6-bisphosphatase 1 // 9q22.3 // 2203
up	3491409	0.239982	5.18377	2.26272	0.0299326	0.735847	-3.82617	BC120931 // FLJ40296 // FLJ40296 protein // 13q21.1 // 122183 /// AK097615 // FLJ40296 // FLJ40296 protein // 13q21.1 // 122183 /// ENST00000377925 // FLJ40296 // FLJ40296 protein // 13q21.1 // 122183 /// ENST00000377925 // LOC729233 // hypothetical LOC729233 // 13q21.1 // 729233 /// ENST00000377925 // LOC729240 // hypothetical LOC729240 // 13q21.1 // 729240 /// ENST00000377925 // LOC729246 // hy…
down	3471300	-0.171073	8.42884	-2.25928	0.0301665	0.73825	-3.83281	NM_139283 // PPTC7 // PTC7 protein phosphatase homolog (S. cerevisiae) // 12q24.11 // 160760 /// ENST00000354300 // PPTC7 // PTC7 protein phosphatase homolog (S. cerevisiae) // 12q24.11 // 160760 /// AF385435 // PPTC7 // PTC7 protein phosphatase homolog (S. cerevisiae) // 12q24.11 // 160760 /// ENST00000358937 // PPTC7 // PTC7 protein phosphatase homolog (S. cerevisiae) // 12q24.11 // 160760
down	3331926	-0.240216	9.47718	-2.2573	0.030302	0.73825	-3.83663	NM_022074 // FAM111A // family with sequence similarity 111, member A // 11q12.1 // 63901 /// NM_198847 // FAM111A // family with sequence similarity 111, member A // 11q12.1 // 63901 /// ENST00000361723 // FAM111A // family with sequence similarity 111, member A // 11q12.1 // 63901 /// ENST00000395062 // FAM111A // family with sequence similarity 111, member A // 11q12.1 // 63901 /// AK092237 //…
up	2437412	0.213875	6.01272	2.2572	0.0303089	0.73825	-3.83682	BC062571 // C1orf104 // chromosome 1 open reading frame 104 // 1q22 // 284618
up	3251023	0.13352	7.05033	2.2556	0.0304191	0.73825	-3.83992	NM_018344 // SLC29A3 // solute carrier family 29 (nucleoside transporters), member 3 // 10q22.1 // 55315 /// ENST00000394967 // SLC29A3 // solute carrier family 29 (nucleoside transporters), member 3 // 10q22.1 // 55315 /// AY358686 // SLC29A3 // solute carrier family 29 (nucleoside transporters), member 3 // 10q22.1 // 55315 /// ENST00000373189 // SLC29A3 // solute carrier family 29 (nucleoside …
down	3699707	-0.167647	8.37373	-2.25535	0.0304363	0.73825	-3.8404	NM_012091 // ADAT1 // adenosine deaminase, tRNA-specific 1 // 16q23.1 // 23536 /// ENST00000307921 // ADAT1 // adenosine deaminase, tRNA-specific 1 // 16q23.1 // 23536 /// AK001687 // ADAT1 // adenosine deaminase, tRNA-specific 1 // 16q23.1 // 23536
down	3706753	-0.265097	7.18038	-2.25471	0.0304802	0.73825	-3.84163	NM_031965 // GSG2 // germ cell associated 2 (haspin) // 17p13 // 83903 /// ENST00000325418 // GSG2 // germ cell associated 2 (haspin) // 17p13 // 83903 /// AF289865 // GSG2 // germ cell associated 2 (haspin) // 17p13 // 83903
up	2931090	0.193772	6.83801	2.25451	0.0304942	0.73825	-3.84202	NM_030949 // PPP1R14C // protein phosphatase 1, regulatory (inhibitor) subunit 14C // 6q24.3-q25.3 // 81706 /// ENST00000361131 // PPP1R14C // protein phosphatase 1, regulatory (inhibitor) subunit 14C // 6q24.3-q25.3 // 81706 /// AF407165 // PPP1R14C // protein phosphatase 1, regulatory (inhibitor) subunit 14C // 6q24.3-q25.3 // 81706
down	3534866	-0.257839	8.28808	-2.25413	0.0305202	0.73825	-3.84275	NM_002408 // MGAT2 // mannosyl (alpha-1,6-)-glycoprotein beta-1,2-N-acetylglucosaminyltransferase // 14q21 // 4247 /// ENST00000305386 // MGAT2 // mannosyl (alpha-1,6-)-glycoprotein beta-1,2-N-acetylglucosaminyltransferase // 14q21 // 4247 /// BC006390 // MGAT2 // mannosyl (alpha-1,6-)-glycoprotein beta-1,2-N-acetylglucosaminyltransferase // 14q21 // 4247
down	2491615	-0.178712	10.8491	-2.25392	0.0305348	0.73825	-3.84315	NM_005911 // MAT2A // methionine adenosyltransferase II, alpha // 2p11.2 // 4144 /// ENST00000306434 // MAT2A // methionine adenosyltransferase II, alpha // 2p11.2 // 4144 /// BC001686 // MAT2A // methionine adenosyltransferase II, alpha // 2p11.2 // 4144
up	3064591	0.14806	9.24643	2.25311	0.0305904	0.73825	-3.8447	NM_016068 // FIS1 // fission 1 (mitochondrial outer membrane) homolog (S. cerevisiae) // 7q22.1 // 51024 /// ENST00000223136 // FIS1 // fission 1 (mitochondrial outer membrane) homolog (S. cerevisiae) // 7q22.1 // 51024 /// AF151893 // FIS1 // fission 1 (mitochondrial outer membrane) homolog (S. cerevisiae) // 7q22.1 // 51024
up	2712754	0.127595	9.64708	2.2529	0.0306052	0.73825	-3.84511	NM_005017 // PCYT1A // phosphate cytidylyltransferase 1, choline, alpha // 3q29 // 5130 /// ENST00000292823 // PCYT1A // phosphate cytidylyltransferase 1, choline, alpha // 3q29 // 5130 /// BC046355 // PCYT1A // phosphate cytidylyltransferase 1, choline, alpha // 3q29 // 5130
down	3518977	-0.253815	8.58764	-2.25233	0.0306448	0.73825	-3.84622	NM_024546 // RNF219 // ring finger protein 219 // 13q31.1 // 79596 /// ENST00000282003 // RNF219 // ring finger protein 219 // 13q31.1 // 79596 /// AK098640 // RNF219 // ring finger protein 219 // 13q31.1 // 79596
down	3882854	-0.180537	9.53755	-2.25212	0.0306593	0.73825	-3.84662	NM_031483 // ITCH // itchy E3 ubiquitin protein ligase homolog (mouse) // 20q11.22-q11.23 // 83737 /// ENST00000374864 // ITCH // itchy E3 ubiquitin protein ligase homolog (mouse) // 20q11.22-q11.23 // 83737 /// BC011571 // ITCH // itchy E3 ubiquitin protein ligase homolog (mouse) // 20q11.22-q11.23 // 83737 /// ENST00000262650 // ITCH // itchy E3 ubiquitin protein ligase homolog (mouse) // 20q11…
down	3980560	-0.549624	8.28273	-2.25161	0.0306947	0.73825	-3.8476	NM_012310 // KIF4A // kinesin family member 4A // Xq13.1 // 24137 /// NM_001099293 // KIF4B // kinesin family member 4B // 5q33.1 // 285643 /// ENST00000374403 // KIF4A // kinesin family member 4A // Xq13.1 // 24137 /// AF071592 // KIF4A // kinesin family member 4A // Xq13.1 // 24137 /// ENST00000374388 // KIF4A // kinesin family member 4A // Xq13.1 // 24137
down	3493448	-0.326773	6.66253	-2.25033	0.0307833	0.73825	-3.85006	NM_006346 // PIBF1 // progesterone immunomodulatory binding factor 1 // 13q22.1 // 10464 /// ENST00000326291 // PIBF1 // progesterone immunomodulatory binding factor 1 // 13q22.1 // 10464 /// AF330046 // PIBF1 // progesterone immunomodulatory binding factor 1 // 13q22.1 // 10464 /// ENST00000397941 // PIBF1 // progesterone immunomodulatory binding factor 1 // 13q22.1 // 10464
down	3666732	-0.164757	11.8864	-2.25033	0.0307837	0.73825	-3.85007	NM_030579 // CYB5B // cytochrome b5 type B (outer mitochondrial membrane) // 16q22.1 // 80777 /// ENST00000307892 // CYB5B // cytochrome b5 type B (outer mitochondrial membrane) // 16q22.1 // 80777 /// BC014431 // CYB5B // cytochrome b5 type B (outer mitochondrial membrane) // 16q22.1 // 80777 /// ENST00000393753 // CYB5B // cytochrome b5 type B (outer mitochondrial membrane) // 16q22.1 // 80777
down	3310479	-0.168452	8.22414	-2.25021	0.0307917	0.73825	-3.85029	NM_017615 // NSMCE4A // non-SMC element 4 homolog A (S. cerevisiae) // 10q26.13 // 54780 /// ENST00000369023 // NSMCE4A // non-SMC element 4 homolog A (S. cerevisiae) // 10q26.13 // 54780 /// AF258584 // NSMCE4A // non-SMC element 4 homolog A (S. cerevisiae) // 10q26.13 // 54780 /// ENST00000369017 // NSMCE4A // non-SMC element 4 homolog A (S. cerevisiae) // 10q26.13 // 54780
down	3141809	-0.298065	7.71449	-2.24846	0.0309138	0.73825	-3.85366	NM_014018 // MRPS28 // mitochondrial ribosomal protein S28 // 8q21.1-q21.2 // 28957 /// ENST00000276585 // MRPS28 // mitochondrial ribosomal protein S28 // 8q21.1-q21.2 // 28957 /// BC010150 // MRPS28 // mitochondrial ribosomal protein S28 // 8q21.1-q21.2 // 28957 /// EF152584 // TPD52 // tumor protein D52 // 8q21 // 7163
down	3875242	-0.222804	8.52442	-2.24819	0.0309325	0.73825	-3.85418	NM_019095 // CRLS1 // cardiolipin synthase 1 // 20p13-p12.3 // 54675 /// ENST00000378863 // CRLS1 // cardiolipin synthase 1 // 20p13-p12.3 // 54675 /// AF241784 // CRLS1 // cardiolipin synthase 1 // 20p13-p12.3 // 54675 /// ENST00000378868 // CRLS1 // cardiolipin synthase 1 // 20p13-p12.3 // 54675
down	3523855	-0.36216	6.69224	-2.24743	0.0309858	0.73825	-3.85564	BC015148 // C13orf27 // chromosome 13 open reading frame 27 // 13q33.1 // 93081 /// ENST00000376031 // C13orf27 // chromosome 13 open reading frame 27 // 13q33.1 // 93081 /// ENST00000376032 // C13orf27 // chromosome 13 open reading frame 27 // 13q33.1 // 93081 /// ENST00000376019 // C13orf27 // chromosome 13 open reading frame 27 // 13q33.1 // 93081 /// ENST00000376029 // C13orf27 // chromosome …
down	3182199	-0.281356	9.90509	-2.24607	0.0310813	0.73825	-3.85827	AY598327 // C9orf30 // chromosome 9 open reading frame 30 // 9q31.1 // 91283 /// ENST00000374887 // TMEFF1 // transmembrane protein with EGF-like and two follistatin-like domains 1 // 9q31 // 8577 /// ENST00000374887 // C9orf30 // chromosome 9 open reading frame 30 // 9q31.1 // 91283 /// ENST00000395067 // TMEFF1 // transmembrane protein with EGF-like and two follistatin-like domains 1 // 9q31 //…
up	2714025	0.104251	8.67809	2.24595	0.0310892	0.73825	-3.85848	NM_017733 // PIGG // phosphatidylinositol glycan anchor biosynthesis, class G // 4p16.3 // 54872 /// ENST00000310340 // PIGG // phosphatidylinositol glycan anchor biosynthesis, class G // 4p16.3 // 54872 /// AB162713 // PIGG // phosphatidylinositol glycan anchor biosynthesis, class G // 4p16.3 // 54872 /// ENST00000383028 // PIGG // phosphatidylinositol glycan anchor biosynthesis, class G // 4p16…
up	3680130	0.138666	8.18185	2.24574	0.0311041	0.73825	-3.85889	NM_014015 // DEXI // dexamethasone-induced transcript // 16p13.13 // 28955 /// ENST00000331808 // DEXI // dexamethasone-induced transcript // 16p13.13 // 28955 /// BC037569 // DEXI // dexamethasone-induced transcript // 16p13.13 // 28955
up	2359885	0.152452	7.77383	2.24507	0.0311512	0.73825	-3.86018	NM_024330 // SLC27A3 // solute carrier family 27 (fatty acid transporter), member 3 // 1q21.3 // 11000 /// ENST00000271857 // SLC27A3 // solute carrier family 27 (fatty acid transporter), member 3 // 1q21.3 // 11000 /// ENST00000368661 // SLC27A3 // solute carrier family 27 (fatty acid transporter), member 3 // 1q21.3 // 11000 /// ENST00000368660 // SLC27A3 // solute carrier family 27 (fatty acid…
down	3543756	-0.315582	5.95598	-2.24479	0.0311711	0.73825	-3.86072	NM_031427 // DNAL1 // dynein, axonemal, light chain 1 // 14q24.3 // 83544 /// ENST00000311089 // DNAL1 // dynein, axonemal, light chain 1 // 14q24.3 // 83544 /// BC005343 // DNAL1 // dynein, axonemal, light chain 1 // 14q24.3 // 83544
down	3921391	-0.182935	10.0737	-2.2447	0.0311771	0.73825	-3.86088	NM_004627 // WRB // tryptophan rich basic protein // 21q22.3 // 7485 /// ENST00000333781 // WRB // tryptophan rich basic protein // 21q22.3 // 7485 /// ENST00000380713 // WRB // tryptophan rich basic protein // 21q22.3 // 7485 /// BC111393 // WRB // tryptophan rich basic protein // 21q22.3 // 7485
down	3864921	-0.180509	8.10728	-2.24447	0.0311938	0.73825	-3.86134	NM_013256 // ZNF180 // zinc finger protein 180 // 19q13.2 // 7733 /// ENST00000221327 // ZNF180 // zinc finger protein 180 // 19q13.2 // 7733 /// ENST00000391956 // ZNF180 // zinc finger protein 180 // 19q13.2 // 7733 /// BC051903 // ZNF180 // zinc finger protein 180 // 19q13.2 // 7733
up	2719792	0.140482	7.13488	2.24432	0.031204	0.73825	-3.86162	ENST00000309788 // FLJ39653 // hypothetical FLJ39653 // 4p15.32 // 202020 /// AK096972 // FLJ39653 // hypothetical FLJ39653 // 4p15.32 // 202020 /// BC010030 // FLJ39653 // hypothetical FLJ39653 // 4p15.32 // 202020
up	3339722	0.215628	6.91015	2.24379	0.0312417	0.73825	-3.86265	NM_176072 // P2RY2 // purinergic receptor P2Y, G-protein coupled, 2 // 11q13.5-q14.1 // 5029 /// NM_002564 // P2RY2 // purinergic receptor P2Y, G-protein coupled, 2 // 11q13.5-q14.1 // 5029 /// NM_176071 // P2RY2 // purinergic receptor P2Y, G-protein coupled, 2 // 11q13.5-q14.1 // 5029 /// ENST00000311131 // P2RY2 // purinergic receptor P2Y, G-protein coupled, 2 // 11q13.5-q14.1 // 5029 /// ENST0…
down	3590014	-0.61747	8.23988	-2.24339	0.0312697	0.73825	-3.86341	NM_170589 // CASC5 // cancer susceptibility candidate 5 // 15q14 // 57082 /// NM_144508 // CASC5 // cancer susceptibility candidate 5 // 15q14 // 57082 /// ENST00000346991 // CASC5 // cancer susceptibility candidate 5 // 15q14 // 57082 /// ENST00000399668 // CASC5 // cancer susceptibility candidate 5 // 15q14 // 57082 /// AF173994 // CASC5 // cancer susceptibility candidate 5 // 15q14 // 57082 //…
down	3723120	-0.261117	7.09696	-2.24332	0.0312742	0.73825	-3.86353	BC033660 // DBF4B // DBF4 homolog B (S. cerevisiae) // 17q21.31|17q21 // 80174
down	3882012	-0.147398	7.04428	-2.24301	0.0312964	0.73825	-3.86414	NM_006892 // DNMT3B // DNA (cytosine-5-)-methyltransferase 3 beta // 20q11.2 // 1789 /// NM_175848 // DNMT3B // DNA (cytosine-5-)-methyltransferase 3 beta // 20q11.2 // 1789 /// NM_175850 // DNMT3B // DNA (cytosine-5-)-methyltransferase 3 beta // 20q11.2 // 1789 /// NM_175849 // DNMT3B // DNA (cytosine-5-)-methyltransferase 3 beta // 20q11.2 // 1789 /// ENST00000328111 // DNMT3B // DNA (cytosine-…
down	3692895	-0.156585	10.8993	-2.2425	0.0313326	0.73825	-3.86512	NM_007006 // NUDT21 // nudix (nucleoside diphosphate linked moiety X)-type motif 21 // 16q13 // 11051 /// ENST00000300291 // NUDT21 // nudix (nucleoside diphosphate linked moiety X)-type motif 21 // 16q13 // 11051 /// BX537360 // NUDT21 // nudix (nucleoside diphosphate linked moiety X)-type motif 21 // 16q13 // 11051 /// ENST00000379837 // NUDT21 // nudix (nucleoside diphosphate linked moiety X)-…
down	3526378	-0.208536	8.93896	-2.24101	0.0314376	0.739191	-3.86797	NM_018386 // PCID2 // PCI domain containing 2 // 13q34 // 55795 /// ENST00000246505 // PCID2 // PCI domain containing 2 // 13q34 // 55795 /// BC031246 // PCID2 // PCI domain containing 2 // 13q34 // 55795 /// ENST00000375457 // PCID2 // PCI domain containing 2 // 13q34 // 55795 /// ENST00000337344 // PCID2 // PCI domain containing 2 // 13q34 // 55795 /// ENST00000375477 // PCID2 // PCI domain con…
down	3449957	-0.162087	10.9204	-2.24082	0.0314516	0.739191	-3.86835	BC108701 // H3F3B // H3 histone, family 3B (H3.3B) // 17q25 // 3021 /// NM_001013699 // LOC440093 // histone H3-like // 12p11.21 // 440093 /// ENST00000340398 // LOC440093 // histone H3-like // 12p11.21 // 440093 /// BC066906 // LOC440093 // histone H3-like // 12p11.21 // 440093
up	3978155	0.202586	6.6957	2.23671	0.0317436	0.744277	-3.87621	NM_018969 // GPR173 // G protein-coupled receptor 173 // Xp11 // 54328 /// ENST00000332582 // GPR173 // G protein-coupled receptor 173 // Xp11 // 54328 /// ENST00000375466 // GPR173 // G protein-coupled receptor 173 // Xp11 // 54328 /// BC009861 // GPR173 // G protein-coupled receptor 173 // Xp11 // 54328
up	2889916	0.170566	10.1281	2.23666	0.0317476	0.744277	-3.87632	NM_014244 // ADAMTS2 // ADAM metallopeptidase with thrombospondin type 1 motif, 2 // 5qter // 9509 /// NM_021599 // ADAMTS2 // ADAM metallopeptidase with thrombospondin type 1 motif, 2 // 5qter // 9509 /// ENST00000251582 // ADAMTS2 // ADAM metallopeptidase with thrombospondin type 1 motif, 2 // 5qter // 9509 /// ENST00000274609 // ADAMTS2 // ADAM metallopeptidase with thrombospondin type 1 motif…
up	2688499	0.203129	6.5948	2.23411	0.03193	0.744388	-3.88119	NM_024508 // ZBED2 // zinc finger, BED-type containing 2 // 3q13.13 // 79413 /// ENST00000317012 // ZBED2 // zinc finger, BED-type containing 2 // 3q13.13 // 79413 /// ENST00000383685 // ZBED2 // zinc finger, BED-type containing 2 // 3q13.13 // 79413 /// BC071956 // ZBED2 // zinc finger, BED-type containing 2 // 3q13.13 // 79413
down	3483159	-0.233301	8.76729	-2.23289	0.032018	0.744388	-3.88353	NM_175854 // PAN3 // PAN3 polyA specific ribonuclease subunit homolog (S. cerevisiae) // 13q12.2 // 255967 /// ENST00000399613 // PAN3 // PAN3 polyA specific ribonuclease subunit homolog (S. cerevisiae) // 13q12.2 // 255967 /// ENST00000282391 // PAN3 // PAN3 polyA specific ribonuclease subunit homolog (S. cerevisiae) // 13q12.2 // 255967 /// BC128179 // PAN3 // PAN3 polyA specific ribonuclease s…
down	3542689	-0.187197	9.65297	-2.23269	0.0320323	0.744388	-3.88391	NM_014982 // PCNX // pecanex homolog (Drosophila) // 14q24.2 // 22990 /// ENST00000304743 // PCNX // pecanex homolog (Drosophila) // 14q24.2 // 22990 /// AF233450 // PCNX // pecanex homolog (Drosophila) // 14q24.2 // 22990 /// ENST00000238570 // PCNX // pecanex homolog (Drosophila) // 14q24.2 // 22990
down	3928866	-0.168197	8.38269	-2.23223	0.0320657	0.744388	-3.8848	NM_020706 // SFRS15 // splicing factor, arginine/serine-rich 15 // 21q22.1 // 57466 /// ENST00000286835 // SFRS15 // splicing factor, arginine/serine-rich 15 // 21q22.1 // 57466 /// BC014921 // SFRS15 // splicing factor, arginine/serine-rich 15 // 21q22.1 // 57466 /// ENST00000399804 // SFRS15 // splicing factor, arginine/serine-rich 15 // 21q22.1 // 57466
up	3527377	0.178003	4.60636	2.23201	0.0320813	0.744388	-3.88521	NM_001004480 // OR11H6 // olfactory receptor, family 11, subfamily H, member 6 // 14q11.2 // 122748 /// ENST00000315519 // OR11H6 // olfactory receptor, family 11, subfamily H, member 6 // 14q11.2 // 122748
up	2599536	0.137414	8.65068	2.23139	0.032126	0.744388	-3.8864	NM_022453 // RNF25 // ring finger protein 25 // 2q35 // 64320 /// ENST00000295704 // RNF25 // ring finger protein 25 // 2q35 // 64320 /// BC015612 // RNF25 // ring finger protein 25 // 2q35 // 64320
up	3554442	0.229964	6.21615	2.23137	0.0321281	0.744388	-3.88645	BC041036 // MGC23270 // hypothetical LOC196872 // 14q32.33 // 196872 /// ENST00000359547 // MGC23270 // hypothetical LOC196872 // 14q32.33 // 196872 /// AK095404 // MGC23270 // hypothetical LOC196872 // 14q32.33 // 196872
down	3365776	-0.390608	6.79445	-2.23026	0.0322078	0.744388	-3.88856	NM_024680 // E2F8 // E2F transcription factor 8 // 11p15.1 // 79733 /// ENST00000250024 // E2F8 // E2F transcription factor 8 // 11p15.1 // 79733 /// AK292688 // E2F8 // E2F transcription factor 8 // 11p15.1 // 79733 /// ENST00000396159 // E2F8 // E2F transcription factor 8 // 11p15.1 // 79733 /// AB231781 // E2F8 // E2F transcription factor 8 // 11p15.1 // 79733
down	3681377	-0.194384	9.32214	-2.22903	0.0322971	0.744388	-3.89092	NM_002582 // PARN // poly(A)-specific ribonuclease (deadenylation nuclease) // 16p13 // 5073 /// ENST00000341484 // PARN // poly(A)-specific ribonuclease (deadenylation nuclease) // 16p13 // 5073 /// BC050029 // PARN // poly(A)-specific ribonuclease (deadenylation nuclease) // 16p13 // 5073
up	3416733	0.251889	4.86589	2.22831	0.0323495	0.744388	-3.89229	NM_021191 // NEUROD4 // neurogenic differentiation 4 // 12q13.2 // 58158 /// ENST00000242994 // NEUROD4 // neurogenic differentiation 4 // 12q13.2 // 58158 /// BC040961 // NEUROD4 // neurogenic differentiation 4 // 12q13.2 // 58158
up	2608309	0.153481	4.64139	2.22824	0.0323546	0.744388	-3.89243	NM_020873 // LRRN1 // leucine rich repeat neuronal 1 // 3p26.2 // 57633 /// ENST00000319331 // LRRN1 // leucine rich repeat neuronal 1 // 3p26.2 // 57633 /// ENST00000397422 // LRRN1 // leucine rich repeat neuronal 1 // 3p26.2 // 57633 /// BC034947 // LRRN1 // leucine rich repeat neuronal 1 // 3p26.2 // 57633
down	2782694	-0.272659	8.70269	-2.22823	0.0323555	0.744388	-3.89245	NM_024590 // ARSJ // arylsulfatase family, member J // 4q26 // 79642 /// ENST00000315366 // ARSJ // arylsulfatase family, member J // 4q26 // 79642 /// AY358647 // ARSJ // arylsulfatase family, member J // 4q26 // 79642
up	3219885	0.147356	5.12048	2.22763	0.0323994	0.744388	-3.8936	NM_002829 // PTPN3 // protein tyrosine phosphatase, non-receptor type 3 // 9q31 // 5774 /// ENST00000374541 // PTPN3 // protein tyrosine phosphatase, non-receptor type 3 // 9q31 // 5774 /// ENST00000262539 // PTPN3 // protein tyrosine phosphatase, non-receptor type 3 // 9q31 // 5774 /// M64572 // PTPN3 // protein tyrosine phosphatase, non-receptor type 3 // 9q31 // 5774 /// ENST00000394827 // PTP…
down	3278305	-0.170589	6.26924	-2.22758	0.0324024	0.744388	-3.89368	NM_152751 // C10orf30 // chromosome 10 open reading frame 30 // 10p13 // 222389 /// NM_001100912 // C10orf30 // chromosome 10 open reading frame 30 // 10p13 // 222389 /// ENST00000341083 // C10orf30 // chromosome 10 open reading frame 30 // 10p13 // 222389 /// ENST00000396898 // C10orf30 // chromosome 10 open reading frame 30 // 10p13 // 222389 /// ENST00000378605 // C10orf30 // chromosome 10 ope…
down	2827185	-0.57515	8.56313	-2.22713	0.0324356	0.744388	-3.89455	NM_005573 // LMNB1 // lamin B1 // 5q23.3-q31.1 // 4001 /// ENST00000261366 // LMNB1 // lamin B1 // 5q23.3-q31.1 // 4001 /// BC012295 // LMNB1 // lamin B1 // 5q23.3-q31.1 // 4001 /// ENST00000395354 // LMNB1 // lamin B1 // 5q23.3-q31.1 // 4001
up	3934983	0.194293	6.35399	2.22638	0.0324905	0.744388	-3.89599	BC111539 // C21orf123 // chromosome 21 open reading frame 123 // 21q22.3 // 378832 /// BC111540 // C21orf123 // chromosome 21 open reading frame 123 // 21q22.3 // 378832 /// ENST00000397787 // C21orf123 // chromosome 21 open reading frame 123 // 21q22.3 // 378832 /// ENST00000330082 // C21orf123 // chromosome 21 open reading frame 123 // 21q22.3 // 378832 /// AK096071 // C21orf123 // chromosome 2…
up	3360308	0.267317	4.864	2.2259	0.032525	0.744388	-3.89689	NM_001005238 // OR51G2 // olfactory receptor, family 51, subfamily G, member 2 // 11p15.4 // 81282 /// ENST00000322013 // OR51G2 // olfactory receptor, family 51, subfamily G, member 2 // 11p15.4 // 81282
down	3579205	-0.169583	9.00116	-2.2251	0.0325841	0.744388	-3.89844	NM_032233 // SETD3 // SET domain containing 3 // 14q32.2 // 84193 /// NM_199123 // SETD3 // SET domain containing 3 // 14q32.2 // 84193 /// ENST00000331768 // SETD3 // SET domain containing 3 // 14q32.2 // 84193 /// ENST00000329331 // SETD3 // SET domain containing 3 // 14q32.2 // 84193 /// BC142995 // SETD3 // SET domain containing 3 // 14q32.2 // 84193 /// ENST00000357563 // SETD3 // SET domain…
up	4013460	0.207328	4.21349	2.22469	0.0326138	0.744388	-3.89921	NM_006639 // CYSLTR1 // cysteinyl leukotriene receptor 1 // Xq13.2-q21.1 // 10800 /// ENST00000373304 // CYSLTR1 // cysteinyl leukotriene receptor 1 // Xq13.2-q21.1 // 10800 /// BC035750 // CYSLTR1 // cysteinyl leukotriene receptor 1 // Xq13.2-q21.1 // 10800
down	3284188	-0.167209	12.1269	-2.22398	0.0326659	0.744388	-3.90057	NM_002211 // ITGB1 // integrin, beta 1 (fibronectin receptor, beta polypeptide, antigen CD29 includes MDF2, MSK12) // 10p11.2 // 3688 /// NM_033667 // ITGB1 // integrin, beta 1 (fibronectin receptor, beta polypeptide, antigen CD29 includes MDF2, MSK12) // 10p11.2 // 3688 /// NM_033669 // ITGB1 // integrin, beta 1 (fibronectin receptor, beta polypeptide, antigen CD29 includes MDF2, MSK12) // 10p11…
down	3560673	-0.183777	10.7774	-2.22293	0.032743	0.744388	-3.90257	NM_138638 // CFL2 // cofilin 2 (muscle) // 14q12 // 1073 /// NM_021914 // CFL2 // cofilin 2 (muscle) // 14q12 // 1073 /// ENST00000298159 // CFL2 // cofilin 2 (muscle) // 14q12 // 1073 /// ENST00000341223 // CFL2 // cofilin 2 (muscle) // 14q12 // 1073 /// AF134802 // CFL2 // cofilin 2 (muscle) // 14q12 // 1073
down	3896524	-0.163227	8.72744	-2.22243	0.0327796	0.744388	-3.90352	NM_015939 // TRMT6 // tRNA methyltransferase 6 homolog (S. cerevisiae) // 20p12.3 // 51605 /// ENST00000203001 // TRMT6 // tRNA methyltransferase 6 homolog (S. cerevisiae) // 20p12.3 // 51605 /// AB032979 // TRMT6 // tRNA methyltransferase 6 homolog (S. cerevisiae) // 20p12.3 // 51605
up	2358623	0.136698	7.19528	2.22236	0.0327846	0.744388	-3.90365	NM_021222 // PRUNE // prune homolog (Drosophila) // 1q21 // 58497 /// ENST00000271620 // PRUNE // prune homolog (Drosophila) // 1q21 // 58497 /// BC025304 // PRUNE // prune homolog (Drosophila) // 1q21 // 58497 /// ENST00000302413 // PRUNE // prune homolog (Drosophila) // 1q21 // 58497 /// ENST00000368936 // PRUNE // prune homolog (Drosophila) // 1q21 // 58497 /// ENST00000271619 // PRUNE // prun…
up	3813198	0.143411	4.60326	2.22161	0.0328403	0.744388	-3.90509	NM_152676 // FBXO15 // F-box protein 15 // 18q22.3 // 201456 /// ENST00000269500 // FBXO15 // F-box protein 15 // 18q22.3 // 201456 /// BC029579 // FBXO15 // F-box protein 15 // 18q22.3 // 201456
up	2360633	0.140521	7.33988	2.22123	0.0328681	0.744388	-3.90581	NM_005227 // EFNA4 // ephrin-A4 // 1q21-q22 // 1945 /// NM_182689 // EFNA4 // ephrin-A4 // 1q21-q22 // 1945 /// NM_182690 // EFNA4 // ephrin-A4 // 1q21-q22 // 1945 /// ENST00000368409 // EFNA4 // ephrin-A4 // 1q21-q22 // 1945 /// ENST00000359751 // EFNA4 // ephrin-A4 // 1q21-q22 // 1945 /// BC107483 // EFNA4 // ephrin-A4 // 1q21-q22 // 1945
up	2842860	0.0959451	7.78265	2.22121	0.0328698	0.744388	-3.90585	NM_012279 // ZNF346 // zinc finger protein 346 // 5q35.2 // 23567 /// ENST00000358149 // ZNF346 // zinc finger protein 346 // 5q35.2 // 23567 /// BC007775 // ZNF346 // zinc finger protein 346 // 5q35.2 // 23567 /// ENST00000261948 // ZNF346 // zinc finger protein 346 // 5q35.2 // 23567
down	3565361	-0.267472	9.43896	-2.22032	0.0329352	0.744388	-3.90754	NM_004124 // GMFB // glia maturation factor, beta // 14q22.2 // 2764 /// ENST00000358056 // GMFB // glia maturation factor, beta // 14q22.2 // 2764 /// ENST00000354747 // GMFB // glia maturation factor, beta // 14q22.2 // 2764 /// BX647679 // GMFB // glia maturation factor, beta // 14q22.2 // 2764
down	3837001	-0.127069	10.117	-2.21887	0.0330428	0.744388	-3.91031	NM_004491 // GRLF1 // glucocorticoid receptor DNA binding factor 1 // 19q13.3 // 2909 /// BC150257 // GRLF1 // glucocorticoid receptor DNA binding factor 1 // 19q13.3 // 2909 /// ENST00000317082 // GRLF1 // glucocorticoid receptor DNA binding factor 1 // 19q13.3 // 2909 /// ENST00000391534 // GRLF1 // glucocorticoid receptor DNA binding factor 1 // 19q13.3 // 2909
down	3553872	-0.113653	10.3727	-2.21787	0.0331165	0.744388	-3.91221	NM_005552 // KLC1 // kinesin light chain 1 // 14q32.3 // 3831 /// NM_182923 // KLC1 // kinesin light chain 1 // 14q32.3 // 3831 /// ENST00000389744 // KLC1 // kinesin light chain 1 // 14q32.3 // 3831 /// ENST00000348520 // KLC1 // kinesin light chain 1 // 14q32.3 // 3831 /// BC008881 // KLC1 // kinesin light chain 1 // 14q32.3 // 3831 /// ENST00000334553 // KLC1 // kinesin light chain 1 // 14q32.…
down	3989089	-0.189913	7.82183	-2.21727	0.0331613	0.744388	-3.91335	NM_006777 // ZBTB33 // zinc finger and BTB domain containing 33 // Xq23 // 10009 /// ENST00000326624 // ZBTB33 // zinc finger and BTB domain containing 33 // Xq23 // 10009 /// BC042753 // ZBTB33 // zinc finger and BTB domain containing 33 // Xq23 // 10009
down	3760268	-0.220254	7.63859	-2.21666	0.0332066	0.744388	-3.91452	NM_001113738 // ARL17P1 // ADP-ribosylation factor-like 17 pseudogene 1 // 17q21.32 // 51326 /// NM_001039083 // ARL17 // ADP-ribosylation factor-like 17 // 17q21.31 // 641522 /// NM_016632 // ARL17P1 // ADP-ribosylation factor-like 17 pseudogene 1 // 17q21.32 // 51326 /// NM_001103154 // ARL17 // ADP-ribosylation factor-like 17 // 17q21.31 // 641522 /// ENST00000398255 // ARL17P1 // ADP-ribosyla…
up	2325290	0.153807	8.937	2.21613	0.0332464	0.744388	-3.91553	NM_007260 // LYPLA2 // lysophospholipase II // 1p36.12-p35.1 // 11313 /// NR_001444 // LYPLA2P1 // lysophospholipase II pseudogene 1 // 6p21.32 // 653639 /// ENST00000374514 // LYPLA2 // lysophospholipase II // 1p36.12-p35.1 // 11313 /// BC017193 // LYPLA2 // lysophospholipase II // 1p36.12-p35.1 // 11313 /// ENST00000400061 // LYPLA2 // lysophospholipase II // 1p36.12-p35.1 // 11313 /// ENST0000…
down	3826542	-0.198887	6.80149	-2.21599	0.0332565	0.744388	-3.91579	BC034499 // ZNF738 // zinc finger protein 738 // 19p12 // 148203 /// AK291002 // ZNF738 // zinc finger protein 738 // 19p12 // 148203 /// AK291193 // ZNF738 // zinc finger protein 738 // 19p12 // 148203 /// ENST00000311015 // ZNF738 // zinc finger protein 738 // 19p12 // 148203
up	3544102	0.243677	5.99552	2.21594	0.0332601	0.744388	-3.91588	NM_018228 // C14orf115 // chromosome 14 open reading frame 115 // 14q24.3 // 55237 /// ENST00000256362 // C14orf115 // chromosome 14 open reading frame 115 // 14q24.3 // 55237 /// BC053325 // C14orf115 // chromosome 14 open reading frame 115 // 14q24.3 // 55237
up	3247977	0.153313	5.33801	2.21556	0.0332887	0.744388	-3.91661	NM_032439 // PHYHIPL // phytanoyl-CoA 2-hydroxylase interacting protein-like // 10q11 // 84457 /// ENST00000373880 // PHYHIPL // phytanoyl-CoA 2-hydroxylase interacting protein-like // 10q11 // 84457 /// BC011268 // PHYHIPL // phytanoyl-CoA 2-hydroxylase interacting protein-like // 10q11 // 84457 /// ENST00000373878 // PHYHIPL // phytanoyl-CoA 2-hydroxylase interacting protein-like // 10q11 // 84…
up	2545645	0.200566	7.81603	2.2152	0.0333154	0.744388	-3.91729	NM_003353 // UCN // urocortin // 2p23-p21 // 7349 /// ENST00000296099 // UCN // urocortin // 2p23-p21 // 7349 /// BC104470 // UCN // urocortin // 2p23-p21 // 7349
up	3334919	0.235785	7.84698	2.21436	0.033378	0.744388	-3.91889	NM_004927 // MRPL49 // mitochondrial ribosomal protein L49 // 11q13 // 740 /// ENST00000279242 // MRPL49 // mitochondrial ribosomal protein L49 // 11q13 // 740 /// BC004378 // MRPL49 // mitochondrial ribosomal protein L49 // 11q13 // 740
down	3723071	-0.225176	6.92875	-2.21432	0.0333811	0.744388	-3.91897	NM_145663 // DBF4B // DBF4 homolog B (S. cerevisiae) // 17q21.31|17q21 // 80174 /// NM_025104 // DBF4B // DBF4 homolog B (S. cerevisiae) // 17q21.31|17q21 // 80174 /// ENST00000315005 // DBF4B // DBF4 homolog B (S. cerevisiae) // 17q21.31|17q21 // 80174 /// AF448801 // DBF4B // DBF4 homolog B (S. cerevisiae) // 17q21.31|17q21 // 80174 /// ENST00000393547 // DBF4B // DBF4 homolog B (S. cerevisiae)…
down	3129149	-0.724432	9.17733	-2.2143	0.0333823	0.744388	-3.919	NM_018492 // PBK // PDZ binding kinase // 8p21.2 // 55872 /// ENST00000301905 // PBK // PDZ binding kinase // 8p21.2 // 55872 /// BC015191 // PBK // PDZ binding kinase // 8p21.2 // 55872
up	2409970	0.145281	9.0155	2.2142	0.0333898	0.744388	-3.91919	NM_024602 // HECTD3 // HECT domain containing 3 // 1p34.1 // 79654 /// ENST00000372172 // HECTD3 // HECT domain containing 3 // 1p34.1 // 79654 /// BC126352 // HECTD3 // HECT domain containing 3 // 1p34.1 // 79654 /// ENST00000372168 // HECTD3 // HECT domain containing 3 // 1p34.1 // 79654
down	3325768	-0.264732	7.84311	-2.21393	0.03341	0.744388	-3.9197	NM_001076786 // QSER1 // glutamine and serine rich 1 // 11p13 // 79832 /// ENST00000399302 // QSER1 // glutamine and serine rich 1 // 11p13 // 79832 /// ENST00000078652 // QSER1 // glutamine and serine rich 1 // 11p13 // 79832 /// AK126023 // QSER1 // glutamine and serine rich 1 // 11p13 // 79832
down	3267036	-0.17081	8.47574	-2.21303	0.0334778	0.744388	-3.92142	NM_005308 // GRK5 // G protein-coupled receptor kinase 5 // 10q24-qter // 2869 /// ENST00000392870 // GRK5 // G protein-coupled receptor kinase 5 // 10q24-qter // 2869 /// L15388 // GRK5 // G protein-coupled receptor kinase 5 // 10q24-qter // 2869 /// ENST00000369108 // GRK5 // G protein-coupled receptor kinase 5 // 10q24-qter // 2869 /// ENST00000369106 // GRK5 // G protein-coupled receptor kina…
up	3939021	0.330943	4.21652	2.21295	0.0334837	0.744388	-3.92157	---
up	3844361	0.177544	5.01033	2.21243	0.033523	0.744388	-3.92257	AY341950 // FAM138A // family with sequence similarity 138, member A // 1p36.33 // 645520 /// AY341953 // FAM138C // family with sequence similarity 138, member C // 9p24.3 // 654835 /// AY341952 // FAM138F // family with sequence similarity 138, member F // 19p13.3 // 641702 /// AY341948 // FAM138B // family with sequence similarity 138, member B // 2q14.1 // 654412 /// AY341949 // FAM138C // fa…
down	3762625	-0.179578	6.58315	-2.21085	0.0336417	0.744388	-3.92557	NM_017643 // MBTD1 // mbt domain containing 1 // 17q21.33 // 54799 /// ENST00000389496 // MBTD1 // mbt domain containing 1 // 17q21.33 // 54799 /// ENST00000393180 // MBTD1 // mbt domain containing 1 // 17q21.33 // 54799 /// ENST00000376381 // MBTD1 // mbt domain containing 1 // 17q21.33 // 54799 /// ENST00000262063 // MBTD1 // mbt domain containing 1 // 17q21.33 // 54799 /// AK124061 // MBTD1 //…
up	2977621	0.163646	8.97079	2.21069	0.033654	0.744388	-3.92588	NM_001080951 // PLAGL1 // pleiomorphic adenoma gene-like 1 // 6q24-q25 // 5325 /// NM_006718 // PLAGL1 // pleiomorphic adenoma gene-like 1 // 6q24-q25 // 5325 /// NM_001080952 // PLAGL1 // pleiomorphic adenoma gene-like 1 // 6q24-q25 // 5325 /// NM_001080953 // PLAGL1 // pleiomorphic adenoma gene-like 1 // 6q24-q25 // 5325 /// NM_001080954 // PLAGL1 // pleiomorphic adenoma gene-like 1 // 6q24-q25…
down	3752258	-0.406865	6.37295	-2.21028	0.0336847	0.744388	-3.92665	NM_006495 // EVI2B // ecotropic viral integration site 2B // 17q11.2 // 2124 /// ENST00000330927 // EVI2B // ecotropic viral integration site 2B // 17q11.2 // 2124 /// BC005926 // EVI2B // ecotropic viral integration site 2B // 17q11.2 // 2124
down	3321269	-0.272857	9.63067	-2.20966	0.0337315	0.744388	-3.92783	NM_032228 // MLSTD2 // male sterility domain containing 2 // 11p15.2 // 84188 /// ENST00000354817 // MLSTD2 // male sterility domain containing 2 // 11p15.2 // 84188 /// AY600449 // MLSTD2 // male sterility domain containing 2 // 11p15.2 // 84188 /// ENST00000355107 // MLSTD2 // male sterility domain containing 2 // 11p15.2 // 84188
down	3277662	-0.249346	7.53848	-2.2094	0.0337512	0.744388	-3.92832	NM_080599 // UPF2 // UPF2 regulator of nonsense transcripts homolog (yeast) // 10p14-p13 // 26019 /// NM_015542 // UPF2 // UPF2 regulator of nonsense transcripts homolog (yeast) // 10p14-p13 // 26019 /// ENST00000356352 // UPF2 // UPF2 regulator of nonsense transcripts homolog (yeast) // 10p14-p13 // 26019 /// ENST00000357604 // UPF2 // UPF2 regulator of nonsense transcripts homolog (yeast) // 10…
up	3233686	0.233511	5.96602	2.20906	0.0337766	0.744388	-3.92896	BC008131 // LOC142937 // hypothetical protein BC008131 // 10p15.1 // 142937
down	3147591	-0.225599	10.1717	-2.20899	0.0337816	0.744388	-3.92909	NM_015878 // AZIN1 // antizyme inhibitor 1 // 8q22.3 // 51582 /// NM_148174 // AZIN1 // antizyme inhibitor 1 // 8q22.3 // 51582 /// ENST00000347770 // AZIN1 // antizyme inhibitor 1 // 8q22.3 // 51582 /// ENST00000337198 // AZIN1 // antizyme inhibitor 1 // 8q22.3 // 51582 /// BC013420 // AZIN1 // antizyme inhibitor 1 // 8q22.3 // 51582
down	3717452	-0.20868	6.71716	-2.20721	0.0339169	0.744418	-3.93248	BC118647 // LRRC37B2 // leucine rich repeat containing 37, member B2 // 17q11.2 // 147172 /// NM_052888 // LRRC37B // leucine rich repeat containing 37B // --- // 114659 /// ENST00000341671 // LRRC37B // leucine rich repeat containing 37B // --- // 114659 /// AY386261 // LRRC37B // leucine rich repeat containing 37B // --- // 114659 /// ENST00000398851 // LRRC37B2 // leucine rich repeat containin…
down	3165780	-0.422329	6.74778	-2.20719	0.0339184	0.744418	-3.93252	NM_025103 // IFT74 // intraflagellar transport 74 homolog (Chlamydomonas) // 9p21.2 // 80173 /// NM_001099222 // IFT74 // intraflagellar transport 74 homolog (Chlamydomonas) // 9p21.2 // 80173 /// NM_001099223 // IFT74 // intraflagellar transport 74 homolog (Chlamydomonas) // 9p21.2 // 80173 /// NM_001099224 // IFT74 // intraflagellar transport 74 homolog (Chlamydomonas) // 9p21.2 // 80173 /// EN…
up	3991006	0.199504	4.23751	2.20702	0.0339309	0.744418	-3.93283	NM_001004486 // OR13H1 // olfactory receptor, family 13, subfamily H, member 1 // Xq26.2 // 347468 /// ENST00000338616 // OR13H1 // olfactory receptor, family 13, subfamily H, member 1 // Xq26.2 // 347468
down	3318390	-0.188305	7.20898	-2.20687	0.0339421	0.744418	-3.93311	NM_001003819 // TRIM6-TRIM34 // TRIM6-TRIM34 // 11p15 // 445372 /// NM_021616 // TRIM34 // tripartite motif-containing 34 // 11p15 // 53840 /// NM_130389 // TRIM34 // tripartite motif-containing 34 // 11p15 // 53840 /// NM_001003827 // TRIM34 // tripartite motif-containing 34 // 11p15 // 53840 /// NM_001003818 // TRIM6 // tripartite motif-containing 6 // 11p15.4 // 117854 /// NM_058166 // TRIM6 /…
down	3345593	-0.262966	7.80385	-2.20603	0.034006	0.744947	-3.93471	NM_014679 // CEP57 // centrosomal protein 57kDa // 11q21 // 9702 /// ENST00000325542 // CEP57 // centrosomal protein 57kDa // 11q21 // 9702 /// AY239292 // CEP57 // centrosomal protein 57kDa // 11q21 // 9702 /// ENST00000325486 // CEP57 // centrosomal protein 57kDa // 11q21 // 9702
up	3986168	0.193961	5.24826	2.20545	0.0340502	0.745043	-3.93581	NM_152423 // MUM1L1 // melanoma associated antigen (mutated) 1-like 1 // Xq22.3 // 139221 /// ENST00000357175 // MUM1L1 // melanoma associated antigen (mutated) 1-like 1 // Xq22.3 // 139221 /// ENST00000337685 // MUM1L1 // melanoma associated antigen (mutated) 1-like 1 // Xq22.3 // 139221 /// ENST00000372552 // MUM1L1 // melanoma associated antigen (mutated) 1-like 1 // Xq22.3 // 139221 /// BC031…
down	3479519	-0.198953	6.48401	-2.20291	0.0342446	0.74842	-3.94064	NM_183238 // ZNF605 // zinc finger protein 605 // 12q24.33 // 90462 /// ENST00000360187 // ZNF605 // zinc finger protein 605 // 12q24.33 // 90462 /// AL832623 // ZNF605 // zinc finger protein 605 // 12q24.33 // 90462 /// BC017932 // hCG_1646157 // hCG1646157 // 12q24.33 // 440122
down	3527493	-0.154664	9.87071	-2.20116	0.0343787	0.750474	-3.94395	NM_001641 // APEX1 // APEX nuclease (multifunctional DNA repair enzyme) 1 // 14q11.2-q12 // 328 /// NM_080648 // APEX1 // APEX nuclease (multifunctional DNA repair enzyme) 1 // 14q11.2-q12 // 328 /// NM_080649 // APEX1 // APEX nuclease (multifunctional DNA repair enzyme) 1 // 14q11.2-q12 // 328 /// ENST00000216714 // APEX1 // APEX nuclease (multifunctional DNA repair enzyme) 1 // 14q11.2-q12 // 3…
up	4000641	0.144955	4.55645	2.1997	0.0344905	0.752037	-3.9467	NM_020665 // TMEM27 // transmembrane protein 27 // Xp22 // 57393 /// ENST00000380342 // TMEM27 // transmembrane protein 27 // Xp22 // 57393 /// BC014317 // TMEM27 // transmembrane protein 27 // Xp22 // 57393
up	3036382	0.121965	6.03847	2.19899	0.0345453	0.752357	-3.94805	---
down	3454223	-0.494896	9.65635	-2.19777	0.0346395	0.752956	-3.95036	NM_013277 // RACGAP1 // Rac GTPase activating protein 1 // 12q13.13 // 29127 /// NM_001126103 // RACGAP1 // Rac GTPase activating protein 1 // 12q13.13 // 29127 /// NM_001126104 // RACGAP1 // Rac GTPase activating protein 1 // 12q13.13 // 29127 /// ENST00000312377 // RACGAP1 // Rac GTPase activating protein 1 // 12q13.13 // 29127 /// AB030251 // RACGAP1 // Rac GTPase activating protein 1 // 12q13…
up	2756497	0.172123	10.129	2.19731	0.0346749	0.752956	-3.95123	NM_007100 // ATP5I // ATP synthase, H+ transporting, mitochondrial F0 complex, subunit E // 4p16.3 // 521 /// ENST00000304312 // ATP5I // ATP synthase, H+ transporting, mitochondrial F0 complex, subunit E // 4p16.3 // 521 /// D50371 // ATP5I // ATP synthase, H+ transporting, mitochondrial F0 complex, subunit E // 4p16.3 // 521
up	2421753	0.253293	8.66591	2.19676	0.0347172	0.752956	-3.95226	NM_001514 // GTF2B // general transcription factor IIB // 1p22-p21 // 2959 /// ENST00000370500 // GTF2B // general transcription factor IIB // 1p22-p21 // 2959 /// AK289822 // GTF2B // general transcription factor IIB // 1p22-p21 // 2959 /// ENST00000394687 // GTF2B // general transcription factor IIB // 1p22-p21 // 2959
up	3942838	0.166073	8.31851	2.19653	0.0347356	0.752956	-3.95271	NM_016733 // LIMK2 // LIM domain kinase 2 // 22q12.2 // 3985 /// NM_001031801 // LIMK2 // LIM domain kinase 2 // 22q12.2 // 3985 /// NM_005569 // LIMK2 // LIM domain kinase 2 // 22q12.2 // 3985 /// ENST00000333611 // LIMK2 // LIM domain kinase 2 // 22q12.2 // 3985 /// ENST00000340552 // LIMK2 // LIM domain kinase 2 // 22q12.2 // 3985 /// ENST00000331728 // LIMK2 // LIM domain kinase 2 // 22q12.2 …
up	2360700	0.132227	8.87362	2.19518	0.0348398	0.752956	-3.95525	NM_018845 // RAG1AP1 // recombination activating gene 1 activating protein 1 // 1q22 // 55974 /// NM_001122837 // RAG1AP1 // recombination activating gene 1 activating protein 1 // 1q22 // 55974 /// NM_001122839 // RAG1AP1 // recombination activating gene 1 activating protein 1 // 1q22 // 55974 /// ENST00000368404 // RAG1AP1 // recombination activating gene 1 activating protein 1 // 1q22 // 55974…
up	2501618	0.147396	8.91263	2.19443	0.0348983	0.752956	-3.95667	NM_013412 // RABL2A // RAB, member of RAS oncogene family-like 2A // 2q13 // 11159 /// NM_001003789 // RABL2B // RAB, member of RAS oncogene family-like 2B // 22q13.33 // 11158 /// NM_007081 // RABL2B // RAB, member of RAS oncogene family-like 2B // 22q13.33 // 11158 /// NM_007082 // RABL2A // RAB, member of RAS oncogene family-like 2A // 2q13 // 11159 /// NM_003090 // SNRPA1 // small nuclear rib…
down	3771513	-0.158471	9.62037	-2.19435	0.0349049	0.752956	-3.95683	NM_002766 // PRPSAP1 // phosphoribosyl pyrophosphate synthetase-associated protein 1 // 17q24-q25 // 5635 /// ENST00000324684 // PRPSAP1 // phosphoribosyl pyrophosphate synthetase-associated protein 1 // 17q24-q25 // 5635 /// AK131332 // PRPSAP1 // phosphoribosyl pyrophosphate synthetase-associated protein 1 // 17q24-q25 // 5635
down	4015838	-0.145549	9.41419	-2.19365	0.0349589	0.752956	-3.95814	NM_019007 // ARMCX6 // armadillo repeat containing, X-linked 6 // Xq21.33-q22.3 // 54470 /// NM_001009584 // ARMCX6 // armadillo repeat containing, X-linked 6 // Xq21.33-q22.3 // 54470 /// ENST00000361910 // ARMCX6 // armadillo repeat containing, X-linked 6 // Xq21.33-q22.3 // 54470 /// ENST00000395128 // ARMCX6 // armadillo repeat containing, X-linked 6 // Xq21.33-q22.3 // 54470 /// AK097018 // …
up	3861689	0.145056	7.66719	2.19363	0.0349606	0.752956	-3.95818	NM_012237 // SIRT2 // sirtuin (silent mating type information regulation 2 homolog) 2 (S. cerevisiae) // 19q13 // 22933 /// NM_030593 // SIRT2 // sirtuin (silent mating type information regulation 2 homolog) 2 (S. cerevisiae) // 19q13 // 22933 /// ENST00000249396 // SIRT2 // sirtuin (silent mating type information regulation 2 homolog) 2 (S. cerevisiae) // 19q13 // 22933 /// ENST00000392081 // SI…
up	2358855	0.111615	7.94402	2.19344	0.0349753	0.752956	-3.95854	NM_020832 // ZNF687 // zinc finger protein 687 // 1q21.2 // 57592 /// ENST00000324048 // ZNF687 // zinc finger protein 687 // 1q21.2 // 57592 /// ENST00000336715 // ZNF687 // zinc finger protein 687 // 1q21.2 // 57592 /// ENST00000368879 // ZNF687 // zinc finger protein 687 // 1q21.2 // 57592 /// AB037862 // ZNF687 // zinc finger protein 687 // 1q21.2 // 57592
up	2370317	0.210707	8.69493	2.19247	0.0350515	0.753219	-3.96038	NM_001531 // MR1 // major histocompatibility complex, class I-related // 1q25.3 // 3140 /// ENST00000367580 // MR1 // major histocompatibility complex, class I-related // 1q25.3 // 3140 /// U22963 // MR1 // major histocompatibility complex, class I-related // 1q25.3 // 3140 /// ENST00000367579 // MR1 // major histocompatibility complex, class I-related // 1q25.3 // 3140 /// ENST00000282990 // MR1…
up	3830353	0.266908	5.52588	2.19225	0.0350681	0.753219	-3.96078	NM_001771 // CD22 // CD22 molecule // 19q13.1 // 933 /// ENST00000085219 // CD22 // CD22 molecule // 19q13.1 // 933 /// ENST00000341773 // CD22 // CD22 molecule // 19q13.1 // 933 /// ENST00000270311 // CD22 // CD22 molecule // 19q13.1 // 933 /// AK026467 // CD22 // CD22 molecule // 19q13.1 // 933
up	3360350	0.144627	3.93958	2.19172	0.0351099	0.753251	-3.96179	NM_001005164 // OR52E2 // olfactory receptor, family 52, subfamily E, member 2 // 11p15.4 // 119678 /// ENST00000321522 // OR52E2 // olfactory receptor, family 52, subfamily E, member 2 // 11p15.4 // 119678
down	3324713	-0.230699	8.54971	-2.19024	0.0352254	0.754022	-3.96457	NM_152636 // METT5D1 // methyltransferase 5 domain containing 1 // 11p14.1 // 196074 /// NM_001113528 // METT5D1 // methyltransferase 5 domain containing 1 // 11p14.1 // 196074 /// ENST00000303459 // METT5D1 // methyltransferase 5 domain containing 1 // 11p14.1 // 196074 /// BC030997 // METT5D1 // methyltransferase 5 domain containing 1 // 11p14.1 // 196074 /// ENST00000379199 // METT5D1 // methy…
up	2895841	0.150734	6.88331	2.18984	0.035257	0.754022	-3.96533	NM_004233 // CD83 // CD83 molecule // 6p23 // 9308 /// NM_001040280 // CD83 // CD83 molecule // 6p23 // 9308 /// ENST00000379153 // CD83 // CD83 molecule // 6p23 // 9308 /// BC030830 // CD83 // CD83 molecule // 6p23 // 9308 /// ENST00000379148 // LOC100128517 // hypothetical protein LOC100128517 // 6p23 // 100128517 /// AK126772 // LOC100128517 // hypothetical protein LOC100128517 // 6p23 // 1001…
down	3957589	-0.12277	8.26563	-2.18972	0.0352667	0.754022	-3.96557	NM_014941 // MORC2 // MORC family CW-type zinc finger 2 // 22q12.2 // 22880 /// ENST00000215862 // MORC2 // MORC family CW-type zinc finger 2 // 22q12.2 // 22880 /// BC019257 // MORC2 // MORC family CW-type zinc finger 2 // 22q12.2 // 22880 /// ENST00000397641 // MORC2 // MORC family CW-type zinc finger 2 // 22q12.2 // 22880
down	3382596	-0.346534	7.95778	-2.18723	0.0354627	0.757152	-3.97026	NM_004705 // PRKRIR // protein-kinase, interferon-inducible double stranded RNA dependent inhibitor, repressor of (P58 repressor) // 11q13.5 // 5612 /// ENST00000260045 // PRKRIR // protein-kinase, interferon-inducible double stranded RNA dependent inhibitor, repressor of (P58 repressor) // 11q13.5 // 5612 /// AF081567 // PRKRIR // protein-kinase, interferon-inducible double stranded RNA dependen…
down	3219682	-0.153005	9.7589	-2.18664	0.0355095	0.757152	-3.97138	NM_032012 // C9orf5 // chromosome 9 open reading frame 5 // 9q31 // 23731 /// NM_001099734 // C9orf5 // chromosome 9 open reading frame 5 // 9q31 // 23731 /// ENST00000374587 // C9orf5 // chromosome 9 open reading frame 5 // 9q31 // 23731 /// ENST00000374586 // C9orf5 // chromosome 9 open reading frame 5 // 9q31 // 23731 /// AF153415 // C9orf5 // chromosome 9 open reading frame 5 // 9q31 // 23731…
up	2319560	0.121244	9.70864	2.18594	0.0355641	0.757152	-3.97268	NM_001105562 // UBE4B // ubiquitination factor E4B (UFD2 homolog, yeast) // 1p36.3 // 10277 /// NM_006048 // UBE4B // ubiquitination factor E4B (UFD2 homolog, yeast) // 1p36.3 // 10277 /// ENST00000343090 // UBE4B // ubiquitination factor E4B (UFD2 homolog, yeast) // 1p36.3 // 10277 /// ENST00000253251 // UBE4B // ubiquitination factor E4B (UFD2 homolog, yeast) // 1p36.3 // 10277 /// AF043117 // …
down	3425108	-0.200605	8.17135	-2.18514	0.0356278	0.757152	-3.97419	NM_001009894 // C12orf29 // chromosome 12 open reading frame 29 // 12q21.32 // 91298 /// ENST00000356891 // C12orf29 // chromosome 12 open reading frame 29 // 12q21.32 // 91298 /// BC092422 // C12orf29 // chromosome 12 open reading frame 29 // 12q21.32 // 91298 /// ENST00000393195 // C12orf29 // chromosome 12 open reading frame 29 // 12q21.32 // 91298 /// ENST00000332476 // C12orf29 // chromosome…
down	3489481	-0.238594	8.3974	-2.185	0.0356385	0.757152	-3.97445	NM_001040443 // PHF11 // PHD finger protein 11 // 13q14.3 // 51131 /// NM_001040444 // PHF11 // PHD finger protein 11 // 13q14.3 // 51131 /// ENST00000357596 // PHF11 // PHD finger protein 11 // 13q14.3 // 51131 /// ENST00000378319 // PHF11 // PHD finger protein 11 // 13q14.3 // 51131 /// ENST00000378315 // PHF11 // PHD finger protein 11 // 13q14.3 // 51131 /// AK225986 // PHF11 // PHD finger pro…
down	3391816	-0.168727	7.74628	-2.18469	0.0356638	0.757152	-3.97505	NM_020886 // USP28 // ubiquitin specific peptidase 28 // 11q23 // 57646 /// ENST00000003302 // USP28 // ubiquitin specific peptidase 28 // 11q23 // 57646 /// AF266283 // USP28 // ubiquitin specific peptidase 28 // 11q23 // 57646 /// ENST00000260188 // USP28 // ubiquitin specific peptidase 28 // 11q23 // 57646
down	3642137	-0.176147	8.56337	-2.18371	0.0357416	0.757152	-3.97689	NM_203472 // SELS // selenoprotein S // 15q26.3 // 55829 /// NM_018445 // SELS // selenoprotein S // 15q26.3 // 55829 /// ENST00000398226 // SELS // selenoprotein S // 15q26.3 // 55829 /// AF328864 // SELS // selenoprotein S // 15q26.3 // 55829 /// ENST00000254188 // SELS // selenoprotein S // 15q26.3 // 55829 /// AK097011 // SELS // selenoprotein S // 15q26.3 // 55829
up	3993075	0.141566	4.03155	2.18361	0.035749	0.757152	-3.97707	NM_000133 // F9 // coagulation factor IX (plasma thromboplastic component, Christmas disease, hemophilia B) // Xq27.1-q27.2 // 2158 /// ENST00000218099 // F9 // coagulation factor IX (plasma thromboplastic component, Christmas disease, hemophilia B) // Xq27.1-q27.2 // 2158 /// ENST00000394090 // F9 // coagulation factor IX (plasma thromboplastic component, Christmas disease, hemophilia B) // Xq27…
down	3887049	-0.376251	9.04064	-2.18254	0.0358342	0.757152	-3.97909	NM_181802 // UBE2C // ubiquitin-conjugating enzyme E2C // 20q13.12 // 11065 /// NM_007019 // UBE2C // ubiquitin-conjugating enzyme E2C // 20q13.12 // 11065 /// NM_181799 // UBE2C // ubiquitin-conjugating enzyme E2C // 20q13.12 // 11065 /// NM_181800 // UBE2C // ubiquitin-conjugating enzyme E2C // 20q13.12 // 11065 /// NM_181801 // UBE2C // ubiquitin-conjugating enzyme E2C // 20q13.12 // 11065 ///…
down	3302177	-0.292446	6.21225	-2.18246	0.0358411	0.757152	-3.97925	NM_032900 // ARHGAP19 // Rho GTPase activating protein 19 // 10q24.1 // 84986 /// ENST00000358531 // ARHGAP19 // Rho GTPase activating protein 19 // 10q24.1 // 84986 /// AK090447 // ARHGAP19 // Rho GTPase activating protein 19 // 10q24.1 // 84986
down	3475717	-0.296486	8.47431	-2.18187	0.0358879	0.757152	-3.98035	NM_198261 // RSRC2 // arginine/serine-rich coiled-coil 2 // 12q24.31 // 65117 /// NM_198262 // RSRC2 // arginine/serine-rich coiled-coil 2 // 12q24.31 // 65117 /// NM_023012 // RSRC2 // arginine/serine-rich coiled-coil 2 // 12q24.31 // 65117 /// ENST00000344591 // RSRC2 // arginine/serine-rich coiled-coil 2 // 12q24.31 // 65117 /// ENST00000331738 // RSRC2 // arginine/serine-rich coiled-coil 2 //…
up	2598145	0.153724	4.69413	2.18173	0.0358987	0.757152	-3.98061	NM_173076 // ABCA12 // ATP-binding cassette, sub-family A (ABC1), member 12 // 2q34 // 26154 /// NM_015657 // ABCA12 // ATP-binding cassette, sub-family A (ABC1), member 12 // 2q34 // 26154 /// ENST00000272895 // ABCA12 // ATP-binding cassette, sub-family A (ABC1), member 12 // 2q34 // 26154 /// ENST00000389661 // ABCA12 // ATP-binding cassette, sub-family A (ABC1), member 12 // 2q34 // 26154 ///…
up	3920066	0.265984	5.1736	2.17928	0.0360948	0.760183	-3.98522	---
down	3948754	-0.179808	10.3208	-2.17751	0.0362369	0.760183	-3.98854	NM_013236 // ATXN10 // ataxin 10 // 22q13.31 // 25814 /// ENST00000252934 // ATXN10 // ataxin 10 // 22q13.31 // 25814 /// BC007508 // ATXN10 // ataxin 10 // 22q13.31 // 25814 /// ENST00000396011 // ATXN10 // ataxin 10 // 22q13.31 // 25814
down	3533435	-0.184967	7.27095	-2.17748	0.0362396	0.760183	-3.98861	NM_002687 // PNN // pinin, desmosome associated protein // 14q21.1 // 5411 /// ENST00000216832 // PNN // pinin, desmosome associated protein // 14q21.1 // 5411 /// AK292579 // PNN // pinin, desmosome associated protein // 14q21.1 // 5411
down	3468261	-0.283755	8.60199	-2.17607	0.0363529	0.760183	-3.99125	NM_024057 // NUP37 // nucleoporin 37kDa // 12q23.2 // 79023 /// ENST00000251074 // NUP37 // nucleoporin 37kDa // 12q23.2 // 79023 /// BC000861 // NUP37 // nucleoporin 37kDa // 12q23.2 // 79023
down	3664952	-0.175114	7.7001	-2.17571	0.0363822	0.760183	-3.99193	NM_020786 // PDP2 // pyruvate dehydrogenase phosphatase isoenzyme 2 // 16q22.1 // 57546 /// ENST00000311765 // PDP2 // pyruvate dehydrogenase phosphatase isoenzyme 2 // 16q22.1 // 57546 /// BC028030 // PDP2 // pyruvate dehydrogenase phosphatase isoenzyme 2 // 16q22.1 // 57546
down	2318398	-0.138793	8.19505	-2.1753	0.0364156	0.760183	-3.9927	NM_153812 // PHF13 // PHD finger protein 13 // 1p36.31 // 148479 /// ENST00000377648 // PHF13 // PHD finger protein 13 // 1p36.31 // 148479 /// BC038516 // PHF13 // PHD finger protein 13 // 1p36.31 // 148479
down	3409605	-0.178389	6.4553	-2.17516	0.0364262	0.760183	-3.99295	NM_018099 // MLSTD1 // male sterility domain containing 1 // 12p11.22 // 55711 /// ENST00000182377 // MLSTD1 // male sterility domain containing 1 // 12p11.22 // 55711 /// BC022267 // MLSTD1 // male sterility domain containing 1 // 12p11.22 // 55711
up	2620410	0.146495	7.69647	2.1743	0.0364959	0.760183	-3.99457	NM_015004 // EXOSC7 // exosome component 7 // 3p21.31 // 23016 /// ENST00000265564 // EXOSC7 // exosome component 7 // 3p21.31 // 23016 /// AK130053 // EXOSC7 // exosome component 7 // 3p21.31 // 23016
up	3833183	0.195973	4.6249	2.17365	0.0365491	0.760183	-3.9958	NM_013268 // LGALS13 // lectin, galactoside-binding, soluble, 13 (galectin 13) // 19q13.1 // 29124 /// ENST00000221797 // LGALS13 // lectin, galactoside-binding, soluble, 13 (galectin 13) // 19q13.1 // 29124 /// BC066304 // LGALS13 // lectin, galactoside-binding, soluble, 13 (galectin 13) // 19q13.1 // 29124 /// ENST00000392053 // LGALS13 // lectin, galactoside-binding, soluble, 13 (galectin 13) …
up	3996915	0.136206	5.58194	2.17364	0.0365492	0.760183	-3.9958	NM_005840 // SPRY3 // sprouty homolog 3 (Drosophila) // Xq28 and Yq12 // 10251 /// ENST00000302805 // SPRY3 // sprouty homolog 3 (Drosophila) // Xq28 and Yq12 // 10251 /// ENST00000369437 // SPRY3 // sprouty homolog 3 (Drosophila) // Xq28 and Yq12 // 10251 /// AK289543 // SPRY3 // sprouty homolog 3 (Drosophila) // Xq28 and Yq12 // 10251
down	3686992	-0.117724	10.588	-2.17352	0.0365593	0.760183	-3.99604	NM_001031827 // BOLA2 // bolA homolog 2 (E. coli) // 16p11.2 // 552900 /// NM_001039182 // BOLA2B // bolA homolog 2B (E. coli) // 16p11.2 // 654483 /// NR_002593 // SLC7A5P1 // solute carrier family 7 (cationic amino acid transporter, y+ system), member 5 pseudogene 1 // 16p11.2 // 81893 /// ENST00000305321 // BOLA2 // bolA homolog 2 (E. coli) // 16p11.2 // 552900 /// ENST00000305321 // BOLA2B //…
down	3309383	-0.19203	9.90197	-2.17293	0.0366068	0.760183	-3.99713	NM_006793 // PRDX3 // peroxiredoxin 3 // 10q25-q26 // 10935 /// NM_014098 // PRDX3 // peroxiredoxin 3 // 10q25-q26 // 10935 /// ENST00000298510 // PRDX3 // peroxiredoxin 3 // 10q25-q26 // 10935 /// ENST00000356951 // PRDX3 // peroxiredoxin 3 // 10q25-q26 // 10935 /// BC021691 // PRDX3 // peroxiredoxin 3 // 10q25-q26 // 10935
down	3468225	-0.244193	7.41728	-2.17293	0.0366069	0.760183	-3.99713	NM_016053 // CCDC53 // coiled-coil domain containing 53 // 12q23.2 // 51019 /// ENST00000240079 // CCDC53 // coiled-coil domain containing 53 // 12q23.2 // 51019 /// AF151874 // CCDC53 // coiled-coil domain containing 53 // 12q23.2 // 51019
up	3558043	0.1959	6.2941	2.17257	0.0366362	0.760183	-3.99781	NM_000359 // TGM1 // transglutaminase 1 (K polypeptide epidermal type I, protein-glutamine-gamma-glutamyltransferase) // 14q11.2 // 7051 /// ENST00000206765 // TGM1 // transglutaminase 1 (K polypeptide epidermal type I, protein-glutamine-gamma-glutamyltransferase) // 14q11.2 // 7051 /// BC034699 // TGM1 // transglutaminase 1 (K polypeptide epidermal type I, protein-glutamine-gamma-glutamyltransfe…
down	3248289	-0.716685	8.0291	-2.17238	0.036652	0.760183	-3.99818	NM_001786 // CDC2 // cell division cycle 2, G1 to S and G2 to M // 10q21.1 // 983 /// NM_033379 // CDC2 // cell division cycle 2, G1 to S and G2 to M // 10q21.1 // 983 /// ENST00000373811 // CDC2 // cell division cycle 2, G1 to S and G2 to M // 10q21.1 // 983 /// ENST00000307250 // CDC2 // cell division cycle 2, G1 to S and G2 to M // 10q21.1 // 983 /// ENST00000395284 // CDC2 // cell division cy…
down	3886050	-0.128996	9.89379	-2.17072	0.0367866	0.761667	-4.00128	NM_006275 // SFRS6 // splicing factor, arginine/serine-rich 6 // 20q12-q13.1 // 6431 /// ENST00000244020 // SFRS6 // splicing factor, arginine/serine-rich 6 // 20q12-q13.1 // 6431 /// U30828 // SFRS6 // splicing factor, arginine/serine-rich 6 // 20q12-q13.1 // 6431 /// ENST00000328748 // SFRS6 // splicing factor, arginine/serine-rich 6 // 20q12-q13.1 // 6431
down	3141346	-0.211747	8.5212	-2.1705	0.036805	0.761667	-4.0017	NM_000318 // PXMP3 // peroxisomal membrane protein 3, 35kDa (Zellweger syndrome) // 8q21.1 // 5828 /// NM_001079867 // PXMP3 // peroxisomal membrane protein 3, 35kDa (Zellweger syndrome) // 8q21.1 // 5828 /// ENST00000357039 // PXMP3 // peroxisomal membrane protein 3, 35kDa (Zellweger syndrome) // 8q21.1 // 5828 /// M86852 // PXMP3 // peroxisomal membrane protein 3, 35kDa (Zellweger syndrome) // …
down	3144760	-0.216415	8.21166	-2.16959	0.0368793	0.762273	-4.0034	NM_203390 // RBM12B // RNA binding motif protein 12B // 8q22.1 // 389677 /// ENST00000399300 // RBM12B // RNA binding motif protein 12B // 8q22.1 // 389677 /// BC039260 // RBM12B // RNA binding motif protein 12B // 8q22.1 // 389677 /// ENST00000329529 // RBM12B // RNA binding motif protein 12B // 8q22.1 // 389677
down	3132333	-0.267226	8.74572	-2.16914	0.0369157	0.762273	-4.00424	NM_031940 // TM2D2 // TM2 domain containing 2 // 8p11.23 // 83877 /// NM_001024380 // TM2D2 // TM2 domain containing 2 // 8p11.23 // 83877 /// NM_001024381 // TM2D2 // TM2 domain containing 2 // 8p11.23 // 83877 /// NM_078473 // TM2D2 // TM2 domain containing 2 // 8p11.23 // 83877 /// ENST00000397070 // TM2D2 // TM2 domain containing 2 // 8p11.23 // 83877 /// ENST00000316221 // TM2D2 // TM2 domai…
down	3729237	-0.167795	6.26714	-2.16822	0.0369912	0.762885	-4.00597	---
down	3572263	-0.20847	5.77001	-2.16744	0.0370549	0.762885	-4.00742	NM_203488 // ACYP1 // acylphosphatase 1, erythrocyte (common) type // 14q24.3 // 97 /// NM_001107 // ACYP1 // acylphosphatase 1, erythrocyte (common) type // 14q24.3 // 97 /// ENST00000238618 // C17orf13 // chromosome 17 open reading frame 13 // 17p13.3 // 53393 /// ENST00000238618 // ACYP1 // acylphosphatase 1, erythrocyte (common) type // 14q24.3 // 97 /// ENST00000357971 // C17orf13 // chromos…
up	3417075	0.22215	9.17336	2.16699	0.037092	0.762885	-4.00827	NM_201444 // DGKA // diacylglycerol kinase, alpha 80kDa // 12q13.3 // 1606 /// NM_201445 // DGKA // diacylglycerol kinase, alpha 80kDa // 12q13.3 // 1606 /// NM_001345 // DGKA // diacylglycerol kinase, alpha 80kDa // 12q13.3 // 1606 /// NM_201554 // DGKA // diacylglycerol kinase, alpha 80kDa // 12q13.3 // 1606 /// ENST00000394147 // DGKA // diacylglycerol kinase, alpha 80kDa // 12q13.3 // 1606 //…
down	3164914	-0.220546	7.86861	-2.16679	0.0371085	0.762885	-4.00864	NM_002451 // MTAP // methylthioadenosine phosphorylase // 9p21 // 4507 /// NR_003529 // RP11-145E5.4 // antisense noncoding RNA in the INK4 locus // 9p21.3 // 100048912 /// ENST00000380172 // MTAP // methylthioadenosine phosphorylase // 9p21 // 4507 /// U22233 // MTAP // methylthioadenosine phosphorylase // 9p21 // 4507 /// AF109294 // MTAP // methylthioadenosine phosphorylase // 9p21 // 4507
up	2708817	0.120371	9.30446	2.16539	0.0372236	0.764412	-4.01126	NM_080652 // TMEM41A // transmembrane protein 41A // 3q27.2 // 90407 /// ENST00000296254 // TMEM41A // transmembrane protein 41A // 3q27.2 // 90407 /// ENST00000382227 // TMEM41A // transmembrane protein 41A // 3q27.2 // 90407 /// BX647928 // TMEM41A // transmembrane protein 41A // 3q27.2 // 90407
down	3564919	-0.21967	10.3924	-2.16451	0.0372967	0.765068	-4.01292	NM_006832 // FERMT2 // fermitin family homolog 2 (Drosophila) // 14q22.2 // 10979 /// ENST00000395631 // FERMT2 // fermitin family homolog 2 (Drosophila) // 14q22.2 // 10979 /// ENST00000341590 // FERMT2 // fermitin family homolog 2 (Drosophila) // 14q22.2 // 10979 /// Z24725 // FERMT2 // fermitin family homolog 2 (Drosophila) // 14q22.2 // 10979 /// ENST00000343279 // FERMT2 // fermitin family h…
up	2895296	0.10396	10.5654	2.16401	0.0373373	0.765068	-4.01384	BC068198 // RPL15 // ribosomal protein L15 // 3p24.2 // 6138 /// BT019672 // RPL15 // ribosomal protein L15 // 3p24.2 // 6138 /// ENST00000391491 // RPL15 // ribosomal protein L15 // 3p24.2 // 6138 /// ENST00000391491 // LOC653232 // hypothetical LOC653232 // 6p24.1 // 653232
up	4028649	0.154907	4.91774	2.16224	0.0374842	0.767237	-4.01715	NM_139214 // TGIF2LY // TGFB-induced factor homeobox 2-like, Y-linked // Yp11.2 // 90655 /// NM_138960 // TGIF2LX // TGFB-induced factor homeobox 2-like, X-linked // Xq21.31 // 90316 /// ENST00000321217 // TGIF2LY // TGFB-induced factor homeobox 2-like, Y-linked // Yp11.2 // 90655 /// ENST00000283891 // TGIF2LX // TGFB-induced factor homeobox 2-like, X-linked // Xq21.31 // 90316 /// ENST000003830…
down	3626704	-0.274273	8.47879	-2.16087	0.037598	0.768725	-4.01971	NM_024755 // SLTM // SAFB-like, transcription modulator // 15q22.1 // 79811 /// NM_001013843 // SLTM // SAFB-like, transcription modulator // 15q22.1 // 79811 /// ENST00000380516 // SLTM // SAFB-like, transcription modulator // 15q22.1 // 79811 /// AK291423 // SLTM // SAFB-like, transcription modulator // 15q22.1 // 79811 /// ENST00000249735 // SLTM // SAFB-like, transcription modulator // 15q22.…
up	3436987	0.173286	5.27504	2.15935	0.0377246	0.770471	-4.02255	---
up	3123023	0.17528	4.08698	2.15649	0.0379635	0.773317	-4.02788	NM_152251 // DEFB106A // defensin, beta 106A // 8p23.1 // 245909 /// NM_001040704 // DEFB106B // defensin, beta 106B // 8p23.1 // 503841 /// ENST00000335186 // DEFB106A // defensin, beta 106A // 8p23.1 // 245909 /// ENST00000335186 // DEFB106B // defensin, beta 106B // 8p23.1 // 503841 /// ENST00000335479 // DEFB106A // defensin, beta 106A // 8p23.1 // 245909 /// ENST00000335479 // DEFB106B // de…
up	3373431	0.158053	4.92345	2.15646	0.0379661	0.773317	-4.02794	NM_001005282 // OR5M8 // olfactory receptor, family 5, subfamily M, member 8 // 11q11 // 219484 /// ENST00000327216 // OR5M8 // olfactory receptor, family 5, subfamily M, member 8 // 11q11 // 219484
down	3273601	-0.207846	8.59133	-2.1562	0.0379879	0.773317	-4.02843	NM_004508 // IDI1 // isopentenyl-diphosphate delta isomerase 1 // 10p15.3 // 3422 /// ENST00000381344 // IDI1 // isopentenyl-diphosphate delta isomerase 1 // 10p15.3 // 3422 /// BX537663 // IDI1 // isopentenyl-diphosphate delta isomerase 1 // 10p15.3 // 3422
up	3939498	0.171118	7.23501	2.15486	0.0381	0.774756	-4.03091	NM_030807 // SLC2A11 // solute carrier family 2 (facilitated glucose transporter), member 11 // 22q11.2 // 66035 /// NM_001024938 // SLC2A11 // solute carrier family 2 (facilitated glucose transporter), member 11 // 22q11.2 // 66035 /// NM_001024939 // SLC2A11 // solute carrier family 2 (facilitated glucose transporter), member 11 // 22q11.2 // 66035 /// ENST00000255830 // SLC2A11 // solute carri…
down	3991698	-0.345948	8.94384	-2.15412	0.0381629	0.775191	-4.03231	NM_000194 // HPRT1 // hypoxanthine phosphoribosyltransferase 1 (Lesch-Nyhan syndrome) // Xq26.1 // 3251 /// ENST00000298556 // HPRT1 // hypoxanthine phosphoribosyltransferase 1 (Lesch-Nyhan syndrome) // Xq26.1 // 3251 /// M31642 // HPRT1 // hypoxanthine phosphoribosyltransferase 1 (Lesch-Nyhan syndrome) // Xq26.1 // 3251 /// ENST00000370796 // HPRT1 // hypoxanthine phosphoribosyltransferase 1 (Le…
down	3727510	-0.270014	7.10754	-2.15325	0.0382364	0.775842	-4.03393	NM_178509 // STXBP4 // syntaxin binding protein 4 // 17q22 // 252983 /// ENST00000376352 // STXBP4 // syntaxin binding protein 4 // 17q22 // 252983 /// BC125116 // STXBP4 // syntaxin binding protein 4 // 17q22 // 252983 /// ENST00000299341 // STXBP4 // syntaxin binding protein 4 // 17q22 // 252983
up	2542990	0.157265	8.14712	2.1524	0.0383079	0.77645	-4.03551	NM_022460 // HS1BP3 // HCLS1 binding protein 3 // 2p24.1 // 64342 /// ENST00000304031 // HS1BP3 // HCLS1 binding protein 3 // 2p24.1 // 64342 /// BC050636 // HS1BP3 // HCLS1 binding protein 3 // 2p24.1 // 64342 /// ENST00000237821 // HS1BP3 // HCLS1 binding protein 3 // 2p24.1 // 64342
down	3205586	-0.2542	8.88653	-2.15126	0.038404	0.776761	-4.03762	NM_016042 // EXOSC3 // exosome component 3 // 9p11 // 51010 /// NM_001002269 // EXOSC3 // exosome component 3 // 9p11 // 51010 /// ENST00000327304 // EXOSC3 // exosome component 3 // 9p11 // 51010 /// ENST00000396521 // EXOSC3 // exosome component 3 // 9p11 // 51010 /// AK290864 // EXOSC3 // exosome component 3 // 9p11 // 51010 /// BC094765 // SHB // Src homology 2 domain containing adaptor prote…
up	3838425	0.235146	6.27444	2.15124	0.0384062	0.776761	-4.03767	NM_014419 // DKKL1 // dickkopf-like 1 (soggy) // 19q13.33 // 27120 /// ENST00000221498 // DKKL1 // dickkopf-like 1 (soggy) // 19q13.33 // 27120 /// AY358922 // DKKL1 // dickkopf-like 1 (soggy) // 19q13.33 // 27120
up	2599955	0.136267	9.54862	2.15038	0.0384785	0.777382	-4.03926	NM_001077198 // ATG9A // ATG9 autophagy related 9 homolog A (S. cerevisiae) // 2q35 // 79065 /// NM_024085 // ATG9A // ATG9 autophagy related 9 homolog A (S. cerevisiae) // 2q35 // 79065 /// ENST00000396761 // ATG9A // ATG9 autophagy related 9 homolog A (S. cerevisiae) // 2q35 // 79065 /// BC065534 // ATG9A // ATG9 autophagy related 9 homolog A (S. cerevisiae) // 2q35 // 79065 /// ENST00000361242…
down	3500772	-0.145611	8.49619	-2.14961	0.0385443	0.777872	-4.0407	NM_032859 // ABHD13 // abhydrolase domain containing 13 // 13q33.3 // 84945 /// ENST00000375898 // ABHD13 // abhydrolase domain containing 13 // 13q33.3 // 84945 /// BC022566 // ABHD13 // abhydrolase domain containing 13 // 13q33.3 // 84945
down	3277468	-0.21728	7.67562	-2.14865	0.0386259	0.77815	-4.04248	NM_001080491 // USP6NL // USP6 N-terminal like // 10p13 // 9712 /// ENST00000379237 // USP6NL // USP6 N-terminal like // 10p13 // 9712 /// ENST00000277575 // USP6NL // USP6 N-terminal like // 10p13 // 9712 /// D13644 // USP6NL // USP6 N-terminal like // 10p13 // 9712
down	3252577	-0.202701	10.7258	-2.14803	0.0386785	0.77815	-4.04363	NM_003375 // VDAC2 // voltage-dependent anion channel 2 // 10q22 // 7417 /// ENST00000332211 // VDAC2 // voltage-dependent anion channel 2 // 10q22 // 7417 /// BC000165 // VDAC2 // voltage-dependent anion channel 2 // 10q22 // 7417 /// ENST00000313132 // VDAC2 // voltage-dependent anion channel 2 // 10q22 // 7417 /// ENST00000298468 // VDAC2 // voltage-dependent anion channel 2 // 10q22 // 7417 /…
up	3157751	0.172892	8.43546	2.14798	0.0386829	0.77815	-4.04373	NM_182706 // SCRIB // scribbled homolog (Drosophila) // 8q24.3 // 23513 /// NM_015356 // SCRIB // scribbled homolog (Drosophila) // 8q24.3 // 23513 /// ENST00000356994 // SCRIB // scribbled homolog (Drosophila) // 8q24.3 // 23513 /// ENST00000320476 // SCRIB // scribbled homolog (Drosophila) // 8q24.3 // 23513 /// AF271734 // SCRIB // scribbled homolog (Drosophila) // 8q24.3 // 23513 /// ENST0000…
up	3953267	0.11502	9.39137	2.14561	0.0388853	0.778761	-4.04813	NR_003700 // PI4KAP2 // phosphatidylinositol 4-kinase, catalytic, alpha pseudogene 2 // 22q11.21 // 375133 /// NR_003563 // PI4KAP1 // phosphatidylinositol 4-kinase, catalytic, alpha pseudogene 1 // 22q11.21 // 728233 /// CR456378 // PI4KAP2 // phosphatidylinositol 4-kinase, catalytic, alpha pseudogene 2 // 22q11.21 // 375133 /// BC094816 // FAM108A1 // family with sequence similarity 108, member…
down	3587495	-0.249676	7.44478	-2.14531	0.0389116	0.778761	-4.0487	NM_003020 // SCG5 // secretogranin V (7B2 protein) // 15q13-q14 // 6447 /// BC093053 // SCG5 // secretogranin V (7B2 protein) // 15q13-q14 // 6447 /// ENST00000300175 // SCG5 // secretogranin V (7B2 protein) // 15q13-q14 // 6447 /// AK057017 // C15orf45 // chromosome 15 open reading frame 45 // 15q13.3 // 641318
down	3325307	-0.22806	7.58485	-2.14501	0.0389367	0.778761	-4.04924	NM_019040 // ELP4 // elongation protein 4 homolog (S. cerevisiae) // 11p13 // 26610 /// ENST00000350638 // ELP4 // elongation protein 4 homolog (S. cerevisiae) // 11p13 // 26610 /// BC012514 // ELP4 // elongation protein 4 homolog (S. cerevisiae) // 11p13 // 26610 /// ENST00000265650 // ELP4 // elongation protein 4 homolog (S. cerevisiae) // 11p13 // 26610 /// ENST00000395934 // ELP4 // elongatio…
up	2878347	0.143706	8.50004	2.14474	0.0389601	0.778761	-4.04975	NM_001035235 // SRA1 // steroid receptor RNA activator 1 // 5q31.3 // 10011 /// ENST00000336283 // SRA1 // steroid receptor RNA activator 1 // 5q31.3 // 10011 /// BC067895 // SRA1 // steroid receptor RNA activator 1 // 5q31.3 // 10011
down	3476130	-0.198909	9.31277	-2.14462	0.0389704	0.778761	-4.04997	NM_018183 // SBNO1 // strawberry notch homolog 1 (Drosophila) // 12q24.31 // 55206 /// ENST00000267176 // SBNO1 // strawberry notch homolog 1 (Drosophila) // 12q24.31 // 55206 /// AB014772 // SBNO1 // strawberry notch homolog 1 (Drosophila) // 12q24.31 // 55206
down	3494137	-0.262314	10.1877	-2.14405	0.039019	0.778761	-4.05102	NM_005358 // LMO7 // LIM domain 7 // 13q22.2 // 4008 /// ENST00000341547 // LMO7 // LIM domain 7 // 13q22.2 // 4008 /// AF330045 // LMO7 // LIM domain 7 // 13q22.2 // 4008 /// ENST00000358860 // LMO7 // LIM domain 7 // 13q22.2 // 4008 /// ENST00000321797 // LMO7 // LIM domain 7 // 13q22.2 // 4008 /// ENST00000357063 // LMO7 // LIM domain 7 // 13q22.2 // 4008 /// ENST00000377534 // LMO7 // LIM dom…
down	3415046	-0.138942	8.55243	-2.14386	0.0390357	0.778761	-4.05138	AK091315 // FLJ33996 // hypothetical protein FLJ33996 // 12q13.13 // 283401 /// ENST00000313893 // LOC100127971 // hypothetical protein LOC100127971 // 12q13.13 // 100127971 /// ENST00000313893 // FLJ33996 // hypothetical protein FLJ33996 // 12q13.13 // 283401
down	3885464	-0.215069	8.8295	-2.14374	0.0390463	0.778761	-4.05161	NM_003286 // TOP1 // topoisomerase (DNA) I // 20q12-q13.1 // 7150 /// NR_002764 // PRO0628 // PRO0628 protein // 20q12 // 29053 /// ENST00000361337 // TOP1 // topoisomerase (DNA) I // 20q12-q13.1 // 7150 /// J03250 // TOP1 // topoisomerase (DNA) I // 20q12-q13.1 // 7150
up	3063646	0.101463	8.22509	2.14123	0.0392625	0.781251	-4.05627	NM_032924 // ZNF3 // zinc finger protein 3 // 7q22.1 // 7551 /// NM_017715 // ZNF3 // zinc finger protein 3 // 7q22.1 // 7551 /// ENST00000299667 // ZNF3 // zinc finger protein 3 // 7q22.1 // 7551 /// ENST00000292393 // ZNF3 // zinc finger protein 3 // 7q22.1 // 7551 /// BC013603 // ZNF3 // zinc finger protein 3 // 7q22.1 // 7551 /// ENST00000303915 // ZNF3 // zinc finger protein 3 // 7q22.1 // 7…
down	3743763	-0.10741	8.91043	-2.14097	0.0392847	0.781251	-4.05674	NM_020899 // ZBTB4 // zinc finger and BTB domain containing 4 // 17p13.1 // 57659 /// ENST00000311403 // ZBTB4 // zinc finger and BTB domain containing 4 // 17p13.1 // 57659 /// ENST00000380599 // ZBTB4 // zinc finger and BTB domain containing 4 // 17p13.1 // 57659 /// AY302699 // ZBTB4 // zinc finger and BTB domain containing 4 // 17p13.1 // 57659
down	3448088	-0.18746	7.99265	-2.14083	0.0392964	0.781251	-4.057	NM_030762 // BHLHB3 // basic helix-loop-helix domain containing, class B, 3 // 12p11.23-p12.1 // 79365 /// ENST00000242728 // BHLHB3 // basic helix-loop-helix domain containing, class B, 3 // 12p11.23-p12.1 // 79365 /// BC025968 // BHLHB3 // basic helix-loop-helix domain containing, class B, 3 // 12p11.23-p12.1 // 79365
down	3788833	-0.201771	7.79961	-2.13927	0.0394321	0.782995	-4.0599	NM_007195 // POLI // polymerase (DNA directed) iota // 18q21.1 // 11201 /// ENST00000217800 // POLI // polymerase (DNA directed) iota // 18q21.1 // 11201 /// BC032617 // POLI // polymerase (DNA directed) iota // 18q21.1 // 11201
up	2946383	0.169684	8.82277	2.13852	0.0394966	0.782995	-4.06128	NM_003543 // HIST1H4H // histone cluster 1, H4h // 6p21.3 // 8365 /// ENST00000289352 // HIST4H4 // histone cluster 4, H4 // 12p12.3 // 121504 /// ENST00000289352 // HIST2H4B // histone cluster 2, H4b // 1q21 // 554313 /// ENST00000289352 // HIST1H4I // histone cluster 1, H4i // 6p21.33 // 8294 /// ENST00000289352 // HIST1H4A // histone cluster 1, H4a // 6p21.3 // 8359 /// ENST00000289352 // HIST…
down	3352130	-0.174216	9.57993	-2.13758	0.0395787	0.782995	-4.06303	NM_032015 // RNF26 // ring finger protein 26 // 11q23 // 79102 /// ENST00000311413 // RNF26 // ring finger protein 26 // 11q23 // 79102 /// BC007534 // RNF26 // ring finger protein 26 // 11q23 // 79102
down	3691967	-0.299457	8.49884	-2.13755	0.039581	0.782995	-4.06308	NM_001012398 // AKTIP // AKT interacting protein // 16q12.2 // 64400 /// NM_022476 // AKTIP // AKT interacting protein // 16q12.2 // 64400 /// ENST00000300245 // AKTIP // AKT interacting protein // 16q12.2 // 64400 /// ENST00000394657 // AKTIP // AKT interacting protein // 16q12.2 // 64400 /// BC095401 // AKTIP // AKT interacting protein // 16q12.2 // 64400
down	3218067	-0.205136	8.86539	-2.13699	0.0396296	0.782995	-4.06411	NM_019051 // MRPL50 // mitochondrial ribosomal protein L50 // 9q31.1 // 54534 /// ENST00000374865 // MRPL50 // mitochondrial ribosomal protein L50 // 9q31.1 // 54534 /// BC032008 // MRPL50 // mitochondrial ribosomal protein L50 // 9q31.1 // 54534
up	3928487	0.18238	4.01569	2.13658	0.0396659	0.782995	-4.06488	NM_181621 // KRTAP13-2 // keratin associated protein 13-2 // 21q22.1 // 337959 /// ENST00000399889 // KRTAP13-2 // keratin associated protein 13-2 // 21q22.1 // 337959 /// AB096938 // KRTAP13-2 // keratin associated protein 13-2 // 21q22.1 // 337959
down	3148582	-0.281691	10.4399	-2.13609	0.0397083	0.782995	-4.06578	NM_001568 // EIF3E // eukaryotic translation initiation factor 3, subunit E // 8q22-q23 // 3646 /// ENST00000220849 // EIF3E // eukaryotic translation initiation factor 3, subunit E // 8q22-q23 // 3646 /// U94175 // EIF3E // eukaryotic translation initiation factor 3, subunit E // 8q22-q23 // 3646
up	3832736	0.197983	8.12811	2.13597	0.039719	0.782995	-4.06601	NM_001042507 // GAL7 // galectin-7 // 19q13.2 // 653499 /// NM_002307 // LGALS7 // lectin, galactoside-binding, soluble, 7 (galectin 7) // 19q13.2 // 3963 /// L07769 // LGALS7 // lectin, galactoside-binding, soluble, 7 (galectin 7) // 19q13.2 // 3963 /// CR456917 // GAL7 // galectin-7 // 19q13.2 // 653499 /// ENST00000314980 // LGALS7 // lectin, galactoside-binding, soluble, 7 (galectin 7) // 19q…
down	3243908	-0.199882	9.0693	-2.13493	0.0398095	0.783206	-4.06793	NM_018590 // CSGALNACT2 // chondroitin sulfate N-acetylgalactosaminyltransferase 2 // 10q11.21 // 55454 /// ENST00000374466 // CSGALNACT2 // chondroitin sulfate N-acetylgalactosaminyltransferase 2 // 10q11.21 // 55454 /// AB090811 // CSGALNACT2 // chondroitin sulfate N-acetylgalactosaminyltransferase 2 // 10q11.21 // 55454 /// ENST00000374464 // CSGALNACT2 // chondroitin sulfate N-acetylgalactosa…
down	3466284	-0.198457	9.18641	-2.13485	0.039817	0.783206	-4.06809	NM_018838 // NDUFA12 // NADH dehydrogenase (ubiquinone) 1 alpha subcomplex, 12 // 12q22 // 55967 /// ENST00000327772 // NDUFA12 // NADH dehydrogenase (ubiquinone) 1 alpha subcomplex, 12 // 12q22 // 55967 /// BC005936 // NDUFA12 // NADH dehydrogenase (ubiquinone) 1 alpha subcomplex, 12 // 12q22 // 55967 /// ENST00000393109 // NDUFA12 // NADH dehydrogenase (ubiquinone) 1 alpha subcomplex, 12 // 12q…
up	2974188	0.170129	8.98506	2.13441	0.0398552	0.783206	-4.0689	NM_004830 // MED23 // mediator complex subunit 23 // 6q22.33-q24.1 // 9439 /// NM_015979 // MED23 // mediator complex subunit 23 // 6q22.33-q24.1 // 9439 /// ENST00000368068 // MED23 // mediator complex subunit 23 // 6q22.33-q24.1 // 9439 /// ENST00000354577 // MED23 // mediator complex subunit 23 // 6q22.33-q24.1 // 9439 /// AF105332 // MED23 // mediator complex subunit 23 // 6q22.33-q24.1 // 94…
down	3533397	-0.183413	6.92383	-2.13366	0.0399206	0.783408	-4.07028	NM_003616 // SIP1 // survival of motor neuron protein interacting protein 1 // 14q13 // 8487 /// NM_001009182 // SIP1 // survival of motor neuron protein interacting protein 1 // 14q13 // 8487 /// NM_001009183 // SIP1 // survival of motor neuron protein interacting protein 1 // 14q13 // 8487 /// ENST00000308317 // SIP1 // survival of motor neuron protein interacting protein 1 // 14q13 // 8487 ///…
down	3826504	-0.207696	6.40701	-2.13291	0.0399866	0.783408	-4.07167	NM_133473 // ZNF431 // zinc finger protein 431 // 19p12 // 170959 /// ENST00000311048 // ZNF431 // zinc finger protein 431 // 19p12 // 170959 /// BC040506 // ZNF431 // zinc finger protein 431 // 19p12 // 170959
down	3636522	-0.193644	9.62184	-2.13286	0.0399912	0.783408	-4.07176	NM_016073 // HDGFRP3 // hepatoma-derived growth factor, related protein 3 // 15q25.2 // 50810 /// ENST00000299633 // HDGFRP3 // hepatoma-derived growth factor, related protein 3 // 15q25.2 // 50810 /// BC040554 // HDGFRP3 // hepatoma-derived growth factor, related protein 3 // 15q25.2 // 50810
up	3996632	0.204115	7.24645	2.13135	0.0401239	0.785182	-4.07455	NM_139250 // CTAG1A // cancer/testis antigen 1A // Xq28 // 246100 /// NM_001327 // CTAG1B // cancer/testis antigen 1B // Xq28 // 1485 /// ENST00000333128 // CTAG1B // cancer/testis antigen 1B // Xq28 // 1485 /// ENST00000333128 // CTAG1A // cancer/testis antigen 1A // Xq28 // 246100 /// ENST00000328435 // CTAG1B // cancer/testis antigen 1B // Xq28 // 1485 /// ENST00000328435 // CTAG1A // cancer/t…
up	3954453	0.186795	9.17882	2.13069	0.0401822	0.785182	-4.07578	BC094816 // FAM108A1 // family with sequence similarity 108, member A1 // 19p13.3 // 81926 /// ENST00000358206 // FAM108A3 // family with sequence similarity 108, member A3 // 1q21.1 // 653401 /// ENST00000358206 // FAM108A2 // family with sequence similarity 108, member A2 // 1q21.1 // 728917 /// ENST00000358206 // FAM108A1 // family with sequence similarity 108, member A1 // 19p13.3 // 81926 //…
up	3820906	0.17548	7.61722	2.1304	0.0402076	0.785182	-4.07631	BC011833 // C19orf52 // chromosome 19 open reading frame 52 // 19p13.2 // 90580 /// BC007244 // C19orf52 // chromosome 19 open reading frame 52 // 19p13.2 // 90580 /// BC005075 // C19orf52 // chromosome 19 open reading frame 52 // 19p13.2 // 90580 /// ENST00000270502 // C19orf52 // chromosome 19 open reading frame 52 // 19p13.2 // 90580
down	3614087	-0.211517	9.33358	-2.12911	0.0403213	0.785559	-4.07869	NM_130839 // UBE3A // ubiquitin protein ligase E3A (human papilloma virus E6-associated protein, Angelman syndrome) // 15q11-q13 // 7337 /// NM_000462 // UBE3A // ubiquitin protein ligase E3A (human papilloma virus E6-associated protein, Angelman syndrome) // 15q11-q13 // 7337 /// NM_130838 // UBE3A // ubiquitin protein ligase E3A (human papilloma virus E6-associated protein, Angelman syndrome) /…
down	3250863	-0.158778	8.87104	-2.12877	0.0403512	0.785559	-4.07931	NM_003901 // SGPL1 // sphingosine-1-phosphate lyase 1 // 10q21 // 8879 /// ENST00000373202 // SGPL1 // sphingosine-1-phosphate lyase 1 // 10q21 // 8879 /// ENST00000299297 // SGPL1 // sphingosine-1-phosphate lyase 1 // 10q21 // 8879 /// AB033078 // SGPL1 // sphingosine-1-phosphate lyase 1 // 10q21 // 8879
up	2835848	0.142005	8.64439	2.12876	0.0403529	0.785559	-4.07935	NM_078483 // SLC36A1 // solute carrier family 36 (proton/amino acid symporter), member 1 // 5q33.1 // 206358 /// ENST00000243389 // SLC36A1 // solute carrier family 36 (proton/amino acid symporter), member 1 // 5q33.1 // 206358 /// BX537963 // SLC36A1 // solute carrier family 36 (proton/amino acid symporter), member 1 // 5q33.1 // 206358
down	3711262	-0.338922	9.15807	-2.12743	0.0404703	0.786745	-4.08179	NM_006041 // HS3ST3B1 // heparan sulfate (glucosamine) 3-O-sulfotransferase 3B1 // 17p12-p11.2 // 9953 /// ENST00000360954 // HS3ST3B1 // heparan sulfate (glucosamine) 3-O-sulfotransferase 3B1 // 17p12-p11.2 // 9953 /// BC063301 // HS3ST3B1 // heparan sulfate (glucosamine) 3-O-sulfotransferase 3B1 // 17p12-p11.2 // 9953 /// BC006384 // MGC12916 // hypothetical protein MGC12916 // 17p11.2 // 84815
down	2954025	-0.115993	8.14049	-2.12712	0.0404979	0.786745	-4.08237	NM_033502 // TRERF1 // transcriptional regulating factor 1 // 6p21.1-p12.1 // 55809 /// ENST00000372922 // TRERF1 // transcriptional regulating factor 1 // 6p21.1-p12.1 // 55809 /// ENST00000340840 // TRERF1 // transcriptional regulating factor 1 // 6p21.1-p12.1 // 55809 /// ENST00000354325 // TRERF1 // transcriptional regulating factor 1 // 6p21.1-p12.1 // 55809 /// ENST00000372917 // TRERF1 // …
up	3152558	0.181149	5.68442	2.12649	0.0405538	0.787013	-4.08353	NM_174911 // FAM84B // family with sequence similarity 84, member B // 8q24.21 // 157638 /// ENST00000304916 // FAM84B // family with sequence similarity 84, member B // 8q24.21 // 157638 /// BC052957 // FAM84B // family with sequence similarity 84, member B // 8q24.21 // 157638
down	3409432	-0.267537	7.92412	-2.12466	0.0407172	0.789364	-4.08691	NM_018318 // CCDC91 // coiled-coil domain containing 91 // 12p11.22 // 55297 /// ENST00000381259 // CCDC91 // coiled-coil domain containing 91 // 12p11.22 // 55297 /// ENST00000381256 // CCDC91 // coiled-coil domain containing 91 // 12p11.22 // 55297 /// ENST00000306172 // CCDC91 // coiled-coil domain containing 91 // 12p11.22 // 55297 /// AK093152 // CCDC91 // coiled-coil domain containing 91 //…
down	3680610	-0.225332	11.1976	-2.12356	0.0408153	0.790448	-4.08894	NM_002094 // GSPT1 // G1 to S phase transition 1 // 16p13.1 // 2935 /// ENST00000219627 // GSPT1 // G1 to S phase transition 1 // 16p13.1 // 2935 /// BC009503 // GSPT1 // G1 to S phase transition 1 // 16p13.1 // 2935
up	3862108	0.196294	4.86169	2.12199	0.0409552	0.791888	-4.09182	NM_001828 // CLC // Charcot-Leyden crystal protein // 19q13.1 // 1178 /// ENST00000221804 // CLC // Charcot-Leyden crystal protein // 19q13.1 // 1178 /// L01664 // CLC // Charcot-Leyden crystal protein // 19q13.1 // 1178 /// ENST00000392050 // CLC // Charcot-Leyden crystal protein // 19q13.1 // 1178
up	2558924	0.133593	10.3719	2.12127	0.0410204	0.791888	-4.09315	NM_144582 // TEX261 // testis expressed 261 // 2p13.3 // 113419 /// ENST00000272438 // TEX261 // testis expressed 261 // 2p13.3 // 113419 /// AY358783 // TEX261 // testis expressed 261 // 2p13.3 // 113419
down	3717395	-0.227594	9.31675	-2.11994	0.04114	0.791888	-4.0956	NM_015355 // SUZ12 // suppressor of zeste 12 homolog (Drosophila) // 17q11.2 // 23512 /// ENST00000322652 // SUZ12 // suppressor of zeste 12 homolog (Drosophila) // 17q11.2 // 23512 /// AK290014 // SUZ12 // suppressor of zeste 12 homolog (Drosophila) // 17q11.2 // 23512
up	2867788	0.136661	4.20309	2.11848	0.0412711	0.791888	-4.09828	NM_031952 // SPATA9 // spermatogenesis associated 9 // 5q15 // 83890 /// ENST00000316087 // SPATA9 // spermatogenesis associated 9 // 5q15 // 83890 /// ENST00000274432 // SPATA9 // spermatogenesis associated 9 // 5q15 // 83890 /// ENST00000395899 // SPATA9 // spermatogenesis associated 9 // 5q15 // 83890 /// AK093225 // SPATA9 // spermatogenesis associated 9 // 5q15 // 83890
up	2708407	0.10684	10.1239	2.11771	0.0413408	0.791888	-4.0997	NM_005787 // ALG3 // asparagine-linked glycosylation 3 homolog (S. cerevisiae, alpha-1,3-mannosyltransferase) // 3q27.1 // 10195 /// ENST00000397676 // ALG3 // asparagine-linked glycosylation 3 homolog (S. cerevisiae, alpha-1,3-mannosyltransferase) // 3q27.1 // 10195 /// BC002839 // ALG3 // asparagine-linked glycosylation 3 homolog (S. cerevisiae, alpha-1,3-mannosyltransferase) // 3q27.1 // 10195
up	2330133	0.116354	8.29166	2.11645	0.0414553	0.791888	-4.10202	NM_024852 // EIF2C3 // eukaryotic translation initiation factor 2C, 3 // 1p34.3 // 192669 /// NM_177422 // EIF2C3 // eukaryotic translation initiation factor 2C, 3 // 1p34.3 // 192669 /// ENST00000373191 // EIF2C3 // eukaryotic translation initiation factor 2C, 3 // 1p34.3 // 192669 /// ENST00000373185 // EIF2C3 // eukaryotic translation initiation factor 2C, 3 // 1p34.3 // 192669 /// ENST0000024…
up	2437401	0.209094	6.70883	2.1148	0.0416046	0.791888	-4.10505	BC131614 // C1orf104 // chromosome 1 open reading frame 104 // 1q22 // 284618 /// AK125510 // C1orf104 // chromosome 1 open reading frame 104 // 1q22 // 284618 /// AK093295 // C1orf104 // chromosome 1 open reading frame 104 // 1q22 // 284618
down	3760342	-0.35726	7.52777	-2.11464	0.0416195	0.791888	-4.10535	NM_001113738 // ARL17P1 // ADP-ribosylation factor-like 17 pseudogene 1 // 17q21.32 // 51326 /// NM_016632 // ARL17P1 // ADP-ribosylation factor-like 17 pseudogene 1 // 17q21.32 // 51326 /// NM_001039083 // ARL17 // ADP-ribosylation factor-like 17 // 17q21.31 // 641522 /// NM_001103154 // ARL17 // ADP-ribosylation factor-like 17 // 17q21.31 // 641522 /// ENST00000398255 // ARL17P1 // ADP-ribosyla…
down	3212728	-0.255188	7.61347	-2.11427	0.0416532	0.791888	-4.10603	NM_015239 // AGTPBP1 // ATP/GTP binding protein 1 // 9q21.33 // 23287 /// ENST00000337006 // AGTPBP1 // ATP/GTP binding protein 1 // 9q21.33 // 23287 /// ENST00000376083 // AGTPBP1 // ATP/GTP binding protein 1 // 9q21.33 // 23287 /// BC060815 // AGTPBP1 // ATP/GTP binding protein 1 // 9q21.33 // 23287 /// ENST00000357081 // AGTPBP1 // ATP/GTP binding protein 1 // 9q21.33 // 23287 /// ENST00000395…
down	2877378	-0.429982	7.26428	-2.1141	0.0416681	0.791888	-4.10633	NM_001790 // CDC25C // cell division cycle 25 homolog C (S. pombe) // 5q31 // 995 /// NM_022809 // CDC25C // cell division cycle 25 homolog C (S. pombe) // 5q31 // 995 /// ENST00000323760 // CDC25C // cell division cycle 25 homolog C (S. pombe) // 5q31 // 995 /// ENST00000348983 // CDC25C // cell division cycle 25 homolog C (S. pombe) // 5q31 // 995 /// ENST00000356505 // CDC25C // cell division …
down	3259631	-0.209806	7.57718	-2.11408	0.0416703	0.791888	-4.10637	NM_032440 // LCOR // ligand dependent nuclear receptor corepressor // 10q24 // 84458 /// ENST00000371103 // LCOR // ligand dependent nuclear receptor corepressor // 10q24 // 84458 /// ENST00000371097 // LCOR // ligand dependent nuclear receptor corepressor // 10q24 // 84458 /// ENST00000356016 // LCOR // ligand dependent nuclear receptor corepressor // 10q24 // 84458 /// AL834245 // LCOR // ligan…
down	3636470	-0.146394	10.192	-2.11408	0.0416704	0.791888	-4.10637	NM_025238 // BTBD1 // BTB (POZ) domain containing 1 // 15q24 // 53339 /// NM_001011885 // BTBD1 // BTB (POZ) domain containing 1 // 15q24 // 53339 /// ENST00000261721 // BTBD1 // BTB (POZ) domain containing 1 // 15q24 // 53339 /// ENST00000379403 // BTBD1 // BTB (POZ) domain containing 1 // 15q24 // 53339 /// AF355402 // BTBD1 // BTB (POZ) domain containing 1 // 15q24 // 53339
down	2411228	-0.47349	7.63606	-2.11275	0.0417912	0.791888	-4.10881	NM_001048166 // STIL // SCL/TAL1 interrupting locus // 1q32|1p32 // 6491 /// NM_003035 // STIL // SCL/TAL1 interrupting locus // 1q32|1p32 // 6491 /// ENST00000360380 // STIL // SCL/TAL1 interrupting locus // 1q32|1p32 // 6491 /// ENST00000337817 // STIL // SCL/TAL1 interrupting locus // 1q32|1p32 // 6491 /// ENST00000371877 // STIL // SCL/TAL1 interrupting locus // 1q32|1p32 // 6491 /// M74558 /…
up	3894699	0.224486	5.63118	2.11266	0.0418002	0.791888	-4.10899	NM_178460 // SIRPD // signal-regulatory protein delta // 20p13 // 128646 /// ENST00000381623 // SIRPD // signal-regulatory protein delta // 20p13 // 128646 /// ENST00000381621 // SIRPD // signal-regulatory protein delta // 20p13 // 128646 /// AK093083 // SIRPD // signal-regulatory protein delta // 20p13 // 128646
up	3715535	0.122225	8.98963	2.11238	0.0418258	0.791888	-4.1095	NM_152464 // TMEM199 // transmembrane protein 199 // 17q11.2 // 147007 /// ENST00000292114 // TMEM199 // transmembrane protein 199 // 17q11.2 // 147007 /// BC033113 // TMEM199 // transmembrane protein 199 // 17q11.2 // 147007
down	4022781	-0.179935	8.11963	-2.11163	0.0418936	0.791888	-4.11086	NM_145284 // FAM122B // family with sequence similarity 122B // Xq26.3 // 159090 /// ENST00000298090 // FAM122B // family with sequence similarity 122B // Xq26.3 // 159090 /// ENST00000394270 // FAM122B // family with sequence similarity 122B // Xq26.3 // 159090 /// BC110846 // FAM122B // family with sequence similarity 122B // Xq26.3 // 159090 /// ENST00000370790 // FAM122B // family with sequen…
down	3175119	-0.242954	10.3708	-2.11154	0.0419023	0.791888	-4.11104	NM_012383 // OSTF1 // osteoclast stimulating factor 1 // 9q13-q21.2 // 26578 /// ENST00000346234 // OSTF1 // osteoclast stimulating factor 1 // 9q13-q21.2 // 26578 /// AK291511 // OSTF1 // osteoclast stimulating factor 1 // 9q13-q21.2 // 26578
down	3592755	-0.272353	6.19579	-2.1109	0.0419611	0.791888	-4.11222	NM_153618 // SEMA6D // sema domain, transmembrane domain (TM), and cytoplasmic domain, (semaphorin) 6D // 15q21.1 // 80031 /// NM_153617 // SEMA6D // sema domain, transmembrane domain (TM), and cytoplasmic domain, (semaphorin) 6D // 15q21.1 // 80031 /// NM_153619 // SEMA6D // sema domain, transmembrane domain (TM), and cytoplasmic domain, (semaphorin) 6D // 15q21.1 // 80031 /// NM_020858 // SEMA6…
down	3460593	-0.149018	9.9014	-2.11005	0.0420391	0.791888	-4.11378	NM_016056 // TMBIM4 // transmembrane BAX inhibitor motif containing 4 // 12q14.1-q15 // 51643 /// ENST00000358230 // TMBIM4 // transmembrane BAX inhibitor motif containing 4 // 12q14.1-q15 // 51643 /// ENST00000286424 // TMBIM4 // transmembrane BAX inhibitor motif containing 4 // 12q14.1-q15 // 51643 /// ENST00000398033 // TMBIM4 // transmembrane BAX inhibitor motif containing 4 // 12q14.1-q15 //…
down	3304012	-0.192258	9.51549	-2.10915	0.0421212	0.791888	-4.11542	NM_012215 // MGEA5 // meningioma expressed antigen 5 (hyaluronidase) // 10q24.1-q24.3 // 10724 /// ENST00000361464 // MGEA5 // meningioma expressed antigen 5 (hyaluronidase) // 10q24.1-q24.3 // 10724 /// AF036144 // MGEA5 // meningioma expressed antigen 5 (hyaluronidase) // 10q24.1-q24.3 // 10724 /// ENST00000357797 // MGEA5 // meningioma expressed antigen 5 (hyaluronidase) // 10q24.1-q24.3 // 10…
up	2617563	0.119818	8.92191	2.109	0.0421351	0.791888	-4.11569	NM_002468 // MYD88 // myeloid differentiation primary response gene (88) // 3p22 // 4615 /// ENST00000396334 // MYD88 // myeloid differentiation primary response gene (88) // 3p22 // 4615 /// ENST00000318044 // MYD88 // myeloid differentiation primary response gene (88) // 3p22 // 4615 /// AK124685 // MYD88 // myeloid differentiation primary response gene (88) // 3p22 // 4615
up	3728625	0.187196	4.71239	2.1083	0.0421996	0.791888	-4.11698	NM_001004707 // OR4D2 // olfactory receptor, family 4, subfamily D, member 2 // 17q22 // 124538 /// ENST00000284081 // OR4D2 // olfactory receptor, family 4, subfamily D, member 2 // 17q22 // 124538 /// AF303373 // OR4D2 // olfactory receptor, family 4, subfamily D, member 2 // 17q22 // 124538
up	2902884	0.151564	8.17815	2.10771	0.0422537	0.791888	-4.11806	NM_006929 // SKIV2L // superkiller viralicidic activity 2-like (S. cerevisiae) // 6p21 // 6499 /// ENST00000375394 // SKIV2L // superkiller viralicidic activity 2-like (S. cerevisiae) // 6p21 // 6499 /// ENST00000383172 // SKIV2L // superkiller viralicidic activity 2-like (S. cerevisiae) // 6p21 // 6499 /// ENST00000383336 // SKIV2L // superkiller viralicidic activity 2-like (S. cerevisiae) // 6p…
down	3497790	-0.136226	10.8303	-2.10755	0.0422686	0.791888	-4.11835	NM_002271 // IPO5 // importin 5 // 13q32.2 // 3843 /// ENST00000261574 // IPO5 // importin 5 // 13q32.2 // 3843 /// ENST00000357602 // IPO5 // importin 5 // 13q32.2 // 3843 /// BC045640 // IPO5 // importin 5 // 13q32.2 // 3843 /// ENST00000389591 // IPO5 // importin 5 // 13q32.2 // 3843
up	2954355	0.136138	8.43271	2.10689	0.0423295	0.791888	-4.11956	NM_014780 // CUL7 // cullin 7 // 6p21.1 // 9820 /// ENST00000265348 // CUL7 // cullin 7 // 6p21.1 // 9820 /// BC033647 // CUL7 // cullin 7 // 6p21.1 // 9820
up	3131720	0.138705	8.20648	2.10668	0.0423487	0.791888	-4.11994	NM_018310 // BRF2 // BRF2, subunit of RNA polymerase III transcription initiation factor, BRF1-like // 8p12 // 55290 /// ENST00000220659 // BRF2 // BRF2, subunit of RNA polymerase III transcription initiation factor, BRF1-like // 8p12 // 55290 /// AF206673 // BRF2 // BRF2, subunit of RNA polymerase III transcription initiation factor, BRF1-like // 8p12 // 55290
up	3914786	0.147949	4.26791	2.10648	0.042367	0.791888	-4.1203	NR_003087 // ABCC13 // ATP-binding cassette, sub-family C (CFTR/MRP), member 13 // 21q11.2 // 150000 /// NR_003088 // ABCC13 // ATP-binding cassette, sub-family C (CFTR/MRP), member 13 // 21q11.2 // 150000 /// AF418600 // ABCC13 // ATP-binding cassette, sub-family C (CFTR/MRP), member 13 // 21q11.2 // 150000 /// ENST00000400574 // ABCC13 // ATP-binding cassette, sub-family C (CFTR/MRP), member 13…
up	2901970	0.130085	8.00362	2.10549	0.042459	0.791888	-4.12213	NM_013993 // DDR1 // discoidin domain receptor tyrosine kinase 1 // 6p21.3 // 780 /// NM_001954 // DDR1 // discoidin domain receptor tyrosine kinase 1 // 6p21.3 // 780 /// NM_013994 // DDR1 // discoidin domain receptor tyrosine kinase 1 // 6p21.3 // 780 /// ENST00000376575 // DDR1 // discoidin domain receptor tyrosine kinase 1 // 6p21.3 // 780 /// ENST00000324771 // DDR1 // discoidin domain recep…
down	3989721	-0.275334	8.46461	-2.10535	0.0424721	0.791888	-4.12239	NM_001042750 // STAG2 // stromal antigen 2 // Xq25 // 10735 /// NM_001042749 // STAG2 // stromal antigen 2 // Xq25 // 10735 /// NM_001042751 // STAG2 // stromal antigen 2 // Xq25 // 10735 /// NM_006603 // STAG2 // stromal antigen 2 // Xq25 // 10735 /// ENST00000371144 // STAG2 // stromal antigen 2 // Xq25 // 10735 /// ENST00000371166 // STAG2 // stromal antigen 2 // Xq25 // 10735 /// ENST00000371…
down	3717539	-0.228123	8.48306	-2.10419	0.0425793	0.791888	-4.1245	NM_001033568 // RHOT1 // ras homolog gene family, member T1 // 17q11.2 // 55288 /// NM_001033566 // RHOT1 // ras homolog gene family, member T1 // 17q11.2 // 55288 /// NM_018307 // RHOT1 // ras homolog gene family, member T1 // 17q11.2 // 55288 /// ENST00000358365 // RHOT1 // ras homolog gene family, member T1 // 17q11.2 // 55288 /// ENST00000354266 // RHOT1 // ras homolog gene family, member T1 …
down	3899346	-0.169226	9.34198	-2.10401	0.0425961	0.791888	-4.12484	NM_152227 // SNX5 // sorting nexin 5 // 20p11 // 27131 /// NM_014426 // SNX5 // sorting nexin 5 // 20p11 // 27131 /// ENST00000377768 // SNX5 // sorting nexin 5 // 20p11 // 27131 /// ENST00000377759 // SNX5 // sorting nexin 5 // 20p11 // 27131 /// AF121855 // SNX5 // sorting nexin 5 // 20p11 // 27131 /// ENST00000377739 // SNX5 // sorting nexin 5 // 20p11 // 27131 /// ENST00000377717 // SNX5 // s…
down	3756689	-0.193814	8.48788	-2.10398	0.0425989	0.791888	-4.12489	NM_030967 // KRTAP1-1 // keratin associated protein 1-1 // 17q12-q21 // 81851 /// NM_030966 // KRTAP1-3 // keratin associated protein 1-3 // 17q12-q21 // 81850 /// AB052934 // KRTAP1-1 // keratin associated protein 1-1 // 17q12-q21 // 81851 /// BC069161 // KRTAP1-3 // keratin associated protein 1-3 // 17q12-q21 // 81850 /// ENST00000306271 // LOC728946 // hypothetical LOC728946 // --- // 728946 /…
down	4017810	-0.22414	9.14532	-2.10388	0.0426077	0.791888	-4.12506	NM_022977 // ACSL4 // acyl-CoA synthetase long-chain family member 4 // Xq22.3-q23 // 2182 /// NM_004458 // ACSL4 // acyl-CoA synthetase long-chain family member 4 // Xq22.3-q23 // 2182 /// ENST00000340800 // ACSL4 // acyl-CoA synthetase long-chain family member 4 // Xq22.3-q23 // 2182 /// ENST00000348502 // ACSL4 // acyl-CoA synthetase long-chain family member 4 // Xq22.3-q23 // 2182 /// ENST000…
down	3415857	-0.261667	7.5242	-2.10378	0.0426179	0.791888	-4.12526	NM_012291 // ESPL1 // extra spindle pole bodies homolog 1 (S. cerevisiae) // 12q // 9700 /// ENST00000257934 // ESPL1 // extra spindle pole bodies homolog 1 (S. cerevisiae) // 12q // 9700 /// ENST00000394416 // ESPL1 // extra spindle pole bodies homolog 1 (S. cerevisiae) // 12q // 9700 /// D79987 // ESPL1 // extra spindle pole bodies homolog 1 (S. cerevisiae) // 12q // 9700
down	3564997	-0.20873	8.59175	-2.10376	0.0426198	0.791888	-4.1253	NM_030637 // DDHD1 // DDHD domain containing 1 // 14q21 // 80821 /// ENST00000357758 // DDHD1 // DDHD domain containing 1 // 14q21 // 80821 /// BC030703 // DDHD1 // DDHD domain containing 1 // 14q21 // 80821 /// ENST00000395606 // DDHD1 // DDHD domain containing 1 // 14q21 // 80821 /// ENST00000323669 // DDHD1 // DDHD domain containing 1 // 14q21 // 80821 /// ENST00000395610 // DDHD1 // DDHD doma…
down	3775686	-0.263209	9.71078	-2.10274	0.0427144	0.791888	-4.12716	NM_005151 // USP14 // ubiquitin specific peptidase 14 (tRNA-guanine transglycosylase) // 18p11.32 // 9097 /// NM_001037334 // USP14 // ubiquitin specific peptidase 14 (tRNA-guanine transglycosylase) // 18p11.32 // 9097 /// ENST00000261601 // USP14 // ubiquitin specific peptidase 14 (tRNA-guanine transglycosylase) // 18p11.32 // 9097 /// ENST00000383589 // USP14 // ubiquitin specific peptidase 14 …
up	3374934	0.156239	4.77269	2.10241	0.0427449	0.791888	-4.12776	NM_152852 // MS4A6A // membrane-spanning 4-domains, subfamily A, member 6A // 11q12.1 // 64231 /// NM_022349 // MS4A6A // membrane-spanning 4-domains, subfamily A, member 6A // 11q12.1 // 64231 /// NM_152851 // MS4A6A // membrane-spanning 4-domains, subfamily A, member 6A // 11q12.1 // 64231 /// ENST00000323961 // MS4A6A // membrane-spanning 4-domains, subfamily A, member 6A // 11q12.1 // 64231 /…
down	3602723	-0.27917	10.2755	-2.10238	0.0427476	0.791888	-4.12782	NM_002902 // RCN2 // reticulocalbin 2, EF-hand calcium binding domain // 15q23 // 5955 /// ENST00000320963 // RCN2 // reticulocalbin 2, EF-hand calcium binding domain // 15q23 // 5955 /// BC004892 // RCN2 // reticulocalbin 2, EF-hand calcium binding domain // 15q23 // 5955
[truncated: 162 more rows]
