# Supplementary material for: Alternative Transcript Initiation and Splicing as a Response to DNA Damage
Source: PLoS One. 2011 Oct 19;6(10):e25758. doi: 10.1371/journal.pone.0025758 (PMC3198437; doi:10.1371/journal.pone.0025758)
Supplement: Table S4 — Novel IR-modulated genes in LCLs. (XLSX) [file pone.0025758.s006.xlsx]

## Sheet: Sheet1
Supplemental Table S4. Novel IR-modulated genes in LCLs
Novel genes
EDA2R
C1orf183
FAM72A
ASAH3L
SGOL2
DEPDC1B
DCP1B
FTSJ2
ZNF337
HIST1H3H
TMEM168
CCDC90B
DCUN1D3
ZMAT3
SRA1
ZNF37A
RFX7
HIST1H3F
HIST1H2BM
PRR11
OXER1
PXT1
POPDC2
GLT8D3
C19orf48
C13orf31
CD300A
IKIP
RETSAT
HIST2H3A
ISCU
ZNF286A
USP49
ANKRD44
STAMBPL1
BRMS1L
TRAF3IP3
SLC31A2
OR2B6
ZC3H7A
ZNF540
HIST1H4F
HIST1H2BB
C6orf114
HIST1H2AB
AKNA
PHPT1
NELF
ZNF563
PSTPIP2
DRAM
DSE
ASTN2
HIST1H2AJ
KIAA1219
LASS5
CKAP2L
TMEM68
ZNF561
TMEM137
ARHGAP30
CP110
C5orf30
CCDC75
WDR8
DEPDC7
ORAI3
IL8RB
MXD1
ADCY7
CSPG4
TTC5
HIST1H2BE
GPR87
GAL3ST4
FAM78A
APBB3
ZBTB2
RINL
RBAK
STAG3L1
ZNF654
HIST2H2AC
PLCXD2
LOC147727
CABYR
PLEKHG6
IRAK2
HIST1H4D
MTDH
VANGL1
LILRB1
CREB3L2
ABHD4
SLC35E3
ARMCX6
PHF19
JMJD1C
SLAIN1
ZNF383
C9orf100
TLR10
GAS5
Novel in LCL, but found to be induced in other cell types
RRM2B
C11orf24
PHLDA3
ASPM
INCENP
CDCA8
VWCE
E2F7
HJURP
CEP55
CDCA2
HIST1H3J
C13orf34
STX7
KIF18A
KIF4A
ECT2
SH2D3C
LIMD1
FOSL1
NUF2
RAP2B
TNFRSF10D
ZFYVE1
IL16
PLEKHF1
GAS2L3
REEP4
C14orf43
RNF26
MRPL39
HIST1H3G
C14orf106
TNFRSF10C
HIST1H2BI
NUDT15
GINS4
KIAA1333
CERK
CCM2
C1orf57
TGM1
PPY
BTBD10
RTN4IP1
HIST1H2AI
TRPS1
GADD45G
GPR34
RSC1A1
KIF20A
TACC3
POLH
BIRC5
HIST1H4B
CDCA3
CES2
HIST1H3B
SLC5A5
SESN2
DEPDC1
RACGAP1
SERTAD1
LIF
ANLN
HIST1H1D
HIST1H2AE
PRKAB2
HIST1H4L
RREB1
CDK5R1
FAM83D
SERPINE1
RGS14
NCAPG
The exon array results were tested against multiple test correction of p-value < 0.05
in reported relevant journal articles post-2003 using search terms 'ionizing' and 'array'
