# Supplementary material for: Alternative Transcript Initiation and Splicing as a Response to DNA Damage
Source: PLoS One. 2011 Oct 19;6(10):e25758. doi: 10.1371/journal.pone.0025758 (PMC3198437; doi:10.1371/journal.pone.0025758)
Supplement: Table S5 — Novel IR-modulated genes in fibroblasts. (XLSX) [file pone.0025758.s007.xlsx]

## Sheet: Sheet1
Supplemental Table S5. Novel IR-modulated genes in fibroblasts
Novel genes
PAG1
EDA2R
ASAH3L
TBC1D22B
WDR63
C6orf128
TSKU
PSTPIP2
GDF5
RDH10
PGBD2
PANK1
CYP3A7
ZNF337
FAM13C1
ISG20L1
DCP1B
CCDC51
FAM46A
ZMAT3
BMP2
C21orf91
BCOR
MTHFD1L
VPS37B
ZNF767
SETD8
AARS2
FAM100B
DCUN1D3
FAM72A
TIGD1
CBL
HYLS1
UNQ3028
TLE1
APBB3
Novel in fibroblasts, but found to be induced in other cell types
BCL2L1
STX6
KIAA0247
DNAJB5
PRKX
RNF19B
ABCB6
CPSF4
XPC
FBXO22
The exon array results were tested against multiple test correction of p-value < 0.05
in reported relevant journal articles post-2003 using search terms 'ionizing' and 'array'
