# Supplementary material for: Alternative Transcript Initiation and Splicing as a Response to DNA Damage
Source: PLoS One. 2011 Oct 19;6(10):e25758. doi: 10.1371/journal.pone.0025758 (PMC3198437; doi:10.1371/journal.pone.0025758)
Supplement: Table S6 — Genes predicted to be alternatively spliced in LCLs at 4 hours post 10 Gy IR based on Partek. (XLSX) [file pone.0025758.s008.xlsx]

## Sheet: Supplemental Table S6
Supplemental Table S6. Genes predicted to be alternatively spliced in LCLs at 4 hours post 10 Gy IR based on Partek.
# of exons	Transcript ID	gene_assignment	Gene Symbol	RefSeq	GO_biological_process	GO_cellular_component	GO_molecular_function	p-value(dose)	p-value(Scan Date)	alt-splicing(dose)	step-up(altsplice-dose)	Mean(0)	LSMean(0)	Mean(10)	LSMean(10)	p-value(0 vs. 10)	Ratio(0 vs. 10)	Fold-Change(0 vs. 10)	Fold-Change(0 vs. 10) (Description)	F(dose)	F(Scan Date)	F(Marker ID)	F(dose * Marker ID)	F(Sample ID(Scan Date * dose))	SS(Error)	F(Error)
55	2780172	NM_001813 // CENPE // centromere protein E, 312kDa // 4q24-q25 // 1062 /// ENST0	CENPE	NM_001813	NM_001813 // GO:0000089 // mitotic metaphase // traceable author statement ///	NM_001813 // GO:0000775 // chromosome, centromeric region // inferred from direc	NM_001813 // GO:0000166 // nucleotide binding // inferred from electronic annota	4.32111e-05	0.0711943	5.85516e-23	1.01067e-18	6.66118	6.7235	4.92047	4.94809	4.81055e-05	3.42335	3.42335	0 up vs 10	110.794	3.80645	168.399	4.92598	19.8958	122.476	1
15	2426951	NM_001032290 // PSRC1 // proline/serine-rich coiled-coil 1 // 1p13.3 // 84722 //	PSRC1	NM_001032290	NM_001032290 // GO:0001578 // microtubule bundle formation // inferred from sequ	NM_001032290 // GO:0005737 // cytoplasm // inferred from electronic annotation	NM_001032290 // GO:0008017 // microtubule binding // inferred from sequence or s	0.00198409	0.590834	1.76893e-20	1.52636e-16	6.76072	6.77454	6.01091	6.00521	0.00211597	1.70448	1.70448	0 up vs 10	27.2054	0.753344	134.025	14.0836	4.81794	27.0227	1
23	3375192	NM_152718 // VWCE // von Willebrand factor C and EGF domains // 11q12.2 // 22000	VWCE	NM_152718	---	NM_152718 // GO:0005576 // extracellular region // inferred from electronic anno	NM_152718 // GO:0005509 // calcium ion binding // inferred from electronic annot	0.000502034	0.0802145	3.34526e-18	1.92591e-14	7.39568	7.3976	8.74568	8.71177	0.000712517	0.402155	-2.4866	0 down vs 10	46.0122	3.57902	96.0558	7.99561	26.5227	22.6696	1
15	2327391	NM_031459 // SESN2 // sestrin 2 // 1p35.3 // 83667 /// ENST00000253063 // SESN2	SESN2	NM_031459	NM_031459 // GO:0007050 // cell cycle arrest // inferred from electronic annotat	NM_031459 // GO:0005634 // nucleus // inferred from electronic annotation /// N	---	0.00071203	0.307362	7.2271e-17	3.1174e-13	8.30215	8.29502	9.45074	9.43548	0.000906217	0.453614	-2.20452	0 down vs 10	40.3834	1.52077	202.29	11.2061	22.8097	9.02292	1
13	2813414	NM_031966 // CCNB1 // cyclin B1 // 5q12 // 891 /// ENST00000256442 // CCNB1 // c	CCNB1	NM_031966	NM_031966 // GO:0000086 // G2/M transition of mitotic cell cycle // non-traceabl	NM_031966 // GO:0005575 // cellular_component // no biological data available /	NM_031966 // GO:0005515 // protein binding // inferred from physical interaction	1.03708e-06	0.173699	8.70938e-14	3.00443e-10	11.1691	11.152	9.59967	9.55657	1.18146e-06	3.02188	3.02188	0 up vs 10	397.005	2.29568	180.351	10.3756	2.03355	14.2778	1
16	2968652	NM_014454 // SESN1 // sestrin 1 // 6q21 // 27244 /// ENST00000302071 // SESN1 //	SESN1	NM_014454	NM_014454 // GO:0006974 // response to DNA damage stimulus // traceable author s	NM_014454 // GO:0005634 // nucleus // inferred from electronic annotation /// N	---	0.00160781	0.843543	2.53677e-13	7.30123e-10	6.73484	6.75547	8.23651	8.26312	0.00191609	0.351684	-2.84346	0 down vs 10	29.5543	0.337804	146.056	8.16225	15.8106	34.7463	1
10	3653072	NM_005030 // PLK1 // polo-like kinase 1 (Drosophila) // 16p12.1 // 5347 /// ENST	PLK1	NM_005030	NM_005030 // GO:0006468 // protein amino acid phosphorylation // inferred from e	NM_005030 // GO:0005634 // nucleus // inferred from electronic annotation /// N	NM_005030 // GO:0000166 // nucleotide binding // inferred from electronic annota	3.9825e-06	0.0837116	2.97118e-13	7.31766e-10	10.3268	10.3115	8.12204	8.08627	4.7296e-06	4.67578	4.67578	0 up vs 10	251.628	3.49974	46.4282	13.2537	6.93476	7.52167	1
9	4052881	BC035696 // FAM72A // family with sequence similarity 72, member A // 1q32.1 //	FAM72A	BC035696	---	---	---	9.93303e-06	0.0184978	3.89806e-13	8.40791e-10	8.73602	8.73047	7.1774	7.16863	1.22815e-05	2.9523	2.9523	0 up vs 10	184.17	7.09188	272.874	14.9075	3.76986	7.55767	1
7	2473991	NM_001809 // CENPA // centromere protein A // 2p24-p21 // 1058 /// NM_001042426	CENPA	NM_001809	NM_001809 // GO:0006334 // nucleosome assembly // inferred from electronic annot	NM_001809 // GO:0000775 // chromosome, centromeric region // inferred from direc	NM_001809 // GO:0003677 // DNA binding // inferred from electronic annotation /	4.4687e-05	0.0920091	2.61981e-11	5.02079e-08	9.6761	9.65408	8.37326	8.37974	6.31634e-05	2.41888	2.41888	0 up vs 10	109.502	3.32795	117.637	16.8946	2.08365	9.37356	1
20	3512874	NM_002298 // LCP1 // lymphocyte cytosolic protein 1 (L-plastin) // 13q14.3 // 39	LCP1	NM_002298	NM_002298 // GO:0008150 // biological_process // no biological data available /	NM_002298 // GO:0001726 // ruffle // inferred from electronic annotation /// NM	NM_002298 // GO:0003779 // actin binding // inferred from electronic annotation	0.315322	0.970438	3.23211e-10	5.57078e-07	12.3652	12.3597	12.4365	12.4338	0.315296	0.949948	-1.05269	0 down vs 10	1.20007	0.119544	1377.73	5.30959	8.64137	5.5851	1
28	3090697	NM_152562 // CDCA2 // cell division cycle associated 2 // 8p21.2 // 157313 /// E	CDCA2	NM_152562	NM_152562 // GO:0007049 // cell cycle // inferred from electronic annotation //	NM_152562 // GO:0005634 // nucleus // inferred from electronic annotation /// E	---	0.000164165	0.203092	6.7782e-10	1.06304e-06	8.22747	8.24303	7.19056	7.19095	0.000187596	2.07353	2.07353	0 up vs 10	69.1322	2.0708	196.078	4.12627	8.7743	40.2006	1
7	2428079	NM_019099 // C1orf183 // chromosome 1 open reading frame 183 // 1p13.2 // 55924	C1orf183	NM_019099	---	---	---	4.36742e-05	0.0417612	1.12764e-09	1.62409e-06	6.18035	6.14758	7.38491	7.36063	5.22852e-05	0.431356	-2.31827	0 down vs 10	110.382	4.93745	50.4293	13.5958	1.58863	10.4257	1
38	3604287	NM_172217 // IL16 // interleukin 16 (lymphocyte chemoattractant factor) // 15q26	IL16	NM_172217	NM_172217 // GO:0006955 // immune response // traceable author statement /// NM	NM_172217 // GO:0005576 // extracellular region // inferred from electronic anno	NM_172217 // GO:0005125 // cytokine activity // inferred from electronic annotat	0.021724	0.0206106	1.52837e-09	2.02984e-06	7.81049	7.84611	7.60719	7.6328	0.0209135	1.15935	1.15935	0 up vs 10	9.47286	6.7715	311.01	3.37324	2.79894	65.7477	1
19	3949055	NM_016426 // GTSE1 // G-2 and S-phase expressed 1 // 22q13.2-q13.3 // 51512 ///	GTSE1	NM_016426	NM_016426 // GO:0000085 // G2 phase of mitotic cell cycle // non-traceable autho	NM_016426 // GO:0005737 // cytoplasm // inferred from electronic annotation ///	NM_016426 // GO:0003674 // molecular_function // no biological data available /	0.000108447	0.369507	3.71877e-09	4.58277e-06	8.75815	8.74535	7.90361	7.89308	0.000136649	1.80534	1.80534	0 up vs 10	80.1503	1.29472	152.099	5.01984	4.65318	20.089	1
9	2374956	NM_006335 // TIMM17A // translocase of inner mitochondrial membrane 17 homolog A	TIMM17A	NM_006335	NM_006335 // GO:0006626 // protein targeting to mitochondrion // traceable autho	NM_006335 // GO:0005739 // mitochondrion // inferred from electronic annotation	NM_006335 // GO:0008565 // protein transporter activity // inferred from electro	0.132128	0.00378444	1.09846e-08	1.26478e-05	10.6581	10.6356	10.5294	10.5209	0.185367	1.0828	1.0828	0 up vs 10	3.03487	13.3845	1130.02	8.95564	2.96231	3.97499	1
27	2663810	NM_004628 // XPC // xeroderma pigmentosum, complementation group C // 3p25 // 75	XPC	NM_004628	NM_004628 // GO:0000075 // cell cycle checkpoint // inferred from mutant phenoty	NM_004628 // GO:0005634 // nucleus // inferred from electronic annotation /// N	NM_004628 // GO:0003684 // damaged DNA binding // traceable author statement //	9.24296e-06	0.0326307	5.00354e-08	5.38969e-05	7.7879	7.78788	8.82808	8.8438	1.0599e-05	0.480992	-2.07904	0 down vs 10	188.771	5.53061	185.002	3.62455	3.92328	30.7671	1
14	3226041	NM_170600 // SH2D3C // SH2 domain containing 3C // 9q34.11 // 10044 /// NM_00548	SH2D3C	NM_170600	NM_170600 // GO:0007254 // JNK cascade // traceable author statement /// NM_170	NM_170600 // GO:0005622 // intracellular // inferred from electronic annotation	NM_170600 // GO:0005070 // SH3/SH2 adaptor activity // traceable author statemen	0.0037764	0.239663	1.94278e-07	0.000196819	8.16341	8.16746	7.70562	7.72217	0.00517519	1.36158	1.36158	0 up vs 10	20.9629	1.84346	110.968	5.21936	5.61542	9.72063	1
14	3770457	NM_024417 // FDXR // ferredoxin reductase // 17q24-q25 // 2232 /// NM_004110 //	FDXR	NM_024417	NM_024417 // GO:0006091 // generation of precursor metabolites and energy // tra	NM_024417 // GO:0005739 // mitochondrion // traceable author statement /// NM_0	NM_024417 // GO:0004324 // ferredoxin-NADP+ reductase activity // traceable auth	0.00261962	0.36193	2.73067e-07	0.000247207	9.49083	9.44968	10.3251	10.3205	0.00256229	0.546831	-1.82872	0 down vs 10	24.3445	1.31967	320.07	5.12526	32.4433	4.811	1
21	3599811	NM_138555 // KIF23 // kinesin family member 23 // 15q23 // 9493 /// NM_004856 //	KIF23	NM_138555	NM_138555 // GO:0000022 // mitotic spindle elongation // traceable author statem	NM_138555 // GO:0005634 // nucleus // inferred from electronic annotation /// N	NM_138555 // GO:0000166 // nucleotide binding // inferred from electronic annota	0.00038928	0.448715	2.75609e-07	0.000247207	9.14172	9.13935	8.01533	7.99767	0.000445836	2.20639	2.20639	0 up vs 10	50.5427	1.066	163.178	3.91189	13.8465	22.8427	1
28	3543539	NM_173462 // PAPLN // papilin, proteoglycan-like sulfated glycoprotein // 14q24.	PAPLN	NM_173462	---	NM_173462 // GO:0005576 // extracellular region // inferred from electronic anno	NM_173462 // GO:0004222 // metalloendopeptidase activity // inferred from electr	0.0088705	0.151011	3.01123e-07	0.000247207	6.78142	6.74499	7.46747	7.42407	0.0109878	0.624566	-1.60111	0 down vs 10	14.511	2.50608	93.0683	3.30944	13.0115	56.5364	1
43	2450345	NM_014875 // KIF14 // kinesin family member 14 // 1q32.1 // 9928 /// ENST0000036	KIF14	NM_014875	NM_014875 // GO:0007018 // microtubule-based movement // inferred from electroni	NM_014875 // GO:0005634 // nucleus // inferred from electronic annotation /// N	NM_014875 // GO:0000166 // nucleotide binding // inferred from electronic annota	0.000300206	0.339081	3.0143e-07	0.000247207	7.56138	7.57825	6.13565	6.16245	0.000384888	2.66808	2.66808	0 up vs 10	55.5851	1.39897	90.0973	2.68599	20.5406	96.4582	1
10	3910785	NM_198433 // AURKA // aurora kinase A // 20q13.2-q13.3 // 6790 /// NM_003600 //	AURKA	NM_198433	NM_198433 // GO:0006468 // protein amino acid phosphorylation // inferred from e	NM_198433 // GO:0005634 // nucleus // traceable author statement /// NM_198433	NM_198433 // GO:0000166 // nucleotide binding // inferred from electronic annota	4.14842e-05	0.224664	3.41038e-07	0.000267329	8.72306	8.6876	7.05294	7.02423	5.29163e-05	3.16755	3.16755	0 up vs 10	112.382	1.93093	233.436	6.6057	3.82255	17.5312	1
9	3887049	NM_181802 // UBE2C // ubiquitin-conjugating enzyme E2C // 20q13.12 // 11065 ///	UBE2C	NM_181802	NM_181802 // GO:0006511 // ubiquitin-dependent protein catabolic process // infe	NM_181802 // GO:0005654 // nucleoplasm // not recorded /// NM_181802 // GO:0005	NM_181802 // GO:0004842 // ubiquitin-protein ligase activity // inferred from di	8.35811e-05	0.0584333	3.93409e-07	0.000291762	9.17319	9.16919	8.5467	8.54443	0.000105515	1.54196	1.54196	0 up vs 10	87.8921	4.20269	415.806	7.18414	1.4145	6.81924	1
17	2858023	NM_006622 // PLK2 // polo-like kinase 2 (Drosophila) // 5q12.1-q13.2 // 10769 //	PLK2	NM_006622	NM_006622 // GO:0000278 // mitotic cell cycle // inferred from electronic annota	---	NM_006622 // GO:0000166 // nucleotide binding // inferred from electronic annota	0.0168261	0.560982	4.06349e-07	0.000291762	5.65059	5.73154	7.73168	7.86856	0.0176682	0.227349	-4.39852	0 down vs 10	10.7573	0.8117	50.355	4.38759	51.0232	64.3871	1
5	2450855	NM_012396 // PHLDA3 // pleckstrin homology-like domain, family A, member 3 // 1q	PHLDA3	NM_012396	NM_012396 // GO:0009653 // anatomical structure morphogenesis // traceable autho	---	NM_012396 // GO:0005515 // protein binding // inferred from physical interaction	0.000626117	0.602587	4.22771e-07	0.000291819	7.57862	7.54149	9.10915	9.14816	0.000593278	0.328355	-3.04548	0 down vs 10	42.3786	0.731183	172.792	13.6378	9.21741	3.59818	1
52	3352948	NM_003105 // SORL1 // sortilin-related receptor, L(DLR class) A repeats-containi	SORL1	NM_003105	NM_003105 // GO:0006629 // lipid metabolic process // inferred from electronic a	NM_003105 // GO:0005887 // integral to plasma membrane // traceable author state	NM_003105 // GO:0004888 // transmembrane receptor activity // traceable author s	0.998912	0.0568489	4.86608e-07	0.00032305	10.2606	10.2751	10.2605	10.2687	0.956134	1.00446	1.00446	0 up vs 10	2.02022e-06	4.25986	405.169	2.4394	29.3469	31.4056	1
22	3881443	NM_012112 // TPX2 // TPX2, microtubule-associated, homolog (Xenopus laevis) // 2	TPX2	NM_012112	NM_012112 // GO:0007067 // mitosis // traceable author statement /// NM_012112	NM_012112 // GO:0000922 // spindle pole // inferred from direct assay /// NM_01	NM_012112 // GO:0005515 // protein binding // inferred from physical interaction	4.14743e-05	0.405675	6.44684e-07	0.000412012	10.048	10.0586	9.13697	9.14326	5.03055e-05	1.88606	1.88606	0 up vs 10	112.391	1.18365	337.739	3.65956	7.80755	13.1092	1
11	3884892	NM_030919 // FAM83D // family with sequence similarity 83, member D // 20q11.22-	FAM83D	NM_030919	---	---	---	0.000848706	0.011536	7.9423e-07	0.000489076	8.58858	8.57012	8.05049	8.03679	0.00108833	1.44726	1.44726	0 up vs 10	37.7936	8.63264	83.2664	5.78901	1.67374	15.1054	1
8	3866435	NM_001127240 // BBC3 // BCL2 binding component 3 // 19q13.3-q13.4 // 27113 /// N	BBC3	NM_001127240	NM_001127240 // GO:0001836 // release of cytochrome c from mitochondria // infer	NM_001127240 // GO:0005739 // mitochondrion // inferred from direct assay /// N	NM_001127240 // GO:0005515 // protein binding // inferred from physical interact	0.00137502	0.323201	1.04753e-06	0.00062446	7.56088	7.54037	8.22301	8.20803	0.00160522	0.629524	-1.5885	0 down vs 10	31.4116	1.45809	148.757	7.48159	3.94152	5.94904	1
6	2454444	NM_002497 // NEK2 // NIMA (never in mitosis gene a)-related kinase 2 // 1q32.2-q	NEK2	NM_002497	NM_002497 // GO:0006468 // protein amino acid phosphorylation // inferred from e	NM_002497 // GO:0005634 // nucleus // inferred from electronic annotation /// N	NM_002497 // GO:0000166 // nucleotide binding // inferred from electronic annota	5.61397e-07	0.193347	1.11996e-06	0.000643888	8.81113	8.80624	7.80183	7.80229	7.27956e-07	2.00549	2.00549	0 up vs 10	488.318	2.14043	248.168	10.0064	0.375729	4.99693	1
20	3333358	NM_001040694 // INCENP // inner centromere protein antigens 135/155kDa // 11q12-	INCENP	NM_001040694	NM_001040694 // GO:0000910 // cytokinesis // inferred from mutant phenotype ///	NM_001040694 // GO:0005634 // nucleus // inferred from electronic annotation //	NM_001040694 // GO:0005515 // protein binding // inferred from physical interact	8.10084e-08	0.0554442	1.21578e-06	0.000678753	8.50179	8.50901	8.00683	8.01116	9.8439e-08	1.4121	1.4121	0 up vs 10	935.755	4.31234	93.8371	3.75231	0.102209	29.2008	1
12	2522212	NM_152524 // SGOL2 // shugoshin-like 2 (S. pombe) // 2q33.1 // 151246 /// ENST00	SGOL2	NM_152524	NM_152524 // GO:0007049 // cell cycle // inferred from electronic annotation //	NM_152524 // GO:0000775 // chromosome, centromeric region // inferred from elect	NM_152524 // GO:0005515 // protein binding // inferred from physical interaction	4.54071e-06	0.0789942	1.33795e-06	0.000722218	7.42927	7.45418	6.30885	6.32526	5.44396e-06	2.18696	2.18696	0 up vs 10	240.638	3.60776	292.742	5.23989	1.33151	15.5148	1
21	2622547	NM_004186 // SEMA3F // sema domain, immunoglobulin domain (Ig), short basic doma	SEMA3F	NM_004186	NM_004186 // GO:0007275 // multicellular organismal development // inferred from	NM_004186 // GO:0005576 // extracellular region // inferred from electronic anno	NM_004186 // GO:0004872 // receptor activity // inferred from electronic annotat	0.3249	0.134294	1.48581e-06	0.00076597	6.54284	6.54697	6.66193	6.64983	0.407245	0.931188	-1.0739	0 down vs 10	1.14935	2.68946	147.041	3.61119	7.31929	21.2419	1
21	2371346	NM_015149 // RGL1 // ral guanine nucleotide dissociation stimulator-like 1 // 1q	RGL1	NM_015149	NM_015149 // GO:0007165 // signal transduction // inferred from electronic annot	NM_015149 // GO:0005575 // cellular_component // no biological data available /	NM_015149 // GO:0005085 // guanyl-nucleotide exchange factor activity // inferre	0.552967	0.0895853	1.50922e-06	0.00076597	8.85125	8.84955	8.96702	8.94586	0.632907	0.935419	-1.06904	0 down vs 10	0.394739	3.37596	138.752	3.6084	23.3027	18.3585	1
39	3222534	NM_198186 // ASTN2 // astrotactin 2 // 9q33.1 // 23245 /// NM_198187 // ASTN2 //	ASTN2	NM_198186	---	NM_198186 // GO:0016020 // membrane // inferred from electronic annotation ///	---	0.00398091	0.395333	1.83689e-06	0.000876334	6.21581	6.18811	6.71454	6.71983	0.00351858	0.691732	-1.44565	0 down vs 10	20.5086	1.21415	100.532	2.62496	5.75054	93.7664	1
28	2997376	NM_018685 // ANLN // anillin, actin binding protein // 7p15-p14 // 54443 /// ENS	ANLN	NM_018685	NM_018685 // GO:0000910 // cytokinesis // inferred from direct assay /// NM_018	NM_018685 // GO:0005634 // nucleus // inferred from electronic annotation /// N	NM_018685 // GO:0003779 // actin binding // inferred from direct assay /// ENST	0.000900423	0.257167	1.87753e-06	0.000876334	8.25153	8.27665	7.03347	7.03953	0.00101574	2.35727	2.35727	0 up vs 10	36.9547	1.74983	126.671	3.06137	21.8165	41.7375	1
19	3403092	NM_080549 // PTPN6 // protein tyrosine phosphatase, non-receptor type 6 // 12p13	PTPN6	NM_080549	NM_080549 // GO:0006470 // protein amino acid dephosphorylation // inferred from	NM_080549 // GO:0005575 // cellular_component // no biological data available /	NM_080549 // GO:0001784 // phosphotyrosine binding // inferred from electronic a	0.00384747	0.0248134	1.87849e-06	0.000876334	10.6185	10.6109	10.3018	10.3093	0.00582284	1.23247	1.23247	0 up vs 10	20.8013	6.24764	638.711	3.78306	6.64361	7.44745	1
8	3204680	NM_014450 // SIT1 // signaling threshold regulating transmembrane adaptor 1 // 9	SIT1	NM_014450	NM_014450 // GO:0006955 // immune response // inferred from electronic annotatio	NM_014450 // GO:0005886 // plasma membrane // inferred from direct assay /// NM	NM_014450 // GO:0005515 // protein binding // inferred from physical interaction	0.00155162	0.0046612	1.94645e-06	0.000880039	8.27527	8.26689	7.72335	7.75221	0.00267757	1.42868	1.42868	0 up vs 10	29.9683	12.3576	278.416	7.14437	2.5522	6.69095	1
13	3686278	NM_001109763 // GSG1L // GSG1-like // 16p11.2 // 146395 /// NM_144675 // GSG1L /	GSG1L	NM_001109763	---	NM_001109763 // GO:0016020 // membrane // inferred from electronic annotation /	---	0.3897	0.243162	1.99175e-06	0.000880039	7.12462	7.11604	7.28169	7.24986	0.476068	0.911412	-1.0972	0 down vs 10	0.859303	1.82406	136.052	4.8236	8.69646	15.4514	1
16	3893086	NM_022082 // C20orf59 // chromosome 20 open reading frame 59 // 20q13.33 // 6391	C20orf59	NM_022082	NM_022082 // GO:0006810 // transport // inferred from electronic annotation ///	NM_022082 // GO:0016020 // membrane // inferred from electronic annotation ///	NM_022082 // GO:0005215 // transporter activity // inferred from electronic anno	0.255401	0.423945	2.54377e-06	0.00109518	8.7816	8.7512	8.64742	8.61779	0.274354	1.09688	1.09688	0 up vs 10	1.58056	1.13198	301.36	4.1358	9.50454	8.62861	1
9	3326826	NM_014344 // FJX1 // four jointed box 1 (Drosophila) // 11p13 // 24147 /// BC049	FJX1	NM_014344	---	NM_014344 // GO:0005576 // extracellular region // inferred from electronic anno	---	0.330855	0.453394	3.03539e-06	0.0012788	8.5971	8.56257	8.40422	8.37897	0.37	1.13572	1.13572	0 up vs 10	1.11898	1.05402	126.346	6.23077	11.5077	6.24058	1
10	2568687	NM_201555 // FHL2 // four and a half LIM domains 2 // 2q12-q14 // 2274 /// NM_00	FHL2	NM_201555	NM_201555 // GO:0006350 // transcription // inferred from electronic annotation	NM_201555 // GO:0005634 // nucleus // traceable author statement /// NM_201555	NM_201555 // GO:0003713 // transcription coactivator activity // non-traceable a	0.000523977	0.016029	3.44561e-06	0.00141672	7.83026	7.88204	8.5782	8.60393	0.000777691	0.606299	-1.64935	0 down vs 10	45.2874	7.53422	48.139	5.66413	1.5205	21.9349	1
13	2790570	NM_002669 // PLRG1 // pleiotropic regulator 1 (PRL1 homolog, Arabidopsis) // 4q3	PLRG1	NM_002669	NM_002669 // GO:0006397 // mRNA processing // inferred from electronic annotatio	NM_002669 // GO:0005634 // nucleus // traceable author statement /// NM_002669	NM_002669 // GO:0003714 // transcription corepressor activity // traceable autho	0.279881	0.296629	4.15175e-06	0.00166454	10.7904	10.7948	10.899	10.8968	0.324232	0.931701	-1.07331	0 down vs 10	1.41032	1.56559	575.139	4.60738	6.27297	6.24187	1
14	2842101	NM_022754 // SFXN1 // sideroflexin 1 // --- // 94081 /// ENST00000321442 // SFXN	SFXN1	NM_022754	NM_022754 // GO:0006812 // cation transport // inferred from electronic annotati	NM_022754 // GO:0005739 // mitochondrion // inferred from electronic annotation	NM_022754 // GO:0005506 // iron ion binding // inferred from electronic annotati	0.0538879	0.170471	6.30459e-06	0.00246946	10.2308	10.2257	10.0585	10.0642	0.0743476	1.11847	1.11847	0 up vs 10	5.72109	2.32337	59.1287	4.269	1.19149	23.7866	1
19	2830638	NM_005733 // KIF20A // kinesin family member 20A // 5q31 // 10112 /// ENST000003	KIF20A	NM_005733	NM_005733 // GO:0007018 // microtubule-based movement // inferred from electroni	NM_005733 // GO:0005654 // nucleoplasm // not recorded /// NM_005733 // GO:0005	NM_005733 // GO:0000166 // nucleotide binding // inferred from electronic annota	2.54288e-05	0.488392	8.77151e-06	0.00336125	8.47918	8.49097	6.16972	6.12547	2.76484e-05	5.15331	5.15331	0 up vs 10	133.222	0.968684	118.774	3.47881	14.7233	27.8987	1
6	2551189	NM_016932 // SIX2 // SIX homeobox 2 // 2p16-p15 // 10736 /// ENST00000303077 //	SIX2	NM_016932	NM_016932 // GO:0006355 // regulation of transcription, DNA-dependent // inferre	NM_016932 // GO:0005634 // nucleus // inferred from electronic annotation /// E	NM_016932 // GO:0003700 // transcription factor activity // non-traceable author	0.44567	0.253092	9.03075e-06	0.00338566	7.65685	7.67091	7.77956	7.77803	0.518612	0.928438	-1.07708	0 down vs 10	0.665882	1.77089	1181.87	8.30496	5.67624	3.58495	1
10	3132333	NM_031940 // TM2D2 // TM2 domain containing 2 // 8p11.23 // 83877 /// NM_0010243	TM2D2	NM_031940	---	NM_031940 // GO:0016020 // membrane // inferred from electronic annotation ///	---	0.91087	0.329744	1.03049e-05	0.00377966	8.09875	8.04043	8.07943	8.0451	0.979258	0.996774	-1.00324	0 down vs 10	0.0136299	1.4333	558.496	5.2301	8.20294	9.0155	1
22	3319937	NM_003390 // WEE1 // WEE1 homolog (S. pombe) // 11p15.3-p15.1 // 7465 /// ENST00	WEE1	NM_003390	NM_003390 // GO:0006468 // protein amino acid phosphorylation // inferred from e	NM_003390 // GO:0005634 // nucleus // traceable author statement /// NM_003390	NM_003390 // GO:0000166 // nucleotide binding // inferred from electronic annota	0.125671	0.313909	1.47193e-05	0.0052445	8.25392	8.23321	8.03454	7.98788	0.10419	1.18536	1.18536	0 up vs 10	3.16238	1.49438	203.815	3.12403	5.31216	39.7073	1
48	2461037	NM_014801 // PCNXL2 // pecanex-like 2 (Drosophila) // 1q42.2 // 80003 /// ENST00	PCNXL2	NM_014801	---	NM_014801 // GO:0016020 // membrane // inferred from electronic annotation ///	---	0.0353847	0.194107	1.48617e-05	0.0052445	6.88507	6.91228	7.16413	7.16873	0.0539369	0.83714	-1.19454	0 down vs 10	7.31191	2.13483	195.161	2.2254	11.0943	64.9733	1
18	3413875	NM_005480 // TROAP // trophinin associated protein (tastin) // 12q13.12 // 10024	TROAP	NM_005480	NM_005480 // GO:0007155 // cell adhesion // traceable author statement /// NM_0	NM_005480 // GO:0005737 // cytoplasm // traceable author statement /// NM_00110	NM_005480 // GO:0005515 // protein binding // inferred from electronic annotatio	0.0082004	0.240191	1.68378e-05	0.00579499	8.3695	8.35509	7.74835	7.70749	0.00808326	1.56655	1.56655	0 up vs 10	15.0301	1.84051	114.219	3.45108	9.9	23.8037	1
9	3455890	NM_175834 // KRT79 // keratin 79 // 12q13.13 // 338785 /// ENST00000330553 // KR	KRT79	NM_175834	---	NM_175834 // GO:0005882 // intermediate filament // inferred from electronic ann	NM_175834 // GO:0005198 // structural molecule activity // inferred from electro	0.621756	0.0712038	1.77898e-05	0.00601954	5.59418	5.59539	5.544	5.55352	0.690992	1.02944	1.02944	0 up vs 10	0.270285	3.80619	37.4877	5.43554	0.860952	23.3806	1
17	2606574	NM_004544 // NDUFA10 // NADH dehydrogenase (ubiquinone) 1 alpha subcomplex, 10,	NDUFA10	NM_004544	NM_004544 // GO:0006120 // mitochondrial electron transport, NADH to ubiquinone	NM_004544 // GO:0005739 // mitochondrion // inferred from electronic annotation	NM_004544 // GO:0005524 // ATP binding // inferred from electronic annotation /	0.827565	0.111624	1.88976e-05	0.00626862	9.5366	9.51259	9.52345	9.5218	0.883271	0.993639	-1.0064	0 down vs 10	0.0517708	2.99223	1231.71	3.53892	2.73127	9.99191	1
14	3421300	NM_002392 // MDM2 // Mdm2 p53 binding protein homolog (mouse) // 12q14.3-q15 //	MDM2	NM_002392	NM_002392 // GO:0000122 // negative regulation of transcription from RNA polymer	NM_002392 // GO:0005622 // intracellular // inferred from electronic annotation	NM_002392 // GO:0004842 // ubiquitin-protein ligase activity // inferred from di	1.21395e-05	0.206934	2.25406e-05	0.00732184	10.0592	10.0884	11.2476	11.259	1.65816e-05	0.444241	-2.25103	0 down vs 10	171.92	2.04453	294.056	3.92597	2.63132	17.0478	1
17	2610544	NM_014229 // SLC6A11 // solute carrier family 6 (neurotransmitter transporter, G	SLC6A11	NM_014229	NM_014229 // GO:0006836 // neurotransmitter transport // inferred from electroni	NM_014229 // GO:0005887 // integral to plasma membrane // inferred from electron	NM_014229 // GO:0005328 // neurotransmitter:sodium symporter activity // inferre	0.780993	0.028636	2.82717e-05	0.00903871	6.02301	6.01233	6.00395	5.99286	0.784617	1.01359	1.01359	0 up vs 10	0.0845655	5.86448	138.409	3.44995	0.997138	35.1746	1
24	2342220	NM_015978 // TNNI3K // TNNI3 interacting kinase // 1p31.1 // 51086 /// NM_001112	TNNI3K	NM_015978	NM_015978 // GO:0006468 // protein amino acid phosphorylation // inferred from d	NM_015978 // GO:0005634 // nucleus // inferred from direct assay /// NM_015978	NM_015978 // GO:0000166 // nucleotide binding // inferred from electronic annota	0.315403	0.219632	3.83577e-05	0.0120415	4.34947	4.38372	4.24468	4.27915	0.333389	1.07518	1.07518	0 up vs 10	1.19962	1.96197	76.7291	2.83707	2.77379	54.6417	1
3	2390355	NM_017504 // OR2M4 // olfactory receptor, family 2, subfamily M, member 4 // 1q4	OR2M4	NM_017504	NM_017504 // GO:0007165 // signal transduction // inferred from electronic annot	NM_017504 // GO:0005886 // plasma membrane // inferred from electronic annotatio	NM_017504 // GO:0004872 // receptor activity // inferred from electronic annotat	0.746263	0.0207424	4.16548e-05	0.0128429	4.43669	4.43823	4.48905	4.49696	0.72711	0.960108	-1.04155	0 down vs 10	0.114823	6.75297	359.331	17.4179	1.85323	2.31911	1
14	2536071	NM_001080437 // SNED1 // sushi, nidogen and EGF-like domains 1 // 2q37.3 // 2599	SNED1	NM_001080437	NM_001080437 // GO:0007160 // cell-matrix adhesion // inferred from electronic a	---	NM_001080437 // GO:0005509 // calcium ion binding // inferred from electronic an	0.826441	0.160579	4.50718e-05	0.0136463	6.42842	6.43024	6.38787	6.34844	0.6722	1.05834	1.05834	0 up vs 10	0.0524618	2.41265	86.8346	3.73998	7.81741	21.8902	1
11	3016636	NM_020979 // SH2B2 // SH2B adaptor protein 2 // 7q22 // 10603 /// ENST0000030680	SH2B2	NM_020979	NM_020979 // GO:0001922 // B-1 B cell homeostasis // inferred from electronic an	NM_020979 // GO:0001725 // stress fiber // inferred from electronic annotation	NM_020979 // GO:0005068 // transmembrane receptor protein tyrosine kinase adapto	0.0108086	0.470874	4.9007e-05	0.0145707	8.98121	8.98347	8.51641	8.55707	0.0182513	1.34387	1.34387	0 up vs 10	13.2644	1.01049	179.726	4.33024	5.08474	10.5701	1
16	3729528	NM_003620 // PPM1D // protein phosphatase 1D magnesium-dependent, delta isoform	PPM1D	NM_003620	NM_003620 // GO:0006470 // protein amino acid dephosphorylation // traceable aut	NM_003620 // GO:0005634 // nucleus // traceable author statement /// NM_003620	NM_003620 // GO:0000287 // magnesium ion binding // inferred from electronic ann	2.6619e-05	0.0875883	5.95982e-05	0.0174224	8.37475	8.32825	9.67936	9.62349	3.46314e-05	0.407468	-2.45418	0 down vs 10	131.127	3.41681	195.875	3.3956	2.77633	33.661	1
30	2945741	NM_014722 // FAM65B // family with sequence similarity 65, member B // 6p22.3-p2	FAM65B	NM_014722	NM_014722 // GO:0007275 // multicellular organismal development // inferred from	NM_014722 // GO:0005737 // cytoplasm // inferred from electronic annotation ///	NM_014722 // GO:0005488 // binding // inferred from electronic annotation /// N	0.000805011	0.0396497	6.74739e-05	0.0194029	8.20445	8.20316	7.44967	7.43755	0.000914733	1.7001	1.7001	0 up vs 10	38.5572	5.05826	161.022	2.49142	8.13008	47.4326	1
26	3589697	NM_001211 // BUB1B // BUB1 budding uninhibited by benzimidazoles 1 homolog beta	BUB1B	NM_001211	NM_001211 // GO:0006915 // apoptosis // inferred from electronic annotation ///	NM_001211 // GO:0000940 // outer kinetochore of condensed chromosome // inferred	NM_001211 // GO:0000166 // nucleotide binding // inferred from electronic annota	0.000386382	0.0946625	7.13494e-05	0.0201592	8.88257	8.83115	7.96145	7.89562	0.000437712	1.91259	1.91259	0 up vs 10	50.6817	3.27727	147.352	2.64044	13.113	24.8956	1
18	2901687	NM_001025091 // ABCF1 // ATP-binding cassette, sub-family F (GCN20), member 1 //	ABCF1	NM_001025091	NM_001025091 // GO:0006412 // translation // traceable author statement /// NM_	---	NM_001025091 // GO:0000166 // nucleotide binding // inferred from electronic ann	0.793153	0.0886966	8.79584e-05	0.0244796	9.829	9.84006	9.81247	9.82112	0.772677	1.01322	1.01322	0 up vs 10	0.0751662	3.39399	673.094	3.10485	1.88167	17.7495	1
15	3532935	NM_138731 // MIPOL1 // mirror-image polydactyly 1 // 14q13.3-q21.1 // 145282 ///	MIPOL1	NM_138731	---	---	---	0.495327	0.345191	8.95267e-05	0.0245017	3.792	3.76169	3.74098	3.7416	0.792595	1.01402	1.01402	0 up vs 10	0.52668	1.37714	76.1829	3.41928	1.13809	27.3593	1
17	3602526	NM_147188 // FBXO22 // F-box protein 22 // 15q24.2 // 26263 /// NM_012170 // FBX	FBXO22	NM_147188	NM_147188 // GO:0006464 // protein modification process // traceable author stat	---	NM_147188 // GO:0004842 // ubiquitin-protein ligase activity // traceable author	0.00117562	0.400439	0.000103153	0.0277981	9.01101	8.99801	9.90713	9.87439	0.0016079	0.544732	-1.83576	0 down vs 10	33.3722	1.19897	297.819	3.16325	13.7068	14.3253	1
21	3874438	NM_021873 // CDC25B // cell division cycle 25 homolog B (S. pombe) // 20p13 // 9	CDC25B	NM_021873	NM_021873 // GO:0000087 // M phase of mitotic cell cycle // inferred from electr	NM_021873 // GO:0005622 // intracellular // inferred from electronic annotation	NM_021873 // GO:0004725 // protein tyrosine phosphatase activity // inferred fro	0.000177137	0.0148883	0.000109039	0.0289322	8.51122	8.50957	8.09667	8.09079	0.000207329	1.3368	1.3368	0 up vs 10	67.2714	7.77044	175.504	2.83689	1.28767	24.9967	1
22	3571553	NM_194278 // C14orf43 // chromosome 14 open reading frame 43 // 14q24.3 // 91748	C14orf43	NM_194278	NM_194278 // GO:0006350 // transcription // inferred from electronic annotation	NM_194278 // GO:0005634 // nucleus // inferred from electronic annotation /// N	NM_194278 // GO:0003677 // DNA binding // inferred from electronic annotation /	4.1445e-05	0.00864643	0.000144884	0.0375964	8.4427	8.46498	8.0267	8.03616	4.34222e-05	1.34613	1.34613	0 up vs 10	112.419	9.69884	94.8678	2.72569	0.824856	25.8663	1
46	3362468	NM_030962 // SBF2 // SET binding factor 2 // 11p15.4 // 81846 /// ENST0000025619	SBF2	NM_030962	NM_030962 // GO:0042552 // myelination // non-traceable author statement /// NM	NM_030962 // GO:0005737 // cytoplasm // inferred from electronic annotation ///	NM_030962 // GO:0004437 // inositol or phosphatidylinositol phosphatase activity	0.0542365	0.812452	0.000146052	0.0375964	5.44126	5.48121	6.09314	6.11012	0.0685661	0.646666	-1.54639	0 down vs 10	5.69849	0.385298	74.1857	2.04529	42.6211	108.653	1
11	3744263	NM_004217 // AURKB // aurora kinase B // 17p13.1 // 9212 /// ENST00000316199 //	AURKB	NM_004217	NM_004217 // GO:0000910 // cytokinesis // inferred from electronic annotation /	NM_004217 // GO:0000775 // chromosome, centromeric region // inferred from elect	NM_004217 // GO:0000166 // nucleotide binding // inferred from electronic annota	0.000532009	0.016646	0.000152312	0.0386312	10.0221	9.99819	9.54601	9.50546	0.000543854	1.40711	1.40711	0 up vs 10	45.0321	7.41555	434.181	3.93952	2.73521	6.07238	1
14	2675208	NM_007182 // RASSF1 // Ras association (RalGDS/AF-6) domain family member 1 // 3	RASSF1	NM_007182	NM_007182 // GO:0007050 // cell cycle arrest // inferred from mutant phenotype	NM_007182 // GO:0005634 // nucleus // inferred from direct assay /// NM_007182	NM_007182 // GO:0008270 // zinc ion binding // traceable author statement /// N	0.054683	0.314359	0.000160254	0.0400565	8.40825	8.36583	8.20484	8.20527	0.120507	1.11772	1.11772	0 up vs 10	5.66983	1.49259	316.831	3.39979	4.1659	9.56432	1
34	3574207	NM_005065 // SEL1L // sel-1 suppressor of lin-12-like (C. elegans) // 14q24.3-q3	SEL1L	NM_005065	NM_005065 // GO:0007219 // Notch signaling pathway // inferred from electronic a	NM_005065 // GO:0005783 // endoplasmic reticulum // inferred from electronic ann	NM_005065 // GO:0005488 // binding // inferred from electronic annotation /// E	0.359291	0.0713516	0.00016559	0.0403608	9.94822	9.98027	9.80479	9.82882	0.352183	1.11069	1.11069	0 up vs 10	0.984995	3.80216	575.18	2.25937	30.5815	22.9891	1
68	2802398	NM_007118 // TRIO // triple functional domain (PTPRF interacting) // 5p15.2 // 7	TRIO	NM_007118	NM_007118 // GO:0006468 // protein amino acid phosphorylation // inferred from e	NM_007118 // GO:0005622 // intracellular // inferred from electronic annotation	NM_007118 // GO:0000166 // nucleotide binding // inferred from electronic annota	0.211491	0.00371174	0.000166535	0.0403608	8.71397	8.7912	8.55427	8.62492	0.210742	1.12216	1.12216	0 up vs 10	1.95558	13.4837	86.8713	1.80775	19.8983	89.5839	1
34	3590014	NM_170589 // CASC5 // cancer susceptibility candidate 5 // 15q14 // 57082 /// NM	CASC5	NM_170589	NM_170589 // GO:0001675 // acrosome formation // non-traceable author statement	NM_170589 // GO:0001669 // acrosome // inferred from direct assay /// NM_170589	NM_170589 // GO:0005515 // protein binding // inferred from physical interaction	0.115345	0.172815	0.000170183	0.0403608	8.25552	8.2811	7.98905	7.98975	0.100992	1.22379	1.22379	0 up vs 10	3.38636	2.30319	268.372	2.256	16.6379	42.4217	1
15	3911177	NM_030776 // ZBP1 // Z-DNA binding protein 1 // 20q13.31 // 81030 /// ENST000003	ZBP1	NM_030776	NM_030776 // GO:0008150 // biological_process // no biological data available /	NM_030776 // GO:0005575 // cellular_component // no biological data available /	NM_030776 // GO:0003677 // DNA binding // inferred from electronic annotation /	0.212576	0.450699	0.000170832	0.0403608	6.47332	6.48217	6.28166	6.28055	0.207705	1.14999	1.14999	0 up vs 10	1.94498	1.0609	113.709	3.2573	4.40134	27.0318	1
11	2565119	NM_004418 // DUSP2 // dual specificity phosphatase 2 // 2q11 // 1844 /// ENST000	DUSP2	NM_004418	NM_004418 // GO:0000188 // inactivation of MAPK activity // traceable author sta	NM_004418 // GO:0005634 // nucleus // traceable author statement /// ENST000002	NM_004418 // GO:0004725 // protein tyrosine phosphatase activity // traceable au	0.0342913	0.330953	0.000190241	0.0437818	10.7551	10.7012	10.4199	10.3989	0.0557331	1.23309	1.23309	0 up vs 10	7.44025	1.42879	678.375	3.86325	16.7606	2.97271	1
10	2971564	NM_001042475 // C6orf204 // chromosome 6 open reading frame 204 // 6q22 // 38711	C6orf204	NM_001042475	---	---	---	0.52851	0.113649	0.000190389	0.0437818	6.39288	6.47446	6.54391	6.64613	0.492044	0.887815	-1.12636	0 down vs 10	0.447272	2.96202	179.275	4.10503	6.56858	20.9617	1
29	2593464	NM_153697 // ANKRD44 // ankyrin repeat domain 44 // 2q33.1 // 91526 /// ENST0000	ANKRD44	NM_153697	---	---	NM_153697 // GO:0005515 // protein binding // inferred from physical interaction	0.00126767	0.010597	0.000239746	0.0544066	8.80072	8.86546	8.3566	8.41905	0.00150537	1.36264	1.36264	0 up vs 10	32.4161	8.93608	348.569	2.35054	6.02311	24.6092	1
11	3434594	NM_000017 // ACADS // acyl-Coenzyme A dehydrogenase, C-2 to C-3 short chain // 1	ACADS	NM_000017	NM_000017 // GO:0006629 // lipid metabolic process // inferred from electronic a	NM_000017 // GO:0005739 // mitochondrion // inferred from direct assay /// NM_0	NM_000017 // GO:0000062 // acyl-CoA binding // inferred from electronic annotati	0.97972	0.434359	0.00024621	0.0551478	8.15156	8.12036	8.15512	8.15517	0.811733	0.976159	-1.02442	0 down vs 10	0.000702135	1.1037	152.357	3.77489	8.59396	6.95468	1
21	3089740	NM_015178 // RHOBTB2 // Rho-related BTB domain containing 2 // 8p21.3 // 23221 /	RHOBTB2	NM_015178	NM_015178 // GO:0007264 // small GTPase mediated signal transduction // inferred	NM_015178 // GO:0005622 // intracellular // inferred from electronic annotation	NM_015178 // GO:0000166 // nucleotide binding // inferred from electronic annota	0.0016439	0.447334	0.000250125	0.0553065	7.33616	7.30415	6.82	6.81896	0.0027222	1.39976	1.39976	0 up vs 10	29.2985	1.06957	142.247	2.68402	3.25346	35.2171	1
20	3325768	NM_001076786 // QSER1 // glutamine and serine rich 1 // 11p13 // 79832 /// ENST0	QSER1	NM_001076786	---	---	---	0.10889	0.077611	0.000257461	0.056208	6.83227	6.88839	7.08261	7.10927	0.161242	0.858043	-1.16544	0 down vs 10	3.541	3.64106	285.494	2.73869	4.99074	40.4271	1
9	2979159	NM_139165 // RAET1E // retinoic acid early transcript 1E // 6q25.1 // 135250 ///	RAET1E	NM_139165	NM_139165 // GO:0006955 // immune response // inferred from electronic annotatio	NM_139165 // GO:0005886 // plasma membrane // non-traceable author statement //	NM_139165 // GO:0005515 // protein binding // inferred by curator /// ENST00000	0.95494	0.169398	0.000320741	0.0691477	4.51489	4.51288	4.50844	4.48588	0.820323	1.01889	1.01889	0 up vs 10	0.00346995	2.33272	142.816	4.18431	2.17162	11.9218	1
19	3204692	NM_032818 // C9orf100 // chromosome 9 open reading frame 100 // 9p13.3 // 84904	C9orf100	NM_032818	NM_032818 // GO:0035023 // regulation of Rho protein signal transduction // infe	NM_032818 // GO:0005622 // intracellular // inferred from electronic annotation	NM_032818 // GO:0005085 // guanyl-nucleotide exchange factor activity // inferre	0.111107	0.0655441	0.000332777	0.0708568	7.38625	7.39174	7.04949	7.0273	0.099833	1.28738	1.28738	0 up vs 10	3.48648	3.96927	106.835	2.75273	11.6962	28.5344	1
7	3721010	NM_001552 // IGFBP4 // insulin-like growth factor binding protein 4 // 17q12-q21	IGFBP4	NM_001552	NM_001552 // GO:0001501 // skeletal development // traceable author statement /	NM_001552 // GO:0005576 // extracellular region // inferred from electronic anno	NM_001552 // GO:0005520 // insulin-like growth factor binding // inferred from e	0.00863658	0.271874	0.000344328	0.0724223	8.45593	8.42995	9.22474	9.19953	0.0101933	0.586589	-1.70477	0 down vs 10	14.6861	1.67722	29.1039	4.97034	4.81009	10.5425	1
12	3725602	NM_016428 // ABI3 // ABI gene family, member 3 // 17q21.3 // 51225 /// ENST00000	ABI3	NM_016428	NM_016428 // GO:0006928 // cell motion // non-traceable author statement /// NM	NM_016428 // GO:0005622 // intracellular // inferred from direct assay /// NM_0	NM_016428 // GO:0005515 // protein binding // non-traceable author statement //	0.0300967	0.100193	0.000373264	0.0775625	9.38389	9.39042	9.13488	9.14447	0.0362294	1.18587	1.18587	0 up vs 10	7.98898	3.17741	314.746	3.45291	3.93484	7.81091	1
7	2362180	NM_001763 // CD1A // CD1a molecule // 1q22-q23 // 909 /// ENST00000289429 // CD1	CD1A	NM_001763	NM_001763 // GO:0006955 // immune response // non-traceable author statement //	NM_001763 // GO:0005768 // endosome // inferred from electronic annotation ///	---	0.905347	0.212598	0.000416045	0.0853326	5.14385	5.14448	5.1669	5.14055	0.984441	1.00272	1.00272	0 up vs 10	0.0153818	2.00691	87.0645	4.86313	4.50388	9.66058	1
23	3908358	NM_018837 // SULF2 // sulfatase 2 // 20q12-q13.2 // 55959 /// NM_198596 // SULF2	SULF2	NM_018837	NM_018837 // GO:0008152 // metabolic process // inferred from electronic annotat	NM_018837 // GO:0005615 // extracellular space // non-traceable author statement	NM_018837 // GO:0003824 // catalytic activity // inferred from electronic annota	0.0164242	0.0847859	0.000428618	0.0853326	7.25985	7.34148	8.07736	8.16512	0.0186358	0.565013	-1.76987	0 down vs 10	10.8847	3.47626	55.9396	2.48585	16.6805	55.8768	1
5	3990727	NM_004794 // RAB33A // RAB33A, member RAS oncogene family // Xq25 // 9363 /// EN	RAB33A	NM_004794	NM_004794 // GO:0007264 // small GTPase mediated signal transduction // inferred	NM_004794 // GO:0005886 // plasma membrane // inferred from electronic annotatio	NM_004794 // GO:0000166 // nucleotide binding // inferred from electronic annota	0.154914	0.0361008	0.000430254	0.0853326	8.37319	8.33086	8.12128	8.11787	0.233878	1.15908	1.15908	0 up vs 10	2.64633	5.28185	184.699	6.42867	3.00719	4.78469	1
49	2404546	NM_001856 // COL16A1 // collagen, type XVI, alpha 1 // 1p35-p34 // 1307 /// ENST	COL16A1	NM_001856	NM_001856 // GO:0006817 // phosphate transport // inferred from electronic annot	NM_001856 // GO:0005576 // extracellular region // inferred from electronic anno	NM_001856 // GO:0005178 // integrin binding // inferred from direct assay /// N	0.453262	0.0906666	0.000430448	0.0853326	6.72231	6.69409	6.81743	6.79551	0.442155	0.932111	-1.07283	0 down vs 10	0.642833	3.35433	221.398	1.90227	12.0638	82.3189	1
13	3434726	NM_002562 // P2RX7 // purinergic receptor P2X, ligand-gated ion channel, 7 // 12	P2RX7	NM_002562	NM_002562 // GO:0002028 // regulation of sodium ion transport // inferred from s	NM_002562 // GO:0005737 // cytoplasm // inferred from sequence or structural sim	NM_002562 // GO:0001530 // lipopolysaccharide binding // inferred from sequence	0.0665621	0.0768272	0.000467792	0.0916819	5.94584	6.00483	5.6351	5.65571	0.0519197	1.27379	1.27379	0 up vs 10	5.00707	3.66028	75.905	3.23647	3.49091	25.8529	1
9	3119236	NM_016647 // C8orf55 // chromosome 8 open reading frame 55 // 8q24.3 // 51337 //	C8orf55	NM_016647	---	---	---	0.461778	0.0879503	0.000519182	0.100611	7.29411	7.26309	7.19045	7.18806	0.603816	1.05339	1.05339	0 up vs 10	0.617775	3.40932	415.22	3.98061	5.26013	7.14248	1
20	3644764	NM_001761 // CCNF // cyclin F // 16p13.3 // 899 /// NR_003574 // ABCA17P // ATP-	CCNF	NM_001761	NM_001761 // GO:0007049 // cell cycle // inferred from electronic annotation //	NM_001761 // GO:0005634 // nucleus // inferred from electronic annotation /// E	NM_001761 // GO:0005515 // protein binding // inferred from physical interaction	0.00134849	0.429134	0.000544796	0.10431	8.73563	8.72713	7.85141	7.83361	0.0015574	1.8577	1.8577	0 up vs 10	31.6499	1.11779	119.615	2.59293	18.5037	15.2193	1
5	2606658	NM_148961 // OTOS // otospiralin // 2q37.3 // 150677 /// ENST00000391989 // OTOS	OTOS	NM_148961	NM_148961 // GO:0007605 // sensory perception of sound // inferred from electron	NM_148961 // GO:0005576 // extracellular region // inferred from electronic anno	---	0.28315	0.0696352	0.000550367	0.10431	7.82775	7.81905	7.99326	7.96619	0.352224	0.903038	-1.10737	0 down vs 10	1.38926	3.84962	1056.09	6.21262	5.8311	2.02889	1
6	2949450	NM_005527 // HSPA1L // heat shock 70kDa protein 1-like // 6p21.3 // 3305 /// ENS	HSPA1L	NM_005527	NM_005527 // GO:0006950 // response to stress // inferred from electronic annota	---	NM_005527 // GO:0000166 // nucleotide binding // inferred from electronic annota	0.119293	0.893385	0.000562092	0.105374	6.34802	6.33159	5.97764	6.01135	0.181584	1.24854	1.24854	0 up vs 10	3.29756	0.260059	134.5	5.28998	2.25834	16.5791	1
15	2878987	NM_016580 // PCDH12 // protocadherin 12 // 5q31 // 51294 /// ENST00000231484 //	PCDH12	NM_016580	NM_016580 // GO:0007155 // cell adhesion // inferred from electronic annotation	NM_016580 // GO:0005886 // plasma membrane // traceable author statement /// NM	NM_016580 // GO:0005509 // calcium ion binding // inferred from electronic annot	0.362209	0.0726521	0.000568904	0.105504	5.45977	5.45406	5.57377	5.57205	0.364018	0.921471	-1.08522	0 down vs 10	0.972199	3.76719	136.498	2.95423	4.1773	20.1592	1
32	2672857	NM_003074 // SMARCC1 // SWI/SNF related, matrix associated, actin dependent regu	SMARCC1	NM_003074	NM_003074 // GO:0006333 // chromatin assembly or disassembly // inferred from el	NM_003074 // GO:0000785 // chromatin // inferred from electronic annotation ///	NM_003074 // GO:0003677 // DNA binding // inferred from electronic annotation /	0.993032	0.00369963	0.000590513	0.108347	10.1473	10.1689	10.1466	10.1589	0.896411	1.00694	1.00694	0 up vs 10	8.28608e-05	13.5005	310.033	2.14504	5.11426	29.117	1
18	2408244	NM_001852 // COL9A2 // collagen, type IX, alpha 2 // 1p33-p32 // 1298 /// ENST00	COL9A2	NM_001852	NM_001852 // GO:0001501 // skeletal development // traceable author statement /	NM_001852 // GO:0005576 // extracellular region // inferred from electronic anno	NM_001852 // GO:0005198 // structural molecule activity // inferred from electro	0.607916	0.109921	0.000614204	0.111461	7.5908	7.56884	7.51923	7.49322	0.602039	1.05382	1.05382	0 up vs 10	0.292807	3.01821	139.787	2.69215	4.96102	32.3664	1
11	3322717	NM_005316 // GTF2H1 // general transcription factor IIH, polypeptide 1, 62kDa //	GTF2H1	NM_005316	NM_005316 // GO:0000079 // regulation of cyclin-dependent protein kinase activit	NM_005316 // GO:0005634 // nucleus // inferred from electronic annotation /// N	NM_005316 // GO:0005515 // protein binding // inferred from physical interaction	0.00752946	0.0027171	0.00062041	0.111461	8.91471	8.93422	8.69861	8.71356	0.00815179	1.16527	1.16527	0 up vs 10	15.61	15.171	207.138	3.45892	1.13016	8.73547	1
23	2720251	NM_022346 // NCAPG // non-SMC condensin I complex, subunit G // 4p15.33 // 64151	NCAPG	NM_022346	NM_022346 // GO:0007049 // cell cycle // inferred from electronic annotation //	NM_022346 // GO:0005634 // nucleus // non-traceable author statement /// NM_022	NM_022346 // GO:0005515 // protein binding // inferred from physical interaction	0.000297004	0.202602	0.000642777	0.114288	9.58953	9.59147	8.97874	8.99221	0.000406682	1.51493	1.51493	0 up vs 10	55.8028	2.0742	363.981	2.41549	4.41633	22.9794	1
5	2905169	NM_078467 // CDKN1A // cyclin-dependent kinase inhibitor 1A (p21, Cip1) // 6p21.	CDKN1A	NM_078467	NM_078467 // GO:0000082 // G1/S transition of mitotic cell cycle // inferred fro	NM_078467 // GO:0000307 // cyclin-dependent protein kinase holoenzyme complex //	NM_078467 // GO:0004860 // protein kinase inhibitor activity // inferred from el	7.41438e-06	0.164341	0.00072427	0.127464	10.3883	10.3794	11.679	11.6664	9.44435e-06	0.409817	-2.44011	0 down vs 10	203.564	2.37787	304.387	5.9744	1.56022	3.14727	1
16	2334191	NM_004073 // PLK3 // polo-like kinase 3 (Drosophila) // 1p34.1 // 1263 /// ENST0	PLK3	NM_004073	NM_004073 // GO:0006468 // protein amino acid phosphorylation // traceable autho	NM_004073 // GO:0016020 // membrane // inferred from electronic annotation ///	NM_004073 // GO:0000166 // nucleotide binding // inferred from electronic annota	0.000594383	0.205828	0.000747051	0.130145	8.70668	8.66061	9.44372	9.40618	0.000686479	0.596431	-1.67664	0 down vs 10	43.2104	2.05203	101.557	2.7973	10.2884	8.79782	1
16	3854954	NM_145256 // LRRC25 // leucine rich repeat containing 25 // 19p13.11 // 126364 /	LRRC25	NM_145256	---	NM_145256 // GO:0016020 // membrane // inferred from electronic annotation ///	NM_145256 // GO:0005515 // protein binding // inferred from electronic annotatio	0.00327753	0.0132697	0.000800129	0.137998	6.6474	6.62236	6.89966	6.87748	0.00374057	0.837921	-1.19343	0 down vs 10	22.2239	8.15045	148.939	2.78087	0.935173	22.0454	1
11	3794056	NM_005786 // TSHZ1 // teashirt zinc finger homeobox 1 // 18q22.3 // 10194 /// EN	TSHZ1	NM_005786	NM_005786 // GO:0006350 // transcription // inferred from electronic annotation	NM_005786 // GO:0005622 // intracellular // inferred from electronic annotation	NM_005786 // GO:0003700 // transcription factor activity // inferred from electr	0.330551	0.712959	0.000819598	0.138586	6.81262	6.83135	6.64346	6.62448	0.259328	1.15418	1.15418	0 up vs 10	1.12051	0.540451	130.64	3.36382	3.87837	21.7293	1
14	3704299	NM_002461 // MVD // mevalonate (diphospho) decarboxylase // 16q24.3 // 4597 ///	MVD	NM_002461	NM_002461 // GO:0006695 // cholesterol biosynthetic process // inferred from ele	NM_002461 // GO:0005829 // cytosol // not recorded /// ENST00000301012 // GO:00	NM_002461 // GO:0000166 // nucleotide binding // inferred from electronic annota	0.814172	0.0996299	0.000819609	0.138586	8.59118	8.51042	8.56054	8.54682	0.788276	0.975082	-1.02556	0 down vs 10	0.0603225	3.18723	298.657	2.96029	12.8211	6.62672	1
35	3962997	NM_022785 // EFCAB6 // EF-hand calcium binding domain 6 // 22q13.1-q13.33 // 648	EFCAB6	NM_022785	NM_022785 // GO:0006350 // transcription // inferred from electronic annotation	NM_022785 // GO:0005634 // nucleus // inferred from electronic annotation /// N	NM_022785 // GO:0005509 // calcium ion binding // inferred from electronic annot	0.313228	0.101	0.000854297	0.143049	4.1255	4.10613	4.21706	4.21227	0.265504	0.929071	-1.07634	0 down vs 10	1.21147	3.16344	97.1903	2.03372	3.34256	73.9047	1
20	3458551	NM_032496 // ARHGAP9 // Rho GTPase activating protein 9 // 12q14 // 64333 /// NM	ARHGAP9	NM_032496	NM_032496 // GO:0007165 // signal transduction // inferred from electronic annot	NM_032496 // GO:0005622 // intracellular // inferred from electronic annotation	NM_032496 // GO:0005096 // GTPase activator activity // inferred from electronic	0.0216314	0.0542062	0.000950569	0.156846	7.97956	7.98493	7.81553	7.82762	0.0294422	1.1152	1.1152	0 up vs 10	9.49344	4.36007	212.534	2.48345	1.53857	21.0011	1
7	4011096	NM_021783 // EDA2R // ectodysplasin A2 receptor // Xq12 // 60401 /// ENST0000037	EDA2R	NM_021783	NM_021783 // GO:0008544 // epidermis development // non-traceable author stateme	NM_021783 // GO:0016020 // membrane // inferred from electronic annotation ///	NM_021783 // GO:0004872 // receptor activity // inferred from direct assay ///	0.000204016	0.407023	0.000954879	0.156846	7.65618	7.65071	9.10803	9.05637	0.000301556	0.377446	-2.64939	0 down vs 10	63.9376	1.17975	134.056	4.39768	13.6823	3.03599	1
8	3824993	NM_004864 // GDF15 // growth differentiation factor 15 // 19p13.11 // 9518 /// E	GDF15	NM_004864	NM_004864 // GO:0007165 // signal transduction // traceable author statement //	NM_004864 // GO:0005576 // extracellular region // traceable author statement /	NM_004864 // GO:0005125 // cytokine activity // traceable author statement ///	0.000169457	0.749887	0.00096529	0.15706	7.75809	7.78505	9.62486	9.63142	0.000223052	0.278091	-3.59595	0 down vs 10	68.3502	0.481741	60.9227	4.00908	6.26073	13.6812	1
20	2586845	NM_003705 // SLC25A12 // solute carrier family 25 (mitochondrial carrier, Aralar	SLC25A12	NM_003705	NM_003705 // GO:0006810 // transport // inferred from electronic annotation ///	NM_003705 // GO:0005739 // mitochondrion // inferred from direct assay /// NM_0	NM_003705 // GO:0005215 // transporter activity // inferred from electronic anno	0.185962	0.599858	0.000977638	0.157582	9.04993	9.05014	8.79002	8.83169	0.272594	1.16348	1.16348	0 up vs 10	2.23004	0.736291	247.837	2.47789	25.914	13.3264	1
13	2365872	NM_052862 // RCSD1 // RCSD domain containing 1 // 1q22-q24 // 92241 /// ENST0000	RCSD1	NM_052862	---	---	---	0.212359	0.198179	0.00104625	0.16708	9.49272	9.53832	9.28295	9.29384	0.168652	1.18467	1.18467	0 up vs 10	1.9471	2.10535	185.033	3.003	11.198	9.44562	1
8	2784074	NM_152399 // TMEM155 // transmembrane protein 155 // 4q27 // 132332 /// ENST0000	TMEM155	NM_152399	---	NM_152399 // GO:0005576 // extracellular region // inferred from electronic anno	---	0.356981	0.216426	0.00108888	0.170741	3.92168	3.91715	4.06993	4.06685	0.369792	0.901438	-1.10934	0 down vs 10	0.995248	1.98222	97.7104	3.95168	3.0155	12.302	1
4	3378818	NM_005608 // PTPRCAP // protein tyrosine phosphatase, receptor type, C-associate	PTPRCAP	NM_005608	NM_005608 // GO:0006952 // defense response // traceable author statement /// E	NM_005608 // GO:0005886 // plasma membrane // inferred from direct assay /// NM	---	0.0879217	0.171284	0.00108898	0.170741	10.984	10.9535	10.606	10.5673	0.0921599	1.30697	1.30697	0 up vs 10	4.14558	2.31633	290.335	6.95368	18.4621	0.671902	1
13	3775038	NM_001100407 // C17orf62 // chromosome 17 open reading frame 62 // 17q25.3 // 79	C17orf62	NM_001100407	---	NM_001100407 // GO:0016020 // membrane // inferred from electronic annotation /	---	0.454767	0.0578529	0.00109887	0.170741	9.44423	9.42993	9.37328	9.36257	0.492986	1.04779	1.04779	0 up vs 10	0.638343	4.2234	348.045	2.98873	3.74362	9.85864	1
3	2574938	AF370412 // LOC100131492 // PP12901 // 2q14.3 // 100131492 /// XM_001723505 // L	LOC100131492	AF370412	---	---	---	0.885597	0.3826	0.00111448	0.17162	6.02249	6.07398	5.99774	6.01112	0.726287	1.04454	1.04454	0 up vs 10	0.0225328	1.25305	45.9212	9.73753	2.58861	1.89001	1
2	3201199	NM_021057 // IFNA7 // interferon, alpha 7 // 9p22 // 3444 /// NM_002172 // IFNA1	IFNA7	NM_021057	NM_021057 // GO:0006952 // defense response // inferred from electronic annotati	NM_021057 // GO:0005576 // extracellular region // traceable author statement /	NM_021057 // GO:0005132 // interferon-alpha/beta receptor binding // traceable a	0.0676148	0.140793	0.00115115	0.175698	3.15128	3.14863	2.87813	2.84713	0.0559353	1.23243	1.23243	0 up vs 10	4.95614	2.6148	37.2004	20.2092	0.97248	0.928832	1
15	3833827	NM_080732 // EGLN2 // egl nine homolog 2 (C. elegans) // 19q13.2 // 112398 /// N	EGLN2	NM_080732	NM_080732 // GO:0001558 // regulation of cell growth // non-traceable author sta	NM_080732 // GO:0005634 // nucleus // inferred from direct assay /// NM_080732	NM_080732 // GO:0008198 // ferrous iron binding // non-traceable author statemen	0.391074	0.560481	0.00119321	0.18052	7.92109	7.89196	7.80714	7.81369	0.563727	1.05576	1.05576	0 up vs 10	0.854	0.812706	295.523	2.766	5.89175	16.2592	1
23	2789957	NM_033632 // FBXW7 // F-box and WD repeat domain containing 7 // 4q31.3 // 55294	FBXW7	NM_033632	NM_033632 // GO:0016567 // protein ubiquitination // inferred from direct assay	NM_033632 // GO:0005634 // nucleus // inferred from electronic annotation /// N	NM_033632 // GO:0005515 // protein binding // inferred from physical interaction	0.117656	0.197642	0.00126768	0.190119	9.34892	9.37906	9.65316	9.6556	0.161375	0.825566	-1.21129	0 down vs 10	3.33388	2.10919	181.216	2.29608	16.694	25.2461	1
21	3040967	NM_012294 // RAPGEF5 // Rap guanine nucleotide exchange factor (GEF) 5 // 7p15.3	RAPGEF5	NM_012294	NM_012294 // GO:0007264 // small GTPase mediated signal transduction // inferred	NM_012294 // GO:0005622 // intracellular // inferred from electronic annotation	NM_012294 // GO:0005085 // guanyl-nucleotide exchange factor activity // inferre	0.0171534	0.359836	0.00130295	0.193724	6.15222	6.1484	5.74295	5.73688	0.0196035	1.33009	1.33009	0 up vs 10	10.6565	1.32668	96.736	2.37384	5.1305	38.6028	1
6	2365181	BC012108 // LOC440700 // carbonic anhydrase XIV (CA14) pseudogene // 1q24.1 // 4	LOC440700	BC012108	---	---	---	0.66612	0.642574	0.00132252	0.193789	4.39494	4.37228	4.31165	4.3186	0.787989	1.03791	1.03791	0 up vs 10	0.205674	0.658794	77.3275	4.71516	2.60952	11.6346	1
9	3642572	NM_024571 // C16orf33 // chromosome 16 open reading frame 33 // 16p13.3 // 79622	C16orf33	NM_024571	NM_024571 // GO:0006397 // mRNA processing // inferred from electronic annotatio	NM_024571 // GO:0005634 // nucleus // inferred from electronic annotation /// N	---	0.260714	0.244994	0.00132586	0.193789	9.84451	9.82878	10.0751	10.0789	0.242565	0.840828	-1.1893	0 down vs 10	1.5416	1.81404	714.935	3.58665	17.7166	4.20406	1
15	2356273	NM_144698 // ANKRD35 // ankyrin repeat domain 35 // 1q21.1 // 148741 /// ENST000	ANKRD35	NM_144698	---	---	---	0.186255	0.103782	0.00133908	0.194077	5.54613	5.5352	5.73848	5.71595	0.225943	0.882244	-1.13347	0 down vs 10	2.22659	3.11638	122.259	2.73653	2.56429	40.825	1
24	2500550	NM_006343 // MERTK // c-mer proto-oncogene tyrosine kinase // 2q14.1 // 10461 //	MERTK	NM_006343	NM_006343 // GO:0006468 // protein amino acid phosphorylation // traceable autho	NM_006343 // GO:0005625 // soluble fraction // traceable author statement /// N	NM_006343 // GO:0000166 // nucleotide binding // inferred from electronic annota	0.20342	0.0173558	0.00141243	0.201015	6.18973	6.23485	5.93228	5.95896	0.191511	1.21074	1.21074	0 up vs 10	2.03698	7.28607	102.403	2.24082	10.4247	51.6881	1
8	3687494	NM_001040056 // MAPK3 // mitogen-activated protein kinase 3 // 16p11.2 // 5595 /	MAPK3	NM_001040056	NM_001040056 // GO:0006468 // protein amino acid phosphorylation // inferred fro	NM_001040056 // GO:0005575 // cellular_component // no biological data available	NM_001040056 // GO:0000166 // nucleotide binding // inferred from electronic ann	0.197762	0.00317353	0.00142762	0.201015	9.01163	8.995	9.10271	9.08623	0.21228	0.938722	-1.06528	0 down vs 10	2.09688	14.3092	574.358	3.82294	3.00011	2.21543	1
23	2689112	NM_144718 // CCDC52 // coiled-coil domain containing 52 // 3q13.2 // 152185 ///	CCDC52	NM_144718	---	---	---	0.414939	0.333843	0.00143271	0.201015	6.86503	6.87645	6.73827	6.7516	0.438421	1.09039	1.09039	0 up vs 10	0.766612	1.41809	151.865	2.27434	7.7277	41.1744	1
10	3770361	NM_139018 // CD300LF // CD300 molecule-like family member f // 17q25.1 // 146722	CD300LF	NM_139018	NM_139018 // GO:0006955 // immune response // inferred from electronic annotatio	NM_139018 // GO:0005886 // plasma membrane // inferred from electronic annotatio	NM_139018 // GO:0004872 // receptor activity // inferred from electronic annotat	0.429901	0.237441	0.00144065	0.201015	5.51491	5.5359	5.61973	5.60387	0.616406	0.953975	-1.04825	0 down vs 10	0.716023	1.85597	206.693	3.34166	2.90962	14.2383	1
17	2868904	NM_005668 // ST8SIA4 // ST8 alpha-N-acetyl-neuraminide alpha-2,8-sialyltransfera	ST8SIA4	NM_005668	NM_005668 // GO:0006486 // protein amino acid glycosylation // inferred from ele	NM_005668 // GO:0000139 // Golgi membrane // inferred from electronic annotation	NM_005668 // GO:0003828 // alpha-N-acetylneuraminate alpha-2,8-sialyltransferase	0.00264377	0.0496562	0.00144926	0.201015	9.02162	9.07241	8.36508	8.42044	0.00330538	1.57131	1.57131	0 up vs 10	24.2545	4.54872	356.325	2.56842	7.73556	18.7464	1
20	2843091	NM_006480 // RGS14 // regulator of G-protein signaling 14 // 5q35.3 // 10636 ///	RGS14	NM_006480	NM_006480 // GO:0008277 // regulation of G-protein coupled receptor protein sign	NM_006480 // GO:0016020 // membrane // inferred from electronic annotation ///	NM_006480 // GO:0005057 // receptor signaling protein activity // inferred from	0.167698	0.145932	0.00146404	0.201015	9.44019	9.42017	9.24274	9.22651	0.189145	1.14366	1.14366	0 up vs 10	2.46176	2.55888	191.268	2.39761	14.1975	12.7155	1
18	2325410	NM_020448 // NPAL3 // NIPA-like domain containing 3 // 1p36.12-p35.1 // 57185 //	NPAL3	NM_020448	---	NM_020448 // GO:0016020 // membrane // inferred from electronic annotation ///	---	0.153051	0.86345	0.00146854	0.201015	7.57411	7.58035	7.33438	7.34635	0.175408	1.17609	1.17609	0 up vs 10	2.67502	0.307149	244.159	2.50339	10.508	18.7696	1
7	3060917	NM_006980 // MTERF // mitochondrial transcription termination factor // 7q21-q22	MTERF	NM_006980	NM_006980 // GO:0006350 // transcription // inferred from electronic annotation	NM_006980 // GO:0005739 // mitochondrion // traceable author statement /// ENST	NM_006980 // GO:0003677 // DNA binding // inferred from electronic annotation /	0.397012	0.0329189	0.00148897	0.202207	7.43127	7.47056	7.3557	7.41846	0.567416	1.03677	1.03677	0 up vs 10	0.83144	5.50864	462.045	4.15205	0.880221	9.83378	1
32	2842624	NM_017675 // PCDH24 // protocadherin 24 // 5q35.2 // 54825 /// ENST00000261944 /	PCDH24	NM_017675	NM_017675 // GO:0007155 // cell adhesion // inferred from direct assay /// NM_0	NM_017675 // GO:0016020 // membrane // inferred from electronic annotation ///	NM_017675 // GO:0005509 // calcium ion binding // inferred from electronic annot	0.847014	0.0645589	0.00154159	0.206523	6.1857	6.18037	6.16702	6.14433	0.721213	1.0253	1.0253	0 up vs 10	0.040576	3.99956	160.894	2.01511	4.82692	52.9919	1
12	2402691	NM_001114759 // ZNF683 // zinc finger protein 683 // 1p36.11 // 257101 /// NM_17	ZNF683	NM_001114759	NM_001114759 // GO:0006350 // transcription // inferred from electronic annotati	NM_001114759 // GO:0005622 // intracellular // inferred from electronic annotati	NM_001114759 // GO:0003677 // DNA binding // inferred from electronic annotation	0.0588308	0.121946	0.0015447	0.206523	6.06541	6.07895	6.3286	6.33294	0.0739283	0.838576	-1.1925	0 down vs 10	5.41789	2.84524	195.543	3.0076	1.97614	25.6203	1
5	3896200	NM_002592 // PCNA // proliferating cell nuclear antigen // 20pter-p12 // 5111 //	PCNA	NM_002592	NM_002592 // GO:0006275 // regulation of DNA replication // inferred from electr	NM_002592 // GO:0000307 // cyclin-dependent protein kinase holoenzyme complex //	NM_002592 // GO:0003677 // DNA binding // inferred from electronic annotation /	3.36207e-05	0.0195399	0.00157028	0.208328	10.7297	10.7036	11.4337	11.4154	3.93377e-05	0.610534	-1.63791	0 down vs 10	120.916	6.9281	2334.99	5.31798	1.23983	1.9834	1
19	3377149	NM_130802 // MEN1 // multiple endocrine neoplasia I // 11q13 // 4221 /// NM_1308	MEN1	NM_130802	NM_130802 // GO:0000122 // negative regulation of transcription from RNA polymer	NM_130802 // GO:0000785 // chromatin // inferred from direct assay /// NM_13080	NM_130802 // GO:0000400 // four-way junction DNA binding // inferred from direct	0.303491	0.40063	0.00172178	0.226684	7.398	7.38487	7.52324	7.50715	0.331105	0.918732	-1.08846	0 down vs 10	1.26607	1.19841	286.029	2.41433	8.1408	15.612	1
15	2567167	NM_198461 // LONRF2 // LON peptidase N-terminal domain and ring finger 2 // 2q11	LONRF2	NM_198461	NM_198461 // GO:0006510 // ATP-dependent proteolysis // inferred from electronic	---	NM_198461 // GO:0004176 // ATP-dependent peptidase activity // inferred from ele	0.471428	0.0582475	0.00176256	0.229263	4.97197	4.96586	5.03665	5.04547	0.397892	0.946314	-1.05673	0 down vs 10	0.590364	4.20929	232.364	2.66612	2.26286	19.7279	1
12	2451567	NM_004997 // MYBPH // myosin binding protein H // 1q32.1 // 4608 /// ENST0000025	MYBPH	NM_004997	NM_004997 // GO:0006942 // regulation of striated muscle contraction // traceabl	NM_004997 // GO:0005863 // striated muscle thick filament // inferred from elect	NM_004997 // GO:0005515 // protein binding // inferred from electronic annotatio	0.599679	0.151343	0.00176796	0.229263	6.65726	6.66156	6.72346	6.73589	0.571427	0.949778	-1.05288	0 down vs 10	0.306782	2.50271	198.196	2.96511	5.47503	10.3337	1
14	3105467	NM_001951 // E2F5 // E2F transcription factor 5, p130-binding // 8q21.2 // 1875	E2F5	NM_001951	NM_001951 // GO:0006350 // transcription // inferred from electronic annotation	NM_001951 // GO:0005634 // nucleus // inferred from electronic annotation /// N	NM_001951 // GO:0003700 // transcription factor activity // non-traceable author	0.000183706	0.0178143	0.00179658	0.231236	8.50481	8.48975	8.00787	8.00833	0.000270953	1.39611	1.39611	0 up vs 10	66.397	7.20612	130.925	2.74688	1.19699	16.9653	1
22	3184408	NM_007203 // PALM2-AKAP2 // PALM2-AKAP2 // 9q31-q33 // 445815 /// NM_147150 // P	PALM2-AKAP2	NM_007203	NM_053016 // GO:0008360 // regulation of cell shape // inferred from electronic	NM_053016 // GO:0005886 // plasma membrane // inferred from electronic annotatio	NM_001004065 // GO:0019899 // enzyme binding // non-traceable author statement	0.332667	0.0406038	0.00185188	0.236588	7.29248	7.27139	7.18613	7.15123	0.29568	1.08686	1.08686	0 up vs 10	1.10991	5.00264	301.992	2.26578	2.90355	48.6456	1
2	2880422	NM_003122 // SPINK1 // serine peptidase inhibitor, Kazal type 1 // 5q32 // 6690	SPINK1	NM_003122	---	NM_003122 // GO:0005576 // extracellular region // inferred from electronic anno	NM_003122 // GO:0004867 // serine-type endopeptidase inhibitor activity // infer	0.573308	0.452333	0.00193058	0.244829	3.2972	3.32318	3.42515	3.42338	0.669406	0.932904	-1.07192	0 down vs 10	0.354548	1.05672	69.255	17.3546	2.65993	1.04159	1
19	2515707	NM_002610 // PDK1 // pyruvate dehydrogenase kinase, isozyme 1 // 2q31.1 // 5163	PDK1	NM_002610	NM_002610 // GO:0005975 // carbohydrate metabolic process // inferred from elect	NM_002610 // GO:0005739 // mitochondrion // traceable author statement /// NM_0	NM_002610 // GO:0000155 // two-component sensor activity // inferred from electr	0.0938045	0.171549	0.00195309	0.245223	9.24906	9.28623	8.87843	8.91424	0.103088	1.29414	1.29414	0 up vs 10	3.95739	2.31404	196.623	2.3879	24.8735	14.3182	1
20	2529546	NM_004457 // ACSL3 // acyl-CoA synthetase long-chain family member 3 // 2q34-q35	ACSL3	NM_004457	NM_004457 // GO:0006629 // lipid metabolic process // inferred from electronic a	NM_004457 // GO:0005739 // mitochondrion // inferred from electronic annotation	NM_004457 // GO:0000287 // magnesium ion binding // inferred from electronic ann	0.00326493	0.00186146	0.00197401	0.245223	8.48479	8.41618	8.02211	7.95918	0.00417424	1.37268	1.37268	0 up vs 10	22.259	17.466	176.375	2.33768	3.60352	30.4249	1
6	2674168	ENST00000343010 // C3orf62 // chromosome 3 open reading frame 62 // 3p21.31 // 3	C3orf62	ENST00000343010	---	---	---	0.428092	0.0758248	0.00200658	0.245223	7.88142	7.93082	7.7783	7.8332	0.46833	1.07	1.07	0 up vs 10	0.721979	3.68523	347.029	4.44023	4.24729	3.12089	1
7	2899473	NM_001732 // BTN1A1 // butyrophilin, subfamily 1, member A1 // 6p22.1 // 696 ///	BTN1A1	NM_001732	---	NM_001732 // GO:0005887 // integral to plasma membrane // traceable author state	NM_001732 // GO:0004872 // receptor activity // traceable author statement ///	0.0554508	0.0252029	0.00201284	0.245223	4.91748	4.9386	5.08998	5.07406	0.123405	0.910384	-1.09844	0 down vs 10	5.62127	6.20512	94.2286	3.98654	0.502113	13.2835	1
12	3863669	NM_001712 // CEACAM1 // carcinoembryonic antigen-related cell adhesion molecule	CEACAM1	NM_001712	NM_001712 // GO:0001525 // angiogenesis // non-traceable author statement /// N	NM_001712 // GO:0005575 // cellular_component // no biological data available /	NM_001712 // GO:0003674 // molecular_function // no biological data available /	0.0538553	0.334863	0.00202485	0.245223	5.86329	5.80807	6.76974	6.70882	0.062154	0.535609	-1.86703	0 down vs 10	5.72322	1.41434	111.792	2.92235	20.6329	27.5539	1
8	3164312	NM_001010887 // ASAH3L // N-acylsphingosine amidohydrolase 3-like // 9p22.1 // 3	ASAH3L	NM_001010887	NM_001010887 // GO:0006629 // lipid metabolic process // inferred from electroni	NM_001010887 // GO:0000139 // Golgi membrane // inferred from electronic annotat	NM_001010887 // GO:0016787 // hydrolase activity // inferred from electronic ann	0.00218711	0.931465	0.00203232	0.245223	5.75211	5.71691	6.96941	6.95993	0.00238802	0.422486	-2.36694	0 down vs 10	26.172	0.196379	121.152	3.65567	3.21823	29.5566	1
7	3511168	NM_032138 // KBTBD7 // kelch repeat and BTB (POZ) domain containing 7 // 13q14.1	KBTBD7	NM_032138	NM_032138 // GO:0008150 // biological_process // no biological data available /	NM_032138 // GO:0005575 // cellular_component // no biological data available /	NM_032138 // GO:0003674 // molecular_function // no biological data available /	0.930662	0.0097824	0.00203322	0.245223	6.77973	6.82496	6.77338	6.80753	0.818494	1.01215	1.01215	0 up vs 10	0.00823161	9.22989	116.008	3.98102	0.638482	9.65597	1
6	3441190	NM_020996 // FGF6 // fibroblast growth factor 6 // 12p13 // 2251 /// ENST0000022	FGF6	NM_020996	NM_020996 // GO:0001525 // angiogenesis // inferred from electronic annotation	NM_020996 // GO:0005576 // extracellular region // not recorded /// NM_020996 /	NM_020996 // GO:0008083 // growth factor activity // traceable author statement	0.799013	0.0728952	0.00205956	0.246675	6.01711	6.00148	6.05117	6.06118	0.669314	0.959467	-1.04225	0 down vs 10	0.0708508	3.76074	156.665	4.42315	1.07807	13.6742	1
9	2589255	NM_181342 // FKBP7 // FK506 binding protein 7 // 2q31.2 // 51661 /// ENST0000035	FKBP7	NM_181342	NM_181342 // GO:0006457 // protein folding // inferred from electronic annotatio	NM_181342 // GO:0005783 // endoplasmic reticulum // inferred from electronic ann	NM_181342 // GO:0003755 // peptidyl-prolyl cis-trans isomerase activity // infer	0.531943	0.0140374	0.0021246	0.25271	5.92778	5.8891	5.86666	5.82924	0.555073	1.04236	1.04236	0 up vs 10	0.439606	7.96296	145.082	3.38943	1.12002	16.3858	1
16	3493391	NM_024808 // C13orf34 // chromosome 13 open reading frame 34 // 13q22.1 // 79866	C13orf34	NM_024808	NM_024808 // GO:0007049 // cell cycle // inferred from electronic annotation //	---	---	0.00122132	0.645994	0.00214224	0.253063	8.17982	8.19149	7.33157	7.36315	0.00168189	1.77565	1.77565	0 up vs 10	32.8854	0.652798	130.213	2.5431	6.2527	25.195	1
13	3893610	NM_032527 // ZGPAT // zinc finger, CCCH-type with G patch domain // 20q13.3 // 8	ZGPAT	NM_032527	---	NM_032527 // GO:0005622 // intracellular // inferred from electronic annotation	NM_032527 // GO:0003676 // nucleic acid binding // inferred from electronic anno	0.880931	0.29369	0.00220942	0.259224	8.48787	8.44145	8.4701	8.48295	0.737391	0.971644	-1.02918	0 down vs 10	0.0244264	1.57821	103.185	2.78483	4.76065	12.705	1
16	3147286	NM_015713 // RRM2B // ribonucleotide reductase M2 B (TP53 inducible) // 8q23.1 /	RRM2B	NM_015713	NM_015713 // GO:0006260 // DNA replication // inferred from electronic annotatio	NM_015713 // GO:0005634 // nucleus // inferred from electronic annotation /// N	NM_015713 // GO:0004748 // ribonucleoside-diphosphate reductase activity // infe	0.00182025	0.981707	0.0023604	0.274159	9.02445	9.03429	9.97741	9.9705	0.00241487	0.522605	-1.91349	0 down vs 10	28.1481	0.0913563	68.9862	2.51945	12.9626	17.92	1
7	3335719	NM_006848 // CCDC85B // coiled-coil domain containing 85B // 11q12.1 // 11007 //	CCDC85B	NM_006848	NM_006848 // GO:0008150 // biological_process // no biological data available /	NM_006848 // GO:0005575 // cellular_component // no biological data available /	NM_006848 // GO:0003674 // molecular_function // no biological data available /	0.809994	0.141326	0.00236851	0.274159	9.09862	9.02835	9.04755	9.03339	0.981744	0.996514	-1.0035	0 down vs 10	0.0631338	2.60888	429.765	3.89756	7.02055	7.41483	1
3	2946369	NM_003534 // HIST1H3G // histone cluster 1, H3g // 6p21.3 // 8355 /// ENST000003	HIST1H3G	NM_003534	ENST00000321285 // GO:0006334 // nucleosome assembly // non-traceable author sta	ENST00000321285 // GO:0000786 // nucleosome // non-traceable author statement /	ENST00000321285 // GO:0003677 // DNA binding // non-traceable author statement	0.00227372	0.0314902	0.0024347	0.279942	9.02174	9.05872	8.50848	8.52504	0.00226745	1.44762	1.44762	0 up vs 10	25.7693	5.62016	3041.67	8.25389	2.16665	0.849271	1
10	3451375	NM_153026 // PRICKLE1 // prickle homolog 1 (Drosophila) // 12q12 // 144165 /// E	PRICKLE1	NM_153026	---	NM_153026 // GO:0005634 // nucleus // inferred from direct assay /// NM_153026	NM_153026 // GO:0008270 // zinc ion binding // inferred from electronic annotati	0.465472	0.0744106	0.00252559	0.288469	6.08802	6.12603	6.01602	6.03476	0.378585	1.0653	1.0653	0 up vs 10	0.607161	3.72119	58.4081	3.13068	0.864946	26.6482	1
27	2570616	NM_004336 // BUB1 // BUB1 budding uninhibited by benzimidazoles 1 homolog (yeast	BUB1	NM_004336	NM_004336 // GO:0006468 // protein amino acid phosphorylation // inferred from e	NM_004336 // GO:0000777 // condensed chromosome kinetochore // inferred from ele	NM_004336 // GO:0000166 // nucleotide binding // inferred from electronic annota	4.16057e-05	0.288648	0.0026487	0.298926	9.52414	9.53836	8.36977	8.37912	5.06242e-05	2.23339	2.23339	0 up vs 10	112.267	1.60025	467.704	2.0479	10.8139	23.1161	1
9	3379045	NM_005995 // TBX10 // T-box 10 // 11q13.2 // 347853 /// ENST00000335385 // TBX10	TBX10	NM_005995	NM_005995 // GO:0006357 // regulation of transcription from RNA polymerase II pr	NM_005995 // GO:0005634 // nucleus // inferred from electronic annotation /// E	NM_005995 // GO:0003700 // transcription factor activity // inferred from electr	0.0952479	0.353174	0.0026518	0.298926	5.87236	5.87458	6.11413	6.10322	0.121902	0.853438	-1.17173	0 down vs 10	3.91368	1.34931	220.5	3.29684	4.52512	7.12893	1
24	2334098	NM_006845 // KIF2C // kinesin family member 2C // 1p34.1 // 11004 /// ENST000003	KIF2C	NM_006845	NM_006845 // GO:0007018 // microtubule-based movement // inferred from electroni	NM_006845 // GO:0000775 // chromosome, centromeric region // inferred from elect	NM_006845 // GO:0000166 // nucleotide binding // inferred from electronic annota	0.000120202	0.348071	0.00274904	0.307875	8.40604	8.40879	7.59501	7.63551	0.000194548	1.70915	1.70915	0 up vs 10	77.2716	1.36701	196.377	2.12518	3.5649	39.5434	1
12	2756630	NM_006651 // CPLX1 // complexin 1 // 4p16.3 // 10815 /// BC002471 // CPLX1 // co	CPLX1	NM_006651	NM_006651 // GO:0006836 // neurotransmitter transport // inferred from electroni	NM_006651 // GO:0005737 // cytoplasm // inferred from electronic annotation ///	NM_006651 // GO:0019905 // syntaxin binding // inferred from electronic annotati	0.0775521	0.102615	0.00282382	0.314209	6.84529	6.83449	7.07608	7.06452	0.0874728	0.852619	-1.17286	0 down vs 10	4.52325	3.13593	215.498	2.8173	1.87337	24.8913	1
24	2453793	NM_001017402 // LAMB3 // laminin, beta 3 // 1q32 // 3914 /// NM_001127641 // LAM	LAMB3	NM_001017402	NM_001017402 // GO:0007155 // cell adhesion // inferred from electronic annotati	NM_001017402 // GO:0005576 // extracellular region // inferred from electronic a	NM_001017402 // GO:0005198 // structural molecule activity // non-traceable auth	0.764264	0.0164473	0.00284887	0.314964	6.38334	6.36593	6.35557	6.34212	0.804323	1.01664	1.01664	0 up vs 10	0.0984982	7.4531	188.189	2.11891	4.08804	31.7119	1
20	2480168	NM_005400 // PRKCE // protein kinase C, epsilon // 2p21 // 5581 /// ENST00000306	PRKCE	NM_005400	NM_005400 // GO:0006468 // protein amino acid phosphorylation // inferred from e	NM_005400 // GO:0005624 // membrane fraction // traceable author statement ///	NM_005400 // GO:0000166 // nucleotide binding // inferred from electronic annota	0.273831	0.135996	0.00310783	0.341406	7.96881	7.89755	7.68443	7.60512	0.278414	1.2247	1.2247	0 up vs 10	1.45027	2.66946	64.8919	2.24574	31.1947	20.3789	1
7	3835372	NM_013361 // ZNF223 // zinc finger protein 223 // 19q13.2 // 7766 /// ENST000002	ZNF223	NM_013361	NM_013361 // GO:0006350 // transcription // inferred from electronic annotation	NM_013361 // GO:0005622 // intracellular // inferred from electronic annotation	NM_013361 // GO:0003677 // DNA binding // inferred from electronic annotation /	0.886372	0.939665	0.00324729	0.354468	5.44295	5.43565	5.38125	5.40983	0.954082	1.01806	1.01806	0 up vs 10	0.022226	0.181653	36.9349	3.72567	5.5142	39.1406	1
8	3695343	NM_001128850 // RRAD // Ras-related associated with diabetes // 16q22 // 6236 //	RRAD	NM_001128850	NM_001128850 // GO:0007264 // small GTPase mediated signal transduction // trace	---	NM_001128850 // GO:0000166 // nucleotide binding // inferred from electronic ann	0.0327887	0.0877511	0.00328941	0.356808	7.01801	6.83868	7.85915	7.73227	0.0302366	0.538272	-1.8578	0 down vs 10	7.62591	3.41343	43.6614	3.42848	9.83338	15.8509	1
23	3358425	NM_018494 // LRDD // leucine-rich repeats and death domain containing // 11p15.5	LRDD	NM_018494	NM_018494 // GO:0006915 // apoptosis // inferred from electronic annotation ///	NM_018494 // GO:0005634 // nucleus // inferred from electronic annotation /// N	NM_018494 // GO:0005123 // death receptor binding // traceable author statement	0.00800458	0.0230313	0.00335441	0.359021	7.9658	7.9167	8.66734	8.60816	0.0101275	0.619226	-1.61492	0 down vs 10	15.1926	6.4542	87.6123	2.12096	23.1624	21.2307	1
20	3892812	NM_016354 // SLCO4A1 // solute carrier organic anion transporter family, member	SLCO4A1	NM_016354	NM_016354 // GO:0006811 // ion transport // inferred from electronic annotation	NM_016354 // GO:0016020 // membrane // inferred from electronic annotation ///	NM_016354 // GO:0005215 // transporter activity // inferred from electronic anno	0.0557126	0.0340541	0.00336604	0.359021	7.86418	7.84458	7.69386	7.66405	0.052235	1.1333	1.1333	0 up vs 10	5.60493	5.42451	75.0868	2.22944	2.71567	21.7264	1
9	3168032	NM_174923 // CCDC107 // coiled-coil domain containing 107 // 9p13.3 // 203260 //	CCDC107	NM_174923	---	NM_174923 // GO:0016020 // membrane // inferred from electronic annotation ///	---	0.994775	0.484073	0.00337226	0.359021	8.99158	8.9721	8.99243	8.98684	0.912555	0.989839	-1.01027	0 down vs 10	4.65885e-05	0.97883	128.754	3.19649	5.66747	5.84116	1
4	3214825	NM_005014 // OMD // osteomodulin // 9q22.31 // 4958 /// ENST00000375550 // OMD /	OMD	NM_005014	NM_005014 // GO:0007155 // cell adhesion // inferred from electronic annotation	NM_005014 // GO:0005576 // extracellular region // inferred from electronic anno	NM_005014 // GO:0005515 // protein binding // inferred from electronic annotatio	0.761581	0.652406	0.00348626	0.368881	2.8895	2.89341	2.92246	2.90034	0.950889	0.995211	-1.00481	0 down vs 10	0.100843	0.641633	25.7155	5.63016	1.90495	2.03607	1
10	3072703	NM_138693 // KLF14 // Kruppel-like factor 14 // 7q32.2 // 136259 /// ENST0000031	KLF14	NM_138693	NM_138693 // GO:0006350 // transcription // inferred from electronic annotation	NM_138693 // GO:0005622 // intracellular // inferred from electronic annotation	NM_138693 // GO:0003677 // DNA binding // inferred from electronic annotation /	0.31606	0.164697	0.00359316	0.371009	6.47177	6.46241	6.62227	6.62537	0.297939	0.89319	-1.11958	0 down vs 10	1.19607	2.37463	524.386	2.99803	4.61405	11.0817	1
31	3817733	NM_015015 // JMJD2B // jumonji domain containing 2B // 19p13.3 // 23030 /// ENST	JMJD2B	NM_015015	NM_015015 // GO:0006350 // transcription // inferred from electronic annotation	NM_015015 // GO:0005634 // nucleus // inferred from electronic annotation /// E	NM_015015 // GO:0003676 // nucleic acid binding // inferred from electronic anno	0.301358	0.057071	0.00361063	0.371009	8.17481	8.17256	8.12563	8.11928	0.283173	1.03762	1.03762	0 up vs 10	1.2784	4.25172	114.847	1.91404	1.14027	46.2856	1
4	3157441	NM_201589 // MAFA // v-maf musculoaponeurotic fibrosarcoma oncogene homolog A (a	MAFA	NM_201589	NM_201589 // GO:0006355 // regulation of transcription, DNA-dependent // traceab	NM_201589 // GO:0005634 // nucleus // inferred from direct assay /// ENST000003	NM_201589 // GO:0003700 // transcription factor activity // traceable author sta	0.322287	0.461761	0.00361363	0.371009	7.67268	7.6691	7.84269	7.83311	0.35545	0.892541	-1.1204	0 down vs 10	1.16295	1.03294	464.754	5.59083	7.3017	1.22542	1
8	3753896	NM_145654 // RDM1 // RAD52 motif 1 // 17q11.2 // 201299 /// NM_001034836 // RDM1	RDM1	NM_145654	---	NM_145654 // GO:0005634 // nucleus // inferred from electronic annotation /// N	NM_145654 // GO:0000166 // nucleotide binding // inferred from electronic annota	0.504158	0.505076	0.00362472	0.371009	6.28164	6.25645	6.12885	6.12368	0.574236	1.0964	1.0964	0 up vs 10	0.504571	0.930424	67.3979	3.38279	2.11274	36.7896	1
19	3771259	NM_001988 // EVPL // envoplakin // 17q25 // 2125 /// ENST00000301607 // EVPL //	EVPL	NM_001988	NM_001988 // GO:0008544 // epidermis development // traceable author statement	NM_001988 // GO:0001533 // cornified envelope // inferred from direct assay ///	NM_001988 // GO:0005198 // structural molecule activity // inferred from direct	0.0595191	0.0534117	0.00362798	0.371009	6.70822	6.68532	6.94487	6.92954	0.0608514	0.844274	-1.18445	0 down vs 10	5.37841	4.39147	272.041	2.25675	4.3451	24.5865	1
16	2379280	NM_014053 // FLVCR1 // feline leukemia virus subgroup C cellular receptor 1 // 1	FLVCR1	NM_014053	NM_014053 // GO:0006810 // transport // traceable author statement /// NM_01405	NM_014053 // GO:0005886 // plasma membrane // inferred from electronic annotatio	NM_014053 // GO:0004872 // receptor activity // inferred from electronic annotat	0.0968279	0.0521094	0.00363545	0.371009	7.9871	8.019	7.83919	7.8569	0.0834539	1.11891	1.11891	0 up vs 10	3.86685	4.44429	197.839	2.41352	1.02193	39.8599	1
10	3189837	NM_007135 // ZNF79 // zinc finger protein 79 // 9q34 // 7633 /// ENST00000342483	ZNF79	NM_007135	NM_007135 // GO:0006350 // transcription // inferred from electronic annotation	NM_007135 // GO:0005622 // intracellular // inferred from electronic annotation	NM_007135 // GO:0003674 // molecular_function // no biological data available /	1.49428e-05	0.346267	0.00367651	0.371715	8.00169	8.00526	9.11814	9.12821	1.80636e-05	0.459153	-2.17792	0 down vs 10	160.067	1.37334	196.422	2.98939	3.75542	5.59871	1
20	2626167	NM_017771 // PXK // PX domain containing serine/threonine kinase // 3p14.3 // 54	PXK	NM_017771	NM_017771 // GO:0006468 // protein amino acid phosphorylation // non-traceable a	NM_017771 // GO:0005737 // cytoplasm // inferred from sequence or structural sim	NM_017771 // GO:0000166 // nucleotide binding // non-traceable author statement	0.00411949	0.0240526	0.00368547	0.371715	7.13638	7.11939	6.72405	6.69402	0.00426667	1.34291	1.34291	0 up vs 10	20.2181	6.33334	209.97	2.21087	2.96735	32.3056	1
5	2620773	NM_006564 // CXCR6 // chemokine (C-X-C motif) receptor 6 // 3p21 // 10663 /// EN	CXCR6	NM_006564	NM_006564 // GO:0007165 // signal transduction // inferred from electronic annot	NM_006564 // GO:0005886 // plasma membrane // inferred from electronic annotatio	NM_006564 // GO:0001584 // rhodopsin-like receptor activity // inferred from ele	0.859533	0.206131	0.00372664	0.373682	4.43102	4.44916	4.41024	4.40472	0.71694	1.03128	1.03128	0 up vs 10	0.0341223	2.04997	95.5117	4.60933	0.849759	8.93443	1
6	2521997	BC036456 // C2orf69 // chromosome 2 open reading frame 69 // 2q33.1 // 205327 //	C2orf69	BC036456	---	BC036456 // GO:0005576 // extracellular region // inferred from electronic annot	---	0.00341486	0.0948457	0.00379786	0.378622	8.17828	8.19541	7.78354	7.79781	0.00397209	1.31731	1.31731	0 up vs 10	21.8524	3.27384	39.5096	4.02539	0.821016	7.81667	1
25	2369609	NM_144696 // C1orf125 // chromosome 1 open reading frame 125 // 1q25.2 // 126859	C1orf125	NM_144696	---	---	---	0.152286	0.434212	0.00383785	0.38041	3.94268	3.97632	3.82139	3.82695	0.100087	1.10909	1.10909	0 up vs 10	2.68694	1.1041	66.0283	2.03834	1.41702	69.5435	1
5	3143266	NM_033126 // PSKH2 // protein serine kinase H2 // 8q21.2 // 85481 /// ENST000002	PSKH2	NM_033126	NM_033126 // GO:0006468 // protein amino acid phosphorylation // inferred from e	---	NM_033126 // GO:0000166 // nucleotide binding // inferred from electronic annota	0.0914281	0.233169	0.00387822	0.382215	4.99147	4.96486	5.21567	5.20201	0.0870069	0.848417	-1.17867	0 down vs 10	4.03141	1.88044	58.2162	4.57723	1.22466	6.10901	1
10	3690842	NM_015069 // ZNF423 // zinc finger protein 423 // 16q12 // 23090 /// ENST0000026	ZNF423	NM_015069	NM_015069 // GO:0006355 // regulation of transcription, DNA-dependent // inferre	NM_015069 // GO:0005622 // intracellular // inferred from electronic annotation	NM_015069 // GO:0003677 // DNA binding // inferred from electronic annotation /	0.180232	0.614809	0.00394654	0.386738	5.00008	5.00789	5.26067	5.24971	0.224521	0.845677	-1.18249	0 down vs 10	2.29914	0.708586	329.498	2.96269	6.11726	13.0365	1
5	3039671	NM_015464 // SOSTDC1 // sclerostin domain containing 1 // 7p21.1 // 25928 /// EN	SOSTDC1	NM_015464	NM_015464 // GO:0016055 // Wnt receptor signaling pathway // inferred from elect	NM_015464 // GO:0005576 // extracellular region // inferred from electronic anno	---	0.748824	0.530238	0.00397549	0.387374	4.07006	4.11224	4.12607	4.14193	0.869827	0.97963	-1.02079	0 down vs 10	0.112415	0.875308	365.89	4.5573	3.23177	5.18135	1
30	3878972	BC028708 // C20orf26 // chromosome 20 open reading frame 26 // 20p11.23 // 26074	C20orf26	BC028708	---	---	---	0.230465	0.292802	0.00410843	0.39552	4.51528	4.49285	4.62962	4.61545	0.217713	0.918528	-1.0887	0 down vs 10	1.78076	1.58206	108.303	1.9138	3.11406	61.5318	1
19	2320683	NM_001243 // TNFRSF8 // tumor necrosis factor receptor superfamily, member 8 //	TNFRSF8	NM_001243	NM_001243 // GO:0007165 // signal transduction // traceable author statement //	NM_001243 // GO:0005737 // cytoplasm // inferred from electronic annotation ///	NM_001243 // GO:0004888 // transmembrane receptor activity // traceable author s	0.0088854	0.00696744	0.00412916	0.39552	9.99272	10.0081	9.68436	9.69854	0.0103472	1.23934	1.23934	0 up vs 10	14.5001	10.5666	121.05	2.22904	5.98216	11.2464	1
41	2725061	NM_014988 // LIMCH1 // LIM and calponin homology domains 1 // 4p13 // 22998 ///	LIMCH1	NM_014988	NM_014988 // GO:0031032 // actomyosin structure organization and biogenesis // i	---	NM_014988 // GO:0003779 // actin binding // inferred from electronic annotation	0.840995	0.0618695	0.00413447	0.39552	4.71677	4.69364	4.69741	4.67863	0.880967	1.01046	1.01046	0 up vs 10	0.0438878	4.08546	181.812	1.75221	4.92462	85.3801	1
8	3870449	NM_198481 // VSTM1 // V-set and transmembrane domain containing 1 // 19q13.42 //	VSTM1	NM_198481	---	NM_198481 // GO:0016020 // membrane // inferred from electronic annotation ///	---	0.144331	0.898831	0.00415082	0.39552	5.06883	5.05161	5.23776	5.22923	0.140473	0.884165	-1.13101	0 down vs 10	2.81611	0.251287	112.389	3.31903	1.05056	16.2054	1
2	2906990	NM_004053 // BYSL // bystin-like // 6p21.1 // 705 /// ENST00000230340 // BYSL //	BYSL	NM_004053	NM_004053 // GO:0007155 // cell adhesion // traceable author statement /// NM_0	NM_004053 // GO:0005634 // nucleus // inferred from electronic annotation /// N	---	0.14649	0.506096	0.00429533	0.407042	7.20925	7.16833	7.5093	7.49212	0.134108	0.798968	-1.25161	0 down vs 10	2.78008	0.928133	1145.02	13.4914	3.10053	0.626701	1
2	2674229	NM_201397 // GPX1 // glutathione peroxidase 1 // 3p21.3 // 2876 /// NM_000581 //	GPX1	NM_201397	NM_201397 // GO:0001836 // release of cytochrome c from mitochondria // inferred	NM_201397 // GO:0005737 // cytoplasm // inferred from electronic annotation ///	NM_201397 // GO:0004602 // glutathione peroxidase activity // not recorded ///	0.0794645	0.00850951	0.00437159	0.412004	7.62824	7.57591	7.85129	7.80105	0.0864089	0.855511	-1.16889	0 down vs 10	4.44858	9.76089	100.108	13.4133	2.18726	0.306777	1
9	3824124	NM_024578 // OCEL1 // occludin/ELL domain containing 1 // 19p13.11 // 79629 ///	OCEL1	NM_024578	---	---	---	0.25841	0.121754	0.00458075	0.425971	6.83912	6.80992	6.92877	6.90798	0.236873	0.934287	-1.07033	0 down vs 10	1.55835	2.84782	119.131	3.0686	0.958717	11.62	1
8	3837984	NM_019113 // FGF21 // fibroblast growth factor 21 // 19q13.1-qter // 26291 /// E	FGF21	NM_019113	NM_019113 // GO:0007165 // signal transduction // traceable author statement //	NM_019113 // GO:0005576 // extracellular region // traceable author statement /	NM_019113 // GO:0008083 // growth factor activity // inferred from electronic an	0.45883	0.768276	0.00458884	0.425971	5.18688	5.19509	5.31586	5.29409	0.580127	0.933677	-1.07103	0 down vs 10	0.626356	0.453104	286.573	3.27186	4.20383	10.6134	1
24	2816681	NM_003719 // PDE8B // phosphodiesterase 8B // 5q14.1 // 8622 /// NM_001029854 //	PDE8B	NM_003719	NM_003719 // GO:0000160 // two-component signal transduction system (phosphorela	NM_003719 // GO:0005575 // cellular_component // no biological data available /	NM_003719 // GO:0000156 // two-component response regulator activity // inferred	0.241142	0.0615717	0.00459388	0.425971	4.5534	4.54827	4.64501	4.64546	0.232573	0.934855	-1.06969	0 down vs 10	1.69132	4.09528	73.962	2.03414	1.13582	72.3392	1
11	3980560	NM_012310 // KIF4A // kinesin family member 4A // Xq13.1 // 24137 /// NM_0010992	KIF4A	NM_012310	NM_012310 // GO:0006996 // organelle organization and biogenesis // traceable au	NM_012310 // GO:0005634 // nucleus // inferred from electronic annotation /// N	NM_012310 // GO:0000166 // nucleotide binding // inferred from electronic annota	0.0302556	0.236801	0.00482375	0.443247	8.4663	8.46064	8.05498	8.05741	0.0373998	1.32246	1.32246	0 up vs 10	7.96636	1.8596	155.604	2.75634	3.82347	18.3293	1
9	2876257	NM_001033503 // SAR1B // SAR1 gene homolog B (S. cerevisiae) // 5q31.1 // 51128	SAR1B	NM_001033503	NM_001033503 // GO:0006886 // intracellular protein transport // inferred from e	NM_001033503 // GO:0005622 // intracellular // inferred from electronic annotati	NM_001033503 // GO:0000166 // nucleotide binding // inferred from electronic ann	0.203172	0.149706	0.00484044	0.443247	8.61234	8.636	8.37179	8.41106	0.246137	1.16873	1.16873	0 up vs 10	2.03956	2.51943	243.668	3.04557	3.81748	16.0519	1
11	3529237	AB209653 // DHRS2 // dehydrogenase/reductase (SDR family) member 2 // 14q11.2 //	DHRS2	AB209653	AB209653 // GO:0008152 // metabolic process // inferred from electronic annotati	AB209653 // GO:0005634 // nucleus // inferred from direct assay /// AB209653 //	AB209653 // GO:0004090 // carbonyl reductase (NADPH) activity // inferred from d	0.40761	0.0452934	0.00485729	0.443247	7.00683	6.90764	6.87406	6.79789	0.505419	1.07904	1.07904	0 up vs 10	0.79254	4.75245	91.9596	2.75395	3.64756	20.1222	1
21	3899173	NM_001042576 // RRBP1 // ribosome binding protein 1 homolog 180kDa (dog) // 20p1	RRBP1	NM_001042576	NM_001042576 // GO:0006412 // translation // traceable author statement /// NM_	NM_001042576 // GO:0005783 // endoplasmic reticulum // non-traceable author stat	NM_001042576 // GO:0004872 // receptor activity // traceable author statement /	0.446684	0.848305	0.00490421	0.445173	8.72925	8.72241	8.55109	8.60053	0.611301	1.08815	1.08815	0 up vs 10	0.662765	0.330499	61.8579	2.11543	23.4701	25.7119	1
25	2331679	NM_032793 // MFSD2 // major facilitator superfamily domain containing 2 // 1p34.	MFSD2	NM_032793	NM_032793 // GO:0006810 // transport // inferred from electronic annotation ///	NM_032793 // GO:0016020 // membrane // inferred from electronic annotation ///	NM_002952 // GO:0003723 // RNA binding // inferred from electronic annotation /	0.00835008	0.0257516	0.00493458	0.445585	8.36227	8.31505	8.07572	8.03838	0.0115411	1.21139	1.21139	0 up vs 10	14.9093	6.14666	319.049	1.99481	4.02304	24.6421	1
12	3820310	NM_018381 // C19orf66 // chromosome 19 open reading frame 66 // 19p13.2 // 55337	C19orf66	NM_018381	---	---	---	0.0718128	0.411015	0.00503683	0.452449	8.85935	8.87052	8.71444	8.72762	0.0837779	1.10412	1.10412	0 up vs 10	4.76333	1.16827	262.669	2.63348	2.72641	6.40338	1
8	2640507	NM_032343 // CHCHD6 // coiled-coil-helix-coiled-coil-helix domain containing 6 /	CHCHD6	NM_032343	---	---	---	0.5633	0.262779	0.00517805	0.460854	8.03447	7.99374	7.97017	7.94524	0.672728	1.03419	1.03419	0 up vs 10	0.373942	1.72152	190.183	3.2151	2.26284	8.20926	1
25	3970714	NM_006240 // PPEF1 // protein phosphatase, EF-hand calcium binding domain 1 // X	PPEF1	NM_006240	NM_006240 // GO:0006470 // protein amino acid dephosphorylation // traceable aut	---	NM_006240 // GO:0000287 // magnesium ion binding // inferred from electronic ann	0.92626	0.017299	0.00518384	0.460854	3.92114	3.95342	3.92949	3.94468	0.925673	1.00607	1.00607	0 up vs 10	0.00931375	7.29617	71.5405	1.98622	2.34605	57.3084	1
10	3337329	NM_000694 // ALDH3B1 // aldehyde dehydrogenase 3 family, member B1 // 11q13 // 2	ALDH3B1	NM_000694	NM_000694 // GO:0006066 // cellular alcohol metabolic process // traceable autho	---	NM_000694 // GO:0004028 // 3-chloroallyl aldehyde dehydrogenase activity // trac	0.359644	0.0301302	0.00529319	0.468162	6.7461	6.72313	6.82527	6.81307	0.319963	0.939561	-1.06433	0 down vs 10	0.98344	5.73275	262.574	2.85197	0.96981	17.7443	1
11	3820342	NM_020230 // PPAN // peter pan homolog (Drosophila) // 19p13 // 56342 /// NM_001	PPAN	NM_020230	NM_020230 // GO:0008380 // RNA splicing // traceable author statement /// ENST0	NM_020230 // GO:0005634 // nucleus // inferred from direct assay /// ENST000002	NM_020230 // GO:0005515 // protein binding // inferred from physical interaction	0.258056	0.278293	0.00536149	0.470071	9.58346	9.54755	9.43319	9.40967	0.312269	1.10028	1.10028	0 up vs 10	1.56094	1.64708	367.1	2.71984	5.43241	8.78729	1
13	2390180	NM_015431 // TRIM58 // tripartite motif-containing 58 // 1q44 // 25893 /// NM_00	TRIM58	NM_015431	NM_001001957 // GO:0007165 // signal transduction // inferred from electronic an	NM_015431 // GO:0005622 // intracellular // inferred from electronic annotation	NM_015431 // GO:0005515 // protein binding // inferred from electronic annotatio	0.796487	0.0338419	0.00536949	0.470071	6.26512	6.28518	6.24332	6.23202	0.550257	1.03753	1.03753	0 up vs 10	0.0726937	5.43995	433.378	2.52273	1.88848	16.1978	1
17	3321361	NM_006108 // SPON1 // spondin 1, extracellular matrix protein // 11p15.2 // 1041	SPON1	NM_006108	NM_006108 // GO:0007155 // cell adhesion // inferred from electronic annotation	NM_006108 // GO:0005576 // extracellular region // inferred from electronic anno	NM_006108 // GO:0005515 // protein binding // inferred from electronic annotatio	0.242621	0.722825	0.0054155	0.470071	4.98701	4.98902	5.15791	5.15183	0.279733	0.89328	-1.11947	0 down vs 10	1.67939	0.524581	68.296	2.26147	4.32982	32.7775	1
16	3096007	NM_006803 // AP3M2 // adaptor-related protein complex 3, mu 2 subunit // 8p11.2	AP3M2	NM_006803	NM_006803 // GO:0006886 // intracellular protein transport // inferred from elec	NM_006803 // GO:0005794 // Golgi apparatus // inferred from electronic annotatio	NM_006803 // GO:0005515 // protein binding // inferred from electronic annotatio	0.000123952	0.00182098	0.00542379	0.470071	9.40783	9.40009	8.92845	8.92879	0.000169104	1.38635	1.38635	0 up vs 10	76.4313	17.6084	239.989	2.31436	3.35761	6.44761	1
40	2595042	NM_020919 // ALS2 // amyotrophic lateral sclerosis 2 (juvenile) // 2q33.1 // 576	ALS2	NM_020919	NM_020919 // GO:0001662 // behavioral fear response // inferred from electronic	NM_020919 // GO:0001726 // ruffle // inferred from sequence or structural simila	NM_020919 // GO:0005085 // guanyl-nucleotide exchange factor activity // inferre	0.708857	0.0325905	0.00547028	0.470147	6.34902	6.36188	6.39159	6.39584	0.773791	0.976731	-1.02382	0 down vs 10	0.15338	5.53369	213.354	1.72916	8.08838	68.361	1
27	3553998	NM_153046 // TDRD9 // tudor domain containing 9 // 14q32.33 // 122402 /// ENST00	TDRD9	NM_153046	---	---	NM_153046 // GO:0000166 // nucleotide binding // inferred from electronic annota	0.155291	0.158266	0.00548366	0.470147	3.69395	3.69015	3.80171	3.8091	0.135079	0.920857	-1.08594	0 down vs 10	2.64058	2.43456	157.3	1.9297	1.78126	51.9881	1
15	2634058	AK289689 // FAM55C // family with sequence similarity 55, member C // 3q12.3 //	FAM55C	AK289689	---	AK289689 // GO:0005576 // extracellular region // inferred from electronic annot	---	0.0179042	0.0533542	0.00550992	0.470147	8.11165	8.18857	7.52321	7.61178	0.022604	1.49153	1.49153	0 up vs 10	10.4347	4.39376	167.909	2.37004	7.24234	28.8658	1
5	3097401	AK128232 // FLJ46365 // hypothetical LOC401459 // 8q11.21 // 401459	FLJ46365	AK128232	---	---	---	0.307388	0.130397	0.00555757	0.470147	5.67143	5.65214	5.85403	5.83267	0.329506	0.882377	-1.1333	0 down vs 10	1.2439	2.73652	130.092	4.28969	2.21153	7.2726	1
33	3592214	NM_017434 // DUOX1 // dual oxidase 1 // 15q15.3 // 53905 /// NM_175940 // DUOX1	DUOX1	NM_017434	NM_017434 // GO:0006979 // response to oxidative stress // inferred from electro	NM_017434 // GO:0016020 // membrane // inferred from electronic annotation ///	NM_017434 // GO:0004601 // peroxidase activity // inferred from electronic annot	0.564322	0.4091	0.00556513	0.470147	6.0704	6.08331	6.13268	6.14976	0.554222	0.954981	-1.04714	0 down vs 10	0.371928	1.17376	180.785	1.81786	5.4536	60.5724	1
40	2415910	NM_033407 // DOCK7 // dedicator of cytokinesis 7 // 1p31.3 // 85440 /// ENST0000	DOCK7	NM_033407	NM_033407 // GO:0000226 // microtubule cytoskeleton organization and biogenesis	NM_033407 // GO:0030424 // axon // traceable author statement /// NM_033407 //	NM_033407 // GO:0005085 // guanyl-nucleotide exchange factor activity // inferre	0.0431373	0.222395	0.00561332	0.470147	7.47796	7.4723	7.12831	7.13955	0.0577915	1.25941	1.25941	0 up vs 10	6.53341	1.94481	139.456	1.72595	13.3028	65.8327	1
21	3011317	NM_021151 // CROT // carnitine O-octanoyltransferase // 7q21.1 // 54677 /// ENST	CROT	NM_021151	NM_021151 // GO:0006091 // generation of precursor metabolites and energy // tra	NM_021151 // GO:0005777 // peroxisome // traceable author statement /// ENST000	NM_021151 // GO:0008415 // acyltransferase activity // inferred from electronic	0.0402972	0.692218	0.00561548	0.470147	7.17195	7.15371	7.75533	7.72074	0.0506074	0.675006	-1.48147	0 down vs 10	6.795	0.574321	251.055	2.08837	21.1017	29.9061	1
35	2617041	NM_002078 // GOLGA4 // golgi autoantigen, golgin subfamily a, 4 // 3p22-p21.3 //	GOLGA4	NM_002078	NM_002078 // GO:0016192 // vesicle-mediated transport // traceable author statem	NM_002078 // GO:0000139 // Golgi membrane // inferred from electronic annotation	---	0.559927	0.00287427	0.00571844	0.476454	8.593	8.65912	8.65723	8.71708	0.611433	0.96062	-1.04099	0 down vs 10	0.380644	14.8538	158.111	1.78501	11.3317	34.1509	1
23	2566586	NM_182911 // TSGA10 // testis specific, 10 // 2q11.2 // 80705 /// NM_025244 // T	TSGA10	NM_182911	NM_182911 // GO:0007283 // spermatogenesis // traceable author statement /// NM	NM_182911 // GO:0005575 // cellular_component // no biological data available /	NM_182911 // GO:0003674 // molecular_function // no biological data available /	0.0494953	0.340192	0.0058389	0.483953	4.64374	4.68991	5.06604	5.11318	0.0557343	0.74573	-1.34097	0 down vs 10	6.024	1.39497	54.1463	2.0185	7.51888	59.7686	1
13	2605939	AK125867 // FLJ43879 // FLJ43879 protein // 2q37.3 // 401039	FLJ43879	AK125867	---	---	---	0.681223	0.139619	0.00589175	0.483953	5.11716	5.11984	5.17217	5.14158	0.87507	0.985043	-1.01518	0 down vs 10	0.186136	2.62795	134.06	2.49508	2.98611	25.4841	1
5	2337369	NM_182532 // TMEM61 // transmembrane protein 61 // 1p32.3 // 199964 /// ENST0000	TMEM61	NM_182532	---	NM_182532 // GO:0016020 // membrane // inferred from electronic annotation ///	---	0.415759	0.0356738	0.00590029	0.483953	6.34452	6.31342	6.44184	6.39615	0.501539	0.944267	-1.05902	0 down vs 10	0.763759	5.31071	223.67	4.24224	2.6247	2.83497	1
12	2638988	NM_001113523 // PARP15 // poly (ADP-ribose) polymerase family, member 15 // 3q21	PARP15	NM_001113523	NM_001113523 // GO:0006350 // transcription // inferred from electronic annotati	NM_001113523 // GO:0005634 // nucleus // inferred from electronic annotation //	NM_001113523 // GO:0003950 // NAD+ ADP-ribosyltransferase activity // inferred f	0.196754	0.039966	0.00592069	0.483953	8.03872	8.06081	7.44214	7.43055	0.190432	1.54784	1.54784	0 up vs 10	2.1078	5.03962	320.642	2.58182	44.2226	15.1203	1
8	2427566	NM_004974 // KCNA2 // potassium voltage-gated channel, shaker-related subfamily,	KCNA2	NM_004974	NM_004974 // GO:0006811 // ion transport // inferred from electronic annotation	NM_004974 // GO:0008076 // voltage-gated potassium channel complex // inferred f	NM_004974 // GO:0005244 // voltage-gated ion channel activity // inferred from e	0.173268	0.167913	0.0060046	0.487829	5.75375	5.772	5.58693	5.56157	0.109829	1.15704	1.15704	0 up vs 10	2.38744	2.3458	80.1859	3.14553	1.7513	11.1816	1
19	2693620	NM_144639 // UROC1 // urocanase domain containing 1 // 3q21.2-q21.3 // 131669 //	UROC1	NM_144639	NM_144639 // GO:0006548 // histidine catabolic process // inferred from electron	NM_144639 // GO:0005829 // cytosol // not recorded /// ENST00000290868 // GO:00	NM_144639 // GO:0016153 // urocanate hydratase activity // not recorded /// NM_	0.921163	0.0889758	0.00602468	0.487829	6.10233	6.08088	6.11417	6.117	0.772083	0.975274	-1.02535	0 down vs 10	0.0106515	3.3883	133.082	2.14744	3.44287	39.199	1
8	3607232	NM_022767 // AEN // apoptosis enhancing nuclease // 15q26.1 // 64782 /// ENST000	AEN	NM_022767	NM_022767 // GO:0006915 // apoptosis // inferred from electronic annotation ///	NM_022767 // GO:0005622 // intracellular // inferred from electronic annotation	NM_022767 // GO:0003676 // nucleic acid binding // inferred from electronic anno	0.000121835	0.87831	0.00610178	0.491642	8.48421	8.46215	9.446	9.45158	0.000128975	0.503676	-1.9854	0 down vs 10	76.9014	0.283975	84.804	3.13799	1.46174	13.8249	1
2	2339109	BC034822 // MGC34796 // SPR pseudogene // 1p32 // 414927	MGC34796	BC034822	---	---	---	0.0574056	0.0976996	0.00613305	0.491642	6.1114	6.04938	6.5155	6.47914	0.0532671	0.742385	-1.34701	0 down vs 10	5.50166	3.2215	72.8171	11.9647	9.65776	0.184393	1
10	3016148	NM_000602 // SERPINE1 // serpin peptidase inhibitor, clade E (nexin, plasminogen	SERPINE1	NM_000602	NM_000602 // GO:0007596 // blood coagulation // traceable author statement ///	NM_000602 // GO:0005576 // extracellular region // not recorded /// NM_000602 /	NM_000602 // GO:0002020 // protease binding // inferred from physical interactio	0.00183144	0.0593993	0.0061605	0.491642	6.55899	6.53338	7.206	7.13482	0.00319165	0.659096	-1.51723	0 down vs 10	28.0802	4.16883	62.612	2.79463	2.92636	13.7547	1
8	2540464	BC111723 // FLJ33534 // hypothetical LOC285150 // 2p25.1 // 285150 /// AK090853	FLJ33534	BC111723	---	---	---	0.60863	0.264227	0.0061935	0.491642	5.23677	5.23815	5.15648	5.14539	0.570229	1.06641	1.06641	0 up vs 10	0.291617	1.71434	121.291	3.13099	2.1129	17.5765	1
16	2899022	NM_006355 // TRIM38 // tripartite motif-containing 38 // 6p21.3 // 10475 /// ENS	TRIM38	NM_006355	NM_006355 // GO:0043123 // positive regulation of I-kappaB kinase/NF-kappaB casc	NM_006355 // GO:0005575 // cellular_component // no biological data available /	NM_006355 // GO:0004871 // signal transducer activity // inferred from mutant ph	0.687656	0.0177271	0.0062357	0.491642	8.32038	8.40228	8.38612	8.48278	0.636627	0.945729	-1.05739	0 down vs 10	0.178172	7.22112	501.784	2.27951	7.43957	23.4754	1
15	2671422	NM_181489 // ZNF445 // zinc finger protein 445 // 3p21.32 // 353274 /// ENST0000	ZNF445	NM_181489	NM_181489 // GO:0006350 // transcription // inferred from electronic annotation	NM_181489 // GO:0005622 // intracellular // inferred from electronic annotation	NM_181489 // GO:0003676 // nucleic acid binding // inferred from electronic anno	0.464372	0.068693	0.00625915	0.491642	8.03198	8.0315	7.98797	7.98578	0.464538	1.0322	1.0322	0 up vs 10	0.610305	3.87634	340.957	2.33642	1.82859	10.9349	1
6	2323285	NM_152375 // KLHDC7A // kelch domain containing 7A // 1p36.13 // 127707 /// ENST	KLHDC7A	NM_152375	---	---	---	0.594085	0.127969	0.00630607	0.491642	6.61781	6.63728	6.67833	6.66897	0.786301	0.978269	-1.02221	0 down vs 10	0.316525	2.76679	77.0441	3.70027	2.42258	4.29919	1
28	2515627	NM_000210 // ITGA6 // integrin, alpha 6 // 2q31.1 // 3655 /// NM_001079818 // IT	ITGA6	NM_000210	NM_000210 // GO:0007044 // cell-substrate junction assembly // traceable author	NM_000210 // GO:0008305 // integrin complex // inferred from electronic annotati	NM_000210 // GO:0004872 // receptor activity // inferred from electronic annotat	0.0759937	0.0690263	0.00634721	0.491642	4.37306	4.37932	4.23583	4.22983	0.0659066	1.10918	1.10918	0 up vs 10	4.58598	3.86684	102.457	1.88499	1.69814	54.8392	1
9	2407250	BC018109 // C1orf109 // chromosome 1 open reading frame 109 // 1p34.3 // 54955 /	C1orf109	BC018109	---	---	---	0.899316	0.45211	0.00636735	0.491642	6.79791	6.78384	6.81251	6.78782	0.973505	0.997246	-1.00276	0 down vs 10	0.0174183	1.05729	185.829	2.931	1.93364	13.6651	1
6	3988596	NM_173798 // ZCCHC12 // zinc finger, CCHC domain containing 12 // Xq24 // 170261	ZCCHC12	NM_173798	---	---	NM_173798 // GO:0003676 // nucleic acid binding // inferred from electronic anno	0.158267	0.104206	0.00636773	0.491642	4.28138	4.26982	4.50663	4.47955	0.198959	0.864696	-1.15648	0 down vs 10	2.5959	3.10937	16.0037	3.69407	1.18717	14.8167	1
14	2618665	NM_173656 // ZNF619 // zinc finger protein 619 // 3p22.1 // 285267 /// ENST00000	ZNF619	NM_173656	NM_173656 // GO:0006350 // transcription // inferred from electronic annotation	NM_173656 // GO:0005622 // intracellular // inferred from electronic annotation	NM_173656 // GO:0003676 // nucleic acid binding // inferred from electronic anno	0.973653	0.222257	0.00639711	0.491642	6.57947	6.60458	6.57535	6.57758	0.835314	1.01889	1.01889	0 up vs 10	0.00118527	1.94566	68.2906	2.39587	1.74238	44.8774	1
20	3707498	NM_004505 // USP6 // ubiquitin specific peptidase 6 (Tre-2 oncogene) // 17p13 //	USP6	NM_004505	NM_004505 // GO:0006464 // protein modification process // non-traceable author	NM_004505 // GO:0005622 // intracellular // inferred from electronic annotation	NM_004505 // GO:0003676 // nucleic acid binding // traceable author statement /	0.366559	0.425585	0.00641384	0.491642	4.90438	4.92794	5.02789	5.04562	0.405151	0.921668	-1.08499	0 down vs 10	0.953423	1.12748	77.0122	2.09611	3.90517	46.7084	1
6	2902103	NM_001010909 // MUC21 // mucin 21, cell surface associated // 6p21.32 // 394263	MUC21	NM_001010909	---	NM_001010909 // GO:0005886 // plasma membrane // inferred from electronic annota	---	0.0273934	0.271593	0.00651908	0.493805	5.18504	5.17864	5.4651	5.45436	0.0334812	0.826041	-1.21059	0 down vs 10	8.40043	1.67856	135.04	3.6791	0.915792	9.17551	1
5	2730420	NM_021225 // PROL1 // proline rich, lacrimal 1 // 4q13.3 // 58503 /// ENST000003	PROL1	NM_021225	NM_021225 // GO:0008150 // biological_process // no biological data available /	NM_021225 // GO:0005576 // extracellular region // inferred from electronic anno	NM_021225 // GO:0003674 // molecular_function // no biological data available /	0.698889	0.640735	0.0065244	0.493805	4.17564	4.1706	4.09693	4.05558	0.588918	1.08299	1.08299	0 up vs 10	0.164762	0.662029	37.8373	4.16275	3.83326	5.88619	1
8	2900832	NM_030883 // OR2H1 // olfactory receptor, family 2, subfamily H, member 1 // 6p2	OR2H1	NM_030883	NM_030883 // GO:0007165 // signal transduction // inferred from electronic annot	NM_030883 // GO:0005886 // plasma membrane // inferred from electronic annotatio	NM_030883 // GO:0004872 // receptor activity // inferred from electronic annotat	0.0564351	0.262604	0.00652795	0.493805	4.41636	4.43999	4.69235	4.69135	0.0842851	0.840103	-1.19033	0 down vs 10	5.56034	1.72239	52.4975	3.10629	1.38031	16.6726	1
21	2788366	NM_178835 // ZNF827 // zinc finger protein 827 // 4q31.22 // 152485 /// ENST0000	ZNF827	NM_178835	NM_178835 // GO:0006350 // transcription // inferred from electronic annotation	NM_178835 // GO:0005622 // intracellular // inferred from electronic annotation	NM_178835 // GO:0003677 // DNA binding // inferred from electronic annotation /	0.0634033	0.00827452	0.00669961	0.504577	8.9334	9.01191	8.72919	8.80153	0.0651357	1.157	1.157	0 up vs 10	5.16667	9.87055	348.771	2.05287	6.80453	14.9448	1
8	3953879	NR_003608 // MGC16703 // tubulin, alpha pseudogene // 22q11.21 // 113691 /// BC0	MGC16703	NR_003608	---	---	---	0.0580769	0.112935	0.00674256	0.505604	5.14562	5.1112	5.46227	5.42544	0.0671082	0.804277	-1.24335	0 down vs 10	5.46186	2.9726	124.362	3.0911	2.59623	11.879	1
33	2732068	NM_020859 // SHROOM3 // shroom family member 3 // 4q21.1 // 57619 /// ENST000002	SHROOM3	NM_020859	NM_020859 // GO:0000902 // cell morphogenesis // inferred from sequence or struc	NM_020859 // GO:0005737 // cytoplasm // inferred from electronic annotation ///	NM_020859 // GO:0003779 // actin binding // inferred from electronic annotation	0.533953	0.00226292	0.00679269	0.507158	5.93869	5.98679	5.88144	5.90029	0.374558	1.06179	1.06179	0 up vs 10	0.435163	16.2449	70.3531	1.7893	3.69598	64.5522	1
19	2886595	NM_005565 // LCP2 // lymphocyte cytosolic protein 2 (SH2 domain containing leuko	LCP2	NM_005565	NM_005565 // GO:0006955 // immune response // traceable author statement /// NM	NM_005565 // GO:0005737 // cytoplasm // inferred from electronic annotation ///	NM_005565 // GO:0005515 // protein binding // inferred from physical interaction	0.000108451	8.14477e-05	0.00686834	0.509328	8.16383	8.22798	7.65266	7.71531	0.000132451	1.42668	1.42668	0 up vs 10	80.1492	53.0509	135.702	2.11887	1.10123	30.3742	1
6	3709838	NM_004822 // NTN1 // netrin 1 // 17p13-p12 // 9423 /// ENST00000173229 // NTN1 /	NTN1	NM_004822	NM_004822 // GO:0001764 // neuron migration // inferred from electronic annotati	NM_004822 // GO:0005576 // extracellular region // inferred from electronic anno	NM_004822 // GO:0005515 // protein binding // inferred from electronic annotatio	0.187515	0.459148	0.00690177	0.509328	7.41399	7.39954	7.68424	7.63816	0.253253	0.84756	-1.17986	0 down vs 10	2.21183	1.03948	85.3725	3.64278	3.10028	9.58502	1
7	2882325	NM_020167 // NMUR2 // neuromedin U receptor 2 // 5q33.1 // 56923 /// ENST0000025	NMUR2	NM_020167	NM_020167 // GO:0006816 // calcium ion transport // inferred from direct assay	NM_020167 // GO:0005886 // plasma membrane // inferred from electronic annotatio	NM_020167 // GO:0001584 // rhodopsin-like receptor activity // inferred from ele	0.279702	0.454489	0.00691034	0.509328	4.94917	4.96589	4.75349	4.75354	0.261057	1.15858	1.15858	0 up vs 10	1.41148	1.05124	81.4587	3.31733	2.37037	14.42	1
9	2569215	NM_032528 // ST6GAL2 // ST6 beta-galactosamide alpha-2,6-sialyltranferase 2 // 2	ST6GAL2	NM_032528	NM_032528 // GO:0006486 // protein amino acid glycosylation // inferred from ele	NM_032528 // GO:0005794 // Golgi apparatus // inferred from electronic annotatio	NM_032528 // GO:0003835 // beta-galactoside alpha-2,6-sialyltransferase activity	0.707414	0.412507	0.00695711	0.510593	5.91401	5.91912	5.86437	5.87218	0.732464	1.03307	1.03307	0 up vs 10	0.154998	1.16401	307.664	2.89395	2.40266	14.2934	1
4	3506398	NM_001007538 // SHISA2 // shisa homolog 2 (Xenopus laevis) // 13q12.13 // 387914	SHISA2	NM_001007538	NM_001007538 // GO:0007275 // multicellular organismal development // inferred f	NM_001007538 // GO:0005783 // endoplasmic reticulum // inferred from electronic	---	0.168345	0.610996	0.00703206	0.512509	6.39119	6.37657	6.6224	6.61035	0.178398	0.850405	-1.17591	0 down vs 10	2.45296	0.715588	155.632	4.87636	2.13315	3.67805	1
12	2422967	NM_005263 // GFI1 // growth factor independent 1 transcription repressor // 1p22	GFI1	NM_005263	NM_005263 // GO:0000083 // regulation of transcription of G1/S-phase of mitotic	NM_005263 // GO:0005622 // intracellular // inferred from electronic annotation	NM_005263 // GO:0003677 // DNA binding // inferred from electronic annotation /	0.00682218	0.0875752	0.00704265	0.512509	7.23764	7.18422	6.84851	6.80981	0.00964321	1.29631	1.29631	0 up vs 10	16.3012	3.41708	178.627	2.52619	1.86972	19.6733	1
4	3867669	NM_031886 // KCNA7 // potassium voltage-gated channel, shaker-related subfamily,	KCNA7	NM_031886	NM_031886 // GO:0006811 // ion transport // inferred from electronic annotation	NM_031886 // GO:0008076 // voltage-gated potassium channel complex // inferred f	NM_031886 // GO:0005244 // voltage-gated ion channel activity // inferred from e	0.130911	0.557295	0.00719074	0.520698	5.33662	5.33589	5.61658	5.62859	0.12902	0.816374	-1.22493	0 down vs 10	3.05823	0.81913	81.2575	4.8529	1.41911	6.50157	1
4	2920475	NM_001455 // FOXO3 // forkhead box O3 // 6q21 // 2309 /// NM_201559 // FOXO3 //	FOXO3	NM_001455	NM_001455 // GO:0006350 // transcription // inferred from electronic annotation	NM_001455 // GO:0005634 // nucleus // inferred from direct assay /// NM_001455	NM_001455 // GO:0003700 // transcription factor activity // inferred from direct	0.434073	0.190542	0.00722086	0.520698	6.65556	6.64044	6.55058	6.56547	0.585592	1.05334	1.05334	0 up vs 10	0.702451	2.16131	317.474	4.84851	1.40789	4.01187	1
4	3457315	NM_032345 // WIBG // within bgcn homolog (Drosophila) // 12q13.2 // 84305 /// EN	WIBG	NM_032345	---	---	---	0.137093	0.210355	0.00724576	0.520698	8.59639	8.52864	8.37711	8.38567	0.323197	1.10417	1.10417	0 up vs 10	2.94259	2.02166	405.773	4.8449	2.97035	1.98048	1
23	2617687	NM_005108 // XYLB // xylulokinase homolog (H. influenzae) // 3p22-p21.3 // 9942	XYLB	NM_005108	NM_005108 // GO:0005975 // carbohydrate metabolic process // inferred from elect	---	NM_005108 // GO:0004856 // xylulokinase activity // traceable author statement	0.970853	0.55755	0.00729408	0.521644	6.54117	6.5291	6.5481	6.5336	0.981799	0.996886	-1.00312	0 down vs 10	0.00145075	0.818615	222.94	1.97668	14.4132	34.9084	1
24	2336099	NM_024586 // OSBPL9 // oxysterol binding protein-like 9 // 1p32.3 // 114883 ///	OSBPL9	NM_024586	NM_024586 // GO:0006869 // lipid transport // inferred from electronic annotatio	---	---	0.235717	0.0151706	0.00734428	0.521644	9.64393	9.67213	9.57651	9.60331	0.243132	1.04886	1.04886	0 up vs 10	1.73602	7.70979	347.035	1.94923	1.73477	24.9884	1
3	2900812	NM_013936 // OR12D2 // olfactory receptor, family 12, subfamily D, member 2 // 6	OR12D2	NM_013936	NM_013936 // GO:0007165 // signal transduction // inferred from electronic annot	NM_013936 // GO:0005886 // plasma membrane // inferred from electronic annotatio	NM_013936 // GO:0004872 // receptor activity // inferred from electronic annotat	0.648695	0.485526	0.00737981	0.521644	4.45802	4.53163	4.37153	4.38216	0.455845	1.10916	1.10916	0 up vs 10	0.229728	0.975405	54.3165	6.33787	1.06975	5.47972	1
16	3517051	NM_020866 // KLHL1 // kelch-like 1 (Drosophila) // 13q21 // 57626 /// ENST000003	KLHL1	NM_020866	NM_020866 // GO:0007626 // locomotory behavior // inferred from electronic annot	NM_020866 // GO:0005737 // cytoplasm // non-traceable author statement /// NM_0	NM_020866 // GO:0003779 // actin binding // non-traceable author statement ///	0.832196	0.706519	0.0073799	0.521644	4.31227	4.29566	4.29566	4.29775	0.979432	0.998547	-1.00145	0 down vs 10	0.0489749	0.550889	125.115	2.23721	1.13239	35.8486	1
9	2620813	NM_001837 // CCR3 // chemokine (C-C motif) receptor 3 // 3p21.3 // 1232 /// NM_1	CCR3	NM_001837	NM_001837 // GO:0006935 // chemotaxis // traceable author statement /// NM_0018	NM_001837 // GO:0005886 // plasma membrane // inferred from electronic annotatio	NM_001837 // GO:0001584 // rhodopsin-like receptor activity // inferred from ele	0.898727	0.129013	0.00757987	0.533592	4.10943	4.08993	4.09099	4.03681	0.725524	1.0375	1.0375	0 up vs 10	0.0176241	2.75368	104.286	2.85808	2.24629	18.5529	1
6	2873105	NM_000943 // PPIC // peptidylprolyl isomerase C (cyclophilin C) // 5q23.2 // 548	PPIC	NM_000943	NM_000943 // GO:0006457 // protein folding // inferred from electronic annotatio	NM_000943 // GO:0005737 // cytoplasm // traceable author statement /// ENST0000	NM_000943 // GO:0003755 // peptidyl-prolyl cis-trans isomerase activity // infer	0.18161	0.0383612	0.00764788	0.536191	5.49631	5.53555	5.32562	5.33847	0.144288	1.14637	1.14637	0 up vs 10	2.28224	5.13626	230.503	3.57753	0.989753	11.6087	1
9	2498806	NM_021815 // SLC5A7 // solute carrier family 5 (choline transporter), member 7 /	SLC5A7	NM_021815	NM_021815 // GO:0006811 // ion transport // inferred from electronic annotation	NM_021815 // GO:0005886 // plasma membrane // inferred from direct assay /// NM	NM_021815 // GO:0005215 // transporter activity // inferred from electronic anno	0.232183	0.12948	0.00782338	0.546275	3.80141	3.79245	3.94021	3.89975	0.361053	0.928324	-1.07721	0 down vs 10	1.76596	2.74787	42.7126	2.84484	1.55379	15.1648	1
23	2664891	NM_014744 // TBC1D5 // TBC1 domain family, member 5 // 3p24.3 // 9779 /// ENST00	TBC1D5	NM_014744	NM_014744 // GO:0032313 // regulation of Rab GTPase activity // inferred from el	NM_014744 // GO:0005622 // intracellular // inferred from electronic annotation	NM_014744 // GO:0005096 // GTPase activator activity // inferred from electronic	0.979609	0.0476504	0.00788358	0.546883	8.15545	8.2252	8.15925	8.20696	0.906102	1.01272	1.01272	0 up vs 10	0.000709845	4.63931	552.645	1.96197	15.8822	19.4468	1
24	2769947	NM_004898 // CLOCK // clock homolog (mouse) // 4q12 // 9575 /// ENST00000381322	CLOCK	NM_004898	NM_004898 // GO:0006355 // regulation of transcription, DNA-dependent // inferre	NM_004898 // GO:0005634 // nucleus // inferred from electronic annotation /// N	NM_004898 // GO:0003700 // transcription factor activity // inferred from electr	0.196697	0.0181393	0.00789551	0.546883	6.96622	7.04919	6.75674	6.8454	0.22292	1.15172	1.15172	0 up vs 10	2.10842	7.15109	257.733	1.93596	7.83695	43.9772	1
5	3852944	NM_198944 // OR7C1 // olfactory receptor, family 7, subfamily C, member 1 // 19p	OR7C1	NM_198944	NM_198944 // GO:0007165 // signal transduction // inferred from electronic annot	NM_198944 // GO:0005886 // plasma membrane // inferred from electronic annotatio	NM_198944 // GO:0004872 // receptor activity // inferred from electronic annotat	0.752451	0.170077	0.00793317	0.547293	4.28791	4.27421	4.24871	4.24195	0.802443	1.02261	1.02261	0 up vs 10	0.109052	2.3268	75.8515	4.00901	1.20192	7.03348	1
7	2321828	NM_015849 // RP11-265F14.2 // elastase 2B // 1p36.21 // 51032 /// ENST0000037591	RP11-265F14.2	NM_015849	NM_015849 // GO:0006508 // proteolysis // inferred from electronic annotation /	NM_015849 // GO:0005576 // extracellular region // traceable author statement /	NM_015849 // GO:0004252 // serine-type endopeptidase activity // inferred from e	0.346557	0.38785	0.00798392	0.5486	5.34306	5.34331	5.46701	5.44258	0.461211	0.933503	-1.07123	0 down vs 10	1.04285	1.23682	398.272	3.23963	2.68133	6.92281	1
12	3432267	NM_006700 // TRAFD1 // TRAF-type zinc finger domain containing 1 // 12q // 10906	TRAFD1	NM_006700	---	NM_006700 // GO:0005622 // intracellular // inferred from electronic annotation	NM_006700 // GO:0005515 // protein binding // inferred from physical interaction	0.107691	0.0146711	0.00801816	0.54868	9.99682	10.0197	9.78442	9.84626	0.188062	1.12776	1.12776	0 up vs 10	3.57112	7.81817	173.289	2.48447	15.3675	3.25521	1
3	2420511	BC137361 // C1orf180 // chromosome 1 open reading frame 180 // 1p22.3 // 439927	C1orf180	BC137361	---	---	---	0.544073	0.681048	0.00811752	0.54868	3.91542	3.91863	4.07864	4.04798	0.641382	0.914242	-1.0938	0 down vs 10	0.413293	0.592881	0.842073	6.18295	3.51037	3.30555	1
20	3884324	NM_030877 // CTNNBL1 // catenin, beta like 1 // 20q11.23-q12 // 56259 /// ENST00	CTNNBL1	NM_030877	NM_030877 // GO:0006915 // apoptosis // inferred from electronic annotation ///	NM_030877 // GO:0005634 // nucleus // inferred from electronic annotation /// E	NM_030877 // GO:0005488 // binding // inferred from electronic annotation /// E	0.342095	0.0922051	0.00814096	0.54868	9.1301	9.10228	9.2244	9.21491	0.280612	0.924898	-1.0812	0 down vs 10	1.06392	3.32414	752.638	2.04595	6.14878	15.4942	1
10	4007186	NM_001114123 // ELK1 // ELK1, member of ETS oncogene family // Xp11.2 // 2002 //	ELK1	NM_001114123	NM_001114123 // GO:0006350 // transcription // inferred from electronic annotati	NM_001114123 // GO:0005634 // nucleus // inferred by curator /// NM_001114123 /	NM_001114123 // GO:0003700 // transcription factor activity // inferred from dir	0.60683	0.061565	0.00814205	0.54868	8.63588	8.64582	8.59901	8.60318	0.568032	1.02999	1.02999	0 up vs 10	0.294625	4.0955	309.363	2.68899	2.37631	5.24368	1
4	2417528	NM_001114120 // DEPDC1 // DEP domain containing 1 // 1p31.2 // 55635 /// NM_0177	DEPDC1	NM_001114120	NM_001114120 // GO:0007242 // intracellular signaling cascade // inferred from e	NM_001114120 // GO:0005622 // intracellular // inferred from electronic annotati	NM_001114120 // GO:0005096 // GTPase activator activity // inferred from electro	1.187e-05	0.198255	0.00814414	0.54868	8.45992	8.4491	6.29248	6.24031	1.33031e-05	4.62289	4.62289	0 up vs 10	173.25	2.1048	273.927	4.72257	2.82605	3.45417	1
12	2974469	NM_003569 // STX7 // syntaxin 7 // 6q23.1 // 8417 /// ENST00000367941 // STX7 //	STX7	NM_003569	NM_003569 // GO:0006886 // intracellular protein transport // inferred from elec	NM_003569 // GO:0005768 // endosome // inferred from electronic annotation ///	NM_003569 // GO:0005484 // SNAP receptor activity // inferred from electronic an	0.00672097	0.762284	0.00819675	0.548843	9.70113	9.71674	9.07042	9.09031	0.00825325	1.54375	1.54375	0 up vs 10	16.408	0.462399	305.559	2.47738	10.228	9.38685	1
8	2824144	BC107118 // FLJ11235 // hypothetical protein FLJ11235 // 5q22.2 // 54508 /// BC1	FLJ11235	BC107118	---	---	---	0.414994	0.0421831	0.00821021	0.548843	7.50557	7.47171	7.42654	7.41372	0.559152	1.04102	1.04102	0 up vs 10	0.766421	4.91428	321.396	2.99864	1.16602	11.7413	1
3	3923147	AK123727 // FLJ41733 // FLJ41733 protein // 21q22.3 // 400870	FLJ41733	AK123727	---	---	---	0.0624709	0.245394	0.00835061	0.55417	5.544	5.53676	5.94367	5.854	0.13171	0.802605	-1.24594	0 down vs 10	5.21586	1.81187	16.6756	6.1372	1.81321	3.04009	1
11	3708223	NM_181844 // BCL6B // B-cell CLL/lymphoma 6, member B (zinc finger protein) // 1	BCL6B	NM_181844	NM_181844 // GO:0000122 // negative regulation of transcription from RNA polymer	NM_181844 // GO:0005622 // intracellular // inferred from electronic annotation	NM_181844 // GO:0003677 // DNA binding // inferred from electronic annotation /	0.180767	0.620721	0.00835416	0.55417	6.06888	6.06919	6.26953	6.26279	0.209387	0.874415	-1.14362	0 down vs 10	2.29256	0.697808	89.9698	2.56603	3.79056	15.2887	1
52	2907190	NM_015255 // UBR2 // ubiquitin protein ligase E3 component n-recognin 2 // 6p21.	UBR2	NM_015255	NM_015255 // GO:0030163 // protein catabolic process // inferred from electronic	NM_015255 // GO:0005634 // nucleus // inferred from electronic annotation /// E	NM_015255 // GO:0004842 // ubiquitin-protein ligase activity // inferred from el	0.196719	0.375055	0.00841426	0.556018	8.08398	8.09365	7.85672	7.87818	0.233493	1.16108	1.16108	0 up vs 10	2.10818	1.27685	356.566	1.57796	28.9483	67.3283	1
7	2936657	NM_031409 // CCR6 // chemokine (C-C motif) receptor 6 // 6q27 // 1235 /// NM_004	CCR6	NM_031409	NM_031409 // GO:0006928 // cell motion // traceable author statement /// NM_031	NM_031409 // GO:0005886 // plasma membrane // traceable author statement /// NM	NM_031409 // GO:0001584 // rhodopsin-like receptor activity // inferred from ele	0.00652069	0.00495108	0.00853517	0.560263	6.8896	6.97465	6.12085	6.20811	0.00787179	1.70119	1.70119	0 up vs 10	16.6257	12.0733	136.443	3.20374	4.00912	11.1717	1
3	3747522	NM_012452 // TNFRSF13B // tumor necrosis factor receptor superfamily, member 13B	TNFRSF13B	NM_012452	NM_012452 // GO:0001782 // B cell homeostasis // inferred from electronic annota	NM_012452 // GO:0005887 // integral to plasma membrane // traceable author state	NM_012452 // GO:0004872 // receptor activity // traceable author statement ///	0.116713	0.0204489	0.00855855	0.560263	9.7806	9.8342	9.46939	9.60847	0.248307	1.16938	1.16938	0 up vs 10	3.35513	6.79444	318.478	6.09756	5.41065	0.960348	1
11	3702739	BC093665 // FAM92B // family with sequence similarity 92, member B // 16q24.1 //	FAM92B	BC093665	---	---	---	0.292426	0.075916	0.00857595	0.560263	6.43586	6.42023	6.52928	6.51788	0.289873	0.934553	-1.07003	0 down vs 10	1.33147	3.68295	373.893	2.5569	1.92297	11.2479	1
7	3173508	NM_021965 // PGM5 // phosphoglucomutase 5 // 9q13 // 5239 /// NR_002836 // PGM5P	PGM5	NM_021965	NM_021965 // GO:0005975 // carbohydrate metabolic process // inferred from elect	NM_021965 // GO:0001725 // stress fiber // inferred from direct assay /// NM_02	NM_021965 // GO:0000287 // magnesium ion binding // inferred from electronic ann	0.377116	0.21198	0.00863254	0.561832	4.45487	4.47734	4.50038	4.50302	0.623153	0.982357	-1.01796	0 down vs 10	0.90932	2.01095	200.192	3.19765	0.298729	9.60734	1
10	2641577	NM_001006109 // C3orf37 // chromosome 3 open reading frame 37 // 3q21.3 // 56941	C3orf37	NM_001006109	---	---	---	0.0107239	0.029807	0.00870009	0.564099	9.82071	9.74883	9.24495	9.20901	0.0165774	1.4538	1.4538	0 up vs 10	13.3125	5.7605	75.818	2.66382	7.23588	9.29179	1
11	3078493	NM_001001661 // ZNF425 // zinc finger protein 425 // 7q36.1 // 155054 /// ENST00	ZNF425	NM_001001661	NM_001001661 // GO:0006350 // transcription // inferred from electronic annotati	NM_001001661 // GO:0005622 // intracellular // inferred from electronic annotati	NM_001001661 // GO:0003677 // DNA binding // inferred from electronic annotation	0.647529	0.102865	0.00878316	0.567353	6.14733	6.15441	6.19756	6.18605	0.780482	0.978311	-1.02217	0 down vs 10	0.231396	3.13171	89.9185	2.54858	2.1418	16.8022	1
13	2743315	NM_199320 // PHF17 // PHD finger protein 17 // 4q26-q27 // 79960 /// NM_024900 /	PHF17	NM_199320	NM_199320 // GO:0006350 // transcription // inferred from electronic annotation	NM_199320 // GO:0005634 // nucleus // inferred from direct assay /// NM_199320	NM_199320 // GO:0005515 // protein binding // inferred from physical interaction	0.0152066	0.162826	0.00886578	0.568723	8.35996	8.3592	8.19493	8.18739	0.0150981	1.12647	1.12647	0 up vs 10	11.2978	2.39175	170.774	2.37263	1.1153	10.116	1
26	2924514	NM_181782 // NCOA7 // nuclear receptor coactivator 7 // 6q22.31-q22.32 // 135112	NCOA7	NM_181782	NM_181782 // GO:0006350 // transcription // inferred from electronic annotation	NM_181782 // GO:0005622 // intracellular // inferred from direct assay /// NM_1	NM_181782 // GO:0004872 // receptor activity // inferred from electronic annotat	0.0119524	0.0983372	0.00887033	0.568723	7.98573	8.02302	7.57398	7.6152	0.0146533	1.32668	1.32668	0 up vs 10	12.6611	3.21009	295.864	1.8696	9.03893	28.8876	1
6	3822216	NM_004907 // IER2 // immediate early response 2 // 19p13.13 // 9592 /// ENST0000	IER2	NM_004907	---	NM_004907 // GO:0005737 // cytoplasm // inferred from electronic annotation ///	---	0.22216	0.25649	0.00919937	0.583884	8.09801	8.06307	7.95481	7.93862	0.298195	1.09009	1.09009	0 up vs 10	1.85461	1.7533	185.154	3.46044	1.35427	7.3478	1
11	2336913	NM_052940 // LRRC42 // leucine rich repeat containing 42 // 1p33-p32.1 // 115353	LRRC42	NM_052940	---	---	NM_052940 // GO:0005515 // protein binding // inferred from electronic annotatio	0.469449	0.674012	0.00920309	0.583884	8.34646	8.36909	8.22452	8.26386	0.545208	1.07566	1.07566	0 up vs 10	0.595902	0.604696	299.117	2.5323	5.73891	14.3484	1
18	2904563	NM_022047 // DEF6 // differentially expressed in FDCP 6 homolog (mouse) // 6p21.	DEF6	NM_022047	---	NM_022047 // GO:0005634 // nucleus // inferred from electronic annotation /// N	---	0.158507	0.14402	0.00923279	0.583884	8.21882	8.21207	8.08503	8.10844	0.275324	1.07448	1.07448	0 up vs 10	2.59234	2.57939	153.47	2.0918	5.80271	10.9233	1
8	2402645	NM_001039775 // AIM1L // absent in melanoma 1-like // 1p36.11 // 55057 /// ENST0	AIM1L	NM_001039775	---	---	NM_001039775 // GO:0005529 // sugar binding // inferred from electronic annotati	0.157307	0.0389945	0.00924726	0.583884	6.66887	6.68189	6.87444	6.85044	0.249569	0.889733	-1.12393	0 down vs 10	2.61017	5.09749	87.6009	2.94279	1.55449	17.4986	1
23	3736162	NM_152468 // TMC8 // transmembrane channel-like 8 // 17q25.3 // 147138 /// ENST0	TMC8	NM_152468	---	NM_152468 // GO:0005783 // endoplasmic reticulum // inferred from electronic ann	---	0.527411	0.267371	0.00936269	0.583884	8.22037	8.22951	8.15175	8.15797	0.526182	1.05084	1.05084	0 up vs 10	0.449748	1.69891	137.044	1.92923	5.25295	30.2592	1
8	2817212	NM_017614 // BHMT2 // betaine-homocysteine methyltransferase 2 // 5q13 // 23743	BHMT2	NM_017614	---	---	NM_017614 // GO:0008168 // methyltransferase activity // inferred from electroni	0.288939	0.15139	0.00937008	0.583884	5.01878	5.03485	5.18238	5.18431	0.345981	0.901585	-1.10916	0 down vs 10	1.35287	2.50224	175.707	2.93659	3.31384	10.0296	1
5	3019565	BC031976 // C7orf53 // chromosome 7 open reading frame 53 // 7q31.1 // 286006 //	C7orf53	BC031976	---	BC031976 // GO:0016020 // membrane // inferred from electronic annotation /// B	---	0.204512	0.408253	0.00939239	0.583884	4.78538	4.80343	4.66286	4.69097	0.255417	1.08107	1.08107	0 up vs 10	2.02571	1.17619	80.0276	3.87708	0.619542	7.17588	1
3	3936992	NM_002688 // SEPT5 // septin 5 // 22q11.21 // 5413 /// ENST00000332481 // SEPT5	2005-09-01	NM_002688	NM_002688 // GO:0000910 // cytokinesis // traceable author statement /// NM_002	NM_002688 // GO:0005886 // plasma membrane // inferred from direct assay /// NM	NM_002688 // GO:0000166 // nucleotide binding // inferred from electronic annota	0.0300035	0.0942542	0.00939424	0.583884	6.72416	6.70261	6.91625	6.8949	0.0344194	0.875217	-1.14257	0 down vs 10	8.00233	3.28494	45.792	5.94828	0.527772	1.57257	1
54	2715076	NM_133330 // WHSC1 // Wolf-Hirschhorn syndrome candidate 1 // 4p16.3 // 7468 ///	WHSC1	NM_133330	NM_133330 // GO:0006350 // transcription // inferred from electronic annotation	NM_133330 // GO:0005634 // nucleus // inferred from electronic annotation /// N	NM_133330 // GO:0003677 // DNA binding // inferred from electronic annotation /	0.000924352	0.0636947	0.00941148	0.583884	8.19718	8.21274	7.98157	7.98577	0.000864001	1.17037	1.17037	0 up vs 10	36.5881	4.02664	244.099	1.55367	1.54905	70.4276	1
25	2751066	NM_016081 // PALLD // palladin, cytoskeletal associated protein // 4q32.3 // 230	PALLD	NM_016081	NM_016081 // GO:0007010 // cytoskeleton organization and biogenesis // non-trace	NM_016081 // GO:0005634 // nucleus // inferred from direct assay /// NM_016081	NM_016081 // GO:0003779 // actin binding // inferred from electronic annotation	0.752053	0.266826	0.00955715	0.590796	4.56688	4.55857	4.59881	4.5791	0.844663	0.985874	-1.01433	0 down vs 10	0.109419	1.70157	65.8293	1.87789	2.61974	64.0359	1
15	2364438	NM_145697 // NUF2 // NUF2, NDC80 kinetochore complex component, homolog (S. cere	NUF2	NM_145697	NM_145697 // GO:0007049 // cell cycle // inferred from electronic annotation //	NM_145697 // GO:0000775 // chromosome, centromeric region // non-traceable autho	NM_145697 // GO:0003674 // molecular_function // no biological data available /	0.000279036	0.0515327	0.00964118	0.59153	8.40281	8.40916	7.59781	7.62659	0.000401909	1.7202	1.7202	0 up vs 10	57.0849	4.46825	145.521	2.22149	3.42485	20.8818	1
8	3410322	AK290248 // C12orf72 // chromosome 12 open reading frame 72 // 12p11.21 // 25401	C12orf72	AK290248	---	---	---	0.0150046	0.384051	0.00965583	0.59153	5.27199	5.25095	5.53518	5.51879	0.0163665	0.830562	-1.204	0 down vs 10	11.3707	1.24854	170.133	2.92248	1.02174	10.0169	1
9	3216671	NM_001333 // CTSL2 // cathepsin L2 // 9q22.2 // 1515 /// ENST00000259470 // CTSL	CTSL2	NM_001333	NM_001333 // GO:0006508 // proteolysis // inferred from electronic annotation /	NM_001333 // GO:0005764 // lysosome // inferred from electronic annotation ///	NM_001333 // GO:0005515 // protein binding // inferred from physical interaction	0.00723588	0.0953536	0.00967191	0.59153	4.97657	4.92078	5.3607	5.31982	0.00724981	0.758366	-1.31862	0 down vs 10	15.8859	3.26437	175.815	2.75596	1.00107	20.0419	1
22	2563654	NM_004836 // EIF2AK3 // eukaryotic translation initiation factor 2-alpha kinase	EIF2AK3	NM_004836	NM_004836 // GO:0002063 // chondrocyte development // inferred from electronic a	NM_004836 // GO:0005737 // cytoplasm // inferred from electronic annotation ///	NM_004836 // GO:0000166 // nucleotide binding // inferred from electronic annota	0.163918	0.0158841	0.00977373	0.594925	9.04216	9.04685	8.73949	8.76529	0.2056	1.2155	1.2155	0 up vs 10	2.51421	7.56296	195.827	1.9474	12.7638	39.5649	1
6	2888674	NM_031300 // MXD3 // MAX dimerization protein 3 // 5q35.3 // 83463 /// ENST00000	MXD3	NM_031300	NM_031300 // GO:0006355 // regulation of transcription, DNA-dependent // inferre	NM_031300 // GO:0005634 // nucleus // inferred from electronic annotation /// E	NM_031300 // GO:0003677 // DNA binding // inferred from electronic annotation /	0.16114	0.167769	0.00979641	0.594925	8.20604	8.18308	8.03916	8.02452	0.194302	1.11617	1.11617	0 up vs 10	2.55386	2.34708	143.333	3.42068	3.398	2.88841	1
15	2777113	NM_001128310 // SPARCL1 // SPARC-like 1 (hevin) // 4q22.1 // 8404 /// NM_004684	SPARCL1	NM_001128310	---	NM_001128310 // GO:0005576 // extracellular region // inferred from electronic a	NM_001128310 // GO:0005509 // calcium ion binding // inferred from electronic an	0.17176	0.297535	0.00984036	0.595497	3.94673	3.9456	4.16149	4.17734	0.158319	0.851612	-1.17424	0 down vs 10	2.40723	1.56172	54.2734	2.21601	4.45294	27.1073	1
21	2527895	NM_032726 // PLCD4 // phospholipase C, delta 4 // 2q35 // 84812 /// ENST00000251	PLCD4	NM_032726	NM_032726 // GO:0006629 // lipid metabolic process // inferred from electronic a	NM_032726 // GO:0005634 // nucleus // inferred from electronic annotation /// N	NM_032726 // GO:0004435 // phosphoinositide phospholipase C activity // inferred	0.0962146	0.0639144	0.00988315	0.595995	5.05135	5.07393	4.90321	4.88954	0.0562258	1.13633	1.13633	0 up vs 10	3.8849	4.01971	97.6036	1.97371	1.60654	44.2993	1
15	3713896	NM_007148 // RNF112 // ring finger protein 112 // 17p11.2 // 7732 /// ENST000002	RNF112	NM_007148	---	---	NM_007148 // GO:0003924 // GTPase activity // inferred from electronic annotatio	0.459167	0.0538485	0.00997043	0.599164	5.81228	5.76141	5.91316	5.89726	0.345025	0.910135	-1.09874	0 down vs 10	0.62537	4.37413	95.0542	2.21249	4.72943	21.6775	1
5	3513147	NM_000621 // HTR2A // 5-hydroxytryptamine (serotonin) receptor 2A // 13q14-q21 /	HTR2A	NM_000621	NM_000621 // GO:0001659 // temperature homeostasis // inferred from electronic a	NM_000621 // GO:0005737 // cytoplasm // inferred from electronic annotation ///	NM_000621 // GO:0001584 // rhodopsin-like receptor activity // inferred from ele	0.0300341	0.00583535	0.0100973	0.603233	3.77727	3.76874	4.04286	4.00076	0.0549665	0.85144	-1.17448	0 down vs 10	7.99794	11.3273	130.742	3.82077	1.09971	4.81201	1
12	3641112	NM_182562 // FAM169B // family with sequence similarity 169, member B // 15q26.3	FAM169B	NM_182562	---	---	---	0.0213281	0.168903	0.0101081	0.603233	4.67235	4.65525	4.92473	4.93108	0.0174232	0.825971	-1.2107	0 down vs 10	9.56164	2.33706	275.234	2.40968	1.58619	16.6313	1
9	3445820	NM_032918 // RERG // RAS-like, estrogen-regulated, growth inhibitor // 12p12.3 /	RERG	NM_032918	NM_032918 // GO:0007264 // small GTPase mediated signal transduction // non-trac	NM_032918 // GO:0005622 // intracellular // inferred from electronic annotation	NM_032918 // GO:0000166 // nucleotide binding // inferred from electronic annota	0.087725	0.511954	0.0101826	0.605584	3.77668	3.78129	4.03723	4.05129	0.0884405	0.829323	-1.2058	0 down vs 10	4.15217	0.915062	119.763	2.73437	1.96913	17.9347	1
5	2701071	NM_023914 // P2RY13 // purinergic receptor P2Y, G-protein coupled, 13 // 3q24 //	P2RY13	NM_023914	NM_023914 // GO:0007165 // signal transduction // inferred from electronic annot	NM_023914 // GO:0005783 // endoplasmic reticulum // inferred from electronic ann	NM_023914 // GO:0001584 // rhodopsin-like receptor activity // inferred from ele	0.881338	0.584813	0.0102465	0.60729	3.63175	3.62677	3.65878	3.70899	0.664563	0.944603	-1.05865	0 down vs 10	0.0242581	0.764867	36.1077	3.80937	2.47608	7.30082	1
14	2409104	NM_006516 // SLC2A1 // solute carrier family 2 (facilitated glucose transporter)	SLC2A1	NM_006516	NM_006516 // GO:0008643 // carbohydrate transport // inferred from electronic an	NM_006516 // GO:0005624 // membrane fraction // traceable author statement ///	NM_006516 // GO:0005215 // transporter activity // inferred from electronic anno	7.51558e-05	0.000523379	0.0105487	0.62306	9.51852	9.52465	9.15909	9.16679	9.57926e-05	1.28152	1.28152	0 up vs 10	91.249	27.6615	289.913	2.25466	0.825562	9.36349	1
11	3250373	NM_012339 // TSPAN15 // tetraspanin 15 // 10q21.3 // 23555 /// ENST00000373290 /	TSPAN15	NM_012339	---	NM_012339 // GO:0005624 // membrane fraction // traceable author statement ///	---	0.234101	0.110197	0.0105919	0.623476	6.94339	6.94678	6.69494	6.73596	0.321621	1.15735	1.15735	0 up vs 10	1.74963	3.01397	148.051	2.48321	5.49133	21.202	1
28	3820501	NM_001111307 // PDE4A // phosphodiesterase 4A, cAMP-specific (phosphodiesterase	PDE4A	NM_001111307	NM_001111307 // GO:0007165 // signal transduction // traceable author statement	NM_001111307 // GO:0005575 // cellular_component // no biological data available	NM_001111307 // GO:0004115 // 3',5'-cyclic-AMP phosphodiesterase activity // non	0.896192	0.0301369	0.0108181	0.634625	7.71443	7.68706	7.72216	7.6915	0.942561	0.99693	-1.00308	0 down vs 10	0.0185237	5.73217	128.959	1.79744	2.15952	33.9034	1
3	2705690	NM_198407 // GHSR // growth hormone secretagogue receptor // 3q26.31 // 2693 ///	GHSR	NM_198407	NM_198407 // GO:0007165 // signal transduction // inferred from electronic annot	NM_198407 // GO:0005886 // plasma membrane // inferred from electronic annotatio	NM_198407 // GO:0001584 // rhodopsin-like receptor activity // inferred from ele	0.251399	0.00768061	0.0109098	0.637586	6.10734	6.05338	6.24768	6.22303	0.190332	0.889058	-1.12479	0 down vs 10	1.61071	10.1672	221.34	5.71152	1.34446	1.63712	1
3	3192954	NM_139025 // ADAMTS13 // ADAM metallopeptidase with thrombospondin type 1 motif,	ADAMTS13	NM_139025	NM_139025 // GO:0006508 // proteolysis // inferred from direct assay /// NM_139	NM_139025 // GO:0005576 // extracellular region // inferred from electronic anno	NM_139025 // GO:0004222 // metalloendopeptidase activity // inferred from electr	0.157852	0.81012	0.0109425	0.637586	6.31034	6.26227	6.66478	6.67188	0.123006	0.752829	-1.32832	0 down vs 10	2.60206	0.388857	348.735	5.70682	5.9677	1.45624	1
2	3233182	NM_001047160 // NET1 // neuroepithelial cell transforming gene 1 // 10p15 // 102	NET1	NM_001047160	NM_001047160 // GO:0001558 // regulation of cell growth // non-traceable author	NM_001047160 // GO:0005575 // cellular_component // no biological data available	NM_001047160 // GO:0005085 // guanyl-nucleotide exchange factor activity // trac	0.564071	0.351374	0.0109886	0.638116	8.3473	8.31066	8.44013	8.41025	0.551947	0.9333	-1.07147	0 down vs 10	0.372421	1.35552	20.5713	9.696	3.6124	0.384345	1
6	2324873	NM_001114101 // C1QC // complement component 1, q subcomponent, C chain // 1p36.	C1QC	NM_001114101	NM_001114101 // GO:0006817 // phosphate transport // inferred from electronic an	NM_001114101 // GO:0005576 // extracellular region // not recorded /// NM_00111	---	0.874261	0.478831	0.0110719	0.640795	6.03986	6.03526	6.06674	6.01771	0.920734	1.01224	1.01224	0 up vs 10	0.0272695	0.991282	47.9945	3.3434	2.4909	9.57023	1
11	2596689	NM_145280 // FAM119A // family with sequence similarity 119, member A // 2q33.3	FAM119A	NM_145280	---	NM_145280 // GO:0016020 // membrane // inferred from electronic annotation ///	---	0.152118	0.0203826	0.0111445	0.64284	7.57486	7.58044	7.448	7.47428	0.234787	1.07636	1.07636	0 up vs 10	2.68957	6.80392	346.148	2.46541	1.38891	14.2171	1
12	2376849	NM_182663 // RASSF5 // Ras association (RalGDS/AF-6) domain family member 5 // 1	RASSF5	NM_182663	NM_182663 // GO:0006915 // apoptosis // inferred from electronic annotation ///	NM_182663 // GO:0005737 // cytoplasm // inferred from electronic annotation ///	NM_182663 // GO:0005515 // protein binding // inferred from physical interaction	0.00331297	0.00151696	0.011184	0.642968	9.14327	9.17616	8.90689	8.93852	0.00389028	1.17907	1.17907	0 up vs 10	22.1261	18.8336	185.999	2.37688	0.858039	11.6556	1
10	2651782	NM_003262 // SEC62 // SEC62 homolog (S. cerevisiae) // 3q26.2 // 7095 /// ENST00	SEC62	NM_003262	NM_003262 // GO:0006613 // cotranslational protein targeting to membrane // trac	NM_003262 // GO:0005783 // endoplasmic reticulum // traceable author statement	NM_003262 // GO:0004872 // receptor activity // traceable author statement ///	0.0660101	0.701804	0.0113587	0.650842	8.9943	8.99501	8.54189	8.56999	0.0888757	1.34259	1.34259	0 up vs 10	5.0342	0.558576	160.808	2.56234	9.85951	11.1336	1
12	2571457	NM_152515 // CKAP2L // cytoskeleton associated protein 2-like // 2q13 // 150468	CKAP2L	NM_152515	---	---	---	0.000672551	0.0149945	0.0114569	0.654295	7.86266	7.91273	7.09678	7.12736	0.000722146	1.72353	1.72353	0 up vs 10	41.258	7.74745	197.275	2.36904	3.86039	14.5843	1
14	3562086	NM_203301 // FBXO33 // F-box protein 33 // 14q21.1 // 254170 /// ENST00000298097	FBXO33	NM_203301	---	---	---	0.032672	0.720936	0.0115951	0.660002	8.06242	8.05255	7.69438	7.69774	0.0426661	1.27882	1.27882	0 up vs 10	7.64081	0.527609	454.892	2.2277	5.14363	18.8188	1
9	2860178	NM_005582 // CD180 // CD180 molecule // 5q12 // 4064 /// ENST00000256447 // CD18	CD180	NM_005582	NM_005582 // GO:0006954 // inflammatory response // inferred from electronic ann	NM_005582 // GO:0005886 // plasma membrane // inferred from electronic annotatio	NM_005582 // GO:0004872 // receptor activity // inferred from electronic annotat	0.0190269	0.617479	0.0117587	0.667113	6.78241	6.71171	5.05707	5.02742	0.0243495	3.21383	3.21383	0 up vs 10	10.1253	0.703705	67.2638	2.67393	24.9185	25.4843	1
54	3159330	NM_203447 // DOCK8 // dedicator of cytokinesis 8 // 9p24.3 // 81704 /// ENST0000	DOCK8	NM_203447	---	---	NM_203447 // GO:0005085 // guanyl-nucleotide exchange factor activity // inferre	0.196974	0.0730676	0.0118216	0.668475	9.5604	9.61483	9.37867	9.42842	0.202061	1.13793	1.13793	0 up vs 10	2.10542	3.75619	196.836	1.52956	31.618	42.5963	1
9	2740507	NM_001128174 // UGT8 // UDP glycosyltransferase 8 // 4q26 // 7368 /// NM_003360	UGT8	NM_001128174	NM_001128174 // GO:0007417 // central nervous system development // traceable au	NM_001128174 // GO:0016020 // membrane // inferred from electronic annotation /	NM_001128174 // GO:0003851 // 2-hydroxyacylsphingosine 1-beta-galactosyltransfer	0.017425	0.00915133	0.0118946	0.668475	6.15985	6.05785	5.77751	5.73551	0.0386403	1.25035	1.25035	0 up vs 10	10.5748	9.48085	348.976	2.6691	1.962	15.2186	1
14	3334659	NM_144585 // SLC22A12 // solute carrier family 22 (organic anion/urate transport	SLC22A12	NM_144585	NM_144585 // GO:0006810 // transport // inferred from electronic annotation ///	NM_144585 // GO:0005886 // plasma membrane // inferred from direct assay /// NM	NM_144585 // GO:0005215 // transporter activity // inferred from electronic anno	0.137906	0.0755917	0.0119585	0.668475	6.66706	6.63617	6.83183	6.81044	0.132273	0.886221	-1.12839	0 down vs 10	2.92793	3.6911	144.991	2.21889	4.06914	12.4429	1
4	3336402	BC007641 // RBM14 // RNA binding motif protein 14 // 11q13.1 // 10432 /// ENST00	RBM14	BC007641	BC007641 // GO:0006260 // DNA replication // non-traceable author statement ///	BC007641 // GO:0000119 // mediator complex // non-traceable author statement //	BC007641 // GO:0000166 // nucleotide binding // inferred from electronic annotat	0.114933	0.543287	0.0119692	0.668475	7.8251	7.85244	8.19387	8.15939	0.190414	0.808352	-1.23709	0 down vs 10	3.39588	0.847841	303.179	4.32544	7.5554	1.9081	1
22	3106559	NM_052832 // SLC26A7 // solute carrier family 26, member 7 // 8q23 // 115111 ///	SLC26A7	NM_052832	NM_052832 // GO:0006811 // ion transport // inferred from electronic annotation	NM_052832 // GO:0005737 // cytoplasm // inferred from direct assay /// NM_05283	NM_052832 // GO:0005215 // transporter activity // inferred from electronic anno	0.724721	0.259608	0.0119765	0.668475	3.72696	3.72773	3.70555	3.67959	0.454772	1.03393	1.03393	0 up vs 10	0.136242	1.73742	34.7054	1.9069	0.883023	52.7647	1
3	3349051	BC020894 // LOC100132686 // hypothetical LOC100132686 // 11q23.1 // 100132686	LOC100132686	BC020894	---	---	---	0.828564	0.651898	0.0120605	0.670992	4.37676	4.34706	4.32192	4.30351	0.868447	1.03064	1.03064	0 up vs 10	0.0511611	0.642514	72.7285	5.55477	4.59532	2.30182	1
34	3671727	NM_014861 // ATP2C2 // ATPase, Ca++ transporting, type 2C, member 2 // 16q24.1 /	ATP2C2	NM_014861	NM_014861 // GO:0006810 // transport // inferred from electronic annotation ///	NM_014861 // GO:0016020 // membrane // inferred from electronic annotation ///	NM_014861 // GO:0000166 // nucleotide binding // inferred from electronic annota	0.112814	0.158465	0.0121976	0.676437	5.54925	5.53474	5.73478	5.7305	0.108455	0.873116	-1.14532	0 down vs 10	3.44552	2.43266	221.853	1.69092	5.18473	64.8538	1
9	2353237	NM_138959 // VANGL1 // vang-like 1 (van gogh, Drosophila) // 1p11-p13.1 // 81839	VANGL1	NM_138959	NM_138959 // GO:0007275 // multicellular organismal development // inferred from	NM_138959 // GO:0016020 // membrane // inferred from electronic annotation ///	NM_138959 // GO:0005515 // protein binding // inferred from physical interaction	0.134104	0.316621	0.012256	0.677497	7.15544	7.15416	6.82548	6.8156	0.138234	1.26449	1.26449	0 up vs 10	2.99759	1.48365	218.719	2.65651	8.44967	9.28472	1
15	2922972	NM_173674 // DCBLD1 // discoidin, CUB and LCCL domain containing 1 // 6q22.2 //	DCBLD1	NM_173674	NM_173674 // GO:0007155 // cell adhesion // inferred from electronic annotation	NM_173674 // GO:0016020 // membrane // inferred from electronic annotation ///	---	0.44043	0.068117	0.012307	0.678143	7.0394	7.15576	6.86998	6.95857	0.390654	1.14646	1.14646	0 up vs 10	0.682197	3.89291	190.242	2.15579	16.6862	15.8864	1
14	3752888	NM_183377 // ACCN1 // amiloride-sensitive cation channel 1, neuronal // 17q12 //	ACCN1	NM_183377	NM_183377 // GO:0006811 // ion transport // inferred from electronic annotation	NM_183377 // GO:0005886 // plasma membrane // inferred from electronic annotatio	NM_183377 // GO:0005216 // ion channel activity // inferred from electronic anno	0.20402	0.518704	0.0123703	0.678782	4.97199	4.9622	5.16091	5.13592	0.254145	0.886556	-1.12796	0 down vs 10	2.03078	0.900207	250.029	2.2092	5.65713	16.9619	1
2	3727499	AB065085 // TOM1L1 // target of myb1 (chicken)-like 1 // 17q23.2 // 10040	TOM1L1	AB065085	AB065085 // GO:0006886 // intracellular protein transport // inferred from elect	AB065085 // GO:0005622 // intracellular // inferred from electronic annotation	AB065085 // GO:0005515 // protein binding // inferred from physical interaction	0.955115	0.0406934	0.0123973	0.678782	4.97615	5.01642	4.96099	5.03126	0.957723	0.989763	-1.01034	0 down vs 10	0.0034429	4.99751	6.86424	9.26033	2.34751	1.70765	1
20	3056163	NM_032951 // MLXIPL // MLX interacting protein-like // 7q11.23 // 51085 /// NM_0	MLXIPL	NM_032951	NM_032951 // GO:0007243 // protein kinase cascade // not recorded /// NM_032951	NM_032951 // GO:0005634 // nucleus // inferred from electronic annotation /// N	NM_032951 // GO:0003700 // transcription factor activity // non-traceable author	0.437563	0.197093	0.0125008	0.679559	6.51176	6.51434	6.62908	6.61267	0.527436	0.934113	-1.07053	0 down vs 10	0.691267	2.11313	125.116	1.95435	8.09486	28.0374	1
25	2584207	NM_022168 // IFIH1 // interferon induced with helicase C domain 1 // 2q24 // 641	IFIH1	NM_022168	NM_022168 // GO:0009615 // response to virus // inferred from electronic annotat	NM_022168 // GO:0005622 // intracellular // inferred from electronic annotation	NM_022168 // GO:0000166 // nucleotide binding // inferred from electronic annota	0.687429	0.00223593	0.0125214	0.679559	8.71018	8.83447	8.76525	8.91096	0.592858	0.948366	-1.05445	0 down vs 10	0.178448	16.3176	164.402	1.82893	10.2166	29.9445	1
24	2551327	NM_018079 // SRBD1 // S1 RNA binding domain 1 // 2p21 // 55133 /// ENST000002637	SRBD1	NM_018079	NM_018079 // GO:0006139 // nucleobase, nucleoside, nucleotide and nucleic acid m	---	NM_018079 // GO:0003723 // RNA binding // inferred from electronic annotation /	0.379545	0.622299	0.0125345	0.679559	7.92463	7.93636	7.74115	7.76271	0.420953	1.12791	1.12791	0 up vs 10	0.899454	0.694949	85.0066	1.85006	32.3838	19.1406	1
9	3721548	NM_033133 // CNP // 2',3'-cyclic nucleotide 3' phosphodiesterase // 17q21 // 126	CNP	NM_033133	NM_033133 // GO:0007268 // synaptic transmission // traceable author statement	NM_033133 // GO:0005615 // extracellular space // inferred from direct assay //	NM_033133 // GO:0004113 // 2',3'-cyclic-nucleotide 3'-phosphodiesterase activity	0.201651	0.115809	0.0125691	0.679559	8.70139	8.68782	8.77825	8.76678	0.206208	0.946742	-1.05625	0 down vs 10	2.05545	2.93057	35.262	2.6459	1.32427	4.68803	1
3	2389996	NM_173858 // VN1R5 // vomeronasal 1 receptor 5 // 1q44 // 317705 /// ENST0000035	VN1R5	NM_173858	NM_173858 // GO:0007165 // signal transduction // inferred from electronic annot	NM_173858 // GO:0005886 // plasma membrane // inferred from electronic annotatio	NM_173858 // GO:0004872 // receptor activity // inferred from electronic annotat	0.936438	0.906256	0.012712	0.684701	3.75325	3.77141	3.7396	3.69882	0.685379	1.0516	1.0516	0 up vs 10	0.00691379	0.239182	170.291	5.47315	1.89161	2.56526	1
18	2838656	NM_012484 // HMMR // hyaluronan-mediated motility receptor (RHAMM) // 5q33.2-qte	HMMR	NM_012484	---	NM_012484 // GO:0005737 // cytoplasm // inferred from electronic annotation ///	NM_012484 // GO:0004872 // receptor activity // inferred from electronic annotat	0.000232315	0.635798	0.0127436	0.684701	7.90357	7.88449	6.37213	6.39244	0.000331305	2.81289	2.81289	0 up vs 10	61.0079	0.670759	231.215	2.01684	13.0023	27.1416	1
13	3358401	NM_024698 // SLC25A22 // solute carrier family 25 (mitochondrial carrier: glutam	SLC25A22	NM_024698	NM_024698 // GO:0006810 // transport // inferred from electronic annotation ///	NM_024698 // GO:0005739 // mitochondrion // inferred from electronic annotation	NM_024698 // GO:0005215 // transporter activity // inferred from electronic anno	0.709962	0.101008	0.0129067	0.69131	8.13453	8.11113	8.16693	8.14458	0.711701	0.977079	-1.02346	0 down vs 10	0.152148	3.1633	132.387	2.25886	2.81488	11.4679	1
7	3815097	NM_005860 // FSTL3 // follistatin-like 3 (secreted glycoprotein) // 19p13 // 102	FSTL3	NM_005860	NM_005860 // GO:0030514 // negative regulation of BMP signaling pathway // infer	NM_005860 // GO:0005576 // extracellular region // inferred from electronic anno	NM_005860 // GO:0017106 // activin inhibitor activity // inferred from electroni	0.980296	0.403282	0.0130029	0.694307	8.27782	8.23186	8.27442	8.2612	0.837712	0.979871	-1.02054	0 down vs 10	0.000662755	1.19062	43.7358	2.97781	3.85511	5.69285	1
23	2732942	NM_198892 // BMP2K // BMP2 inducible kinase // 4q21.21 // 55589 /// NM_017593 //	BMP2K	NM_198892	NM_198892 // GO:0006468 // protein amino acid phosphorylation // inferred from e	NM_198892 // GO:0005634 // nucleus // inferred from electronic annotation /// N	NM_198892 // GO:0000166 // nucleotide binding // inferred from electronic annota	0.113895	0.0820206	0.0131188	0.698333	8.15366	8.24281	7.82131	7.88629	0.104862	1.28033	1.28033	0 up vs 10	3.42005	3.53752	167.177	1.86414	12.234	40.0737	1
5	3297666	NM_138812 // DYDC1 // DPY30 domain containing 1 // 10q23.1 // 143241 /// ENST000	DYDC1	NM_138812	---	---	---	0.535383	0.115932	0.0131904	0.698366	2.84507	2.87003	2.91627	2.9191	0.678123	0.966556	-1.0346	0 down vs 10	0.432024	2.9288	23.2811	3.61401	1.14152	6.16708	1
6	3665215	NM_018378 // FBXL8 // F-box and leucine-rich repeat protein 8 // 16q22.1 // 5533	FBXL8	NM_018378	---	---	---	0.14008	0.333753	0.013219	0.698366	7.60421	7.60627	7.80853	7.7986	0.174555	0.875189	-1.14261	0 down vs 10	2.88928	1.41842	44.8822	3.23178	5.06552	2.56697	1
11	2523354	NM_173511 // FAM117B // family with sequence similarity 117, member B // 2q33.1	FAM117B	NM_173511	---	---	---	0.00304738	0.00652632	0.0132409	0.698366	6.86324	6.86482	6.48549	6.46763	0.0028771	1.31694	1.31694	0 up vs 10	22.8956	10.842	121.754	2.40491	1.50847	13.6342	1
4	3224321	NM_001004451 // OR1J1 // olfactory receptor, family 1, subfamily J, member 1 //	OR1J1	NM_001004451	NM_001004451 // GO:0007165 // signal transduction // inferred from electronic an	NM_001004451 // GO:0005886 // plasma membrane // inferred from electronic annota	NM_001004451 // GO:0004872 // receptor activity // inferred from electronic anno	0.589443	0.544726	0.0133679	0.701544	4.8354	4.83635	4.90238	4.89813	0.631023	0.95808	-1.04375	0 down vs 10	0.324765	0.844854	1089.55	4.21306	2.03087	2.44864	1
11	2881521	NM_018047 // RBM22 // RNA binding motif protein 22 // 5q33.1 // 55696 /// ENST00	RBM22	NM_018047	NM_018047 // GO:0000060 // protein import into nucleus, translocation // inferre	NM_018047 // GO:0005634 // nucleus // inferred from direct assay /// NM_018047	NM_018047 // GO:0000166 // nucleotide binding // inferred from electronic annota	0.16484	0.206509	0.0133825	0.701544	9.61915	9.61392	9.4811	9.4865	0.209695	1.09234	1.09234	0 up vs 10	2.50127	2.0474	469.131	2.40117	3.85083	6.52902	1
14	2922631	NM_013352 // DSE // dermatan sulfate epimerase // 6q22 // 29940 /// NM_001080976	DSE	NM_013352	NM_013352 // GO:0030208 // dermatan sulfate biosynthetic process // inferred fro	NM_013352 // GO:0005783 // endoplasmic reticulum // inferred from direct assay	NM_013352 // GO:0016853 // isomerase activity // inferred from electronic annota	0.0232285	0.48231	0.0137827	0.720334	9.78879	9.7859	10.1246	10.1076	0.0316134	0.800115	-1.24982	0 down vs 10	9.15436	0.983002	442.046	2.1782	8.16132	8.24192	1
7	3756911	NM_021013 // KRT34 // keratin 34 // 17q12-q21 // 3885 /// ENST00000251648 // KRT	KRT34	NM_021013	NM_021013 // GO:0008544 // epidermis development // traceable author statement	NM_021013 // GO:0005882 // intermediate filament // inferred from electronic ann	NM_021013 // GO:0005198 // structural molecule activity // inferred from electro	0.0587491	0.267695	0.0141998	0.734444	4.36265	4.32991	4.64897	4.64191	0.0503589	0.805526	-1.24142	0 down vs 10	5.42262	1.69734	225.282	2.9306	2.13894	8.90598	1
3	3218209	NM_147180 // PPP3R2 // protein phosphatase 3 (formerly 2B), regulatory subunit B	PPP3R2	NM_147180	---	---	NM_147180 // GO:0005509 // calcium ion binding // inferred from electronic annot	0.50637	0.334016	0.0142258	0.734444	5.85818	5.83643	6.00211	5.95015	0.610498	0.924201	-1.08202	0 down vs 10	0.499149	1.41745	610.663	5.30003	6.69708	1.11552	1
3	3924869	NM_199261 // TPTE // transmembrane phosphatase with tensin homology // 21p11 //	TPTE	NM_199261	NM_199261 // GO:0006470 // protein amino acid dephosphorylation // traceable aut	NM_199261 // GO:0016020 // membrane // inferred from electronic annotation ///	NM_199261 // GO:0004725 // protein tyrosine phosphatase activity // traceable au	0.833157	0.508349	0.0142275	0.734444	6.81681	6.80712	6.85301	6.83358	0.882067	0.981826	-1.01851	0 down vs 10	0.0484047	0.923087	151.694	5.29985	4.29881	1.1331	1
10	3304265	NM_005029 // PITX3 // paired-like homeodomain 3 // 10q25 // 5309 /// ENST0000037	PITX3	NM_005029	NM_005029 // GO:0006355 // regulation of transcription, DNA-dependent // inferre	NM_005029 // GO:0005634 // nucleus // inferred from electronic annotation /// E	NM_005029 // GO:0003700 // transcription factor activity // inferred from electr	0.294629	0.170774	0.0142314	0.734444	6.64672	6.62551	6.78982	6.7519	0.366848	0.916119	-1.09156	0 down vs 10	1.31816	2.32074	117.217	2.47615	2.4277	17.2769	1
4	3031544	NM_130759 // GIMAP1 // GTPase, IMAP family member 1 // 7q36.1 // 170575 /// ENST	GIMAP1	NM_130759	---	NM_130759 // GO:0005783 // endoplasmic reticulum // inferred from electronic ann	NM_130759 // GO:0005525 // GTP binding // inferred from electronic annotation /	0.00764541	0.000981254	0.0142656	0.734444	8.20229	8.231	7.95174	7.99461	0.0117152	1.17804	1.17804	0 up vs 10	15.5049	22.0743	774.285	4.14729	0.287792	5.06443	1
11	3822961	NM_173482 // CCDC105 // coiled-coil domain containing 105 // 19p13.12 // 126402	CCDC105	NM_173482	---	---	---	0.507324	0.302682	0.0143199	0.735046	6.08077	6.06597	6.19048	6.14322	0.64988	0.947867	-1.055	0 down vs 10	0.496822	1.54006	253.304	2.37733	6.06027	13.1919	1
9	3467315	NM_153687 // IKIP // IKK interacting protein // 12q23.1 // 121457 /// NM_201612	IKIP	NM_153687	---	NM_153687 // GO:0005783 // endoplasmic reticulum // inferred from electronic ann	---	0.000960679	0.0548628	0.0143937	0.736641	7.75395	7.76515	8.63434	8.61604	0.00140099	0.554445	-1.80361	0 down vs 10	36.055	4.33458	141.637	2.58882	2.5261	18.3816	1
5	3629272	NM_025049 // PIF1 // PIF1 5'-to-3' DNA helicase homolog (S. cerevisiae) // 15q22	PIF1	NM_025049	NM_025049 // GO:0032204 // regulation of telomere maintenance // inferred from d	NM_025049 // GO:0000784 // nuclear chromosome, telomeric region // inferred from	NM_025049 // GO:0000166 // nucleotide binding // inferred from electronic annota	0.0228524	0.618831	0.0145114	0.740468	7.72665	7.71659	7.40684	7.41352	0.0323988	1.23377	1.23377	0 up vs 10	9.23133	0.701243	224.266	3.54059	1.37641	4.82984	1
11	3032211	NM_145292 // GALNTL5 // UDP-N-acetyl-alpha-D-galactosamine:polypeptide N-acetylg	GALNTL5	NM_145292	---	NM_145292 // GO:0000139 // Golgi membrane // inferred from electronic annotation	NM_145292 // GO:0005509 // calcium ion binding // inferred from electronic annot	0.530374	0.747154	0.0145764	0.741591	4.41586	4.45545	4.32894	4.32028	0.3577	1.09822	1.09822	0 up vs 10	0.443099	0.486027	219.848	2.37107	2.69378	20.8896	1
2	3440998	AY358109 // UNQ3104 // ACAH3104 // 12p13.32 // 100128816	UNQ3104	AY358109	---	---	---	0.533837	0.767614	0.0146445	0.7424	7.93906	7.91036	7.74124	7.71237	0.54856	1.1471	1.1471	0 up vs 10	0.435419	0.45413	465.751	8.67656	39.32	0.137148	1
16	3075136	NM_194071 // CREB3L2 // cAMP responsive element binding protein 3-like 2 // 7q34	CREB3L2	NM_194071	NM_194071 // GO:0006355 // regulation of transcription, DNA-dependent // inferre	NM_194071 // GO:0005634 // nucleus // inferred from electronic annotation /// N	NM_194071 // GO:0003700 // transcription factor activity // inferred from electr	0.00139132	0.0846865	0.0146784	0.7424	9.30082	9.34008	8.8884	8.90577	0.00129944	1.35127	1.35127	0 up vs 10	31.2683	3.47842	128.691	2.06183	3.37691	11.5981	1
25	3359267	NM_014555 // TRPM5 // transient receptor potential cation channel, subfamily M,	TRPM5	NM_014555	NM_014555 // GO:0006811 // ion transport // inferred from electronic annotation	NM_014555 // GO:0005886 // plasma membrane // inferred from electronic annotatio	NM_014555 // GO:0004872 // receptor activity // inferred from electronic annotat	0.051076	0.0826337	0.0147761	0.745156	6.8493	6.84139	7.04983	7.03235	0.0674654	0.876023	-1.14152	0 down vs 10	5.91094	3.52371	231.355	1.79853	4.98058	24.5857	1
48	3849923	NM_015719 // COL5A3 // collagen, type V, alpha 3 // 19p13.2 // 50509 /// ENST000	COL5A3	NM_015719	NM_015719 // GO:0006817 // phosphate transport // inferred from electronic annot	NM_015719 // GO:0005576 // extracellular region // inferred from electronic anno	NM_015719 // GO:0005201 // extracellular matrix structural constituent // non-tr	0.199755	0.279578	0.0148635	0.745627	6.7297	6.70148	6.90547	6.89159	0.184439	0.87654	-1.14085	0 down vs 10	2.0755	1.64115	186.056	1.54037	11.5113	87.5178	1
8	2742919	NM_031291 // SLC25A31 // solute carrier family 25 (mitochondrial carrier; adenin	SLC25A31	NM_031291	NM_031291 // GO:0006810 // transport // inferred from electronic annotation ///	NM_031291 // GO:0005739 // mitochondrion // inferred from electronic annotation	NM_031291 // GO:0005215 // transporter activity // inferred from electronic anno	0.757479	0.0516104	0.0148719	0.745627	3.79228	3.80447	3.81161	3.80545	0.987972	0.999323	-1.00068	0 down vs 10	0.104487	4.465	72.2429	2.71945	0.431131	13.9447	1
11	2901393	NM_138700 // TRIM40 // tripartite motif-containing 40 // 6p21.33 // 135644 /// E	TRIM40	NM_138700	---	NM_138700 // GO:0005622 // intracellular // inferred from electronic annotation	NM_138700 // GO:0005515 // protein binding // inferred from electronic annotatio	0.40748	0.0153808	0.0149503	0.745738	5.6896	5.68171	5.75145	5.74205	0.435258	0.959038	-1.04271	0 down vs 10	0.793005	7.66559	173.103	2.36214	0.695933	22.8811	1
5	2941546	BC017496 // C6orf218 // chromosome 6 open reading frame 218 // 6p24.3 // 221718	C6orf218	BC017496	---	---	---	0.551979	0.060306	0.0149606	0.745738	4.36708	4.32662	4.29612	4.25991	0.589467	1.04733	1.04733	0 up vs 10	0.39677	4.13771	64.5271	3.51718	1.12033	6.79593	1
4	3214227	NM_017594 // DIRAS2 // DIRAS family, GTP-binding RAS-like 2 // 9q22.2 // 54769 /	DIRAS2	NM_017594	NM_017594 // GO:0007264 // small GTPase mediated signal transduction // inferred	NM_017594 // GO:0005622 // intracellular // inferred from electronic annotation	NM_017594 // GO:0000166 // nucleotide binding // inferred from electronic annota	0.0619232	0.250659	0.0151793	0.754459	4.35848	4.34462	4.7521	4.75434	0.0616123	0.752771	-1.32842	0 down vs 10	5.24522	1.78367	125.05	4.0847	1.70207	6.24759	1
70	3797561	NM_005559 // LAMA1 // laminin, alpha 1 // 18p11.31 // 284217 /// ENST00000389658	LAMA1	NM_005559	NM_005559 // GO:0007275 // multicellular organismal development // non-traceable	NM_005559 // GO:0005576 // extracellular region // inferred from electronic anno	NM_005559 // GO:0005102 // receptor binding // inferred from electronic annotati	0.0437153	0.0181046	0.0152249	0.754551	5.07405	5.08185	5.23909	5.24786	0.0488286	0.891307	-1.12195	0 down vs 10	6.48302	7.1569	140.149	1.43336	4.01854	151.498	1
41	2543163	NM_000384 // APOB // apolipoprotein B (including Ag(x) antigen) // 2p24-p23 // 3	APOB	NM_000384	NM_000384 // GO:0006629 // lipid metabolic process // inferred from electronic a	NM_000384 // GO:0005576 // extracellular region // not recorded /// NM_000384 /	NM_000384 // GO:0005319 // lipid transporter activity // inferred from electroni	0.338361	0.155484	0.0152766	0.754944	4.50433	4.49576	4.5999	4.57781	0.423196	0.944717	-1.05852	0 down vs 10	1.08189	2.46147	94.5408	1.5888	4.81292	86.2973	1
17	3217123	NM_014788 // TRIM14 // tripartite motif-containing 14 // 9q22.33 // 9830 /// NM_	TRIM14	NM_014788	NM_014788 // GO:0007386 // compartment specification // inferred from direct ass	NM_014788 // GO:0005622 // intracellular // inferred from electronic annotation	NM_014788 // GO:0005515 // protein binding // traceable author statement /// NM	0.139056	0.00447816	0.0153851	0.757691	7.84214	7.80167	7.7013	7.66713	0.168101	1.09774	1.09774	0 up vs 10	2.90738	12.5495	188.37	2.00903	2.49849	22.2829	1
23	3353335	NM_032873 // UBASH3B // ubiquitin associated and SH3 domain containing, B // 11q	UBASH3B	NM_032873	---	NM_032873 // GO:0005634 // nucleus // inferred from electronic annotation /// N	---	0.00600394	0.0799944	0.0154716	0.757691	5.48504	5.42572	6.17974	6.12085	0.00714418	0.61765	-1.61904	0 down vs 10	17.2313	3.58416	98.2838	1.83185	7.0793	60.0555	1
20	3047660	NM_000168 // GLI3 // GLI-Kruppel family member GLI3 // 7p13 // 2737 /// ENST0000	GLI3	NM_000168	NM_000168 // GO:0000060 // protein import into nucleus, translocation // traceab	NM_000168 // GO:0005622 // intracellular // inferred from electronic annotation	NM_000168 // GO:0003682 // chromatin binding // inferred from electronic annotat	0.152838	0.0647289	0.0154832	0.757691	4.40358	4.41255	4.53792	4.52919	0.220552	0.922332	-1.08421	0 down vs 10	2.67832	3.99429	129.698	1.90791	2.34776	32.7218	1
10	3864847	NM_001083335 // ZFP112 // zinc finger protein 112 homolog (mouse) // 19q13.2 //	ZFP112	NM_001083335	NM_001083335 // GO:0006350 // transcription // inferred from electronic annotati	NM_001083335 // GO:0005622 // intracellular // inferred from electronic annotati	NM_001083335 // GO:0003677 // DNA binding // inferred from electronic annotation	0.768635	0.184791	0.0155079	0.757691	3.88404	3.89199	3.93611	3.92762	0.846095	0.975607	-1.025	0 down vs 10	0.0947449	2.2054	35.9536	2.44321	2.37639	32.5111	1
9	2744734	NM_002413 // MGST2 // microsomal glutathione S-transferase 2 // 4q28.3 // 4258 /	MGST2	NM_002413	NM_002413 // GO:0007165 // signal transduction // traceable author statement //	NM_002413 // GO:0005624 // membrane fraction // traceable author statement ///	NM_002413 // GO:0004364 // glutathione transferase activity // traceable author	0.981283	0.0528949	0.0155942	0.759755	8.92314	8.90643	8.93184	8.93622	0.938437	0.979558	-1.02087	0 down vs 10	0.000598007	4.41222	588.664	2.55504	53.1719	5.1502	1
22	2554975	NM_022893 // BCL11A // B-cell CLL/lymphoma 11A (zinc finger protein) // 2p16.1 /	BCL11A	NM_022893	NM_022893 // GO:0006350 // transcription // inferred from electronic annotation	NM_022893 // GO:0005622 // intracellular // inferred from electronic annotation	NM_022893 // GO:0003676 // nucleic acid binding // inferred from electronic anno	0.0565759	0.00214927	0.0158994	0.771483	6.68076	6.61147	6.35981	6.31	0.0772493	1.2324	1.2324	0 up vs 10	5.55175	16.5594	91.4572	1.84967	3.16238	81.3194	1
6	2407496	NM_002699 // POU3F1 // POU class 3 homeobox 1 // 1p34.1 // 5453 /// ENST00000373	POU3F1	NM_002699	NM_002699 // GO:0006355 // regulation of transcription, DNA-dependent // inferre	NM_002699 // GO:0005634 // nucleus // inferred from direct assay /// ENST000003	NM_002699 // GO:0003700 // transcription factor activity // traceable author sta	0.454367	0.0396668	0.0159244	0.771483	8.23977	8.266	8.12385	8.15905	0.504355	1.07695	1.07695	0 up vs 10	0.639534	5.05725	101.097	3.11483	0.68964	27.4195	1
10	2941690	NM_004752 // GCM2 // glial cells missing homolog 2 (Drosophila) // 6p23 // 9247	GCM2	NM_004752	NM_004752 // GO:0006350 // transcription // inferred from electronic annotation	NM_004752 // GO:0005634 // nucleus // non-traceable author statement /// ENST00	NM_004752 // GO:0008270 // zinc ion binding // inferred from electronic annotati	0.486136	0.0324757	0.0159862	0.772308	5.29839	5.31515	5.40146	5.37847	0.676301	0.957059	-1.04487	0 down vs 10	0.550489	5.54253	174.627	2.43154	3.16434	16.4662	1
10	3130872	NM_024025 // DUSP26 // dual specificity phosphatase 26 (putative) // 8p12 // 789	DUSP26	NM_024025	NM_024025 // GO:0006470 // protein amino acid dephosphorylation // inferred from	NM_024025 // GO:0005634 // nucleus // inferred from electronic annotation /// N	NM_024025 // GO:0004725 // protein tyrosine phosphatase activity // inferred fro	0.300298	0.40116	0.0160537	0.773403	5.76246	5.72842	5.92245	5.92611	0.226455	0.87195	-1.14685	0 down vs 10	1.28457	1.19685	253.541	2.42992	4.57931	11.7485	1
5	3840562	BC104018 // FLJ32214 // hypothetical LOC147664 // 19q13.41 // 147664 /// BC10402	FLJ32214	BC104018	---	BC104018 // GO:0019028 // viral capsid // inferred from electronic annotation /	BC104018 // GO:0005198 // structural molecule activity // inferred from electron	0.0606753	0.304246	0.0161928	0.777931	4.75177	4.75815	5.00807	5.00751	0.0742808	0.841268	-1.18868	0 down vs 10	5.31346	1.53357	284.59	3.45652	1.17446	6.31601	1
4	2362276	NM_001004472 // OR10R2 // olfactory receptor, family 10, subfamily R, member 2 /	OR10R2	NM_001004472	NM_001004472 // GO:0007165 // signal transduction // inferred from electronic an	NM_001004472 // GO:0005886 // plasma membrane // inferred from electronic annota	NM_001004472 // GO:0004872 // receptor activity // inferred from electronic anno	0.571873	0.446561	0.0163293	0.782309	3.45489	3.42738	3.37076	3.36199	0.670503	1.04637	1.04637	0 up vs 10	0.357283	1.07157	34.3062	4.01136	1.14465	6.23017	1
15	3490251	NM_052950 // WDFY2 // WD repeat and FYVE domain containing 2 // 13q14.3 // 11582	WDFY2	NM_052950	---	---	NM_052950 // GO:0008270 // zinc ion binding // inferred from electronic annotati	0.770654	0.208731	0.0166257	0.791637	7.6048	7.55216	7.65184	7.6304	0.642725	0.947211	-1.05573	0 down vs 10	0.0930376	2.03245	195.293	2.07394	5.2076	28.7697	1
3	3007960	NM_001305 // CLDN4 // claudin 4 // 7q11.23 // 1364 /// ENST00000340958 // CLDN4	CLDN4	NM_001305	NM_001305 // GO:0009405 // pathogenesis // traceable author statement /// NM_00	NM_001305 // GO:0005886 // plasma membrane // traceable author statement /// NM	NM_001305 // GO:0004888 // transmembrane receptor activity // traceable author s	0.984018	0.232314	0.0166571	0.791637	4.9768	4.96491	4.9808	4.95192	0.950106	1.00904	1.00904	0 up vs 10	0.000435972	1.88541	82.7729	5.06053	1.45761	4.53077	1
14	2699844	NM_032153 // ZIC4 // Zic family member 4 // 3q24 // 84107 /// ENST00000383075 //	ZIC4	NM_032153	---	NM_032153 // GO:0005622 // intracellular // inferred from electronic annotation	NM_032153 // GO:0003676 // nucleic acid binding // inferred from electronic anno	0.526656	0.0718139	0.0166617	0.791637	5.96245	5.95377	6.02991	6.00917	0.614562	0.96233	-1.03914	0 down vs 10	0.451454	3.78963	176.813	2.12349	3.21037	17.1458	1
9	3238466	NM_012071 // COMMD3 // COMM domain containing 3 // 10pter-q22.1 // 23412 /// ENS	COMMD3	NM_012071	---	---	NM_012071 // GO:0005515 // protein binding // inferred from physical interaction	0.0994086	0.0413373	0.0168033	0.796172	9.26681	9.24197	9.10042	9.06014	0.0864984	1.13433	1.13433	0 up vs 10	3.79259	4.96104	300.772	2.5235	1.26585	12.4568	1
7	2829589	NM_032151 // PCBD2 // pterin-4 alpha-carbinolamine dehydratase/dimerization cofa	PCBD2	NM_032151	NM_032151 // GO:0006729 // tetrahydrobiopterin biosynthetic process // inferred	NM_032151 // GO:0005575 // cellular_component // no biological data available /	NM_032151 // GO:0004505 // phenylalanine 4-monooxygenase activity // inferred fr	0.0122878	0.43146	0.0171037	0.808185	7.28386	7.25391	6.98899	6.9921	0.0233779	1.19899	1.19899	0 up vs 10	12.4987	1.11149	248.817	2.83088	1.70999	5.12572	1
11	2700828	NM_005067 // SIAH2 // seven in absentia homolog 2 (Drosophila) // 3q25 // 6478 /	SIAH2	NM_005067	NM_005067 // GO:0006511 // ubiquitin-dependent protein catabolic process // trac	NM_005067 // GO:0005634 // nucleus // inferred from electronic annotation /// N	NM_005067 // GO:0003714 // transcription corepressor activity // traceable autho	0.249398	0.221832	0.0172126	0.80958	9.67211	9.6381	9.47707	9.45975	0.304752	1.13159	1.13159	0 up vs 10	1.62606	1.94828	151.717	2.31232	5.98341	12.9034	1
11	3127745	NM_003840 // TNFRSF10D // tumor necrosis factor receptor superfamily, member 10d	TNFRSF10D	NM_003840	NM_003840 // GO:0006915 // apoptosis // inferred from electronic annotation ///	NM_003840 // GO:0016020 // membrane // inferred from electronic annotation ///	NM_003840 // GO:0004888 // transmembrane receptor activity // traceable author s	0.021001	0.265875	0.0172271	0.80958	7.5838	7.47868	8.66934	8.55623	0.025116	0.473832	-2.11045	0 down vs 10	9.63666	1.70622	20.2865	2.31203	15.64	25.8016	1
9	2730714	NM_000788 // DCK // deoxycytidine kinase // 4q13.3-q21.1 // 1633 /// ENST0000028	DCK	NM_000788	NM_000788 // GO:0006139 // nucleobase, nucleoside, nucleotide and nucleic acid m	NM_000788 // GO:0005634 // nucleus // inferred from electronic annotation /// N	NM_000788 // GO:0000166 // nucleotide binding // inferred from electronic annota	0.00326031	0.0742039	0.017352	0.810051	7.74117	7.76766	7.33061	7.34195	0.00329609	1.34324	1.34324	0 up vs 10	22.2719	3.72653	91.6217	2.50992	1.70821	9.56997	1
18	2700780	NM_152394 // C3orf44 // chromosome 3 open reading frame 44 // 3q25.1 // 131831 /	C3orf44	NM_152394	---	---	---	0.044209	0.0139196	0.0173551	0.810051	4.29611	4.27732	4.14234	4.13202	0.0604787	1.10596	1.10596	0 up vs 10	6.44068	7.99082	110.996	1.9439	0.709584	47.4961	1
9	2443989	NM_003762 // VAMP4 // vesicle-associated membrane protein 4 // 1q24-q25 // 8674	VAMP4	NM_003762	NM_003762 // GO:0016192 // vesicle-mediated transport // inferred from electroni	NM_003762 // GO:0000139 // Golgi membrane // traceable author statement /// NM_	---	0.024467	0.597709	0.0174045	0.810051	6.97765	6.96641	6.69139	6.66522	0.0233219	1.23215	1.23215	0 up vs 10	8.91227	0.740328	131.445	2.50864	1.28426	15.4635	1
9	2776851	NM_144645 // C4orf36 // chromosome 4 open reading frame 36 // 4q21.3 // 132989 /	C4orf36	NM_144645	---	---	---	0.66514	0.0775049	0.017425	0.810051	5.16435	5.17222	5.19584	5.18248	0.891307	0.992918	-1.00713	0 down vs 10	0.206983	3.64365	316.899	2.50814	0.84666	12.2212	1
9	3369890	NM_145803 // TRAF6 // TNF receptor-associated factor 6 // 11p12 // 7189 /// NM_0	TRAF6	NM_145803	NM_145803 // GO:0000209 // protein polyubiquitination // inferred from direct as	NM_145803 // GO:0005737 // cytoplasm // inferred from electronic annotation ///	NM_145803 // GO:0004842 // ubiquitin-protein ligase activity // inferred from di	0.211074	0.0132673	0.0179975	0.829727	8.08953	8.0834	7.94496	7.94927	0.25793	1.09743	1.09743	0 up vs 10	1.95968	8.15106	135.858	2.49447	1.05124	21.916	1
21	2739792	NM_025144 // ALPK1 // alpha-kinase 1 // 4q25 // 80216 /// NM_001102406 // ALPK1	ALPK1	NM_025144	NM_025144 // GO:0006468 // protein amino acid phosphorylation // inferred from e	---	NM_025144 // GO:0004674 // protein serine/threonine kinase activity // inferred	0.0123968	0.000729716	0.0180345	0.829727	8.24862	8.25126	7.93058	7.96493	0.0223294	1.21954	1.21954	0 up vs 10	12.4472	24.5619	47.7587	1.84813	2.60155	39.3595	1
11	2748542	NM_005141 // FGB // fibrinogen beta chain // 4q28 // 2244 /// ENST00000302068 //	FGB	NM_005141	NM_005141 // GO:0007165 // signal transduction // inferred from electronic annot	NM_005141 // GO:0005576 // extracellular region // not recorded /// NM_005141 /	NM_005141 // GO:0005102 // receptor binding // inferred from electronic annotati	0.540713	0.151591	0.0180573	0.829727	4.47927	4.47194	4.41234	4.3721	0.387952	1.07165	1.07165	0 up vs 10	0.420464	2.50021	186.303	2.29534	2.15541	16.3146	1
4	3850445	NM_001800 // CDKN2D // cyclin-dependent kinase inhibitor 2D (p19, inhibits CDK4)	CDKN2D	NM_001800	NM_001800 // GO:0000079 // regulation of cyclin-dependent protein kinase activit	NM_001800 // GO:0005634 // nucleus // inferred from direct assay /// NM_001800	NM_001800 // GO:0004861 // cyclin-dependent protein kinase inhibitor activity //	0.208757	0.162386	0.0180855	0.829727	8.35526	8.30045	8.18454	8.14592	0.265999	1.11305	1.11305	0 up vs 10	1.98265	2.39581	99.9186	3.90925	1.79017	2.95616	1
21	3265432	BC037207 // FAM160B1 // family with sequence similarity 160, member B1 // 10q25.	FAM160B1	BC037207	---	---	---	0.257762	0.315346	0.0180888	0.829727	7.84567	7.85367	7.67244	7.68109	0.275901	1.12707	1.12707	0 up vs 10	1.5631	1.48868	314.416	1.84749	6.74551	35.8613	1
17	3922037	NM_002463 // MX2 // myxovirus (influenza virus) resistance 2 (mouse) // 21q22.3	MX2	NM_002463	NM_002463 // GO:0006952 // defense response // traceable author statement /// N	NM_002463 // GO:0005634 // nucleus // traceable author statement /// NM_002463	NM_002463 // GO:0000166 // nucleotide binding // inferred from electronic annota	0.0543221	0.00101718	0.0182095	0.832989	9.81853	9.94823	9.53789	9.67668	0.0680432	1.20711	1.20711	0 up vs 10	5.69297	21.7886	190.482	1.96718	6.45185	17.4961	1
10	2898934	NM_006998 // SCGN // secretagogin, EF-hand calcium binding protein // 6p22.3-p22	SCGN	NM_006998	NM_006998 // GO:0008150 // biological_process // no biological data available /	NM_006998 // GO:0005576 // extracellular region // inferred from electronic anno	NM_006998 // GO:0005509 // calcium ion binding // non-traceable author statement	0.0567587	0.00938402	0.0182729	0.832989	4.79977	4.79684	4.97637	4.9802	0.0569256	0.880652	-1.13552	0 down vs 10	5.54063	9.3857	51.6626	2.3801	0.37884	40.1152	1
8	3708619	NM_178518 // TMEM102 // transmembrane protein 102 // 17p13.1 // 284114 /// ENST0	TMEM102	NM_178518	---	NM_178518 // GO:0016020 // membrane // inferred from electronic annotation ///	---	0.0197365	0.365116	0.0183048	0.832989	7.91421	7.88794	7.68519	7.6798	0.0329659	1.1552	1.1552	0 up vs 10	9.94214	1.30911	63.3653	2.6216	1.18643	7.47031	1
5	3811596	NM_006919 // SERPINB3 // serpin peptidase inhibitor, clade B (ovalbumin), member	SERPINB3	NM_006919	NM_002974 // GO:0006955 // immune response // non-traceable author statement //	NM_006919 // GO:0005737 // cytoplasm // inferred from electronic annotation ///	NM_006919 // GO:0004867 // serine-type endopeptidase inhibitor activity // infer	0.186124	0.684293	0.0185411	0.838769	3.32417	3.31116	3.50858	3.50008	0.191575	0.877259	-1.13991	0 down vs 10	2.22813	0.587465	63.4616	3.35306	1.1348	8.07015	1
7	3599958	BC031958 // C15orf50 // chromosome 15 open reading frame 50 // --- // 414926	C15orf50	BC031958	---	---	---	0.567435	0.224223	0.0185736	0.838769	5.93062	5.91258	6.0186	5.99335	0.612352	0.945552	-1.05758	0 down vs 10	0.365841	1.93361	305.96	2.78669	3.63331	7.33874	1
6	3386737	NM_020179 // C11orf75 // chromosome 11 open reading frame 75 // 11q13.3-q23.3 //	C11orf75	NM_020179	NM_020179 // GO:0008150 // biological_process // no biological data available /	NM_020179 // GO:0005575 // cellular_component // no biological data available /	NM_020179 // GO:0003674 // molecular_function // no biological data available /	0.0486194	0.000465932	0.0185777	0.838769	8.90028	8.77057	8.53889	8.44289	0.0748054	1.25499	1.25499	0 up vs 10	6.08877	28.8295	257.54	3.01826	3.07714	6.27362	1
8	2955673	NM_021572 // ENPP5 // ectonucleotide pyrophosphatase/phosphodiesterase 5 (putati	ENPP5	NM_021572	NM_021572 // GO:0008152 // metabolic process // inferred from electronic annotat	NM_021572 // GO:0005576 // extracellular region // inferred from electronic anno	NM_021572 // GO:0016787 // hydrolase activity // inferred from electronic annota	0.308943	0.0106294	0.0186302	0.838943	4.54864	4.61037	4.40813	4.45044	0.269205	1.11723	1.11723	0 up vs 10	1.23517	8.92503	89.082	2.61329	1.87354	14.3318	1
11	2591906	NM_022353 // OSGEPL1 // O-sialoglycoprotein endopeptidase-like 1 // 2q32.2 // 64	OSGEPL1	NM_022353	NM_022353 // GO:0006508 // proteolysis // inferred from electronic annotation /	---	NM_022353 // GO:0008237 // metallopeptidase activity // inferred from electronic	0.0755712	0.672153	0.0187421	0.839782	7.03891	7.05947	6.62999	6.66746	0.0951415	1.31222	1.31222	0 up vs 10	4.6033	0.607834	152.097	2.28212	6.70777	17.8712	1
4	3723186	NM_016438 // HIGD1B // HIG1 domain family, member 1B // 17q21.31 // 51751 /// EN	HIGD1B	NM_016438	---	NM_016438 // GO:0016020 // membrane // inferred from electronic annotation ///	---	0.508095	0.132809	0.0187817	0.839782	5.29941	5.34324	5.21937	5.24075	0.419314	1.07363	1.07363	0 up vs 10	0.494949	2.70718	398.66	3.87164	1.77667	2.62254	1
4	3330927	NM_001004745 // OR5T1 // olfactory receptor, family 5, subfamily T, member 1 //	OR5T1	NM_001004745	NM_001004745 // GO:0007165 // signal transduction // inferred from electronic an	NM_001004745 // GO:0005886 // plasma membrane // inferred from electronic annota	NM_001004745 // GO:0004872 // receptor activity // inferred from electronic anno	0.914089	0.305406	0.0188178	0.839782	2.65114	2.66421	2.66232	2.67298	0.935098	0.993942	-1.00609	0 down vs 10	0.0126584	1.52879	9.84693	3.86973	1.33626	2.65881	1
16	3079803	NM_016203 // PRKAG2 // protein kinase, AMP-activated, gamma 2 non-catalytic subu	PRKAG2	NM_016203	NM_016203 // GO:0005977 // glycogen metabolic process // inferred from electroni	NM_016203 // GO:0005575 // cellular_component // no biological data available /	NM_016203 // GO:0003674 // molecular_function // no biological data available /	0.239046	0.025323	0.0188681	0.839782	6.94414	6.95985	6.84721	6.8656	0.267208	1.06751	1.06751	0 up vs 10	1.70841	6.19218	77.3611	1.99647	1.09633	36.1195	1
18	2665472	NM_144715 // EFHB // EF-hand domain family, member B // 3p24.3 // 151651 /// ENS	EFHB	NM_144715	---	---	NM_144715 // GO:0005509 // calcium ion binding // inferred from electronic annot	0.657479	0.363551	0.0188923	0.839782	3.78918	3.81117	3.73476	3.71985	0.480009	1.06534	1.06534	0 up vs 10	0.217396	1.31428	38.5331	1.92365	2.51543	49.7112	1
5	2444117	NM_153747 // PIGC // phosphatidylinositol glycan anchor biosynthesis, class C //	PIGC	NM_153747	NM_153747 // GO:0016254 // preassembly of GPI anchor in ER membrane // not recor	NM_153747 // GO:0005783 // endoplasmic reticulum // inferred from electronic ann	NM_153747 // GO:0016757 // transferase activity, transferring glycosyl groups //	0.124249	0.00985083	0.0191509	0.849052	7.18274	7.15843	7.32365	7.29988	0.135171	0.906607	-1.10301	0 down vs 10	3.19169	9.20397	365.755	3.3284	0.642053	5.814	1
10	3417161	NM_002868 // RAB5B // RAB5B, member RAS oncogene family // 12q13 // 5869 /// ENS	RAB5B	NM_002868	NM_002868 // GO:0007032 // endosome organization and biogenesis // inferred from	NM_002868 // GO:0005622 // intracellular // inferred from direct assay /// NM_0	NM_002868 // GO:0000166 // nucleotide binding // inferred from electronic annota	0.680794	0.249552	0.0191993	0.849052	8.95907	8.95532	8.8879	8.86432	0.614125	1.06511	1.06511	0 up vs 10	0.186675	1.78953	430.582	2.36103	7.91019	9.26203	1
21	3558043	NM_000359 // TGM1 // transglutaminase 1 (K polypeptide epidermal type I, protein	TGM1	NM_000359	NM_000359 // GO:0006464 // protein modification process // non-traceable author	NM_000359 // GO:0001533 // cornified envelope // traceable author statement ///	NM_000359 // GO:0003810 // protein-glutamine gamma-glutamyltransferase activity	0.0077274	0.0776938	0.0193428	0.85321	6.21323	6.23234	6.6148	6.60578	0.0125898	0.77194	-1.29544	0 down vs 10	15.4319	3.63904	139.865	1.83322	4.12724	31.9006	1
3	2334629	BC034422 // C1orf190 // chromosome 1 open reading frame 190 // 1p34 // 541468 //	C1orf190	BC034422	---	---	---	0.913001	0.468134	0.0194878	0.856033	7.17915	7.17991	7.20508	7.15817	0.929764	1.01518	1.01518	0 up vs 10	0.0129826	1.01719	449.014	4.82599	4.52373	2.0608	1
2	3603405	---		---	---	---	---	0.302187	0.761247	0.0195449	0.856033	4.64584	4.67275	4.38483	4.39236	0.287642	1.21452	1.21452	0 up vs 10	1.27359	0.464011	178.721	7.71274	1.32174	2.42811	1
8	2872471	NM_173666 // DTWD2 // DTW domain containing 2 // 5q23.1 // 285605 /// ENST000003	DTWD2	NM_173666	---	---	---	0.017308	0.212037	0.0195557	0.856033	6.8169	6.85236	6.20159	6.24637	0.0214743	1.52202	1.52202	0 up vs 10	10.6098	2.01058	139.274	2.59041	4.89168	12.2554	1
18	2812359	NM_020726 // NLN // neurolysin (metallopeptidase M3 family) // 5q12.3 // 57486 /	NLN	NM_020726	NM_020726 // GO:0006508 // proteolysis // inferred from electronic annotation /	NM_020726 // GO:0005737 // cytoplasm // inferred from electronic annotation ///	NM_020726 // GO:0004222 // metalloendopeptidase activity // inferred from electr	0.000694747	0.00028867	0.0197265	0.860538	7.65149	7.6705	7.39501	7.4058	0.000720785	1.20139	1.20139	0 up vs 10	40.7581	34.1452	320.889	1.91331	0.536325	27.6255	1
25	3818547	NM_005428 // VAV1 // vav 1 guanine nucleotide exchange factor // 19p13.2 // 7409	VAV1	NM_005428	NM_005428 // GO:0006909 // phagocytosis // inferred from electronic annotation	NM_005428 // GO:0005622 // intracellular // inferred from electronic annotation	NM_005428 // GO:0003700 // transcription factor activity // traceable author sta	0.0837057	0.22359	0.0197584	0.860538	8.54779	8.56007	8.26525	8.32534	0.148783	1.17668	1.17668	0 up vs 10	4.29139	1.93748	281.715	1.74438	20.2746	16.514	1
4	2598868	NM_003284 // TNP1 // transition protein 1 (during histone to protamine replaceme	TNP1	NM_003284	NM_003284 // GO:0000012 // single strand break repair // inferred from direct as	NM_003284 // GO:0000786 // nucleosome // inferred from direct assay /// NM_0032	NM_003284 // GO:0003677 // DNA binding // inferred from mutant phenotype /// EN	0.283858	0.21892	0.0198535	0.861557	6.05042	6.08224	5.82821	5.81748	0.225966	1.20144	1.20144	0 up vs 10	1.38475	1.96643	118.865	3.81652	1.41174	9.09305	1
14	3761551	NM_173623 // TTLL6 // tubulin tyrosine ligase-like family, member 6 // 17q21.32	TTLL6	NM_173623	NM_173623 // GO:0006464 // protein modification process // inferred from electro	NM_173623 // GO:0005929 // cilium // inferred from electronic annotation /// EN	NM_173623 // GO:0004835 // tubulin-tyrosine ligase activity // inferred from ele	0.0516699	0.152531	0.0198817	0.861557	5.12897	5.11075	5.41206	5.38837	0.0622598	0.824949	-1.2122	0 down vs 10	5.86969	2.49074	132.659	2.07214	2.87472	25.9312	1
7	3403889	NM_144670 // A2ML1 // alpha-2-macroglobulin-like 1 // 12p13.31 // 144568 /// ENS	A2ML1	NM_144670	NM_144670 // GO:0052548 // regulation of endopeptidase activity // inferred from	NM_144670 // GO:0005576 // extracellular region // inferred from electronic anno	NM_144670 // GO:0004867 // serine-type endopeptidase inhibitor activity // infer	0.050298	0.225557	0.0200125	0.865052	3.12964	3.0984	3.3462	3.3267	0.0479506	0.853639	-1.17146	0 down vs 10	5.96599	1.92551	27.4647	2.7467	0.602279	16.4456	1
15	2358646	NM_138278 // BNIPL // BCL2/adenovirus E1B 19kD interacting protein like // 1q21.	BNIPL	NM_138278	NM_138278 // GO:0006915 // apoptosis // inferred from direct assay /// NM_13827	NM_138278 // GO:0005634 // nucleus // inferred from direct assay /// NM_138278	NM_138278 // GO:0042802 // identical protein binding // inferred from physical i	0.22895	0.0316871	0.0203492	0.877407	5.57029	5.58619	5.67338	5.66382	0.369273	0.947613	-1.05528	0 down vs 10	1.79394	5.60439	148.015	2.01832	1.22379	30.4981	1
6	3823304	NM_000896 // CYP4F3 // cytochrome P450, family 4, subfamily F, polypeptide 3 //	CYP4F3	NM_000896	NM_000896 // GO:0006691 // leukotriene metabolic process // traceable author sta	NM_000896 // GO:0005783 // endoplasmic reticulum // inferred from electronic ann	NM_000896 // GO:0004497 // monooxygenase activity // traceable author statement	0.400589	0.582523	0.020487	0.878561	4.61549	4.56163	5.05359	5.03411	0.384134	0.720722	-1.3875	0 down vs 10	0.81812	0.769282	95.9129	2.95705	12.027	17.5555	1
11	3669382	NM_014940 // MON1B // MON1 homolog B (yeast) // 16q23.1 // 22879 /// ENST0000024	MON1B	NM_014940	---	---	---	0.868476	0.116872	0.0205209	0.878561	7.62825	7.62919	7.65008	7.6596	0.824461	0.979141	-1.0213	0 down vs 10	0.0298664	2.91537	157.87	2.24987	5.77358	9.11618	1
2	3722681	AF143236 // C17orf88 // chromosome 17 open reading frame 88 // 17q21.31 // 23591	C17orf88	AF143236	AF143236 // GO:0006915 // apoptosis // inferred from electronic annotation ///	AF143236 // GO:0005575 // cellular_component // no biological data available	AF143236 // GO:0003674 // molecular_function // no biological data available	0.786371	0.529826	0.0205288	0.878561	7.25572	7.25123	7.29701	7.29972	0.759656	0.966953	-1.03418	0 down vs 10	0.0803337	0.876188	0.916203	7.55461	5.45998	0.233241	1
3	2995420	NM_002047 // GARS // glycyl-tRNA synthetase // 7p15 // 2617 /// ENST00000389266	GARS	NM_002047	NM_002047 // GO:0006426 // glycyl-tRNA aminoacylation // inferred from electroni	NM_002047 // GO:0005625 // soluble fraction // traceable author statement /// N	NM_002047 // GO:0000166 // nucleotide binding // inferred from electronic annota	0.153632	0.675262	0.0206462	0.881398	8.24013	8.27284	8.52277	8.53246	0.199068	0.835308	-1.19716	0 down vs 10	2.66601	0.60259	1499.67	4.74063	4.86862	1.10781	1
5	2559558	NM_001965 // EGR4 // early growth response 4 // 2p13 // 1961 /// ENST00000258092	EGR4	NM_001965	NM_001965 // GO:0006350 // transcription // inferred from electronic annotation	NM_001965 // GO:0005622 // intracellular // inferred from electronic annotation	NM_001965 // GO:0003700 // transcription factor activity // non-traceable author	0.856724	0.231133	0.0208906	0.88963	7.50927	7.49626	7.47846	7.46753	0.871286	1.02011	1.02011	0 up vs 10	0.0355195	1.89231	319.602	3.26224	5.19042	3.09001	1
16	2926802	NM_005375 // MYB // v-myb myeloblastosis viral oncogene homolog (avian) // 6q22-	MYB	NM_005375	NM_005375 // GO:0006355 // regulation of transcription, DNA-dependent // non-tra	NM_005375 // GO:0005634 // nucleus // inferred from electronic annotation /// N	NM_005375 // GO:0003677 // DNA binding // inferred from electronic annotation /	0.0136153	0.0214095	0.0209986	0.892027	9.52828	9.52026	9.03977	8.98135	0.0105375	1.45287	1.45287	0 up vs 10	11.9098	6.66152	84.5811	1.96837	10.5305	13.7005	1
7	2739714	NM_152400 // C4orf32 // chromosome 4 open reading frame 32 // 4q25 // 132720 ///	C4orf32	NM_152400	---	NM_152400 // GO:0016020 // membrane // inferred from electronic annotation ///	---	0.564875	0.607879	0.0211343	0.895585	8.63367	8.58978	8.50496	8.49329	0.675824	1.06917	1.06917	0 up vs 10	0.370841	0.721344	1081.58	2.71746	6.26995	8.97654	1
11	3823583	ENST00000397369 // HSH2D // hematopoietic SH2 domain containing // 19p13.11 // 8	HSH2D	ENST00000397369	ENST00000397369 // GO:0042110 // T cell activation // inferred from electronic a	ENST00000397369 // GO:0005634 // nucleus // inferred from electronic annotation	ENST00000397369 // GO:0005070 // SH3/SH2 adaptor activity // inferred from elect	0.00614359	0.0115459	0.0212331	0.897231	8.71166	8.74857	8.41531	8.43642	0.00577256	1.24155	1.24155	0 up vs 10	17.061	8.6296	336.19	2.2377	3.98854	4.259	1
12	3554496	NM_138790 // PLD4 // phospholipase D family, member 4 // 14q32.33 // 122618 ///	PLD4	NM_138790	NM_138790 // GO:0008152 // metabolic process // inferred from electronic annotat	NM_138790 // GO:0016020 // membrane // inferred from electronic annotation ///	NM_138790 // GO:0004630 // phospholipase D activity // inferred from electronic	0.525991	0.0550279	0.0212907	0.897231	7.30086	7.25317	7.39548	7.35054	0.529939	0.93474	-1.06982	0 down vs 10	0.452961	4.32823	136.657	2.16571	7.70309	10.1612	1
5	3089816	NM_003841 // TNFRSF10C // tumor necrosis factor receptor superfamily, member 10c	TNFRSF10C	NM_003841	NM_003841 // GO:0006915 // apoptosis // inferred from electronic annotation ///	NM_003841 // GO:0005886 // plasma membrane // inferred from electronic annotatio	NM_003841 // GO:0004888 // transmembrane receptor activity // traceable author s	0.00888312	0.407297	0.0213292	0.897231	6.33401	6.2872	7.77961	7.65286	0.0134392	0.388058	-2.57693	0 down vs 10	14.5017	1.17895	43.5191	3.24646	4.22014	20.488	1
3	3985709	NM_182541 // TMEM31 // transmembrane protein 31 // Xq22.2 // 203562 /// ENST0000	TMEM31	NM_182541	---	NM_182541 // GO:0016020 // membrane // inferred from electronic annotation ///	---	0.039177	0.114205	0.0214722	0.901049	4.91673	4.85233	5.36099	5.28715	0.0481423	0.739787	-1.35174	0 down vs 10	6.90512	2.95385	9.78774	4.68292	1.42115	3.62025	1
20	3664982	NM_003869 // CES2 // carboxylesterase 2 (intestine, liver) // 16q22.1 // 8824 //	CES2	NM_003869	NM_003869 // GO:0009056 // catabolic process // traceable author statement ///	NM_003869 // GO:0005783 // endoplasmic reticulum // traceable author statement	NM_003869 // GO:0004091 // carboxylesterase activity // traceable author stateme	0.000221981	0.142138	0.0215628	0.902654	7.80025	7.79395	8.20823	8.18401	0.000351152	0.763099	-1.31045	0 down vs 10	62.0197	2.59991	187.914	1.83487	1.74692	17.5138	1
9	3414419	NM_005276 // GPD1 // glycerol-3-phosphate dehydrogenase 1 (soluble) // 12q12-q13	GPD1	NM_005276	NM_005276 // GO:0005975 // carbohydrate metabolic process // inferred from elect	NM_005276 // GO:0005625 // soluble fraction // inferred from electronic annotati	NM_005276 // GO:0004367 // glycerol-3-phosphate dehydrogenase (NAD+) activity //	0.945769	0.423034	0.0217479	0.908199	6.14053	6.12599	6.14652	6.15516	0.75086	0.979984	-1.02042	0 down vs 10	0.00502917	1.1345	36.3698	2.41423	1.02981	14.9523	1
12	3979208	NM_007157 // ZXDB // zinc finger, X-linked, duplicated B // Xp11.21 // 158586 //	ZXDB	NM_007157	NM_007157 // GO:0006350 // transcription // inferred from electronic annotation	NM_007157 // GO:0005622 // intracellular // inferred from electronic annotation	NM_007157 // GO:0003674 // molecular_function // no biological data available /	0.431192	0.732972	0.0219904	0.915972	5.35874	5.34589	5.43657	5.43427	0.392217	0.94058	-1.06317	0 down vs 10	0.7118	0.508407	234.317	2.15498	1.1818	28.5227	1
12	3844512	NM_016585 // THEG // Theg homolog (mouse) // 19pter-p13 // 51298 /// NM_199202 /	THEG	NM_016585	NM_016585 // GO:0007275 // multicellular organismal development // inferred from	NM_016585 // GO:0005634 // nucleus // inferred from electronic annotation /// N	---	0.107818	0.507521	0.0221041	0.915972	5.64207	5.62066	5.93894	5.91982	0.116727	0.812721	-1.23043	0 down vs 10	3.56791	0.924937	189.775	2.15327	5.23263	18.6944	1
7	3872849	NM_198458 // ZNF497 // zinc finger protein 497 // 19q13.43 // 162968 /// ENST000	ZNF497	NM_198458	NM_198458 // GO:0006350 // transcription // inferred from electronic annotation	NM_198458 // GO:0005622 // intracellular // inferred from electronic annotation	NM_198458 // GO:0003677 // DNA binding // inferred from electronic annotation /	0.485708	0.314846	0.0221954	0.915972	6.45855	6.43999	6.5889	6.60526	0.399802	0.891764	-1.12137	0 down vs 10	0.551617	1.49066	216.23	2.69119	4.97359	7.80348	1
25	3602116	NM_015492 // C15orf39 // chromosome 15 open reading frame 39 // 15q24.2 // 56905	C15orf39	NM_015492	---	---	---	0.19898	0.521638	0.0222476	0.915972	9.24306	9.24003	9.0153	8.99076	0.179259	1.18861	1.18861	0 up vs 10	2.08378	0.893817	131.392	1.72195	20.8751	21.4649	1
8	3374517	NM_145016 // GLYATL2 // glycine-N-acyltransferase-like 2 // 11q12.1 // 219970 //	GLYATL2	NM_145016	---	NM_145016 // GO:0005739 // mitochondrion // inferred from electronic annotation	NM_145016 // GO:0008415 // acyltransferase activity // inferred from electronic	0.111698	0.094999	0.0222887	0.915972	3.46679	3.46774	3.28926	3.29553	0.132625	1.12679	1.12679	0 up vs 10	3.47221	3.27097	12.019	2.52862	0.815361	18.7021	1
5	3338783	BC004224 // C11orf76 // chromosome 11 open reading frame 76 // 11q13.3 // 220070	C11orf76	BC004224	---	---	---	0.0868129	0.352694	0.0222945	0.915972	6.53231	6.50785	6.82259	6.80313	0.0921872	0.814919	-1.22712	0 down vs 10	4.18298	1.35097	226.08	3.21286	2.4766	4.88025	1
20	3347118	NM_001077243 // GRIA4 // glutamate receptor, ionotrophic, AMPA 4 // 11q22 // 289	GRIA4	NM_001077243	NM_001077243 // GO:0006811 // ion transport // inferred from electronic annotati	NM_001077243 // GO:0005886 // plasma membrane // traceable author statement ///	NM_001077243 // GO:0004872 // receptor activity // inferred from electronic anno	0.176352	0.201335	0.0223058	0.915972	4.59181	4.57097	4.68843	4.66447	0.203563	0.937244	-1.06696	0 down vs 10	2.34772	2.08303	301.456	1.82732	1.17983	38.4271	1
8	3759824	AF258593 // LOC201175 // hypothetical protein LOC201175 // 17q21.31 // 201175 //	LOC201175	AF258593	ENST00000290470 // GO:0006898 // receptor-mediated endocytosis // inferred from	ENST00000290470 // GO:0005622 // intracellular // inferred from sequence or stru	ENST00000290470 // GO:0005096 // GTPase activator activity // inferred from elec	0.364253	0.844135	0.0223873	0.916574	6.37348	6.37856	6.55227	6.56025	0.37422	0.88167	-1.13421	0 down vs 10	0.96333	0.336896	177.12	2.52653	1.76802	31.5283	1
5	2855434	NM_001014279 // C5orf39 // chromosome 5 open reading frame 39 // 5p12 // 389289	C5orf39	NM_001014279	---	---	NM_001014279 // GO:0004872 // receptor activity // inferred from electronic anno	0.228324	0.0925587	0.0224602	0.916574	5.12698	5.14824	4.96537	4.97376	0.21285	1.12856	1.12856	0 up vs 10	1.79942	3.31729	525.356	3.20725	1.67091	5.21176	1
6	3286776	NM_007021 // C10orf10 // chromosome 10 open reading frame 10 // 10q11.21 // 1106	C10orf10	NM_007021	---	NM_007021 // GO:0005739 // mitochondrion // inferred from direct assay /// ENST	---	0.0666273	0.591897	0.0224799	0.916574	7.27871	7.34877	7.91329	7.95509	0.0854531	0.656872	-1.52237	0 down vs 10	5.00388	0.751321	336.199	2.89902	8.38897	8.63358	1
8	3336576	NM_024036 // LRFN4 // leucine rich repeat and fibronectin type III domain contai	LRFN4	NM_024036	---	NM_024036 // GO:0016020 // membrane // inferred from electronic annotation ///	NM_024036 // GO:0005515 // protein binding // inferred from electronic annotatio	0.26743	0.206258	0.0226214	0.919123	7.58935	7.58659	7.79332	7.78032	0.306647	0.87434	-1.14372	0 down vs 10	1.494	2.0491	82.6507	2.52161	7.44415	6.28401	1
11	2452571	NM_001973 // ELK4 // ELK4, ETS-domain protein (SRF accessory protein 1) // 1q32	ELK4	NM_001973	NM_001973 // GO:0006355 // regulation of transcription, DNA-dependent // inferre	NM_001973 // GO:0005634 // nucleus // inferred from electronic annotation /// N	NM_001973 // GO:0003700 // transcription factor activity // non-traceable author	0.0574558	0.000761285	0.022649	0.919123	9.00902	9.05195	8.91879	8.94477	0.0365262	1.07712	1.07712	0 up vs 10	5.49866	24.1909	539.633	2.21465	0.414526	11.7869	1
5	2315951	NM_018188 // ATAD3A // ATPase family, AAA domain containing 3A // 1p36.33 // 552	ATAD3A	NM_018188	---	---	NM_018188 // GO:0000166 // nucleotide binding // inferred from electronic annota	0.869235	0.297869	0.0227047	0.919221	9.02964	9.02358	9.05272	9.08065	0.696847	0.961211	-1.04035	0 down vs 10	0.0295189	1.5603	239.676	3.19904	2.87765	3.76236	1
24	3509473	NM_004734 // DCLK1 // doublecortin-like kinase 1 // 13q13 // 9201 /// ENST000002	DCLK1	NM_004734	NM_004734 // GO:0006468 // protein amino acid phosphorylation // traceable autho	NM_004734 // GO:0005887 // integral to plasma membrane // traceable author state	NM_004734 // GO:0000166 // nucleotide binding // inferred from electronic annota	0.190635	0.911047	0.0229666	0.927646	4.38597	4.37186	4.59661	4.60424	0.168422	0.85123	-1.17477	0 down vs 10	2.1759	0.231269	123.995	1.73384	6.78446	49.7749	1
4	3635198	NM_001114735 // BCL2A1 // BCL2-related protein A1 // 15q24.3 // 597 /// NM_00404	BCL2A1	NM_001114735	NM_001114735 // GO:0006916 // anti-apoptosis // traceable author statement ///	NM_001114735 // GO:0005622 // intracellular // non-traceable author statement /	NM_001114735 // GO:0005515 // protein binding // inferred from physical interact	0.00568867	0.000198757	0.0232741	0.93787	10.5646	10.5368	10.2985	10.3007	0.0115621	1.1778	1.1778	0 up vs 10	17.6362	38.9189	625.609	3.65956	0.342137	4.22372	1
12	3728964	NM_018304 // PRR11 // proline rich 11 // 17q22 // 55771 /// ENST00000262293 // P	PRR11	NM_018304	---	---	---	0.00314013	0.0765776	0.0234247	0.941739	8.28761	8.32172	7.4613	7.50339	0.00396668	1.76336	1.76336	0 up vs 10	22.617	3.66645	566.775	2.13396	9.94106	12.0257	1
17	3424218	NM_024560 // ACSS3 // acyl-CoA synthetase short-chain family member 3 // 12q21.3	ACSS3	NM_024560	NM_024560 // GO:0008152 // metabolic process // inferred from electronic annotat	NM_024560 // GO:0005739 // mitochondrion // inferred from electronic annotation	NM_024560 // GO:0003987 // acetate-CoA ligase activity // inferred from electron	0.0112396	0.61177	0.0237776	0.953703	4.28814	4.27391	4.54301	4.52928	0.0131446	0.837774	-1.19364	0 down vs 10	13.0274	0.714163	89.4092	1.90014	1.21671	33.4416	1
10	2784113	NM_001237 // CCNA2 // cyclin A2 // 4q25-q31 // 890 /// ENST00000274026 // CCNA2	CCNA2	NM_001237	NM_001237 // GO:0007049 // cell cycle // inferred from electronic annotation //	NM_001237 // GO:0001939 // female pronucleus // inferred from electronic annotat	NM_001237 // GO:0005515 // protein binding // inferred from physical interaction	2.37584e-05	0.00259106	0.0238751	0.955392	9.84204	9.85419	9.04535	9.05166	2.84422e-05	1.74416	1.74416	0 up vs 10	136.394	15.4436	153.06	2.27666	2.12543	5.91154	1
24	3050462	NM_001001555 // GRB10 // growth factor receptor-bound protein 10 // 7p12-p11.2 /	GRB10	NM_001001555	NM_001001555 // GO:0007165 // signal transduction // inferred from electronic an	NM_001001555 // GO:0005737 // cytoplasm // traceable author statement /// NM_00	NM_001001555 // GO:0005070 // SH3/SH2 adaptor activity // traceable author state	0.258968	0.111963	0.0239323	0.955464	5.63339	5.65375	5.75387	5.75907	0.334699	0.929599	-1.07573	0 down vs 10	1.55427	2.98713	173.764	1.72576	3.94745	39.1754	1
11	2862380	NM_023039 // ANKRA2 // ankyrin repeat, family A (RFXANK-like), 2 // 5q12-q13 //	ANKRA2	NM_023039	NM_023039 // GO:0008150 // biological_process // no biological data available /	NM_023039 // GO:0005624 // membrane fraction // inferred from electronic annotat	NM_023039 // GO:0005515 // protein binding // inferred from electronic annotatio	0.00257363	0.429851	0.0241768	0.959391	8.00327	7.95653	9.06767	9.02611	0.00303784	0.476455	-2.09884	0 down vs 10	24.519	1.11584	182.04	2.19129	20.2235	7.5398	1
38	3185643	NM_144488 // RGS3 // regulator of G-protein signaling 3 // 9q32 // 5998 /// NM_1	RGS3	NM_144488	NM_144488 // GO:0000188 // inactivation of MAPK activity // traceable author sta	NM_144488 // GO:0005634 // nucleus // inferred from electronic annotation /// N	NM_144488 // GO:0004871 // signal transducer activity // inferred from electroni	0.62391	0.106947	0.0242049	0.959391	7.24323	7.23894	7.21615	7.20744	0.58418	1.02207	1.02207	0 up vs 10	0.266886	3.06485	319.93	1.55107	1.7344	66.832	1
10	3455309	NM_002283 // KRT85 // keratin 85 // 12q13 // 3891 /// ENST00000257901 // KRT85 /	KRT85	NM_002283	NM_002283 // GO:0008544 // epidermis development // traceable author statement	NM_002283 // GO:0005882 // intermediate filament // inferred from electronic ann	NM_002283 // GO:0005198 // structural molecule activity // traceable author stat	0.746531	0.645865	0.0242494	0.959391	5.44644	5.44712	5.3952	5.38838	0.721689	1.04156	1.04156	0 up vs 10	0.11457	0.653023	196.57	2.27062	2.73442	22.6249	1
6	3828067	NM_024310 // PLEKHF1 // pleckstrin homology domain containing, family F (with FY	PLEKHF1	NM_024310	NM_024310 // GO:0006915 // apoptosis // inferred from electronic annotation ///	NM_024310 // GO:0005634 // nucleus // inferred from electronic annotation /// N	NM_024310 // GO:0008270 // zinc ion binding // inferred from electronic annotati	0.00861042	0.0361614	0.0242613	0.959391	8.26662	8.24789	8.94117	8.9579	0.00813264	0.611319	-1.63581	0 down vs 10	14.706	5.27778	125.684	2.85138	4.4768	6.2202	1
5	2423175	NM_001006605 // FAM69A // family with sequence similarity 69, member A // 1p22.1	FAM69A	NM_001006605	U66589 // GO:0006412 // translation // inferred from electronic annotation ///	NM_001006605 // GO:0016020 // membrane // inferred from electronic annotation /	U66589 // GO:0003735 // structural constituent of ribosome // inferred from elec	0.036117	0.130961	0.0243088	0.959391	7.70913	7.66759	7.21735	7.15597	0.0359782	1.42565	1.42565	0 up vs 10	7.2289	2.7296	155.773	3.14733	1.08654	18.4747	1
15	2806643	NM_004172 // SLC1A3 // solute carrier family 1 (glial high affinity glutamate tr	SLC1A3	NM_004172	NM_004172 // GO:0001504 // neurotransmitter uptake // traceable author statement	NM_004172 // GO:0005624 // membrane fraction // traceable author statement ///	NM_004172 // GO:0005313 // L-glutamate transmembrane transporter activity // tra	0.339542	0.000236675	0.0245241	0.965678	5.31955	5.35211	5.40035	5.42221	0.419749	0.952572	-1.04979	0 down vs 10	1.07618	36.6115	77.1389	1.96646	1.11526	34.27	1
13	3959350	NM_014349 // APOL3 // apolipoprotein L, 3 // 22q13.1 // 80833 /// NM_030644 // A	APOL3	NM_014349	NM_014349 // GO:0006869 // lipid transport // inferred from electronic annotatio	NM_014349 // GO:0005576 // extracellular region // inferred from electronic anno	NM_014349 // GO:0004871 // signal transducer activity // inferred from mutant ph	0.517234	0.00345465	0.0246598	0.96881	6.47572	6.54755	6.40937	6.4884	0.576737	1.04185	1.04185	0 up vs 10	0.473155	13.8566	185.553	2.05911	1.93235	22.5394	1
17	2319832	NM_198544 // APITD1 // apoptosis-inducing, TAF9-like domain 1 // 1p36.22 // 3787	APITD1	NM_198544	NM_001302 // GO:0007193 // G-protein signaling, adenylate cyclase inhibiting pat	NM_198544 // GO:0000775 // chromosome, centromeric region // inferred from elect	NM_198544 // GO:0003677 // DNA binding // inferred from electronic annotation /	0.911601	0.0281155	0.0249002	0.974019	7.08632	7.05865	7.09923	7.07332	0.903389	0.989882	-1.01022	0 down vs 10	0.0134062	5.91254	389.575	1.88844	4.34164	23.3688	1
27	2652675	NM_018098 // ECT2 // epithelial cell transforming sequence 2 oncogene // 3q26.1-	ECT2	NM_018098	NM_018098 // GO:0007242 // intracellular signaling cascade // inferred from elec	NM_018098 // GO:0005622 // intracellular // inferred from electronic annotation	NM_018098 // GO:0004871 // signal transducer activity // inferred from mutant ph	0.000746451	0.34701	0.0249094	0.974019	8.14092	8.14015	7.09505	7.09781	0.0009312	2.05956	2.05956	0 up vs 10	39.6721	1.37073	335.795	1.66878	15.5579	37.323	1
6	2894036	NM_003557 // PIP5K1A // phosphatidylinositol-4-phosphate 5-kinase, type I, alpha	PIP5K1A	NM_003557	NM_003557 // GO:0006650 // glycerophospholipid metabolic process // traceable au	NM_003557 // GO:0005575 // cellular_component // no biological data available /	NM_003557 // GO:0016301 // kinase activity // inferred from electronic annotatio	0.0255567	0.0239082	0.0249618	0.974019	4.68459	4.74273	4.37017	4.40421	0.0222844	1.26445	1.26445	0 up vs 10	8.71251	6.35	120.369	2.83361	0.906048	11.2712	1
9	2527580	NM_001557 // IL8RB // interleukin 8 receptor, beta // 2q35 // 3579 /// ENST00000	IL8RB	NM_001557	NM_001557 // GO:0006915 // apoptosis // inferred from electronic annotation ///	NM_001557 // GO:0005622 // intracellular // inferred from direct assay /// NM_0	NM_001557 // GO:0001584 // rhodopsin-like receptor activity // inferred from ele	0.00266071	0.0128974	0.0250833	0.97613	4.70593	4.70648	5.28529	5.28713	0.00318	0.668661	-1.49553	0 down vs 10	24.192	8.24664	55.0048	2.35352	1.14313	26.2164	1
8	3417703	NM_003725 // HSD17B6 // hydroxysteroid (17-beta) dehydrogenase 6 homolog (mouse)	HSD17B6	NM_003725	NM_003725 // GO:0006629 // lipid metabolic process // inferred from electronic a	NM_003725 // GO:0005622 // intracellular // non-traceable author statement ///	NM_003725 // GO:0004303 // estradiol 17-beta-dehydrogenase activity // inferred	0.274424	0.137686	0.0251291	0.97613	4.38251	4.35219	4.53028	4.50362	0.280491	0.900356	-1.11067	0 down vs 10	1.44629	2.64992	110.805	2.47185	2.13452	11.8831	1
2	3676913	NM_001048212 // CEMP1 // cementum protein 1 // 16p13.3 // 752014 /// ENST0000038	CEMP1	NM_001048212	---	NM_001048212 // GO:0005737 // cytoplasm // inferred from electronic annotation	---	0.147748	0.371629	0.025218	0.976257	6.09013	6.10569	6.44848	6.43445	0.192899	0.796223	-1.25593	0 down vs 10	2.75943	1.28785	421.011	6.91011	3.55186	0.78616	1
7	3636985	NM_021077 // NMB // neuromedin B // 15q22-qter // 4828 /// NM_205858 // NMB // n	NMB	NM_021077	NM_021077 // GO:0007165 // signal transduction // traceable author statement //	NM_021077 // GO:0005576 // extracellular region // inferred from electronic anno	NM_021077 // GO:0005179 // hormone activity // traceable author statement /// N	0.476262	0.117865	0.0252795	0.976257	6.45091	6.45897	6.56896	6.58643	0.460023	0.915441	-1.09237	0 down vs 10	0.577011	2.90134	34.4354	2.6214	2.81887	10.7951	1
4	3270224	NM_207426 // FOXI2 // forkhead box I2 // 10q26.2 // 399823 /// ENST00000388920 /	FOXI2	NM_207426	NM_207426 // GO:0006350 // transcription // inferred from electronic annotation	NM_207426 // GO:0005634 // nucleus // inferred from electronic annotation /// E	NM_207426 // GO:0003700 // transcription factor activity // inferred from electr	0.108397	0.214124	0.0253253	0.976257	7.13315	7.13598	7.34326	7.35875	0.102818	0.856922	-1.16697	0 down vs 10	3.55332	1.997	489.098	3.5767	2.57623	1.73607	1
4	3299578	NM_003956 // CH25H // cholesterol 25-hydroxylase // 10q23 // 9023 /// ENST000003	CH25H	NM_003956	NM_003956 // GO:0006629 // lipid metabolic process // traceable author statement	NM_003956 // GO:0005783 // endoplasmic reticulum // inferred from electronic ann	NM_003956 // GO:0001567 // cholesterol 25-hydroxylase activity // inferred from	0.715593	0.502772	0.0253588	0.976257	5.02229	5.01379	5.09344	5.06558	0.797993	0.964739	-1.03655	0 down vs 10	0.145958	0.935623	192.877	3.57541	2.26224	5.52015	1
28	3454576	NM_000617 // SLC11A2 // solute carrier family 11 (proton-coupled divalent metal	SLC11A2	NM_000617	NM_000617 // GO:0006810 // transport // inferred from electronic annotation ///	NM_000617 // GO:0005887 // integral to plasma membrane // traceable author state	NM_000617 // GO:0005215 // transporter activity // inferred from electronic anno	0.321238	0.29436	0.025716	0.98086	6.9145	6.9227	6.73853	6.73431	0.308062	1.13949	1.13949	0 up vs 10	1.16847	1.57532	189.551	1.64877	14.2614	42.1412	1
2	3836946	---		---	---	---	---	0.832716	0.0128187	0.0257309	0.98086	7.58124	7.6423	7.55069	7.59037	0.730537	1.03666	1.03666	0 up vs 10	0.0486658	8.26746	328.435	6.84857	2.34679	0.490262	1
3	2944025	NM_000367 // TPMT // thiopurine S-methyltransferase // 6p22.3 // 7172 /// ENST00	TPMT	NM_000367	NM_000367 // GO:0006139 // nucleobase, nucleoside, nucleotide and nucleic acid m	NM_000367 // GO:0005737 // cytoplasm // inferred from electronic annotation ///	NM_000367 // GO:0008119 // thiopurine S-methyltransferase activity // traceable	0.162765	0.705744	0.0257457	0.98086	8.48192	8.48609	7.96956	8.05739	0.247538	1.34603	1.34603	0 up vs 10	2.53056	0.55215	299.422	4.41881	4.08408	4.57198	1
11	3453712	NM_144593 // RHEBL1 // Ras homolog enriched in brain like 1 // 12q13.12 // 12126	RHEBL1	NM_144593	NM_144593 // GO:0007264 // small GTPase mediated signal transduction // inferred	NM_144593 // GO:0005622 // intracellular // inferred from electronic annotation	NM_144593 // GO:0000166 // nucleotide binding // inferred from electronic annota	0.0432305	0.0564186	0.0257549	0.98086	7.81965	7.7756	7.5712	7.56195	0.0789667	1.15961	1.15961	0 up vs 10	6.52523	4.27575	139.461	2.1686	2.54736	12.2541	1
16	3980614	NM_017711 // GDPD2 // glycerophosphodiester phosphodiesterase domain containing	GDPD2	NM_017711	NM_017711 // GO:0006071 // glycerol metabolic process // inferred from electroni	NM_017711 // GO:0005737 // cytoplasm // inferred from electronic annotation ///	NM_017711 // GO:0008889 // glycerophosphodiester phosphodiesterase activity // i	0.555346	0.48828	0.0258003	0.98086	4.64872	4.63336	4.74168	4.71907	0.599667	0.942324	-1.06121	0 down vs 10	0.38988	0.968948	109.142	1.91382	5.32599	29.9686	1
19	3381925	NM_173582 // PGM2L1 // phosphoglucomutase 2-like 1 // 11q13.4 // 283209 /// ENST	PGM2L1	NM_173582	NM_173582 // GO:0005975 // carbohydrate metabolic process // inferred from elect	---	NM_173582 // GO:0016740 // transferase activity // inferred from electronic anno	0.176662	0.038098	0.0258196	0.98086	4.66741	4.70304	4.81021	4.82111	0.268938	0.92142	-1.08528	0 down vs 10	2.34379	5.15261	90.0237	1.82013	2.04675	43.6141	1
13	2434746	NM_018379 // FAM63A // family with sequence similarity 63, member A // 1q21.2 //	FAM63A	NM_018379	---	---	NM_018379 // GO:0005515 // protein binding // inferred from physical interaction	0.210325	0.0162151	0.0261157	0.986676	6.62314	6.61851	6.52881	6.52918	0.248472	1.06388	1.06388	0 up vs 10	1.96707	7.49779	72.6913	2.04114	1.0562	20.0466	1
5	3945040	NM_003614 // GALR3 // galanin receptor 3 // 22q13.1 // 8484 /// ENST00000249041	GALR3	NM_003614	NM_003614 // GO:0007165 // signal transduction // inferred from electronic annot	NM_003614 // GO:0005886 // plasma membrane // traceable author statement /// NM	NM_003614 // GO:0001584 // rhodopsin-like receptor activity // inferred from ele	0.163232	0.158607	0.0261169	0.986676	7.71196	7.70187	7.90363	7.88561	0.193153	0.880419	-1.13582	0 down vs 10	2.52392	2.4313	57.72	3.09308	3.95513	2.20814	1
7	3974019	NM_004615 // TSPAN7 // tetraspanin 7 // Xp11.4 // 7102 /// ENST00000378482 // TS	TSPAN7	NM_004615	NM_004615 // GO:0006487 // protein amino acid N-linked glycosylation // traceabl	NM_004615 // GO:0005886 // plasma membrane // traceable author statement /// NM	---	0.367767	3.61069e-05	0.0261443	0.986676	5.49009	5.67656	5.6258	5.74893	0.635086	0.951071	-1.05145	0 down vs 10	0.948273	70.1622	63.391	2.60335	1.71823	14.2442	1
22	3777991	BC040542 // KIAA0802 // KIAA0802 // 18p11.22 // 23255 /// NM_015210 // KIAA0802	KIAA0802	BC040542	---	---	---	0.02496	0.197952	0.0262562	0.987845	5.67076	5.64734	5.92654	5.89693	0.0316307	0.841133	-1.18887	0 down vs 10	8.82044	2.10697	145.956	1.74583	2.10373	48.8663	1
11	3192693	NM_001807 // CEL // carboxyl ester lipase (bile salt-stimulated lipase) // 9q34.	CEL	NM_001807	NM_001807 // GO:0006641 // triacylglycerol metabolic process // inferred by cura	NM_001807 // GO:0005576 // extracellular region // not recorded /// NM_001807 /	NM_001807 // GO:0004771 // sterol esterase activity // not recorded /// NM_0018	0.0337233	0.220866	0.0263425	0.987845	5.89505	5.89181	6.24915	6.25832	0.0342177	0.775656	-1.28923	0 down vs 10	7.50912	1.95427	78.1435	2.16049	2.29077	24.0537	1
7	2408041	NM_016257 // HPCAL4 // hippocalcin like 4 // 1p34.2 // 51440 /// ENST00000372844	HPCAL4	NM_016257	NM_016257 // GO:0007417 // central nervous system development // traceable autho	NM_016257 // GO:0005622 // intracellular // inferred from direct assay /// ENST	NM_016257 // GO:0005246 // calcium channel regulator activity // inferred from e	0.339878	0.00759541	0.0263957	0.987845	5.9233	5.84342	5.81773	5.72872	0.320096	1.08275	1.08275	0 up vs 10	1.07456	10.2123	90.2688	2.59822	0.995918	13.1223	1
5	3830353	NM_001771 // CD22 // CD22 molecule // 19q13.1 // 933 /// ENST00000085219 // CD22	CD22	NM_001771	NM_001771 // GO:0006955 // immune response // traceable author statement /// NM	NM_001771 // GO:0005886 // plasma membrane // inferred from electronic annotatio	NM_001771 // GO:0005515 // protein binding // inferred from physical interaction	0.0285752	0.0457354	0.0264044	0.987845	8.26584	8.31462	7.77235	7.82685	0.0343756	1.40227	1.40227	0 up vs 10	8.21412	4.73064	221.213	3.08481	3.69274	4.81727	1
13	3192353	NM_032536 // NTNG2 // netrin G2 // 9q34 // 84628 /// ENST00000372178 // NTNG2 //	NTNG2	NM_032536	NM_032536 // GO:0007275 // multicellular organismal development // inferred from	NM_032536 // GO:0005578 // proteinaceous extracellular matrix // inferred from e	NM_032536 // GO:0003674 // molecular_function // no biological data available /	0.0830792	0.359606	0.0265183	0.989959	6.17302	6.15734	6.41227	6.40394	0.0850639	0.842881	-1.18641	0 down vs 10	4.31392	1.32745	108.249	2.03634	3.48275	17.831	1
8	2449922	NM_133326 // ATP6V1G3 // ATPase, H+ transporting, lysosomal 13kDa, V1 subunit G3	ATP6V1G3	NM_133326	NM_133326 // GO:0006811 // ion transport // inferred from electronic annotation	---	NM_133326 // GO:0015078 // hydrogen ion transmembrane transporter activity // in	0.26582	0.344099	0.0266302	0.990074	3.61425	3.60807	3.76964	3.76587	0.275784	0.896393	-1.11558	0 down vs 10	1.50525	1.381	111.998	2.44436	1.50713	17.8816	1
12	2386828	NM_080738 // EDARADD // EDAR-associated death domain // 1q43 // 128178 /// NM_14	EDARADD	NM_080738	NM_080738 // GO:0007165 // signal transduction // inferred from electronic annot	NM_080738 // GO:0005737 // cytoplasm // inferred from electronic annotation ///	NM_080738 // GO:0005515 // protein binding // inferred from sequence or structur	0.223947	0.000500023	0.0266362	0.990074	6.99154	6.96055	6.88579	6.85354	0.234909	1.07699	1.07699	0 up vs 10	1.83838	28.1148	94.8116	2.09106	0.891868	27.0083	1
2	3195238	NM_007327 // GRIN1 // glutamate receptor, ionotropic, N-methyl D-aspartate 1 //	GRIN1	NM_007327	NM_007327 // GO:0006811 // ion transport // inferred from electronic annotation	NM_007327 // GO:0005886 // plasma membrane // inferred from electronic annotatio	NM_007327 // GO:0000287 // magnesium ion binding // inferred from electronic ann	0.609461	0.164663	0.0267097	0.990671	5.61585	5.66497	5.74179	5.70247	0.882406	0.974345	-1.02633	0 down vs 10	0.290234	2.37495	176.56	6.73516	2.73075	1.20083	1
19	2448971	NM_015984 // UCHL5 // ubiquitin carboxyl-terminal hydrolase L5 // 1q32 // 51377	UCHL5	NM_015984	NM_015984 // GO:0006511 // ubiquitin-dependent protein catabolic process // infe	NM_015984 // GO:0005622 // intracellular // inferred from electronic annotation	NM_015984 // GO:0004221 // ubiquitin thiolesterase activity // inferred from ele	0.00986833	0.0153312	0.0269489	0.997398	8.72599	8.74872	8.39126	8.43442	0.0152308	1.24341	1.24341	0 up vs 10	13.8282	7.67596	571.178	1.81009	3.93808	21.1097	1
4	2832447	NM_018933 // PCDHB13 // protocadherin beta 13 // 5q31 // 56123 /// NM_018933 //	PCDHB13	NM_018933	NM_018933 // GO:0007155 // cell adhesion // inferred from electronic annotation	NM_018933 // GO:0005886 // plasma membrane // inferred from electronic annotatio	NM_018933 // GO:0005509 // calcium ion binding // inferred from electronic annot	0.295427	0.101798	0.0270128	0.997623	4.60692	4.68913	4.75181	4.77518	0.536831	0.9421	-1.06146	0 down vs 10	1.31337	3.14977	148.956	3.51367	0.879818	6.541	1
15	2799030	NM_001003841 // SLC6A19 // solute carrier family 6 (neutral amino acid transport	SLC6A19	NM_001003841	NM_001003841 // GO:0006836 // neurotransmitter transport // inferred from electr	NM_001003841 // GO:0005887 // integral to plasma membrane // inferred from elect	NM_001003841 // GO:0005328 // neurotransmitter:sodium symporter activity // infe	0.239844	0.197251	0.0271534	1	6.34211	6.34124	6.54237	6.51204	0.325502	0.888351	-1.12568	0 down vs 10	1.70188	2.112	146.812	1.93794	7.24468	20.492	1
31	3338293	NM_018043 // ANO1 // anoctamin 1, calcium activated chloride channel // 11q13.3	ANO1	NM_018043	---	NM_018043 // GO:0005737 // cytoplasm // inferred from electronic annotation ///	---	0.195236	0.33038	0.0272988	1	5.19935	5.19582	5.33028	5.30782	0.275428	0.925302	-1.08073	0 down vs 10	2.12441	1.43093	201.519	1.60094	4.00409	56.2209	1
14	2964092	NM_002042 // GABRR1 // gamma-aminobutyric acid (GABA) receptor, rho 1 // 6q14-q2	GABRR1	NM_002042	NM_002042 // GO:0006811 // ion transport // inferred from electronic annotation	NM_002042 // GO:0005886 // plasma membrane // inferred from electronic annotatio	NM_002042 // GO:0004890 // GABA-A receptor activity // traceable author statemen	0.526261	0.0916973	0.0274039	1	4.38105	4.36818	4.4558	4.46326	0.441879	0.93622	-1.06813	0 down vs 10	0.452348	3.33403	148.145	1.97777	2.39491	28.1619	1
6	3761661	NM_004123 // GIP // gastric inhibitory polypeptide // 17q21.3-q22 // 2695 /// EN	GIP	NM_004123	NM_004123 // GO:0007165 // signal transduction // traceable author statement //	NM_004123 // GO:0005576 // extracellular region // inferred from electronic anno	NM_004123 // GO:0005179 // hormone activity // traceable author statement /// E	0.134628	0.0204705	0.0274687	1	4.45704	4.43599	4.56633	4.5272	0.214425	0.938734	-1.06526	0 down vs 10	2.98781	6.79137	111.704	2.77388	0.393896	9.1336	1
14	2724338	NM_006859 // LIAS // lipoic acid synthetase // 4p14 // 11019 /// NM_194451 // LI	LIAS	NM_006859	NM_006859 // GO:0008152 // metabolic process // inferred from electronic annotat	NM_006859 // GO:0005739 // mitochondrion // inferred from electronic annotation	NM_006859 // GO:0003824 // catalytic activity // inferred from electronic annota	0.285079	0.479192	0.0274961	1	7.40509	7.39369	7.19741	7.20623	0.347428	1.13876	1.13876	0 up vs 10	1.37701	0.99042	222.264	1.97677	7.12363	24.0086	1
13	2470165	NM_021643 // TRIB2 // tribbles homolog 2 (Drosophila) // 2p25.1-p24.3 // 28951 /	TRIB2	NM_021643	NM_021643 // GO:0006468 // protein amino acid phosphorylation // inferred from s	NM_021643 // GO:0005737 // cytoplasm // inferred from sequence or structural sim	NM_021643 // GO:0000166 // nucleotide binding // inferred from sequence or struc	0.0420289	0.00661738	0.0276091	1	6.55715	6.47887	6.31678	6.2585	0.0634995	1.16503	1.16503	0 up vs 10	6.63266	10.7832	86.659	2.02367	1.53776	26.5113	1
17	3639031	NM_003981 // PRC1 // protein regulator of cytokinesis 1 // 15q26.1 // 9055 /// N	PRC1	NM_003981	NM_003981 // GO:0000022 // mitotic spindle elongation // traceable author statem	NM_003981 // GO:0005634 // nucleus // traceable author statement /// NM_003981	NM_003981 // GO:0005515 // protein binding // inferred from physical interaction	0.00207257	0.125038	0.0277278	1	9.44552	9.40323	8.71797	8.69251	0.00282104	1.63662	1.63662	0 up vs 10	26.7384	2.80436	155.182	1.86104	11.7946	13.6961	1
27	2524016	NM_152526 // PARD3B // par-3 partitioning defective 3 homolog B (C. elegans) //	PARD3B	NM_152526	NM_152526 // GO:0007049 // cell cycle // inferred from electronic annotation //	NM_152526 // GO:0005923 // tight junction // inferred from electronic annotation	NM_152526 // GO:0005515 // protein binding // inferred from electronic annotatio	0.439014	0.0739232	0.0277604	1	5.75789	5.73817	5.82996	5.81274	0.440935	0.949629	-1.05304	0 down vs 10	0.686664	3.7338	287.273	1.64903	3.35668	47.456	1
15	2670874	NM_020707 // HHATL // hedgehog acyltransferase-like // 3p22.1 // 57467 /// ENST0	HHATL	NM_020707	NM_020707 // GO:0060262 // negative regulation of N-terminal protein palmitoylat	NM_020707 // GO:0005783 // endoplasmic reticulum // inferred from sequence or st	NM_020707 // GO:0005515 // protein binding // inferred from sequence or structur	0.949372	0.042104	0.0278508	1	6.5034	6.50718	6.5092	6.5096	0.979627	0.99832	-1.00168	0 down vs 10	0.0043819	4.9186	177.121	1.93081	2.56901	18.8546	1
3	3416483	NM_031157 // HNRNPA1 // heterogeneous nuclear ribonucleoprotein A1 // 12q13.1 //	HNRNPA1	NM_031157	NM_031157 // GO:0000398 // nuclear mRNA splicing, via spliceosome // not recorde	NM_031157 // GO:0005634 // nucleus // inferred from electronic annotation /// N	NM_031157 // GO:0000166 // nucleotide binding // inferred from electronic annota	0.275748	0.0133465	0.0279139	1	9.7889	9.77128	9.88294	9.87787	0.238853	0.928781	-1.07668	0 down vs 10	1.43747	8.13104	2240.42	4.3027	1.581	0.70041	1
13	3674349	NM_001113525 // ZNF276 // zinc finger protein 276 // 16q24.3 // 92822 /// NM_152	ZNF276	NM_001113525	NM_001113525 // GO:0006350 // transcription // inferred from electronic annotati	NM_001113525 // GO:0005622 // intracellular // inferred from electronic annotati	NM_001113525 // GO:0003677 // DNA binding // inferred from electronic annotation	0.134335	0.0173482	0.027962	1	8.2755	8.26949	8.19215	8.20395	0.238358	1.04648	1.04648	0 up vs 10	2.99327	7.28741	116.911	2.01968	0.865968	12.5433	1
2	3475383	NM_002150 // HPD // 4-hydroxyphenylpyruvate dioxygenase // 12q24-qter // 3242 //	HPD	NM_002150	NM_002150 // GO:0006559 // L-phenylalanine catabolic process // inferred from el	NM_002150 // GO:0005783 // endoplasmic reticulum // inferred from electronic ann	NM_002150 // GO:0003868 // 4-hydroxyphenylpyruvate dioxygenase activity // infer	0.568888	0.512744	0.027997	1	6.06771	6.04739	6.25807	6.24337	0.572394	0.872979	-1.1455	0 down vs 10	0.363023	0.913313	29.3039	6.5935	4.46333	1.34182	1
12	3417201	NM_022465 // IKZF4 // IKAROS family zinc finger 4 (Eos) // 12q13 // 64375 /// EN	IKZF4	NM_022465	NM_022465 // GO:0006350 // transcription // inferred from electronic annotation	NM_022465 // GO:0005622 // intracellular // inferred from electronic annotation	NM_022465 // GO:0003700 // transcription factor activity // traceable author sta	0.0708928	0.597071	0.0280062	1	6.24201	6.25205	6.37494	6.37719	0.0943005	0.916912	-1.09062	0 down vs 10	4.80425	0.74153	67.3182	2.07424	1.08372	13.4409	1
3	2715440	NM_002938 // RNF4 // ring finger protein 4 // 4p16.3 // 6047 /// NM_003704 // C4	RNF4	NM_002938	NM_002938 // GO:0006350 // transcription // inferred from electronic annotation	NM_002938 // GO:0005634 // nucleus // traceable author statement /// NM_002938	NM_002938 // GO:0003700 // transcription factor activity // traceable author sta	0.6583	0.469551	0.0280279	1	8.8622	8.85177	8.81106	8.7981	0.655242	1.0379	1.0379	0 up vs 10	0.216265	1.01372	381.316	4.29687	2.54249	0.856298	1
21	3335465	NM_153253 // SIPA1 // signal-induced proliferation-associated gene 1 // 11q13 //	SIPA1	NM_153253	NM_153253 // GO:0007010 // cytoskeleton organization and biogenesis // non-trace	NM_153253 // GO:0005622 // intracellular // inferred from electronic annotation	NM_153253 // GO:0005096 // GTPase activator activity // traceable author stateme	0.250041	0.280737	0.0282419	1	8.6694	8.67583	8.48701	8.50183	0.286826	1.12818	1.12818	0 up vs 10	1.62111	1.63583	230.933	1.75142	10.0326	25.7736	1
27	3262715	NM_014978 // SORCS3 // sortilin-related VPS10 domain containing receptor 3 // 10	SORCS3	NM_014978	NM_014978 // GO:0007218 // neuropeptide signaling pathway // non-traceable autho	NM_014978 // GO:0016020 // membrane // non-traceable author statement /// NM_01	NM_014978 // GO:0008188 // neuropeptide receptor activity // non-traceable autho	0.352111	0.35442	0.0282979	1	4.91502	4.87145	5.05891	5.01974	0.355838	0.902318	-1.10826	0 down vs 10	1.01721	1.34504	154.414	1.64552	8.39389	51.0685	1
8	2528198	NM_003936 // CDK5R2 // cyclin-dependent kinase 5, regulatory subunit 2 (p39) //	CDK5R2	NM_003936	NM_003936 // GO:0000079 // regulation of cyclin-dependent protein kinase activit	NM_003936 // GO:0016533 // cyclin-dependent protein kinase 5 activator complex /	NM_003936 // GO:0016534 // cyclin-dependent protein kinase 5 activator activity	0.347502	0.108105	0.0284433	1	7.33007	7.32865	7.48373	7.46564	0.415645	0.909414	-1.09961	0 down vs 10	1.03844	3.04648	178.804	2.41311	6.66718	5.72982	1
30	4009604	NM_020922 // WNK3 // WNK lysine deficient protein kinase 3 // Xp11.23-p11.21 //	WNK3	NM_020922	NM_020922 // GO:0006468 // protein amino acid phosphorylation // inferred from s	---	NM_020922 // GO:0000166 // nucleotide binding // inferred from electronic annota	0.0776748	0.0691175	0.0286895	1	3.60016	3.57707	3.7121	3.70568	0.0570655	0.91471	-1.09324	0 down vs 10	4.51839	3.86424	40.5209	1.60418	1.0056	71.9886	1
12	2404122	NM_002379 // MATN1 // matrilin 1, cartilage matrix protein // 1p35 // 4146 /// E	MATN1	NM_002379	NM_002379 // GO:0006461 // protein complex assembly // traceable author statemen	NM_002379 // GO:0005578 // proteinaceous extracellular matrix // traceable autho	NM_002379 // GO:0005201 // extracellular matrix structural constituent // tracea	0.253971	0.445011	0.0286959	1	6.12537	6.0865	6.30957	6.29113	0.22618	0.86776	-1.15239	0 down vs 10	1.59125	1.07559	57.6676	2.06607	3.20228	26.368	1
16	3249738	NM_012207 // HNRNPH3 // heterogeneous nuclear ribonucleoprotein H3 (2H9) // 10q2	HNRNPH3	NM_012207	NM_012207 // GO:0000398 // nuclear mRNA splicing, via spliceosome // non-traceab	NM_012207 // GO:0005634 // nucleus // traceable author statement /// NM_012207	NM_012207 // GO:0000166 // nucleotide binding // inferred from electronic annota	0.195638	0.524767	0.028781	1	9.49767	9.48828	9.25189	9.29529	0.313447	1.14313	1.14313	0 up vs 10	2.12	0.887043	595.523	1.88458	16.8503	12.1755	1
8	2899756	NM_021064 // HIST1H2AG // histone cluster 1, H2ag // 6p22.1 // 8969 /// ENST0000	HIST1H2AG	NM_021064	NM_021064 // GO:0006334 // nucleosome assembly // inferred from electronic annot	NM_021064 // GO:0000786 // nucleosome // inferred from electronic annotation //	NM_021064 // GO:0003677 // DNA binding // inferred from electronic annotation /	0.871239	0.2512	0.028789	1	7.54198	7.5251	7.55418	7.52581	0.992759	0.999509	-1.00049	0 down vs 10	0.0286107	1.78081	141.653	2.40737	0.368253	23.7338	1
13	3862785	NM_198476 // C19orf54 // chromosome 19 open reading frame 54 // 19q13.2 // 28432	C19orf54	NM_198476	---	---	---	0.00217998	0.00131749	0.0288144	1	7.88285	7.84508	8.06809	8.03649	0.00224316	0.875751	-1.14188	0 down vs 10	26.206	19.8314	115.524	2.01022	0.343292	17.8495	1
11	3861130	AY026504 // WDR87 // WD repeat domain 87 // 19q13.13 // 83889 /// ENST0000030386	WDR87	AY026504	---	---	AY026504 // GO:0005488 // binding // inferred from electronic annotation /// EN	0.247613	0.593238	0.0289026	1	4.61942	4.60844	4.73638	4.72713	0.257663	0.921019	-1.08575	0 down vs 10	1.63989	0.748776	171.756	2.12708	1.49572	18.405	1
10	3221646	NM_017443 // POLE3 // polymerase (DNA directed), epsilon 3 (p17 subunit) // 9q33	POLE3	NM_017443	NM_017443 // GO:0006260 // DNA replication // traceable author statement /// EN	NM_017443 // GO:0005622 // intracellular // inferred from electronic annotation	NM_017443 // GO:0003887 // DNA-directed DNA polymerase activity // traceable aut	0.0179372	0.141447	0.0289374	1	7.90362	7.8992	8.15949	8.17423	0.0156189	0.826431	-1.21002	0 down vs 10	10.4252	2.60754	322.787	2.20174	0.956311	17.7303	1
9	2672190	NM_024512 // LRRC2 // leucine rich repeat containing 2 // 3p21.31 // 79442 /// N	LRRC2	NM_024512	---	---	NM_024512 // GO:0005515 // protein binding // inferred from electronic annotatio	0.301174	0.275897	0.0291438	1	4.55264	4.53197	4.38979	4.33809	0.242678	1.14383	1.14383	0 up vs 10	1.27947	1.65823	124.193	2.28945	2.78953	16.0509	1
13	2713555	NM_014687 // KIAA0226 // KIAA0226 // 3q29 // 9711 /// ENST00000273582 // KIAA022	KIAA0226	NM_014687	---	---	---	0.056114	0.230732	0.0292473	1	9.56175	9.57067	9.40167	9.39476	0.0466677	1.12968	1.12968	0 up vs 10	5.58006	1.89467	375.45	2.00552	2.96087	7.25911	1
3	3451708	NM_002822 // TWF1 // twinfilin, actin-binding protein, homolog 1 (Drosophila) //	TWF1	NM_002822	NM_002822 // GO:0006468 // protein amino acid phosphorylation // inferred from d	NM_002822 // GO:0005622 // intracellular // inferred from electronic annotation	NM_002822 // GO:0003779 // actin binding // inferred from electronic annotation	0.0224229	0.0381732	0.0293137	1	7.93986	7.94007	8.16006	8.16091	0.0257366	0.858066	-1.16541	0 down vs 10	9.32134	5.14793	398.333	4.23289	0.593289	1.57828	1
9	2714729	NM_020894 // KIAA1530 // KIAA1530 // 4p16.3 // 57654 /// ENST00000389851 // KIAA	KIAA1530	NM_020894	---	---	---	0.142191	0.110673	0.0295809	1	7.34264	7.35243	7.22416	7.21654	0.111602	1.09877	1.09877	0 up vs 10	2.85256	3.00668	118.083	2.28308	0.944377	11.2558	1
24	2380055	NM_016121 // KCTD3 // potassium channel tetramerisation domain containing 3 // 1	KCTD3	NM_016121	NM_016121 // GO:0006813 // potassium ion transport // inferred from electronic a	NM_016121 // GO:0008076 // voltage-gated potassium channel complex // inferred f	NM_016121 // GO:0005249 // voltage-gated potassium channel activity // inferred	0.117288	0.15687	0.0296443	1	7.13833	7.14824	6.88802	6.90392	0.136774	1.18454	1.18454	0 up vs 10	3.34215	2.44798	134.243	1.68334	9.01477	34.4376	1
2	3157639	AY358690 // UNQ601 // LPPA601 // 8q24.3 // 100130834	UNQ601	AY358690	---	---	---	0.000575946	0.281332	0.0296533	1	5.4299	5.40025	5.90245	5.90176	0.000514436	0.706366	-1.4157	0 down vs 10	43.7213	1.63311	96.5305	6.4225	0.312938	0.979245	1
13	3871662	NM_145007 // NLRP11 // NLR family, pyrin domain containing 11 // 19q13.42 // 204	NLRP11	NM_145007	---	---	NM_145007 // GO:0000166 // nucleotide binding // inferred from electronic annota	0.0328532	0.464713	0.0299981	1	3.68356	3.65552	4.13561	4.10399	0.038807	0.732818	-1.3646	0 down vs 10	7.6177	1.02561	35.5277	1.99751	3.52973	35.5668	1
24	2777487	NM_001015045 // FAM13A1 // family with sequence similarity 13, member A1 // 4q22	FAM13A1	NM_001015045	NM_001015045 // GO:0007165 // signal transduction // inferred from electronic an	NM_001015045 // GO:0005622 // intracellular // inferred from electronic annotati	---	0.135901	0.0265759	0.0301274	1	5.71426	5.79698	5.41209	5.47685	0.129748	1.24845	1.24845	0 up vs 10	2.96432	6.0619	52.0557	1.68011	5.41625	94.1746	1
8	3727583	NM_002126 // HLF // hepatic leukemia factor // 17q22 // 3131 /// ENST00000226067	HLF	NM_002126	NM_002126 // GO:0006350 // transcription // inferred from electronic annotation	NM_002126 // GO:0005634 // nucleus // traceable author statement /// ENST000002	NM_002126 // GO:0003690 // double-stranded DNA binding // traceable author state	0.00875525	0.0139645	0.0301895	1	5.56423	5.60718	5.88476	5.89471	0.0164554	0.819308	-1.22054	0 down vs 10	14.5965	7.98016	77.112	2.3848	0.702528	16.8324	1
11	3946095	NM_004810 // GRAP2 // GRB2-related adaptor protein 2 // 22q13.2 // 9402 /// ENST	GRAP2	NM_004810	NM_004810 // GO:0007265 // Ras protein signal transduction // traceable author s	NM_004810 // GO:0005737 // cytoplasm // traceable author statement /// NM_00481	NM_004810 // GO:0005070 // SH3/SH2 adaptor activity // traceable author statemen	0.00237652	0.00263281	0.0303401	1	7.31033	7.31199	6.65311	6.65671	0.00291819	1.57492	1.57492	0 up vs 10	25.3171	15.3514	48.1398	2.10955	3.18717	17.6652	1
4	3007829	NM_003508 // FZD9 // frizzled homolog 9 (Drosophila) // 7q11.23 // 8326 /// ENST	FZD9	NM_003508	NM_003508 // GO:0007186 // G-protein coupled receptor protein signaling pathway	NM_003508 // GO:0005886 // plasma membrane // traceable author statement /// NM	NM_003508 // GO:0004872 // receptor activity // inferred from electronic annotat	0.410755	0.157951	0.0303841	1	7.68897	7.68265	7.81887	7.81517	0.41891	0.912237	-1.09621	0 down vs 10	0.781316	2.43757	908.816	3.39929	3.57605	2.17424	1
11	3823681	NM_016270 // KLF2 // Kruppel-like factor 2 (lung) // 19p13.13-p13.11 // 10365 //	KLF2	NM_016270	NM_016270 // GO:0006355 // regulation of transcription, DNA-dependent // inferre	NM_016270 // GO:0005622 // intracellular // inferred from electronic annotation	NM_016270 // GO:0003700 // transcription factor activity // non-traceable author	0.444966	0.394269	0.030522	1	7.93628	7.93264	7.81233	7.81462	0.48224	1.08524	1.08524	0 up vs 10	0.668054	1.21734	240.573	2.10739	3.62681	20.9229	1
35	2666904	NM_003615 // SLC4A7 // solute carrier family 4, sodium bicarbonate cotransporter	SLC4A7	NM_003615	NM_003615 // GO:0006814 // sodium ion transport // inferred from electronic anno	NM_003615 // GO:0016020 // membrane // inferred from electronic annotation ///	NM_003615 // GO:0005215 // transporter activity // inferred from electronic anno	0.0614675	0.15811	0.0305249	1	7.78156	7.80405	7.48559	7.512	0.0720925	1.22438	1.22438	0 up vs 10	5.26993	2.43605	179.405	1.5426	11.1388	53.2768	1
10	3442812	NM_153449 // SLC2A14 // solute carrier family 2 (facilitated glucose transporter	SLC2A14	NM_153449	NM_153449 // GO:0007275 // multicellular organismal development // inferred from	NM_153449 // GO:0016020 // membrane // inferred from electronic annotation ///	NM_153449 // GO:0005215 // transporter activity // inferred from electronic anno	0.0521653	0.728051	0.0305791	1	5.94289	5.93861	5.7353	5.73005	0.0582084	1.15553	1.15553	0 up vs 10	5.83576	0.516235	355.595	2.18016	0.856426	23.2802	1
13	3551935	NM_024515 // WDR25 // WD repeat domain 25 // 14q32.2 // 79446 /// ENST0000040231	WDR25	NM_024515	---	---	---	0.0808317	0.00354006	0.0307766	1	7.34911	7.31421	7.46474	7.43257	0.0844417	0.921233	-1.0855	0 down vs 10	4.39668	13.7288	231.861	1.98941	1.18085	12.0535	1
11	3278057	NM_031455 // CCDC3 // coiled-coil domain containing 3 // 10p13 // 83643 /// ENST	CCDC3	NM_031455	---	NM_031455 // GO:0005783 // endoplasmic reticulum // inferred from direct assay	---	0.493485	0.699675	0.030875	1	4.42665	4.40759	4.52058	4.49719	0.528286	0.939779	-1.06408	0 down vs 10	0.531386	0.562059	76.8897	2.10322	2.22919	24.5787	1
13	2497028	NM_003854 // IL1RL2 // interleukin 1 receptor-like 2 // 2q12 // 8808 /// ENST000	IL1RL2	NM_003854	NM_003854 // GO:0006968 // cellular defense response // traceable author stateme	NM_003854 // GO:0005887 // integral to plasma membrane // traceable author state	NM_003854 // GO:0004888 // transmembrane receptor activity // inferred from elec	0.509031	0.080744	0.0308808	1	4.78076	4.77495	4.86497	4.83967	0.622236	0.956125	-1.04589	0 down vs 10	0.492683	3.56673	175.416	1.98835	2.7383	24.6003	1
19	2740896	NM_004784 // NDST3 // N-deacetylase/N-sulfotransferase (heparan glucosaminyl) 3	NDST3	NM_004784	---	NM_004784 // GO:0000139 // Golgi membrane // inferred from electronic annotation	NM_004784 // GO:0008146 // sulfotransferase activity // inferred from electronic	0.788067	0.0177064	0.0309507	1	4.16673	4.15666	4.18591	4.1788	0.765357	0.98477	-1.01547	0 down vs 10	0.0790241	7.22469	184.337	1.77741	1.35562	35.2185	1
8	4027749	NM_171998 // RAB39B // RAB39B, member RAS oncogene family // Xq28 // 116442 ///	RAB39B	NM_171998	NM_171998 // GO:0007264 // small GTPase mediated signal transduction // inferred	NM_171998 // GO:0005622 // intracellular // inferred from direct assay /// NM_1	NM_171998 // GO:0000166 // nucleotide binding // inferred from electronic annota	0.113892	0.165994	0.0310609	1	7.56466	7.53183	7.85927	7.86824	0.0884128	0.79201	-1.26261	0 down vs 10	3.42011	2.36292	50.8632	2.37127	1.71159	24.9091	1
4	3766499	NM_022579 // CSHL1 // chorionic somatomammotropin hormone-like 1 // 17q24.2 // 1	CSHL1	NM_022579	NM_022579 // GO:0008150 // biological_process // no biological data available /	NM_022579 // GO:0005576 // extracellular region // inferred from electronic anno	NM_022579 // GO:0005179 // hormone activity // inferred from electronic annotati	0.0508012	0.00947389	0.0311855	1	6.59771	6.61786	6.81163	6.81016	0.0797768	0.875213	-1.14258	0 down vs 10	5.93026	9.34979	435.275	3.37406	1.57927	1.75915	1
20	2333107	NM_005373 // MPL // myeloproliferative leukemia virus oncogene // 1p34 // 4352 /	MPL	NM_005373	NM_005373 // GO:0007166 // cell surface receptor linked signal transduction // t	NM_005373 // GO:0005887 // integral to plasma membrane // traceable author state	NM_005373 // GO:0004896 // hematopoietin/interferon-class (D200-domain) cytokine	0.225389	0.0512954	0.0313068	1	5.89258	5.91528	6.02685	6.01707	0.362381	0.931875	-1.07311	0 down vs 10	1.82543	4.47821	252.789	1.75073	3.66175	30.7465	1
19	2346934	NM_007358 // MTF2 // metal response element binding transcription factor 2 // 1p	MTF2	NM_007358	---	NM_007358 // GO:0005634 // nucleus // inferred from electronic annotation /// E	NM_007358 // GO:0003676 // nucleic acid binding // inferred from electronic anno	0.290206	0.557561	0.0315046	1	9.65954	9.6566	9.53907	9.54638	0.346634	1.07939	1.07939	0 up vs 10	1.34505	0.818592	962.488	1.7732	17.531	6.31459	1
4	2865745	AF258587 // LOC645261 // PP565 // 5q14.3 // 645261	LOC645261	AF258587	---	---	---	0.487755	0.697426	0.0315061	1	4.63588	4.58046	4.4671	4.4482	0.59748	1.09601	1.09601	0 up vs 10	0.546233	0.565746	92.4836	3.36416	4.17653	4.49523	1
4	2948024	NR_002139 // HCG4 // HLA complex group 4 // 6p21.3 // 54435	HCG4	NR_002139	---	---	---	0.669298	0.0998006	0.0315212	1	6.30556	6.31533	6.23422	6.23111	0.628327	1.06012	1.06012	0 up vs 10	0.201463	3.18424	383.271	3.3637	1.81696	5.0051	1
7	2648305	NM_002563 // P2RY1 // purinergic receptor P2Y, G-protein coupled, 1 // 3q25.2 //	P2RY1	NM_002563	NM_002563 // GO:0007200 // G-protein signaling, coupled to IP3 second messenger	NM_002563 // GO:0005886 // plasma membrane // inferred from electronic annotatio	NM_002563 // GO:0001584 // rhodopsin-like receptor activity // inferred from ele	0.00651651	0.00208456	0.0316144	1	7.05058	6.98821	6.73526	6.67171	0.00763605	1.24531	1.24531	0 up vs 10	16.6304	16.7486	72.6032	2.50131	0.624862	12.0561	1
8	2924492	NM_012259 // HEY2 // hairy/enhancer-of-split related with YRPW motif 2 // 6q21 /	HEY2	NM_012259	NM_012259 // GO:0006355 // regulation of transcription, DNA-dependent // inferre	NM_012259 // GO:0005634 // nucleus // inferred from electronic annotation /// E	NM_012259 // GO:0003677 // DNA binding // inferred from electronic annotation /	0.0521031	0.0157529	0.0317224	1	5.49448	5.50837	5.15673	5.20622	0.0827073	1.23298	1.23298	0 up vs 10	5.83999	7.58929	147.803	2.36125	2.31893	14.1516	1
3	3720383	NM_003673 // TCAP // titin-cap (telethonin) // 17q12 // 8557 /// ENST00000309889	TCAP	NM_003673	NM_003673 // GO:0006461 // protein complex assembly // traceable author statemen	NM_003673 // GO:0005737 // cytoplasm // inferred from electronic annotation ///	NM_003673 // GO:0005515 // protein binding // inferred from physical interaction	0.922386	0.660148	0.0317804	1	6.51878	6.48074	6.53858	6.53121	0.811557	0.965624	-1.0356	0 down vs 10	0.0103222	0.628279	703.452	4.11835	6.37479	1.07272	1
5	4006132	NR_002191 // PPP1R2P9 // protein phosphatase 1, regulatory (inhibitor) subunit 2	PPP1R2P9	NR_002191	NR_002191 // GO:0006470 // protein amino acid dephosphorylation // non-traceable	NR_002191 // GO:0005575 // cellular_component // no biological data available /	NR_002191 // GO:0004864 // protein phosphatase inhibitor activity // non-traceab	0.638452	0.063229	0.0318909	1	5.78313	5.75058	5.84053	5.80166	0.686679	0.965214	-1.03604	0 down vs 10	0.244654	4.04144	265.666	2.94255	1.15436	7.00062	1
6	2599766	NM_152389 // CCDC108 // coiled-coil domain containing 108 // 2q35 // 255101 ///	CCDC108	NM_152389	---	NM_152389 // GO:0016020 // membrane // inferred from electronic annotation ///	NM_152389 // GO:0005198 // structural molecule activity // inferred from electro	0.148603	0.547299	0.0318926	1	4.71943	4.71351	4.51649	4.51663	0.172879	1.14621	1.14621	0 up vs 10	2.74553	0.839538	266.958	2.68075	1.66841	8.09181	1
27	4000839	NM_175859 // CTPS2 // CTP synthase II // Xp22 // 56474 /// NM_019857 // CTPS2 //	CTPS2	NM_175859	NM_175859 // GO:0006221 // pyrimidine nucleotide biosynthetic process // inferre	---	NM_175859 // GO:0003883 // CTP synthase activity // traceable author statement	0.691516	0.391051	0.0320613	1	8.17602	8.14052	8.10962	8.08153	0.733967	1.04174	1.04174	0 up vs 10	0.173493	1.22706	142.666	1.6225	14.256	37.5416	1
24	3846860	NM_032108 // SEMA6B // sema domain, transmembrane domain (TM), and cytoplasmic d	SEMA6B	NM_032108	NM_032108 // GO:0007275 // multicellular organismal development // inferred from	NM_032108 // GO:0016020 // membrane // inferred from electronic annotation ///	NM_032108 // GO:0004872 // receptor activity // inferred from electronic annotat	0.0331258	0.109623	0.0325464	1	6.42075	6.41272	6.70009	6.68774	0.0401828	0.826439	-1.21001	0 down vs 10	7.58327	3.0228	196.301	1.6646	4.59339	37.0965	1
7	3357279	NM_052875 // VPS26B // vacuolar protein sorting 26 homolog B (S. pombe) // 11q25	VPS26B	NM_052875	NM_052875 // GO:0007034 // vacuolar transport // inferred from electronic annota	NM_052875 // GO:0005737 // cytoplasm // inferred from electronic annotation ///	NM_052875 // GO:0005515 // protein binding // inferred from sequence or structur	0.233756	0.16062	0.0325983	1	6.9294	6.89431	6.77437	6.78151	0.389775	1.08133	1.08133	0 up vs 10	1.75256	2.41226	77.1729	2.48483	1.89502	9.11923	1
20	3008108	NM_002314 // LIMK1 // LIM domain kinase 1 // 7q11.23 // 3984 /// ENST00000336180	LIMK1	NM_002314	NM_002314 // GO:0006468 // protein amino acid phosphorylation // inferred from e	NM_002314 // GO:0005634 // nucleus // inferred from electronic annotation /// N	NM_002314 // GO:0000166 // nucleotide binding // inferred from electronic annota	0.36066	0.0421659	0.0325996	1	8.72216	8.73432	8.61358	8.62954	0.393654	1.07534	1.07534	0 up vs 10	0.978973	4.91522	144.482	1.74146	8.52958	16.0975	1
4	3334484	NM_004451 // ESRRA // estrogen-related receptor alpha // 11q13 // 2101 /// ENST0	ESRRA	NM_004451	NM_004451 // GO:0006350 // transcription // inferred from electronic annotation	NM_004451 // GO:0005634 // nucleus // inferred from electronic annotation /// N	NM_004451 // GO:0003700 // transcription factor activity // inferred from electr	0.549843	0.787344	0.0326261	1	8.40323	8.39787	8.33686	8.35613	0.714745	1.02935	1.02935	0 up vs 10	0.401186	0.423709	495.125	3.33038	1.20693	3.27545	1
10	2341565	NM_004768 // SFRS11 // splicing factor, arginine/serine-rich 11 // 1p31 // 9295	SFRS11	NM_004768	NM_004768 // GO:0000398 // nuclear mRNA splicing, via spliceosome // not recorde	NM_004768 // GO:0005634 // nucleus // traceable author statement /// ENST000003	NM_004768 // GO:0000166 // nucleotide binding // inferred from electronic annota	0.223385	0.0127774	0.03263	1	10.0492	10.0722	9.92558	9.93867	0.207928	1.09696	1.09696	0 up vs 10	1.84347	8.27845	609.174	2.1547	4.5501	4.9191	1
33	3996467	NM_017514 // PLXNA3 // plexin A3 // Xq28 // 55558 /// ENST00000369682 // PLXNA3	PLXNA3	NM_017514	NM_017514 // GO:0007165 // signal transduction // inferred from electronic annot	NM_017514 // GO:0005622 // intracellular // inferred from electronic annotation	NM_017514 // GO:0004888 // transmembrane receptor activity // non-traceable auth	0.202939	0.448288	0.0327331	1	7.57343	7.56427	7.6918	7.67625	0.241036	0.925313	-1.08071	0 down vs 10	2.04199	1.0671	160.415	1.55015	7.00887	31.0166	1
9	2806231	NM_018321 // BXDC2 // brix domain containing 2 // 5p13.2 // 55299 /// ENST000003	BXDC2	NM_018321	NM_018321 // GO:0042254 // ribosome biogenesis // inferred from electronic annot	NM_018321 // GO:0005634 // nucleus // inferred from electronic annotation /// E	NM_018321 // GO:0003674 // molecular_function // no biological data available /	0.0864187	0.185457	0.0327623	1	9.22646	9.20992	8.98241	9.01461	0.165746	1.14497	1.14497	0 up vs 10	4.19644	2.2002	378.519	2.23928	3.27625	9.35723	1
4	3711752	NM_178571 // TBC1D26 // TBC1 domain family, member 26 // 17p11.2 // 353149 /// N	TBC1D26	NM_178571	NM_178571 // GO:0032313 // regulation of Rab GTPase activity // inferred from el	NM_178571 // GO:0005622 // intracellular // inferred from electronic annotation	NM_178571 // GO:0005096 // GTPase activator activity // inferred from electronic	0.0818061	0.407658	0.0329375	1	3.86004	3.84867	4.12616	4.11091	0.0950203	0.833794	-1.19934	0 down vs 10	4.36041	1.17791	91.1682	3.32121	0.912915	6.40463	1
5	2454343	NM_183059 // RD3 // retinal degeneration 3 // 1q32.3 // 343035 /// ENST000003670	RD3	NM_183059	NM_183059 // GO:0007601 // visual perception // inferred from electronic annotat	---	---	0.198079	0.156591	0.032971	1	5.56113	5.53062	5.77241	5.75671	0.186842	0.85495	-1.16966	0 down vs 10	2.09346	2.45069	219.143	2.91752	1.90571	6.71325	1
8	3907259	NM_014477 // C20orf10 // chromosome 20 open reading frame 10 // 20q12-q13.12 //	C20orf10	NM_014477	NM_014477 // GO:0007242 // intracellular signaling cascade // non-traceable auth	---	NM_014477 // GO:0003674 // molecular_function // no biological data available /	0.499895	0.17077	0.0330243	1	5.68946	5.71488	5.77809	5.7694	0.685771	0.962915	-1.03851	0 down vs 10	0.515152	2.32077	190.73	2.3421	1.83355	13.9721	1
15	3821159	NM_022737 // LPPR2 // lipid phosphate phosphatase-related protein type 2 // 19p1	LPPR2	NM_022737	---	---	---	0.467299	0.671421	0.0330808	1	7.2011	7.19476	7.30601	7.28746	0.533957	0.937768	-1.06636	0 down vs 10	0.601967	0.609072	165.749	1.88214	7.11445	16.1907	1
19	3364306	NM_017508 // SOX6 // SRY (sex determining region Y)-box 6 // 11p15.3 // 55553 //	SOX6	NM_017508	NM_017508 // GO:0006325 // establishment or maintenance of chromatin architectur	NM_017508 // GO:0005634 // nucleus // non-traceable author statement /// NM_033	NM_017508 // GO:0003700 // transcription factor activity // non-traceable author	0.0200106	0.194716	0.0331281	1	5.21101	5.19991	5.49807	5.47009	0.0293428	0.829221	-1.20595	0 down vs 10	9.87375	2.13037	45.03	1.76124	1.87872	45.5755	1
11	3125001	NM_152271 // LONRF1 // LON peptidase N-terminal domain and ring finger 1 // 8p23	LONRF1	NM_152271	NM_152271 // GO:0006510 // ATP-dependent proteolysis // inferred from electronic	---	NM_152271 // GO:0004176 // ATP-dependent peptidase activity // inferred from ele	0.526842	0.419246	0.033181	1	7.81007	7.79523	7.57021	7.57986	0.582877	1.161	1.161	0 up vs 10	0.451032	1.14502	289.635	2.07711	22.3694	18.8185	1
35	3222170	NM_002160 // TNC // tenascin C // 9q33 // 3371 /// ENST00000350763 // TNC // ten	TNC	NM_002160	NM_002160 // GO:0007155 // cell adhesion // traceable author statement /// NM_0	NM_002160 // GO:0005576 // extracellular region // inferred from electronic anno	NM_002160 // GO:0005102 // receptor binding // inferred from electronic annotati	0.027702	0.0760727	0.0333678	1	5.42191	5.37341	5.76475	5.69138	0.0418255	0.802196	-1.24658	0 down vs 10	8.35074	3.67902	55.1991	1.52875	4.19461	119.793	1
29	3458735	NM_001122772 // CENTG1 // centaurin, gamma 1 // 12q14.1 // 116986 /// NM_014770	CENTG1	NM_001122772	NM_001122772 // GO:0007165 // signal transduction // inferred from sequence or s	NM_001122772 // GO:0005622 // intracellular // inferred from electronic annotati	NM_001122772 // GO:0000166 // nucleotide binding // inferred from electronic ann	0.773672	0.0365685	0.0334494	1	7.48888	7.50826	7.46816	7.47433	0.652187	1.0238	1.0238	0 up vs 10	0.090519	5.25075	121.05	1.58936	3.42529	33.7355	1
8	3984445	NM_022144 // TNMD // tenomodulin // Xq21.33-q23 // 64102 /// ENST00000373031 //	TNMD	NM_022144	---	NM_022144 // GO:0016020 // membrane // inferred from electronic annotation ///	---	0.567366	0.790811	0.0334968	1	4.22457	4.23373	4.34327	4.33939	0.622896	0.92938	-1.07599	0 down vs 10	0.365974	0.418391	317.383	2.33533	5.98605	10.8054	1
14	3686750	NM_024816 // RABEP2 // rabaptin, RAB GTPase binding effector protein 2 // 16p11.	RABEP2	NM_024816	NM_024816 // GO:0006897 // endocytosis // inferred from electronic annotation /	NM_024816 // GO:0005737 // cytoplasm // inferred from electronic annotation ///	NM_024816 // GO:0005096 // GTPase activator activity // inferred from electronic	0.206619	0.127848	0.033506	1	8.43933	8.40753	8.35195	8.34524	0.369023	1.04412	1.04412	0 up vs 10	2.00417	2.76832	247.178	1.91781	2.86208	7.26809	1
11	3133479	NM_030954 // RNF170 // ring finger protein 170 // 8p11.21 // 81790 /// ENST00000	RNF170	NM_030954	---	NM_030954 // GO:0016020 // membrane // inferred from electronic annotation ///	NM_030954 // GO:0005515 // protein binding // inferred from electronic annotatio	0.352649	0.348713	0.0335108	1	7.12854	7.1489	6.97653	7.00851	0.405116	1.10221	1.10221	0 up vs 10	1.01476	1.36477	183.492	2.07352	3.4748	21.6234	1
22	3592755	NM_153618 // SEMA6D // sema domain, transmembrane domain (TM), and cytoplasmic d	SEMA6D	NM_153618	NM_153618 // GO:0007275 // multicellular organismal development // inferred from	NM_153618 // GO:0005737 // cytoplasm // inferred from electronic annotation ///	NM_153618 // GO:0004872 // receptor activity // inferred from electronic annotat	0.290607	0.396802	0.033528	1	4.49394	4.47482	4.60993	4.59194	0.303224	0.922024	-1.08457	0 down vs 10	1.34259	1.20976	57.6162	1.69384	2.53281	54.8329	1
22	3848907	NM_198471 // KANK3 // KN motif and ankyrin repeat domains 3 // 19p13.2 // 256949	KANK3	NM_198471	---	---	---	0.0724594	0.252568	0.033559	1	6.61333	6.60308	7.0649	7.03517	0.0919787	0.741188	-1.34919	0 down vs 10	4.735	1.77363	143.664	1.69364	16.2868	36.6497	1
17	3942766	NM_001002837 // PIB5PA // phosphatidylinositol (4,5) bisphosphate 5-phosphatase,	PIB5PA	NM_001002837	---	NM_001002837 // GO:0001726 // ruffle // inferred from direct assay /// NM_00100	NM_001002837 // GO:0004437 // inositol or phosphatidylinositol phosphatase activ	0.174308	0.380312	0.0336635	1	6.07058	6.04815	6.3132	6.29664	0.17969	0.841776	-1.18796	0 down vs 10	2.37394	1.26021	114.243	1.81112	7.53431	26.8546	1
2	3948936	---		---	---	---	---	0.0317974	0.116946	0.0336976	1	6.17622	6.10744	6.53681	6.5066	0.025078	0.7583	-1.31874	0 down vs 10	7.75478	2.91431	143.214	6.0498	0.601315	1.673	1
9	2515471	NM_178120 // DLX1 // distal-less homeobox 1 // 2q32 // 1745 /// NM_001038493 //	DLX1	NM_178120	NM_178120 // GO:0006355 // regulation of transcription, DNA-dependent // inferre	NM_178120 // GO:0005634 // nucleus // non-traceable author statement /// NM_001	NM_178120 // GO:0003677 // DNA binding // inferred from electronic annotation /	0.0592	0.0584763	0.0337262	1	6.18558	6.18052	6.41437	6.38937	0.0873794	0.865229	-1.15576	0 down vs 10	5.39663	4.20117	246.83	2.22682	2.07521	10.0955	1
11	2901879	NM_001109938 // C6orf136 // chromosome 6 open reading frame 136 // 6p21.33 // 22	C6orf136	NM_001109938	---	---	---	0.167727	0.0443964	0.0337685	1	7.79093	7.80676	7.67712	7.6609	0.101164	1.10639	1.10639	0 up vs 10	2.46136	4.79757	179.639	2.07074	1.32897	13.067	1
3	3434374	NM_176818 // GATC // glutamyl-tRNA(Gln) amidotransferase, subunit C homolog (bac	GATC	NM_176818	NM_176818 // GO:0006450 // regulation of translational fidelity // inferred from	NM_176818 // GO:0005575 // cellular_component // no biological data available /	NM_176818 // GO:0003674 // molecular_function // no biological data available /	0.471338	0.0256997	0.0337877	1	9.6625	9.6321	9.70789	9.68519	0.420259	0.963869	-1.03749	0 down vs 10	0.590614	6.15212	507.581	4.03215	0.921407	0.681356	1
11	3031399	NM_173680 // ZNF775 // zinc finger protein 775 // 7q36.1 // 285971 /// ENST00000	ZNF775	NM_173680	NM_173680 // GO:0006350 // transcription // inferred from electronic annotation	NM_173680 // GO:0005622 // intracellular // inferred from electronic annotation	NM_173680 // GO:0003677 // DNA binding // inferred from electronic annotation /	0.663733	0.115902	0.0339325	1	7.9756	7.95513	7.93716	7.92615	0.751493	1.02029	1.02029	0 up vs 10	0.208871	2.92923	183.463	2.06898	3.65613	6.38414	1
4	3402150	NM_001102654 // NTF3 // neurotrophin 3 // 12p13 // 4908 /// NM_002527 // NTF3 //	NTF3	NM_001102654	NM_001102654 // GO:0007165 // signal transduction // traceable author statement	NM_001102654 // GO:0005576 // extracellular region // inferred from electronic a	NM_001102654 // GO:0008083 // growth factor activity // inferred from electronic	0.976601	0.148845	0.0339487	1	4.4852	4.4385	4.48087	4.47757	0.799414	0.973285	-1.02745	0 down vs 10	0.000934786	2.52831	116.721	3.29204	1.44347	4.99446	1
4	3124344	BC132953 // C8orf15 // chromosome 8 open reading frame 15 // 8p23.1 // 439940 //	C8orf15	BC132953	---	---	---	0.64571	0.185896	0.0340595	1	6.50959	6.53821	6.60512	6.64832	0.610907	0.926517	-1.07931	0 down vs 10	0.234016	2.19679	54.3164	3.28889	4.09147	3.43168	1
24	3892974	NM_001853 // COL9A3 // collagen, type IX, alpha 3 // 20q13.3 // 1299 /// ENST000	COL9A3	NM_001853	NM_001853 // GO:0006817 // phosphate transport // inferred from electronic annot	NM_001853 // GO:0005576 // extracellular region // inferred from electronic anno	NM_001853 // GO:0005198 // structural molecule activity // inferred from electro	0.328285	0.192907	0.0341722	1	7.5288	7.49929	7.67914	7.66389	0.305171	0.892171	-1.12086	0 down vs 10	1.13199	2.14367	258.681	1.65475	10.2072	32.395	1
18	3059393	NM_012431 // SEMA3E // sema domain, immunoglobulin domain (Ig), short basic doma	SEMA3E	NM_012431	NM_012431 // GO:0007275 // multicellular organismal development // inferred from	NM_012431 // GO:0005576 // extracellular region // inferred from electronic anno	NM_012431 // GO:0004872 // receptor activity // inferred from electronic annotat	0.811179	0.191492	0.0342222	1	4.23811	4.23538	4.20612	4.21229	0.867999	1.01614	1.01614	0 up vs 10	0.0623296	2.15419	64.0827	1.77888	4.44844	33.8822	1
4	3901273	NM_080610 // CST9L // cystatin 9-like // 20p11.21 // 128821 /// ENST00000376979	CST9L	NM_080610	---	NM_080610 // GO:0005576 // extracellular region // inferred from electronic anno	NM_080610 // GO:0004869 // cysteine protease inhibitor activity // inferred from	0.44425	0.634891	0.0342763	1	3.60306	3.55328	3.42497	3.47095	0.728216	1.05873	1.05873	0 up vs 10	0.670269	0.672368	2.96796	3.28278	1.51221	11.2652	1
16	3189422	NM_033446 // FAM125B // family with sequence similarity 125, member B // 9q33.3	FAM125B	NM_033446	---	---	---	0.0441005	0.237301	0.0343077	1	5.22761	5.20869	5.43375	5.42939	0.0397796	0.85815	-1.1653	0 down vs 10	6.44992	1.85676	281.238	1.83719	1.49378	31.7556	1
8	2780907	NM_014421 // DKK2 // dickkopf homolog 2 (Xenopus laevis) // 4q25 // 27123 /// EN	DKK2	NM_014421	NM_014421 // GO:0007275 // multicellular organismal development // inferred from	NM_014421 // GO:0005576 // extracellular region // inferred from electronic anno	BT007121 // GO:0000166 // nucleotide binding // inferred from electronic annotat	0.765308	0.125949	0.034456	1	4.75915	4.73153	4.71566	4.67896	0.728747	1.03711	1.03711	0 up vs 10	0.0975946	2.79256	60.2202	2.32188	1.5059	21.6151	1
9	3169043	NM_144964 // RG9MTD3 // RNA (guanine-9-) methyltransferase domain containing 3 /	RG9MTD3	NM_144964	---	---	NM_144964 // GO:0008168 // methyltransferase activity // inferred from electroni	0.270524	0.479335	0.0344682	1	7.01303	7.02939	6.76514	6.79097	0.304298	1.1797	1.1797	0 up vs 10	1.47267	0.990079	301.872	2.21746	7.46226	12.078	1
15	2876146	NM_001113575 // CDKL3 // cyclin-dependent kinase-like 3 // 5q31 // 51265 /// NM_	CDKL3	NM_001113575	NM_001113575 // GO:0006464 // protein modification process // traceable author s	NM_001113575 // GO:0005737 // cytoplasm // inferred from electronic annotation	NM_001113575 // GO:0000166 // nucleotide binding // inferred from electronic ann	0.0716564	0.780445	0.0345414	1	4.3952	4.37301	4.0857	4.1051	0.118746	1.20406	1.20406	0 up vs 10	4.77024	0.434316	109.152	1.86984	3.5152	35.9885	1
45	2680046	NM_182920 // ADAMTS9 // ADAM metallopeptidase with thrombospondin type 1 motif,	ADAMTS9	NM_182920	NM_182920 // GO:0006508 // proteolysis // inferred from direct assay /// NM_182	NM_182920 // GO:0005576 // extracellular region // inferred from electronic anno	NM_182920 // GO:0004222 // metalloendopeptidase activity // inferred from electr	0.172967	0.15168	0.0345919	1	4.99361	4.98789	5.13271	5.11928	0.20946	0.91295	-1.09535	0 down vs 10	2.39137	2.49931	99.1521	1.45329	5.12517	93.7745	1
13	2858592	NM_018369 // DEPDC1B // DEP domain containing 1B // 5q12.1 // 55789 /// ENST0000	DEPDC1B	NM_018369	NM_018369 // GO:0007242 // intracellular signaling cascade // inferred from elec	NM_018369 // GO:0005622 // intracellular // inferred from electronic annotation	NM_018369 // GO:0005096 // GTPase activator activity // inferred from electronic	0.00109491	0.295096	0.0345983	1	8.88731	8.88795	8.13236	8.0928	0.00102093	1.73525	1.73525	0 up vs 10	34.2967	1.57215	190.201	1.95227	6.52194	11.9249	1
10	3860261	NM_152658 // THAP8 // THAP domain containing 8 // 19q13.12 // 199745 /// ENST000	THAP8	NM_152658	---	---	NM_152658 // GO:0003677 // DNA binding // inferred from electronic annotation /	0.392669	0.46492	0.0346382	1	6.77676	6.77525	6.93638	6.94004	0.395589	0.892057	-1.121	0 down vs 10	0.847884	1.0251	378.474	2.13123	7.35417	11.0321	1
3	2603897	NM_145702 // TIGD1 // tigger transposable element derived 1 // 2q37.1 // 200765	TIGD1	NM_145702	NM_145702 // GO:0008150 // biological_process // no biological data available /	NM_145702 // GO:0000775 // chromosome, centromeric region // inferred from elect	NM_145702 // GO:0003674 // molecular_function // no biological data available /	0.0218807	0.498436	0.0348433	1	6.39364	6.39986	5.90817	5.88383	0.0200093	1.43002	1.43002	0 up vs 10	9.43834	0.94548	354.328	3.98904	1.2132	3.70496	1
7	3258997	NM_000769 // CYP2C19 // cytochrome P450, family 2, subfamily C, polypeptide 19 /	CYP2C19	NM_000769	NM_000769 // GO:0055114 // oxidation reduction // inferred from electronic annot	NM_000769 // GO:0005783 // endoplasmic reticulum // inferred from electronic ann	NM_000769 // GO:0004497 // monooxygenase activity // inferred from electronic an	0.770879	0.402918	0.0348987	1	4.52039	4.51122	4.49315	4.49986	0.906654	1.00791	1.00791	0 up vs 10	0.0928485	1.19169	273.918	2.44814	0.718251	14.0171	1
2	3444300	NM_023919 // TAS2R7 // taste receptor, type 2, member 7 // 12p13 // 50837 /// EN	TAS2R7	NM_023919	NM_023919 // GO:0007165 // signal transduction // inferred from electronic annot	NM_023919 // GO:0016020 // membrane // inferred from electronic annotation ///	NM_023919 // GO:0004872 // receptor activity // inferred from electronic annotat	0.00750192	0.240242	0.0350058	1	3.48098	3.4549	3.87654	3.88155	0.00632927	0.743985	-1.34411	0 down vs 10	15.6352	1.84023	87.7056	5.9408	0.144074	4.16765	1
11	3417809	NM_005967 // NAB2 // NGFI-A binding protein 2 (EGR1 binding protein 2) // 12q13.	NAB2	NM_005967	NM_005967 // GO:0006355 // regulation of transcription, DNA-dependent // inferre	NM_005967 // GO:0005634 // nucleus // inferred from electronic annotation /// E	NM_005967 // GO:0003714 // transcription corepressor activity // traceable autho	0.0706332	0.0619314	0.0350875	1	8.03624	7.97665	7.84542	7.8076	0.110551	1.12432	1.12432	0 up vs 10	4.81593	4.08343	40.6515	2.0568	1.94501	12.8282	1
6	3394183	NM_002105 // H2AFX // H2A histone family, member X // 11q23.2-q23.3 // 3014 ///	H2AFX	NM_002105	NM_002105 // GO:0000724 // double-strand break repair via homologous recombinati	NM_002105 // GO:0000786 // nucleosome // non-traceable author statement /// NM_	NM_002105 // GO:0003684 // damaged DNA binding // inferred from electronic annot	0.166607	0.0746417	0.0350935	1	9.75449	9.7118	9.5223	9.47563	0.174409	1.17787	1.17787	0 up vs 10	2.47673	3.71526	214.49	2.62112	5.86972	3.33771	1
5	3870733	NM_005874 // LILRB2 // leukocyte immunoglobulin-like receptor, subfamily B (with	LILRB2	NM_005874	NM_005874 // GO:0006955 // immune response // traceable author statement /// NM	NM_005874 // GO:0005624 // membrane fraction // traceable author statement ///	NM_005874 // GO:0004872 // receptor activity // traceable author statement ///	0.775532	0.153109	0.0351219	1	5.64528	5.65983	5.67812	5.65289	0.953604	1.00482	1.00482	0 up vs 10	0.0889848	2.48495	289.08	2.87007	1.12055	6.49026	1
5	2462511	NM_018072 // HEATR1 // HEAT repeat containing 1 // 1q43 // 55127 /// ENST0000036	HEATR1	NM_018072	NM_018072 // GO:0006364 // rRNA processing // inferred from electronic annotatio	NM_018072 // GO:0005634 // nucleus // inferred from electronic annotation /// N	NM_018072 // GO:0005488 // binding // inferred from electronic annotation /// N	0.460663	0.197223	0.0351771	1	8.94836	8.96313	8.77438	8.76326	0.417161	1.1486	1.1486	0 up vs 10	0.621009	2.1122	240.591	2.8689	4.24433	6.89019	1
6	2642543	NR_002949 // NUDT16P // nudix (nucleoside diphosphate linked moiety X)-type moti	NUDT16P	NR_002949	---	---	---	0.727915	0.140079	0.0351799	1	6.96987	7.00644	6.89823	6.89595	0.607919	1.0796	1.0796	0 up vs 10	0.132934	2.62278	94.155	2.61959	2.77861	12.5053	1
9	4011464	NM_145119 // PJA1 // praja 1 // Xq13.1 // 64219 /// NM_022368 // PJA1 // praja 1	PJA1	NM_145119	---	---	NM_145119 // GO:0005515 // protein binding // inferred from electronic annotatio	0.786329	0.0770377	0.0351879	1	6.93054	6.90594	6.89615	6.8798	0.84263	1.01828	1.01828	0 up vs 10	0.0803668	3.65509	236.929	2.20857	3.17138	10.024	1
7	3985260	NM_014710 // GPRASP1 // G protein-coupled receptor associated sorting protein 1	GPRASP1	NM_014710	---	NM_014710 // GO:0005737 // cytoplasm // inferred from electronic annotation ///	NM_014710 // GO:0005488 // binding // inferred from electronic annotation /// N	0.42887	0.00627663	0.0351888	1	4.36746	4.3505	4.43015	4.40842	0.479353	0.960653	-1.04096	0 down vs 10	0.719411	11.0091	81.3931	2.44368	0.577484	11.9166	1
16	2482230	NM_015701 // C2orf30 // chromosome 2 open reading frame 30 // 2p16.2 // 27248 //	C2orf30	NM_015701	---	NM_015701 // GO:0005783 // endoplasmic reticulum // inferred from electronic ann	NM_015701 // GO:0005515 // protein binding // inferred from electronic annotatio	0.0715508	0.145112	0.0354761	1	8.9119	8.9396	8.65185	8.68585	0.0860387	1.1923	1.1923	0 up vs 10	4.77491	2.56763	259.932	1.82809	4.57165	22.3057	1
3	3989259	NM_012084 // GLUD2 // glutamate dehydrogenase 2 // Xq24-q25 // 2747 /// NM_00527	GLUD2	NM_012084	NM_012084 // GO:0006520 // amino acid metabolic process // inferred from electro	NM_012084 // GO:0005739 // mitochondrion // inferred from electronic annotation	NM_012084 // GO:0004352 // glutamate dehydrogenase activity // inferred from dir	0.0140403	0.712906	0.0356441	1	5.58022	5.58836	5.19794	5.20225	0.0158142	1.30686	1.30686	0 up vs 10	11.7373	0.540536	1986.56	3.95729	0.930129	2.40951	1
10	3677218	NM_152891 // PRSS33 // protease, serine, 33 // 16p13.3 // 260429 /// ENST0000029	PRSS33	NM_152891	NM_152891 // GO:0006508 // proteolysis // inferred from electronic annotation /	NM_152891 // GO:0005576 // extracellular region // inferred from electronic anno	NM_152891 // GO:0004252 // serine-type endopeptidase activity // inferred from e	0.261265	0.060358	0.0358793	1	6.91706	6.89929	7.0329	7.00434	0.320802	0.929773	-1.07553	0 down vs 10	1.53763	4.13594	396.407	2.11736	1.81475	12.985	1
2	3203636	NR_003667 // SUGT1P // suppressor of G2 allele of SKP1 pseudogene (S. cerevisiae	SUGT1P	NR_003667	---	---	---	0.0614548	0.825434	0.0368362	1	3.71479	3.70283	4.23883	4.21579	0.073831	0.700785	-1.42697	0 down vs 10	5.27062	0.365486	228.863	5.79638	2.29046	1.36486	1
12	2632919	NM_032146 // ARL6 // ADP-ribosylation factor-like 6 // 3q11.2 // 84100 /// NM_17	ARL6	NM_032146	NM_032146 // GO:0007264 // small GTPase mediated signal transduction // inferred	NM_032146 // GO:0005622 // intracellular // inferred from electronic annotation	NM_032146 // GO:0000166 // nucleotide binding // inferred from electronic annota	0.145396	0.135628	0.0369171	1	5.60769	5.58386	5.45427	5.45988	0.241067	1.08974	1.08974	0 up vs 10	2.79824	2.67375	220.633	1.98089	1.77165	18.8021	1
6	3204061	NM_198573 // C9orf165 // chromosome 9 open reading frame 165 // 9p13.3 // 375704	C9orf165	NM_198573	---	NM_198573 // GO:0016020 // membrane // inferred from electronic annotation ///	---	0.254195	0.259276	0.0369188	1	5.55839	5.54419	5.80163	5.76957	0.30393	0.855373	-1.16908	0 down vs 10	1.58957	1.7391	292.725	2.58951	4.6893	7.14372	1
42	2449559	NM_018136 // ASPM // asp (abnormal spindle) homolog, microcephaly associated (Dr	ASPM	NM_018136	NM_018136 // GO:0007049 // cell cycle // inferred from electronic annotation //	NM_018136 // GO:0005634 // nucleus // inferred from electronic annotation /// N	NM_018136 // GO:0005516 // calmodulin binding // inferred from electronic annota	4.82041e-05	0.0191992	0.0370003	1	8.13166	8.14399	6.62832	6.62646	5.69134e-05	2.86302	2.86302	0 up vs 10	106.641	6.98035	123.577	1.46196	10.9189	100.267	1
22	3067250	NM_000111 // SLC26A3 // solute carrier family 26, member 3 // 7q31 // 1811 /// E	SLC26A3	NM_000111	NM_000111 // GO:0006810 // transport // inferred from electronic annotation ///	NM_000111 // GO:0005624 // membrane fraction // traceable author statement ///	NM_000111 // GO:0003700 // transcription factor activity // traceable author sta	0.65293	0.024392	0.0370178	1	3.96709	3.97496	4.00011	4.00278	0.71458	0.9809	-1.01947	0 down vs 10	0.223729	6.29467	58.3389	1.67248	1.52778	44.2121	1
10	3837536	NM_000554 // CRX // cone-rod homeobox // 19q13.3 // 1406 /// ENST00000221996 //	CRX	NM_000554	NM_000554 // GO:0006355 // regulation of transcription, DNA-dependent // inferre	NM_000554 // GO:0005634 // nucleus // inferred from electronic annotation /// N	NM_000554 // GO:0003682 // chromatin binding // inferred from electronic annotat	0.825491	0.1757	0.0370256	1	5.44444	5.44027	5.46851	5.45534	0.894183	0.989609	-1.0105	0 down vs 10	0.0530499	2.27885	43.1915	2.10496	1.04461	28.2279	1
10	2619761	NM_016006 // ABHD5 // abhydrolase domain containing 5 // 3p21 // 51099 /// ENST0	ABHD5	NM_016006	NM_016006 // GO:0006508 // proteolysis // inferred from electronic annotation /	NM_016006 // GO:0005737 // cytoplasm // inferred from electronic annotation ///	NM_016006 // GO:0004177 // aminopeptidase activity // inferred from electronic a	0.872176	0.0859653	0.0371023	1	7.67023	7.68195	7.68744	7.7178	0.747927	0.975458	-1.02516	0 down vs 10	0.0281913	3.45093	844.236	2.10414	5.19407	5.46149	1
26	2606741	NM_016552 // ANKMY1 // ankyrin repeat and MYND domain containing 1 // 2q37.3 //	ANKMY1	NM_016552	---	---	NM_016552 // GO:0005515 // protein binding // inferred from electronic annotatio	0.347083	0.0306662	0.0371193	1	7.29297	7.27261	7.35569	7.34096	0.325872	0.953728	-1.04852	0 down vs 10	1.04039	5.68758	66.6634	1.6085	2.19951	33.5135	1
7	3928620	NM_175858 // KRTAP11-1 // keratin associated protein 11-1 // 21q22.1 // 337880 /	KRTAP11-1	NM_175858	---	NM_175858 // GO:0005882 // intermediate filament // inferred from electronic ann	---	0.204487	0.234133	0.0371343	1	4.62138	4.6098	4.85804	4.84358	0.224817	0.850403	-1.17591	0 down vs 10	2.02596	1.87487	96.7418	2.4147	2.56604	13.5744	1
22	2633737	NM_032787 // GPR128 // G protein-coupled receptor 128 // 3q12.2 // 84873 /// ENS	GPR128	NM_032787	NM_032787 // GO:0007165 // signal transduction // inferred from electronic annot	NM_032787 // GO:0005886 // plasma membrane // inferred from electronic annotatio	NM_032787 // GO:0004872 // receptor activity // inferred from electronic annotat	0.54491	0.00932976	0.0371781	1	3.8466	3.85036	3.87411	3.88146	0.511361	0.978671	-1.02179	0 down vs 10	0.411521	9.40761	143.982	1.67154	0.708867	35.9599	1
14	2365496	NM_017542 // POGK // pogo transposable element with KRAB domain // 1q24.1 // 576	POGK	NM_017542	NM_017542 // GO:0006355 // regulation of transcription, DNA-dependent // inferre	NM_017542 // GO:0005622 // intracellular // inferred from electronic annotation	NM_017542 // GO:0003676 // nucleic acid binding // inferred from electronic anno	0.0835215	0.00892703	0.0373554	1	9.41791	9.41863	9.30318	9.2865	0.0613074	1.09591	1.09591	0 up vs 10	4.29799	9.57566	386.321	1.88508	1.96837	8.49473	1
15	3987492	ENST00000394780 // ALG13 // asparagine-linked glycosylation 13 homolog (S. cerev	ALG13	ENST00000394780	ENST00000394780 // GO:0005975 // carbohydrate metabolic process // inferred from	ENST00000394780 // GO:0005783 // endoplasmic reticulum // inferred from electron	ENST00000394780 // GO:0004577 // N-acetylglucosaminyldiphosphodolichol N-acetylg	0.877178	0.114242	0.0375087	1	7.09879	7.16754	7.12948	7.17072	0.987699	0.9978	-1.00221	0 down vs 10	0.0260065	2.95331	116.82	1.84628	5.31964	42.88	1
26	2528020	NM_014640 // TTLL4 // tubulin tyrosine ligase-like family, member 4 // 2p24.3-p2	TTLL4	NM_014640	NM_014640 // GO:0006464 // protein modification process // inferred from electro	NM_014640 // GO:0005929 // cilium // inferred from electronic annotation /// EN	NM_014640 // GO:0004835 // tubulin-tyrosine ligase activity // inferred from ele	0.299087	0.996807	0.037723	1	8.88717	8.88892	8.65061	8.64766	0.307355	1.18203	1.18203	0 up vs 10	1.29167	0.0359976	154.902	1.60538	43.7472	19.3102	1
7	3839642	NM_014385 // SIGLEC7 // sialic acid binding Ig-like lectin 7 // 19q13.3 // 27036	SIGLEC7	NM_014385	NM_014385 // GO:0007155 // cell adhesion // inferred from electronic annotation	NM_014385 // GO:0005887 // integral to plasma membrane // traceable author state	NM_014385 // GO:0004872 // receptor activity // traceable author statement ///	0.146045	0.847031	0.0378152	1	5.04804	5.05389	5.32197	5.33262	0.153232	0.824317	-1.21313	0 down vs 10	2.78744	0.332456	186.564	2.40491	3.03169	11.1881	1
11	3678000	NM_003223 // TFAP4 // transcription factor AP-4 (activating enhancer binding pro	TFAP4	NM_003223	NM_003223 // GO:0006357 // regulation of transcription from RNA polymerase II pr	NM_003223 // GO:0005634 // nucleus // inferred from electronic annotation /// E	NM_003223 // GO:0003705 // RNA polymerase II transcription factor activity, enha	0.122035	0.118633	0.0378356	1	7.65343	7.66027	7.36776	7.37499	0.134517	1.21864	1.21864	0 up vs 10	3.23823	2.89059	68.0855	2.0293	6.4759	12.8428	1
15	3120021	NM_003801 // GPAA1 // glycosylphosphatidylinositol anchor attachment protein 1 h	GPAA1	NM_003801	NM_003801 // GO:0006461 // protein complex assembly // non-traceable author stat	NM_003801 // GO:0005783 // endoplasmic reticulum // inferred from electronic ann	NM_003801 // GO:0003923 // GPI-anchor transamidase activity // non-traceable aut	0.727105	0.0019764	0.0378618	1	8.93497	8.86442	8.95939	8.91238	0.515247	0.967303	-1.0338	0 down vs 10	0.133768	17.0829	378.37	1.8436	2.28271	12.3016	1
5	2645315	NM_080862 // SPSB4 // splA/ryanodine receptor domain and SOCS box containing 4 /	SPSB4	NM_080862	NM_080862 // GO:0007242 // intracellular signaling cascade // inferred from elec	NM_080862 // GO:0005737 // cytoplasm // inferred from electronic annotation ///	---	0.168228	0.495169	0.0379278	1	5.51013	5.52685	5.76556	5.72998	0.275762	0.868665	-1.15119	0 down vs 10	2.45453	0.952969	160.182	2.81245	2.04776	7.7879	1
2	3843027	NM_020903 // USP29 // ubiquitin specific peptidase 29 // 19q13.43 // 57663 /// E	USP29	NM_020903	NM_020903 // GO:0006464 // protein modification process // non-traceable author	NM_020903 // GO:0005575 // cellular_component // no biological data available /	NM_020903 // GO:0004221 // ubiquitin thiolesterase activity // traceable author	0.52471	0.541924	0.0380058	1	3.27699	3.28359	3.43724	3.42194	0.595177	0.908557	-1.10065	0 down vs 10	0.455875	0.850677	11.3406	5.70862	1.34884	2.50587	1
19	3646613	NM_145893 // A2BP1 // ataxin 2-binding protein 1 // 16p13.3 // 54715 /// NM_1458	A2BP1	NM_145893	NM_145893 // GO:0006397 // mRNA processing // inferred from electronic annotatio	NM_145893 // GO:0005634 // nucleus // inferred from electronic annotation /// N	NM_145893 // GO:0000166 // nucleotide binding // inferred from electronic annota	0.0861864	0.175581	0.0381965	1	4.72995	4.69903	4.93067	4.92271	0.0702304	0.85638	-1.16771	0 down vs 10	4.20441	2.27984	193.983	1.72711	2.67302	36.7826	1
10	3127352	NM_139278 // LGI3 // leucine-rich repeat LGI family, member 3 // 8p21.3 // 20319	LGI3	NM_139278	---	NM_139278 // GO:0005576 // extracellular region // inferred from electronic anno	NM_139278 // GO:0005515 // protein binding // inferred from electronic annotatio	0.054984	0.0127055	0.0382264	1	5.47068	5.44962	5.65397	5.63527	0.0596983	0.879247	-1.13734	0 down vs 10	5.65069	8.2977	72.4435	2.09236	0.734974	21.8411	1
6	3767339	NM_006572 // GNA13 // guanine nucleotide binding protein (G protein), alpha 13 /	GNA13	NM_006572	NM_006572 // GO:0001569 // patterning of blood vessels // inferred from electron	NM_006572 // GO:0016020 // membrane // inferred from electronic annotation ///	NM_006572 // GO:0000166 // nucleotide binding // inferred from electronic annota	0.0890046	0.228211	0.0382308	1	10.1557	10.151	10.0262	10.0297	0.117432	1.08772	1.08772	0 up vs 10	4.10966	1.90958	210.815	2.56775	1.34673	2.72728	1
6	3825911	NM_033204 // ZNF101 // zinc finger protein 101 // 19p13.11 // 94039 /// ENST0000	ZNF101	NM_033204	NM_033204 // GO:0006350 // transcription // inferred from electronic annotation	NM_033204 // GO:0005622 // intracellular // inferred from electronic annotation	NM_033204 // GO:0003676 // nucleic acid binding // inferred from electronic anno	0.859125	0.339976	0.0382654	1	7.21695	7.25077	7.23567	7.25315	0.982616	0.998348	-1.00165	0 down vs 10	0.0343234	1.39575	118.002	2.56718	0.702293	13.0888	1
10	2343231	NM_144573 // NEXN // nexilin (F actin binding protein) // 1p31.1 // 91624 /// EN	NEXN	NM_144573	NM_144573 // GO:0030334 // regulation of cell migration // inferred from direct	NM_144573 // GO:0005737 // cytoplasm // inferred from electronic annotation ///	NM_144573 // GO:0051015 // actin filament binding // inferred from physical inte	0.276583	0.00221644	0.0384765	1	4.09602	4.11085	4.18021	4.21851	0.191281	0.928088	-1.07748	0 down vs 10	1.43194	16.3709	20.8628	2.08978	0.283174	47.1919	1
26	2513471	NM_021007 // SCN2A // sodium channel, voltage-gated, type II, alpha subunit // 2	SCN2A	NM_021007	NM_021007 // GO:0006811 // ion transport // inferred from electronic annotation	NM_021007 // GO:0001518 // voltage-gated sodium channel complex // inferred from	NM_021007 // GO:0005244 // voltage-gated ion channel activity // inferred from e	0.845835	0.0771771	0.0384784	1	3.55284	3.5598	3.57471	3.57789	0.876967	0.987543	-1.01261	0 down vs 10	0.041214	3.65167	40.4486	1.60155	3.36673	67.2131	1
11	2653902	NM_016331 // ZNF639 // zinc finger protein 639 // 3q26.32 // 51193 /// ENST00000	ZNF639	NM_016331	NM_016331 // GO:0006350 // transcription // inferred from electronic annotation	NM_016331 // GO:0005622 // intracellular // inferred from electronic annotation	NM_016331 // GO:0003677 // DNA binding // inferred from electronic annotation /	0.000334737	0.00260946	0.0386154	1	8.46314	8.49748	8.0188	8.04764	0.000386107	1.36589	1.36589	0 up vs 10	53.4188	15.4027	199.88	2.02184	0.855714	14.2533	1
12	3593014	NM_205850 // SLC24A5 // solute carrier family 24, member 5 // 15q21.1 // 283652	SLC24A5	NM_205850	NM_205850 // GO:0006811 // ion transport // inferred from electronic annotation	NM_205850 // GO:0016020 // membrane // inferred from electronic annotation ///	NM_205850 // GO:0005509 // calcium ion binding // inferred from electronic annot	0.52681	0.635168	0.038666	1	4.32215	4.34093	4.39776	4.41095	0.571421	0.952627	-1.04973	0 down vs 10	0.451107	0.671876	147.563	1.96512	1.78908	28.0532	1
5	3607870	NM_198526 // ZNF710 // zinc finger protein 710 // 15q26.1 // 374655 /// ENST0000	ZNF710	NM_198526	NM_198526 // GO:0006350 // transcription // inferred from electronic annotation	NM_198526 // GO:0005622 // intracellular // inferred from electronic annotation	NM_198526 // GO:0003677 // DNA binding // inferred from electronic annotation /	0.00444167	0.0103684	0.0387379	1	8.17817	8.19908	7.9043	7.91805	0.00471744	1.21506	1.21506	0 up vs 10	19.5904	9.01542	146.253	2.79663	1.01724	2.25825	1
5	3107828	NM_024613 // PLEKHF2 // pleckstrin homology domain containing, family F (with FY	PLEKHF2	NM_024613	---	NM_024613 // GO:0030133 // transport vesicle // inferred from direct assay ///	NM_024613 // GO:0008270 // zinc ion binding // inferred from electronic annotati	0.0601998	0.324667	0.0387412	1	9.10661	9.07876	8.63201	8.59741	0.0649762	1.39605	1.39605	0 up vs 10	5.33997	1.45248	242.31	2.79656	2.51433	10.0659	1
7	3821079	NM_018687 // LOC55908 // hepatocellular carcinoma-associated gene TD26 // 19p13.	LOC55908	NM_018687	---	NM_018687 // GO:0005576 // extracellular region // inferred from electronic anno	---	0.177352	0.22182	0.0387979	1	6.25398	6.22669	6.44438	6.44635	0.140726	0.858766	-1.16446	0 down vs 10	2.33506	1.94836	52.3482	2.39109	1.7214	11.3629	1
3	3360505	NM_033180 // OR51B2 // olfactory receptor, family 51, subfamily B, member 2 // 1	OR51B2	NM_033180	NM_033180 // GO:0007165 // signal transduction // inferred from electronic annot	NM_033180 // GO:0005886 // plasma membrane // inferred from electronic annotatio	NM_033180 // GO:0004872 // receptor activity // inferred from electronic annotat	0.397884	0.867467	0.0390064	1	4.53903	4.5429	4.32068	4.31905	0.403922	1.16785	1.16785	0 up vs 10	0.828176	0.300915	282.384	3.83205	3.81177	2.71872	1
9	3878934	NM_016100 // NAT5 // N-acetyltransferase 5 // 20p11.23 // 51126 /// NM_181527 //	NAT5	NM_016100	NM_016100 // GO:0008152 // metabolic process // inferred from electronic annotat	NM_016100 // GO:0005622 // intracellular // inferred from direct assay /// NM_1	NM_016100 // GO:0008080 // N-acetyltransferase activity // inferred from electro	0.912573	0.0117315	0.039099	1	9.02874	8.90919	9.04603	8.97739	0.679049	0.953827	-1.04841	0 down vs 10	0.0131114	8.57357	374.948	2.16313	2.62208	18.7835	1
8	3647504	NM_000303 // PMM2 // phosphomannomutase 2 // 16p13.3-p13.2 // 5373 /// ENST00000	PMM2	NM_000303	NM_000303 // GO:0006486 // protein amino acid glycosylation // traceable author	NM_000303 // GO:0005737 // cytoplasm // inferred from electronic annotation ///	NM_000303 // GO:0004615 // phosphomannomutase activity // inferred from electron	0.728015	0.319273	0.0391087	1	9.44239	9.41142	9.48606	9.48188	0.592053	0.952335	-1.05005	0 down vs 10	0.132831	1.47327	84.5037	2.2614	1.57925	15.2756	1
2	2474105	NM_017727 // TMEM214 // transmembrane protein 214 // 2p23.3 // 54867 /// NM_0010	TMEM214	NM_017727	---	NM_017727 // GO:0016020 // membrane // inferred from electronic annotation ///	---	0.221021	0.449992	0.0391379	1	10.8762	10.8914	10.6697	10.6889	0.24507	1.15068	1.15068	0 up vs 10	1.86505	1.06272	2178.85	5.62677	2.23423	0.614215	1
18	2693149	NM_003794 // SNX4 // sorting nexin 4 // 3q21.2 // 8723 /// ENST00000251775 // SN	SNX4	NM_003794	NM_003794 // GO:0006897 // endocytosis // traceable author statement /// NM_003	NM_003794 // GO:0005737 // cytoplasm // inferred from direct assay /// ENST0000	NM_003794 // GO:0005515 // protein binding // inferred from physical interaction	0.0105016	0.0358667	0.0393109	1	9.75241	9.75192	9.49651	9.49631	0.0124598	1.19384	1.19384	0 up vs 10	13.441	5.29761	295.933	1.74423	2.1328	20.97	1
11	3933817	NM_018669 // WDR4 // WD repeat domain 4 // 21q22.3 // 10785 /// NM_033661 // WDR	WDR4	NM_018669	NM_018669 // GO:0008033 // tRNA processing // inferred from electronic annotatio	NM_018669 // GO:0005654 // nucleoplasm // inferred from direct assay /// NM_033	NM_018669 // GO:0003674 // molecular_function // no biological data available /	0.990712	0.598018	0.0394725	1	9.33553	9.32997	9.33405	9.34743	0.894507	0.987967	-1.01218	0 down vs 10	0.000147231	0.739747	295.32	2.01381	10.5684	4.60936	1
10	2442008	NM_006917 // RXRG // retinoid X receptor, gamma // 1q22-q23 // 6258 /// NM_00100	RXRG	NM_006917	NM_006917 // GO:0006350 // transcription // inferred from electronic annotation	NM_006917 // GO:0005634 // nucleus // inferred from electronic annotation /// N	NM_006917 // GO:0003700 // transcription factor activity // inferred from electr	0.291757	0.295113	0.0396131	1	4.78978	4.7914	4.97526	4.98265	0.295197	0.875847	-1.14175	0 down vs 10	1.33555	1.57208	88.7069	2.07826	4.47614	15.538	1
22	2505529	NM_014369 // PTPN18 // protein tyrosine phosphatase, non-receptor type 18 (brain	PTPN18	NM_014369	NM_014369 // GO:0006470 // protein amino acid dephosphorylation // inferred from	NM_014369 // GO:0005634 // nucleus // inferred from electronic annotation /// N	NM_014369 // GO:0004725 // protein tyrosine phosphatase activity // inferred fro	0.601011	0.0239293	0.0397165	1	7.92514	7.89018	7.89071	7.85384	0.595473	1.02551	1.02551	0 up vs 10	0.304494	6.34756	239.845	1.65719	1.79479	30.063	1
12	2460189	NM_024554 // PGBD5 // piggyBac transposable element derived 5 // 1q42.13 // 7960	PGBD5	NM_024554	---	NM_024554 // GO:0016020 // membrane // inferred from electronic annotation ///	---	0.789689	0.189447	0.0397187	1	5.22405	5.22524	5.25019	5.23342	0.935847	0.99435	-1.00568	0 down vs 10	0.0777825	2.16957	96.3154	1.95594	1.83048	19.002	1
19	3387413	NM_144664 // FAM76B // family with sequence similarity 76, member B // 11q21 //	FAM76B	NM_144664	---	---	---	0.819166	0.185206	0.0397225	1	7.93945	7.92887	7.90374	7.8864	0.793742	1.02987	1.02987	0 up vs 10	0.0570524	2.20216	171.317	1.71765	4.68457	48.9439	1
13	3417500	NM_173596 // SLC39A5 // solute carrier family 39 (metal ion transporter), member	SLC39A5	NM_173596	NM_173596 // GO:0006811 // ion transport // inferred from electronic annotation	NM_173596 // GO:0016020 // membrane // inferred from electronic annotation ///	NM_173596 // GO:0008270 // zinc ion binding // inferred from electronic annotati	0.260124	0.0278226	0.0398805	1	6.37019	6.34363	6.45623	6.4467	0.201796	0.931048	-1.07406	0 down vs 10	1.54587	5.94011	206.433	1.90684	1.05744	21.1968	1
8	2422398	NM_020063 // BARHL2 // BarH-like homeobox 2 // 1p22.2 // 343472 /// ENST00000370	BARHL2	NM_020063	NM_020063 // GO:0001709 // cell fate determination // inferred from electronic a	NM_020063 // GO:0005634 // nucleus // inferred from electronic annotation /// E	NM_020063 // GO:0003700 // transcription factor activity // inferred from electr	0.522388	0.118156	0.039892	1	6.58009	6.564	6.67989	6.65111	0.589109	0.941404	-1.06224	0 down vs 10	0.461191	2.89725	205.696	2.25191	3.12392	11.6143	1
11	3833141	NM_182704 // SELV // selenoprotein V // 19q13.2 // 348303 /// ENST00000335426 //	SELV	NM_182704	NM_182704 // GO:0045454 // cell redox homeostasis // inferred from electronic an	---	NM_182704 // GO:0008430 // selenium binding // inferred from electronic annotati	0.0823402	0.174772	0.0399067	1	6.60352	6.58134	6.86626	6.84261	0.0932507	0.834352	-1.19854	0 down vs 10	4.34079	2.28662	389.176	2.0098	6.24718	8.40082	1
17	2328841	NM_005356 // LCK // lymphocyte-specific protein tyrosine kinase // 1p34.3 // 393	LCK	NM_005356	NM_005356 // GO:0006468 // protein amino acid phosphorylation // inferred from e	NM_005356 // GO:0000242 // pericentriolar material // inferred from direct assay	NM_005356 // GO:0000166 // nucleotide binding // inferred from electronic annota	0.0835098	0.168626	0.0400073	1	9.44072	9.40648	9.09138	9.09229	0.12293	1.24331	1.24331	0 up vs 10	4.29841	2.3395	243.484	1.76611	13.9499	16.6073	1
3	3962145	NM_052945 // TNFRSF13C // tumor necrosis factor receptor superfamily, member 13C	TNFRSF13C	NM_052945	NM_052945 // GO:0006955 // immune response // inferred from electronic annotatio	NM_052945 // GO:0016020 // membrane // inferred from electronic annotation ///	NM_052945 // GO:0004872 // receptor activity // inferred from electronic annotat	0.0638219	0.0100172	0.0401032	1	8.39636	8.439	8.07385	8.0918	0.0570805	1.27209	1.27209	0 up vs 10	5.14491	9.14194	13.3773	3.79374	1.08072	3.36718	1
17	3738353	NM_024083 // ASPSCR1 // alveolar soft part sarcoma chromosome region, candidate	ASPSCR1	NM_024083	NM_024083 // GO:0008150 // biological_process // no biological data available /	NM_024083 // GO:0005575 // cellular_component // no biological data available /	NM_024083 // GO:0003674 // molecular_function // no biological data available /	0.161134	0.205326	0.0402355	1	8.38487	8.34997	8.51066	8.48451	0.151096	0.910956	-1.09775	0 down vs 10	2.55395	2.05544	170.378	1.76462	2.26585	22.3107	1
18	2528620	NM_205847 // GMPPA // GDP-mannose pyrophosphorylase A // 2q35 // 29926 /// NM_01	GMPPA	NM_205847	NM_205847 // GO:0009058 // biosynthetic process // inferred from electronic anno	---	NM_205847 // GO:0004475 // mannose-1-phosphate guanylyltransferase activity // i	0.985412	0.0705775	0.0403026	1	9.0858	9.08746	9.0876	9.10318	0.877845	0.989159	-1.01096	0 down vs 10	0.000363243	3.82338	346.085	1.73796	4.74891	17.2069	1
18	2613293	NM_144633 // KCNH8 // potassium voltage-gated channel, subfamily H (eag-related)	KCNH8	NM_144633	NM_144633 // GO:0000160 // two-component signal transduction system (phosphorela	NM_144633 // GO:0016020 // membrane // inferred from electronic annotation ///	NM_144633 // GO:0000155 // two-component sensor activity // inferred from electr	0.205514	0.207121	0.0405762	1	4.60332	4.62175	4.75779	4.74949	0.301732	0.915261	-1.09258	0 down vs 10	2.01542	2.04326	85.7729	1.73625	2.48943	43.6594	1
8	3285614	NM_145011 // ZNF25 // zinc finger protein 25 // 10p11.21 // 219749 /// ENST00000	ZNF25	NM_145011	NM_145011 // GO:0006350 // transcription // inferred from electronic annotation	NM_145011 // GO:0005622 // intracellular // inferred from electronic annotation	NM_145011 // GO:0003677 // DNA binding // inferred from electronic annotation /	0.168529	0.205869	0.0406084	1	6.40624	6.43199	6.12522	6.16872	0.207894	1.20019	1.20019	0 up vs 10	2.45045	2.05174	142.041	2.24339	3.66603	14.7689	1
4	3557198	NM_001805 // CEBPE // CCAAT/enhancer binding protein (C/EBP), epsilon // 14q11.2	CEBPE	NM_001805	NM_001805 // GO:0006350 // transcription // inferred from electronic annotation	NM_001805 // GO:0005634 // nucleus // inferred from electronic annotation /// E	NM_001805 // GO:0003700 // transcription factor activity // inferred from electr	0.0668006	0.099977	0.0406111	1	5.92465	5.92376	6.18702	6.18305	0.0776918	0.835499	-1.19689	0 down vs 10	4.99543	3.18116	341.758	3.12004	0.862773	5.7496	1
19	3710018	NM_145054 // WDR16 // WD repeat domain 16 // 17p13.1 // 146845 /// NM_001080556	WDR16	NM_145054	---	NM_145054 // GO:0005737 // cytoplasm // inferred from electronic annotation ///	NM_145054 // GO:0005515 // protein binding // inferred from physical interaction	0.406241	0.560775	0.0406439	1	4.40485	4.4112	4.49895	4.49803	0.458039	0.941592	-1.06203	0 down vs 10	0.797466	0.812115	109.152	1.71209	3.37265	33.7776	1
5	3453036	NM_024095 // ASB8 // ankyrin repeat and SOCS box-containing 8 // 12q13.11 // 140	ASB8	NM_024095	NM_024095 // GO:0007242 // intracellular signaling cascade // inferred from elec	NM_024095 // GO:0005737 // cytoplasm // inferred from electronic annotation ///	---	0.138083	0.0574848	0.0407437	1	8.14386	8.12919	7.96607	7.9894	0.24325	1.10175	1.10175	0 up vs 10	2.92474	4.23667	513.399	2.75884	1.32397	4.89758	1
22	2376799	NM_014002 // IKBKE // inhibitor of kappa light polypeptide gene enhancer in B-ce	IKBKE	NM_014002	NM_014002 // GO:0006468 // protein amino acid phosphorylation // inferred from d	NM_014002 // GO:0005737 // cytoplasm // non-traceable author statement /// ENST	NM_014002 // GO:0000166 // nucleotide binding // inferred from electronic annota	0.0880013	0.0200672	0.0408207	1	7.94981	7.96085	7.70596	7.73501	0.119623	1.16945	1.16945	0 up vs 10	4.14291	6.84959	192.476	1.65121	8.3369	23.8604	1
6	3674166	NR_003228 // AFG3L1 // AFG3 ATPase family gene 3-like 1 (S. cerevisiae) // 16q24	AFG3L1	NR_003228	NR_003228 // GO:0006508 // proteolysis // inferred from electronic annotation /	NR_003228 // GO:0005739 // mitochondrion // non-traceable author statement ///	NR_003228 // GO:0000166 // nucleotide binding // inferred from electronic annota	0.0306605	0.09878	0.0408246	1	6.03547	6.01553	6.28058	6.24768	0.0427335	0.85137	-1.17458	0 down vs 10	7.90941	3.20221	510.066	2.52683	1.53866	4.44298	1
5	2655308	NM_182537 // HTR3D // 5-hydroxytryptamine (serotonin) receptor 3 family member D	HTR3D	NM_182537	NM_182537 // GO:0006811 // ion transport // inferred from electronic annotation	NM_182537 // GO:0005886 // plasma membrane // inferred from electronic annotatio	NM_182537 // GO:0005216 // ion channel activity // inferred from electronic anno	0.287894	0.0310033	0.0409199	1	5.04051	5.02877	5.14358	5.11803	0.368833	0.940007	-1.06382	0 down vs 10	1.35936	5.65971	133.133	2.75562	0.586937	7.99031	1
7	2804277	DQ323997 // C5orf17 // chromosome 5 open reading frame 17 // 5p14.2 // 439936	C5orf17	DQ323997	---	---	---	0.27694	0.000114812	0.0409384	1	5.23497	5.2685	5.16835	5.2042	0.309364	1.04558	1.04558	0 up vs 10	1.42958	47.11	363.281	2.36213	0.330169	11.8498	1
3	3972512	AK057304 // FLJ32742 // hypothetical locus FLJ32742 // Xp21.3 // 439944	FLJ32742	AK057304	---	---	---	0.278609	0.43484	0.0410474	1	3.94452	3.93914	4.18371	4.23645	0.20416	0.81377	-1.22885	0 down vs 10	1.41861	1.10242	147.758	3.76168	2.44285	2.97174	1
5	3193959	NM_001018049 // PAEP // progestagen-associated endometrial protein // 9q34 // 50	PAEP	NM_001018049	NM_001018049 // GO:0006810 // transport // inferred from electronic annotation	---	NM_001018049 // GO:0005215 // transporter activity // inferred from electronic a	0.562897	0.481639	0.0410751	1	5.06911	5.04465	5.15392	5.15283	0.480872	0.927761	-1.07786	0 down vs 10	0.374738	0.984592	225.757	2.75278	1.82279	6.31796	1
4	2552643	NM_004801 // NRXN1 // neurexin 1 // 2p16.3 // 9378 /// NM_138735 // NRXN1 // neu	NRXN1	NM_004801	NM_004801 // GO:0007155 // cell adhesion // inferred from electronic annotation	NM_004801 // GO:0005887 // integral to plasma membrane // traceable author state	NM_004801 // GO:0004872 // receptor activity // traceable author statement ///	0.267029	0.170817	0.0411658	1	4.29028	4.3013	4.16252	4.16539	0.257055	1.09878	1.09878	0 up vs 10	1.49679	2.32037	353.958	3.10708	1.27141	3.08766	1
4	3346147	NM_032021 // TMEM133 // transmembrane protein 133 // 11q22.1 // 83935 /// ENST00	TMEM133	NM_032021	AK057372 // GO:0007165 // signal transduction // inferred from electronic annota	NM_032021 // GO:0016020 // membrane // inferred from electronic annotation ///	---	0.0253543	0.0175727	0.041238	1	5.3958	5.275	4.80341	4.7201	0.0372219	1.46907	1.46907	0 up vs 10	8.74874	7.24789	54.5599	3.10541	2.20837	6.53879	1
9	2903703	NM_006772 // SYNGAP1 // synaptic Ras GTPase activating protein 1 homolog (rat) /	SYNGAP1	NM_006772	NM_006772 // GO:0007165 // signal transduction // inferred from electronic annot	NM_006772 // GO:0005622 // intracellular // inferred from electronic annotation	NM_006772 // GO:0005096 // GTPase activator activity // inferred from electronic	0.013438	0.0451456	0.0412589	1	7.40832	7.36929	7.08453	7.10143	0.0330442	1.20402	1.20402	0 up vs 10	11.9839	4.7598	285.067	2.13987	2.62031	7.21165	1
15	2610136	NM_001031717 // CRELD1 // cysteine-rich with EGF-like domains 1 // 3p25.3 // 789	CRELD1	NM_001031717	---	NM_001031717 // GO:0016020 // membrane // inferred from electronic annotation /	NM_001031717 // GO:0005509 // calcium ion binding // inferred from electronic an	0.77939	0.76459	0.0412796	1	7.6452	7.64537	7.613	7.6111	0.77425	1.02404	1.02404	0 up vs 10	0.0858501	0.458819	179.16	1.81873	5.00217	15.2072	1
16	3776139	NM_006101 // NDC80 // NDC80 homolog, kinetochore complex component (S. cerevisia	NDC80	NM_006101	NM_006101 // GO:0000070 // mitotic sister chromatid segregation // traceable aut	NM_006101 // GO:0000775 // chromosome, centromeric region // traceable author st	NM_006101 // GO:0005515 // protein binding // inferred from physical interaction	0.00249759	0.329505	0.0412833	1	8.67498	8.64431	7.50626	7.48234	0.00310745	2.23762	2.23762	0 up vs 10	24.8169	1.4342	134.533	1.78662	13.6237	29.0877	1
15	2429556	NM_001232 // CASQ2 // calsequestrin 2 (cardiac muscle) // 1p13.3-p11 // 845 ///	CASQ2	NM_001232	NM_001232 // GO:0006941 // striated muscle contraction // traceable author state	NM_001232 // GO:0033018 // sarcoplasmic reticulum lumen // inferred from electro	NM_001232 // GO:0005509 // calcium ion binding // inferred from electronic annot	0.796124	0.100123	0.0412905	1	4.5672	4.57712	4.59431	4.60089	0.82732	0.983661	-1.01661	0 down vs 10	0.0729611	3.17861	209.824	1.81865	1.92358	32.9906	1
6	3773814	NM_178520 // TMEM105 // transmembrane protein 105 // 17q25.3 // 284186 /// ENST0	TMEM105	NM_178520	---	NM_178520 // GO:0016020 // membrane // inferred from electronic annotation ///	---	0.818515	0.696538	0.0412913	1	7.08313	7.07555	7.12059	7.08199	0.969691	0.995552	-1.00447	0 down vs 10	0.0574734	0.567205	220.222	2.51974	2.44846	8.97479	1
3	3672640	AK055241 // FLJ30679 // hypothetical protein FLJ30679 // 16q24.1 // 146512	FLJ30679	AK055241	---	---	---	0.703978	0.217798	0.0412992	1	5.19329	5.22822	5.06734	5.02149	0.552186	1.15407	1.15407	0 up vs 10	0.158891	1.97351	97.7861	3.75327	7.39774	2.42932	1
3	2458580	NM_020997 // LEFTY1 // left-right determination factor 1 // 1q42.1 // 10637 ///	LEFTY1	NM_020997	NM_020997 // GO:0007179 // transforming growth factor beta receptor signaling pa	NM_020997 // GO:0005576 // extracellular region // inferred from electronic anno	NM_020997 // GO:0005125 // cytokine activity // inferred from electronic annotat	0.94221	0.310456	0.0413002	1	6.66333	6.63043	6.64814	6.57421	0.796794	1.03974	1.03974	0 up vs 10	0.00571232	1.50821	211.301	3.75323	2.51191	2.89385	1
5	3087990	NM_000015 // NAT2 // N-acetyltransferase 2 (arylamine N-acetyltransferase) // 8p	NAT2	NM_000015	NM_000015 // GO:0008152 // metabolic process // inferred from electronic annotat	NM_000015 // GO:0005737 // cytoplasm // inferred from electronic annotation ///	NM_000015 // GO:0004060 // arylamine N-acetyltransferase activity // traceable a	0.996734	0.71792	0.0413301	1	3.29389	3.2761	3.29472	3.26588	0.961193	1.00711	1.00711	0 up vs 10	1.82047e-05	0.532453	21.1476	2.74816	2.30994	9.75836	1
16	2508520	NM_003937 // KYNU // kynureninase (L-kynurenine hydrolase) // 2q22.2 // 8942 ///	KYNU	NM_003937	NM_003937 // GO:0006569 // tryptophan catabolic process // inferred from electro	NM_003937 // GO:0005625 // soluble fraction // inferred from direct assay /// N	NM_003937 // GO:0016787 // hydrolase activity // inferred from electronic annota	0.275849	0.139967	0.0415227	1	9.31858	9.3173	8.96598	8.98444	0.318009	1.25951	1.25951	0 up vs 10	1.43679	2.62404	391.954	1.78503	43.2698	14.3985	1
16	3744072	NM_001139 // ALOX12B // arachidonate 12-lipoxygenase, 12R type // 17p13.1 // 242	ALOX12B	NM_001139	NM_001139 // GO:0006629 // lipid metabolic process // traceable author statement	---	NM_001139 // GO:0004052 // arachidonate 12-lipoxygenase activity // traceable au	0.0030115	0.00816666	0.041549	1	5.46619	5.45336	5.69139	5.68182	0.0033882	0.853548	-1.17158	0 down vs 10	23.0064	9.92228	166.323	1.78486	0.732609	21.6642	1
14	3434760	NM_002560 // P2RX4 // purinergic receptor P2X, ligand-gated ion channel, 4 // 12	P2RX4	NM_002560	NM_002560 // GO:0001894 // tissue homeostasis // non-traceable author statement	NM_002560 // GO:0005886 // plasma membrane // inferred from sequence or structur	NM_002560 // GO:0001614 // purinergic nucleotide receptor activity // inferred f	0.0554665	0.00956002	0.0416362	1	7.9072	7.90397	7.73707	7.7381	0.0678109	1.12185	1.12185	0 up vs 10	5.62029	9.3158	67.641	1.85219	1.04119	27.0066	1
20	2855058	NM_000436 // OXCT1 // 3-oxoacid CoA transferase 1 // 5p13.1 // 5019 /// ENST0000	OXCT1	NM_000436	NM_000436 // GO:0008152 // metabolic process // inferred from electronic annotat	NM_000436 // GO:0005739 // mitochondrion // inferred from direct assay /// NM_0	NM_000436 // GO:0008260 // 3-oxoacid CoA-transferase activity // not recorded /	0.84355	0.0207598	0.0417394	1	7.9674	7.96411	7.98614	7.9784	0.884701	0.990142	-1.00996	0 down vs 10	0.042465	6.75053	271.871	1.68419	4.2461	22.1848	1
14	2428760	NM_018364 // RSBN1 // round spermatid basic protein 1 // 1p13.2 // 54665 /// ENS	RSBN1	NM_018364	---	NM_018364 // GO:0005634 // nucleus // inferred from electronic annotation /// E	---	0.00134305	0.0257282	0.0417463	1	8.52372	8.54129	8.25116	8.2795	0.00200752	1.19897	1.19897	0 up vs 10	31.6995	6.14912	220.651	1.85139	0.976745	13.1004	1
12	2484358	NM_002908 // REL // v-rel reticuloendotheliosis viral oncogene homolog (avian) /	REL	NM_002908	NM_002908 // GO:0006355 // regulation of transcription, DNA-dependent // inferre	NM_002908 // GO:0005634 // nucleus // inferred from electronic annotation /// E	NM_002908 // GO:0003700 // transcription factor activity // inferred from electr	0.00765698	0.000516351	0.0418059	1	10.1054	10.0494	9.73801	9.65278	0.00643654	1.31646	1.31646	0 up vs 10	15.4946	27.795	287.86	1.93842	5.02785	6.86274	1
15	2378662	NM_145759 // TRAF5 // TNF receptor-associated factor 5 // 1q32 // 7188 /// NM_00	TRAF5	NM_145759	NM_145759 // GO:0007165 // signal transduction // traceable author statement //	NM_145759 // GO:0005737 // cytoplasm // inferred from electronic annotation ///	NM_145759 // GO:0004871 // signal transducer activity // inferred from electroni	0.00352702	0.0511745	0.0420838	1	7.43145	7.48644	6.86173	6.926	0.0045904	1.47472	1.47472	0 up vs 10	21.5634	4.4833	101.746	1.81316	3.69255	25.682	1
2	3000643	AF119858 // EPS15L2 // epidermal growth factor receptor pathway substrate 15-lik	EPS15L2	AF119858	---	---	---	0.770704	0.787008	0.0420936	1	3.5565	3.58557	3.59202	3.56525	0.87217	1.01419	1.01419	0 up vs 10	0.0929961	0.424225	381.827	5.42608	0.596404	1.36487	1
11	3659670	AK128747 // FLJ44674 // FLJ44674 protein // 16q12.1 // 400535 /// AK126710 // FL	FLJ44674	AK128747	---	---	---	0.779972	0.0883172	0.0421383	1	4.74251	4.7298	4.77079	4.73374	0.970004	0.997271	-1.00274	0 down vs 10	0.0853827	3.40176	151.915	1.98984	1.42372	21.7036	1
8	3589947	NM_014952 // BAHD1 // bromo adjacent homology domain containing 1 // 15q15.1 //	BAHD1	NM_014952	---	---	NM_014952 // GO:0003677 // DNA binding // inferred from electronic annotation /	0.27691	0.250272	0.0421533	1	7.72744	7.74584	7.6464	7.67458	0.350681	1.05064	1.05064	0 up vs 10	1.42977	1.78571	69.2235	2.22551	0.922809	8.36353	1
2	2869558	---		---	---	---	---	0.619776	0.492027	0.0421816	1	4.99695	5.00085	5.12833	5.12775	0.64418	0.915797	-1.09194	0 down vs 10	0.273436	0.960224	19.0413	5.42037	6.55893	0.5774	1
7	2663130	NM_003256 // TIMP4 // TIMP metallopeptidase inhibitor 4 // 3p25 // 7079 /// ENST	TIMP4	NM_003256	NM_003256 // GO:0008150 // biological_process // no biological data available /	NM_003256 // GO:0005576 // extracellular region // non-traceable author statemen	NM_003256 // GO:0004857 // enzyme inhibitor activity // inferred from electronic	0.220626	0.0915093	0.042199	1	6.05482	6.06186	6.20113	6.19064	0.290941	0.914602	-1.09337	0 down vs 10	1.86869	3.33771	379.722	2.34576	1.39798	10.3249	1
19	2475116	NM_153021 // PLB1 // phospholipase B1 // 2p23.2 // 151056 /// ENST00000327757 //	PLB1	NM_153021	NM_153021 // GO:0016042 // lipid catabolic process // inferred from electronic a	NM_153021 // GO:0016020 // membrane // inferred from electronic annotation ///	NM_153021 // GO:0004622 // lysophospholipase activity // inferred from electroni	0.546603	0.118531	0.0423852	1	5.85204	5.86374	5.93095	5.90975	0.732343	0.968612	-1.0324	0 down vs 10	0.407952	2.892	113.813	1.70191	5.4391	28.7896	1
9	3444043	NM_002543 // OLR1 // oxidized low density lipoprotein (lectin-like) receptor 1 /	OLR1	NM_002543	NM_002543 // GO:0006508 // proteolysis // traceable author statement /// NM_002	NM_002543 // GO:0005576 // extracellular region // inferred from electronic anno	NM_002543 // GO:0004872 // receptor activity // inferred from electronic annotat	0.405894	0.0328266	0.0424623	1	4.3195	4.29483	4.37957	4.37456	0.297168	0.946233	-1.05682	0 down vs 10	0.798721	5.51565	158.299	2.12742	0.587871	16.5987	1
17	2385343	NM_018662 // DISC1 // disrupted in schizophrenia 1 // 1q42.1 // 27185 /// NM_001	DISC1	NM_018662	NM_018662 // GO:0008150 // biological_process // no biological data available /	NM_018662 // GO:0005575 // cellular_component // no biological data available /	NM_018662 // GO:0005515 // protein binding // inferred from physical interaction	0.599173	0.0221261	0.0425665	1	6.04826	6.04339	6.09894	6.1011	0.56563	0.960788	-1.04081	0 down vs 10	0.307656	6.56742	162.902	1.7498	2.54507	26.7683	1
4	3203162	NM_002493 // NDUFB6 // NADH dehydrogenase (ubiquinone) 1 beta subcomplex, 6, 17k	NDUFB6	NM_002493	NM_002493 // GO:0006120 // mitochondrial electron transport, NADH to ubiquinone	NM_002493 // GO:0005739 // mitochondrion // inferred from electronic annotation	NM_002493 // GO:0008137 // NADH dehydrogenase (ubiquinone) activity // non-trace	0.804874	0.0333221	0.0426765	1	8.0378	8.01357	8.06762	8.06949	0.657776	0.961979	-1.03952	0 down vs 10	0.0666725	5.47832	946.168	3.07269	1.853	2.59261	1
2	2669979	NM_001337 // CX3CR1 // chemokine (C-X3-C motif) receptor 1 // 3p21|3p21.3 // 152	CX3CR1	NM_001337	NM_001337 // GO:0006935 // chemotaxis // traceable author statement /// NM_0013	NM_001337 // GO:0005886 // plasma membrane // traceable author statement /// NM	NM_001337 // GO:0001584 // rhodopsin-like receptor activity // inferred from ele	0.718202	0.0194615	0.0427106	1	5.00618	5.06716	4.93777	4.98354	0.671888	1.05968	1.05968	0 up vs 10	0.143142	6.94002	35.8169	5.38636	0.918772	2.13473	1
7	3645204	NM_018992 // KCTD5 // potassium channel tetramerisation domain containing 5 // 1	KCTD5	NM_018992	NM_018992 // GO:0006813 // potassium ion transport // inferred from electronic a	NM_018992 // GO:0005634 // nucleus // inferred from electronic annotation /// N	NM_018992 // GO:0005249 // voltage-gated potassium channel activity // inferred	0.0360137	0.125791	0.0428046	1	9.21141	9.21243	9.02846	9.06388	0.0802178	1.10845	1.10845	0 up vs 10	7.24047	2.79459	56.4563	2.33807	1.38059	4.21898	1
26	3452743	NM_015401 // HDAC7 // histone deacetylase 7 // 12q13.1 // 51564 /// NM_001098416	HDAC7	NM_015401	NM_015401 // GO:0006350 // transcription // inferred from electronic annotation	NM_015401 // GO:0000118 // histone deacetylase complex // traceable author state	NM_015401 // GO:0004407 // histone deacetylase activity // traceable author stat	0.421825	0.19778	0.0432126	1	7.42617	7.40463	7.32095	7.29028	0.402123	1.08249	1.08249	0 up vs 10	0.74295	2.1082	86.1074	1.57897	8.1733	35.5544	1
8	2907066	NM_000409 // GUCA1A // guanylate cyclase activator 1A (retina) // 6p21.1 // 2978	GUCA1A	NM_000409	NM_000409 // GO:0007165 // signal transduction // non-traceable author statement	NM_000409 // GO:0016020 // membrane // inferred from electronic annotation ///	NM_000409 // GO:0005509 // calcium ion binding // inferred from electronic annot	0.894304	0.27986	0.0432637	1	5.00989	4.98811	5.02403	4.99023	0.984661	0.998528	-1.00147	0 down vs 10	0.0192091	1.63985	127.726	2.21304	1.35101	12.9402	1
4	3907173	NM_080869 // WFDC12 // WAP four-disulfide core domain 12 // 20q12-q13.1 // 12848	WFDC12	NM_080869	NM_080869 // GO:0042742 // defense response to bacterium // inferred from sequen	NM_080869 // GO:0005576 // extracellular region // inferred from electronic anno	NM_080869 // GO:0004867 // serine-type endopeptidase inhibitor activity // non-t	0.027017	0.626745	0.0432745	1	5.23097	5.20568	5.7091	5.67648	0.033018	0.721564	-1.38588	0 down vs 10	8.46205	0.686928	197.375	3.05943	2.22557	4.36998	1
6	3845553	NM_031918 // KLF16 // Kruppel-like factor 16 // 19p13.3 // 83855 /// ENST0000025	KLF16	NM_031918	NM_031918 // GO:0006350 // transcription // inferred from electronic annotation	NM_031918 // GO:0005622 // intracellular // inferred from electronic annotation	NM_031918 // GO:0003700 // transcription factor activity // inferred from electr	0.100827	0.789264	0.0433341	1	8.66952	8.64837	8.36747	8.36111	0.12663	1.22032	1.22032	0 up vs 10	3.75291	0.420763	70.7671	2.48964	3.31242	6.60526	1
6	3430389	ENST00000280756 // C12orf23 // chromosome 12 open reading frame 23 // 12q23.3 //	C12orf23	ENST00000280756	---	ENST00000280756 // GO:0016020 // membrane // inferred from electronic annotation	---	0.375272	0.517429	0.0433679	1	7.70308	7.70338	7.5124	7.53838	0.455664	1.12116	1.12116	0 up vs 10	0.916879	0.902996	281.013	2.48915	2.34229	15.2369	1
3	3373339	NM_001004064 // OR8J3 // olfactory receptor, family 8, subfamily J, member 3 //	OR8J3	NM_001004064	NM_001004064 // GO:0007165 // signal transduction // inferred from electronic an	NM_001004064 // GO:0005886 // plasma membrane // inferred from electronic annota	NM_001004064 // GO:0004872 // receptor activity // inferred from electronic anno	0.042625	0.824676	0.0435019	1	2.25125	2.22651	2.55932	2.56131	0.0364261	0.792895	-1.2612	0 down vs 10	6.57886	0.366644	14.2181	3.68199	1.35908	1.91059	1
10	3891723	AY358539 // C20orf197 // chromosome 20 open reading frame 197 // 20q13.33 // 284	C20orf197	AY358539	---	---	AY358539 // GO:0004872 // receptor activity // inferred from electronic annotati	0.0464478	0.0208864	0.0435249	1	5.33677	5.34819	5.55299	5.58727	0.0374608	0.847287	-1.18024	0 down vs 10	6.25639	6.7329	190.284	2.04091	1.03089	19.5719	1
2	2880044	NM_194251 // GPR151 // G protein-coupled receptor 151 // 5q32 // 134391 /// ENST	GPR151	NM_194251	NM_194251 // GO:0007165 // signal transduction // inferred from electronic annot	NM_194251 // GO:0005886 // plasma membrane // inferred from electronic annotatio	NM_194251 // GO:0001584 // rhodopsin-like receptor activity // inferred from ele	0.804011	0.249324	0.0438366	1	4.88267	4.8679	4.81193	4.75749	0.710289	1.07954	1.07954	0 up vs 10	0.0672785	1.79074	71.2584	5.31566	3.73765	1.19386	1
29	2585972	NM_003742 // ABCB11 // ATP-binding cassette, sub-family B (MDR/TAP), member 11 /	ABCB11	NM_003742	NM_003742 // GO:0006810 // transport // traceable author statement /// ENST0000	NM_003742 // GO:0005624 // membrane fraction // traceable author statement ///	NM_003742 // GO:0000166 // nucleotide binding // inferred from electronic annota	0.338648	0.224851	0.0439601	1	4.03491	4.02616	4.11382	4.1042	0.360738	0.947344	-1.05558	0 down vs 10	1.0805	1.92979	105.213	1.54027	2.72966	51.4234	1
2	3131789	NM_152413 // GOT1L1 // glutamic-oxaloacetic transaminase 1-like 1 // 8p12 // 137	GOT1L1	NM_152413	NM_152413 // GO:0006520 // amino acid metabolic process // inferred from electro	NM_152413 // GO:0005737 // cytoplasm // inferred from electronic annotation ///	NM_152413 // GO:0004069 // aspartate transaminase activity // inferred from elec	0.538056	0.661874	0.0440225	1	4.22884	4.20939	4.36762	4.32012	0.634066	0.926116	-1.07978	0 down vs 10	0.426196	0.625321	44.5117	5.30421	1.37701	1.96922	1
27	3372129	NM_000256 // MYBPC3 // myosin binding protein C, cardiac // 11p11.2 // 4607 ///	MYBPC3	NM_000256	NM_000256 // GO:0003007 // heart morphogenesis // inferred from mutant phenotype	NM_000256 // GO:0005863 // striated muscle thick filament // inferred from elect	NM_000256 // GO:0001671 // ATPase activator activity // inferred from sequence o	0.130108	0.353838	0.0440846	1	6.26858	6.25643	6.46428	6.4504	0.145518	0.874198	-1.14391	0 down vs 10	3.07382	1.34703	118.879	1.56256	5.65759	46.3764	1
9	2936731	NM_018974 // UNC93A // unc-93 homolog A (C. elegans) // 6q27 // 54346 /// ENST00	UNC93A	NM_018974	NM_018974 // GO:0008150 // biological_process // no biological data available /	NM_018974 // GO:0005886 // plasma membrane // inferred from direct assay /// NM	NM_018974 // GO:0003674 // molecular_function // no biological data available /	0.181137	0.176651	0.0442585	1	6.06148	6.04072	6.23633	6.22341	0.179122	0.881057	-1.135	0 down vs 10	2.28801	2.27094	237.937	2.10945	2.89655	9.96411	1
5	2921022	NM_005284 // GPR6 // G protein-coupled receptor 6 // 6q21 // 2830 /// ENST000002	GPR6	NM_005284	NM_005284 // GO:0007165 // signal transduction // inferred from electronic annot	NM_005284 // GO:0005886 // plasma membrane // inferred from electronic annotatio	NM_005284 // GO:0001619 // lysosphingolipid and lysophosphatidic acid receptor a	0.83235	0.352513	0.0444539	1	7.55349	7.56573	7.52714	7.49532	0.590249	1.05002	1.05002	0 up vs 10	0.0488835	1.35159	668.021	2.6937	2.52861	3.36928	1
2	3015395	NM_024070 // PVRIG // poliovirus receptor related immunoglobulin domain containi	PVRIG	NM_024070	---	NM_024070 // GO:0016020 // membrane // inferred from electronic annotation ///	---	0.0205732	0.0470907	0.044638	1	8.60868	8.64785	7.87225	7.9263	0.025881	1.64895	1.64895	0 up vs 10	9.73719	4.6655	79.5727	5.26669	3.32469	1.00515	1
23	3952956	NM_001670 // ARVCF // armadillo repeat gene deletes in velocardiofacial syndrome	ARVCF	NM_001670	NM_001670 // GO:0007155 // cell adhesion // traceable author statement /// NM_0	NM_001670 // GO:0005622 // intracellular // traceable author statement /// ENST	NM_001670 // GO:0005198 // structural molecule activity // inferred from electro	0.00101619	0.0146874	0.0447724	1	6.99526	6.96865	7.41886	7.38484	0.00136033	0.749401	-1.3344	0 down vs 10	35.2904	7.81456	85.5792	1.61459	2.35114	32.8287	1
17	3511817	NM_017993 // ENOX1 // ecto-NOX disulfide-thiol exchanger 1 // 13q14.11 // 55068	ENOX1	NM_017993	NM_017993 // GO:0006810 // transport // inferred from electronic annotation ///	NM_017993 // GO:0005576 // extracellular region // inferred from electronic anno	NM_017993 // GO:0000166 // nucleotide binding // inferred from electronic annota	0.639478	0.159637	0.0449717	1	5.36593	5.34043	5.27863	5.23456	0.585903	1.07614	1.07614	0 up vs 10	0.243132	2.42152	84.1053	1.73528	7.0841	36.1016	1
4	2677624	U88965 // C3orf51 // chromosome 3 open reading frame 51 // --- // 711 /// BC0694	C3orf51	U88965	---	U88965 // GO:0005575 // cellular_component // no biological data available ///	U88965 // GO:0003674 // molecular_function // no biological data available ///	0.528286	0.100147	0.0450186	1	5.16244	5.18344	5.25448	5.23841	0.713827	0.962617	-1.03883	0 down vs 10	0.447777	3.1782	24.8672	3.02182	1.46329	4.65389	1
11	2444842	AK292691 // LOC100129443 // hypothetical protein LOC100129443 // 1q25.1 // 10012	LOC100129443	AK292691	---	---	---	0.328369	0.193032	0.0450726	1	7.49018	7.55543	7.27408	7.30434	0.279247	1.1901	1.1901	0 up vs 10	1.13156	2.14275	94.108	1.96506	8.6887	15.6746	1
21	2477598	NM_144713 // FAM82A1 // family with sequence similarity 82, member A1 // 2p22.2	FAM82A1	NM_144713	---	NM_144713 // GO:0016020 // membrane // inferred from electronic annotation ///	NM_144713 // GO:0005488 // binding // inferred from electronic annotation /// E	0.305341	0.441589	0.0450892	1	5.76578	5.72532	5.52116	5.49186	0.343166	1.17565	1.17565	0 up vs 10	1.25549	1.08454	147.737	1.64697	10.056	59.7212	1
5	2553262	NM_006794 // GPR75 // G protein-coupled receptor 75 // 2p16 // 10936 /// ENST000	GPR75	NM_006794	NM_006794 // GO:0007165 // signal transduction // inferred from electronic annot	NM_006794 // GO:0005886 // plasma membrane // inferred from electronic annotatio	NM_006794 // GO:0001584 // rhodopsin-like receptor activity // inferred from ele	0.521264	0.1828	0.0450937	1	7.4885	7.51949	7.35883	7.4173	0.624045	1.0734	1.0734	0 up vs 10	0.46378	2.22108	155.218	2.68303	4.30502	5.05278	1
15	2712858	NM_015562 // UBXN7 // UBX domain protein 7 // 3q29 // 26043 /// ENST00000296328	UBXN7	NM_015562	---	---	---	0.0971115	0.0578601	0.0452014	1	9.80963	9.79754	9.57154	9.5541	0.101465	1.18381	1.18381	0 up vs 10	3.85856	4.22314	227.363	1.79245	6.99628	13.2287	1
9	3870758	NM_021250 // LILRA5 // leukocyte immunoglobulin-like receptor, subfamily A (with	LILRA5	NM_021250	NM_021250 // GO:0006955 // immune response // inferred from electronic annotatio	NM_021250 // GO:0005576 // extracellular region // inferred from electronic anno	NM_021250 // GO:0004872 // receptor activity // inferred from electronic annotat	0.19187	0.130857	0.0452421	1	5.22389	5.14673	5.44601	5.43409	0.116922	0.819402	-1.2204	0 down vs 10	2.16191	2.73088	207.286	2.09991	2.74695	17.9442	1
14	2339872	NM_005012 // ROR1 // receptor tyrosine kinase-like orphan receptor 1 // 1p32-p31	ROR1	NM_005012	NM_005012 // GO:0006468 // protein amino acid phosphorylation // inferred from e	NM_005012 // GO:0005737 // cytoplasm // traceable author statement /// NM_00501	NM_005012 // GO:0000166 // nucleotide binding // inferred from electronic annota	0.578978	0.0505971	0.0453669	1	6.00194	5.98865	6.06726	6.05794	0.571302	0.953106	-1.0492	0 down vs 10	0.343876	4.50787	51.4766	1.82601	2.47102	27.4096	1
12	2519079	NM_207482 // FLJ44048 // FLJ44048 protein // 2q32.1 // 401024 /// ENST0000034309	FLJ44048	NM_207482	---	ENST00000326147 // GO:0030529 // ribonucleoprotein complex // inferred from elec	ENST00000326147 // GO:0003676 // nucleic acid binding // inferred from electroni	0.529475	0.126201	0.0454176	1	3.6859	3.67713	3.61196	3.60236	0.540203	1.0532	1.0532	0 up vs 10	0.445107	2.78931	153.923	1.90994	3.35175	14.5091	1
34	2547114	NM_000379 // XDH // xanthine dehydrogenase // 2p23.1 // 7498 /// ENST00000379416	XDH	NM_000379	NM_000379 // GO:0007595 // lactation // inferred from electronic annotation ///	NM_000379 // GO:0005777 // peroxisome // inferred from electronic annotation //	NM_000379 // GO:0004854 // xanthine dehydrogenase activity // traceable author s	0.0974695	0.026253	0.0454752	1	5.25479	5.25276	5.39074	5.38608	0.113623	0.911734	-1.09681	0 down vs 10	3.84814	6.09468	130.766	1.48759	2.64688	61.0765	1
12	3194470	NM_016215 // EGFL7 // EGF-like-domain, multiple 7 // 9q34.3 // 51162 /// NM_2014	EGFL7	NM_016215	NM_016215 // GO:0001525 // angiogenesis // inferred from electronic annotation	NM_016215 // GO:0005576 // extracellular region // inferred from sequence or str	NM_016215 // GO:0005509 // calcium ion binding // inferred from electronic annot	0.110899	0.433731	0.0455775	1	7.36154	7.34419	7.68798	7.66028	0.132335	0.803248	-1.24495	0 down vs 10	3.49154	1.10539	177.815	1.90873	5.2318	23.1016	1
13	2376548	NM_181644 // MFSD4 // major facilitator superfamily domain containing 4 // 1q32.	MFSD4	NM_181644	NM_181644 // GO:0006810 // transport // inferred from electronic annotation ///	NM_181644 // GO:0016020 // membrane // inferred from electronic annotation ///	---	0.0062493	0.00766008	0.0455788	1	6.21779	6.17527	6.54189	6.50666	0.00673377	0.794768	-1.25823	0 down vs 10	16.9354	10.178	149.42	1.86378	1.11869	25.9482	1
3	3183012	NR_024011 // LOC286367 // FP944 // 9q31.1 // 286367	LOC286367	NR_024011	---	---	---	0.722777	0.21998	0.0455788	1	5.59504	5.53038	5.67069	5.64445	0.608916	0.923978	-1.08228	0 down vs 10	0.138279	1.95979	49.3428	3.61833	2.06896	3.60029	1
3	2709750	NM_001048 // SST // somatostatin // 3q28 // 6750 /// ENST00000287641 // SST // s	SST	NM_001048	NM_001048 // GO:0007186 // G-protein coupled receptor protein signaling pathway	NM_001048 // GO:0005576 // extracellular region // inferred from electronic anno	NM_001048 // GO:0005179 // hormone activity // traceable author statement /// E	0.0482641	0.0641762	0.0456033	1	6.38024	6.35456	6.13262	6.11136	0.0580767	1.18362	1.18362	0 up vs 10	6.1155	4.01149	228.071	3.61759	0.657393	2.74548	1
20	2857301	NM_173514 // SLC38A9 // solute carrier family 38, member 9 // 5q11.2 // 153129 /	SLC38A9	NM_173514	NM_173514 // GO:0006811 // ion transport // inferred from electronic annotation	NM_173514 // GO:0016020 // membrane // inferred from electronic annotation ///	NM_173514 // GO:0031402 // sodium ion binding // inferred from electronic annota	0.317556	0.131806	0.0457789	1	7.4981	7.48375	7.31887	7.31916	0.372686	1.12085	1.12085	0 up vs 10	1.18802	2.7193	163.125	1.66247	10.1299	30.4309	1
3	3240532	BC033839 // C10orf126 // chromosome 10 open reading frame 126 // 10p12.1 // 2830	C10orf126	BC033839	---	---	---	0.0789617	0.427884	0.0458067	1	4.47847	4.43174	4.79322	4.77	0.0714831	0.790997	-1.26423	0 down vs 10	4.46797	1.12119	10.362	3.61154	0.69132	5.77326	1
2	3059667	NM_152754 // SEMA3D // sema domain, immunoglobulin domain (Ig), short basic doma	SEMA3D	NM_152754	NM_152754 // GO:0007275 // multicellular organismal development // inferred from	NM_152754 // GO:0005576 // extracellular region // inferred from electronic anno	NM_152754 // GO:0004872 // receptor activity // inferred from electronic annotat	0.527116	0.00757553	0.0458234	1	3.96267	4.02123	3.78602	3.78321	0.417675	1.17937	1.17937	0 up vs 10	0.450414	10.2229	18.2064	5.1962	2.94229	1.41288	1
9	2893130	NM_006567 // FARS2 // phenylalanyl-tRNA synthetase 2, mitochondrial // 6p25.1 //	FARS2	NM_006567	NM_006567 // GO:0006412 // translation // inferred from electronic annotation /	NM_006567 // GO:0005625 // soluble fraction // inferred from direct assay /// N	NM_006567 // GO:0000049 // tRNA binding // inferred from direct assay /// NM_00	0.044995	0.113699	0.045887	1	8.18388	8.11147	7.78574	7.76816	0.0810434	1.26867	1.26867	0 up vs 10	6.37457	2.96128	110.056	2.09376	5.09491	10.5424	1
5	3332511	NM_001098835 // MS4A15 // membrane-spanning 4-domains, subfamily A, member 15 //	MS4A15	NM_001098835	NM_001098835 // GO:0007165 // signal transduction // inferred from electronic an	NM_001098835 // GO:0016020 // membrane // inferred from electronic annotation /	NM_001098835 // GO:0004872 // receptor activity // inferred from electronic anno	0.423567	0.470846	0.0460407	1	6.69747	6.69644	6.82012	6.82268	0.427807	0.916222	-1.09144	0 down vs 10	0.737068	1.01055	58.8993	2.66751	1.46979	8.33131	1
22	2585476	NM_002976 // SCN7A // sodium channel, voltage-gated, type VII, alpha // 2q21-q23	SCN7A	NM_002976	NM_002976 // GO:0006811 // ion transport // inferred from electronic annotation	NM_002976 // GO:0001518 // voltage-gated sodium channel complex // inferred from	NM_002976 // GO:0005244 // voltage-gated ion channel activity // inferred from e	0.741486	0.600937	0.0460432	1	3.59018	3.59927	3.5535	3.5615	0.743742	1.02653	1.02653	0 up vs 10	0.119393	0.734268	37.5033	1.62476	2.82856	55.2256	1
10	3675308	NM_153350 // FBXL16 // F-box and leucine-rich repeat protein 16 // 16p13.3 // 14	FBXL16	NM_153350	---	---	NM_153350 // GO:0005515 // protein binding // inferred from electronic annotatio	0.106901	0.113158	0.0461379	1	6.80781	6.77923	7.02794	7.00046	0.116564	0.857834	-1.16573	0 down vs 10	3.59123	2.96929	229.702	2.01771	2.90456	12.5429	1
20	2362469	NM_021189 // CADM3 // cell adhesion molecule 3 // 1q21.2-q22 // 57863 /// NM_001	CADM3	NM_021189	NM_021189 // GO:0007155 // cell adhesion // inferred from electronic annotation	NM_021189 // GO:0005886 // plasma membrane // inferred from electronic annotatio	NM_021189 // GO:0005509 // calcium ion binding // inferred from electronic annot	0.493964	0.0285417	0.0461527	1	6.18814	6.21653	6.26336	6.27	0.636226	0.96362	-1.03775	0 down vs 10	0.530159	5.87311	161.142	1.66055	3.44937	35.2732	1
5	3544102	NM_018228 // C14orf115 // chromosome 14 open reading frame 115 // 14q24.3 // 552	C14orf115	NM_018228	NM_018228 // GO:0006313 // transposition, DNA-mediated // inferred from electron	---	NM_018228 // GO:0003677 // DNA binding // inferred from electronic annotation /	0.318673	0.251023	0.0461718	1	5.34233	5.35138	5.54154	5.53214	0.379123	0.882237	-1.13348	0 down vs 10	1.18205	1.78175	157.589	2.66539	2.79841	7.1983	1
14	2735073	NM_014208 // DSPP // dentin sialophosphoprotein // 4q21.3 // 1834 /// ENST000003	DSPP	NM_014208	NM_014208 // GO:0001503 // ossification // traceable author statement /// NM_01	NM_014208 // GO:0005576 // extracellular region // inferred from electronic anno	NM_014208 // GO:0005201 // extracellular matrix structural constituent // tracea	0.71724	0.0507324	0.0461947	1	4.29523	4.29766	4.32754	4.31235	0.873567	0.989873	-1.01023	0 down vs 10	0.144177	4.50209	107.44	1.82047	1.1064	35.732	1
10	3663055	NM_024598 // C16orf57 // chromosome 16 open reading frame 57 // 16q13 // 79650 /	C16orf57	NM_024598	NM_024598 // GO:0008150 // biological_process // no biological data available /	NM_024598 // GO:0005575 // cellular_component // no biological data available /	NM_024598 // GO:0003674 // molecular_function // no biological data available /	0.715022	0.102507	0.0461977	1	7.59152	7.59527	7.56217	7.56301	0.699521	1.02261	1.02261	0 up vs 10	0.14658	3.13774	294.169	2.01719	1.8291	8.66986	1
3	2893109	AY358807 // UNQ5815 // QIQN5815 // 6p25.1 // 100129033	UNQ5815	AY358807	---	AY358807 // GO:0016020 // membrane // inferred from electronic annotation /// A	---	0.862776	0.259299	0.0461982	1	4.52221	4.51653	4.56583	4.5478	0.905037	0.978563	-1.02191	0 down vs 10	0.0325447	1.73898	53.6517	3.59996	2.70547	3.88865	1
9	2447192	NM_001102450 // RGS8 // regulator of G-protein signaling 8 // 1q25 // 85397 ///	RGS8	NM_001102450	NM_001102450 // GO:0009968 // negative regulation of signal transduction // infe	---	NM_001102450 // GO:0004871 // signal transducer activity // inferred from electr	0.752965	0.0817209	0.0462523	1	5.42848	5.41	5.46669	5.44338	0.791118	0.977133	-1.0234	0 down vs 10	0.108581	3.54432	71.942	2.09031	1.48506	19.5574	1
2	2957314	NM_000846 // GSTA2 // glutathione S-transferase A2 // 6p12.1 // 2939 /// NM_1457	GSTA2	NM_000846	NM_000846 // GO:0008152 // metabolic process // inferred from electronic annotat	NM_000846 // GO:0005575 // cellular_component // no biological data available /	NM_000846 // GO:0004364 // glutathione transferase activity // non-traceable aut	0.462787	0.13515	0.0463744	1	3.50086	3.58981	3.30131	3.36293	0.423902	1.1703	1.1703	0 up vs 10	0.614861	2.67936	32.0737	5.16419	1.10292	3.52295	1
12	2805176	NM_018356 // C5orf22 // chromosome 5 open reading frame 22 // 5p13.3 // 55322 //	C5orf22	NM_018356	---	---	---	0.126452	0.0551147	0.0464929	1	8.06344	8.0669	7.8554	7.87709	0.170399	1.14061	1.14061	0 up vs 10	3.14647	4.3249	202.971	1.90188	4.87657	11.169	1
20	2897635	NM_017774 // CDKAL1 // CDK5 regulatory subunit associated protein 1-like 1 // 6p	CDKAL1	NM_017774	NM_017774 // GO:0008152 // metabolic process // inferred from electronic annotat	NM_017774 // GO:0016020 // membrane // inferred from electronic annotation ///	NM_017774 // GO:0003824 // catalytic activity // inferred from electronic annota	0.293333	0.102687	0.0464977	1	8.62906	8.61495	8.48314	8.47317	0.323029	1.10327	1.10327	0 up vs 10	1.32598	3.1347	242.727	1.65879	8.29291	22.0751	1
18	3263555	NM_016824 // ADD3 // adducin 3 (gamma) // 10q24.2-q24.3 // 120 /// NM_001121 //	ADD3	NM_016824	---	NM_016824 // GO:0005737 // cytoplasm // inferred from electronic annotation ///	NM_016824 // GO:0003779 // actin binding // inferred from electronic annotation	0.409793	0.429698	0.046588	1	7.48883	7.57206	7.12388	7.22062	0.443108	1.27583	1.27583	0 up vs 10	0.784734	1.11626	149.786	1.70124	42.7919	36.4091	1
13	2655338	NM_182589 // HTR3E // 5-hydroxytryptamine (serotonin) receptor 3, family member	HTR3E	NM_182589	NM_182589 // GO:0006811 // ion transport // inferred from electronic annotation	NM_182589 // GO:0005886 // plasma membrane // inferred from electronic annotatio	NM_182589 // GO:0005216 // ion channel activity // inferred from electronic anno	0.699322	0.23631	0.0466648	1	5.08184	5.08778	5.12943	5.11786	0.813513	0.979366	-1.02107	0 down vs 10	0.164258	1.86239	140.312	1.85614	2.31878	27.8297	1
5	3261532	NM_152310 // ELOVL3 // elongation of very long chain fatty acids (FEN1/Elo2, SUR	ELOVL3	NM_152310	NM_152310 // GO:0006633 // fatty acid biosynthetic process // inferred from elec	NM_152310 // GO:0005783 // endoplasmic reticulum // inferred from electronic ann	---	0.762758	0.959113	0.046692	1	5.18069	5.18308	5.24585	5.27424	0.685422	0.938769	-1.06522	0 down vs 10	0.0998107	0.144109	137.111	2.65703	3.86506	6.60211	1
163	2979871	NM_182961 // SYNE1 // spectrin repeat containing, nuclear envelope 1 // 6q25 //	SYNE1	NM_182961	NM_182961 // GO:0006997 // nuclear organization and biogenesis // non-traceable	NM_182961 // GO:0005634 // nucleus // inferred from electronic annotation /// N	NM_182961 // GO:0003779 // actin binding // inferred from direct assay /// NM_1	0.23211	0.424091	0.0468264	1	5.43947	5.45825	5.34874	5.3639	0.231827	1.06759	1.06759	0 up vs 10	1.76659	1.13158	151.954	1.20553	8.68487	425.051	1
16	3031466	NM_175571 // GIMAP8 // GTPase, IMAP family member 8 // 7q36.1 // 155038 /// ENST	GIMAP8	NM_175571	---	NM_175571 // GO:0005739 // mitochondrion // inferred from electronic annotation	NM_175571 // GO:0000166 // nucleotide binding // inferred from electronic annota	0.00372537	0.000200182	0.046882	1	7.26944	7.36216	6.98748	7.0926	0.00553726	1.20544	1.20544	0 up vs 10	21.0814	38.8218	117.908	1.75147	0.858386	31.6306	1
10	3331217	NM_002559 // P2RX3 // purinergic receptor P2X, ligand-gated ion channel, 3 // 11	P2RX3	NM_002559	NM_002559 // GO:0006811 // ion transport // inferred from electronic annotation	NM_002559 // GO:0005887 // integral to plasma membrane // traceable author state	NM_002559 // GO:0001614 // purinergic nucleotide receptor activity // non-tracea	0.134766	0.323377	0.04703	1	5.82317	5.81389	6.02437	6.01205	0.15266	0.871663	-1.14723	0 down vs 10	2.98526	1.45741	208.508	2.01007	2.52645	14.4923	1
7	2832325	NM_015669 // PCDHB5 // protocadherin beta 5 // 5q31 // 26167 /// NR_001282 // PC	PCDHB5	NM_015669	NM_015669 // GO:0007155 // cell adhesion // inferred from electronic annotation	NM_015669 // GO:0005886 // plasma membrane // inferred from electronic annotatio	NM_015669 // GO:0005509 // calcium ion binding // inferred from electronic annot	0.183279	0.0919099	0.0471802	1	4.34672	4.36923	4.52311	4.50542	0.306556	0.90992	-1.099	0 down vs 10	2.26202	3.32988	263.191	2.28547	1.90863	9.07986	1
8	3717775	NM_003885 // CDK5R1 // cyclin-dependent kinase 5, regulatory subunit 1 (p35) //	CDK5R1	NM_003885	NM_003885 // GO:0000079 // regulation of cyclin-dependent protein kinase activit	NM_003885 // GO:0005634 // nucleus // inferred from sequence or structural simil	NM_003885 // GO:0004672 // protein kinase activity // traceable author statement	0.0253456	0.314672	0.0471993	1	8.18552	8.15412	7.93693	7.91614	0.0344178	1.17934	1.17934	0 up vs 10	8.75031	1.49135	69.8458	2.17123	1.74603	6.79533	1
18	3431318	NM_032300 // TCHP // trichoplein, keratin filament binding // 12q24.11 // 84260	TCHP	NM_032300	---	NM_032300 // GO:0005737 // cytoplasm // inferred from electronic annotation ///	NM_032300 // GO:0005515 // protein binding // inferred from physical interaction	0.126606	0.809743	0.0472032	1	7.43217	7.44743	7.2321	7.24513	0.135271	1.15054	1.15054	0 up vs 10	3.14336	0.389433	135.072	1.6979	5.28918	22.1017	1
7	3016692	NM_024653 // PRKRIP1 // PRKR interacting protein 1 (IL11 inducible) // 7q22.1 //	PRKRIP1	NM_024653	---	NM_024653 // GO:0005634 // nucleus // inferred from electronic annotation /// E	---	0.183618	0.384834	0.0472723	1	8.15889	8.14087	8.01231	8.01242	0.252119	1.09311	1.09311	0 up vs 10	2.25793	1.24611	101.252	2.28442	1.52695	7.85238	1
46	3185976	NM_032888 // COL27A1 // collagen, type XXVII, alpha 1 // 9q32 // 85301 /// ENST0	COL27A1	NM_032888	NM_032888 // GO:0006817 // phosphate transport // inferred from electronic annot	NM_032888 // GO:0005576 // extracellular region // inferred from electronic anno	NM_032888 // GO:0005201 // extracellular matrix structural constituent // inferr	0.122541	0.0826387	0.047348	1	6.80957	6.79386	6.99369	6.98153	0.128512	0.878017	-1.13893	0 down vs 10	3.22749	3.52359	255.758	1.40577	7.44438	87.6158	1
8	3762083	NM_005220 // DLX3 // distal-less homeobox 3 // 17q21 // 1747 /// ENST00000172196	DLX3	NM_005220	NM_005220 // GO:0006355 // regulation of transcription, DNA-dependent // inferre	NM_005220 // GO:0005634 // nucleus // inferred from electronic annotation /// E	NM_005220 // GO:0003700 // transcription factor activity // traceable author sta	0.196801	0.272876	0.047429	1	5.28058	5.27095	5.43725	5.42379	0.221895	0.899474	-1.11176	0 down vs 10	2.10729	1.67246	60.2387	2.16889	1.34031	14.6007	1
20	3275922	NM_006257 // PRKCQ // protein kinase C, theta // 10p15 // 5588 /// ENST000003971	PRKCQ	NM_006257	NM_006257 // GO:0001558 // regulation of cell growth // non-traceable author sta	NM_006257 // GO:0005622 // intracellular // non-traceable author statement ///	NM_006257 // GO:0000166 // nucleotide binding // inferred from electronic annota	0.173063	0.57475	0.0475895	1	4.77562	4.78345	4.91314	4.90986	0.220474	0.916108	-1.09157	0 down vs 10	2.39011	0.784398	139.963	1.6533	2.32747	38.7527	1
15	4019486	NM_145799 // SEPT6 // septin 6 // Xq24 // 23157 /// NM_145800 // SEPT6 // septin	2006-09-01	NM_145799	NM_145799 // GO:0000910 // cytokinesis // traceable author statement /// NM_145	NM_145799 // GO:0005575 // cellular_component // no biological data available /	NM_145799 // GO:0000166 // nucleotide binding // inferred from electronic annota	0.0678418	0.000191391	0.0477291	1	10.2412	10.2729	10.1144	10.1407	0.067125	1.09596	1.09596	0 up vs 10	4.94531	39.4358	804.705	1.77661	2.80114	7.30771	1
14	3940124	NM_016327 // UPB1 // ureidopropionase, beta // 22q11.2 // 51733 /// ENST00000326	UPB1	NM_016327	NM_016327 // GO:0006807 // nitrogen compound metabolic process // inferred from	NM_016327 // GO:0005737 // cytoplasm // inferred from electronic annotation ///	NM_016327 // GO:0003837 // beta-ureidopropionase activity // not recorded /// N	0.891591	0.939357	0.0478459	1	6.8405	6.81945	6.8234	6.84339	0.854363	0.983539	-1.01674	0 down vs 10	0.0202154	0.182215	332.067	1.8097	4.42828	17.8286	1
15	3601889	NM_021819 // LMAN1L // lectin, mannose-binding, 1 like // 15q24.1 // 79748 /// E	LMAN1L	NM_021819	ENST00000340915 // GO:0006836 // neurotransmitter transport // inferred from ele	NM_021819 // GO:0016020 // membrane // inferred from electronic annotation ///	NM_021819 // GO:0005529 // sugar binding // inferred from electronic annotation	0.175918	0.300015	0.0479355	1	5.83791	5.82094	6.00453	5.99091	0.182831	0.888859	-1.12504	0 down vs 10	2.35326	1.55123	81.8867	1.77535	1.94421	38.2297	1
4	2948648	---		---	---	---	---	0.465382	0.0167752	0.0479457	1	5.07949	5.12212	5.00037	4.98605	0.244622	1.09891	1.09891	0 up vs 10	0.607418	7.39145	70.7515	2.96201	0.652439	5.68665	1
8	3047581	NM_002192 // INHBA // inhibin, beta A // 7p15-p13 // 3624 /// ENST00000242208 //	INHBA	NM_002192	NM_002192 // GO:0000082 // G1/S transition of mitotic cell cycle // inferred fro	NM_002192 // GO:0005576 // extracellular region // inferred from direct assay /	NM_002192 // GO:0005125 // cytokine activity // inferred from direct assay ///	0.264636	0.0141977	0.047962	1	5.60748	5.62949	5.72378	5.73001	0.345715	0.9327	-1.07216	0 down vs 10	1.51358	7.92553	123.33	2.16352	1.45793	10.2981	1
9	3487600	NM_001128303 // C13orf31 // chromosome 13 open reading frame 31 // 13q14.11 // 1	C13orf31	NM_001128303	---	---	---	0.00375407	0.0245293	0.0481066	1	5.57718	5.60141	6.6252	6.64059	0.00469939	0.486606	-2.05505	0 down vs 10	21.0145	6.27922	59.9221	2.0732	5.51633	20.4658	1
3	3924929	ENST00000356832 // BAGE2 // B melanoma antigen family, member 2 // 21p // 85319	BAGE2	ENST00000356832	---	ENST00000356832 // GO:0005576 // extracellular region // inferred from electroni	---	0.886625	0.832467	0.0482529	1	2.74648	2.7803	2.72854	2.70038	0.547165	1.05696	1.05696	0 up vs 10	0.0221262	0.354748	7.24488	3.5409	1.02373	2.5566	1
8	2908520	NM_145026 // SPATS1 // spermatogenesis associated, serine-rich 1 // 6p21.1 // 22	SPATS1	NM_145026	---	ENST00000388811 // GO:0016020 // membrane // inferred from electronic annotation	---	0.646013	0.193343	0.0482636	1	5.46004	5.44542	5.5236	5.47797	0.819675	0.977688	-1.02282	0 down vs 10	0.233579	2.14045	157.841	2.1605	2.58837	11.2279	1
28	3032647	NM_001039350 // DPP6 // dipeptidyl-peptidase 6 // 7q36.2 // 1804 /// NM_130797 /	DPP6	NM_001039350	NM_001039350 // GO:0006508 // proteolysis // inferred from electronic annotation	NM_001039350 // GO:0016020 // membrane // inferred from electronic annotation /	---	0.981188	0.092078	0.0486201	1	5.1948	5.19634	5.19663	5.18365	0.875351	1.00883	1.00883	0 up vs 10	0.000604085	3.32661	217.433	1.53246	2.59386	48.6057	1
2	3695907	---		---	---	---	---	0.0294602	0.193498	0.0487605	1	4.52899	4.60906	5.1346	5.18332	0.041	0.67163	-1.48891	0 down vs 10	8.08127	2.13931	120.497	5.03077	1.34233	2.02861	1
4	3688539	BC107073 // VN1R3 // vomeronasal 1 receptor 3 // 16p11.2 // 317702	VN1R3	BC107073	BC107073 // GO:0007165 // signal transduction // inferred from electronic annota	BC107073 // GO:0005886 // plasma membrane // inferred from electronic annotation	BC107073 // GO:0004872 // receptor activity // inferred from electronic annotati	0.0227763	0.322443	0.0489812	1	4.01154	3.99079	4.31634	4.30791	0.0226729	0.802667	-1.24585	0 down vs 10	9.24713	1.461	376.622	2.94177	0.597318	6.05506	1
6	3837744	NM_012451 // SYNGR4 // synaptogyrin 4 // 19q13.3 // 23546 /// ENST00000344846 //	SYNGR4	NM_012451	---	NM_012451 // GO:0016020 // membrane // inferred from electronic annotation ///	---	0.0748695	0.479858	0.0490596	1	6.1555	6.12994	6.44588	6.44123	0.0681834	0.805921	-1.24082	0 down vs 10	4.63234	0.988832	40.1576	2.41225	2.64019	6.20505	1
3	3756829	NM_033060 // KRTAP4-1 // keratin associated protein 4-1 // 17q12-q21 // 85285 //	KRTAP4-1	NM_033060	---	---	---	0.76598	0.554417	0.0490753	1	4.32748	4.34674	4.25681	4.25914	0.723031	1.0626	1.0626	0 up vs 10	0.0970152	0.824965	731.947	3.51804	3.42194	2.70788	1
6	3569778	NM_207442 // C14orf181 // chromosome 14 open reading frame 181 // 14q24.1 // 400	C14orf181	NM_207442	---	---	---	0.0230103	0.0473944	0.0491477	1	6.95855	6.95348	7.16238	7.13797	0.0384593	0.879963	-1.13641	0 down vs 10	9.19881	4.65124	166.72	2.41113	0.589686	6.89277	1
13	3607698	NM_152259 // C15orf42 // chromosome 15 open reading frame 42 // 15q26.1 // 90381	C15orf42	NM_152259	---	---	---	0.10393	0.645311	0.0493368	1	8.06619	8.09016	7.77414	7.7529	0.0773818	1.26335	1.26335	0 up vs 10	3.66869	0.653993	139.38	1.83805	8.27747	13.1445	1
3	3311546	AK097855 // FLJ40536 // FLJ40536 protein // 10q26.13 // 399819 /// ENST000003916	FLJ40536	AK097855	---	---	---	0.538243	0.357033	0.0493789	1	3.61334	3.69297	3.7691	3.7828	0.729658	0.939631	-1.06425	0 down vs 10	0.425792	1.33614	63.4246	3.5097	2.13049	4.81378	1
5	4045381	NM_003268 // TLR5 // toll-like receptor 5 // 1q41-q42 // 7100 /// ENST0000036688	TLR5	NM_003268	NM_003268 // GO:0006954 // inflammatory response // inferred from electronic ann	NM_003268 // GO:0016020 // membrane // inferred from electronic annotation ///	NM_003268 // GO:0004888 // transmembrane receptor activity // inferred from elec	0.846053	0.0591256	0.0493839	1	4.63366	4.56739	4.60175	4.55982	0.964572	1.00526	1.00526	0 up vs 10	0.0410954	4.17835	241.246	2.61522	2.2146	6.71341	1
4	3619887	NM_152596 // EXDL1 // exonuclease 3'-5' domain-like 1 // 15q15.1 // 161829 /// E	EXDL1	NM_152596	NM_152596 // GO:0006139 // nucleobase, nucleoside, nucleotide and nucleic acid m	NM_152596 // GO:0005622 // intracellular // inferred from electronic annotation	NM_152596 // GO:0003676 // nucleic acid binding // inferred from electronic anno	0.774529	0.582985	0.0493883	1	2.92858	2.92064	2.89731	2.91088	0.931194	1.00679	1.00679	0 up vs 10	0.0898102	0.76839	3.07899	2.93393	1.04683	3.74398	1
6	3099566	NM_147189 // FAM110B // family with sequence similarity 110, member B // 8q12.1	FAM110B	NM_147189	---	NM_147189 // GO:0005737 // cytoplasm // inferred from electronic annotation ///	---	0.867485	0.393556	0.0493931	1	6.16022	6.22573	6.10318	6.17654	0.889839	1.03468	1.03468	0 up vs 10	0.0303234	1.21949	32.0683	2.40803	6.99617	13.8029	1
10	3684782	NM_001802 // CDR2 // cerebellar degeneration-related protein 2, 62kDa // 16p12.3	CDR2	NM_001802	---	NM_001802 // GO:0005634 // nucleus // non-traceable author statement /// NM_001	NM_001802 // GO:0003674 // molecular_function // no biological data available /	0.0814804	0.360989	0.049551	1	9.22178	9.24245	8.83069	8.87468	0.107345	1.29035	1.29035	0 up vs 10	4.37247	1.32282	149.372	1.98921	9.0813	10.4006	1
4	3070658	NM_005000 // NDUFA5 // NADH dehydrogenase (ubiquinone) 1 alpha subcomplex, 5, 13	NDUFA5	NM_005000	NM_005000 // GO:0006120 // mitochondrial electron transport, NADH to ubiquinone	NM_005000 // GO:0005739 // mitochondrion // inferred from electronic annotation	NM_005000 // GO:0008137 // NADH dehydrogenase (ubiquinone) activity // non-trace	0.0588063	0.0581706	0.0497395	1	9.06218	9.05324	8.84467	8.84132	0.0718087	1.15823	1.15823	0 up vs 10	5.41931	4.21203	178.206	2.92722	0.468905	6.70213	1
2	2900059	NM_003521 // HIST1H2BM // histone cluster 1, H2bm // 6p22-p21.3 // 8342 /// ENST	HIST1H2BM	NM_003521	NM_003521 // GO:0006334 // nucleosome assembly // inferred from electronic annot	NM_003521 // GO:0000786 // nucleosome // inferred from electronic annotation //	NM_003521 // GO:0003677 // DNA binding // inferred from electronic annotation /	0.0044374	0.437501	0.0497968	1	12.4358	12.4522	11.6757	11.6801	0.00494328	1.70775	1.70775	0 up vs 10	19.5983	1.09533	604.359	4.97531	2.02319	0.874188	1
10	3232944	NM_001040177 // AKR1CL2 // aldo-keto reductase family 1, member C-like 2 // 10p1	AKR1CL2	NM_001040177	NM_001040177 // GO:0055114 // oxidation reduction // inferred from electronic an	NM_001040177 // GO:0005737 // cytoplasm // inferred from electronic annotation	NM_001040177 // GO:0016491 // oxidoreductase activity // inferred from electroni	0.306135	0.657113	0.0499572	1	4.105	4.11329	4.21485	4.20967	0.381498	0.93538	-1.06908	0 down vs 10	1.25098	0.633498	59.8605	1.98594	1.56339	16.6589	1
