# Supplementary material for: Alternative Transcript Initiation and Splicing as a Response to DNA Damage
Source: PLoS One. 2011 Oct 19;6(10):e25758. doi: 10.1371/journal.pone.0025758 (PMC3198437; doi:10.1371/journal.pone.0025758)
Supplement: Table S7 — Genes predicted to be alternatively spliced in LCLs at 4 hours post 10 Gy IR based on FIRMA. (XLSX) [file pone.0025758.s009.xlsx]

## Sheet: Supplemental Table S7
Supplemental Table S7. Genes predicted to be alternatively spliced in LCLs at 4 hours post 10 Gy IR based on FIRMA.
Exon.ID	P.Value	adj.P.Val	Transcript.ID	gene_assignment
2426953	7.31774e-11	1.88179e-05	2426951	NM_001032290 // PSRC1 // proline/serine-rich coiled-coil 1 // 1p13.3 // 84722 /// NM_032636 // PSRC1 // proline/serine-rich coiled-coil 1 // 1p13.3 // 84722 /// NM_001032291 // PSRC1 // proline/serine-rich coiled-coil 1 // 1p13.3 // 84722 /// NM_001005290 // PSRC1 // proline/serine-rich coiled-coil 1 // 1p13.3 // 84722 /// ENST00000369909 // PSRC1 // proline/serine-rich coiled-coil 1 // 1p13.3 //…
2905178	1.49429e-10	1.92132e-05	2905169	NM_078467 // CDKN1A // cyclin-dependent kinase inhibitor 1A (p21, Cip1) // 6p21.2 // 1026 /// NM_000389 // CDKN1A // cyclin-dependent kinase inhibitor 1A (p21, Cip1) // 6p21.2 // 1026 /// ENST00000244741 // CDKN1A // cyclin-dependent kinase inhibitor 1A (p21, Cip1) // 6p21.2 // 1026 /// ENST00000373711 // CDKN1A // cyclin-dependent kinase inhibitor 1A (p21, Cip1) // 6p21.2 // 1026 /// BC000312 //…
3653074	2.61289e-10	2.23973e-05	3653072	NM_005030 // PLK1 // polo-like kinase 1 (Drosophila) // 16p12.1 // 5347 /// ENST00000300093 // PLK1 // polo-like kinase 1 (Drosophila) // 16p12.1 // 5347 /// ENST00000330792 // PLK1 // polo-like kinase 1 (Drosophila) // 16p12.1 // 5347 /// AB209179 // PLK1 // polo-like kinase 1 (Drosophila) // 16p12.1 // 5347
3866436	4.23972e-10	2.72567e-05	3866435	NM_014417 // BBC3 // BCL2 binding component 3 // 19q13.3-q13.4 // 27113 /// ENST00000359924 // BBC3 // BCL2 binding component 3 // 19q13.3-q13.4 // 27113 /// AF354654 // BBC3 // BCL2 binding component 3 // 19q13.3-q13.4 // 27113 /// ENST00000341983 // BBC3 // BCL2 binding component 3 // 19q13.3-q13.4 // 27113 /// ENST00000300880 // BBC3 // BCL2 binding component 3 // 19q13.3-q13.4 // 27113
2450861	1.18537e-09	6.09647e-05	2450855	NM_012396 // PHLDA3 // pleckstrin homology-like domain, family A, member 3 // 1q31 // 23612 /// ENST00000367311 // PHLDA3 // pleckstrin homology-like domain, family A, member 3 // 1q31 // 23612 /// ENST00000367309 // PHLDA3 // pleckstrin homology-like domain, family A, member 3 // 1q31 // 23612 /// BC068273 // PHLDA3 // pleckstrin homology-like domain, family A, member 3 // 1q31 // 23612
2474010	1.52183e-09	6.52244e-05	2473991	NM_001809 // CENPA // centromere protein A // 2p24-p21 // 1058 /// NM_001042426 // CENPA // centromere protein A // 2p24-p21 // 1058 /// ENST00000335756 // CENPA // centromere protein A // 2p24-p21 // 1058 /// ENST00000233505 // CENPA // centromere protein A // 2p24-p21 // 1058 /// U14518 // CENPA // centromere protein A // 2p24-p21 // 1058
2333139	2.34437e-09	8.61237e-05	2333136	NM_001255 // CDC20 // cell division cycle 20 homolog (S. cerevisiae) // 1p34.1 // 991 /// ENST00000372462 // CDC20 // cell division cycle 20 homolog (S. cerevisiae) // 1p34.1 // 991 /// ENST00000310955 // CDC20 // cell division cycle 20 homolog (S. cerevisiae) // 1p34.1 // 991 /// U05340 // CDC20 // cell division cycle 20 homolog (S. cerevisiae) // 1p34.1 // 991
2905177	3.11473e-09	0.000100121	2905169	NM_078467 // CDKN1A // cyclin-dependent kinase inhibitor 1A (p21, Cip1) // 6p21.2 // 1026 /// NM_000389 // CDKN1A // cyclin-dependent kinase inhibitor 1A (p21, Cip1) // 6p21.2 // 1026 /// ENST00000244741 // CDKN1A // cyclin-dependent kinase inhibitor 1A (p21, Cip1) // 6p21.2 // 1026 /// ENST00000373711 // CDKN1A // cyclin-dependent kinase inhibitor 1A (p21, Cip1) // 6p21.2 // 1026 /// BC000312 //…
2858053	4.22854e-09	0.000120821	2858023	NM_006622 // PLK2 // polo-like kinase 2 (Drosophila) // 5q12.1-q13.2 // 10769 /// ENST00000274289 // PLK2 // polo-like kinase 2 (Drosophila) // 5q12.1-q13.2 // 10769 /// AF059617 // PLK2 // polo-like kinase 2 (Drosophila) // 5q12.1-q13.2 // 10769
2327402	8.72698e-09	0.000224419	2327391	NM_031459 // SESN2 // sestrin 2 // 1p35.3 // 83667 /// ENST00000253063 // SESN2 // sestrin 2 // 1p35.3 // 83667 /// AY123223 // SESN2 // sestrin 2 // 1p35.3 // 83667
2813418	1.18017e-08	0.000275898	2813414	NM_031966 // CCNB1 // cyclin B1 // 5q12 // 891 /// ENST00000256442 // CCNB1 // cyclin B1 // 5q12 // 891 /// AK289431 // CCNB1 // cyclin B1 // 5q12 // 891 /// ENST00000380848 // CCNB1 // cyclin B1 // 5q12 // 891
2450858	1.59549e-08	0.000341908	2450855	NM_012396 // PHLDA3 // pleckstrin homology-like domain, family A, member 3 // 1q31 // 23612 /// ENST00000367311 // PHLDA3 // pleckstrin homology-like domain, family A, member 3 // 1q31 // 23612 /// ENST00000367309 // PHLDA3 // pleckstrin homology-like domain, family A, member 3 // 1q31 // 23612 /// BC068273 // PHLDA3 // pleckstrin homology-like domain, family A, member 3 // 1q31 // 23612
3421304	3.44551e-08	0.000638156	3421300	NM_002392 // MDM2 // Mdm2 p53 binding protein homolog (mouse) // 12q14.3-q15 // 4193 /// NM_006878 // MDM2 // Mdm2 p53 binding protein homolog (mouse) // 12q14.3-q15 // 4193 /// NM_006881 // MDM2 // Mdm2 p53 binding protein homolog (mouse) // 12q14.3-q15 // 4193 /// NM_006882 // MDM2 // Mdm2 p53 binding protein homolog (mouse) // 12q14.3-q15 // 4193 /// NM_006879 // MDM2 // Mdm2 p53 binding prote…
3375236	3.72407e-08	0.000638156	3375192	NM_152718 // VWCE // von Willebrand factor C and EGF domains // 11q12.2 // 220001 /// ENST00000335613 // VWCE // von Willebrand factor C and EGF domains // 11q12.2 // 220001 /// BC077719 // VWCE // von Willebrand factor C and EGF domains // 11q12.2 // 220001 /// ENST00000301770 // VWCE // von Willebrand factor C and EGF domains // 11q12.2 // 220001
2461126	3.82273e-08	0.000638156	2461037	NM_014801 // PCNXL2 // pecanex-like 2 (Drosophila) // 1q42.2 // 80003 /// ENST00000258229 // PCNXL2 // pecanex-like 2 (Drosophila) // 1q42.2 // 80003 /// ENST00000344698 // PCNXL2 // pecanex-like 2 (Drosophila) // 1q42.2 // 80003 /// ENST00000324142 // PCNXL2 // pecanex-like 2 (Drosophila) // 1q42.2 // 80003 /// AK092353 // PCNXL2 // pecanex-like 2 (Drosophila) // 1q42.2 // 80003
2813437	3.97056e-08	0.000638156	2813414	NM_031966 // CCNB1 // cyclin B1 // 5q12 // 891 /// ENST00000256442 // CCNB1 // cyclin B1 // 5q12 // 891 /// AK289431 // CCNB1 // cyclin B1 // 5q12 // 891 /// ENST00000380848 // CCNB1 // cyclin B1 // 5q12 // 891
2333140	5.46782e-08	0.000827105	2333136	NM_001255 // CDC20 // cell division cycle 20 homolog (S. cerevisiae) // 1p34.1 // 991 /// ENST00000372462 // CDC20 // cell division cycle 20 homolog (S. cerevisiae) // 1p34.1 // 991 /// ENST00000310955 // CDC20 // cell division cycle 20 homolog (S. cerevisiae) // 1p34.1 // 991 /// U05340 // CDC20 // cell division cycle 20 homolog (S. cerevisiae) // 1p34.1 // 991
3887062	8.69268e-08	0.00124187	3887049	NM_181802 // UBE2C // ubiquitin-conjugating enzyme E2C // 20q13.12 // 11065 /// NM_007019 // UBE2C // ubiquitin-conjugating enzyme E2C // 20q13.12 // 11065 /// NM_181799 // UBE2C // ubiquitin-conjugating enzyme E2C // 20q13.12 // 11065 /// NM_181800 // UBE2C // ubiquitin-conjugating enzyme E2C // 20q13.12 // 11065 /// NM_181801 // UBE2C // ubiquitin-conjugating enzyme E2C // 20q13.12 // 11065 ///…
3189850	1.01432e-07	0.00137283	3189837	NM_007135 // ZNF79 // zinc finger protein 79 // 9q34 // 7633 /// ENST00000342483 // ZNF79 // zinc finger protein 79 // 9q34 // 7633 /// BC062309 // ZNF79 // zinc finger protein 79 // 9q34 // 7633
3333382	2.19081e-07	0.00281689	3333358	NM_001040694 // INCENP // inner centromere protein antigens 135/155kDa // 11q12-q13 // 3619 /// NM_020238 // INCENP // inner centromere protein antigens 135/155kDa // 11q12-q13 // 3619 /// ENST00000278849 // INCENP // inner centromere protein antigens 135/155kDa // 11q12-q13 // 3619 /// AF282265 // INCENP // inner centromere protein antigens 135/155kDa // 11q12-q13 // 3619 /// ENST00000394818 // …
3421305	2.31306e-07	0.00283245	3421300	NM_002392 // MDM2 // Mdm2 p53 binding protein homolog (mouse) // 12q14.3-q15 // 4193 /// NM_006878 // MDM2 // Mdm2 p53 binding protein homolog (mouse) // 12q14.3-q15 // 4193 /// NM_006881 // MDM2 // Mdm2 p53 binding protein homolog (mouse) // 12q14.3-q15 // 4193 /// NM_006882 // MDM2 // Mdm2 p53 binding protein homolog (mouse) // 12q14.3-q15 // 4193 /// NM_006879 // MDM2 // Mdm2 p53 binding prote…
3653086	2.76926e-07	0.00323695	3653072	NM_005030 // PLK1 // polo-like kinase 1 (Drosophila) // 16p12.1 // 5347 /// ENST00000300093 // PLK1 // polo-like kinase 1 (Drosophila) // 16p12.1 // 5347 /// ENST00000330792 // PLK1 // polo-like kinase 1 (Drosophila) // 16p12.1 // 5347 /// AB209179 // PLK1 // polo-like kinase 1 (Drosophila) // 16p12.1 // 5347
3599813	3.0256e-07	0.00338282	3599811	NM_138555 // KIF23 // kinesin family member 23 // 15q23 // 9493 /// NM_004856 // KIF23 // kinesin family member 23 // 15q23 // 9493 /// ENST00000260363 // KIF23 // kinesin family member 23 // 15q23 // 9493 /// ENST00000352331 // KIF23 // kinesin family member 23 // 15q23 // 9493 /// BC051826 // KIF23 // kinesin family member 23 // 15q23 // 9493 /// ENST00000395392 // KIF23 // kinesin family membe…
2780199	3.48656e-07	0.00373578	2780172	NM_001813 // CENPE // centromere protein E, 312kDa // 4q24-q25 // 1062 /// ENST00000265148 // CENPE // centromere protein E, 312kDa // 4q24-q25 // 1062 /// ENST00000394771 // CENPE // centromere protein E, 312kDa // 4q24-q25 // 1062 /// ENST00000380026 // CENPE // centromere protein E, 312kDa // 4q24-q25 // 1062
3375243	4.09621e-07	0.00421344	3375192	NM_152718 // VWCE // von Willebrand factor C and EGF domains // 11q12.2 // 220001 /// ENST00000335613 // VWCE // von Willebrand factor C and EGF domains // 11q12.2 // 220001 /// BC077719 // VWCE // von Willebrand factor C and EGF domains // 11q12.2 // 220001 /// ENST00000301770 // VWCE // von Willebrand factor C and EGF domains // 11q12.2 // 220001
2428087	4.39897e-07	0.00432237	2428079	NM_019099 // C1orf183 // chromosome 1 open reading frame 183 // 1p13.2 // 55924 /// NM_198926 // C1orf183 // chromosome 1 open reading frame 183 // 1p13.2 // 55924 /// ENST00000357260 // C1orf183 // chromosome 1 open reading frame 183 // 1p13.2 // 55924 /// BC031558 // C1orf183 // chromosome 1 open reading frame 183 // 1p13.2 // 55924
3644772	4.57467e-07	0.00432237	3644764	NM_001761 // CCNF // cyclin F // 16p13.3 // 899 /// NR_003574 // ABCA17P // ATP-binding cassette, sub-family A (ABC1), member 17 (pseudogene) // 16p13.3 // 650655 /// ENST00000293968 // CCNF // cyclin F // 16p13.3 // 899 /// BC012349 // CCNF // cyclin F // 16p13.3 // 899 /// ENST00000397066 // CCNF // cyclin F // 16p13.3 // 899
3896204	4.70636e-07	0.00432237	3896200	NM_002592 // PCNA // proliferating cell nuclear antigen // 20pter-p12 // 5111 /// NM_182649 // PCNA // proliferating cell nuclear antigen // 20pter-p12 // 5111 /// ENST00000379160 // PCNA // proliferating cell nuclear antigen // 20pter-p12 // 5111 /// ENST00000379143 // PCNA // proliferating cell nuclear antigen // 20pter-p12 // 5111 /// BC062439 // PCNA // proliferating cell nuclear antigen // 2…
3653075	5.07649e-07	0.00438934	3653072	NM_005030 // PLK1 // polo-like kinase 1 (Drosophila) // 16p12.1 // 5347 /// ENST00000300093 // PLK1 // polo-like kinase 1 (Drosophila) // 16p12.1 // 5347 /// ENST00000330792 // PLK1 // polo-like kinase 1 (Drosophila) // 16p12.1 // 5347 /// AB209179 // PLK1 // polo-like kinase 1 (Drosophila) // 16p12.1 // 5347
3771269	5.20018e-07	0.00438934	3771259	NM_001988 // EVPL // envoplakin // 17q25 // 2125 /// ENST00000301607 // EVPL // envoplakin // 17q25 // 2125 /// U53786 // EVPL // envoplakin // 17q25 // 2125
3421303	5.29134e-07	0.00438934	3421300	NM_002392 // MDM2 // Mdm2 p53 binding protein homolog (mouse) // 12q14.3-q15 // 4193 /// NM_006878 // MDM2 // Mdm2 p53 binding protein homolog (mouse) // 12q14.3-q15 // 4193 /// NM_006881 // MDM2 // Mdm2 p53 binding protein homolog (mouse) // 12q14.3-q15 // 4193 /// NM_006882 // MDM2 // Mdm2 p53 binding protein homolog (mouse) // 12q14.3-q15 // 4193 /// NM_006879 // MDM2 // Mdm2 p53 binding prote…
3375244	6.42351e-07	0.00516199	3375192	NM_152718 // VWCE // von Willebrand factor C and EGF domains // 11q12.2 // 220001 /// ENST00000335613 // VWCE // von Willebrand factor C and EGF domains // 11q12.2 // 220001 /// BC077719 // VWCE // von Willebrand factor C and EGF domains // 11q12.2 // 220001 /// ENST00000301770 // VWCE // von Willebrand factor C and EGF domains // 11q12.2 // 220001
3729538	6.7573e-07	0.00526568	3729528	NM_003620 // PPM1D // protein phosphatase 1D magnesium-dependent, delta isoform // 17q23.2 // 8493 /// ENST00000305921 // PPM1D // protein phosphatase 1D magnesium-dependent, delta isoform // 17q23.2 // 8493 /// BC042418 // PPM1D // protein phosphatase 1D magnesium-dependent, delta isoform // 17q23.2 // 8493 /// ENST00000392995 // PPM1D // protein phosphatase 1D magnesium-dependent, delta isoform…
2974534	7.5543e-07	0.00571361	2974469	NM_003569 // STX7 // syntaxin 7 // 6q23.1 // 8417 /// ENST00000367941 // STX7 // syntaxin 7 // 6q23.1 // 8417 /// ENST00000309255 // STX7 // syntaxin 7 // 6q23.1 // 8417 /// U77942 // STX7 // syntaxin 7 // 6q23.1 // 8417 /// ENST00000367937 // STX7 // syntaxin 7 // 6q23.1 // 8417
2780255	8.39931e-07	0.00617122	2780172	NM_001813 // CENPE // centromere protein E, 312kDa // 4q24-q25 // 1062 /// ENST00000265148 // CENPE // centromere protein E, 312kDa // 4q24-q25 // 1062 /// ENST00000394771 // CENPE // centromere protein E, 312kDa // 4q24-q25 // 1062 /// ENST00000380026 // CENPE // centromere protein E, 312kDa // 4q24-q25 // 1062
2450859	8.94731e-07	0.00639124	2450855	NM_012396 // PHLDA3 // pleckstrin homology-like domain, family A, member 3 // 1q31 // 23612 /// ENST00000367311 // PHLDA3 // pleckstrin homology-like domain, family A, member 3 // 1q31 // 23612 /// ENST00000367309 // PHLDA3 // pleckstrin homology-like domain, family A, member 3 // 1q31 // 23612 /// BC068273 // PHLDA3 // pleckstrin homology-like domain, family A, member 3 // 1q31 // 23612
2971614	9.3189e-07	0.00639835	2971564	NM_001042475 // C6orf204 // chromosome 6 open reading frame 204 // 6q22 // 387119 /// NM_206921 // C6orf204 // chromosome 6 open reading frame 204 // 6q22 // 387119 /// ENST00000368491 // C6orf204 // chromosome 6 open reading frame 204 // 6q22 // 387119 /// ENST00000392500 // C6orf204 // chromosome 6 open reading frame 204 // 6q22 // 387119 /// ENST00000360290 // C6orf204 // chromosome 6 open rea…
2426956	9.4549e-07	0.00639835	2426951	NM_001032290 // PSRC1 // proline/serine-rich coiled-coil 1 // 1p13.3 // 84722 /// NM_032636 // PSRC1 // proline/serine-rich coiled-coil 1 // 1p13.3 // 84722 /// NM_001032291 // PSRC1 // proline/serine-rich coiled-coil 1 // 1p13.3 // 84722 /// NM_001005290 // PSRC1 // proline/serine-rich coiled-coil 1 // 1p13.3 // 84722 /// ENST00000369909 // PSRC1 // proline/serine-rich coiled-coil 1 // 1p13.3 //…
3375230	1.03085e-06	0.00679713	3375192	NM_152718 // VWCE // von Willebrand factor C and EGF domains // 11q12.2 // 220001 /// ENST00000335613 // VWCE // von Willebrand factor C and EGF domains // 11q12.2 // 220001 /// BC077719 // VWCE // von Willebrand factor C and EGF domains // 11q12.2 // 220001 /// ENST00000301770 // VWCE // von Willebrand factor C and EGF domains // 11q12.2 // 220001
3375229	1.07148e-06	0.00688842	3375192	NM_152718 // VWCE // von Willebrand factor C and EGF domains // 11q12.2 // 220001 /// ENST00000335613 // VWCE // von Willebrand factor C and EGF domains // 11q12.2 // 220001 /// BC077719 // VWCE // von Willebrand factor C and EGF domains // 11q12.2 // 220001 /// ENST00000301770 // VWCE // von Willebrand factor C and EGF domains // 11q12.2 // 220001
3375221	1.1539e-06	0.00723736	3375192	NM_152718 // VWCE // von Willebrand factor C and EGF domains // 11q12.2 // 220001 /// ENST00000335613 // VWCE // von Willebrand factor C and EGF domains // 11q12.2 // 220001 /// BC077719 // VWCE // von Willebrand factor C and EGF domains // 11q12.2 // 220001 /// ENST00000301770 // VWCE // von Willebrand factor C and EGF domains // 11q12.2 // 220001
2327393	1.19768e-06	0.00733308	2327391	NM_031459 // SESN2 // sestrin 2 // 1p35.3 // 83667 /// ENST00000253063 // SESN2 // sestrin 2 // 1p35.3 // 83667 /// AY123223 // SESN2 // sestrin 2 // 1p35.3 // 83667
2474003	1.39991e-06	0.0083559	2473991	NM_001809 // CENPA // centromere protein A // 2p24-p21 // 1058 /// NM_001042426 // CENPA // centromere protein A // 2p24-p21 // 1058 /// ENST00000335756 // CENPA // centromere protein A // 2p24-p21 // 1058 /// ENST00000233505 // CENPA // centromere protein A // 2p24-p21 // 1058 /// U14518 // CENPA // centromere protein A // 2p24-p21 // 1058
3164324	1.42972e-06	0.0083559	3164312	NM_001010887 // ASAH3L // N-acylsphingosine amidohydrolase 3-like // 9p22.1 // 340485 /// ENST00000340967 // ASAH3L // N-acylsphingosine amidohydrolase 3-like // 9p22.1 // 340485 /// BC092487 // ASAH3L // N-acylsphingosine amidohydrolase 3-like // 9p22.1 // 340485 /// ENST00000380376 // ASAH3L // N-acylsphingosine amidohydrolase 3-like // 9p22.1 // 340485
3602528	1.50182e-06	0.00858223	3602526	NM_147188 // FBXO22 // F-box protein 22 // 15q24.2 // 26263 /// NM_012170 // FBXO22 // F-box protein 22 // 15q24.2 // 26263 /// ENST00000308275 // FBXO22 // F-box protein 22 // 15q24.2 // 26263 /// BC041691 // FBXO22 // F-box protein 22 // 15q24.2 // 26263
3881468	1.57442e-06	0.00864367	3881443	NM_012112 // TPX2 // TPX2, microtubule-associated, homolog (Xenopus laevis) // 20q11.2 // 22974 /// ENST00000300403 // TPX2 // TPX2, microtubule-associated, homolog (Xenopus laevis) // 20q11.2 // 22974 /// BC004136 // TPX2 // TPX2, microtubule-associated, homolog (Xenopus laevis) // 20q11.2 // 22974 /// ENST00000340513 // TPX2 // TPX2, microtubule-associated, homolog (Xenopus laevis) // 20q11.2 /…
3729540	1.59013e-06	0.00864367	3729528	NM_003620 // PPM1D // protein phosphatase 1D magnesium-dependent, delta isoform // 17q23.2 // 8493 /// ENST00000305921 // PPM1D // protein phosphatase 1D magnesium-dependent, delta isoform // 17q23.2 // 8493 /// BC042418 // PPM1D // protein phosphatase 1D magnesium-dependent, delta isoform // 17q23.2 // 8493 /// ENST00000392995 // PPM1D // protein phosphatase 1D magnesium-dependent, delta isoform…
2454446	1.61341e-06	0.00864367	2454444	NM_002497 // NEK2 // NIMA (never in mitosis gene a)-related kinase 2 // 1q32.2-q41 // 4751 /// ENST00000366999 // NEK2 // NIMA (never in mitosis gene a)-related kinase 2 // 1q32.2-q41 // 4751 /// BC043502 // NEK2 // NIMA (never in mitosis gene a)-related kinase 2 // 1q32.2-q41 // 4751 /// ENST00000366998 // NEK2 // NIMA (never in mitosis gene a)-related kinase 2 // 1q32.2-q41 // 4751
2570676	1.94739e-06	0.01022	2570616	NM_004336 // BUB1 // BUB1 budding uninhibited by benzimidazoles 1 homolog (yeast) // 2q14 // 699 /// ENST00000302759 // BUB1 // BUB1 budding uninhibited by benzimidazoles 1 homolog (yeast) // 2q14 // 699 /// AF053305 // BUB1 // BUB1 budding uninhibited by benzimidazoles 1 homolog (yeast) // 2q14 // 699
2838667	2.10385e-06	0.0108203	2838656	NM_012484 // HMMR // hyaluronan-mediated motility receptor (RHAMM) // 5q33.2-qter // 3161 /// NM_012485 // HMMR // hyaluronan-mediated motility receptor (RHAMM) // 5q33.2-qter // 3161 /// ENST00000358715 // HMMR // hyaluronan-mediated motility receptor (RHAMM) // 5q33.2-qter // 3161 /// ENST00000353866 // HMMR // hyaluronan-mediated motility receptor (RHAMM) // 5q33.2-qter // 3161 /// AF032862 //…
3887052	2.37005e-06	0.0119504	3887049	NM_181802 // UBE2C // ubiquitin-conjugating enzyme E2C // 20q13.12 // 11065 /// NM_007019 // UBE2C // ubiquitin-conjugating enzyme E2C // 20q13.12 // 11065 /// NM_181799 // UBE2C // ubiquitin-conjugating enzyme E2C // 20q13.12 // 11065 /// NM_181800 // UBE2C // ubiquitin-conjugating enzyme E2C // 20q13.12 // 11065 /// NM_181801 // UBE2C // ubiquitin-conjugating enzyme E2C // 20q13.12 // 11065 ///…
2566595	2.47682e-06	0.0122486	2566586	NM_182911 // TSGA10 // testis specific, 10 // 2q11.2 // 80705 /// NM_025244 // TSGA10 // testis specific, 10 // 2q11.2 // 80705 /// ENST00000355053 // TSGA10 // testis specific, 10 // 2q11.2 // 80705 /// ENST00000393482 // TSGA10 // testis specific, 10 // 2q11.2 // 80705 /// ENST00000393483 // TSGA10 // testis specific, 10 // 2q11.2 // 80705 /// AF254756 // TSGA10 // testis specific, 10 // 2q11.2…
2473995	2.7863e-06	0.0135191	2473991	NM_001809 // CENPA // centromere protein A // 2p24-p21 // 1058 /// NM_001042426 // CENPA // centromere protein A // 2p24-p21 // 1058 /// ENST00000335756 // CENPA // centromere protein A // 2p24-p21 // 1058 /// ENST00000233505 // CENPA // centromere protein A // 2p24-p21 // 1058 /// U14518 // CENPA // centromere protein A // 2p24-p21 // 1058
2327404	3.0512e-06	0.0144228	2327391	NM_031459 // SESN2 // sestrin 2 // 1p35.3 // 83667 /// ENST00000253063 // SESN2 // sestrin 2 // 1p35.3 // 83667 /// AY123223 // SESN2 // sestrin 2 // 1p35.3 // 83667
2780254	3.12108e-06	0.0144228	2780172	NM_001813 // CENPE // centromere protein E, 312kDa // 4q24-q25 // 1062 /// ENST00000265148 // CENPE // centromere protein E, 312kDa // 4q24-q25 // 1062 /// ENST00000394771 // CENPE // centromere protein E, 312kDa // 4q24-q25 // 1062 /// ENST00000380026 // CENPE // centromere protein E, 312kDa // 4q24-q25 // 1062
3653085	3.14082e-06	0.0144228	3653072	NM_005030 // PLK1 // polo-like kinase 1 (Drosophila) // 16p12.1 // 5347 /// ENST00000300093 // PLK1 // polo-like kinase 1 (Drosophila) // 16p12.1 // 5347 /// ENST00000330792 // PLK1 // polo-like kinase 1 (Drosophila) // 16p12.1 // 5347 /// AB209179 // PLK1 // polo-like kinase 1 (Drosophila) // 16p12.1 // 5347
2522231	3.35207e-06	0.0151228	2522212	NM_152524 // SGOL2 // shugoshin-like 2 (S. pombe) // 2q33.1 // 151246 /// ENST00000357799 // SGOL2 // shugoshin-like 2 (S. pombe) // 2q33.1 // 151246 /// ENST00000295774 // SGOL2 // shugoshin-like 2 (S. pombe) // 2q33.1 // 151246 /// AK095291 // SGOL2 // shugoshin-like 2 (S. pombe) // 2q33.1 // 151246
2417554	4.23407e-06	0.0187726	2417528	NM_001114120 // DEPDC1 // DEP domain containing 1 // 1p31.2 // 55635 /// NM_017779 // DEPDC1 // DEP domain containing 1 // 1p31.2 // 55635 /// ENST00000370966 // DEPDC1 // DEP domain containing 1 // 1p31.2 // 55635 /// ENST00000370964 // DEPDC1 // DEP domain containing 1 // 1p31.2 // 55635 /// AB281187 // DEPDC1 // DEP domain containing 1 // 1p31.2 // 55635 /// ENST00000370962 // DEPDC1 // DEP do…
3375200	4.52197e-06	0.0197093	3375192	NM_152718 // VWCE // von Willebrand factor C and EGF domains // 11q12.2 // 220001 /// ENST00000335613 // VWCE // von Willebrand factor C and EGF domains // 11q12.2 // 220001 /// BC077719 // VWCE // von Willebrand factor C and EGF domains // 11q12.2 // 220001 /// ENST00000301770 // VWCE // von Willebrand factor C and EGF domains // 11q12.2 // 220001
2842971	5.21229e-06	0.0223394	2842951	NM_022455 // NSD1 // nuclear receptor binding SET domain protein 1 // 5q35.2-q35.3 // 64324 /// NM_172349 // NSD1 // nuclear receptor binding SET domain protein 1 // 5q35.2-q35.3 // 64324 /// ENST00000355783 // NSD1 // nuclear receptor binding SET domain protein 1 // 5q35.2-q35.3 // 64324 /// ENST00000347982 // NSD1 // nuclear receptor binding SET domain protein 1 // 5q35.2-q35.3 // 64324 /// AF3…
2830657	5.6446e-06	0.0231468	2830638	NM_005733 // KIF20A // kinesin family member 20A // 5q31 // 10112 /// ENST00000394894 // KIF20A // kinesin family member 20A // 5q31 // 10112 /// ENST00000230902 // KIF20A // kinesin family member 20A // 5q31 // 10112 /// AK025790 // KIF20A // kinesin family member 20A // 5q31 // 10112
3421312	5.72002e-06	0.0231468	3421300	NM_002392 // MDM2 // Mdm2 p53 binding protein homolog (mouse) // 12q14.3-q15 // 4193 /// NM_006878 // MDM2 // Mdm2 p53 binding protein homolog (mouse) // 12q14.3-q15 // 4193 /// NM_006881 // MDM2 // Mdm2 p53 binding protein homolog (mouse) // 12q14.3-q15 // 4193 /// NM_006882 // MDM2 // Mdm2 p53 binding protein homolog (mouse) // 12q14.3-q15 // 4193 /// NM_006879 // MDM2 // Mdm2 p53 binding prote…
2858052	5.74956e-06	0.0231468	2858023	NM_006622 // PLK2 // polo-like kinase 2 (Drosophila) // 5q12.1-q13.2 // 10769 /// ENST00000274289 // PLK2 // polo-like kinase 2 (Drosophila) // 5q12.1-q13.2 // 10769 /// AF059617 // PLK2 // polo-like kinase 2 (Drosophila) // 5q12.1-q13.2 // 10769
2663842	5.76072e-06	0.0231468	2663810	NM_004628 // XPC // xeroderma pigmentosum, complementation group C // 3p25 // 7508 /// ENST00000285021 // XPC // xeroderma pigmentosum, complementation group C // 3p25 // 7508 /// D21089 // XPC // xeroderma pigmentosum, complementation group C // 3p25 // 7508
3866438	6.57163e-06	0.0259989	3866435	NM_014417 // BBC3 // BCL2 binding component 3 // 19q13.3-q13.4 // 27113 /// ENST00000359924 // BBC3 // BCL2 binding component 3 // 19q13.3-q13.4 // 27113 /// AF354654 // BBC3 // BCL2 binding component 3 // 19q13.3-q13.4 // 27113 /// ENST00000341983 // BBC3 // BCL2 binding component 3 // 19q13.3-q13.4 // 27113 /// ENST00000300880 // BBC3 // BCL2 binding component 3 // 19q13.3-q13.4 // 27113
2968694	7.23046e-06	0.0279175	2968652	NM_014454 // SESN1 // sestrin 1 // 6q21 // 27244 /// ENST00000302071 // SESN1 // sestrin 1 // 6q21 // 27244 /// AF033120 // SESN1 // sestrin 1 // 6q21 // 27244 /// ENST00000356644 // SESN1 // sestrin 1 // 6q21 // 27244 /// ENST00000368971 // SESN1 // sestrin 1 // 6q21 // 27244
2968677	7.27371e-06	0.0279175	2968652	NM_014454 // SESN1 // sestrin 1 // 6q21 // 27244 /// ENST00000302071 // SESN1 // sestrin 1 // 6q21 // 27244 /// AF033120 // SESN1 // sestrin 1 // 6q21 // 27244 /// ENST00000356644 // SESN1 // sestrin 1 // 6q21 // 27244 /// ENST00000368971 // SESN1 // sestrin 1 // 6q21 // 27244
3375215	7.45471e-06	0.0281914	3375192	NM_152718 // VWCE // von Willebrand factor C and EGF domains // 11q12.2 // 220001 /// ENST00000335613 // VWCE // von Willebrand factor C and EGF domains // 11q12.2 // 220001 /// BC077719 // VWCE // von Willebrand factor C and EGF domains // 11q12.2 // 220001 /// ENST00000301770 // VWCE // von Willebrand factor C and EGF domains // 11q12.2 // 220001
3417506	7.93052e-06	0.0295561	3417500	NM_173596 // SLC39A5 // solute carrier family 39 (metal ion transporter), member 5 // 12q13.2 // 283375 /// ENST00000266980 // SLC39A5 // solute carrier family 39 (metal ion transporter), member 5 // 12q13.2 // 283375 /// AK172768 // SLC39A5 // solute carrier family 39 (metal ion transporter), member 5 // 12q13.2 // 283375
3164329	8.47224e-06	0.031124	3164312	NM_001010887 // ASAH3L // N-acylsphingosine amidohydrolase 3-like // 9p22.1 // 340485 /// ENST00000340967 // ASAH3L // N-acylsphingosine amidohydrolase 3-like // 9p22.1 // 340485 /// BC092487 // ASAH3L // N-acylsphingosine amidohydrolase 3-like // 9p22.1 // 340485 /// ENST00000380376 // ASAH3L // N-acylsphingosine amidohydrolase 3-like // 9p22.1 // 340485
2428095	8.71732e-06	0.0315733	2428079	NM_019099 // C1orf183 // chromosome 1 open reading frame 183 // 1p13.2 // 55924 /// NM_198926 // C1orf183 // chromosome 1 open reading frame 183 // 1p13.2 // 55924 /// ENST00000357260 // C1orf183 // chromosome 1 open reading frame 183 // 1p13.2 // 55924 /// BC031558 // C1orf183 // chromosome 1 open reading frame 183 // 1p13.2 // 55924
2426963	8.97524e-06	0.032056	2426951	NM_001032290 // PSRC1 // proline/serine-rich coiled-coil 1 // 1p13.3 // 84722 /// NM_032636 // PSRC1 // proline/serine-rich coiled-coil 1 // 1p13.3 // 84722 /// NM_001032291 // PSRC1 // proline/serine-rich coiled-coil 1 // 1p13.3 // 84722 /// NM_001005290 // PSRC1 // proline/serine-rich coiled-coil 1 // 1p13.3 // 84722 /// ENST00000369909 // PSRC1 // proline/serine-rich coiled-coil 1 // 1p13.3 //…
2426966	1.00046e-05	0.0343204	2426951	NM_001032290 // PSRC1 // proline/serine-rich coiled-coil 1 // 1p13.3 // 84722 /// NM_032636 // PSRC1 // proline/serine-rich coiled-coil 1 // 1p13.3 // 84722 /// NM_001032291 // PSRC1 // proline/serine-rich coiled-coil 1 // 1p13.3 // 84722 /// NM_001005290 // PSRC1 // proline/serine-rich coiled-coil 1 // 1p13.3 // 84722 /// ENST00000369909 // PSRC1 // proline/serine-rich coiled-coil 1 // 1p13.3 //…
3884895	1.00152e-05	0.0343204	3884892	NM_030919 // FAM83D // family with sequence similarity 83, member D // 20q11.22-q12 // 81610 /// ENST00000217429 // FAM83D // family with sequence similarity 83, member D // 20q11.22-q12 // 81610 /// AK095660 // FAM83D // family with sequence similarity 83, member D // 20q11.22-q12 // 81610
3587465	1.00856e-05	0.0343204	3587457	NM_014783 // ARHGAP11A // Rho GTPase activating protein 11A // 15q13.2 // 9824 /// NM_199357 // ARHGAP11A // Rho GTPase activating protein 11A // 15q13.2 // 9824 /// NM_001039841 // ARHGAP11B // Rho GTPase activating protein 11B // 15q13.2 // 89839 /// ENST00000361627 // ARHGAP11A // Rho GTPase activating protein 11A // 15q13.2 // 9824 /// BC039563 // ARHGAP11A // Rho GTPase activating protein 11…
3818475	1.01431e-05	0.0343204	3818468	NM_003811 // TNFSF9 // tumor necrosis factor (ligand) superfamily, member 9 // 19p13.3 // 8744 /// ENST00000245817 // TNFSF9 // tumor necrosis factor (ligand) superfamily, member 9 // 19p13.3 // 8744 /// U03398 // TNFSF9 // tumor necrosis factor (ligand) superfamily, member 9 // 19p13.3 // 8744
2780198	1.06795e-05	0.0356662	2780172	NM_001813 // CENPE // centromere protein E, 312kDa // 4q24-q25 // 1062 /// ENST00000265148 // CENPE // centromere protein E, 312kDa // 4q24-q25 // 1062 /// ENST00000394771 // CENPE // centromere protein E, 312kDa // 4q24-q25 // 1062 /// ENST00000380026 // CENPE // centromere protein E, 312kDa // 4q24-q25 // 1062
2663855	1.10615e-05	0.0364681	2663810	NM_004628 // XPC // xeroderma pigmentosum, complementation group C // 3p25 // 7508 /// ENST00000285021 // XPC // xeroderma pigmentosum, complementation group C // 3p25 // 7508 /// D21089 // XPC // xeroderma pigmentosum, complementation group C // 3p25 // 7508
3257125	1.1933e-05	0.0388435	3257098	NM_000043 // FAS // Fas (TNF receptor superfamily, member 6) // 10q24.1 // 355 /// NM_152872 // FAS // Fas (TNF receptor superfamily, member 6) // 10q24.1 // 355 /// NM_152871 // FAS // Fas (TNF receptor superfamily, member 6) // 10q24.1 // 355 /// NM_152873 // FAS // Fas (TNF receptor superfamily, member 6) // 10q24.1 // 355 /// NM_152874 // FAS // Fas (TNF receptor superfamily, member 6) // 10q…
3375237	1.22501e-05	0.0393771	3375192	NM_152718 // VWCE // von Willebrand factor C and EGF domains // 11q12.2 // 220001 /// ENST00000335613 // VWCE // von Willebrand factor C and EGF domains // 11q12.2 // 220001 /// BC077719 // VWCE // von Willebrand factor C and EGF domains // 11q12.2 // 220001 /// ENST00000301770 // VWCE // von Willebrand factor C and EGF domains // 11q12.2 // 220001
3416504	1.24541e-05	0.0395388	3416483	NM_031157 // HNRNPA1 // heterogeneous nuclear ribonucleoprotein A1 // 12q13.1 // 3178 /// NM_002136 // HNRNPA1 // heterogeneous nuclear ribonucleoprotein A1 // 12q13.1 // 3178 /// NR_002944 // HNRPA1L-2 // heterogeneous nuclear ribonucleoprotein A1 pseudogene // 19p13.2 // 664709 /// ENST00000340913 // HNRNPA1 // heterogeneous nuclear ribonucleoprotein A1 // 12q13.1 // 3178 /// ENST00000330752 //…
2946211	1.29733e-05	0.0403275	2946208	NM_003544 // HIST1H4B // histone cluster 1, H4b // 6p21.3 // 8366 /// ENST00000377364 // HIST4H4 // histone cluster 4, H4 // 12p12.3 // 121504 /// ENST00000377364 // HIST2H4B // histone cluster 2, H4b // 1q21 // 554313 /// ENST00000377364 // HIST1H4I // histone cluster 1, H4i // 6p21.33 // 8294 /// ENST00000377364 // HIST1H4A // histone cluster 1, H4a // 6p21.3 // 8359 /// ENST00000377364 // HIST…
2780202	1.30162e-05	0.0403275	2780172	NM_001813 // CENPE // centromere protein E, 312kDa // 4q24-q25 // 1062 /// ENST00000265148 // CENPE // centromere protein E, 312kDa // 4q24-q25 // 1062 /// ENST00000394771 // CENPE // centromere protein E, 312kDa // 4q24-q25 // 1062 /// ENST00000380026 // CENPE // centromere protein E, 312kDa // 4q24-q25 // 1062
4052896	1.33512e-05	0.0408731	4052881	BC035696 // FAM72A // family with sequence similarity 72, member A // 1q32.1 // 729533 /// BC046199 // FAM72B // family with sequence similarity 72, member B // 1p12 // 653820 /// AB096683 // GCUD2 // gastric cancer up-regulated-2 // --- // 653573 /// ENST00000369390 // FAM72B // family with sequence similarity 72, member B // 1p12 // 653820 /// ENST00000369392 // FAM72B // family with sequence s…
3862643	1.39694e-05	0.0422625	3862640	NM_013376 // SERTAD1 // SERTA domain containing 1 // 19q13.1-q13.2 // 29950 /// ENST00000357949 // SERTAD1 // SERTA domain containing 1 // 19q13.1-q13.2 // 29950 /// AK074652 // SERTAD1 // SERTA domain containing 1 // 19q13.1-q13.2 // 29950
2449614	1.50265e-05	0.044932	2449559	NM_018136 // ASPM // asp (abnormal spindle) homolog, microcephaly associated (Drosophila) // 1q31 // 259266 /// ENST00000367409 // ASPM // asp (abnormal spindle) homolog, microcephaly associated (Drosophila) // 1q31 // 259266 /// AF509326 // ASPM // asp (abnormal spindle) homolog, microcephaly associated (Drosophila) // 1q31 // 259266 /// ENST00000294732 // ASPM // asp (abnormal spindle) homolog,…
3454253	1.54246e-05	0.0455286	3454223	NM_013277 // RACGAP1 // Rac GTPase activating protein 1 // 12q13.13 // 29127 /// NM_001126103 // RACGAP1 // Rac GTPase activating protein 1 // 12q13.13 // 29127 /// NM_001126104 // RACGAP1 // Rac GTPase activating protein 1 // 12q13.13 // 29127 /// ENST00000312377 // RACGAP1 // Rac GTPase activating protein 1 // 12q13.13 // 29127 /// AB030251 // RACGAP1 // Rac GTPase activating protein 1 // 12q13…
3896213	1.55802e-05	0.0455286	3896200	NM_002592 // PCNA // proliferating cell nuclear antigen // 20pter-p12 // 5111 /// NM_182649 // PCNA // proliferating cell nuclear antigen // 20pter-p12 // 5111 /// ENST00000379160 // PCNA // proliferating cell nuclear antigen // 20pter-p12 // 5111 /// ENST00000379143 // PCNA // proliferating cell nuclear antigen // 20pter-p12 // 5111 /// BC062439 // PCNA // proliferating cell nuclear antigen // 2…
3451963	1.86603e-05	0.0539167	3451960	ENST00000312377 // RACGAP1 // Rac GTPase activating protein 1 // 12q13.13 // 29127 /// BC125190 // RACGAP1P // Rac GTPase activating protein 1 pseudogene // 12q12 // 83956 /// CR533565 // RACGAP1 // Rac GTPase activating protein 1 // 12q13.13 // 29127
3884908	2.02205e-05	0.0577756	3884892	NM_030919 // FAM83D // family with sequence similarity 83, member D // 20q11.22-q12 // 81610 /// ENST00000217429 // FAM83D // family with sequence similarity 83, member D // 20q11.22-q12 // 81610 /// AK095660 // FAM83D // family with sequence similarity 83, member D // 20q11.22-q12 // 81610
2426971	2.0936e-05	0.0587035	2426951	NM_001032290 // PSRC1 // proline/serine-rich coiled-coil 1 // 1p13.3 // 84722 /// NM_032636 // PSRC1 // proline/serine-rich coiled-coil 1 // 1p13.3 // 84722 /// NM_001032291 // PSRC1 // proline/serine-rich coiled-coil 1 // 1p13.3 // 84722 /// NM_001005290 // PSRC1 // proline/serine-rich coiled-coil 1 // 1p13.3 // 84722 /// ENST00000369909 // PSRC1 // proline/serine-rich coiled-coil 1 // 1p13.3 //…
2450413	2.10018e-05	0.0587035	2450345	NM_014875 // KIF14 // kinesin family member 14 // 1q32.1 // 9928 /// ENST00000367350 // KIF14 // kinesin family member 14 // 1q32.1 // 9928 /// BC113742 // KIF14 // kinesin family member 14 // 1q32.1 // 9928
3653083	2.18998e-05	0.0605553	3653072	NM_005030 // PLK1 // polo-like kinase 1 (Drosophila) // 16p12.1 // 5347 /// ENST00000300093 // PLK1 // polo-like kinase 1 (Drosophila) // 16p12.1 // 5347 /// ENST00000330792 // PLK1 // polo-like kinase 1 (Drosophila) // 16p12.1 // 5347 /// AB209179 // PLK1 // polo-like kinase 1 (Drosophila) // 16p12.1 // 5347
3565691	2.31509e-05	0.0633337	3565663	NM_014750 // DLG7 // discs, large homolog 7 (Drosophila) // 14q22.3 // 9787 /// ENST00000247191 // DLG7 // discs, large homolog 7 (Drosophila) // 14q22.3 // 9787 /// AB076695 // DLG7 // discs, large homolog 7 (Drosophila) // 14q22.3 // 9787 /// ENST00000341764 // DLG7 // discs, large homolog 7 (Drosophila) // 14q22.3 // 9787
3847961	2.38256e-05	0.0644934	3847959	NM_006087 // TUBB4 // tubulin, beta 4 // 19p13.3 // 10382 /// ENST00000264071 // TUBB4 // tubulin, beta 4 // 19p13.3 // 10382 /// BC013683 // TUBB4 // tubulin, beta 4 // 19p13.3 // 10382
3604339	2.55131e-05	0.0683419	3604287	NM_172217 // IL16 // interleukin 16 (lymphocyte chemoattractant factor) // 15q26.3 // 3603 /// NM_004513 // IL16 // interleukin 16 (lymphocyte chemoattractant factor) // 15q26.3 // 3603 /// ENST00000360547 // IL16 // interleukin 16 (lymphocyte chemoattractant factor) // 15q26.3 // 3603 /// ENST00000355368 // IL16 // interleukin 16 (lymphocyte chemoattractant factor) // 15q26.3 // 3603 /// ENST000…
3147311	2.59629e-05	0.0687466	3147286	NM_015713 // RRM2B // ribonucleotide reductase M2 B (TP53 inducible) // 8q23.1 // 50484 /// ENST00000251810 // RRM2B // ribonucleotide reductase M2 B (TP53 inducible) // 8q23.1 // 50484 /// AB036063 // RRM2B // ribonucleotide reductase M2 B (TP53 inducible) // 8q23.1 // 50484 /// ENST00000395912 // RRM2B // ribonucleotide reductase M2 B (TP53 inducible) // 8q23.1 // 50484 /// ENST00000395910 // R…
3127761	2.61989e-05	0.0687466	3127745	NM_003840 // TNFRSF10D // tumor necrosis factor receptor superfamily, member 10d, decoy with truncated death domain // 8p21 // 8793 /// ENST00000312584 // TNFRSF10D // tumor necrosis factor receptor superfamily, member 10d, decoy with truncated death domain // 8p21 // 8793 /// AY358285 // TNFRSF10D // tumor necrosis factor receptor superfamily, member 10d, decoy with truncated death domain // 8p2…
3415882	2.72433e-05	0.070539	3415857	NM_012291 // ESPL1 // extra spindle pole bodies homolog 1 (S. cerevisiae) // 12q // 9700 /// ENST00000257934 // ESPL1 // extra spindle pole bodies homolog 1 (S. cerevisiae) // 12q // 9700 /// ENST00000394416 // ESPL1 // extra spindle pole bodies homolog 1 (S. cerevisiae) // 12q // 9700 /// D79987 // ESPL1 // extra spindle pole bodies homolog 1 (S. cerevisiae) // 12q // 9700
3721034	2.75925e-05	0.070539	3721010	NM_001552 // IGFBP4 // insulin-like growth factor binding protein 4 // 17q12-q21.1 // 3487 /// ENST00000269593 // IGFBP4 // insulin-like growth factor binding protein 4 // 17q12-q21.1 // 3487 /// BC016041 // IGFBP4 // insulin-like growth factor binding protein 4 // 17q12-q21.1 // 3487
3375207	2.77905e-05	0.070539	3375192	NM_152718 // VWCE // von Willebrand factor C and EGF domains // 11q12.2 // 220001 /// ENST00000335613 // VWCE // von Willebrand factor C and EGF domains // 11q12.2 // 220001 /// BC077719 // VWCE // von Willebrand factor C and EGF domains // 11q12.2 // 220001 /// ENST00000301770 // VWCE // von Willebrand factor C and EGF domains // 11q12.2 // 220001
2379890	2.79792e-05	0.070539	2379863	NM_016343 // CENPF // centromere protein F, 350/400ka (mitosin) // 1q32-q41 // 1063 /// ENST00000366955 // CENPF // centromere protein F, 350/400ka (mitosin) // 1q32-q41 // 1063 /// U19769 // CENPF // centromere protein F, 350/400ka (mitosin) // 1q32-q41 // 1063 /// ENST00000391896 // CENPF // centromere protein F, 350/400ka (mitosin) // 1q32-q41 // 1063
2428090	2.89473e-05	0.0722574	2428079	NM_019099 // C1orf183 // chromosome 1 open reading frame 183 // 1p13.2 // 55924 /// NM_198926 // C1orf183 // chromosome 1 open reading frame 183 // 1p13.2 // 55924 /// ENST00000357260 // C1orf183 // chromosome 1 open reading frame 183 // 1p13.2 // 55924 /// BC031558 // C1orf183 // chromosome 1 open reading frame 183 // 1p13.2 // 55924
3818474	2.92227e-05	0.0722574	3818468	NM_003811 // TNFSF9 // tumor necrosis factor (ligand) superfamily, member 9 // 19p13.3 // 8744 /// ENST00000245817 // TNFSF9 // tumor necrosis factor (ligand) superfamily, member 9 // 19p13.3 // 8744 /// U03398 // TNFSF9 // tumor necrosis factor (ligand) superfamily, member 9 // 19p13.3 // 8744
2450856	2.96967e-05	0.0727301	2450855	NM_012396 // PHLDA3 // pleckstrin homology-like domain, family A, member 3 // 1q31 // 23612 /// ENST00000367311 // PHLDA3 // pleckstrin homology-like domain, family A, member 3 // 1q31 // 23612 /// ENST00000367309 // PHLDA3 // pleckstrin homology-like domain, family A, member 3 // 1q31 // 23612 /// BC068273 // PHLDA3 // pleckstrin homology-like domain, family A, member 3 // 1q31 // 23612
3474501	3.04829e-05	0.0731688	3474495	NM_016399 // TRIAP1 // TP53 regulated inhibitor of apoptosis 1 // 12q24.31 // 51499 /// ENST00000302432 // TRIAP1 // TP53 regulated inhibitor of apoptosis 1 // 12q24.31 // 51499 /// BC002638 // TRIAP1 // TP53 regulated inhibitor of apoptosis 1 // 12q24.31 // 51499
2327403	3.07075e-05	0.0731688	2327391	NM_031459 // SESN2 // sestrin 2 // 1p35.3 // 83667 /// ENST00000253063 // SESN2 // sestrin 2 // 1p35.3 // 83667 /// AY123223 // SESN2 // sestrin 2 // 1p35.3 // 83667
2327415	3.07295e-05	0.0731688	2327391	NM_031459 // SESN2 // sestrin 2 // 1p35.3 // 83667 /// ENST00000253063 // SESN2 // sestrin 2 // 1p35.3 // 83667 /// AY123223 // SESN2 // sestrin 2 // 1p35.3 // 83667
2327395	3.13001e-05	0.0738437	2327391	NM_031459 // SESN2 // sestrin 2 // 1p35.3 // 83667 /// ENST00000253063 // SESN2 // sestrin 2 // 1p35.3 // 83667 /// AY123223 // SESN2 // sestrin 2 // 1p35.3 // 83667
3463147	3.18213e-05	0.0741979	3463112	NM_203394 // E2F7 // E2F transcription factor 7 // 12q21.2 // 144455 /// ENST00000322886 // E2F7 // E2F transcription factor 7 // 12q21.2 // 144455 /// ENST00000339887 // E2F7 // E2F transcription factor 7 // 12q21.2 // 144455 /// BC017481 // E2F7 // E2F transcription factor 7 // 12q21.2 // 144455
2670608	3.20273e-05	0.0741979	2670481	NM_017886 // ULK4 // unc-51-like kinase 4 (C. elegans) // 3p22.1 // 54986 /// ENST00000301831 // ULK4 // unc-51-like kinase 4 (C. elegans) // 3p22.1 // 54986 /// AK000581 // ULK4 // unc-51-like kinase 4 (C. elegans) // 3p22.1 // 54986
3164315	3.3336e-05	0.0765404	3164312	NM_001010887 // ASAH3L // N-acylsphingosine amidohydrolase 3-like // 9p22.1 // 340485 /// ENST00000340967 // ASAH3L // N-acylsphingosine amidohydrolase 3-like // 9p22.1 // 340485 /// BC092487 // ASAH3L // N-acylsphingosine amidohydrolase 3-like // 9p22.1 // 340485 /// ENST00000380376 // ASAH3L // N-acylsphingosine amidohydrolase 3-like // 9p22.1 // 340485
2341090	3.38872e-05	0.0771026	2341083	NM_001924 // GADD45A // growth arrest and DNA-damage-inducible, alpha // 1p31.2-p31.1 // 1647 /// ENST00000370986 // GADD45A // growth arrest and DNA-damage-inducible, alpha // 1p31.2-p31.1 // 1647 /// M60974 // GADD45A // growth arrest and DNA-damage-inducible, alpha // 1p31.2-p31.1 // 1647 /// ENST00000370985 // GADD45A // growth arrest and DNA-damage-inducible, alpha // 1p31.2-p31.1 // 1647
3729542	3.41805e-05	0.0771026	3729528	NM_003620 // PPM1D // protein phosphatase 1D magnesium-dependent, delta isoform // 17q23.2 // 8493 /// ENST00000305921 // PPM1D // protein phosphatase 1D magnesium-dependent, delta isoform // 17q23.2 // 8493 /// BC042418 // PPM1D // protein phosphatase 1D magnesium-dependent, delta isoform // 17q23.2 // 8493 /// ENST00000392995 // PPM1D // protein phosphatase 1D magnesium-dependent, delta isoform…
3463148	3.6776e-05	0.0818864	3463112	NM_203394 // E2F7 // E2F transcription factor 7 // 12q21.2 // 144455 /// ENST00000322886 // E2F7 // E2F transcription factor 7 // 12q21.2 // 144455 /// ENST00000339887 // E2F7 // E2F transcription factor 7 // 12q21.2 // 144455 /// BC017481 // E2F7 // E2F transcription factor 7 // 12q21.2 // 144455
2454462	3.69381e-05	0.0818864	2454444	NM_002497 // NEK2 // NIMA (never in mitosis gene a)-related kinase 2 // 1q32.2-q41 // 4751 /// ENST00000366999 // NEK2 // NIMA (never in mitosis gene a)-related kinase 2 // 1q32.2-q41 // 4751 /// BC043502 // NEK2 // NIMA (never in mitosis gene a)-related kinase 2 // 1q32.2-q41 // 4751 /// ENST00000366998 // NEK2 // NIMA (never in mitosis gene a)-related kinase 2 // 1q32.2-q41 // 4751
3421323	3.91445e-05	0.0860359	3421300	NM_002392 // MDM2 // Mdm2 p53 binding protein homolog (mouse) // 12q14.3-q15 // 4193 /// NM_006878 // MDM2 // Mdm2 p53 binding protein homolog (mouse) // 12q14.3-q15 // 4193 /// NM_006881 // MDM2 // Mdm2 p53 binding protein homolog (mouse) // 12q14.3-q15 // 4193 /// NM_006882 // MDM2 // Mdm2 p53 binding protein homolog (mouse) // 12q14.3-q15 // 4193 /// NM_006879 // MDM2 // Mdm2 p53 binding prote…
2566587	4.00426e-05	0.0872641	2566586	NM_182911 // TSGA10 // testis specific, 10 // 2q11.2 // 80705 /// NM_025244 // TSGA10 // testis specific, 10 // 2q11.2 // 80705 /// ENST00000355053 // TSGA10 // testis specific, 10 // 2q11.2 // 80705 /// ENST00000393482 // TSGA10 // testis specific, 10 // 2q11.2 // 80705 /// ENST00000393483 // TSGA10 // testis specific, 10 // 2q11.2 // 80705 /// AF254756 // TSGA10 // testis specific, 10 // 2q11.2…
3884893	4.24502e-05	0.0901623	3884892	NM_030919 // FAM83D // family with sequence similarity 83, member D // 20q11.22-q12 // 81610 /// ENST00000217429 // FAM83D // family with sequence similarity 83, member D // 20q11.22-q12 // 81610 /// AK095660 // FAM83D // family with sequence similarity 83, member D // 20q11.22-q12 // 81610
3413894	4.2609e-05	0.0901623	3413875	NM_005480 // TROAP // trophinin associated protein (tastin) // 12q13.12 // 10024 /// NM_001100620 // TROAP // trophinin associated protein (tastin) // 12q13.12 // 10024 /// ENST00000257909 // TROAP // trophinin associated protein (tastin) // 12q13.12 // 10024 /// ENST00000380327 // TROAP // trophinin associated protein (tastin) // 12q13.12 // 10024 /// U04810 // TROAP // trophinin associated prot…
3147312	4.27775e-05	0.0901623	3147286	NM_015713 // RRM2B // ribonucleotide reductase M2 B (TP53 inducible) // 8q23.1 // 50484 /// ENST00000251810 // RRM2B // ribonucleotide reductase M2 B (TP53 inducible) // 8q23.1 // 50484 /// AB036063 // RRM2B // ribonucleotide reductase M2 B (TP53 inducible) // 8q23.1 // 50484 /// ENST00000395912 // RRM2B // ribonucleotide reductase M2 B (TP53 inducible) // 8q23.1 // 50484 /// ENST00000395910 // R…
3354734	4.29683e-05	0.0901623	3354731	NM_004879 // EI24 // etoposide induced 2.4 mRNA // 11q24 // 9538 /// NM_001007277 // EI24 // etoposide induced 2.4 mRNA // 11q24 // 9538 /// ENST00000397776 // EI24 // etoposide induced 2.4 mRNA // 11q24 // 9538 /// ENST00000343678 // EI24 // etoposide induced 2.4 mRNA // 11q24 // 9538 /// BC002390 // EI24 // etoposide induced 2.4 mRNA // 11q24 // 9538 /// ENST00000278903 // EI24 // etoposide ind…
2957539	4.3136e-05	0.0901623	2957499	NM_016513 // ICK // intestinal cell (MAK-like) kinase // 6p12.3-p11.2 // 22858 /// NM_014920 // ICK // intestinal cell (MAK-like) kinase // 6p12.3-p11.2 // 22858 /// ENST00000356971 // ICK // intestinal cell (MAK-like) kinase // 6p12.3-p11.2 // 22858 /// ENST00000350082 // ICK // intestinal cell (MAK-like) kinase // 6p12.3-p11.2 // 22858 /// BC152464 // ICK // intestinal cell (MAK-like) kinase //…
2450857	4.34762e-05	0.0901623	2450855	NM_012396 // PHLDA3 // pleckstrin homology-like domain, family A, member 3 // 1q31 // 23612 /// ENST00000367311 // PHLDA3 // pleckstrin homology-like domain, family A, member 3 // 1q31 // 23612 /// ENST00000367309 // PHLDA3 // pleckstrin homology-like domain, family A, member 3 // 1q31 // 23612 /// BC068273 // PHLDA3 // pleckstrin homology-like domain, family A, member 3 // 1q31 // 23612
2946356	4.42197e-05	0.0909706	2946353	NM_005320 // HIST1H1D // histone cluster 1, H1d // 6p21.3 // 3007 /// ENST00000244534 // HIST1H1D // histone cluster 1, H1d // 6p21.3 // 3007 /// BC104874 // HIST1H1D // histone cluster 1, H1d // 6p21.3 // 3007
3887053	4.67775e-05	0.0954688	3887049	NM_181802 // UBE2C // ubiquitin-conjugating enzyme E2C // 20q13.12 // 11065 /// NM_007019 // UBE2C // ubiquitin-conjugating enzyme E2C // 20q13.12 // 11065 /// NM_181799 // UBE2C // ubiquitin-conjugating enzyme E2C // 20q13.12 // 11065 /// NM_181800 // UBE2C // ubiquitin-conjugating enzyme E2C // 20q13.12 // 11065 /// NM_181801 // UBE2C // ubiquitin-conjugating enzyme E2C // 20q13.12 // 11065 ///…
2606615	4.80041e-05	0.0972006	2606574	NM_004544 // NDUFA10 // NADH dehydrogenase (ubiquinone) 1 alpha subcomplex, 10, 42kDa // 2q37.3 // 4705 /// ENST00000252711 // NDUFA10 // NADH dehydrogenase (ubiquinone) 1 alpha subcomplex, 10, 42kDa // 2q37.3 // 4705 /// ENST00000307300 // NDUFA10 // NADH dehydrogenase (ubiquinone) 1 alpha subcomplex, 10, 42kDa // 2q37.3 // 4705 /// AB209440 // NDUFA10 // NADH dehydrogenase (ubiquinone) 1 alpha …
3997989	4.89348e-05	0.0983111	3997946	NM_005044 // PRKX // protein kinase, X-linked // Xp22.3 // 5613 /// ENST00000262848 // PRKX // protein kinase, X-linked // Xp22.3 // 5613 /// BC041073 // PRKX // protein kinase, X-linked // Xp22.3 // 5613 /// BC074851 // PRKY // protein kinase, Y-linked // Yp11.2 // 5616
3602527	4.96031e-05	0.0988814	3602526	NM_147188 // FBXO22 // F-box protein 22 // 15q24.2 // 26263 /// NM_012170 // FBXO22 // F-box protein 22 // 15q24.2 // 26263 /// ENST00000308275 // FBXO22 // F-box protein 22 // 15q24.2 // 26263 /// BC041691 // FBXO22 // F-box protein 22 // 15q24.2 // 26263
2417553	5.0257e-05	0.0994142	2417528	NM_001114120 // DEPDC1 // DEP domain containing 1 // 1p31.2 // 55635 /// NM_017779 // DEPDC1 // DEP domain containing 1 // 1p31.2 // 55635 /// ENST00000370966 // DEPDC1 // DEP domain containing 1 // 1p31.2 // 55635 /// ENST00000370964 // DEPDC1 // DEP domain containing 1 // 1p31.2 // 55635 /// AB281187 // DEPDC1 // DEP domain containing 1 // 1p31.2 // 55635 /// ENST00000370962 // DEPDC1 // DEP do…
3589702	5.14855e-05	0.101067	3589697	NM_001211 // BUB1B // BUB1 budding uninhibited by benzimidazoles 1 homolog beta (yeast) // 15q15 // 701 /// ENST00000287598 // BUB1B // BUB1 budding uninhibited by benzimidazoles 1 homolog beta (yeast) // 15q15 // 701 /// AF107297 // BUB1B // BUB1 budding uninhibited by benzimidazoles 1 homolog beta (yeast) // 15q15 // 701 /// AK315813 // PAK6 // p21(CDKN1A)-activated kinase 6 // 15q14 // 56924
3090702	5.22766e-05	0.101115	3090697	NM_152562 // CDCA2 // cell division cycle associated 2 // 8p21.2 // 157313 /// ENST00000330560 // CDCA2 // cell division cycle associated 2 // 8p21.2 // 157313 /// AK292505 // CDCA2 // cell division cycle associated 2 // 8p21.2 // 157313 /// ENST00000380665 // CDCA2 // cell division cycle associated 2 // 8p21.2 // 157313
3653088	5.22963e-05	0.101115	3653072	NM_005030 // PLK1 // polo-like kinase 1 (Drosophila) // 16p12.1 // 5347 /// ENST00000300093 // PLK1 // polo-like kinase 1 (Drosophila) // 16p12.1 // 5347 /// ENST00000330792 // PLK1 // polo-like kinase 1 (Drosophila) // 16p12.1 // 5347 /// AB209179 // PLK1 // polo-like kinase 1 (Drosophila) // 16p12.1 // 5347
3333371	5.28136e-05	0.101353	3333358	NM_001040694 // INCENP // inner centromere protein antigens 135/155kDa // 11q12-q13 // 3619 /// NM_020238 // INCENP // inner centromere protein antigens 135/155kDa // 11q12-q13 // 3619 /// ENST00000278849 // INCENP // inner centromere protein antigens 135/155kDa // 11q12-q13 // 3619 /// AF282265 // INCENP // inner centromere protein antigens 135/155kDa // 11q12-q13 // 3619 /// ENST00000394818 // …
3949080	5.36972e-05	0.102285	3949055	NM_016426 // GTSE1 // G-2 and S-phase expressed 1 // 22q13.2-q13.3 // 51512 /// ENST00000361934 // GTSE1 // G-2 and S-phase expressed 1 // 22q13.2-q13.3 // 51512 /// BC075828 // GTSE1 // G-2 and S-phase expressed 1 // 22q13.2-q13.3 // 51512 /// ENST00000160874 // GTSE1 // G-2 and S-phase expressed 1 // 22q13.2-q13.3 // 51512
2528115	5.54857e-05	0.104915	2528093	NM_000784 // CYP27A1 // cytochrome P450, family 27, subfamily A, polypeptide 1 // 2q33-qter // 1593 /// ENST00000258415 // CYP27A1 // cytochrome P450, family 27, subfamily A, polypeptide 1 // 2q33-qter // 1593 /// AK226039 // CYP27A1 // cytochrome P450, family 27, subfamily A, polypeptide 1 // 2q33-qter // 1593
2858632	5.81786e-05	0.109204	2858592	NM_018369 // DEPDC1B // DEP domain containing 1B // 5q12.1 // 55789 /// ENST00000265036 // DEPDC1B // DEP domain containing 1B // 5q12.1 // 55789 /// AF303178 // DEPDC1B // DEP domain containing 1B // 5q12.1 // 55789
3062961	5.9261e-05	0.110429	3062953	NM_001006 // RPS3A // ribosomal protein S3A // 4q31.2-q31.3 // 6189 /// ENST00000274065 // RPS3A // ribosomal protein S3A // 4q31.2-q31.3 // 6189 /// M84711 // RPS3A // ribosomal protein S3A // 4q31.2-q31.3 // 6189 /// M84711 // RPS3A // ribosomal protein S3A // 4q31.2-q31.3 // 6189 /// M84711 // RPS3A // ribosomal protein S3A // 4q31.2-q31.3 // 6189 /// M84711 // RPS3A // ribosomal protein S3A /…
2336118	5.99146e-05	0.110844	2336099	NM_024586 // OSBPL9 // oxysterol binding protein-like 9 // 1p32.3 // 114883 /// NM_148909 // OSBPL9 // oxysterol binding protein-like 9 // 1p32.3 // 114883 /// NM_148906 // OSBPL9 // oxysterol binding protein-like 9 // 1p32.3 // 114883 /// NM_148908 // OSBPL9 // oxysterol binding protein-like 9 // 1p32.3 // 114883 /// NM_148904 // OSBPL9 // oxysterol binding protein-like 9 // 1p32.3 // 114883 ///…
2789978	6.18217e-05	0.113556	2789957	NM_033632 // FBXW7 // F-box and WD repeat domain containing 7 // 4q31.3 // 55294 /// NM_018315 // FBXW7 // F-box and WD repeat domain containing 7 // 4q31.3 // 55294 /// NM_001013415 // FBXW7 // F-box and WD repeat domain containing 7 // 4q31.3 // 55294 /// ENST00000281708 // FBXW7 // F-box and WD repeat domain containing 7 // 4q31.3 // 55294 /// ENST00000393956 // FBXW7 // F-box and WD repeat do…
2622027	6.2497e-05	0.11357	2622026	NM_178173 // CCDC36 // coiled-coil domain containing 36 // 3p21.31 // 339834 /// ENST00000296449 // CCDC36 // coiled-coil domain containing 36 // 3p21.31 // 339834 /// BC036202 // CCDC36 // coiled-coil domain containing 36 // 3p21.31 // 339834 /// ENST00000309062 // CCDC36 // coiled-coil domain containing 36 // 3p21.31 // 339834 /// AK057355 // LOC100131840 // hypothetical LOC100131840 // 3p21.31…
3421307	6.33764e-05	0.11357	3421300	NM_002392 // MDM2 // Mdm2 p53 binding protein homolog (mouse) // 12q14.3-q15 // 4193 /// NM_006878 // MDM2 // Mdm2 p53 binding protein homolog (mouse) // 12q14.3-q15 // 4193 /// NM_006881 // MDM2 // Mdm2 p53 binding protein homolog (mouse) // 12q14.3-q15 // 4193 /// NM_006882 // MDM2 // Mdm2 p53 binding protein homolog (mouse) // 12q14.3-q15 // 4193 /// NM_006879 // MDM2 // Mdm2 p53 binding prote…
3604343	6.34797e-05	0.11357	3604287	NM_172217 // IL16 // interleukin 16 (lymphocyte chemoattractant factor) // 15q26.3 // 3603 /// NM_004513 // IL16 // interleukin 16 (lymphocyte chemoattractant factor) // 15q26.3 // 3603 /// ENST00000360547 // IL16 // interleukin 16 (lymphocyte chemoattractant factor) // 15q26.3 // 3603 /// ENST00000355368 // IL16 // interleukin 16 (lymphocyte chemoattractant factor) // 15q26.3 // 3603 /// ENST000…
3770459	6.35961e-05	0.11357	3770457	NM_024417 // FDXR // ferredoxin reductase // 17q24-q25 // 2232 /// NM_004110 // FDXR // ferredoxin reductase // 17q24-q25 // 2232 /// ENST00000293195 // FDXR // ferredoxin reductase // 17q24-q25 // 2232 /// BC034763 // FDXR // ferredoxin reductase // 17q24-q25 // 2232
3910808	6.46094e-05	0.114584	3910785	NM_198433 // AURKA // aurora kinase A // 20q13.2-q13.3 // 6790 /// NM_003600 // AURKA // aurora kinase A // 20q13.2-q13.3 // 6790 /// NM_198434 // AURKA // aurora kinase A // 20q13.2-q13.3 // 6790 /// NM_198436 // AURKA // aurora kinase A // 20q13.2-q13.3 // 6790 /// NM_198435 // AURKA // aurora kinase A // 20q13.2-q13.3 // 6790 /// NM_198437 // AURKA // aurora kinase A // 20q13.2-q13.3 // 6790 /…
3949056	6.56278e-05	0.115593	3949055	NM_016426 // GTSE1 // G-2 and S-phase expressed 1 // 22q13.2-q13.3 // 51512 /// ENST00000361934 // GTSE1 // G-2 and S-phase expressed 1 // 22q13.2-q13.3 // 51512 /// BC075828 // GTSE1 // G-2 and S-phase expressed 1 // 22q13.2-q13.3 // 51512 /// ENST00000160874 // GTSE1 // G-2 and S-phase expressed 1 // 22q13.2-q13.3 // 51512
2945806	6.63995e-05	0.116156	2945741	NM_014722 // C6orf32 // chromosome 6 open reading frame 32 // 6p22.3-p21.32 // 9750 /// NM_015864 // C6orf32 // chromosome 6 open reading frame 32 // 6p22.3-p21.32 // 9750 /// ENST00000378027 // C6orf32 // chromosome 6 open reading frame 32 // 6p22.3-p21.32 // 9750 /// ENST00000378023 // C6orf32 // chromosome 6 open reading frame 32 // 6p22.3-p21.32 // 9750 /// ENST00000229635 // C6orf32 // chrom…
3189840	6.74656e-05	0.117224	3189837	NM_007135 // ZNF79 // zinc finger protein 79 // 9q34 // 7633 /// ENST00000342483 // ZNF79 // zinc finger protein 79 // 9q34 // 7633 /// BC062309 // ZNF79 // zinc finger protein 79 // 9q34 // 7633
3866445	6.81317e-05	0.117587	3866435	NM_014417 // BBC3 // BCL2 binding component 3 // 19q13.3-q13.4 // 27113 /// ENST00000359924 // BBC3 // BCL2 binding component 3 // 19q13.3-q13.4 // 27113 /// AF354654 // BBC3 // BCL2 binding component 3 // 19q13.3-q13.4 // 27113 /// ENST00000341983 // BBC3 // BCL2 binding component 3 // 19q13.3-q13.4 // 27113 /// ENST00000300880 // BBC3 // BCL2 binding component 3 // 19q13.3-q13.4 // 27113
2334134	6.89609e-05	0.117713	2334098	NM_006845 // KIF2C // kinesin family member 2C // 1p34.1 // 11004 /// ENST00000372224 // KIF2C // kinesin family member 2C // 1p34.1 // 11004 /// BC008764 // KIF2C // kinesin family member 2C // 1p34.1 // 11004 /// ENST00000372222 // KIF2C // kinesin family member 2C // 1p34.1 // 11004 /// ENST00000372217 // KIF2C // kinesin family member 2C // 1p34.1 // 11004 /// ENST00000372218 // KIF2C // kine…
3474499	6.91207e-05	0.117713	3474495	NM_016399 // TRIAP1 // TP53 regulated inhibitor of apoptosis 1 // 12q24.31 // 51499 /// ENST00000302432 // TRIAP1 // TP53 regulated inhibitor of apoptosis 1 // 12q24.31 // 51499 /// BC002638 // TRIAP1 // TP53 regulated inhibitor of apoptosis 1 // 12q24.31 // 51499
3910788	6.96455e-05	0.117827	3910785	NM_198433 // AURKA // aurora kinase A // 20q13.2-q13.3 // 6790 /// NM_003600 // AURKA // aurora kinase A // 20q13.2-q13.3 // 6790 /// NM_198434 // AURKA // aurora kinase A // 20q13.2-q13.3 // 6790 /// NM_198436 // AURKA // aurora kinase A // 20q13.2-q13.3 // 6790 /// NM_198435 // AURKA // aurora kinase A // 20q13.2-q13.3 // 6790 /// NM_198437 // AURKA // aurora kinase A // 20q13.2-q13.3 // 6790 /…
2860195	7.38958e-05	0.124201	2860178	NM_005582 // CD180 // CD180 molecule // 5q12 // 4064 /// ENST00000256447 // CD180 // CD180 molecule // 5q12 // 4064 /// D83597 // CD180 // CD180 molecule // 5q12 // 4064
3616289	7.51478e-05	0.124301	3616216	NM_130901 // OTUD7A // OTU domain containing 7A // 15q13.3 // 161725 /// ENST00000307050 // OTUD7A // OTU domain containing 7A // 15q13.3 // 161725 /// ENST00000382902 // OTUD7A // OTU domain containing 7A // 15q13.3 // 161725 /// BC035668 // OTUD7A // OTU domain containing 7A // 15q13.3 // 161725 /// AK094982 // LOC283713 // hypothetical protein LOC283713 // 15q13.1 // 283713
3200984	7.54041e-05	0.124301	3200982	NM_004529 // MLLT3 // myeloid/lymphoid or mixed-lineage leukemia (trithorax homolog, Drosophila); translocated to, 3 // 9p22 // 4300 /// ENST00000380338 // MLLT3 // myeloid/lymphoid or mixed-lineage leukemia (trithorax homolog, Drosophila); translocated to, 3 // 9p22 // 4300 /// L13744 // MLLT3 // myeloid/lymphoid or mixed-lineage leukemia (trithorax homolog, Drosophila); translocated to, 3 // 9p…
2888676	7.54058e-05	0.124301	2888674	NM_031300 // MXD3 // MAX dimerization protein 3 // 5q35.3 // 83463 /// ENST00000303165 // MXD3 // MAX dimerization protein 3 // 5q35.3 // 83463 /// BC032586 // MXD3 // MAX dimerization protein 3 // 5q35.3 // 83463
4027816	7.69161e-05	0.125429	4027813	NM_012151 // F8A1 // coagulation factor VIII-associated (intronic transcript) 1 // Xq28 // 8263 /// NM_001007523 // F8A2 // coagulation factor VIII-associated (intronic transcript) 2 // Xq28 // 474383 /// NM_001007524 // F8A3 // coagulation factor VIII-associated (intronic transcript) 3 // Xq28 // 474384 /// ENST00000369445 // F8A2 // coagulation factor VIII-associated (intronic transcript) 2 // …
2687306	7.70655e-05	0.125429	2687255	NM_170662 // CBLB // Cas-Br-M (murine) ecotropic retroviral transforming sequence b // 3q13.11 // 868 /// ENST00000264122 // CBLB // Cas-Br-M (murine) ecotropic retroviral transforming sequence b // 3q13.11 // 868 /// U26710 // CBLB // Cas-Br-M (murine) ecotropic retroviral transforming sequence b // 3q13.11 // 868 /// ENST00000394027 // CBLB // Cas-Br-M (murine) ecotropic retroviral transforming…
3887066	8.38371e-05	0.135592	3887049	NM_181802 // UBE2C // ubiquitin-conjugating enzyme E2C // 20q13.12 // 11065 /// NM_007019 // UBE2C // ubiquitin-conjugating enzyme E2C // 20q13.12 // 11065 /// NM_181799 // UBE2C // ubiquitin-conjugating enzyme E2C // 20q13.12 // 11065 /// NM_181800 // UBE2C // ubiquitin-conjugating enzyme E2C // 20q13.12 // 11065 /// NM_181801 // UBE2C // ubiquitin-conjugating enzyme E2C // 20q13.12 // 11065 ///…
2449591	8.49237e-05	0.136491	2449559	NM_018136 // ASPM // asp (abnormal spindle) homolog, microcephaly associated (Drosophila) // 1q31 // 259266 /// ENST00000367409 // ASPM // asp (abnormal spindle) homolog, microcephaly associated (Drosophila) // 1q31 // 259266 /// AF509326 // ASPM // asp (abnormal spindle) homolog, microcephaly associated (Drosophila) // 1q31 // 259266 /// ENST00000294732 // ASPM // asp (abnormal spindle) homolog,…
3421329	8.9544e-05	0.143023	3421300	NM_002392 // MDM2 // Mdm2 p53 binding protein homolog (mouse) // 12q14.3-q15 // 4193 /// NM_006878 // MDM2 // Mdm2 p53 binding protein homolog (mouse) // 12q14.3-q15 // 4193 /// NM_006881 // MDM2 // Mdm2 p53 binding protein homolog (mouse) // 12q14.3-q15 // 4193 /// NM_006882 // MDM2 // Mdm2 p53 binding protein homolog (mouse) // 12q14.3-q15 // 4193 /// NM_006879 // MDM2 // Mdm2 p53 binding prote…
3732352	9.0217e-05	0.143208	3732230	NM_181671 // PITPNC1 // phosphatidylinositol transfer protein, cytoplasmic 1 // 17q24.2 // 26207 /// NM_012417 // PITPNC1 // phosphatidylinositol transfer protein, cytoplasmic 1 // 17q24.2 // 26207 /// ENST00000299954 // PITPNC1 // phosphatidylinositol transfer protein, cytoplasmic 1 // 17q24.2 // 26207 /// ENST00000335257 // PITPNC1 // phosphatidylinositol transfer protein, cytoplasmic 1 // 17q2…
2371367	9.2202e-05	0.145461	2371346	NM_015149 // RGL1 // ral guanine nucleotide dissociation stimulator-like 1 // 1q25.3 // 23179 /// ENST00000304685 // RGL1 // ral guanine nucleotide dissociation stimulator-like 1 // 1q25.3 // 23179 /// ENST00000367531 // RGL1 // ral guanine nucleotide dissociation stimulator-like 1 // 1q25.3 // 23179 /// AF186780 // RGL1 // ral guanine nucleotide dissociation stimulator-like 1 // 1q25.3 // 23179 …
2843101	9.29609e-05	0.14564	2843091	NM_006480 // RGS14 // regulator of G-protein signaling 14 // 5q35.3 // 10636 /// ENST00000398128 // RGS14 // regulator of G-protein signaling 14 // 5q35.3 // 10636 /// BC014094 // RGS14 // regulator of G-protein signaling 14 // 5q35.3 // 10636 /// ENST00000351955 // RGS14 // regulator of G-protein signaling 14 // 5q35.3 // 10636 /// ENST00000336477 // RGS14 // regulator of G-protein signaling 14 …
2379136	9.34482e-05	0.14564	2379132	NM_001040619 // ATF3 // activating transcription factor 3 // 1q32.3 // 467 /// NM_004024 // ATF3 // activating transcription factor 3 // 1q32.3 // 467 /// NM_001674 // ATF3 // activating transcription factor 3 // 1q32.3 // 467 /// NM_001030287 // ATF3 // activating transcription factor 3 // 1q32.3 // 467 /// ENST00000391902 // ATF3 // activating transcription factor 3 // 1q32.3 // 467 /// ENST000…
2838664	9.92152e-05	0.152588	2838656	NM_012484 // HMMR // hyaluronan-mediated motility receptor (RHAMM) // 5q33.2-qter // 3161 /// NM_012485 // HMMR // hyaluronan-mediated motility receptor (RHAMM) // 5q33.2-qter // 3161 /// ENST00000358715 // HMMR // hyaluronan-mediated motility receptor (RHAMM) // 5q33.2-qter // 3161 /// ENST00000353866 // HMMR // hyaluronan-mediated motility receptor (RHAMM) // 5q33.2-qter // 3161 /// AF032862 //…
2379150	9.98613e-05	0.152588	2379132	NM_001040619 // ATF3 // activating transcription factor 3 // 1q32.3 // 467 /// NM_004024 // ATF3 // activating transcription factor 3 // 1q32.3 // 467 /// NM_001674 // ATF3 // activating transcription factor 3 // 1q32.3 // 467 /// NM_001030287 // ATF3 // activating transcription factor 3 // 1q32.3 // 467 /// ENST00000391902 // ATF3 // activating transcription factor 3 // 1q32.3 // 467 /// ENST000…
2518298	9.99556e-05	0.152588	2518272	NM_000885 // ITGA4 // integrin, alpha 4 (antigen CD49D, alpha 4 subunit of VLA-4 receptor) // 2q31.3 // 3676 /// ENST00000397033 // ITGA4 // integrin, alpha 4 (antigen CD49D, alpha 4 subunit of VLA-4 receptor) // 2q31.3 // 3676 /// L12002 // ITGA4 // integrin, alpha 4 (antigen CD49D, alpha 4 subunit of VLA-4 receptor) // 2q31.3 // 3676 /// ENST00000233573 // ITGA4 // integrin, alpha 4 (antigen CD…
2652680	0.00010028	0.152588	2652675	NM_018098 // ECT2 // epithelial cell transforming sequence 2 oncogene // 3q26.1-q26.2 // 1894 /// ENST00000232458 // ECT2 // epithelial cell transforming sequence 2 oncogene // 3q26.1-q26.2 // 1894 /// AY376439 // ECT2 // epithelial cell transforming sequence 2 oncogene // 3q26.1-q26.2 // 1894 /// ENST00000392692 // ECT2 // epithelial cell transforming sequence 2 oncogene // 3q26.1-q26.2 // 1894
3413889	0.0001012	0.152927	3413875	NM_005480 // TROAP // trophinin associated protein (tastin) // 12q13.12 // 10024 /// NM_001100620 // TROAP // trophinin associated protein (tastin) // 12q13.12 // 10024 /// ENST00000257909 // TROAP // trophinin associated protein (tastin) // 12q13.12 // 10024 /// ENST00000380327 // TROAP // trophinin associated protein (tastin) // 12q13.12 // 10024 /// U04810 // TROAP // trophinin associated prot…
2394760	0.000101692	0.152927	2394726	NM_198681 // PLEKHG5 // pleckstrin homology domain containing, family G (with RhoGef domain) member 5 // 1p36.31 // 57449 /// NM_020631 // PLEKHG5 // pleckstrin homology domain containing, family G (with RhoGef domain) member 5 // 1p36.31 // 57449 /// NM_001042663 // PLEKHG5 // pleckstrin homology domain containing, family G (with RhoGef domain) member 5 // 1p36.31 // 57449 /// NM_001042664 // PL…
3604296	0.000103308	0.154454	3604287	NM_172217 // IL16 // interleukin 16 (lymphocyte chemoattractant factor) // 15q26.3 // 3603 /// NM_004513 // IL16 // interleukin 16 (lymphocyte chemoattractant factor) // 15q26.3 // 3603 /// ENST00000360547 // IL16 // interleukin 16 (lymphocyte chemoattractant factor) // 15q26.3 // 3603 /// ENST00000355368 // IL16 // interleukin 16 (lymphocyte chemoattractant factor) // 15q26.3 // 3603 /// ENST000…
3790712	0.000104252	0.154965	3790704	NM_021127 // PMAIP1 // phorbol-12-myristate-13-acetate-induced protein 1 // 18q21.32 // 5366 /// ENST00000316660 // PMAIP1 // phorbol-12-myristate-13-acetate-induced protein 1 // 18q21.32 // 5366 /// D90070 // PMAIP1 // phorbol-12-myristate-13-acetate-induced protein 1 // 18q21.32 // 5366 /// ENST00000269518 // PMAIP1 // phorbol-12-myristate-13-acetate-induced protein 1 // 18q21.32 // 5366
2663856	0.000105208	0.155487	2663810	NM_004628 // XPC // xeroderma pigmentosum, complementation group C // 3p25 // 7508 /// ENST00000285021 // XPC // xeroderma pigmentosum, complementation group C // 3p25 // 7508 /// D21089 // XPC // xeroderma pigmentosum, complementation group C // 3p25 // 7508
2395247	0.000107431	0.157025	2395245	NM_012102 // RERE // arginine-glutamic acid dipeptide (RE) repeats // 1p36.2-p36.1 // 473 /// NM_001042681 // RERE // arginine-glutamic acid dipeptide (RE) repeats // 1p36.2-p36.1 // 473 /// NM_001042682 // RERE // arginine-glutamic acid dipeptide (RE) repeats // 1p36.2-p36.1 // 473 /// ENST00000337907 // RERE // arginine-glutamic acid dipeptide (RE) repeats // 1p36.2-p36.1 // 473 /// ENST0000040…
3440232	0.00010747	0.157025	3440192	NM_152640 // DCP1B // DCP1 decapping enzyme homolog B (S. cerevisiae) // 12p13.33 // 196513 /// ENST00000280665 // DCP1B // DCP1 decapping enzyme homolog B (S. cerevisiae) // 12p13.33 // 196513 /// AY146652 // DCP1B // DCP1 decapping enzyme homolog B (S. cerevisiae) // 12p13.33 // 196513
2400557	0.00011311	0.164333	2400518	NM_001113349 // ECE1 // endothelin converting enzyme 1 // 1p36.1 // 1889 /// NM_001113347 // ECE1 // endothelin converting enzyme 1 // 1p36.1 // 1889 /// NM_001397 // ECE1 // endothelin converting enzyme 1 // 1p36.1 // 1889 /// NM_001113348 // ECE1 // endothelin converting enzyme 1 // 1p36.1 // 1889 /// ENST00000357071 // ECE1 // endothelin converting enzyme 1 // 1p36.1 // 1889 /// ENST0000037489…
2327394	0.000114321	0.165158	2327391	NM_031459 // SESN2 // sestrin 2 // 1p35.3 // 83667 /// ENST00000253063 // SESN2 // sestrin 2 // 1p35.3 // 83667 /// AY123223 // SESN2 // sestrin 2 // 1p35.3 // 83667
3721011	0.000118877	0.170781	3721010	NM_001552 // IGFBP4 // insulin-like growth factor binding protein 4 // 17q12-q21.1 // 3487 /// ENST00000269593 // IGFBP4 // insulin-like growth factor binding protein 4 // 17q12-q21.1 // 3487 /// BC016041 // IGFBP4 // insulin-like growth factor binding protein 4 // 17q12-q21.1 // 3487
2333148	0.000121463	0.173526	2333136	NM_001255 // CDC20 // cell division cycle 20 homolog (S. cerevisiae) // 1p34.1 // 991 /// ENST00000372462 // CDC20 // cell division cycle 20 homolog (S. cerevisiae) // 1p34.1 // 991 /// ENST00000310955 // CDC20 // cell division cycle 20 homolog (S. cerevisiae) // 1p34.1 // 991 /// U05340 // CDC20 // cell division cycle 20 homolog (S. cerevisiae) // 1p34.1 // 991
3204691	0.000124652	0.177098	3204680	NM_014450 // SIT1 // signaling threshold regulating transmembrane adaptor 1 // 9p13-p12 // 27240 /// ENST00000259608 // SIT1 // signaling threshold regulating transmembrane adaptor 1 // 9p13-p12 // 27240 /// BC102029 // SIT1 // signaling threshold regulating transmembrane adaptor 1 // 9p13-p12 // 27240
2813419	0.000126959	0.179385	2813414	NM_031966 // CCNB1 // cyclin B1 // 5q12 // 891 /// ENST00000256442 // CCNB1 // cyclin B1 // 5q12 // 891 /// AK289431 // CCNB1 // cyclin B1 // 5q12 // 891 /// ENST00000380848 // CCNB1 // cyclin B1 // 5q12 // 891
4011101	0.000128606	0.180282	4011096	NM_021783 // EDA2R // ectodysplasin A2 receptor // Xq12 // 60401 /// ENST00000374719 // EDA2R // ectodysplasin A2 receptor // Xq12 // 60401 /// ENST00000396050 // EDA2R // ectodysplasin A2 receptor // Xq12 // 60401 /// BC034919 // EDA2R // ectodysplasin A2 receptor // Xq12 // 60401 /// ENST00000253392 // EDA2R // ectodysplasin A2 receptor // Xq12 // 60401
3352858	0.000128996	0.180282	3352847	NM_005422 // TECTA // tectorin alpha // 11q22-q24 // 7007 /// ENST00000392793 // TECTA // tectorin alpha // 11q22-q24 // 7007 /// ENST00000264037 // TECTA // tectorin alpha // 11q22-q24 // 7007
3451968	0.000133287	0.184955	3451960	ENST00000312377 // RACGAP1 // Rac GTPase activating protein 1 // 12q13.13 // 29127 /// BC125190 // RACGAP1P // Rac GTPase activating protein 1 pseudogene // 12q12 // 83956 /// CR533565 // RACGAP1 // Rac GTPase activating protein 1 // 12q13.13 // 29127
2474002	0.000134169	0.184955	2473991	NM_001809 // CENPA // centromere protein A // 2p24-p21 // 1058 /// NM_001042426 // CENPA // centromere protein A // 2p24-p21 // 1058 /// ENST00000335756 // CENPA // centromere protein A // 2p24-p21 // 1058 /// ENST00000233505 // CENPA // centromere protein A // 2p24-p21 // 1058 /// U14518 // CENPA // centromere protein A // 2p24-p21 // 1058
3377994	0.000134506	0.184955	3377988	NM_005438 // FOSL1 // FOS-like antigen 1 // 11q13 // 8061 /// ENST00000312562 // FOSL1 // FOS-like antigen 1 // 11q13 // 8061 /// BC016648 // FOSL1 // FOS-like antigen 1 // 11q13 // 8061
3428286	0.000135639	0.184955	3428268	NM_174942 // GAS2L3 // growth arrest-specific 2 like 3 // 12q23.1 // 283431 /// ENST00000266754 // GAS2L3 // growth arrest-specific 2 like 3 // 12q23.1 // 283431 /// AK095594 // GAS2L3 // growth arrest-specific 2 like 3 // 12q23.1 // 283431
3428785	0.000135936	0.184955	3428783	NM_018370 // DRAM // damage-regulated autophagy modulator // 12q23.2 // 55332 /// ENST00000258534 // DRAM // damage-regulated autophagy modulator // 12q23.2 // 55332 /// BC018435 // DRAM // damage-regulated autophagy modulator // 12q23.2 // 55332
3413903	0.000137092	0.184976	3413875	NM_005480 // TROAP // trophinin associated protein (tastin) // 12q13.12 // 10024 /// NM_001100620 // TROAP // trophinin associated protein (tastin) // 12q13.12 // 10024 /// ENST00000257909 // TROAP // trophinin associated protein (tastin) // 12q13.12 // 10024 /// ENST00000380327 // TROAP // trophinin associated protein (tastin) // 12q13.12 // 10024 /// U04810 // TROAP // trophinin associated prot…
3910797	0.000137389	0.184976	3910785	NM_198433 // AURKA // aurora kinase A // 20q13.2-q13.3 // 6790 /// NM_003600 // AURKA // aurora kinase A // 20q13.2-q13.3 // 6790 /// NM_198434 // AURKA // aurora kinase A // 20q13.2-q13.3 // 6790 /// NM_198436 // AURKA // aurora kinase A // 20q13.2-q13.3 // 6790 /// NM_198435 // AURKA // aurora kinase A // 20q13.2-q13.3 // 6790 /// NM_198437 // AURKA // aurora kinase A // 20q13.2-q13.3 // 6790 /…
3653079	0.000139128	0.186171	3653072	NM_005030 // PLK1 // polo-like kinase 1 (Drosophila) // 16p12.1 // 5347 /// ENST00000300093 // PLK1 // polo-like kinase 1 (Drosophila) // 16p12.1 // 5347 /// ENST00000330792 // PLK1 // polo-like kinase 1 (Drosophila) // 16p12.1 // 5347 /// AB209179 // PLK1 // polo-like kinase 1 (Drosophila) // 16p12.1 // 5347
3644796	0.000139725	0.186171	3644764	NM_001761 // CCNF // cyclin F // 16p13.3 // 899 /// NR_003574 // ABCA17P // ATP-binding cassette, sub-family A (ABC1), member 17 (pseudogene) // 16p13.3 // 650655 /// ENST00000293968 // CCNF // cyclin F // 16p13.3 // 899 /// BC012349 // CCNF // cyclin F // 16p13.3 // 899 /// ENST00000397066 // CCNF // cyclin F // 16p13.3 // 899
3543553	0.00014155	0.18763	3543539	NM_173462 // PAPLN // papilin, proteoglycan-like sulfated glycoprotein // 14q24.2 // 89932 /// ENST00000340738 // PAPLN // papilin, proteoglycan-like sulfated glycoprotein // 14q24.2 // 89932 /// AY358330 // PAPLN // papilin, proteoglycan-like sulfated glycoprotein // 14q24.2 // 89932 /// ENST00000216658 // PAPLN // papilin, proteoglycan-like sulfated glycoprotein // 14q24.2 // 89932 /// ENST0000…
2952074	0.000145865	0.192359	2952065	NM_016059 // PPIL1 // peptidylprolyl isomerase (cyclophilin)-like 1 // 6p21.1 // 51645 /// ENST00000373699 // PPIL1 // peptidylprolyl isomerase (cyclophilin)-like 1 // 6p21.1 // 51645 /// AY359032 // PPIL1 // peptidylprolyl isomerase (cyclophilin)-like 1 // 6p21.1 // 51645
3063796	0.000147875	0.194014	3063795	NM_024637 // GAL3ST4 // galactose-3-O-sulfotransferase 4 // 7q22.1 // 79690 /// ENST00000360039 // GAL3ST4 // galactose-3-O-sulfotransferase 4 // 7q22.1 // 79690 /// AK092367 // GAL3ST4 // galactose-3-O-sulfotransferase 4 // 7q22.1 // 79690
3770464	0.00014901	0.194511	3770457	NM_024417 // FDXR // ferredoxin reductase // 17q24-q25 // 2232 /// NM_004110 // FDXR // ferredoxin reductase // 17q24-q25 // 2232 /// ENST00000293195 // FDXR // ferredoxin reductase // 17q24-q25 // 2232 /// BC034763 // FDXR // ferredoxin reductase // 17q24-q25 // 2232
2730955	0.000149916	0.194706	2730933	NM_004885 // NPFFR2 // neuropeptide FF receptor 2 // 4q21 // 10886 /// NM_053036 // NPFFR2 // neuropeptide FF receptor 2 // 4q21 // 10886 /// ENST00000308744 // NPFFR2 // neuropeptide FF receptor 2 // 4q21 // 10886 /// ENST00000358749 // NPFFR2 // neuropeptide FF receptor 2 // 4q21 // 10886 /// ENST00000395998 // NPFFR2 // neuropeptide FF receptor 2 // 4q21 // 10886 /// AF119815 // NPFFR2 // neur…
3874472	0.00015549	0.19998	3874438	NM_021873 // CDC25B // cell division cycle 25 homolog B (S. pombe) // 20p13 // 994 /// NM_004358 // CDC25B // cell division cycle 25 homolog B (S. pombe) // 20p13 // 994 /// NM_021872 // CDC25B // cell division cycle 25 homolog B (S. pombe) // 20p13 // 994 /// ENST00000245960 // CDC25B // cell division cycle 25 homolog B (S. pombe) // 20p13 // 994 /// ENST00000344256 // CDC25B // cell division cy…
3413914	0.000155533	0.19998	3413875	NM_005480 // TROAP // trophinin associated protein (tastin) // 12q13.12 // 10024 /// NM_001100620 // TROAP // trophinin associated protein (tastin) // 12q13.12 // 10024 /// ENST00000257909 // TROAP // trophinin associated protein (tastin) // 12q13.12 // 10024 /// ENST00000380327 // TROAP // trophinin associated protein (tastin) // 12q13.12 // 10024 /// U04810 // TROAP // trophinin associated prot…
2454457	0.000159453	0.203506	2454444	NM_002497 // NEK2 // NIMA (never in mitosis gene a)-related kinase 2 // 1q32.2-q41 // 4751 /// ENST00000366999 // NEK2 // NIMA (never in mitosis gene a)-related kinase 2 // 1q32.2-q41 // 4751 /// BC043502 // NEK2 // NIMA (never in mitosis gene a)-related kinase 2 // 1q32.2-q41 // 4751 /// ENST00000366998 // NEK2 // NIMA (never in mitosis gene a)-related kinase 2 // 1q32.2-q41 // 4751
2780197	0.000160119	0.203506	2780172	NM_001813 // CENPE // centromere protein E, 312kDa // 4q24-q25 // 1062 /// ENST00000265148 // CENPE // centromere protein E, 312kDa // 4q24-q25 // 1062 /// ENST00000394771 // CENPE // centromere protein E, 312kDa // 4q24-q25 // 1062 /// ENST00000380026 // CENPE // centromere protein E, 312kDa // 4q24-q25 // 1062
3115525	0.000160649	0.203506	3115504	NM_002467 // MYC // v-myc myelocytomatosis viral oncogene homolog (avian) // 8q24.21 // 4609 /// ENST00000377970 // MYC // v-myc myelocytomatosis viral oncogene homolog (avian) // 8q24.21 // 4609 /// BC000141 // MYC // v-myc myelocytomatosis viral oncogene homolog (avian) // 8q24.21 // 4609 /// M13930 // MYC // v-myc myelocytomatosis viral oncogene homolog (avian) // 8q24.21 // 4609 /// M13930 //…
3089757	0.000162518	0.204864	3089740	NM_015178 // RHOBTB2 // Rho-related BTB domain containing 2 // 8p21.3 // 23221 /// ENST00000251822 // RHOBTB2 // Rho-related BTB domain containing 2 // 8p21.3 // 23221 /// AB018260 // RHOBTB2 // Rho-related BTB domain containing 2 // 8p21.3 // 23221
3910790	0.000163836	0.205518	3910785	NM_198433 // AURKA // aurora kinase A // 20q13.2-q13.3 // 6790 /// NM_003600 // AURKA // aurora kinase A // 20q13.2-q13.3 // 6790 /// NM_198434 // AURKA // aurora kinase A // 20q13.2-q13.3 // 6790 /// NM_198436 // AURKA // aurora kinase A // 20q13.2-q13.3 // 6790 /// NM_198435 // AURKA // aurora kinase A // 20q13.2-q13.3 // 6790 /// NM_198437 // AURKA // aurora kinase A // 20q13.2-q13.3 // 6790 /…
3222598	0.000166827	0.208255	3222534	NM_198186 // ASTN2 // astrotactin 2 // 9q33.1 // 23245 /// NM_198187 // ASTN2 // astrotactin 2 // 9q33.1 // 23245 /// NM_014010 // ASTN2 // astrotactin 2 // 9q33.1 // 23245 /// NM_198188 // ASTN2 // astrotactin 2 // 9q33.1 // 23245 /// ENST00000313400 // ASTN2 // astrotactin 2 // 9q33.1 // 23245 /// ENST00000361209 // ASTN2 // astrotactin 2 // 9q33.1 // 23245 /// ENST00000361477 // ASTN2 // astro…
2330778	0.000170698	0.211339	2330773	NM_018101 // CDCA8 // cell division cycle associated 8 // 1p34.3 // 55143 /// ENST00000373055 // CDCA8 // cell division cycle associated 8 // 1p34.3 // 55143 /// ENST00000327331 // CDCA8 // cell division cycle associated 8 // 1p34.3 // 55143 /// BC001651 // CDCA8 // cell division cycle associated 8 // 1p34.3 // 55143
2426965	0.000170942	0.211339	2426951	NM_001032290 // PSRC1 // proline/serine-rich coiled-coil 1 // 1p13.3 // 84722 /// NM_032636 // PSRC1 // proline/serine-rich coiled-coil 1 // 1p13.3 // 84722 /// NM_001032291 // PSRC1 // proline/serine-rich coiled-coil 1 // 1p13.3 // 84722 /// NM_001005290 // PSRC1 // proline/serine-rich coiled-coil 1 // 1p13.3 // 84722 /// ENST00000369909 // PSRC1 // proline/serine-rich coiled-coil 1 // 1p13.3 //…
2753998	0.000173446	0.212796	2753994	NM_021942 // C4orf41 // chromosome 4 open reading frame 41 // 4q35.1 // 60684 /// NM_199053 // C4orf41 // chromosome 4 open reading frame 41 // 4q35.1 // 60684 /// ENST00000334690 // C4orf41 // chromosome 4 open reading frame 41 // 4q35.1 // 60684 /// ENST00000357207 // C4orf41 // chromosome 4 open reading frame 41 // 4q35.1 // 60684 /// ENST00000360109 // C4orf41 // chromosome 4 open reading fra…
2333160	0.000173775	0.212796	2333136	NM_001255 // CDC20 // cell division cycle 20 homolog (S. cerevisiae) // 1p34.1 // 991 /// ENST00000372462 // CDC20 // cell division cycle 20 homolog (S. cerevisiae) // 1p34.1 // 991 /// ENST00000310955 // CDC20 // cell division cycle 20 homolog (S. cerevisiae) // 1p34.1 // 991 /// U05340 // CDC20 // cell division cycle 20 homolog (S. cerevisiae) // 1p34.1 // 991
3094399	0.000175215	0.213542	3094334	NM_032777 // GPR124 // G protein-coupled receptor 124 // 8p12 // 25960 /// ENST00000021763 // GPR124 // G protein-coupled receptor 124 // 8p12 // 25960 /// AF378755 // GPR124 // G protein-coupled receptor 124 // 8p12 // 25960 /// ENST00000380028 // GPR124 // G protein-coupled receptor 124 // 8p12 // 25960 /// ENST00000315215 // GPR124 // G protein-coupled receptor 124 // 8p12 // 25960
2426962	0.000176723	0.214364	2426951	NM_001032290 // PSRC1 // proline/serine-rich coiled-coil 1 // 1p13.3 // 84722 /// NM_032636 // PSRC1 // proline/serine-rich coiled-coil 1 // 1p13.3 // 84722 /// NM_001032291 // PSRC1 // proline/serine-rich coiled-coil 1 // 1p13.3 // 84722 /// NM_001005290 // PSRC1 // proline/serine-rich coiled-coil 1 // 1p13.3 // 84722 /// ENST00000369909 // PSRC1 // proline/serine-rich coiled-coil 1 // 1p13.3 //…
3529100	0.000177774	0.214626	3529082	NM_004643 // PABPN1 // poly(A) binding protein, nuclear 1 // 14q11.2-q13 // 8106 /// ENST00000216727 // PABPN1 // poly(A) binding protein, nuclear 1 // 14q11.2-q13 // 8106 /// BC010939 // PABPN1 // poly(A) binding protein, nuclear 1 // 14q11.2-q13 // 8106 /// ENST00000397276 // PABPN1 // poly(A) binding protein, nuclear 1 // 14q11.2-q13 // 8106
3770478	0.000178634	0.214657	3770457	NM_024417 // FDXR // ferredoxin reductase // 17q24-q25 // 2232 /// NM_004110 // FDXR // ferredoxin reductase // 17q24-q25 // 2232 /// ENST00000293195 // FDXR // ferredoxin reductase // 17q24-q25 // 2232 /// BC034763 // FDXR // ferredoxin reductase // 17q24-q25 // 2232
2565130	0.000181745	0.21738	2565119	NM_004418 // DUSP2 // dual specificity phosphatase 2 // 2q11 // 1844 /// ENST00000288943 // DUSP2 // dual specificity phosphatase 2 // 2q11 // 1844 /// BC007771 // DUSP2 // dual specificity phosphatase 2 // 2q11 // 1844
2417549	0.000184385	0.218626	2417528	NM_001114120 // DEPDC1 // DEP domain containing 1 // 1p31.2 // 55635 /// NM_017779 // DEPDC1 // DEP domain containing 1 // 1p31.2 // 55635 /// ENST00000370966 // DEPDC1 // DEP domain containing 1 // 1p31.2 // 55635 /// ENST00000370964 // DEPDC1 // DEP domain containing 1 // 1p31.2 // 55635 /// AB281187 // DEPDC1 // DEP domain containing 1 // 1p31.2 // 55635 /// ENST00000370962 // DEPDC1 // DEP do…
3696111	0.000184824	0.218626	3696057	NM_005072 // SLC12A4 // solute carrier family 12 (potassium/chloride transporters), member 4 // 16q22.1 // 6560 /// ENST00000316341 // SLC12A4 // solute carrier family 12 (potassium/chloride transporters), member 4 // 16q22.1 // 6560 /// AF054505 // SLC12A4 // solute carrier family 12 (potassium/chloride transporters), member 4 // 16q22.1 // 6560 /// ENST00000338335 // SLC12A4 // solute carrier f…
3607259	0.000186438	0.218626	3607232	NM_022767 // ISG20L1 // interferon stimulated exonuclease gene 20kDa-like 1 // 15q26.1 // 64782 /// ENST00000332810 // ISG20L1 // interferon stimulated exonuclease gene 20kDa-like 1 // 15q26.1 // 64782 /// BC020988 // ISG20L1 // interferon stimulated exonuclease gene 20kDa-like 1 // 15q26.1 // 64782 /// AF327352 // ISG20L1 // interferon stimulated exonuclease gene 20kDa-like 1 // 15q26.1 // 64782…
2567693	0.000186471	0.218626	2567669	ENST00000376826 // FLJ42986 // FLJ42986 protein // 2q11.2 // 389012 /// AK131289 // FLJ42986 // FLJ42986 protein // 2q11.2 // 389012 /// AK124976 // FLJ42986 // FLJ42986 protein // 2q11.2 // 389012
3487602	0.000187038	0.218626	3487600	BC035749 // C13orf31 // chromosome 13 open reading frame 31 // 13q14.11 // 144811 /// NM_153218 // C13orf31 // chromosome 13 open reading frame 31 // 13q14.11 // 144811 /// ENST00000325686 // C13orf31 // chromosome 13 open reading frame 31 // 13q14.11 // 144811
3051809	0.000191482	0.222808	3051800	NM_207366 // SEPT14 // septin 14 // 7p11.2 // 346288 /// ENST00000388975 // SEPT14 // septin 14 // 7p11.2 // 346288 /// ENST00000275579 // SEPT14 // septin 14 // 7p11.2 // 346288
3990737	0.000193053	0.223624	3990727	NM_004794 // RAB33A // RAB33A, member RAS oncogene family // Xq25 // 9363 /// ENST00000257017 // RAB33A // RAB33A, member RAS oncogene family // Xq25 // 9363 /// AK094927 // RAB33A // RAB33A, member RAS oncogene family // Xq25 // 9363
3008134	0.000194623	0.223733	3008108	NM_002314 // LIMK1 // LIM domain kinase 1 // 7q11.23 // 3984 /// ENST00000336180 // LIMK1 // LIM domain kinase 1 // 7q11.23 // 3984 /// D26309 // LIMK1 // LIM domain kinase 1 // 7q11.23 // 3984
3887059	0.000195067	0.223733	3887049	NM_181802 // UBE2C // ubiquitin-conjugating enzyme E2C // 20q13.12 // 11065 /// NM_007019 // UBE2C // ubiquitin-conjugating enzyme E2C // 20q13.12 // 11065 /// NM_181799 // UBE2C // ubiquitin-conjugating enzyme E2C // 20q13.12 // 11065 /// NM_181800 // UBE2C // ubiquitin-conjugating enzyme E2C // 20q13.12 // 11065 /// NM_181801 // UBE2C // ubiquitin-conjugating enzyme E2C // 20q13.12 // 11065 ///…
3451964	0.000196192	0.223733	3451960	ENST00000312377 // RACGAP1 // Rac GTPase activating protein 1 // 12q13.13 // 29127 /// BC125190 // RACGAP1P // Rac GTPase activating protein 1 pseudogene // 12q12 // 83956 /// CR533565 // RACGAP1 // Rac GTPase activating protein 1 // 12q13.13 // 29127
3887064	0.000197081	0.223733	3887049	NM_181802 // UBE2C // ubiquitin-conjugating enzyme E2C // 20q13.12 // 11065 /// NM_007019 // UBE2C // ubiquitin-conjugating enzyme E2C // 20q13.12 // 11065 /// NM_181799 // UBE2C // ubiquitin-conjugating enzyme E2C // 20q13.12 // 11065 /// NM_181800 // UBE2C // ubiquitin-conjugating enzyme E2C // 20q13.12 // 11065 /// NM_181801 // UBE2C // ubiquitin-conjugating enzyme E2C // 20q13.12 // 11065 ///…
3402623	0.000197497	0.223733	3402571	NM_014865 // NCAPD2 // non-SMC condensin I complex, subunit D2 // 12p13.3 // 9918 /// NR_004387 // SCARNA10 // small Cajal body-specific RNA 10 // 12p13.31 // 692148 /// ENST00000315579 // NCAPD2 // non-SMC condensin I complex, subunit D2 // 12p13.3 // 9918 /// ENST00000382457 // NCAPD2 // non-SMC condensin I complex, subunit D2 // 12p13.3 // 9918 /// D63880 // NCAPD2 // non-SMC condensin I compl…
2370362	0.000199909	0.224188	2370355	NM_016545 // IER5 // immediate early response 5 // 1q25.3 // 51278 /// ENST00000367577 // IER5 // immediate early response 5 // 1q25.3 // 51278 /// BC000128 // IER5 // immediate early response 5 // 1q25.3 // 51278 /// AF178984 // IER5 // immediate early response 5 // 1q25.3 // 51278 /// AJ251089 // IER5 // immediate early response 5 // 1q25.3 // 51278
3867801	0.00020029	0.224188	3867796	NM_003598 // TEAD2 // TEA domain family member 2 // 19q13.3 // 8463 /// ENST00000311227 // TEAD2 // TEA domain family member 2 // 19q13.3 // 8463 /// BC007556 // TEAD2 // TEA domain family member 2 // 19q13.3 // 8463 /// ENST00000377214 // TEAD2 // TEA domain family member 2 // 19q13.3 // 8463
3732633	0.000201286	0.224188	3732623	NM_002266 // KPNA2 // karyopherin alpha 2 (RAG cohort 1, importin alpha 1) // 17q24.2 // 3838 /// U28386 // KPNA2 // karyopherin alpha 2 (RAG cohort 1, importin alpha 1) // 17q24.2 // 3838 /// ENST00000330459 // KPNA2 // karyopherin alpha 2 (RAG cohort 1, importin alpha 1) // 17q24.2 // 3838 /// ENST00000330459 // LOC728860 // karyopherin alpha-2 subunit like // --- // 728860 /// ENST00000400873 …
2450411	0.000201386	0.224188	2450345	NM_014875 // KIF14 // kinesin family member 14 // 1q32.1 // 9928 /// ENST00000367350 // KIF14 // kinesin family member 14 // 1q32.1 // 9928 /// BC113742 // KIF14 // kinesin family member 14 // 1q32.1 // 9928
3333366	0.000202837	0.22483	3333358	NM_001040694 // INCENP // inner centromere protein antigens 135/155kDa // 11q12-q13 // 3619 /// NM_020238 // INCENP // inner centromere protein antigens 135/155kDa // 11q12-q13 // 3619 /// ENST00000278849 // INCENP // inner centromere protein antigens 135/155kDa // 11q12-q13 // 3619 /// AF282265 // INCENP // inner centromere protein antigens 135/155kDa // 11q12-q13 // 3619 /// ENST00000394818 // …
2334111	0.000206293	0.227679	2334098	NM_006845 // KIF2C // kinesin family member 2C // 1p34.1 // 11004 /// ENST00000372224 // KIF2C // kinesin family member 2C // 1p34.1 // 11004 /// BC008764 // KIF2C // kinesin family member 2C // 1p34.1 // 11004 /// ENST00000372222 // KIF2C // kinesin family member 2C // 1p34.1 // 11004 /// ENST00000372217 // KIF2C // kinesin family member 2C // 1p34.1 // 11004 /// ENST00000372218 // KIF2C // kine…
3621624	0.000208111	0.228704	3621623	NM_025165 // ELL3 // elongation factor RNA polymerase II-like 3 // 15q15.3 // 80237 /// NM_001033517 // SERINC4 // serine incorporator 4 // 15q15.3 // 619189 /// ENST00000249714 // SERINC4 // serine incorporator 4 // 15q15.3 // 619189 /// ENST00000319359 // ELL3 // elongation factor RNA polymerase II-like 3 // 15q15.3 // 80237 /// ENST00000396823 // SERINC4 // serine incorporator 4 // 15q15.3 // …
3189852	0.000210858	0.230737	3189837	NM_007135 // ZNF79 // zinc finger protein 79 // 9q34 // 7633 /// ENST00000342483 // ZNF79 // zinc finger protein 79 // 9q34 // 7633 /// BC062309 // ZNF79 // zinc finger protein 79 // 9q34 // 7633
3653090	0.000212157	0.230858	3653072	NM_005030 // PLK1 // polo-like kinase 1 (Drosophila) // 16p12.1 // 5347 /// ENST00000300093 // PLK1 // polo-like kinase 1 (Drosophila) // 16p12.1 // 5347 /// ENST00000330792 // PLK1 // polo-like kinase 1 (Drosophila) // 16p12.1 // 5347 /// AB209179 // PLK1 // polo-like kinase 1 (Drosophila) // 16p12.1 // 5347
3215148	0.000212764	0.230858	3215146	NM_004148 // NINJ1 // ninjurin 1 // 9q22 // 4814 /// ENST00000375446 // NINJ1 // ninjurin 1 // 9q22 // 4814 /// BC048212 // NINJ1 // ninjurin 1 // 9q22 // 4814
3331402	0.000222258	0.240146	3331392	NM_006831 // CLP1 // CLP1, cleavage and polyadenylation factor I subunit, homolog (S. cerevisiae) // 11q12 // 10978 /// ENST00000302731 // CLP1 // CLP1, cleavage and polyadenylation factor I subunit, homolog (S. cerevisiae) // 11q12 // 10978 /// U73524 // CLP1 // CLP1, cleavage and polyadenylation factor I subunit, homolog (S. cerevisiae) // 11q12 // 10978
2518299	0.000224811	0.241817	2518272	NM_000885 // ITGA4 // integrin, alpha 4 (antigen CD49D, alpha 4 subunit of VLA-4 receptor) // 2q31.3 // 3676 /// ENST00000397033 // ITGA4 // integrin, alpha 4 (antigen CD49D, alpha 4 subunit of VLA-4 receptor) // 2q31.3 // 3676 /// L12002 // ITGA4 // integrin, alpha 4 (antigen CD49D, alpha 4 subunit of VLA-4 receptor) // 2q31.3 // 3676 /// ENST00000233573 // ITGA4 // integrin, alpha 4 (antigen CD…
2333151	0.000225702	0.241817	2333136	NM_001255 // CDC20 // cell division cycle 20 homolog (S. cerevisiae) // 1p34.1 // 991 /// ENST00000372462 // CDC20 // cell division cycle 20 homolog (S. cerevisiae) // 1p34.1 // 991 /// ENST00000310955 // CDC20 // cell division cycle 20 homolog (S. cerevisiae) // 1p34.1 // 991 /// U05340 // CDC20 // cell division cycle 20 homolog (S. cerevisiae) // 1p34.1 // 991
3738857	0.000227425	0.241817	3738842	NM_173620 // HEXDC // hexosaminidase (glycosyl hydrolase family 20, catalytic domain) containing // 17q25.3 // 284004 /// ENST00000337014 // HEXDC // hexosaminidase (glycosyl hydrolase family 20, catalytic domain) containing // 17q25.3 // 284004 /// BC035561 // HEXDC // hexosaminidase (glycosyl hydrolase family 20, catalytic domain) containing // 17q25.3 // 284004 /// ENST00000327949 // HEXDC // …
2374974	0.000227566	0.241817	2374956	NM_006335 // TIMM17A // translocase of inner mitochondrial membrane 17 homolog A (yeast) // 1q32.1 // 10440 /// ENST00000367287 // TIMM17A // translocase of inner mitochondrial membrane 17 homolog A (yeast) // 1q32.1 // 10440 /// AF106622 // TIMM17A // translocase of inner mitochondrial membrane 17 homolog A (yeast) // 1q32.1 // 10440
2395248	0.000230667	0.243581	2395245	NM_012102 // RERE // arginine-glutamic acid dipeptide (RE) repeats // 1p36.2-p36.1 // 473 /// NM_001042681 // RERE // arginine-glutamic acid dipeptide (RE) repeats // 1p36.2-p36.1 // 473 /// NM_001042682 // RERE // arginine-glutamic acid dipeptide (RE) repeats // 1p36.2-p36.1 // 473 /// ENST00000337907 // RERE // arginine-glutamic acid dipeptide (RE) repeats // 1p36.2-p36.1 // 473 /// ENST0000040…
2570633	0.000231502	0.243581	2570616	NM_004336 // BUB1 // BUB1 budding uninhibited by benzimidazoles 1 homolog (yeast) // 2q14 // 699 /// ENST00000302759 // BUB1 // BUB1 budding uninhibited by benzimidazoles 1 homolog (yeast) // 2q14 // 699 /// AF053305 // BUB1 // BUB1 budding uninhibited by benzimidazoles 1 homolog (yeast) // 2q14 // 699
3887067	0.000232067	0.243581	3887049	NM_181802 // UBE2C // ubiquitin-conjugating enzyme E2C // 20q13.12 // 11065 /// NM_007019 // UBE2C // ubiquitin-conjugating enzyme E2C // 20q13.12 // 11065 /// NM_181799 // UBE2C // ubiquitin-conjugating enzyme E2C // 20q13.12 // 11065 /// NM_181800 // UBE2C // ubiquitin-conjugating enzyme E2C // 20q13.12 // 11065 /// NM_181801 // UBE2C // ubiquitin-conjugating enzyme E2C // 20q13.12 // 11065 ///…
3282553	0.00023756	0.24742	3282519	NM_018076 // ARMC4 // armadillo repeat containing 4 // 10p12.1-p11.23 // 55130 /// ENST00000305242 // ARMC4 // armadillo repeat containing 4 // 10p12.1-p11.23 // 55130 /// AK292521 // ARMC4 // armadillo repeat containing 4 // 10p12.1-p11.23 // 55130 /// ENST00000239715 // ARMC4 // armadillo repeat containing 4 // 10p12.1-p11.23 // 55130
3592134	0.000237649	0.24742	3592109	NM_003104 // SORD // sorbitol dehydrogenase // 15q15.3 // 6652 /// ENST00000267814 // SORD // sorbitol dehydrogenase // 15q15.3 // 6652 /// BC021085 // SORD // sorbitol dehydrogenase // 15q15.3 // 6652
2450412	0.000249901	0.259126	2450345	NM_014875 // KIF14 // kinesin family member 14 // 1q32.1 // 9928 /// ENST00000367350 // KIF14 // kinesin family member 14 // 1q32.1 // 9928 /// BC113742 // KIF14 // kinesin family member 14 // 1q32.1 // 9928
2899219	0.000257797	0.26552	2899216	NM_003545 // HIST1H4E // histone cluster 1, H4e // 6p21.3 // 8367 /// ENST00000360441 // HIST4H4 // histone cluster 4, H4 // 12p12.3 // 121504 /// ENST00000360441 // HIST2H4B // histone cluster 2, H4b // 1q21 // 554313 /// ENST00000360441 // HIST1H4I // histone cluster 1, H4i // 6p21.33 // 8294 /// ENST00000360441 // HIST1H4A // histone cluster 1, H4a // 6p21.3 // 8359 /// ENST00000360441 // HIST…
3604342	0.000258132	0.26552	3604287	NM_172217 // IL16 // interleukin 16 (lymphocyte chemoattractant factor) // 15q26.3 // 3603 /// NM_004513 // IL16 // interleukin 16 (lymphocyte chemoattractant factor) // 15q26.3 // 3603 /// ENST00000360547 // IL16 // interleukin 16 (lymphocyte chemoattractant factor) // 15q26.3 // 3603 /// ENST00000355368 // IL16 // interleukin 16 (lymphocyte chemoattractant factor) // 15q26.3 // 3603 /// ENST000…
3157663	0.000260282	0.266664	3157660	NM_003313 // TSTA3 // tissue specific transplantation antigen P35B // 8q24.3 // 7264 /// ENST00000360125 // TSTA3 // tissue specific transplantation antigen P35B // 8q24.3 // 7264 /// AK096752 // TSTA3 // tissue specific transplantation antigen P35B // 8q24.3 // 7264
3569780	0.000262182	0.266717	3569778	NM_207442 // C14orf181 // chromosome 14 open reading frame 181 // 14q24.1 // 400223 /// ENST00000328595 // C14orf181 // chromosome 14 open reading frame 181 // 14q24.1 // 400223
3638205	0.000262407	0.266717	3638204	NM_005928 // MFGE8 // milk fat globule-EGF factor 8 protein // 15q25 // 4240 /// NM_001114614 // MFGE8 // milk fat globule-EGF factor 8 protein // 15q25 // 4240 /// ENST00000268150 // MFGE8 // milk fat globule-EGF factor 8 protein // 15q25 // 4240 /// ENST00000268151 // MFGE8 // milk fat globule-EGF factor 8 protein // 15q25 // 4240 /// AY141974 // MFGE8 // milk fat globule-EGF factor 8 protein /…
3413910	0.000265474	0.266943	3413875	NM_005480 // TROAP // trophinin associated protein (tastin) // 12q13.12 // 10024 /// NM_001100620 // TROAP // trophinin associated protein (tastin) // 12q13.12 // 10024 /// ENST00000257909 // TROAP // trophinin associated protein (tastin) // 12q13.12 // 10024 /// ENST00000380327 // TROAP // trophinin associated protein (tastin) // 12q13.12 // 10024 /// U04810 // TROAP // trophinin associated prot…
2606660	0.000265672	0.266943	2606658	NM_148961 // OTOS // otospiralin // 2q37.3 // 150677 /// ENST00000319460 // OTOS // otospiralin // 2q37.3 // 150677 /// BC105085 // OTOS // otospiralin // 2q37.3 // 150677 /// ENST00000391989 // OTOS // otospiralin // 2q37.3 // 150677
2417533	0.000266384	0.266943	2417528	NM_001114120 // DEPDC1 // DEP domain containing 1 // 1p31.2 // 55635 /// NM_017779 // DEPDC1 // DEP domain containing 1 // 1p31.2 // 55635 /// ENST00000370966 // DEPDC1 // DEP domain containing 1 // 1p31.2 // 55635 /// ENST00000370964 // DEPDC1 // DEP domain containing 1 // 1p31.2 // 55635 /// AB281187 // DEPDC1 // DEP domain containing 1 // 1p31.2 // 55635 /// ENST00000370962 // DEPDC1 // DEP do…
3863682	0.000267699	0.266943	3863669	NM_001712 // CEACAM1 // carcinoembryonic antigen-related cell adhesion molecule 1 (biliary glycoprotein) // 19q13.2 // 634 /// NM_001024912 // CEACAM1 // carcinoembryonic antigen-related cell adhesion molecule 1 (biliary glycoprotein) // 19q13.2 // 634 /// ENST00000161559 // CEACAM1 // carcinoembryonic antigen-related cell adhesion molecule 1 (biliary glycoprotein) // 19q13.2 // 634 /// J03858 //…
3770461	0.00026782	0.266943	3770457	NM_024417 // FDXR // ferredoxin reductase // 17q24-q25 // 2232 /// NM_004110 // FDXR // ferredoxin reductase // 17q24-q25 // 2232 /// ENST00000293195 // FDXR // ferredoxin reductase // 17q24-q25 // 2232 /// BC034763 // FDXR // ferredoxin reductase // 17q24-q25 // 2232
2568695	0.000271087	0.267491	2568687	NM_201555 // FHL2 // four and a half LIM domains 2 // 2q12-q14 // 2274 /// NM_001450 // FHL2 // four and a half LIM domains 2 // 2q12-q14 // 2274 /// NM_201557 // FHL2 // four and a half LIM domains 2 // 2q12-q14 // 2274 /// NM_001039492 // FHL2 // four and a half LIM domains 2 // 2q12-q14 // 2274 /// ENST00000393352 // FHL2 // four and a half LIM domains 2 // 2q12-q14 // 2274 /// ENST00000322142…
3946126	0.000271219	0.267491	3946095	NM_004810 // GRAP2 // GRB2-related adaptor protein 2 // 22q13.2 // 9402 /// ENST00000344138 // GRAP2 // GRB2-related adaptor protein 2 // 22q13.2 // 9402 /// BC026002 // GRAP2 // GRB2-related adaptor protein 2 // 22q13.2 // 9402
2843112	0.000272473	0.267491	2843091	NM_006480 // RGS14 // regulator of G-protein signaling 14 // 5q35.3 // 10636 /// ENST00000398128 // RGS14 // regulator of G-protein signaling 14 // 5q35.3 // 10636 /// BC014094 // RGS14 // regulator of G-protein signaling 14 // 5q35.3 // 10636 /// ENST00000351955 // RGS14 // regulator of G-protein signaling 14 // 5q35.3 // 10636 /// ENST00000336477 // RGS14 // regulator of G-protein signaling 14 …
3955878	0.000273561	0.267491	3955875	NM_001008697 // TFIP11 // tuftelin interacting protein 11 // 22q12.1 // 24144 /// NM_012143 // TFIP11 // tuftelin interacting protein 11 // 22q12.1 // 24144 /// ENST00000263115 // TFIP11 // tuftelin interacting protein 11 // 22q12.1 // 24144 /// AL050258 // TFIP11 // tuftelin interacting protein 11 // 22q12.1 // 24144
3007160	0.000273899	0.267491	3007024	NM_022479 // WBSCR17 // Williams-Beuren syndrome chromosome region 17 // 7q11.23 // 64409 /// ENST00000333538 // WBSCR17 // Williams-Beuren syndrome chromosome region 17 // 7q11.23 // 64409 /// AF410457 // WBSCR17 // Williams-Beuren syndrome chromosome region 17 // 7q11.23 // 64409
3655630	0.000274611	0.267491	3655628	NM_007317 // KIF22 // kinesin family member 22 // 16p11.2 // 3835 /// ENST00000160827 // KIF22 // kinesin family member 22 // 16p11.2 // 3835 /// AB017430 // KIF22 // kinesin family member 22 // 16p11.2 // 3835 /// ENST00000400751 // KIF22 // kinesin family member 22 // 16p11.2 // 3835 /// ENST00000400750 // KIF22 // kinesin family member 22 // 16p11.2 // 3835
3602119	0.000278926	0.270668	3602116	NM_015492 // C15orf39 // chromosome 15 open reading frame 39 // 15q24.2 // 56905 /// ENST00000394987 // C15orf39 // chromosome 15 open reading frame 39 // 15q24.2 // 56905 /// ENST00000360639 // C15orf39 // chromosome 15 open reading frame 39 // 15q24.2 // 56905 /// BC110367 // C15orf39 // chromosome 15 open reading frame 39 // 15q24.2 // 56905
3709846	0.000282622	0.272436	3709838	NM_004822 // NTN1 // netrin 1 // 17p13-p12 // 9423 /// ENST00000173229 // NTN1 // netrin 1 // 17p13-p12 // 9423 /// U75586 // NTN1 // netrin 1 // 17p13-p12 // 9423
2327409	0.000282886	0.272436	2327391	NM_031459 // SESN2 // sestrin 2 // 1p35.3 // 83667 /// ENST00000253063 // SESN2 // sestrin 2 // 1p35.3 // 83667 /// AY123223 // SESN2 // sestrin 2 // 1p35.3 // 83667
2813424	0.000283925	0.272436	2813414	NM_031966 // CCNB1 // cyclin B1 // 5q12 // 891 /// ENST00000256442 // CCNB1 // cyclin B1 // 5q12 // 891 /// AK289431 // CCNB1 // cyclin B1 // 5q12 // 891 /// ENST00000380848 // CCNB1 // cyclin B1 // 5q12 // 891
3432278	0.000285409	0.272842	3432267	NM_006700 // TRAFD1 // TRAF-type zinc finger domain containing 1 // 12q // 10906 /// ENST00000257604 // TRAFD1 // TRAF-type zinc finger domain containing 1 // 12q // 10906 /// ENST00000392608 // TRAFD1 // TRAF-type zinc finger domain containing 1 // 12q // 10906 /// AK122620 // TRAFD1 // TRAF-type zinc finger domain containing 1 // 12q // 10906
3222580	0.000293811	0.279457	3222534	NM_198186 // ASTN2 // astrotactin 2 // 9q33.1 // 23245 /// NM_198187 // ASTN2 // astrotactin 2 // 9q33.1 // 23245 /// NM_014010 // ASTN2 // astrotactin 2 // 9q33.1 // 23245 /// NM_198188 // ASTN2 // astrotactin 2 // 9q33.1 // 23245 /// ENST00000313400 // ASTN2 // astrotactin 2 // 9q33.1 // 23245 /// ENST00000361209 // ASTN2 // astrotactin 2 // 9q33.1 // 23245 /// ENST00000361477 // ASTN2 // astro…
3848930	0.000294502	0.279457	3848907	NM_198471 // KANK3 // KN motif and ankyrin repeat domains 3 // 19p13.2 // 256949 /// ENST00000330915 // KANK3 // KN motif and ankyrin repeat domains 3 // 19p13.2 // 256949 /// BC066124 // KANK3 // KN motif and ankyrin repeat domains 3 // 19p13.2 // 256949 /// ENST00000359768 // KANK3 // KN motif and ankyrin repeat domains 3 // 19p13.2 // 256949 /// ENST00000381056 // KANK3 // KN motif and ankyrin…
2830884	0.000299873	0.283507	2830861	NM_001964 // EGR1 // early growth response 1 // 5q31.1 // 1958 /// ENST00000239938 // EGR1 // early growth response 1 // 5q31.1 // 1958 /// M62829 // EGR1 // early growth response 1 // 5q31.1 // 1958
3695352	0.000305012	0.286573	3695343	NM_004165 // RRAD // Ras-related associated with diabetes // 16q22 // 6236 /// ENST00000299759 // RRAD // Ras-related associated with diabetes // 16q22 // 6236 /// BC057815 // RRAD // Ras-related associated with diabetes // 16q22 // 6236
2675235	0.000305345	0.286573	2675208	NM_007182 // RASSF1 // Ras association (RalGDS/AF-6) domain family member 1 // 3p21.3 // 11186 /// NM_170714 // RASSF1 // Ras association (RalGDS/AF-6) domain family member 1 // 3p21.3 // 11186 /// NM_170712 // RASSF1 // Ras association (RalGDS/AF-6) domain family member 1 // 3p21.3 // 11186 /// NM_170713 // RASSF1 // Ras association (RalGDS/AF-6) domain family member 1 // 3p21.3 // 11186 /// ENS…
3896441	0.000308127	0.287294	3896370	NM_019593 // RP5-1022P6.2 // hypothetical protein KIAA1434 // 20p12.3 // 56261 /// ENST00000379019 // RP5-1022P6.2 // hypothetical protein KIAA1434 // 20p12.3 // 56261 /// BC027588 // RP5-1022P6.2 // hypothetical protein KIAA1434 // 20p12.3 // 56261 /// ENST00000378992 // RP5-1022P6.2 // hypothetical protein KIAA1434 // 20p12.3 // 56261 /// AL833069 // RP5-1022P6.2 // hypothetical protein KIAA143…
3473550	0.000308348	0.287294	3473524	NM_000620 // NOS1 // nitric oxide synthase 1 (neuronal) // 12q24.2-q24.31 // 4842 /// ENST00000317775 // NOS1 // nitric oxide synthase 1 (neuronal) // 12q24.2-q24.31 // 4842 /// U17327 // NOS1 // nitric oxide synthase 1 (neuronal) // 12q24.2-q24.31 // 4842 /// ENST00000344089 // NOS1 // nitric oxide synthase 1 (neuronal) // 12q24.2-q24.31 // 4842 /// ENST00000397605 // NOS1 // nitric oxide syntha…
2968659	0.000309868	0.287668	2968652	NM_014454 // SESN1 // sestrin 1 // 6q21 // 27244 /// ENST00000302071 // SESN1 // sestrin 1 // 6q21 // 27244 /// AF033120 // SESN1 // sestrin 1 // 6q21 // 27244 /// ENST00000356644 // SESN1 // sestrin 1 // 6q21 // 27244 /// ENST00000368971 // SESN1 // sestrin 1 // 6q21 // 27244
3592142	0.000312725	0.289205	3592109	NM_003104 // SORD // sorbitol dehydrogenase // 15q15.3 // 6652 /// ENST00000267814 // SORD // sorbitol dehydrogenase // 15q15.3 // 6652 /// BC021085 // SORD // sorbitol dehydrogenase // 15q15.3 // 6652
3494175	0.000313772	0.289205	3494137	NM_005358 // LMO7 // LIM domain 7 // 13q22.2 // 4008 /// ENST00000341547 // LMO7 // LIM domain 7 // 13q22.2 // 4008 /// AF330045 // LMO7 // LIM domain 7 // 13q22.2 // 4008 /// ENST00000358860 // LMO7 // LIM domain 7 // 13q22.2 // 4008 /// ENST00000321797 // LMO7 // LIM domain 7 // 13q22.2 // 4008 /// ENST00000357063 // LMO7 // LIM domain 7 // 13q22.2 // 4008 /// ENST00000377534 // LMO7 // LIM dom…
3729339	0.000315455	0.289717	3729294	NM_003161 // RPS6KB1 // ribosomal protein S6 kinase, 70kDa, polypeptide 1 // 17q23.1 // 6198 /// ENST00000225577 // RPS6KB1 // ribosomal protein S6 kinase, 70kDa, polypeptide 1 // 17q23.1 // 6198 /// BC036033 // RPS6KB1 // ribosomal protein S6 kinase, 70kDa, polypeptide 1 // 17q23.1 // 6198 /// ENST00000393021 // RPS6KB1 // ribosomal protein S6 kinase, 70kDa, polypeptide 1 // 17q23.1 // 6198
3472200	0.000318919	0.291856	3472183	NM_004658 // RASAL1 // RAS protein activator like 1 (GAP1 like) // 12q23-q24 // 8437 /// ENST00000261729 // RASAL1 // RAS protein activator like 1 (GAP1 like) // 12q23-q24 // 8437 /// AB208935 // RASAL1 // RAS protein activator like 1 (GAP1 like) // 12q23-q24 // 8437
2428089	0.000322628	0.294203	2428079	NM_019099 // C1orf183 // chromosome 1 open reading frame 183 // 1p13.2 // 55924 /// NM_198926 // C1orf183 // chromosome 1 open reading frame 183 // 1p13.2 // 55924 /// ENST00000357260 // C1orf183 // chromosome 1 open reading frame 183 // 1p13.2 // 55924 /// BC031558 // C1orf183 // chromosome 1 open reading frame 183 // 1p13.2 // 55924
3215155	0.000326375	0.296569	3215146	NM_004148 // NINJ1 // ninjurin 1 // 9q22 // 4814 /// ENST00000375446 // NINJ1 // ninjurin 1 // 9q22 // 4814 /// BC048212 // NINJ1 // ninjurin 1 // 9q22 // 4814
3454098	0.000336011	0.304249	3454092	NM_020941 // KIAA1602 // KIAA1602 // 12q13.13 // 57701 /// AB046822 // KIAA1602 // KIAA1602 // 12q13.13 // 57701
3375219	0.000342101	0.308677	3375192	NM_152718 // VWCE // von Willebrand factor C and EGF domains // 11q12.2 // 220001 /// ENST00000335613 // VWCE // von Willebrand factor C and EGF domains // 11q12.2 // 220001 /// BC077719 // VWCE // von Willebrand factor C and EGF domains // 11q12.2 // 220001 /// ENST00000301770 // VWCE // von Willebrand factor C and EGF domains // 11q12.2 // 220001
2720253	0.000345042	0.309483	2720251	NM_022346 // NCAPG // non-SMC condensin I complex, subunit G // 4p15.33 // 64151 /// ENST00000251496 // NCAPG // non-SMC condensin I complex, subunit G // 4p15.33 // 64151 /// AF331796 // NCAPG // non-SMC condensin I complex, subunit G // 4p15.33 // 64151
3333381	0.000345905	0.309483	3333358	NM_001040694 // INCENP // inner centromere protein antigens 135/155kDa // 11q12-q13 // 3619 /// NM_020238 // INCENP // inner centromere protein antigens 135/155kDa // 11q12-q13 // 3619 /// ENST00000278849 // INCENP // inner centromere protein antigens 135/155kDa // 11q12-q13 // 3619 /// AF282265 // INCENP // inner centromere protein antigens 135/155kDa // 11q12-q13 // 3619 /// ENST00000394818 // …
2374578	0.000346605	0.309483	2374544	NM_178275 // IGFN1 // immunoglobulin-like and fibronectin type III domain containing 1 // 1q32.1 // 91156 /// ENST00000335211 // IGFN1 // immunoglobulin-like and fibronectin type III domain containing 1 // 1q32.1 // 91156 /// AY245430 // IGFN1 // immunoglobulin-like and fibronectin type III domain containing 1 // 1q32.1 // 91156 /// ENST00000295591 // IGFN1 // immunoglobulin-like and fibronectin …
3576603	0.000348721	0.309815	3576545	NM_032560 // SMEK1 // SMEK homolog 1, suppressor of mek1 (Dictyostelium) // 14q32.12 // 55671 /// ENST00000309593 // SMEK1 // SMEK homolog 1, suppressor of mek1 (Dictyostelium) // 14q32.12 // 55671 /// ENST00000337238 // SMEK1 // SMEK homolog 1, suppressor of mek1 (Dictyostelium) // 14q32.12 // 55671 /// BC038932 // SMEK1 // SMEK homolog 1, suppressor of mek1 (Dictyostelium) // 14q32.12 // 55671
3131725	0.000349449	0.309815	3131720	NM_018310 // BRF2 // BRF2, subunit of RNA polymerase III transcription initiation factor, BRF1-like // 8p12 // 55290 /// ENST00000220659 // BRF2 // BRF2, subunit of RNA polymerase III transcription initiation factor, BRF1-like // 8p12 // 55290 /// AF206673 // BRF2 // BRF2, subunit of RNA polymerase III transcription initiation factor, BRF1-like // 8p12 // 55290
2426957	0.00035059	0.309815	2426951	NM_001032290 // PSRC1 // proline/serine-rich coiled-coil 1 // 1p13.3 // 84722 /// NM_032636 // PSRC1 // proline/serine-rich coiled-coil 1 // 1p13.3 // 84722 /// NM_001032291 // PSRC1 // proline/serine-rich coiled-coil 1 // 1p13.3 // 84722 /// NM_001005290 // PSRC1 // proline/serine-rich coiled-coil 1 // 1p13.3 // 84722 /// ENST00000369909 // PSRC1 // proline/serine-rich coiled-coil 1 // 1p13.3 //…
2423072	0.000356038	0.313551	2423017	NM_005665 // EVI5 // ecotropic viral integration site 5 // 1p22.1 // 7813 /// ENST00000370331 // EVI5 // ecotropic viral integration site 5 // 1p22.1 // 7813 /// AF008915 // EVI5 // ecotropic viral integration site 5 // 1p22.1 // 7813 /// ENST00000338689 // EVI5 // ecotropic viral integration site 5 // 1p22.1 // 7813
3302367	0.000362846	0.318456	3302360	NM_022362 // MMS19 // MMS19 nucleotide excision repair homolog (S. cerevisiae) // 10q24-q25 // 64210 /// ENST00000370782 // MMS19 // MMS19 nucleotide excision repair homolog (S. cerevisiae) // 10q24-q25 // 64210 /// ENST00000355839 // MMS19 // MMS19 nucleotide excision repair homolog (S. cerevisiae) // 10q24-q25 // 64210 /// AF319947 // MMS19 // MMS19 nucleotide excision repair homolog (S. cerevi…
3770460	0.0003661	0.320034	3770457	NM_024417 // FDXR // ferredoxin reductase // 17q24-q25 // 2232 /// NM_004110 // FDXR // ferredoxin reductase // 17q24-q25 // 2232 /// ENST00000293195 // FDXR // ferredoxin reductase // 17q24-q25 // 2232 /// BC034763 // FDXR // ferredoxin reductase // 17q24-q25 // 2232
3056048	0.000367133	0.320034	3056044	NM_032408 // BAZ1B // bromodomain adjacent to zinc finger domain, 1B // 7q11.23 // 9031 /// ENST00000339594 // BAZ1B // bromodomain adjacent to zinc finger domain, 1B // 7q11.23 // 9031 /// AF084479 // BAZ1B // bromodomain adjacent to zinc finger domain, 1B // 7q11.23 // 9031
3323691	0.000369198	0.320747	3323556	NM_006157 // NELL1 // NEL-like 1 (chicken) // 11p15.2-p15.1 // 4745 /// ENST00000298925 // NELL1 // NEL-like 1 (chicken) // 11p15.2-p15.1 // 4745 /// ENST00000357134 // NELL1 // NEL-like 1 (chicken) // 11p15.2-p15.1 // 4745 /// ENST00000325319 // NELL1 // NEL-like 1 (chicken) // 11p15.2-p15.1 // 4745 /// AK127805 // NELL1 // NEL-like 1 (chicken) // 11p15.2-p15.1 // 4745
3127762	0.000371387	0.321562	3127745	NM_003840 // TNFRSF10D // tumor necrosis factor receptor superfamily, member 10d, decoy with truncated death domain // 8p21 // 8793 /// ENST00000312584 // TNFRSF10D // tumor necrosis factor receptor superfamily, member 10d, decoy with truncated death domain // 8p21 // 8793 /// AY358285 // TNFRSF10D // tumor necrosis factor receptor superfamily, member 10d, decoy with truncated death domain // 8p2…
2946372	0.000372908	0.321796	2946369	NM_003534 // HIST1H3G // histone cluster 1, H3g // 6p21.3 // 8355 /// ENST00000321285 // HIST1H2BN // histone cluster 1, H2bn // 6p22-p21.3 // 8341 /// ENST00000321285 // HIST1H3A // histone cluster 1, H3a // 6p21.3 // 8350 /// ENST00000321285 // HIST1H3D // histone cluster 1, H3d // 6p21.3 // 8351 /// ENST00000321285 // HIST1H3C // histone cluster 1, H3c // 6p21.3 // 8352 /// ENST00000321285 // …
3458584	0.000375766	0.322017	3458551	NM_032496 // ARHGAP9 // Rho GTPase activating protein 9 // 12q14 // 64333 /// NM_001080157 // ARHGAP9 // Rho GTPase activating protein 9 // 12q14 // 64333 /// NM_001080156 // ARHGAP9 // Rho GTPase activating protein 9 // 12q14 // 64333 /// ENST00000393791 // ARHGAP9 // Rho GTPase activating protein 9 // 12q14 // 64333 /// BC006107 // ARHGAP9 // Rho GTPase activating protein 9 // 12q14 // 64333 //…
2461113	0.000378803	0.322017	2461037	NM_014801 // PCNXL2 // pecanex-like 2 (Drosophila) // 1q42.2 // 80003 /// ENST00000258229 // PCNXL2 // pecanex-like 2 (Drosophila) // 1q42.2 // 80003 /// ENST00000344698 // PCNXL2 // pecanex-like 2 (Drosophila) // 1q42.2 // 80003 /// ENST00000324142 // PCNXL2 // pecanex-like 2 (Drosophila) // 1q42.2 // 80003 /// AK092353 // PCNXL2 // pecanex-like 2 (Drosophila) // 1q42.2 // 80003
3602549	0.00038208	0.322017	3602526	NM_147188 // FBXO22 // F-box protein 22 // 15q24.2 // 26263 /// NM_012170 // FBXO22 // F-box protein 22 // 15q24.2 // 26263 /// ENST00000308275 // FBXO22 // F-box protein 22 // 15q24.2 // 26263 /// BC041691 // FBXO22 // F-box protein 22 // 15q24.2 // 26263
3286783	0.000384273	0.322017	3286776	NM_007021 // C10orf10 // chromosome 10 open reading frame 10 // 10q11.21 // 11067 /// ENST00000298295 // C10orf10 // chromosome 10 open reading frame 10 // 10q11.21 // 11067 /// AB022718 // C10orf10 // chromosome 10 open reading frame 10 // 10q11.21 // 11067
2604279	0.000384312	0.322017	2604254	NM_018410 // HJURP // Holliday junction recognition protein // 2q37.1 // 55355 /// ENST00000373395 // HJURP // Holliday junction recognition protein // 2q37.1 // 55355 /// AB101211 // HJURP // Holliday junction recognition protein // 2q37.1 // 55355
3807782	0.000385004	0.322017	3807753	NM_015846 // MBD1 // methyl-CpG binding domain protein 1 // 18q21 // 4152 /// NM_015844 // MBD1 // methyl-CpG binding domain protein 1 // 18q21 // 4152 /// NM_002384 // MBD1 // methyl-CpG binding domain protein 1 // 18q21 // 4152 /// NM_015847 // MBD1 // methyl-CpG binding domain protein 1 // 18q21 // 4152 /// NM_015845 // MBD1 // methyl-CpG binding domain protein 1 // 18q21 // 4152 /// ENST00000…
2519649	0.000387007	0.322017	2519577	NM_000090 // COL3A1 // collagen, type III, alpha 1 (Ehlers-Danlos syndrome type IV, autosomal dominant) // 2q31 // 1281 /// ENST00000304636 // COL3A1 // collagen, type III, alpha 1 (Ehlers-Danlos syndrome type IV, autosomal dominant) // 2q31 // 1281 /// BC028178 // COL3A1 // collagen, type III, alpha 1 (Ehlers-Danlos syndrome type IV, autosomal dominant) // 2q31 // 1281 /// ENST00000317840 // COL…
3910807	0.000387232	0.322017	3910785	NM_198433 // AURKA // aurora kinase A // 20q13.2-q13.3 // 6790 /// NM_003600 // AURKA // aurora kinase A // 20q13.2-q13.3 // 6790 /// NM_198434 // AURKA // aurora kinase A // 20q13.2-q13.3 // 6790 /// NM_198436 // AURKA // aurora kinase A // 20q13.2-q13.3 // 6790 /// NM_198435 // AURKA // aurora kinase A // 20q13.2-q13.3 // 6790 /// NM_198437 // AURKA // aurora kinase A // 20q13.2-q13.3 // 6790 /…
3589700	0.000388235	0.322017	3589697	NM_001211 // BUB1B // BUB1 budding uninhibited by benzimidazoles 1 homolog beta (yeast) // 15q15 // 701 /// ENST00000287598 // BUB1B // BUB1 budding uninhibited by benzimidazoles 1 homolog beta (yeast) // 15q15 // 701 /// AF107297 // BUB1B // BUB1 budding uninhibited by benzimidazoles 1 homolog beta (yeast) // 15q15 // 701 /// AK315813 // PAK6 // p21(CDKN1A)-activated kinase 6 // 15q14 // 56924
3442836	0.000388283	0.322017	3442812	NM_153449 // SLC2A14 // solute carrier family 2 (facilitated glucose transporter), member 14 // 12p13.31 // 144195 /// ENST00000340749 // SLC2A14 // solute carrier family 2 (facilitated glucose transporter), member 14 // 12p13.31 // 144195 /// ENST00000340749 // SLC2A3 // solute carrier family 2 (facilitated glucose transporter), member 3 // 12p13.3 // 6515 /// ENST00000396589 // SLC2A14 // solut…
3151558	0.000389233	0.322017	3151534	NM_014109 // ATAD2 // ATPase family, AAA domain containing 2 // 8q24.13 // 29028 /// ENST00000287394 // ATAD2 // ATPase family, AAA domain containing 2 // 8q24.13 // 29028 /// BC113656 // ATAD2 // ATPase family, AAA domain containing 2 // 8q24.13 // 29028
3040978	0.000390495	0.322017	3040967	NM_012294 // RAPGEF5 // Rap guanine nucleotide exchange factor (GEF) 5 // 7p15.3 // 9771 /// ENST00000344041 // RAPGEF5 // Rap guanine nucleotide exchange factor (GEF) 5 // 7p15.3 // 9771 /// ENST00000258735 // RAPGEF5 // Rap guanine nucleotide exchange factor (GEF) 5 // 7p15.3 // 9771 /// ENST00000382013 // RAPGEF5 // Rap guanine nucleotide exchange factor (GEF) 5 // 7p15.3 // 9771 /// D87467 //…
3684715	0.000390593	0.322017	3684703	BC021724 // C16orf65 // chromosome 16 open reading frame 65 // 16p12.1 // 255762 /// BC039562 // C16orf65 // chromosome 16 open reading frame 65 // 16p12.1 // 255762 /// ENST00000286143 // C16orf65 // chromosome 16 open reading frame 65 // 16p12.1 // 255762
3424729	0.000390987	0.322017	3424705	NM_001079910 // LRRIQ1 // leucine-rich repeats and IQ motif containing 1 // 12q21.31 // 84125 /// NM_032165 // LRRIQ1 // leucine-rich repeats and IQ motif containing 1 // 12q21.31 // 84125 /// ENST00000256007 // LRRIQ1 // leucine-rich repeats and IQ motif containing 1 // 12q21.31 // 84125 /// BC005399 // LRRIQ1 // leucine-rich repeats and IQ motif containing 1 // 12q21.31 // 84125 /// ENST0000039…
2862402	0.000391948	0.322017	2862380	NM_023039 // ANKRA2 // ankyrin repeat, family A (RFXANK-like), 2 // 5q12-q13 // 57763 /// ENST00000296785 // ANKRA2 // ankyrin repeat, family A (RFXANK-like), 2 // 5q12-q13 // 57763 /// AF251051 // ANKRA2 // ankyrin repeat, family A (RFXANK-like), 2 // 5q12-q13 // 57763
2961202	0.000395827	0.324168	2961177	NM_004370 // COL12A1 // collagen, type XII, alpha 1 // 6q12-q13 // 1303 /// NM_080645 // COL12A1 // collagen, type XII, alpha 1 // 6q12-q13 // 1303 /// ENST00000370134 // COL12A1 // collagen, type XII, alpha 1 // 6q12-q13 // 1303 /// ENST00000322507 // COL12A1 // collagen, type XII, alpha 1 // 6q12-q13 // 1303 /// ENST00000345356 // COL12A1 // collagen, type XII, alpha 1 // 6q12-q13 // 1303 /// A…
3095176	0.000400139	0.326564	3095152	NM_014237 // ADAM18 // ADAM metallopeptidase domain 18 // 8p11.22 // 8749 /// ENST00000265707 // ADAM18 // ADAM metallopeptidase domain 18 // 8p11.22 // 8749 /// BC121045 // ADAM18 // ADAM metallopeptidase domain 18 // 8p11.22 // 8749 /// ENST00000379866 // ADAM18 // ADAM metallopeptidase domain 18 // 8p11.22 // 8749
2726912	0.000401292	0.326564	2726910	NM_145263 // SPATA18 // spermatogenesis associated 18 homolog (rat) // 4q12 // 132671 /// ENST00000295213 // SPATA18 // spermatogenesis associated 18 homolog (rat) // 4q12 // 132671 /// BC025396 // SPATA18 // spermatogenesis associated 18 homolog (rat) // 4q12 // 132671
2379883	0.000403501	0.327326	2379863	NM_016343 // CENPF // centromere protein F, 350/400ka (mitosin) // 1q32-q41 // 1063 /// ENST00000366955 // CENPF // centromere protein F, 350/400ka (mitosin) // 1q32-q41 // 1063 /// U19769 // CENPF // centromere protein F, 350/400ka (mitosin) // 1q32-q41 // 1063 /// ENST00000391896 // CENPF // centromere protein F, 350/400ka (mitosin) // 1q32-q41 // 1063
2830645	0.000406836	0.328317	2830638	NM_005733 // KIF20A // kinesin family member 20A // 5q31 // 10112 /// ENST00000394894 // KIF20A // kinesin family member 20A // 5q31 // 10112 /// ENST00000230902 // KIF20A // kinesin family member 20A // 5q31 // 10112 /// AK025790 // KIF20A // kinesin family member 20A // 5q31 // 10112
2674235	0.000407277	0.328317	2674229	NM_201397 // GPX1 // glutathione peroxidase 1 // 3p21.3 // 2876 /// NM_000581 // GPX1 // glutathione peroxidase 1 // 3p21.3 // 2876 /// ENST00000388829 // GPX1 // glutathione peroxidase 1 // 3p21.3 // 2876 /// Y00433 // GPX1 // glutathione peroxidase 1 // 3p21.3 // 2876
3751630	0.000414527	0.333118	3751625	NM_033389 // SSH2 // slingshot homolog 2 (Drosophila) // 17q11.2 // 85464 /// ENST00000269033 // SSH2 // slingshot homolog 2 (Drosophila) // 17q11.2 // 85464 /// AB099290 // SSH2 // slingshot homolog 2 (Drosophila) // 17q11.2 // 85464 /// ENST00000394848 // SSH2 // slingshot homolog 2 (Drosophila) // 17q11.2 // 85464
3604349	0.000417961	0.33459	3604287	NM_172217 // IL16 // interleukin 16 (lymphocyte chemoattractant factor) // 15q26.3 // 3603 /// NM_004513 // IL16 // interleukin 16 (lymphocyte chemoattractant factor) // 15q26.3 // 3603 /// ENST00000360547 // IL16 // interleukin 16 (lymphocyte chemoattractant factor) // 15q26.3 // 3603 /// ENST00000355368 // IL16 // interleukin 16 (lymphocyte chemoattractant factor) // 15q26.3 // 3603 /// ENST000…
3147313	0.000419379	0.33459	3147286	NM_015713 // RRM2B // ribonucleotide reductase M2 B (TP53 inducible) // 8q23.1 // 50484 /// ENST00000251810 // RRM2B // ribonucleotide reductase M2 B (TP53 inducible) // 8q23.1 // 50484 /// AB036063 // RRM2B // ribonucleotide reductase M2 B (TP53 inducible) // 8q23.1 // 50484 /// ENST00000395912 // RRM2B // ribonucleotide reductase M2 B (TP53 inducible) // 8q23.1 // 50484 /// ENST00000395910 // R…
3532563	0.000420263	0.33459	3532560	NM_032352 // BRMS1L // breast cancer metastasis-suppressor 1-like // 14q13.2 // 84312 /// ENST00000216807 // BRMS1L // breast cancer metastasis-suppressor 1-like // 14q13.2 // 84312 /// BC006250 // BRMS1L // breast cancer metastasis-suppressor 1-like // 14q13.2 // 84312
2997406	0.000426182	0.338256	2997376	NM_018685 // ANLN // anillin, actin binding protein // 7p15-p14 // 54443 /// ENST00000265748 // ANLN // anillin, actin binding protein // 7p15-p14 // 54443 /// BC070066 // ANLN // anillin, actin binding protein // 7p15-p14 // 54443 /// ENST00000396068 // ANLN // anillin, actin binding protein // 7p15-p14 // 54443
2740547	0.000427813	0.338505	2740507	NM_003360 // UGT8 // UDP glycosyltransferase 8 (UDP-galactose ceramide galactosyltransferase) // 4q26 // 7368 /// ENST00000310836 // UGT8 // UDP glycosyltransferase 8 (UDP-galactose ceramide galactosyltransferase) // 4q26 // 7368 /// ENST00000394511 // UGT8 // UDP glycosyltransferase 8 (UDP-galactose ceramide galactosyltransferase) // 4q26 // 7368 /// AK127970 // UGT8 // UDP glycosyltransferase 8…
3644809	0.000431969	0.340494	3644764	NM_001761 // CCNF // cyclin F // 16p13.3 // 899 /// NR_003574 // ABCA17P // ATP-binding cassette, sub-family A (ABC1), member 17 (pseudogene) // 16p13.3 // 650655 /// ENST00000293968 // CCNF // cyclin F // 16p13.3 // 899 /// BC012349 // CCNF // cyclin F // 16p13.3 // 899 /// ENST00000397066 // CCNF // cyclin F // 16p13.3 // 899
3015407	0.000434084	0.340494	3015395	NM_024070 // PVRIG // poliovirus receptor related immunoglobulin domain containing // 7q22.1 // 79037 /// ENST00000317271 // PVRIG // poliovirus receptor related immunoglobulin domain containing // 7q22.1 // 79037 /// BC107873 // PVRIG // poliovirus receptor related immunoglobulin domain containing // 7q22.1 // 79037
3532402	0.000434645	0.340494	3532393	BC032221 // KIAA0391 // KIAA0391 // 14q13.2 // 9692 /// BC044580 // KIAA0391 // KIAA0391 // 14q13.2 // 9692 /// ENST00000250377 // KIAA0391 // KIAA0391 // 14q13.2 // 9692 /// ENST00000321130 // KIAA0391 // KIAA0391 // 14q13.2 // 9692 /// AB002389 // KIAA0391 // KIAA0391 // 14q13.2 // 9692
3442831	0.000435623	0.340494	3442812	NM_153449 // SLC2A14 // solute carrier family 2 (facilitated glucose transporter), member 14 // 12p13.31 // 144195 /// ENST00000340749 // SLC2A14 // solute carrier family 2 (facilitated glucose transporter), member 14 // 12p13.31 // 144195 /// ENST00000340749 // SLC2A3 // solute carrier family 2 (facilitated glucose transporter), member 3 // 12p13.3 // 6515 /// ENST00000396589 // SLC2A14 // solut…
3035693	0.000437272	0.340748	3035682	NM_013393 // FTSJ2 // FtsJ homolog 2 (E. coli) // 7p22 // 29960 /// ENST00000242257 // FTSJ2 // FtsJ homolog 2 (E. coli) // 7p22 // 29960 /// ENST00000332565 // FTSJ2 // FtsJ homolog 2 (E. coli) // 7p22 // 29960 /// BC017181 // FTSJ2 // FtsJ homolog 2 (E. coli) // 7p22 // 29960
2780192	0.000444803	0.345569	2780172	NM_001813 // CENPE // centromere protein E, 312kDa // 4q24-q25 // 1062 /// ENST00000265148 // CENPE // centromere protein E, 312kDa // 4q24-q25 // 1062 /// ENST00000394771 // CENPE // centromere protein E, 312kDa // 4q24-q25 // 1062 /// ENST00000380026 // CENPE // centromere protein E, 312kDa // 4q24-q25 // 1062
4041126	0.000450865	0.349223	4041113	NM_002266 // KPNA2 // karyopherin alpha 2 (RAG cohort 1, importin alpha 1) // 17q24.2 // 3838 /// U28386 // KPNA2 // karyopherin alpha 2 (RAG cohort 1, importin alpha 1) // 17q24.2 // 3838 /// ENST00000330459 // KPNA2 // karyopherin alpha 2 (RAG cohort 1, importin alpha 1) // 17q24.2 // 3838 /// ENST00000330459 // LOC728860 // karyopherin alpha-2 subunit like // --- // 728860 /// ENST00000400873 …
2780216	0.000454412	0.350914	2780172	NM_001813 // CENPE // centromere protein E, 312kDa // 4q24-q25 // 1062 /// ENST00000265148 // CENPE // centromere protein E, 312kDa // 4q24-q25 // 1062 /// ENST00000394771 // CENPE // centromere protein E, 312kDa // 4q24-q25 // 1062 /// ENST00000380026 // CENPE // centromere protein E, 312kDa // 4q24-q25 // 1062
3949091	0.000456927	0.3518	3949055	NM_016426 // GTSE1 // G-2 and S-phase expressed 1 // 22q13.2-q13.3 // 51512 /// ENST00000361934 // GTSE1 // G-2 and S-phase expressed 1 // 22q13.2-q13.3 // 51512 /// BC075828 // GTSE1 // G-2 and S-phase expressed 1 // 22q13.2-q13.3 // 51512 /// ENST00000160874 // GTSE1 // G-2 and S-phase expressed 1 // 22q13.2-q13.3 // 51512
3522653	0.000458655	0.352076	3522644	NM_005292 // GPR18 // G protein-coupled receptor 18 // 13q32 // 2841 /// NM_001098200 // GPR18 // G protein-coupled receptor 18 // 13q32 // 2841 /// ENST00000340807 // GPR18 // G protein-coupled receptor 18 // 13q32 // 2841 /// ENST00000397473 // GPR18 // G protein-coupled receptor 18 // 13q32 // 2841 /// ENST00000397470 // GPR18 // G protein-coupled receptor 18 // 13q32 // 2841 /// BC066927 // G…
2337271	0.000465011	0.355892	2337217	NM_001039464 // C1orf175 // chromosome 1 open reading frame 175 // 1p32.3 // 374977 /// ENST00000339553 // TTC4 // tetratricopeptide repeat domain 4 // 1p31.3 // 7268 /// ENST00000395691 // TTC4 // tetratricopeptide repeat domain 4 // 1p31.3 // 7268 /// ENST00000395690 // TTC4 // tetratricopeptide repeat domain 4 // 1p31.3 // 7268 /// ENST00000371287 // C1orf175 // chromosome 1 open reading frame…
3611750	0.000467053	0.356395	3611744	NM_024652 // LRRK1 // leucine-rich repeat kinase 1 // 15q26.3 // 79705 /// ENST00000388948 // LRRK1 // leucine-rich repeat kinase 1 // 15q26.3 // 79705 /// DQ013130 // LRRK1 // leucine-rich repeat kinase 1 // 15q26.3 // 79705 /// ENST00000284395 // LRRK1 // leucine-rich repeat kinase 1 // 15q26.3 // 79705
3848835	0.000475581	0.359769	3848745	NM_032447 // FBN3 // fibrillin 3 // 19p13 // 84467 /// ENST00000270509 // FBN3 // fibrillin 3 // 19p13 // 84467 /// AY165863 // FBN3 // fibrillin 3 // 19p13 // 84467 /// ENST00000341066 // FBN3 // fibrillin 3 // 19p13 // 84467
3434153	0.000476487	0.359769	3434142	NM_006253 // PRKAB1 // protein kinase, AMP-activated, beta 1 non-catalytic subunit // 12q24.1 // 5564 /// ENST00000229328 // PRKAB1 // protein kinase, AMP-activated, beta 1 non-catalytic subunit // 12q24.1 // 5564 /// BC017671 // PRKAB1 // protein kinase, AMP-activated, beta 1 non-catalytic subunit // 12q24.1 // 5564
2952329	0.000476783	0.359769	2952323	NM_153487 // MDGA1 // MAM domain containing glycosylphosphatidylinositol anchor 1 // 6p21 // 266727 /// ENST00000297153 // MDGA1 // MAM domain containing glycosylphosphatidylinositol anchor 1 // 6p21 // 266727 /// ENST00000373401 // MDGA1 // MAM domain containing glycosylphosphatidylinositol anchor 1 // 6p21 // 266727 /// AF478693 // MDGA1 // MAM domain containing glycosylphosphatidylinositol anc…
3229855	0.000477072	0.359769	3229837	NM_052813 // CARD9 // caspase recruitment domain family, member 9 // 9q34.3 // 64170 /// NM_001080849 // DNLZ // DNL-type zinc finger // 9q34.3 // 728489 /// ENST00000371732 // CARD9 // caspase recruitment domain family, member 9 // 9q34.3 // 64170 /// ENST00000371738 // DNLZ // DNL-type zinc finger // 9q34.3 // 728489 /// ENST00000371734 // CARD9 // caspase recruitment domain family, member 9 //…
2359448	0.00047906	0.360047	2359444	NM_178349 // LCE1B // late cornified envelope 1B // 1q21.3 // 353132 /// ENST00000360090 // LCE1B // late cornified envelope 1B // 1q21.3 // 353132 /// BC104232 // LCE1B // late cornified envelope 1B // 1q21.3 // 353132
3721032	0.00048024	0.360047	3721010	NM_001552 // IGFBP4 // insulin-like growth factor binding protein 4 // 17q12-q21.1 // 3487 /// ENST00000269593 // IGFBP4 // insulin-like growth factor binding protein 4 // 17q12-q21.1 // 3487 /// BC016041 // IGFBP4 // insulin-like growth factor binding protein 4 // 17q12-q21.1 // 3487
3604355	0.000485155	0.362675	3604287	NM_172217 // IL16 // interleukin 16 (lymphocyte chemoattractant factor) // 15q26.3 // 3603 /// NM_004513 // IL16 // interleukin 16 (lymphocyte chemoattractant factor) // 15q26.3 // 3603 /// ENST00000360547 // IL16 // interleukin 16 (lymphocyte chemoattractant factor) // 15q26.3 // 3603 /// ENST00000355368 // IL16 // interleukin 16 (lymphocyte chemoattractant factor) // 15q26.3 // 3603 /// ENST000…
2997377	0.00048695	0.362962	2997376	NM_018685 // ANLN // anillin, actin binding protein // 7p15-p14 // 54443 /// ENST00000265748 // ANLN // anillin, actin binding protein // 7p15-p14 // 54443 /// BC070066 // ANLN // anillin, actin binding protein // 7p15-p14 // 54443 /// ENST00000396068 // ANLN // anillin, actin binding protein // 7p15-p14 // 54443
2461124	0.000495441	0.367323	2461037	NM_014801 // PCNXL2 // pecanex-like 2 (Drosophila) // 1q42.2 // 80003 /// ENST00000258229 // PCNXL2 // pecanex-like 2 (Drosophila) // 1q42.2 // 80003 /// ENST00000344698 // PCNXL2 // pecanex-like 2 (Drosophila) // 1q42.2 // 80003 /// ENST00000324142 // PCNXL2 // pecanex-like 2 (Drosophila) // 1q42.2 // 80003 /// AK092353 // PCNXL2 // pecanex-like 2 (Drosophila) // 1q42.2 // 80003
3371021	0.000495659	0.367323	3371003	NM_001076787 // TP53I11 // tumor protein p53 inducible protein 11 // 11p11.2 // 9537 /// NM_006034 // TP53I11 // tumor protein p53 inducible protein 11 // 11p11.2 // 9537 /// ENST00000308212 // TP53I11 // tumor protein p53 inducible protein 11 // 11p11.2 // 9537 /// ENST00000395648 // TP53I11 // tumor protein p53 inducible protein 11 // 11p11.2 // 9537 /// BC045666 // TP53I11 // tumor protein p53…
4011100	0.000506113	0.373993	4011096	NM_021783 // EDA2R // ectodysplasin A2 receptor // Xq12 // 60401 /// ENST00000374719 // EDA2R // ectodysplasin A2 receptor // Xq12 // 60401 /// ENST00000396050 // EDA2R // ectodysplasin A2 receptor // Xq12 // 60401 /// BC034919 // EDA2R // ectodysplasin A2 receptor // Xq12 // 60401 /// ENST00000253392 // EDA2R // ectodysplasin A2 receptor // Xq12 // 60401
3571565	0.000508527	0.3747	3571553	NM_194278 // C14orf43 // chromosome 14 open reading frame 43 // 14q24.3 // 91748 /// NM_001043318 // C14orf43 // chromosome 14 open reading frame 43 // 14q24.3 // 91748 /// ENST00000286523 // C14orf43 // chromosome 14 open reading frame 43 // 14q24.3 // 91748 /// ENST00000394071 // C14orf43 // chromosome 14 open reading frame 43 // 14q24.3 // 91748 /// BC009202 // C14orf43 // chromosome 14 open r…
3090700	0.000511613	0.375319	3090697	NM_152562 // CDCA2 // cell division cycle associated 2 // 8p21.2 // 157313 /// ENST00000330560 // CDCA2 // cell division cycle associated 2 // 8p21.2 // 157313 /// AK292505 // CDCA2 // cell division cycle associated 2 // 8p21.2 // 157313 /// ENST00000380665 // CDCA2 // cell division cycle associated 2 // 8p21.2 // 157313
2655732	0.000515415	0.375319	2655688	NM_182917 // EIF4G1 // eukaryotic translation initiation factor 4 gamma, 1 // 3q27-qter // 1981 /// NM_198241 // EIF4G1 // eukaryotic translation initiation factor 4 gamma, 1 // 3q27-qter // 1981 /// NM_198244 // EIF4G1 // eukaryotic translation initiation factor 4 gamma, 1 // 3q27-qter // 1981 /// NM_198242 // EIF4G1 // eukaryotic translation initiation factor 4 gamma, 1 // 3q27-qter // 1981 ///…
3543555	0.000515537	0.375319	3543539	NM_173462 // PAPLN // papilin, proteoglycan-like sulfated glycoprotein // 14q24.2 // 89932 /// ENST00000340738 // PAPLN // papilin, proteoglycan-like sulfated glycoprotein // 14q24.2 // 89932 /// AY358330 // PAPLN // papilin, proteoglycan-like sulfated glycoprotein // 14q24.2 // 89932 /// ENST00000216658 // PAPLN // papilin, proteoglycan-like sulfated glycoprotein // 14q24.2 // 89932 /// ENST0000…
3378003	0.000516138	0.375319	3377988	NM_005438 // FOSL1 // FOS-like antigen 1 // 11q13 // 8061 /// ENST00000312562 // FOSL1 // FOS-like antigen 1 // 11q13 // 8061 /// BC016648 // FOSL1 // FOS-like antigen 1 // 11q13 // 8061
2948685	0.000516664	0.375319	2948683	NM_205854 // SFTPG // surfactant associated protein G // 6p21.33 // 389376 /// ENST00000359086 // SFTPG // surfactant associated protein G // 6p21.33 // 389376 /// ENST00000383539 // SFTPG // surfactant associated protein G // 6p21.33 // 389376 /// AY359057 // SFTPG // surfactant associated protein G // 6p21.33 // 389376
3607255	0.000519293	0.376166	3607232	NM_022767 // ISG20L1 // interferon stimulated exonuclease gene 20kDa-like 1 // 15q26.1 // 64782 /// ENST00000332810 // ISG20L1 // interferon stimulated exonuclease gene 20kDa-like 1 // 15q26.1 // 64782 /// BC020988 // ISG20L1 // interferon stimulated exonuclease gene 20kDa-like 1 // 15q26.1 // 64782 /// AF327352 // ISG20L1 // interferon stimulated exonuclease gene 20kDa-like 1 // 15q26.1 // 64782…
3806246	0.000525326	0.379467	3806211	NM_024430 // PSTPIP2 // proline-serine-threonine phosphatase interacting protein 2 // 18q12 // 9050 /// ENST00000282045 // PSTPIP2 // proline-serine-threonine phosphatase interacting protein 2 // 18q12 // 9050 /// BC035395 // PSTPIP2 // proline-serine-threonine phosphatase interacting protein 2 // 18q12 // 9050 /// ENST00000360076 // PSTPIP2 // proline-serine-threonine phosphatase interacting pro…
2370370	0.000533304	0.384151	2370355	NM_016545 // IER5 // immediate early response 5 // 1q25.3 // 51278 /// ENST00000367577 // IER5 // immediate early response 5 // 1q25.3 // 51278 /// BC000128 // IER5 // immediate early response 5 // 1q25.3 // 51278 /// AF178984 // IER5 // immediate early response 5 // 1q25.3 // 51278 /// AJ251089 // IER5 // immediate early response 5 // 1q25.3 // 51278
3016170	0.000536204	0.38516	3016148	NM_000602 // SERPINE1 // serpin peptidase inhibitor, clade E (nexin, plasminogen activator inhibitor type 1), member 1 // 7q21.3-q22 // 5054 /// ENST00000223095 // SERPINE1 // serpin peptidase inhibitor, clade E (nexin, plasminogen activator inhibitor type 1), member 1 // 7q21.3-q22 // 5054 /// BC010860 // SERPINE1 // serpin peptidase inhibitor, clade E (nexin, plasminogen activator inhibitor typ…
3303406	0.000542182	0.38734	3303392	NM_001001342 // BLOC1S2 // biogenesis of lysosome-related organelles complex-1, subunit 2 // 10q24.31 // 282991 /// NM_173809 // BLOC1S2 // biogenesis of lysosome-related organelles complex-1, subunit 2 // 10q24.31 // 282991 /// ENST00000358848 // BLOC1S2 // biogenesis of lysosome-related organelles complex-1, subunit 2 // 10q24.31 // 282991 /// ENST00000370376 // BLOC1S2 // biogenesis of lysosom…
2333718	0.000542251	0.38734	2333707	NM_152499 // CCDC24 // coiled-coil domain containing 24 // 1p34.1 // 149473 /// ENST00000372318 // CCDC24 // coiled-coil domain containing 24 // 1p34.1 // 149473 /// BC047313 // CCDC24 // coiled-coil domain containing 24 // 1p34.1 // 149473 /// AY487420 // CCDC24 // coiled-coil domain containing 24 // 1p34.1 // 149473
3475883	0.000544467	0.387846	3475879	NM_019625 // ABCB9 // ATP-binding cassette, sub-family B (MDR/TAP), member 9 // 12q24 // 23457 /// NM_203444 // ABCB9 // ATP-binding cassette, sub-family B (MDR/TAP), member 9 // 12q24 // 23457 /// NM_019624 // ABCB9 // ATP-binding cassette, sub-family B (MDR/TAP), member 9 // 12q24 // 23457 /// ENST00000280560 // ABCB9 // ATP-binding cassette, sub-family B (MDR/TAP), member 9 // 12q24 // 23457 /…
3540866	0.000550801	0.391274	3540862	NM_020806 // GPHN // gephyrin // 14q23.3 // 10243 /// NM_001024218 // GPHN // gephyrin // 14q23.3 // 10243 /// ENST00000305960 // GPHN // gephyrin // 14q23.3 // 10243 /// ENST00000315266 // GPHN // gephyrin // 14q23.3 // 10243 /// AF272663 // GPHN // gephyrin // 14q23.3 // 10243
3358446	0.000556414	0.394172	3358425	NM_018494 // LRDD // leucine-rich repeats and death domain containing // 11p15.5 // 55367 /// NM_145886 // LRDD // leucine-rich repeats and death domain containing // 11p15.5 // 55367 /// NM_145887 // LRDD // leucine-rich repeats and death domain containing // 11p15.5 // 55367 /// ENST00000347755 // LRDD // leucine-rich repeats and death domain containing // 11p15.5 // 55367 /// AB209529 // LRDD …
4052897	0.0005762	0.407068	4052881	BC035696 // FAM72A // family with sequence similarity 72, member A // 1q32.1 // 729533 /// BC046199 // FAM72B // family with sequence similarity 72, member B // 1p12 // 653820 /// AB096683 // GCUD2 // gastric cancer up-regulated-2 // --- // 653573 /// ENST00000369390 // FAM72B // family with sequence similarity 72, member B // 1p12 // 653820 /// ENST00000369392 // FAM72B // family with sequence s…
3226045	0.000579111	0.408004	3226041	NM_170600 // SH2D3C // SH2 domain containing 3C // 9q34.11 // 10044 /// NM_005489 // SH2D3C // SH2 domain containing 3C // 9q34.11 // 10044 /// ENST00000314830 // SH2D3C // SH2 domain containing 3C // 9q34.11 // 10044 /// ENST00000373277 // SH2D3C // SH2 domain containing 3C // 9q34.11 // 10044 /// ENST00000373276 // SH2D3C // SH2 domain containing 3C // 9q34.11 // 10044 /// ENST00000373274 // SH…
3300621	0.000584341	0.410564	3300597	NM_013451 // FER1L3 // fer-1-like 3, myoferlin (C. elegans) // 10q24 // 26509 /// NM_133337 // FER1L3 // fer-1-like 3, myoferlin (C. elegans) // 10q24 // 26509 /// ENST00000359263 // FER1L3 // fer-1-like 3, myoferlin (C. elegans) // 10q24 // 26509 /// ENST00000347778 // FER1L3 // fer-1-like 3, myoferlin (C. elegans) // 10q24 // 26509 /// ENST00000358334 // FER1L3 // fer-1-like 3, myoferlin (C. el…
3452783	0.000588081	0.412065	3452743	NM_015401 // HDAC7 // histone deacetylase 7 // 12q13.1 // 51564 /// NM_001098416 // HDAC7 // histone deacetylase 7 // 12q13.1 // 51564 /// ENST00000310824 // HDAC7 // histone deacetylase 7 // 12q13.1 // 51564 /// ENST00000354334 // HDAC7 // histone deacetylase 7 // 12q13.1 // 51564 /// AY321367 // HDAC7 // histone deacetylase 7 // 12q13.1 // 51564 /// ENST00000080059 // HDAC7 // histone deacetyla…
3421310	0.000591051	0.413021	3421300	NM_002392 // MDM2 // Mdm2 p53 binding protein homolog (mouse) // 12q14.3-q15 // 4193 /// NM_006878 // MDM2 // Mdm2 p53 binding protein homolog (mouse) // 12q14.3-q15 // 4193 /// NM_006881 // MDM2 // Mdm2 p53 binding protein homolog (mouse) // 12q14.3-q15 // 4193 /// NM_006882 // MDM2 // Mdm2 p53 binding protein homolog (mouse) // 12q14.3-q15 // 4193 /// NM_006879 // MDM2 // Mdm2 p53 binding prote…
3866447	0.000595053	0.413426	3866435	NM_014417 // BBC3 // BCL2 binding component 3 // 19q13.3-q13.4 // 27113 /// ENST00000359924 // BBC3 // BCL2 binding component 3 // 19q13.3-q13.4 // 27113 /// AF354654 // BBC3 // BCL2 binding component 3 // 19q13.3-q13.4 // 27113 /// ENST00000341983 // BBC3 // BCL2 binding component 3 // 19q13.3-q13.4 // 27113 /// ENST00000300880 // BBC3 // BCL2 binding component 3 // 19q13.3-q13.4 // 27113
3604338	0.000597502	0.413426	3604287	NM_172217 // IL16 // interleukin 16 (lymphocyte chemoattractant factor) // 15q26.3 // 3603 /// NM_004513 // IL16 // interleukin 16 (lymphocyte chemoattractant factor) // 15q26.3 // 3603 /// ENST00000360547 // IL16 // interleukin 16 (lymphocyte chemoattractant factor) // 15q26.3 // 3603 /// ENST00000355368 // IL16 // interleukin 16 (lymphocyte chemoattractant factor) // 15q26.3 // 3603 /// ENST000…
2979897	0.000597585	0.413426	2979871	NM_182961 // SYNE1 // spectrin repeat containing, nuclear envelope 1 // 6q25 // 23345 /// NM_033071 // SYNE1 // spectrin repeat containing, nuclear envelope 1 // 6q25 // 23345 /// NM_015293 // SYNE1 // spectrin repeat containing, nuclear envelope 1 // 6q25 // 23345 /// NM_133650 // SYNE1 // spectrin repeat containing, nuclear envelope 1 // 6q25 // 23345 /// ENST00000367257 // SYNE1 // spectrin re…
2362172	0.000598985	0.413426	2362157	NM_001766 // CD1D // CD1d molecule // 1q22-q23 // 912 /// ENST00000368171 // CD1D // CD1d molecule // 1q22-q23 // 912 /// BC027926 // CD1D // CD1d molecule // 1q22-q23 // 912
2568694	0.000599669	0.413426	2568687	NM_201555 // FHL2 // four and a half LIM domains 2 // 2q12-q14 // 2274 /// NM_001450 // FHL2 // four and a half LIM domains 2 // 2q12-q14 // 2274 /// NM_201557 // FHL2 // four and a half LIM domains 2 // 2q12-q14 // 2274 /// NM_001039492 // FHL2 // four and a half LIM domains 2 // 2q12-q14 // 2274 /// ENST00000393352 // FHL2 // four and a half LIM domains 2 // 2q12-q14 // 2274 /// ENST00000322142…
3592122	0.000602572	0.413443	3592109	NM_003104 // SORD // sorbitol dehydrogenase // 15q15.3 // 6652 /// ENST00000267814 // SORD // sorbitol dehydrogenase // 15q15.3 // 6652 /// BC021085 // SORD // sorbitol dehydrogenase // 15q15.3 // 6652
3223725	0.000604492	0.413443	3223687	NM_015651 // PHF19 // PHD finger protein 19 // 9q33.2 // 26147 /// NM_001009936 // PHF19 // PHD finger protein 19 // 9q33.2 // 26147 /// ENST00000373896 // PHF19 // PHD finger protein 19 // 9q33.2 // 26147 /// ENST00000312189 // PHF19 // PHD finger protein 19 // 9q33.2 // 26147 /// BX640713 // PHF19 // PHD finger protein 19 // 9q33.2 // 26147
3884904	0.000604517	0.413443	3884892	NM_030919 // FAM83D // family with sequence similarity 83, member D // 20q11.22-q12 // 81610 /// ENST00000217429 // FAM83D // family with sequence similarity 83, member D // 20q11.22-q12 // 81610 /// AK095660 // FAM83D // family with sequence similarity 83, member D // 20q11.22-q12 // 81610
3629292	0.000607273	0.414227	3629272	NM_025049 // PIF1 // PIF1 5'-to-3' DNA helicase homolog (S. cerevisiae) // 15q22.31 // 80119 /// ENST00000268043 // PIF1 // PIF1 5'-to-3' DNA helicase homolog (S. cerevisiae) // 15q22.31 // 80119 /// AY498716 // PIF1 // PIF1 5'-to-3' DNA helicase homolog (S. cerevisiae) // 15q22.31 // 80119 /// ENST00000333425 // PIF1 // PIF1 5'-to-3' DNA helicase homolog (S. cerevisiae) // 15q22.31 // 80119
2426969	0.000610705	0.415465	2426951	NM_001032290 // PSRC1 // proline/serine-rich coiled-coil 1 // 1p13.3 // 84722 /// NM_032636 // PSRC1 // proline/serine-rich coiled-coil 1 // 1p13.3 // 84722 /// NM_001032291 // PSRC1 // proline/serine-rich coiled-coil 1 // 1p13.3 // 84722 /// NM_001005290 // PSRC1 // proline/serine-rich coiled-coil 1 // 1p13.3 // 84722 /// ENST00000369909 // PSRC1 // proline/serine-rich coiled-coil 1 // 1p13.3 //…
3526198	0.000615168	0.417397	3526151	NM_006322 // TUBGCP3 // tubulin, gamma complex associated protein 3 // 13q34 // 10426 /// ENST00000261965 // TUBGCP3 // tubulin, gamma complex associated protein 3 // 13q34 // 10426 /// BC046634 // TUBGCP3 // tubulin, gamma complex associated protein 3 // 13q34 // 10426 /// ENST00000375669 // TUBGCP3 // tubulin, gamma complex associated protein 3 // 13q34 // 10426
3589701	0.000621373	0.419081	3589697	NM_001211 // BUB1B // BUB1 budding uninhibited by benzimidazoles 1 homolog beta (yeast) // 15q15 // 701 /// ENST00000287598 // BUB1B // BUB1 budding uninhibited by benzimidazoles 1 homolog beta (yeast) // 15q15 // 701 /// AF107297 // BUB1B // BUB1 budding uninhibited by benzimidazoles 1 homolog beta (yeast) // 15q15 // 701 /// AK315813 // PAK6 // p21(CDKN1A)-activated kinase 6 // 15q14 // 56924
2461132	0.000622233	0.419081	2461037	NM_014801 // PCNXL2 // pecanex-like 2 (Drosophila) // 1q42.2 // 80003 /// ENST00000258229 // PCNXL2 // pecanex-like 2 (Drosophila) // 1q42.2 // 80003 /// ENST00000344698 // PCNXL2 // pecanex-like 2 (Drosophila) // 1q42.2 // 80003 /// ENST00000324142 // PCNXL2 // pecanex-like 2 (Drosophila) // 1q42.2 // 80003 /// AK092353 // PCNXL2 // pecanex-like 2 (Drosophila) // 1q42.2 // 80003
3222175	0.000623682	0.419081	3222170	NM_002160 // TNC // tenascin C (hexabrachion) // 9q33 // 3371 /// ENST00000350763 // TNC // tenascin C (hexabrachion) // 9q33 // 3371 /// M55618 // TNC // tenascin C (hexabrachion) // 9q33 // 3371 /// ENST00000341037 // TNC // tenascin C (hexabrachion) // 9q33 // 3371 /// ENST00000340094 // TNC // tenascin C (hexabrachion) // 9q33 // 3371 /// ENST00000346706 // TNC // tenascin C (hexabrachion) //…
3016149	0.000625134	0.419081	3016148	NM_000602 // SERPINE1 // serpin peptidase inhibitor, clade E (nexin, plasminogen activator inhibitor type 1), member 1 // 7q21.3-q22 // 5054 /// ENST00000223095 // SERPINE1 // serpin peptidase inhibitor, clade E (nexin, plasminogen activator inhibitor type 1), member 1 // 7q21.3-q22 // 5054 /// BC010860 // SERPINE1 // serpin peptidase inhibitor, clade E (nexin, plasminogen activator inhibitor typ…
3818476	0.000625905	0.419081	3818468	NM_003811 // TNFSF9 // tumor necrosis factor (ligand) superfamily, member 9 // 19p13.3 // 8744 /// ENST00000245817 // TNFSF9 // tumor necrosis factor (ligand) superfamily, member 9 // 19p13.3 // 8744 /// U03398 // TNFSF9 // tumor necrosis factor (ligand) superfamily, member 9 // 19p13.3 // 8744
3653081	0.000627427	0.419081	3653072	NM_005030 // PLK1 // polo-like kinase 1 (Drosophila) // 16p12.1 // 5347 /// ENST00000300093 // PLK1 // polo-like kinase 1 (Drosophila) // 16p12.1 // 5347 /// ENST00000330792 // PLK1 // polo-like kinase 1 (Drosophila) // 16p12.1 // 5347 /// AB209179 // PLK1 // polo-like kinase 1 (Drosophila) // 16p12.1 // 5347
3770474	0.000629898	0.419641	3770457	NM_024417 // FDXR // ferredoxin reductase // 17q24-q25 // 2232 /// NM_004110 // FDXR // ferredoxin reductase // 17q24-q25 // 2232 /// ENST00000293195 // FDXR // ferredoxin reductase // 17q24-q25 // 2232 /// BC034763 // FDXR // ferredoxin reductase // 17q24-q25 // 2232
2871179	0.000637725	0.423758	2871176	NM_005669 // REEP5 // receptor accessory protein 5 // 5q22-q23 // 7905 /// ENST00000379638 // REEP5 // receptor accessory protein 5 // 5q22-q23 // 7905 /// BC000232 // REEP5 // receptor accessory protein 5 // 5q22-q23 // 7905 /// ENST00000261482 // REEP5 // receptor accessory protein 5 // 5q22-q23 // 7905
3795852	0.000641153	0.424184	3795850	BC028301 // C18orf56 // chromosome 18 open reading frame 56 // 18p11.32 // 494514 /// ENST00000323813 // C18orf56 // chromosome 18 open reading frame 56 // 18p11.32 // 494514
3090701	0.000641667	0.424184	3090697	NM_152562 // CDCA2 // cell division cycle associated 2 // 8p21.2 // 157313 /// ENST00000330560 // CDCA2 // cell division cycle associated 2 // 8p21.2 // 157313 /// AK292505 // CDCA2 // cell division cycle associated 2 // 8p21.2 // 157313 /// ENST00000380665 // CDCA2 // cell division cycle associated 2 // 8p21.2 // 157313
2370361	0.000643683	0.424427	2370355	NM_016545 // IER5 // immediate early response 5 // 1q25.3 // 51278 /// ENST00000367577 // IER5 // immediate early response 5 // 1q25.3 // 51278 /// BC000128 // IER5 // immediate early response 5 // 1q25.3 // 51278 /// AF178984 // IER5 // immediate early response 5 // 1q25.3 // 51278 /// AJ251089 // IER5 // immediate early response 5 // 1q25.3 // 51278
3016669	0.000651803	0.427004	3016636	NM_020979 // SH2B2 // SH2B adaptor protein 2 // 7q22 // 10603 /// ENST00000306803 // SH2B2 // SH2B adaptor protein 2 // 7q22 // 10603 /// AB000520 // SH2B2 // SH2B adaptor protein 2 // 7q22 // 10603
3762247	0.000652115	0.427004	3762198	NM_000088 // COL1A1 // collagen, type I, alpha 1 // 17q21.33 // 1277 /// ENST00000225964 // COL1A1 // collagen, type I, alpha 1 // 17q21.33 // 1277 /// Z74615 // COL1A1 // collagen, type I, alpha 1 // 17q21.33 // 1277
3644789	0.000653201	0.427004	3644764	NM_001761 // CCNF // cyclin F // 16p13.3 // 899 /// NR_003574 // ABCA17P // ATP-binding cassette, sub-family A (ABC1), member 17 (pseudogene) // 16p13.3 // 650655 /// ENST00000293968 // CCNF // cyclin F // 16p13.3 // 899 /// BC012349 // CCNF // cyclin F // 16p13.3 // 899 /// ENST00000397066 // CCNF // cyclin F // 16p13.3 // 899
3922842	0.000654235	0.427004	3922793	NM_002606 // PDE9A // phosphodiesterase 9A // 21q22.3 // 5152 /// NM_001001582 // PDE9A // phosphodiesterase 9A // 21q22.3 // 5152 /// NM_001001583 // PDE9A // phosphodiesterase 9A // 21q22.3 // 5152 /// NM_001001567 // PDE9A // phosphodiesterase 9A // 21q22.3 // 5152 /// NM_001001570 // PDE9A // phosphodiesterase 9A // 21q22.3 // 5152 /// NM_001001581 // PDE9A // phosphodiesterase 9A // 21q22.3 …
2780217	0.000656517	0.427409	2780172	NM_001813 // CENPE // centromere protein E, 312kDa // 4q24-q25 // 1062 /// ENST00000265148 // CENPE // centromere protein E, 312kDa // 4q24-q25 // 1062 /// ENST00000394771 // CENPE // centromere protein E, 312kDa // 4q24-q25 // 1062 /// ENST00000380026 // CENPE // centromere protein E, 312kDa // 4q24-q25 // 1062
3849942	0.000659699	0.428137	3849923	NM_015719 // COL5A3 // collagen, type V, alpha 3 // 19p13.2 // 50509 /// ENST00000264828 // COL5A3 // collagen, type V, alpha 3 // 19p13.2 // 50509 /// AF177941 // COL5A3 // collagen, type V, alpha 3 // 19p13.2 // 50509
3770947	0.000660965	0.428137	3770944	NM_005324 // H3F3B // H3 histone, family 3B (H3.3B) // 17q25 // 3021 /// ENST00000254810 // H3F3A // H3 histone, family 3A // 1q41 // 3020 /// ENST00000254810 // H3F3B // H3 histone, family 3B (H3.3B) // 17q25 // 3021 /// BX537379 // H3F3B // H3 histone, family 3B (H3.3B) // 17q25 // 3021 /// NM_001013699 // LOC440093 // histone H3-like // 12p11.21 // 440093 /// ENST00000340398 // LOC440093 // hi…
2593482	0.000665277	0.428849	2593464	NM_153697 // ANKRD44 // ankyrin repeat domain 44 // 2q33.1 // 91526 /// ENST00000328737 // ANKRD44 // ankyrin repeat domain 44 // 2q33.1 // 91526 /// BC016985 // ANKRD44 // ankyrin repeat domain 44 // 2q33.1 // 91526 /// ENST00000282272 // ANKRD44 // ankyrin repeat domain 44 // 2q33.1 // 91526 /// ENST00000337207 // ANKRD44 // ankyrin repeat domain 44 // 2q33.1 // 91526
3896203	0.0006654	0.428849	3896200	NM_002592 // PCNA // proliferating cell nuclear antigen // 20pter-p12 // 5111 /// NM_182649 // PCNA // proliferating cell nuclear antigen // 20pter-p12 // 5111 /// ENST00000379160 // PCNA // proliferating cell nuclear antigen // 20pter-p12 // 5111 /// ENST00000379143 // PCNA // proliferating cell nuclear antigen // 20pter-p12 // 5111 /// BC062439 // PCNA // proliferating cell nuclear antigen // 2…
3949082	0.000678158	0.435154	3949055	NM_016426 // GTSE1 // G-2 and S-phase expressed 1 // 22q13.2-q13.3 // 51512 /// ENST00000361934 // GTSE1 // G-2 and S-phase expressed 1 // 22q13.2-q13.3 // 51512 /// BC075828 // GTSE1 // G-2 and S-phase expressed 1 // 22q13.2-q13.3 // 51512 /// ENST00000160874 // GTSE1 // G-2 and S-phase expressed 1 // 22q13.2-q13.3 // 51512
3164328	0.000679308	0.435154	3164312	NM_001010887 // ASAH3L // N-acylsphingosine amidohydrolase 3-like // 9p22.1 // 340485 /// ENST00000340967 // ASAH3L // N-acylsphingosine amidohydrolase 3-like // 9p22.1 // 340485 /// BC092487 // ASAH3L // N-acylsphingosine amidohydrolase 3-like // 9p22.1 // 340485 /// ENST00000380376 // ASAH3L // N-acylsphingosine amidohydrolase 3-like // 9p22.1 // 340485
3592121	0.000680737	0.435154	3592109	NM_003104 // SORD // sorbitol dehydrogenase // 15q15.3 // 6652 /// ENST00000267814 // SORD // sorbitol dehydrogenase // 15q15.3 // 6652 /// BC021085 // SORD // sorbitol dehydrogenase // 15q15.3 // 6652
2798597	0.000686192	0.435154	2798586	NM_020731 // AHRR // aryl-hydrocarbon receptor repressor // 5p15.3 // 57491 /// NM_013232 // PDCD6 // programmed cell death 6 // 5pter-p15.2 // 10016 /// ENST00000316418 // PDCD6 // programmed cell death 6 // 5pter-p15.2 // 10016 /// ENST00000316418 // AHRR // aryl-hydrocarbon receptor repressor // 5p15.3 // 57491 /// ENST00000264933 // PDCD6 // programmed cell death 6 // 5pter-p15.2 // 10016 ///…
4043984	0.000687258	0.435154	4043943	NM_005540 // INPP5B // inositol polyphosphate-5-phosphatase, 75kDa // 1p34 // 3633 /// ENST00000373024 // INPP5B // inositol polyphosphate-5-phosphatase, 75kDa // 1p34 // 3633 /// BC058932 // INPP5B // inositol polyphosphate-5-phosphatase, 75kDa // 1p34 // 3633 /// ENST00000373023 // INPP5B // inositol polyphosphate-5-phosphatase, 75kDa // 1p34 // 3633 /// ENST00000373026 // INPP5B // inositol po…
3157804	0.000687716	0.435154	3157751	NM_182706 // SCRIB // scribbled homolog (Drosophila) // 8q24.3 // 23513 /// NM_015356 // SCRIB // scribbled homolog (Drosophila) // 8q24.3 // 23513 /// ENST00000356994 // SCRIB // scribbled homolog (Drosophila) // 8q24.3 // 23513 /// ENST00000320476 // SCRIB // scribbled homolog (Drosophila) // 8q24.3 // 23513 /// AF271734 // SCRIB // scribbled homolog (Drosophila) // 8q24.3 // 23513 /// ENST0000…
3576605	0.000688665	0.435154	3576545	NM_032560 // SMEK1 // SMEK homolog 1, suppressor of mek1 (Dictyostelium) // 14q32.12 // 55671 /// ENST00000309593 // SMEK1 // SMEK homolog 1, suppressor of mek1 (Dictyostelium) // 14q32.12 // 55671 /// ENST00000337238 // SMEK1 // SMEK homolog 1, suppressor of mek1 (Dictyostelium) // 14q32.12 // 55671 /// BC038932 // SMEK1 // SMEK homolog 1, suppressor of mek1 (Dictyostelium) // 14q32.12 // 55671
3839902	0.00068872	0.435154	3839880	AY358799 // LOC147650 // hypothetical protein LOC147650 // 19q13.33 // 147650 /// BC104208 // LOC147650 // hypothetical protein LOC147650 // 19q13.33 // 147650 /// BC104209 // LOC147650 // hypothetical protein LOC147650 // 19q13.33 // 147650
3294377	0.000692322	0.435763	3294361	NM_145170 // TTC18 // tetratricopeptide repeat domain 18 // 10q22.2 // 118491 /// ENST00000355577 // TTC18 // tetratricopeptide repeat domain 18 // 10q22.2 // 118491 /// ENST00000310715 // TTC18 // tetratricopeptide repeat domain 18 // 10q22.2 // 118491 /// BC032856 // TTC18 // tetratricopeptide repeat domain 18 // 10q22.2 // 118491 /// ENST00000394865 // TTC18 // tetratricopeptide repeat domain …
3646028	0.000693072	0.435763	3646000	NM_005223 // DNASE1 // deoxyribonuclease I // 16p13.3 // 1773 /// ENST00000246949 // DNASE1 // deoxyribonuclease I // 16p13.3 // 1773 /// BC064332 // DNASE1 // deoxyribonuclease I // 16p13.3 // 1773
3186746	0.000696037	0.43656	3186745	NM_012210 // TRIM32 // tripartite motif-containing 32 // 9q33.1 // 22954 /// NM_001099679 // TRIM32 // tripartite motif-containing 32 // 9q33.1 // 22954 /// ENST00000373983 // TRIM32 // tripartite motif-containing 32 // 9q33.1 // 22954 /// ENST00000351243 // TRIM32 // tripartite motif-containing 32 // 9q33.1 // 22954 /// ENST00000394497 // TRIM32 // tripartite motif-containing 32 // 9q33.1 // 229…
2428088	0.000698947	0.437318	2428079	NM_019099 // C1orf183 // chromosome 1 open reading frame 183 // 1p13.2 // 55924 /// NM_198926 // C1orf183 // chromosome 1 open reading frame 183 // 1p13.2 // 55924 /// ENST00000357260 // C1orf183 // chromosome 1 open reading frame 183 // 1p13.2 // 55924 /// BC031558 // C1orf183 // chromosome 1 open reading frame 183 // 1p13.2 // 55924
2743354	0.000707823	0.441797	2743315	NM_199320 // PHF17 // PHD finger protein 17 // 4q26-q27 // 79960 /// NM_024900 // PHF17 // PHD finger protein 17 // 4q26-q27 // 79960 /// ENST00000226319 // PHF17 // PHD finger protein 17 // 4q26-q27 // 79960 /// AF520952 // PHF17 // PHD finger protein 17 // 4q26-q27 // 79960
2818455	0.000717258	0.446129	2818454	NM_022550 // XRCC4 // X-ray repair complementing defective repair in Chinese hamster cells 4 // 5q13-q14 // 7518 /// NM_003401 // XRCC4 // X-ray repair complementing defective repair in Chinese hamster cells 4 // 5q13-q14 // 7518 /// NM_022406 // XRCC4 // X-ray repair complementing defective repair in Chinese hamster cells 4 // 5q13-q14 // 7518 /// ENST00000282268 // XRCC4 // X-ray repair complem…
3825012	0.000718234	0.446129	3824993	NM_004864 // GDF15 // growth differentiation factor 15 // 19p13.11 // 9518 /// ENST00000252809 // GDF15 // growth differentiation factor 15 // 19p13.11 // 9518 /// BC008962 // GDF15 // growth differentiation factor 15 // 19p13.11 // 9518
3222181	0.000724617	0.449009	3222170	NM_002160 // TNC // tenascin C (hexabrachion) // 9q33 // 3371 /// ENST00000350763 // TNC // tenascin C (hexabrachion) // 9q33 // 3371 /// M55618 // TNC // tenascin C (hexabrachion) // 9q33 // 3371 /// ENST00000341037 // TNC // tenascin C (hexabrachion) // 9q33 // 3371 /// ENST00000340094 // TNC // tenascin C (hexabrachion) // 9q33 // 3371 /// ENST00000346706 // TNC // tenascin C (hexabrachion) //…
3814124	0.000737665	0.455996	3814063	NM_001025100 // MBP // myelin basic protein // 18q23 // 4155 /// NM_001025101 // MBP // myelin basic protein // 18q23 // 4155 /// ENST00000397863 // MBP // myelin basic protein // 18q23 // 4155 /// ENST00000397860 // MBP // myelin basic protein // 18q23 // 4155 /// ENST00000354542 // MBP // myelin basic protein // 18q23 // 4155 /// ENST00000355994 // MBP // myelin basic protein // 18q23 // 4155 /…
3565534	0.000749512	0.461468	3565524	NM_000161 // GCH1 // GTP cyclohydrolase 1 (dopa-responsive dystonia) // 14q22.1-q22.2 // 2643 /// NM_001024024 // GCH1 // GTP cyclohydrolase 1 (dopa-responsive dystonia) // 14q22.1-q22.2 // 2643 /// NM_001024070 // GCH1 // GTP cyclohydrolase 1 (dopa-responsive dystonia) // 14q22.1-q22.2 // 2643 /// NM_001024071 // GCH1 // GTP cyclohydrolase 1 (dopa-responsive dystonia) // 14q22.1-q22.2 // 2643 //…
3790706	0.000750107	0.461468	3790704	NM_021127 // PMAIP1 // phorbol-12-myristate-13-acetate-induced protein 1 // 18q21.32 // 5366 /// ENST00000316660 // PMAIP1 // phorbol-12-myristate-13-acetate-induced protein 1 // 18q21.32 // 5366 /// D90070 // PMAIP1 // phorbol-12-myristate-13-acetate-induced protein 1 // 18q21.32 // 5366 /// ENST00000269518 // PMAIP1 // phorbol-12-myristate-13-acetate-induced protein 1 // 18q21.32 // 5366
4011908	0.000754644	0.46213	4011889	NM_201599 // ZMYM3 // zinc finger, MYM-type 3 // Xq13.1 // 9203 /// NM_005096 // ZMYM3 // zinc finger, MYM-type 3 // Xq13.1 // 9203 /// ENST00000314425 // ZMYM3 // zinc finger, MYM-type 3 // Xq13.1 // 9203 /// ENST00000353904 // ZMYM3 // zinc finger, MYM-type 3 // Xq13.1 // 9203 /// ENST00000373998 // ZMYM3 // zinc finger, MYM-type 3 // Xq13.1 // 9203 /// ENST00000373981 // ZMYM3 // zinc finger, …
2741089	0.000754777	0.46213	2741083	BC006565 // KIAA1627 // KIAA1627 protein // 4q26 // 57721 /// ENST00000388822 // KIAA1627 // KIAA1627 protein // 4q26 // 57721 /// ENST00000274028 // KIAA1627 // KIAA1627 protein // 4q26 // 57721
2409824	0.000758901	0.463004	2409820	NM_153274 // BEST4 // bestrophin 4 // 1p33-p32.3 // 266675 /// ENST00000372207 // BEST4 // bestrophin 4 // 1p33-p32.3 // 266675 /// AF440757 // BEST4 // bestrophin 4 // 1p33-p32.3 // 266675
2376228	0.000759805	0.463004	2376168	NM_015090 // NFASC // neurofascin homolog (chicken) // 1q32.1 // 23114 /// ENST00000360049 // NFASC // neurofascin homolog (chicken) // 1q32.1 // 23114 /// BC117674 // NFASC // neurofascin homolog (chicken) // 1q32.1 // 23114 /// ENST00000367172 // NFASC // neurofascin homolog (chicken) // 1q32.1 // 23114 /// ENST00000367170 // NFASC // neurofascin homolog (chicken) // 1q32.1 // 23114 /// ENST000…
3863731	0.000761801	0.463123	3863723	NM_001816 // CEACAM8 // carcinoembryonic antigen-related cell adhesion molecule 8 // 19q13.2 // 1088 /// ENST00000244336 // CEACAM8 // carcinoembryonic antigen-related cell adhesion molecule 8 // 19q13.2 // 1088 /// M33326 // CEACAM8 // carcinoembryonic antigen-related cell adhesion molecule 8 // 19q13.2 // 1088
3127751	0.000767243	0.465331	3127745	NM_003840 // TNFRSF10D // tumor necrosis factor receptor superfamily, member 10d, decoy with truncated death domain // 8p21 // 8793 /// ENST00000312584 // TNFRSF10D // tumor necrosis factor receptor superfamily, member 10d, decoy with truncated death domain // 8p21 // 8793 /// AY358285 // TNFRSF10D // tumor necrosis factor receptor superfamily, member 10d, decoy with truncated death domain // 8p2…
2351590	0.000771131	0.465769	2351572	NM_000560 // CD53 // CD53 molecule // 1p13 // 963 /// NM_001040033 // CD53 // CD53 molecule // 1p13 // 963 /// ENST00000271324 // CD53 // CD53 molecule // 1p13 // 963 /// BC040693 // CD53 // CD53 molecule // 1p13 // 963
2720252	0.000771588	0.465769	2720251	NM_022346 // NCAPG // non-SMC condensin I complex, subunit G // 4p15.33 // 64151 /// ENST00000251496 // NCAPG // non-SMC condensin I complex, subunit G // 4p15.33 // 64151 /// AF331796 // NCAPG // non-SMC condensin I complex, subunit G // 4p15.33 // 64151
3824134	0.000775949	0.466362	3824124	NM_024578 // OCEL1 // occludin/ELL domain containing 1 // 19p13.11 // 79629 /// ENST00000215061 // OCEL1 // occludin/ELL domain containing 1 // 19p13.11 // 79629 /// BC029361 // OCEL1 // occludin/ELL domain containing 1 // 19p13.11 // 79629
2945774	0.000776197	0.466362	2945741	NM_014722 // C6orf32 // chromosome 6 open reading frame 32 // 6p22.3-p21.32 // 9750 /// NM_015864 // C6orf32 // chromosome 6 open reading frame 32 // 6p22.3-p21.32 // 9750 /// ENST00000378027 // C6orf32 // chromosome 6 open reading frame 32 // 6p22.3-p21.32 // 9750 /// ENST00000378023 // C6orf32 // chromosome 6 open reading frame 32 // 6p22.3-p21.32 // 9750 /// ENST00000229635 // C6orf32 // chrom…
3641165	0.000789921	0.473502	3641112	NM_182562 // FLJ39743 // hypothetical protein FLJ39743 // 15q26.3 // 283777 /// ENST00000332908 // FLJ39743 // hypothetical protein FLJ39743 // 15q26.3 // 283777 /// AK097062 // FLJ39743 // hypothetical protein FLJ39743 // 15q26.3 // 283777
2891374	0.000795489	0.47573	2891341	NM_002460 // IRF4 // interferon regulatory factor 4 // 6p25-p23 // 3662 /// ENST00000380956 // IRF4 // interferon regulatory factor 4 // 6p25-p23 // 3662 /// U52682 // IRF4 // interferon regulatory factor 4 // 6p25-p23 // 3662
3377995	0.000798602	0.476484	3377988	NM_005438 // FOSL1 // FOS-like antigen 1 // 11q13 // 8061 /// ENST00000312562 // FOSL1 // FOS-like antigen 1 // 11q13 // 8061 /// BC016648 // FOSL1 // FOS-like antigen 1 // 11q13 // 8061
2406152	0.000817856	0.486842	2406139	NM_024874 // KIAA0319L // KIAA0319-like // 1p34.2 // 79932 /// NM_182686 // KIAA0319L // KIAA0319-like // 1p34.2 // 79932 /// ENST00000325722 // KIAA0319L // KIAA0319-like // 1p34.2 // 79932 /// ENST00000335883 // KIAA0319L // KIAA0319-like // 1p34.2 // 79932 /// BC014530 // KIAA0319L // KIAA0319-like // 1p34.2 // 79932 /// ENST00000373266 // KIAA0319L // KIAA0319-like // 1p34.2 // 79932 /// ENST…
3815525	0.000831953	0.493819	3815493	NM_012292 // HMHA1 // histocompatibility (minor) HA-1 // 19p13.3 // 23526 /// ENST00000313093 // HMHA1 // histocompatibility (minor) HA-1 // 19p13.3 // 23526 /// BC065223 // HMHA1 // histocompatibility (minor) HA-1 // 19p13.3 // 23526
2896500	0.000833417	0.493819	2896484	NM_013262 // MYLIP // myosin regulatory light chain interacting protein // 6p23-p22.3 // 29116 /// ENST00000356840 // MYLIP // myosin regulatory light chain interacting protein // 6p23-p22.3 // 29116 /// AF187016 // MYLIP // myosin regulatory light chain interacting protein // 6p23-p22.3 // 29116 /// ENST00000349606 // MYLIP // myosin regulatory light chain interacting protein // 6p23-p22.3 // 29…
3037973	0.000841337	0.497365	3037944	NM_002947 // RPA3 // replication protein A3, 14kDa // 7p22 // 6119 /// ENST00000223129 // RPA3 // replication protein A3, 14kDa // 7p22 // 6119 /// ENST00000396682 // RPA3 // replication protein A3, 14kDa // 7p22 // 6119 /// BC009868 // RPA3 // replication protein A3, 14kDa // 7p22 // 6119
2327410	0.000844457	0.498065	2327391	NM_031459 // SESN2 // sestrin 2 // 1p35.3 // 83667 /// ENST00000253063 // SESN2 // sestrin 2 // 1p35.3 // 83667 /// AY123223 // SESN2 // sestrin 2 // 1p35.3 // 83667
3819491	0.000848135	0.49909	3819474	NM_139314 // ANGPTL4 // angiopoietin-like 4 // 19p13.3 // 51129 /// NM_001039667 // ANGPTL4 // angiopoietin-like 4 // 19p13.3 // 51129 /// ENST00000301455 // ANGPTL4 // angiopoietin-like 4 // 19p13.3 // 51129 /// ENST00000393962 // ANGPTL4 // angiopoietin-like 4 // 19p13.3 // 51129 /// AB056477 // ANGPTL4 // angiopoietin-like 4 // 19p13.3 // 51129
3204716	0.00085723	0.500028	3204692	NM_032818 // C9orf100 // chromosome 9 open reading frame 100 // 9p13.3 // 84904 /// ENST00000378387 // C9orf100 // chromosome 9 open reading frame 100 // 9p13.3 // 84904 /// ENST00000343259 // C9orf100 // chromosome 9 open reading frame 100 // 9p13.3 // 84904 /// ENST00000378395 // C9orf100 // chromosome 9 open reading frame 100 // 9p13.3 // 84904 /// ENST00000378382 // C9orf100 // chromosome 9 o…
2878363	0.000857679	0.500028	2878347	NM_001035235 // SRA1 // steroid receptor RNA activator 1 // 5q31.3 // 10011 /// ENST00000336283 // SRA1 // steroid receptor RNA activator 1 // 5q31.3 // 10011 /// BC067895 // SRA1 // steroid receptor RNA activator 1 // 5q31.3 // 10011
3354744	0.000858924	0.500028	3354731	NM_004879 // EI24 // etoposide induced 2.4 mRNA // 11q24 // 9538 /// NM_001007277 // EI24 // etoposide induced 2.4 mRNA // 11q24 // 9538 /// ENST00000397776 // EI24 // etoposide induced 2.4 mRNA // 11q24 // 9538 /// ENST00000343678 // EI24 // etoposide induced 2.4 mRNA // 11q24 // 9538 /// BC002390 // EI24 // etoposide induced 2.4 mRNA // 11q24 // 9538 /// ENST00000278903 // EI24 // etoposide ind…
3644805	0.000859069	0.500028	3644764	NM_001761 // CCNF // cyclin F // 16p13.3 // 899 /// NR_003574 // ABCA17P // ATP-binding cassette, sub-family A (ABC1), member 17 (pseudogene) // 16p13.3 // 650655 /// ENST00000293968 // CCNF // cyclin F // 16p13.3 // 899 /// BC012349 // CCNF // cyclin F // 16p13.3 // 899 /// ENST00000397066 // CCNF // cyclin F // 16p13.3 // 899
3103516	0.000859452	0.500028	3103494	NM_017866 // TMEM70 // transmembrane protein 70 // 8q21.11 // 54968 /// NM_001040613 // TMEM70 // transmembrane protein 70 // 8q21.11 // 54968 /// ENST00000312184 // TMEM70 // transmembrane protein 70 // 8q21.11 // 54968 /// BC002748 // TMEM70 // transmembrane protein 70 // 8q21.11 // 54968 /// AK225536 // TMEM70 // transmembrane protein 70 // 8q21.11 // 54968
3823696	0.000865204	0.502238	3823681	NM_016270 // KLF2 // Kruppel-like factor 2 (lung) // 19p13.13-p13.11 // 10365 /// ENST00000248071 // KLF2 // Kruppel-like factor 2 (lung) // 19p13.13-p13.11 // 10365 /// AK225820 // KLF2 // Kruppel-like factor 2 (lung) // 19p13.13-p13.11 // 10365
3744192	0.000867932	0.502687	3744150	NM_002616 // PER1 // period homolog 1 (Drosophila) // 17p13.1-p12 // 5187 /// ENST00000317276 // PER1 // period homolog 1 (Drosophila) // 17p13.1-p12 // 5187 /// AF022991 // PER1 // period homolog 1 (Drosophila) // 17p13.1-p12 // 5187 /// ENST00000354903 // PER1 // period homolog 1 (Drosophila) // 17p13.1-p12 // 5187
3448187	0.000875446	0.5059	3448152	NM_002223 // ITPR2 // inositol 1,4,5-triphosphate receptor, type 2 // 12p11 // 3709 /// ENST00000381340 // ITPR2 // inositol 1,4,5-triphosphate receptor, type 2 // 12p11 // 3709 /// D26350 // ITPR2 // inositol 1,4,5-triphosphate receptor, type 2 // 12p11 // 3709 /// ENST00000242737 // ITPR2 // inositol 1,4,5-triphosphate receptor, type 2 // 12p11 // 3709
3653080	0.000880411	0.507628	3653072	NM_005030 // PLK1 // polo-like kinase 1 (Drosophila) // 16p12.1 // 5347 /// ENST00000300093 // PLK1 // polo-like kinase 1 (Drosophila) // 16p12.1 // 5347 /// ENST00000330792 // PLK1 // polo-like kinase 1 (Drosophila) // 16p12.1 // 5347 /// AB209179 // PLK1 // polo-like kinase 1 (Drosophila) // 16p12.1 // 5347
2375764	0.000885147	0.508049	2375706	NM_001001396 // ATP2B4 // ATPase, Ca++ transporting, plasma membrane 4 // 1q32.1 // 493 /// NM_001684 // ATP2B4 // ATPase, Ca++ transporting, plasma membrane 4 // 1q32.1 // 493 /// NR_003019 // SNORA77 // small nucleolar RNA, H/ACA box 77 // 1q32.1 // 677843 /// ENST00000367218 // ATP2B4 // ATPase, Ca++ transporting, plasma membrane 4 // 1q32.1 // 493 /// ENST00000357681 // ATP2B4 // ATPase, Ca++…
2364439	0.000885728	0.508049	2364438	NM_145697 // NUF2 // NUF2, NDC80 kinetochore complex component, homolog (S. cerevisiae) // 1q23.3 // 83540 /// NM_031423 // NUF2 // NUF2, NDC80 kinetochore complex component, homolog (S. cerevisiae) // 1q23.3 // 83540 /// ENST00000271452 // NUF2 // NUF2, NDC80 kinetochore complex component, homolog (S. cerevisiae) // 1q23.3 // 83540 /// ENST00000367900 // NUF2 // NUF2, NDC80 kinetochore complex c…
3457925	0.000887068	0.508049	3457891	NM_013267 // GLS2 // glutaminase 2 (liver, mitochondrial) // 12q13 // 27165 /// ENST00000311966 // GLS2 // glutaminase 2 (liver, mitochondrial) // 12q13 // 27165 /// AF223944 // GLS2 // glutaminase 2 (liver, mitochondrial) // 12q13 // 27165
2461100	0.000889439	0.508275	2461037	NM_014801 // PCNXL2 // pecanex-like 2 (Drosophila) // 1q42.2 // 80003 /// ENST00000258229 // PCNXL2 // pecanex-like 2 (Drosophila) // 1q42.2 // 80003 /// ENST00000344698 // PCNXL2 // pecanex-like 2 (Drosophila) // 1q42.2 // 80003 /// ENST00000324142 // PCNXL2 // pecanex-like 2 (Drosophila) // 1q42.2 // 80003 /// AK092353 // PCNXL2 // pecanex-like 2 (Drosophila) // 1q42.2 // 80003
2516979	0.000891701	0.508438	2516967	NM_024501 // HOXD1 // homeobox D1 // 2q31.1 // 3231 /// ENST00000331462 // HOXD1 // homeobox D1 // 2q31.1 // 3231 /// AF241528 // HOXD1 // homeobox D1 // 2q31.1 // 3231 /// ENST00000375170 // HOXD1 // homeobox D1 // 2q31.1 // 3231
3952615	0.00089372	0.508462	3952566	NM_007098 // CLTCL1 // clathrin, heavy chain-like 1 // 22q11.2|22q11.21 // 8218 /// ENST00000263200 // CLTCL1 // clathrin, heavy chain-like 1 // 22q11.2|22q11.21 // 8218 /// U41763 // CLTCL1 // clathrin, heavy chain-like 1 // 22q11.2|22q11.21 // 8218 /// ENST00000353891 // CLTCL1 // clathrin, heavy chain-like 1 // 22q11.2|22q11.21 // 8218
3442867	0.000901055	0.51099	3442854	NM_006931 // SLC2A3 // solute carrier family 2 (facilitated glucose transporter), member 3 // 12p13.3 // 6515 /// NM_153449 // SLC2A14 // solute carrier family 2 (facilitated glucose transporter), member 14 // 12p13.31 // 144195 /// ENST00000075120 // SLC2A3 // solute carrier family 2 (facilitated glucose transporter), member 3 // 12p13.3 // 6515 /// ENST00000396589 // SLC2A14 // solute carrier f…
3333385	0.000903384	0.51099	3333358	NM_001040694 // INCENP // inner centromere protein antigens 135/155kDa // 11q12-q13 // 3619 /// NM_020238 // INCENP // inner centromere protein antigens 135/155kDa // 11q12-q13 // 3619 /// ENST00000278849 // INCENP // inner centromere protein antigens 135/155kDa // 11q12-q13 // 3619 /// AF282265 // INCENP // inner centromere protein antigens 135/155kDa // 11q12-q13 // 3619 /// ENST00000394818 // …
2974620	0.00090578	0.51099	2974610	NM_078625 // VNN3 // vanin 3 // 6q23-q24 // 55350 /// NM_001024460 // VNN3 // vanin 3 // 6q23-q24 // 55350 /// NM_018399 // VNN3 // vanin 3 // 6q23-q24 // 55350 /// ENST00000275223 // VNN3 // vanin 3 // 6q23-q24 // 55350 /// ENST00000367927 // VNN3 // vanin 3 // 6q23-q24 // 55350 /// ENST00000392394 // VNN3 // vanin 3 // 6q23-q24 // 55350 /// BC104416 // VNN3 // vanin 3 // 6q23-q24 // 55350 /// E…
2509346	0.000906112	0.51099	2509286	BC068242 // LOC728773 // similar to poly(A) binding protein, cytoplasmic 1 // 2q22.3 // 728773 /// ENST00000359464 // PABPCP2 // poly(A) binding protein, cytoplasmic, pseudogene 2 // 14pter-qter // 26979 /// ENST00000359464 // LOC728773 // similar to poly(A) binding protein, cytoplasmic 1 // 2q22.3 // 728773 /// BC033032 // LOC728773 // similar to poly(A) binding protein, cytoplasmic 1 // 2q22.3 …
3602548	0.000914636	0.514668	3602526	NM_147188 // FBXO22 // F-box protein 22 // 15q24.2 // 26263 /// NM_012170 // FBXO22 // F-box protein 22 // 15q24.2 // 26263 /// ENST00000308275 // FBXO22 // F-box protein 22 // 15q24.2 // 26263 /// BC041691 // FBXO22 // F-box protein 22 // 15q24.2 // 26263
2551378	0.000920187	0.516661	2551327	NM_018079 // SRBD1 // S1 RNA binding domain 1 // 2p21 // 55133 /// ENST00000263736 // SRBD1 // S1 RNA binding domain 1 // 2p21 // 55133 /// BC032538 // SRBD1 // S1 RNA binding domain 1 // 2p21 // 55133
3362580	0.000928193	0.520021	3362468	NM_030962 // SBF2 // SET binding factor 2 // 11p15.4 // 81846 /// ENST00000256190 // SBF2 // SET binding factor 2 // 11p15.4 // 81846 /// AY234241 // SBF2 // SET binding factor 2 // 11p15.4 // 81846
3089824	0.000940264	0.525638	3089816	NM_003841 // TNFRSF10C // tumor necrosis factor receptor superfamily, member 10c, decoy without an intracellular domain // 8p22-p21 // 8794 /// ENST00000356864 // TNFRSF10C // tumor necrosis factor receptor superfamily, member 10c, decoy without an intracellular domain // 8p22-p21 // 8794 /// ENST00000312659 // TNFRSF10C // tumor necrosis factor receptor superfamily, member 10c, decoy without an …
2388244	0.000946677	0.52747	2388219	NM_130398 // EXO1 // exonuclease 1 // 1q42-q43 // 9156 /// NM_006027 // EXO1 // exonuclease 1 // 1q42-q43 // 9156 /// NM_003686 // EXO1 // exonuclease 1 // 1q42-q43 // 9156 /// ENST00000366548 // EXO1 // exonuclease 1 // 1q42-q43 // 9156 /// ENST00000348581 // EXO1 // exonuclease 1 // 1q42-q43 // 9156 /// ENST00000391848 // EXO1 // exonuclease 1 // 1q42-q43 // 9156 /// BC007491 // EXO1 // exonucl…
3617451	0.000947643	0.52747	3617412	NM_153613 // AGPAT7 // 1-acylglycerol-3-phosphate O-acyltransferase 7 (lysophosphatidic acid acyltransferase, eta) // 15q14 // 254531 /// ENST00000314891 // AGPAT7 // 1-acylglycerol-3-phosphate O-acyltransferase 7 (lysophosphatidic acid acyltransferase, eta) // 15q14 // 254531 /// AY734233 // AGPAT7 // 1-acylglycerol-3-phosphate O-acyltransferase 7 (lysophosphatidic acid acyltransferase, eta) // …
2334194	0.000952409	0.528165	2334191	NM_004073 // PLK3 // polo-like kinase 3 (Drosophila) // 1p34.1 // 1263 /// ENST00000372201 // PLK3 // polo-like kinase 3 (Drosophila) // 1p34.1 // 1263 /// AJ293866 // PLK3 // polo-like kinase 3 (Drosophila) // 1p34.1 // 1263
3913028	0.000955426	0.528165	3913018	NM_005560 // LAMA5 // laminin, alpha 5 // 20q13.2-q13.3 // 3911 /// ENST00000252999 // LAMA5 // laminin, alpha 5 // 20q13.2-q13.3 // 3911 /// ENST00000370691 // LAMA5 // laminin, alpha 5 // 20q13.2-q13.3 // 3911 /// AF443072 // LAMA5 // laminin, alpha 5 // 20q13.2-q13.3 // 3911 /// ENST00000370692 // LAMA5 // laminin, alpha 5 // 20q13.2-q13.3 // 3911 /// ENST00000370677 // LAMA5 // laminin, alpha…
2858028	0.000957273	0.528165	2858023	NM_006622 // PLK2 // polo-like kinase 2 (Drosophila) // 5q12.1-q13.2 // 10769 /// ENST00000274289 // PLK2 // polo-like kinase 2 (Drosophila) // 5q12.1-q13.2 // 10769 /// AF059617 // PLK2 // polo-like kinase 2 (Drosophila) // 5q12.1-q13.2 // 10769
3456719	0.000958968	0.528165	3456700	NM_015481 // ZNF385A // zinc finger protein 385A // 12q13.13 // 25946 /// ENST00000394313 // ZNF385A // zinc finger protein 385A // 12q13.13 // 25946 /// ENST00000338010 // ZNF385A // zinc finger protein 385A // 12q13.13 // 25946 /// AF304052 // ZNF385A // zinc finger protein 385A // 12q13.13 // 25946 /// ENST00000352268 // ZNF385A // zinc finger protein 385A // 12q13.13 // 25946
3443356	0.000960597	0.528165	3443348	NM_000014 // A2M // alpha-2-macroglobulin // 12p13.3-p12.3 // 2 /// ENST00000318602 // A2M // alpha-2-macroglobulin // 12p13.3-p12.3 // 2 /// BC040071 // A2M // alpha-2-macroglobulin // 12p13.3-p12.3 // 2
2793238	0.000961215	0.528165	2793221	NM_012224 // NEK1 // NIMA (never in mitosis gene a)-related kinase 1 // 4q33 // 4750 /// ENST00000336047 // NEK1 // NIMA (never in mitosis gene a)-related kinase 1 // 4q33 // 4750 /// BC114491 // NEK1 // NIMA (never in mitosis gene a)-related kinase 1 // 4q33 // 4750 /// ENST00000379072 // NEK1 // NIMA (never in mitosis gene a)-related kinase 1 // 4q33 // 4750 /// ENST00000308881 // NEK1 // NIMA …
2519660	0.000966629	0.52955	2519577	NM_000090 // COL3A1 // collagen, type III, alpha 1 (Ehlers-Danlos syndrome type IV, autosomal dominant) // 2q31 // 1281 /// ENST00000304636 // COL3A1 // collagen, type III, alpha 1 (Ehlers-Danlos syndrome type IV, autosomal dominant) // 2q31 // 1281 /// BC028178 // COL3A1 // collagen, type III, alpha 1 (Ehlers-Danlos syndrome type IV, autosomal dominant) // 2q31 // 1281 /// ENST00000317840 // COL…
2619159	0.000967855	0.52955	2619120	NM_001042646 // TRAK1 // trafficking protein, kinesin binding 1 // 3p25.3-p24.1 // 22906 /// NM_014965 // TRAK1 // trafficking protein, kinesin binding 1 // 3p25.3-p24.1 // 22906 /// ENST00000327628 // TRAK1 // trafficking protein, kinesin binding 1 // 3p25.3-p24.1 // 22906 /// ENST00000396175 // TRAK1 // trafficking protein, kinesin binding 1 // 3p25.3-p24.1 // 22906 /// ENST00000341421 // TRAK1…
3604354	0.000971629	0.530487	3604287	NM_172217 // IL16 // interleukin 16 (lymphocyte chemoattractant factor) // 15q26.3 // 3603 /// NM_004513 // IL16 // interleukin 16 (lymphocyte chemoattractant factor) // 15q26.3 // 3603 /// ENST00000360547 // IL16 // interleukin 16 (lymphocyte chemoattractant factor) // 15q26.3 // 3603 /// ENST00000355368 // IL16 // interleukin 16 (lymphocyte chemoattractant factor) // 15q26.3 // 3603 /// ENST000…
2831745	0.000974428	0.530712	2831719	NM_020690 // ANKHD1-EIF4EBP3 // ANKHD1-EIF4EBP3 // 5q31.3 // 404734 /// NM_017747 // ANKHD1 // ankyrin repeat and KH domain containing 1 // 5q31.3 // 54882 /// NM_024668 // ANKHD1 // ankyrin repeat and KH domain containing 1 // 5q31.3 // 54882 /// NM_017978 // ANKHD1 // ankyrin repeat and KH domain containing 1 // 5q31.3 // 54882 /// NM_003732 // EIF4EBP3 // eukaryotic translation initiation fact…
2417534	0.000976169	0.530712	2417528	NM_001114120 // DEPDC1 // DEP domain containing 1 // 1p31.2 // 55635 /// NM_017779 // DEPDC1 // DEP domain containing 1 // 1p31.2 // 55635 /// ENST00000370966 // DEPDC1 // DEP domain containing 1 // 1p31.2 // 55635 /// ENST00000370964 // DEPDC1 // DEP domain containing 1 // 1p31.2 // 55635 /// AB281187 // DEPDC1 // DEP domain containing 1 // 1p31.2 // 55635 /// ENST00000370962 // DEPDC1 // DEP do…
2568697	0.000978791	0.531015	2568687	NM_201555 // FHL2 // four and a half LIM domains 2 // 2q12-q14 // 2274 /// NM_001450 // FHL2 // four and a half LIM domains 2 // 2q12-q14 // 2274 /// NM_201557 // FHL2 // four and a half LIM domains 2 // 2q12-q14 // 2274 /// NM_001039492 // FHL2 // four and a half LIM domains 2 // 2q12-q14 // 2274 /// ENST00000393352 // FHL2 // four and a half LIM domains 2 // 2q12-q14 // 2274 /// ENST00000322142…
4015892	0.00098166	0.53145	4015884	NM_177949 // ARMCX2 // armadillo repeat containing, X-linked 2 // Xq21.33-q22.2 // 9823 /// NM_014782 // ARMCX2 // armadillo repeat containing, X-linked 2 // Xq21.33-q22.2 // 9823 /// ENST00000356824 // ARMCX2 // armadillo repeat containing, X-linked 2 // Xq21.33-q22.2 // 9823 /// ENST00000328766 // ARMCX2 // armadillo repeat containing, X-linked 2 // Xq21.33-q22.2 // 9823 /// ENST00000330154 // …
2376417	0.000991017	0.535389	2376376	NM_014858 // TMCC2 // transmembrane and coiled-coil domain family 2 // 1q32.1 // 9911 /// ENST00000358024 // TMCC2 // transmembrane and coiled-coil domain family 2 // 1q32.1 // 9911 /// ENST00000391937 // TMCC2 // transmembrane and coiled-coil domain family 2 // 1q32.1 // 9911 /// ENST00000329800 // TMCC2 // transmembrane and coiled-coil domain family 2 // 1q32.1 // 9911 /// AB007950 // TMCC2 // …
3677688	0.00100499	0.54174	3677662	NM_178844 // NLRC3 // NLR family, CARD domain containing 3 // 16p13.3 // 197358 /// ENST00000301749 // NLRC3 // NLR family, CARD domain containing 3 // 16p13.3 // 197358 /// ENST00000359128 // NLRC3 // NLR family, CARD domain containing 3 // 16p13.3 // 197358 /// ENST00000324659 // NLRC3 // NLR family, CARD domain containing 3 // 16p13.3 // 197358 /// AK090431 // NLRC3 // NLR family, CARD domain …
2759061	0.00100857	0.54174	2759038	NM_001313 // CRMP1 // collapsin response mediator protein 1 // 4p16.1-p15 // 1400 /// NM_001014809 // CRMP1 // collapsin response mediator protein 1 // 4p16.1-p15 // 1400 /// ENST00000397890 // CRMP1 // collapsin response mediator protein 1 // 4p16.1-p15 // 1400 /// ENST00000324989 // CRMP1 // collapsin response mediator protein 1 // 4p16.1-p15 // 1400 /// BC007613 // CRMP1 // collapsin response …
3687489	0.00100909	0.54174	3687475	NM_024307 // GDPD3 // glycerophosphodiester phosphodiesterase domain containing 3 // 16p11.2 // 79153 /// ENST00000323517 // GDPD3 // glycerophosphodiester phosphodiesterase domain containing 3 // 16p11.2 // 79153 /// ENST00000360688 // GDPD3 // glycerophosphodiester phosphodiesterase domain containing 3 // 16p11.2 // 79153 /// AK026256 // GDPD3 // glycerophosphodiester phosphodiesterase domain c…
3089772	0.00101192	0.541883	3089740	NM_015178 // RHOBTB2 // Rho-related BTB domain containing 2 // 8p21.3 // 23221 /// ENST00000251822 // RHOBTB2 // Rho-related BTB domain containing 2 // 8p21.3 // 23221 /// AB018260 // RHOBTB2 // Rho-related BTB domain containing 2 // 8p21.3 // 23221
3290932	0.00101442	0.541883	3290875	NM_020987 // ANK3 // ankyrin 3, node of Ranvier (ankyrin G) // 10q21 // 288 /// NM_001149 // ANK3 // ankyrin 3, node of Ranvier (ankyrin G) // 10q21 // 288 /// ENST00000280772 // ANK3 // ankyrin 3, node of Ranvier (ankyrin G) // 10q21 // 288 /// ENST00000373827 // ANK3 // ankyrin 3, node of Ranvier (ankyrin G) // 10q21 // 288 /// ENST00000395299 // ANK3 // ankyrin 3, node of Ranvier (ankyrin G) /…
3222600	0.00101773	0.541883	3222534	NM_198186 // ASTN2 // astrotactin 2 // 9q33.1 // 23245 /// NM_198187 // ASTN2 // astrotactin 2 // 9q33.1 // 23245 /// NM_014010 // ASTN2 // astrotactin 2 // 9q33.1 // 23245 /// NM_198188 // ASTN2 // astrotactin 2 // 9q33.1 // 23245 /// ENST00000313400 // ASTN2 // astrotactin 2 // 9q33.1 // 23245 /// ENST00000361209 // ASTN2 // astrotactin 2 // 9q33.1 // 23245 /// ENST00000361477 // ASTN2 // astro…
4025511	0.00102094	0.541883	4025500	NM_032508 // TMEM185A // transmembrane protein 185A // Xq28 // 84548 /// ENST00000316916 // TMEM185A // transmembrane protein 185A // Xq28 // 84548 /// AF530473 // TMEM185A // transmembrane protein 185A // Xq28 // 84548
3434147	0.00102682	0.541883	3434142	NM_006253 // PRKAB1 // protein kinase, AMP-activated, beta 1 non-catalytic subunit // 12q24.1 // 5564 /// ENST00000229328 // PRKAB1 // protein kinase, AMP-activated, beta 1 non-catalytic subunit // 12q24.1 // 5564 /// BC017671 // PRKAB1 // protein kinase, AMP-activated, beta 1 non-catalytic subunit // 12q24.1 // 5564
2473998	0.00102778	0.541883	2473991	NM_001809 // CENPA // centromere protein A // 2p24-p21 // 1058 /// NM_001042426 // CENPA // centromere protein A // 2p24-p21 // 1058 /// ENST00000335756 // CENPA // centromere protein A // 2p24-p21 // 1058 /// ENST00000233505 // CENPA // centromere protein A // 2p24-p21 // 1058 /// U14518 // CENPA // centromere protein A // 2p24-p21 // 1058
2901890	0.00102812	0.541883	2901879	NM_001109938 // C6orf136 // chromosome 6 open reading frame 136 // 6p21.33 // 221545 /// NM_145029 // C6orf136 // chromosome 6 open reading frame 136 // 6p21.33 // 221545 /// ENST00000383416 // C6orf136 // chromosome 6 open reading frame 136 // 6p21.33 // 221545 /// ENST00000383581 // C6orf136 // chromosome 6 open reading frame 136 // 6p21.33 // 221545 /// ENST00000293604 // C6orf136 // chromosom…
3362579	0.00103019	0.541883	3362468	NM_030962 // SBF2 // SET binding factor 2 // 11p15.4 // 81846 /// ENST00000256190 // SBF2 // SET binding factor 2 // 11p15.4 // 81846 /// AY234241 // SBF2 // SET binding factor 2 // 11p15.4 // 81846
2845905	0.0010323	0.541883	2845879	NM_030782 // CLPTM1L // CLPTM1-like // 5pter-p15.3 // 81037 /// ENST00000320895 // CLPTM1L // CLPTM1-like // 5pter-p15.3 // 81037 /// AB045223 // CLPTM1L // CLPTM1-like // 5pter-p15.3 // 81037 /// ENST00000320927 // CLPTM1L // CLPTM1-like // 5pter-p15.3 // 81037 /// AK057095 // LOC100133849 // hypothetical protein LOC100133849 // --- // 100133849
3874442	0.00103275	0.541883	3874438	NM_021873 // CDC25B // cell division cycle 25 homolog B (S. pombe) // 20p13 // 994 /// NM_004358 // CDC25B // cell division cycle 25 homolog B (S. pombe) // 20p13 // 994 /// NM_021872 // CDC25B // cell division cycle 25 homolog B (S. pombe) // 20p13 // 994 /// ENST00000245960 // CDC25B // cell division cycle 25 homolog B (S. pombe) // 20p13 // 994 /// ENST00000344256 // CDC25B // cell division cy…
2905971	0.00103458	0.541883	2905946	NM_001371 // DNAH8 // dynein, axonemal, heavy chain 8 // 6p21.31-p21.1 // 1769 /// ENST00000359357 // DNAH8 // dynein, axonemal, heavy chain 8 // 6p21.31-p21.1 // 1769 /// AF356519 // DNAH8 // dynein, axonemal, heavy chain 8 // 6p21.31-p21.1 // 1769 /// ENST00000327475 // DNAH8 // dynein, axonemal, heavy chain 8 // 6p21.31-p21.1 // 1769 /// ENST00000373278 // DNAH8 // dynein, axonemal, heavy chai…
2948580	0.00103465	0.541883	2948564	NM_014641 // MDC1 // mediator of DNA damage checkpoint 1 // 6p21.3 // 9656 /// ENST00000376406 // MDC1 // mediator of DNA damage checkpoint 1 // 6p21.3 // 9656 /// ENST00000383387 // MDC1 // mediator of DNA damage checkpoint 1 // 6p21.3 // 9656 /// ENST00000259882 // MDC1 // mediator of DNA damage checkpoint 1 // 6p21.3 // 9656 /// BC152556 // MDC1 // mediator of DNA damage checkpoint 1 // 6p21.3…
3216679	0.00103823	0.542654	3216671	NM_001333 // CTSL2 // cathepsin L2 // 9q22.2 // 1515 /// ENST00000259470 // CTSL2 // cathepsin L2 // 9q22.2 // 1515 /// BC067289 // CTSL2 // cathepsin L2 // 9q22.2 // 1515
3896214	0.00104251	0.543669	3896200	NM_002592 // PCNA // proliferating cell nuclear antigen // 20pter-p12 // 5111 /// NM_182649 // PCNA // proliferating cell nuclear antigen // 20pter-p12 // 5111 /// ENST00000379160 // PCNA // proliferating cell nuclear antigen // 20pter-p12 // 5111 /// ENST00000379143 // PCNA // proliferating cell nuclear antigen // 20pter-p12 // 5111 /// BC062439 // PCNA // proliferating cell nuclear antigen // 2…
3378004	0.0010444	0.543669	3377988	NM_005438 // FOSL1 // FOS-like antigen 1 // 11q13 // 8061 /// ENST00000312562 // FOSL1 // FOS-like antigen 1 // 11q13 // 8061 /// BC016648 // FOSL1 // FOS-like antigen 1 // 11q13 // 8061
3428786	0.00105138	0.54518	3428783	NM_018370 // DRAM // damage-regulated autophagy modulator // 12q23.2 // 55332 /// ENST00000258534 // DRAM // damage-regulated autophagy modulator // 12q23.2 // 55332 /// BC018435 // DRAM // damage-regulated autophagy modulator // 12q23.2 // 55332
2371347	0.00105154	0.54518	2371346	NM_015149 // RGL1 // ral guanine nucleotide dissociation stimulator-like 1 // 1q25.3 // 23179 /// ENST00000304685 // RGL1 // ral guanine nucleotide dissociation stimulator-like 1 // 1q25.3 // 23179 /// ENST00000367531 // RGL1 // ral guanine nucleotide dissociation stimulator-like 1 // 1q25.3 // 23179 /// AF186780 // RGL1 // ral guanine nucleotide dissociation stimulator-like 1 // 1q25.3 // 23179 …
2666611	0.00105418	0.545214	2666566	NM_018297 // NGLY1 // N-glycanase 1 // 3p24.2 // 55768 /// ENST00000280700 // NGLY1 // N-glycanase 1 // 3p24.2 // 55768 /// BC007226 // NGLY1 // N-glycanase 1 // 3p24.2 // 55768 /// ENST00000308710 // NGLY1 // N-glycanase 1 // 3p24.2 // 55768 /// ENST00000396649 // NGLY1 // N-glycanase 1 // 3p24.2 // 55768 /// ENST00000280699 // NGLY1 // N-glycanase 1 // 3p24.2 // 55768
4026826	0.00105892	0.545214	4026798	NM_000425 // L1CAM // L1 cell adhesion molecule // Xq28 // 3897 /// NM_024003 // L1CAM // L1 cell adhesion molecule // Xq28 // 3897 /// ENST00000370060 // L1CAM // L1 cell adhesion molecule // Xq28 // 3897 /// ENST00000370058 // L1CAM // L1 cell adhesion molecule // Xq28 // 3897 /// ENST00000370057 // L1CAM // L1 cell adhesion molecule // Xq28 // 3897 /// BC126229 // L1CAM // L1 cell adhesion mol…
3215156	0.00105978	0.545214	3215146	NM_004148 // NINJ1 // ninjurin 1 // 9q22 // 4814 /// ENST00000375446 // NINJ1 // ninjurin 1 // 9q22 // 4814 /// BC048212 // NINJ1 // ninjurin 1 // 9q22 // 4814
2605399	0.00106009	0.545214	2605321	NM_004369 // COL6A3 // collagen, type VI, alpha 3 // 2q37 // 1293 /// NM_057164 // COL6A3 // collagen, type VI, alpha 3 // 2q37 // 1293 /// NM_057165 // COL6A3 // collagen, type VI, alpha 3 // 2q37 // 1293 /// NM_057166 // COL6A3 // collagen, type VI, alpha 3 // 2q37 // 1293 /// NM_057167 // COL6A3 // collagen, type VI, alpha 3 // 2q37 // 1293 /// ENST00000295550 // COL6A3 // collagen, type VI, a…
3204701	0.00106352	0.545547	3204692	NM_032818 // C9orf100 // chromosome 9 open reading frame 100 // 9p13.3 // 84904 /// ENST00000378387 // C9orf100 // chromosome 9 open reading frame 100 // 9p13.3 // 84904 /// ENST00000343259 // C9orf100 // chromosome 9 open reading frame 100 // 9p13.3 // 84904 /// ENST00000378395 // C9orf100 // chromosome 9 open reading frame 100 // 9p13.3 // 84904 /// ENST00000378382 // C9orf100 // chromosome 9 o…
3445821	0.00106509	0.545547	3445820	NM_032918 // RERG // RAS-like, estrogen-regulated, growth inhibitor // 12p12.3 // 85004 /// ENST00000256953 // RERG // RAS-like, estrogen-regulated, growth inhibitor // 12p12.3 // 85004 /// BC007997 // RERG // RAS-like, estrogen-regulated, growth inhibitor // 12p12.3 // 85004
2325432	0.0010671	0.545547	2325410	NM_020448 // NPAL3 // NIPA-like domain containing 3 // 1p36.12-p35.1 // 57185 /// ENST00000374399 // NPAL3 // NIPA-like domain containing 3 // 1p36.12-p35.1 // 57185 /// BC063583 // NPAL3 // NIPA-like domain containing 3 // 1p36.12-p35.1 // 57185 /// ENST00000003912 // NPAL3 // NIPA-like domain containing 3 // 1p36.12-p35.1 // 57185 /// ENST00000389490 // NPAL3 // NIPA-like domain containing 3 //…
3023868	0.00107259	0.547264	3023835	NM_001869 // CPA2 // carboxypeptidase A2 (pancreatic) // 7q32 // 1358 /// ENST00000222481 // CPA2 // carboxypeptidase A2 (pancreatic) // 7q32 // 1358 /// BT007403 // CPA2 // carboxypeptidase A2 (pancreatic) // 7q32 // 1358
3874455	0.00107714	0.548171	3874438	NM_021873 // CDC25B // cell division cycle 25 homolog B (S. pombe) // 20p13 // 994 /// NM_004358 // CDC25B // cell division cycle 25 homolog B (S. pombe) // 20p13 // 994 /// NM_021872 // CDC25B // cell division cycle 25 homolog B (S. pombe) // 20p13 // 994 /// ENST00000245960 // CDC25B // cell division cycle 25 homolog B (S. pombe) // 20p13 // 994 /// ENST00000344256 // CDC25B // cell division cy…
3653363	0.00107863	0.548171	3653317	NM_006910 // RBBP6 // retinoblastoma binding protein 6 // 16p12.2 // 5930 /// NM_018703 // RBBP6 // retinoblastoma binding protein 6 // 16p12.2 // 5930 /// NM_032626 // RBBP6 // retinoblastoma binding protein 6 // 16p12.2 // 5930 /// ENST00000319715 // RBBP6 // retinoblastoma binding protein 6 // 16p12.2 // 5930 /// ENST00000348022 // RBBP6 // retinoblastoma binding protein 6 // 16p12.2 // 5930 /…
3848262	0.00108401	0.549819	3848243	NM_000208 // INSR // insulin receptor // 19p13.3-p13.2 // 3643 /// NM_001079817 // INSR // insulin receptor // 19p13.3-p13.2 // 3643 /// ENST00000302850 // INSR // insulin receptor // 19p13.3-p13.2 // 3643 /// ENST00000341500 // INSR // insulin receptor // 19p13.3-p13.2 // 3643 /// M10051 // INSR // insulin receptor // 19p13.3-p13.2 // 3643 /// AK130638 // LOC100128567 // hypothetical protein LOC…
4041130	0.00108776	0.550637	4041113	NM_002266 // KPNA2 // karyopherin alpha 2 (RAG cohort 1, importin alpha 1) // 17q24.2 // 3838 /// U28386 // KPNA2 // karyopherin alpha 2 (RAG cohort 1, importin alpha 1) // 17q24.2 // 3838 /// ENST00000330459 // KPNA2 // karyopherin alpha 2 (RAG cohort 1, importin alpha 1) // 17q24.2 // 3838 /// ENST00000330459 // LOC728860 // karyopherin alpha-2 subunit like // --- // 728860 /// ENST00000400873 …
3016661	0.00109362	0.552515	3016636	NM_020979 // SH2B2 // SH2B adaptor protein 2 // 7q22 // 10603 /// ENST00000306803 // SH2B2 // SH2B adaptor protein 2 // 7q22 // 10603 /// AB000520 // SH2B2 // SH2B adaptor protein 2 // 7q22 // 10603
3887063	0.001097	0.553137	3887049	NM_181802 // UBE2C // ubiquitin-conjugating enzyme E2C // 20q13.12 // 11065 /// NM_007019 // UBE2C // ubiquitin-conjugating enzyme E2C // 20q13.12 // 11065 /// NM_181799 // UBE2C // ubiquitin-conjugating enzyme E2C // 20q13.12 // 11065 /// NM_181800 // UBE2C // ubiquitin-conjugating enzyme E2C // 20q13.12 // 11065 /// NM_181801 // UBE2C // ubiquitin-conjugating enzyme E2C // 20q13.12 // 11065 ///…
3818840	0.00110383	0.555492	3818826	BC029824 // C19orf45 // chromosome 19 open reading frame 45 // 19p13.2 // 374877 /// ENST00000361270 // C19orf45 // chromosome 19 open reading frame 45 // 19p13.2 // 374877 /// ENST00000361664 // C19orf45 // chromosome 19 open reading frame 45 // 19p13.2 // 374877
3358427	0.00111802	0.561533	3358425	NM_018494 // LRDD // leucine-rich repeats and death domain containing // 11p15.5 // 55367 /// NM_145886 // LRDD // leucine-rich repeats and death domain containing // 11p15.5 // 55367 /// NM_145887 // LRDD // leucine-rich repeats and death domain containing // 11p15.5 // 55367 /// ENST00000347755 // LRDD // leucine-rich repeats and death domain containing // 11p15.5 // 55367 /// AB209529 // LRDD …
2417557	0.00112731	0.56482	2417528	NM_001114120 // DEPDC1 // DEP domain containing 1 // 1p31.2 // 55635 /// NM_017779 // DEPDC1 // DEP domain containing 1 // 1p31.2 // 55635 /// ENST00000370966 // DEPDC1 // DEP domain containing 1 // 1p31.2 // 55635 /// ENST00000370964 // DEPDC1 // DEP domain containing 1 // 1p31.2 // 55635 /// AB281187 // DEPDC1 // DEP domain containing 1 // 1p31.2 // 55635 /// ENST00000370962 // DEPDC1 // DEP do…
3450264	0.00113266	0.56482	3450234	NM_004572 // PKP2 // plakophilin 2 // 12p11 // 5318 /// NM_001005242 // PKP2 // plakophilin 2 // 12p11 // 5318 /// ENST00000070846 // PKP2 // plakophilin 2 // 12p11 // 5318 /// ENST00000340811 // PKP2 // plakophilin 2 // 12p11 // 5318 /// BC094762 // PKP2 // plakophilin 2 // 12p11 // 5318
2518281	0.0011329	0.56482	2518272	NM_000885 // ITGA4 // integrin, alpha 4 (antigen CD49D, alpha 4 subunit of VLA-4 receptor) // 2q31.3 // 3676 /// ENST00000397033 // ITGA4 // integrin, alpha 4 (antigen CD49D, alpha 4 subunit of VLA-4 receptor) // 2q31.3 // 3676 /// L12002 // ITGA4 // integrin, alpha 4 (antigen CD49D, alpha 4 subunit of VLA-4 receptor) // 2q31.3 // 3676 /// ENST00000233573 // ITGA4 // integrin, alpha 4 (antigen CD…
3926102	0.00113335	0.56482	3926080	NM_006806 // BTG3 // BTG family, member 3 // 21q21.1-q21.2 // 10950 /// ENST00000348354 // BTG3 // BTG family, member 3 // 21q21.1-q21.2 // 10950 /// BC011957 // BTG3 // BTG family, member 3 // 21q21.1-q21.2 // 10950 /// ENST00000339775 // BTG3 // BTG family, member 3 // 21q21.1-q21.2 // 10950
3457924	0.00113657	0.564822	3457891	NM_013267 // GLS2 // glutaminase 2 (liver, mitochondrial) // 12q13 // 27165 /// ENST00000311966 // GLS2 // glutaminase 2 (liver, mitochondrial) // 12q13 // 27165 /// AF223944 // GLS2 // glutaminase 2 (liver, mitochondrial) // 12q13 // 27165
3222803	0.00113775	0.564822	3222534	NM_198186 // ASTN2 // astrotactin 2 // 9q33.1 // 23245 /// NM_198187 // ASTN2 // astrotactin 2 // 9q33.1 // 23245 /// NM_014010 // ASTN2 // astrotactin 2 // 9q33.1 // 23245 /// NM_198188 // ASTN2 // astrotactin 2 // 9q33.1 // 23245 /// ENST00000313400 // ASTN2 // astrotactin 2 // 9q33.1 // 23245 /// ENST00000361209 // ASTN2 // astrotactin 2 // 9q33.1 // 23245 /// ENST00000361477 // ASTN2 // astro…
3401276	0.00114242	0.56605	3401259	NM_003213 // TEAD4 // TEA domain family member 4 // 12p13.3-p13.2 // 7004 /// NM_201443 // TEAD4 // TEA domain family member 4 // 12p13.3-p13.2 // 7004 /// NM_201441 // TEAD4 // TEA domain family member 4 // 12p13.3-p13.2 // 7004 /// ENST00000359864 // TEAD4 // TEA domain family member 4 // 12p13.3-p13.2 // 7004 /// ENST00000397122 // TEAD4 // TEA domain family member 4 // 12p13.3-p13.2 // 7004 /…
3413909	0.00114805	0.567743	3413875	NM_005480 // TROAP // trophinin associated protein (tastin) // 12q13.12 // 10024 /// NM_001100620 // TROAP // trophinin associated protein (tastin) // 12q13.12 // 10024 /// ENST00000257909 // TROAP // trophinin associated protein (tastin) // 12q13.12 // 10024 /// ENST00000380327 // TROAP // trophinin associated protein (tastin) // 12q13.12 // 10024 /// U04810 // TROAP // trophinin associated prot…
2881219	0.00115219	0.568364	2881187	NM_005211 // CSF1R // colony stimulating factor 1 receptor, formerly McDonough feline sarcoma viral (v-fms) oncogene homolog // 5q33-q35 // 1436 /// ENST00000286301 // CSF1R // colony stimulating factor 1 receptor, formerly McDonough feline sarcoma viral (v-fms) oncogene homolog // 5q33-q35 // 1436 /// ENST00000394307 // CSF1R // colony stimulating factor 1 receptor, formerly McDonough feline sar…
3082280	0.00115372	0.568364	3082248	NM_020728 // FAM62B // family with sequence similarity 62 (C2 domain containing) member B // 7q36.3 // 57488 /// ENST00000251527 // FAM62B // family with sequence similarity 62 (C2 domain containing) member B // 7q36.3 // 57488 /// AY368150 // FAM62B // family with sequence similarity 62 (C2 domain containing) member B // 7q36.3 // 57488
2830664	0.00117466	0.576798	2830638	NM_005733 // KIF20A // kinesin family member 20A // 5q31 // 10112 /// ENST00000394894 // KIF20A // kinesin family member 20A // 5q31 // 10112 /// ENST00000230902 // KIF20A // kinesin family member 20A // 5q31 // 10112 /// AK025790 // KIF20A // kinesin family member 20A // 5q31 // 10112
2822246	0.00117741	0.576798	2822215	NM_000919 // PAM // peptidylglycine alpha-amidating monooxygenase // 5q14-q21 // 5066 /// NM_138766 // PAM // peptidylglycine alpha-amidating monooxygenase // 5q14-q21 // 5066 /// NM_138821 // PAM // peptidylglycine alpha-amidating monooxygenase // 5q14-q21 // 5066 /// NM_138822 // PAM // peptidylglycine alpha-amidating monooxygenase // 5q14-q21 // 5066 /// ENST00000379799 // PAM // peptidylglyci…
3941060	0.00117757	0.576798	3941053	NM_001008735 // HMG1L1 // high-mobility group (nonhistone chromosomal) protein 1-like 1 // 20q13.32 // 10357 /// ENST00000243919 // HMG1L1 // high-mobility group (nonhistone chromosomal) protein 1-like 1 // 20q13.32 // 10357 /// CR456863 // HMGB1 // high-mobility group box 1 // 13q12 // 3146 /// ENST00000215935 // LOC100130561 // similar to high-mobility group (nonhistone chromosomal) protein 1-l…
3850788	0.00118152	0.57699	3850725	NM_020812 // DOCK6 // dedicator of cytokinesis 6 // 19p13.2 // 57572 /// ENST00000319867 // DOCK6 // dedicator of cytokinesis 6 // 19p13.2 // 57572 /// BC146786 // DOCK6 // dedicator of cytokinesis 6 // 19p13.2 // 57572
2897648	0.00118245	0.57699	2897635	NM_017774 // CDKAL1 // CDK5 regulatory subunit associated protein 1-like 1 // 6p22.3 // 54901 /// ENST00000274695 // CDKAL1 // CDK5 regulatory subunit associated protein 1-like 1 // 6p22.3 // 54901 /// ENST00000378610 // CDKAL1 // CDK5 regulatory subunit associated protein 1-like 1 // 6p22.3 // 54901 /// ENST00000397216 // CDKAL1 // CDK5 regulatory subunit associated protein 1-like 1 // 6p22.3 //…
3226044	0.00119457	0.580476	3226041	NM_170600 // SH2D3C // SH2 domain containing 3C // 9q34.11 // 10044 /// NM_005489 // SH2D3C // SH2 domain containing 3C // 9q34.11 // 10044 /// ENST00000314830 // SH2D3C // SH2 domain containing 3C // 9q34.11 // 10044 /// ENST00000373277 // SH2D3C // SH2 domain containing 3C // 9q34.11 // 10044 /// ENST00000373276 // SH2D3C // SH2 domain containing 3C // 9q34.11 // 10044 /// ENST00000373274 // SH…
3222589	0.00119459	0.580476	3222534	NM_198186 // ASTN2 // astrotactin 2 // 9q33.1 // 23245 /// NM_198187 // ASTN2 // astrotactin 2 // 9q33.1 // 23245 /// NM_014010 // ASTN2 // astrotactin 2 // 9q33.1 // 23245 /// NM_198188 // ASTN2 // astrotactin 2 // 9q33.1 // 23245 /// ENST00000313400 // ASTN2 // astrotactin 2 // 9q33.1 // 23245 /// ENST00000361209 // ASTN2 // astrotactin 2 // 9q33.1 // 23245 /// ENST00000361477 // ASTN2 // astro…
3849927	0.00119637	0.580476	3849923	NM_015719 // COL5A3 // collagen, type V, alpha 3 // 19p13.2 // 50509 /// ENST00000264828 // COL5A3 // collagen, type V, alpha 3 // 19p13.2 // 50509 /// AF177941 // COL5A3 // collagen, type V, alpha 3 // 19p13.2 // 50509
3836248	0.00120131	0.581255	3836243	NM_012099 // CD3EAP // CD3e molecule, epsilon associated protein // 19q13.3 // 10849 /// ENST00000309424 // CD3EAP // CD3e molecule, epsilon associated protein // 19q13.3 // 10849 /// U86751 // CD3EAP // CD3e molecule, epsilon associated protein // 19q13.3 // 10849
3384503	0.00120513	0.581255	3384471	NM_021825 // CCDC90B // coiled-coil domain containing 90B // 11q14.1 // 60492 /// ENST00000260054 // CCDC90B // coiled-coil domain containing 90B // 11q14.1 // 60492 /// AF271782 // CCDC90B // coiled-coil domain containing 90B // 11q14.1 // 60492 /// BC048795 // CCDC90B // coiled-coil domain containing 90B // 11q14.1 // 60492
2790010	0.00120639	0.581255	2789957	NM_033632 // FBXW7 // F-box and WD repeat domain containing 7 // 4q31.3 // 55294 /// NM_018315 // FBXW7 // F-box and WD repeat domain containing 7 // 4q31.3 // 55294 /// NM_001013415 // FBXW7 // F-box and WD repeat domain containing 7 // 4q31.3 // 55294 /// ENST00000281708 // FBXW7 // F-box and WD repeat domain containing 7 // 4q31.3 // 55294 /// ENST00000393956 // FBXW7 // F-box and WD repeat do…
3884909	0.00120702	0.581255	3884892	NM_030919 // FAM83D // family with sequence similarity 83, member D // 20q11.22-q12 // 81610 /// ENST00000217429 // FAM83D // family with sequence similarity 83, member D // 20q11.22-q12 // 81610 /// AK095660 // FAM83D // family with sequence similarity 83, member D // 20q11.22-q12 // 81610
3604356	0.00121009	0.581645	3604287	NM_172217 // IL16 // interleukin 16 (lymphocyte chemoattractant factor) // 15q26.3 // 3603 /// NM_004513 // IL16 // interleukin 16 (lymphocyte chemoattractant factor) // 15q26.3 // 3603 /// ENST00000360547 // IL16 // interleukin 16 (lymphocyte chemoattractant factor) // 15q26.3 // 3603 /// ENST00000355368 // IL16 // interleukin 16 (lymphocyte chemoattractant factor) // 15q26.3 // 3603 /// ENST000…
2860190	0.00121744	0.583743	2860178	NM_005582 // CD180 // CD180 molecule // 5q12 // 4064 /// ENST00000256447 // CD180 // CD180 molecule // 5q12 // 4064 /// D83597 // CD180 // CD180 molecule // 5q12 // 4064
2843113	0.00121899	0.583743	2843091	NM_006480 // RGS14 // regulator of G-protein signaling 14 // 5q35.3 // 10636 /// ENST00000398128 // RGS14 // regulator of G-protein signaling 14 // 5q35.3 // 10636 /// BC014094 // RGS14 // regulator of G-protein signaling 14 // 5q35.3 // 10636 /// ENST00000351955 // RGS14 // regulator of G-protein signaling 14 // 5q35.3 // 10636 /// ENST00000336477 // RGS14 // regulator of G-protein signaling 14 …
3828069	0.00122391	0.585007	3828067	NM_024310 // PLEKHF1 // pleckstrin homology domain containing, family F (with FYVE domain) member 1 // 19q12 // 79156 /// ENST00000299373 // PLEKHF1 // pleckstrin homology domain containing, family F (with FYVE domain) member 1 // 19q12 // 79156 /// AY037145 // PLEKHF1 // pleckstrin homology domain containing, family F (with FYVE domain) member 1 // 19q12 // 79156
3061229	0.00123045	0.586149	3061191	NM_000466 // PEX1 // peroxisome biogenesis factor 1 // 7q21.2 // 5189 /// ENST00000248633 // PEX1 // peroxisome biogenesis factor 1 // 7q21.2 // 5189 /// AF026086 // PEX1 // peroxisome biogenesis factor 1 // 7q21.2 // 5189
2780908	0.00123085	0.586149	2780907	NM_014421 // DKK2 // dickkopf homolog 2 (Xenopus laevis) // 4q25 // 27123 /// ENST00000285311 // DKK2 // dickkopf homolog 2 (Xenopus laevis) // 4q25 // 27123 /// AF177395 // DKK2 // dickkopf homolog 2 (Xenopus laevis) // 4q25 // 27123 /// BT007121 // RAC1 // ras-related C3 botulinum toxin substrate 1 (rho family, small GTP binding protein Rac1) // 7p22 // 5879
3228866	0.00124571	0.591189	3228813	NM_007101 // SARDH // sarcosine dehydrogenase // 9q33-q34 // 1757 /// ENST00000371872 // SARDH // sarcosine dehydrogenase // 9q33-q34 // 1757 /// AF095735 // SARDH // sarcosine dehydrogenase // 9q33-q34 // 1757 /// ENST00000371868 // SARDH // sarcosine dehydrogenase // 9q33-q34 // 1757 /// ENST00000393050 // SARDH // sarcosine dehydrogenase // 9q33-q34 // 1757 /// ENST00000371867 // SARDH // sarc…
4001238	0.00124712	0.591189	4001223	NM_021785 // RAI2 // retinoic acid induced 2 // Xp22 // 10742 /// ENST00000331511 // RAI2 // retinoic acid induced 2 // Xp22 // 10742 /// ENST00000360011 // RAI2 // retinoic acid induced 2 // Xp22 // 10742 /// AK056214 // RAI2 // retinoic acid induced 2 // Xp22 // 10742
2429616	0.0012501	0.591189	2429613	NM_001111061 // NHLH2 // nescient helix loop helix 2 // 1p12-p11 // 4808 /// NM_005599 // NHLH2 // nescient helix loop helix 2 // 1p12-p11 // 4808 /// ENST00000369506 // NHLH2 // nescient helix loop helix 2 // 1p12-p11 // 4808 /// ENST00000320238 // NHLH2 // nescient helix loop helix 2 // 1p12-p11 // 4808 /// AK056621 // NHLH2 // nescient helix loop helix 2 // 1p12-p11 // 4808
2439416	0.00125063	0.591189	2439373	NM_003126 // SPTA1 // spectrin, alpha, erythrocytic 1 (elliptocytosis 2) // 1q21 // 6708 /// ENST00000368148 // SPTA1 // spectrin, alpha, erythrocytic 1 (elliptocytosis 2) // 1q21 // 6708 /// M61877 // SPTA1 // spectrin, alpha, erythrocytic 1 (elliptocytosis 2) // 1q21 // 6708 /// ENST00000368147 // SPTA1 // spectrin, alpha, erythrocytic 1 (elliptocytosis 2) // 1q21 // 6708
3960835	0.00125583	0.59248	3960827	NM_015374 // UNC84B // unc-84 homolog B (C. elegans) // 22q13.1 // 25777 /// ENST00000216064 // UNC84B // unc-84 homolog B (C. elegans) // 22q13.1 // 25777 /// ENST00000396784 // UNC84B // unc-84 homolog B (C. elegans) // 22q13.1 // 25777 /// BX537962 // UNC84B // unc-84 homolog B (C. elegans) // 22q13.1 // 25777
2610586	0.00125797	0.59248	2610544	NM_014229 // SLC6A11 // solute carrier family 6 (neurotransmitter transporter, GABA), member 11 // 3p25.3 // 6538 /// ENST00000254488 // SLC6A11 // solute carrier family 6 (neurotransmitter transporter, GABA), member 11 // 3p25.3 // 6538
2641582	0.00126605	0.593715	2641577	NM_001006109 // C3orf37 // chromosome 3 open reading frame 37 // 3q21.3 // 56941 /// NM_020187 // C3orf37 // chromosome 3 open reading frame 37 // 3q21.3 // 56941 /// ENST00000389735 // C3orf37 // chromosome 3 open reading frame 37 // 3q21.3 // 56941 /// ENST00000383463 // C3orf37 // chromosome 3 open reading frame 37 // 3q21.3 // 56941 /// BC050686 // C3orf37 // chromosome 3 open reading frame 3…
2663814	0.0012667	0.593715	2663810	NM_004628 // XPC // xeroderma pigmentosum, complementation group C // 3p25 // 7508 /// ENST00000285021 // XPC // xeroderma pigmentosum, complementation group C // 3p25 // 7508 /// D21089 // XPC // xeroderma pigmentosum, complementation group C // 3p25 // 7508
2780180	0.00126786	0.593715	2780172	NM_001813 // CENPE // centromere protein E, 312kDa // 4q24-q25 // 1062 /// ENST00000265148 // CENPE // centromere protein E, 312kDa // 4q24-q25 // 1062 /// ENST00000394771 // CENPE // centromere protein E, 312kDa // 4q24-q25 // 1062 /// ENST00000380026 // CENPE // centromere protein E, 312kDa // 4q24-q25 // 1062
2334193	0.00127102	0.593715	2334191	NM_004073 // PLK3 // polo-like kinase 3 (Drosophila) // 1p34.1 // 1263 /// ENST00000372201 // PLK3 // polo-like kinase 3 (Drosophila) // 1p34.1 // 1263 /// AJ293866 // PLK3 // polo-like kinase 3 (Drosophila) // 1p34.1 // 1263
3997170	0.00127214	0.593715	3997112	NM_013239 // PPP2R3B // protein phosphatase 2 (formerly 2A), regulatory subunit B'', beta // Xp22.33; Yp11.3 // 28227 /// NM_199326 // PPP2R3B // protein phosphatase 2 (formerly 2A), regulatory subunit B'', beta // Xp22.33; Yp11.3 // 28227 /// ENST00000361450 // PPP2R3B // protein phosphatase 2 (formerly 2A), regulatory subunit B'', beta // Xp22.33; Yp11.3 // 28227 /// ENST00000390665 // PPP2R3B …
3656995	0.00127506	0.594	3656990	NM_000632 // ITGAM // integrin, alpha M (complement component 3 receptor 3 subunit) // 16p11.2 // 3684 /// ENST00000287497 // ITGAM // integrin, alpha M (complement component 3 receptor 3 subunit) // 16p11.2 // 3684 /// J03925 // ITGAM // integrin, alpha M (complement component 3 receptor 3 subunit) // 16p11.2 // 3684
3375239	0.00128173	0.594689	3375192	NM_152718 // VWCE // von Willebrand factor C and EGF domains // 11q12.2 // 220001 /// ENST00000335613 // VWCE // von Willebrand factor C and EGF domains // 11q12.2 // 220001 /// BC077719 // VWCE // von Willebrand factor C and EGF domains // 11q12.2 // 220001 /// ENST00000301770 // VWCE // von Willebrand factor C and EGF domains // 11q12.2 // 220001
2585507	0.0012847	0.594689	2585476	NM_002976 // SCN7A // sodium channel, voltage-gated, type VII, alpha // 2q21-q23 // 6332 /// ENST00000259060 // SCN7A // sodium channel, voltage-gated, type VII, alpha // 2q21-q23 // 6332 /// M91556 // SCN7A // sodium channel, voltage-gated, type VII, alpha // 2q21-q23 // 6332
2449582	0.00128487	0.594689	2449559	NM_018136 // ASPM // asp (abnormal spindle) homolog, microcephaly associated (Drosophila) // 1q31 // 259266 /// ENST00000367409 // ASPM // asp (abnormal spindle) homolog, microcephaly associated (Drosophila) // 1q31 // 259266 /// AF509326 // ASPM // asp (abnormal spindle) homolog, microcephaly associated (Drosophila) // 1q31 // 259266 /// ENST00000294732 // ASPM // asp (abnormal spindle) homolog,…
2688133	0.00128579	0.594689	2688089	NM_014429 // MORC1 // MORC family CW-type zinc finger 1 // 3q13 // 27136 /// ENST00000232603 // MORC1 // MORC family CW-type zinc finger 1 // 3q13 // 27136 /// BC050307 // MORC1 // MORC family CW-type zinc finger 1 // 3q13 // 27136
2817255	0.00129605	0.597485	2817251	NM_001713 // BHMT // betaine-homocysteine methyltransferase // 5q13.1-q15 // 635 /// ENST00000274353 // BHMT // betaine-homocysteine methyltransferase // 5q13.1-q15 // 635 /// BC012616 // BHMT // betaine-homocysteine methyltransferase // 5q13.1-q15 // 635
2568728	0.00129648	0.597485	2568687	NM_201555 // FHL2 // four and a half LIM domains 2 // 2q12-q14 // 2274 /// NM_001450 // FHL2 // four and a half LIM domains 2 // 2q12-q14 // 2274 /// NM_201557 // FHL2 // four and a half LIM domains 2 // 2q12-q14 // 2274 /// NM_001039492 // FHL2 // four and a half LIM domains 2 // 2q12-q14 // 2274 /// ENST00000393352 // FHL2 // four and a half LIM domains 2 // 2q12-q14 // 2274 /// ENST00000322142…
3332651	0.00130489	0.599729	3332626	NM_017870 // TMEM132A // transmembrane protein 132A // 11q12.2 // 54972 /// NM_178031 // TMEM132A // transmembrane protein 132A // 11q12.2 // 54972 /// ENST00000005286 // TMEM132A // transmembrane protein 132A // 11q12.2 // 54972 /// BC114569 // TMEM132A // transmembrane protein 132A // 11q12.2 // 54972
3222552	0.00130742	0.599729	3222534	NM_198186 // ASTN2 // astrotactin 2 // 9q33.1 // 23245 /// NM_198187 // ASTN2 // astrotactin 2 // 9q33.1 // 23245 /// NM_014010 // ASTN2 // astrotactin 2 // 9q33.1 // 23245 /// NM_198188 // ASTN2 // astrotactin 2 // 9q33.1 // 23245 /// ENST00000313400 // ASTN2 // astrotactin 2 // 9q33.1 // 23245 /// ENST00000361209 // ASTN2 // astrotactin 2 // 9q33.1 // 23245 /// ENST00000361477 // ASTN2 // astro…
2571475	0.00130835	0.599729	2571457	NM_152515 // CKAP2L // cytoskeleton associated protein 2-like // 2q13 // 150468 /// BC036217 // CKAP2L // cytoskeleton associated protein 2-like // 2q13 // 150468
4010928	0.00131207	0.600367	4010913	NM_031904 // FRMD8 // FERM domain containing 8 // 11q13 // 83786 /// ENST00000317568 // FRMD8 // FERM domain containing 8 // 11q13 // 83786 /// BC128150 // FKSG43 // FKSG43 gene // Xq11.1 // 83957 /// BC044658 // FRMD8 // FERM domain containing 8 // 11q13 // 83786 /// ENST00000355991 // FRMD8 // FERM domain containing 8 // 11q13 // 83786
3849600	0.0013192	0.600554	3849549	NM_001008727 // ZNF121 // zinc finger protein 121 // 19p // 7675 /// NM_198535 // ZNF699 // zinc finger protein 699 // 19p13.2 // 374879 /// NM_017656 // ZNF562 // zinc finger protein 562 // 19p13.2 // 54811 /// ENST00000308650 // ZNF699 // zinc finger protein 699 // 19p13.2 // 374879 /// ENST00000293648 // ZNF562 // zinc finger protein 562 // 19p13.2 // 54811 /// ENST00000320451 // ZNF121 // zin…
3554022	0.0013204	0.600554	3553998	NM_153046 // TDRD9 // tudor domain containing 9 // 14q32.33 // 122402 /// ENST00000286956 // TDRD9 // tudor domain containing 9 // 14q32.33 // 122402 /// BC128057 // TDRD9 // tudor domain containing 9 // 14q32.33 // 122402 /// ENST00000361369 // TDRD9 // tudor domain containing 9 // 14q32.33 // 122402 /// ENST00000339063 // TDRD9 // tudor domain containing 9 // 14q32.33 // 122402
3385922	0.00132709	0.600554	3385834	NM_000842 // GRM5 // glutamate receptor, metabotropic 5 // 11q14.2-q14.3 // 2915 /// ENST00000305432 // GRM5 // glutamate receptor, metabotropic 5 // 11q14.2-q14.3 // 2915 /// D28539 // GRM5 // glutamate receptor, metabotropic 5 // 11q14.2-q14.3 // 2915 /// ENST00000305447 // GRM5 // glutamate receptor, metabotropic 5 // 11q14.2-q14.3 // 2915 /// ENST00000393297 // GRM5 // glutamate receptor, met…
3867569	0.00133072	0.600554	3867538	NM_002103 // GYS1 // glycogen synthase 1 (muscle) // 19q13.3 // 2997 /// ENST00000323798 // GYS1 // glycogen synthase 1 (muscle) // 19q13.3 // 2997 /// BC007688 // GYS1 // glycogen synthase 1 (muscle) // 19q13.3 // 2997 /// ENST00000263276 // GYS1 // glycogen synthase 1 (muscle) // 19q13.3 // 2997
3587497	0.00133078	0.600554	3587495	NM_003020 // SCG5 // secretogranin V (7B2 protein) // 15q13-q14 // 6447 /// BC093053 // SCG5 // secretogranin V (7B2 protein) // 15q13-q14 // 6447 /// ENST00000300175 // SCG5 // secretogranin V (7B2 protein) // 15q13-q14 // 6447 /// AK057017 // C15orf45 // chromosome 15 open reading frame 45 // 15q13.3 // 641318
2663847	0.00133134	0.600554	2663810	NM_004628 // XPC // xeroderma pigmentosum, complementation group C // 3p25 // 7508 /// ENST00000285021 // XPC // xeroderma pigmentosum, complementation group C // 3p25 // 7508 /// D21089 // XPC // xeroderma pigmentosum, complementation group C // 3p25 // 7508
3696065	0.00133154	0.600554	3696057	NM_005072 // SLC12A4 // solute carrier family 12 (potassium/chloride transporters), member 4 // 16q22.1 // 6560 /// ENST00000316341 // SLC12A4 // solute carrier family 12 (potassium/chloride transporters), member 4 // 16q22.1 // 6560 /// AF054505 // SLC12A4 // solute carrier family 12 (potassium/chloride transporters), member 4 // 16q22.1 // 6560 /// ENST00000338335 // SLC12A4 // solute carrier f…
3190368	0.00133167	0.600554	3190366	NM_005094 // SLC27A4 // solute carrier family 27 (fatty acid transporter), member 4 // 9q34.11 // 10999 /// ENST00000300456 // SLC27A4 // solute carrier family 27 (fatty acid transporter), member 4 // 9q34.11 // 10999 /// BC065003 // SLC27A4 // solute carrier family 27 (fatty acid transporter), member 4 // 9q34.11 // 10999 /// ENST00000339595 // SLC27A4 // solute carrier family 27 (fatty acid tra…
2568729	0.0013335	0.600554	2568687	NM_201555 // FHL2 // four and a half LIM domains 2 // 2q12-q14 // 2274 /// NM_001450 // FHL2 // four and a half LIM domains 2 // 2q12-q14 // 2274 /// NM_201557 // FHL2 // four and a half LIM domains 2 // 2q12-q14 // 2274 /// NM_001039492 // FHL2 // four and a half LIM domains 2 // 2q12-q14 // 2274 /// ENST00000393352 // FHL2 // four and a half LIM domains 2 // 2q12-q14 // 2274 /// ENST00000322142…
3821017	0.00134002	0.601912	3821015	NM_000527 // LDLR // low density lipoprotein receptor (familial hypercholesterolemia) // 19p13.3 // 3949 /// ENST00000252444 // LDLR // low density lipoprotein receptor (familial hypercholesterolemia) // 19p13.3 // 3949 /// BX648281 // LDLR // low density lipoprotein receptor (familial hypercholesterolemia) // 19p13.3 // 3949
3646915	0.00134175	0.601912	3646613	NM_145893 // A2BP1 // ataxin 2-binding protein 1 // 16p13.3 // 54715 /// NM_145891 // A2BP1 // ataxin 2-binding protein 1 // 16p13.3 // 54715 /// NM_018723 // A2BP1 // ataxin 2-binding protein 1 // 16p13.3 // 54715 /// NM_145892 // A2BP1 // ataxin 2-binding protein 1 // 16p13.3 // 54715 /// ENST00000355637 // A2BP1 // ataxin 2-binding protein 1 // 16p13.3 // 54715 /// ENST00000340209 // A2BP1 // …
2890167	0.00134365	0.601912	2890148	NM_005520 // HNRNPH1 // heterogeneous nuclear ribonucleoprotein H1 (H) // 5q35.3 // 3187 /// ENST00000356731 // HNRNPH1 // heterogeneous nuclear ribonucleoprotein H1 (H) // 5q35.3 // 3187 /// ENST00000393432 // HNRNPH1 // heterogeneous nuclear ribonucleoprotein H1 (H) // 5q35.3 // 3187 /// ENST00000329433 // HNRNPH1 // heterogeneous nuclear ribonucleoprotein H1 (H) // 5q35.3 // 3187 /// AK124530 …
2496876	0.00134811	0.601912	2496727	NM_145686 // MAP4K4 // mitogen-activated protein kinase kinase kinase kinase 4 // 2q11.2-q12 // 9448 /// NM_145687 // MAP4K4 // mitogen-activated protein kinase kinase kinase kinase 4 // 2q11.2-q12 // 9448 /// NM_004834 // MAP4K4 // mitogen-activated protein kinase kinase kinase kinase 4 // 2q11.2-q12 // 9448 /// ENST00000324219 // MAP4K4 // mitogen-activated protein kinase kinase kinase kinase 4…
2946138	0.00135142	0.601912	2946106	NM_001098486 // SLC17A3 // solute carrier family 17 (sodium phosphate), member 3 // 6p21.3 // 10786 /// NM_006632 // SLC17A3 // solute carrier family 17 (sodium phosphate), member 3 // 6p21.3 // 10786 /// ENST00000360657 // SLC17A3 // solute carrier family 17 (sodium phosphate), member 3 // 6p21.3 // 10786 /// ENST00000397060 // SLC17A3 // solute carrier family 17 (sodium phosphate), member 3 // …
4051896	0.00135255	0.601912	4051849	NM_000264 // PTCH1 // patched homolog 1 (Drosophila) // 9q22.3 // 5727 /// NM_001083602 // PTCH1 // patched homolog 1 (Drosophila) // 9q22.3 // 5727 /// NM_001083603 // PTCH1 // patched homolog 1 (Drosophila) // 9q22.3 // 5727 /// NM_001083606 // PTCH1 // patched homolog 1 (Drosophila) // 9q22.3 // 5727 /// NM_001083605 // PTCH1 // patched homolog 1 (Drosophila) // 9q22.3 // 5727 /// NM_001083604…
3543593	0.00135551	0.601912	3543539	NM_173462 // PAPLN // papilin, proteoglycan-like sulfated glycoprotein // 14q24.2 // 89932 /// ENST00000340738 // PAPLN // papilin, proteoglycan-like sulfated glycoprotein // 14q24.2 // 89932 /// AY358330 // PAPLN // papilin, proteoglycan-like sulfated glycoprotein // 14q24.2 // 89932 /// ENST00000216658 // PAPLN // papilin, proteoglycan-like sulfated glycoprotein // 14q24.2 // 89932 /// ENST0000…
3659207	0.00135788	0.601912	3659156	NM_001031835 // PHKB // phosphorylase kinase, beta // 16q12-q13 // 5257 /// NM_000293 // PHKB // phosphorylase kinase, beta // 16q12-q13 // 5257 /// ENST00000299167 // PHKB // phosphorylase kinase, beta // 16q12-q13 // 5257 /// ENST00000323584 // PHKB // phosphorylase kinase, beta // 16q12-q13 // 5257 /// BC033657 // PHKB // phosphorylase kinase, beta // 16q12-q13 // 5257 /// ENST00000394766 // P…
2461140	0.00135854	0.601912	2461037	NM_014801 // PCNXL2 // pecanex-like 2 (Drosophila) // 1q42.2 // 80003 /// ENST00000258229 // PCNXL2 // pecanex-like 2 (Drosophila) // 1q42.2 // 80003 /// ENST00000344698 // PCNXL2 // pecanex-like 2 (Drosophila) // 1q42.2 // 80003 /// ENST00000324142 // PCNXL2 // pecanex-like 2 (Drosophila) // 1q42.2 // 80003 /// AK092353 // PCNXL2 // pecanex-like 2 (Drosophila) // 1q42.2 // 80003
3536523	0.00136421	0.601912	3536434	NM_015589 // SAMD4A // sterile alpha motif domain containing 4A // 14q22.2 // 23034 /// ENST00000357634 // SAMD4A // sterile alpha motif domain containing 4A // 14q22.2 // 23034 /// AF429970 // SAMD4A // sterile alpha motif domain containing 4A // 14q22.2 // 23034 /// ENST00000305831 // SAMD4A // sterile alpha motif domain containing 4A // 14q22.2 // 23034 /// ENST00000251091 // SAMD4A // sterile…
2678561	0.00136502	0.601912	2678526	BC132815 // C3orf67 // chromosome 3 open reading frame 67 // 3p14.2 // 200844 /// ENST00000383713 // C3orf67 // chromosome 3 open reading frame 67 // 3p14.2 // 200844 /// ENST00000295966 // C3orf67 // chromosome 3 open reading frame 67 // 3p14.2 // 200844 /// AK124111 // C3orf67 // chromosome 3 open reading frame 67 // 3p14.2 // 200844 /// AK124920 // C3orf67 // chromosome 3 open reading frame 67…
4028168	0.00136579	0.601912	4028161	NM_002183 // IL3RA // interleukin 3 receptor, alpha (low affinity) // Xp22.3 or Yp11.3 // 3563 /// ENST00000331035 // IL3RA // interleukin 3 receptor, alpha (low affinity) // Xp22.3 or Yp11.3 // 3563 /// BC035407 // IL3RA // interleukin 3 receptor, alpha (low affinity) // Xp22.3 or Yp11.3 // 3563 /// ENST00000381469 // IL3RA // interleukin 3 receptor, alpha (low affinity) // Xp22.3 or Yp11.3 // 3…
3375235	0.00136694	0.601912	3375192	NM_152718 // VWCE // von Willebrand factor C and EGF domains // 11q12.2 // 220001 /// ENST00000335613 // VWCE // von Willebrand factor C and EGF domains // 11q12.2 // 220001 /// BC077719 // VWCE // von Willebrand factor C and EGF domains // 11q12.2 // 220001 /// ENST00000301770 // VWCE // von Willebrand factor C and EGF domains // 11q12.2 // 220001
2743114	0.00138054	0.606089	2743085	NM_018078 // LARP2 // La ribonucleoprotein domain family, member 2 // 4q28.2 // 55132 /// NM_178043 // LARP2 // La ribonucleoprotein domain family, member 2 // 4q28.2 // 55132 /// NM_032239 // LARP2 // La ribonucleoprotein domain family, member 2 // 4q28.2 // 55132 /// ENST00000326639 // LARP2 // La ribonucleoprotein domain family, member 2 // 4q28.2 // 55132 /// ENST00000394288 // LARP2 // La ri…
3238724	0.00138115	0.606089	3238702	NM_173081 // ARMC3 // armadillo repeat containing 3 // 10p12.31 // 219681 /// ENST00000298032 // ARMC3 // armadillo repeat containing 3 // 10p12.31 // 219681 /// BC039312 // ARMC3 // armadillo repeat containing 3 // 10p12.31 // 219681 /// ENST00000376528 // ARMC3 // armadillo repeat containing 3 // 10p12.31 // 219681 /// ENST00000376523 // ARMC3 // armadillo repeat containing 3 // 10p12.31 // 219…
2659543	0.00138599	0.607178	2659521	NM_198565 // LRRC33 // leucine rich repeat containing 33 // 3q29 // 375387 /// ENST00000328557 // LRRC33 // leucine rich repeat containing 33 // 3q29 // 375387 /// AY358322 // LRRC33 // leucine rich repeat containing 33 // 3q29 // 375387
2968665	0.00139198	0.608764	2968652	NM_014454 // SESN1 // sestrin 1 // 6q21 // 27244 /// ENST00000302071 // SESN1 // sestrin 1 // 6q21 // 27244 /// AF033120 // SESN1 // sestrin 1 // 6q21 // 27244 /// ENST00000356644 // SESN1 // sestrin 1 // 6q21 // 27244 /// ENST00000368971 // SESN1 // sestrin 1 // 6q21 // 27244
3882209	0.00139439	0.608783	3882190	NM_025227 // BPIL1 // bactericidal/permeability-increasing protein-like 1 // 20q11.21 // 80341 /// ENST00000170150 // BPIL1 // bactericidal/permeability-increasing protein-like 1 // 20q11.21 // 80341 /// BC034415 // BPIL1 // bactericidal/permeability-increasing protein-like 1 // 20q11.21 // 80341
3333389	0.00140603	0.611591	3333358	NM_001040694 // INCENP // inner centromere protein antigens 135/155kDa // 11q12-q13 // 3619 /// NM_020238 // INCENP // inner centromere protein antigens 135/155kDa // 11q12-q13 // 3619 /// ENST00000278849 // INCENP // inner centromere protein antigens 135/155kDa // 11q12-q13 // 3619 /// AF282265 // INCENP // inner centromere protein antigens 135/155kDa // 11q12-q13 // 3619 /// ENST00000394818 // …
3770467	0.0014087	0.611591	3770457	NM_024417 // FDXR // ferredoxin reductase // 17q24-q25 // 2232 /// NM_004110 // FDXR // ferredoxin reductase // 17q24-q25 // 2232 /// ENST00000293195 // FDXR // ferredoxin reductase // 17q24-q25 // 2232 /// BC034763 // FDXR // ferredoxin reductase // 17q24-q25 // 2232
2404801	0.00140954	0.611591	2404766	NM_144569 // SPOCD1 // SPOC domain containing 1 // 1p35.2 // 90853 /// ENST00000360482 // SPOCD1 // SPOC domain containing 1 // 1p35.2 // 90853 /// ENST00000257100 // SPOCD1 // SPOC domain containing 1 // 1p35.2 // 90853 /// ENST00000294514 // SPOCD1 // SPOC domain containing 1 // 1p35.2 // 90853 /// AK131447 // SPOCD1 // SPOC domain containing 1 // 1p35.2 // 90853
3809007	0.00141122	0.611591	3808854	NM_001083962 // TCF4 // transcription factor 4 // 18q21.1 // 6925 /// NM_003199 // TCF4 // transcription factor 4 // 18q21.1 // 6925 /// ENST00000398339 // TCF4 // transcription factor 4 // 18q21.1 // 6925 /// ENST00000356073 // TCF4 // transcription factor 4 // 18q21.1 // 6925 /// ENST00000354452 // TCF4 // transcription factor 4 // 18q21.1 // 6925 /// BC031056 // TCF4 // transcription factor 4 …
3850333	0.00141489	0.611591	3850331	NM_007065 // CDC37 // cell division cycle 37 homolog (S. cerevisiae) // 19p13.2 // 11140 /// ENST00000222005 // CDC37 // cell division cycle 37 homolog (S. cerevisiae) // 19p13.2 // 11140 /// BC000083 // CDC37 // cell division cycle 37 homolog (S. cerevisiae) // 19p13.2 // 11140
2461134	0.00141711	0.611591	2461037	NM_014801 // PCNXL2 // pecanex-like 2 (Drosophila) // 1q42.2 // 80003 /// ENST00000258229 // PCNXL2 // pecanex-like 2 (Drosophila) // 1q42.2 // 80003 /// ENST00000344698 // PCNXL2 // pecanex-like 2 (Drosophila) // 1q42.2 // 80003 /// ENST00000324142 // PCNXL2 // pecanex-like 2 (Drosophila) // 1q42.2 // 80003 /// AK092353 // PCNXL2 // pecanex-like 2 (Drosophila) // 1q42.2 // 80003
3015606	0.00141788	0.611591	3015603	NM_006076 // HRBL // HIV-1 Rev binding protein-like // 7q22.1 // 3268 /// ENST00000300176 // HRBL // HIV-1 Rev binding protein-like // 7q22.1 // 3268 /// BC017329 // HRBL // HIV-1 Rev binding protein-like // 7q22.1 // 3268 /// ENST00000262935 // HRBL // HIV-1 Rev binding protein-like // 7q22.1 // 3268 /// ENST00000223076 // LOC442715 // similar to insulin receptor substrate like protein // --- //…
2768416	0.00141984	0.611591	2768396	NM_003215 // TEC // tec protein tyrosine kinase // 4p12 // 7006 /// ENST00000381501 // TEC // tec protein tyrosine kinase // 4p12 // 7006 /// ENST00000258070 // TEC // tec protein tyrosine kinase // 4p12 // 7006 /// D29767 // TEC // tec protein tyrosine kinase // 4p12 // 7006
3884897	0.00142444	0.612546	3884892	NM_030919 // FAM83D // family with sequence similarity 83, member D // 20q11.22-q12 // 81610 /// ENST00000217429 // FAM83D // family with sequence similarity 83, member D // 20q11.22-q12 // 81610 /// AK095660 // FAM83D // family with sequence similarity 83, member D // 20q11.22-q12 // 81610
3744274	0.00143106	0.614364	3744263	NM_004217 // AURKB // aurora kinase B // 17p13.1 // 9212 /// ENST00000316199 // AURKB // aurora kinase B // 17p13.1 // 9212 /// BC013300 // AURKB // aurora kinase B // 17p13.1 // 9212
3375204	0.00143893	0.615969	3375192	NM_152718 // VWCE // von Willebrand factor C and EGF domains // 11q12.2 // 220001 /// ENST00000335613 // VWCE // von Willebrand factor C and EGF domains // 11q12.2 // 220001 /// BC077719 // VWCE // von Willebrand factor C and EGF domains // 11q12.2 // 220001 /// ENST00000301770 // VWCE // von Willebrand factor C and EGF domains // 11q12.2 // 220001
2640941	0.00143959	0.615969	2640916	NM_172027 // ABTB1 // ankyrin repeat and BTB (POZ) domain containing 1 // 3q21 // 80325 /// NM_032548 // ABTB1 // ankyrin repeat and BTB (POZ) domain containing 1 // 3q21 // 80325 /// NM_172028 // ABTB1 // ankyrin repeat and BTB (POZ) domain containing 1 // 3q21 // 80325 /// ENST00000232744 // ABTB1 // ankyrin repeat and BTB (POZ) domain containing 1 // 3q21 // 80325 /// ENST00000393363 // ABTB1 …
3945013	0.00144473	0.61625	3945006	NM_005318 // H1F0 // H1 histone family, member 0 // 22q13.1 // 3005 /// ENST00000340857 // H1F0 // H1 histone family, member 0 // 22q13.1 // 3005 /// BC029046 // H1F0 // H1 histone family, member 0 // 22q13.1 // 3005
3604348	0.00144504	0.61625	3604287	NM_172217 // IL16 // interleukin 16 (lymphocyte chemoattractant factor) // 15q26.3 // 3603 /// NM_004513 // IL16 // interleukin 16 (lymphocyte chemoattractant factor) // 15q26.3 // 3603 /// ENST00000360547 // IL16 // interleukin 16 (lymphocyte chemoattractant factor) // 15q26.3 // 3603 /// ENST00000355368 // IL16 // interleukin 16 (lymphocyte chemoattractant factor) // 15q26.3 // 3603 /// ENST000…
3604326	0.0014478	0.616407	3604287	NM_172217 // IL16 // interleukin 16 (lymphocyte chemoattractant factor) // 15q26.3 // 3603 /// NM_004513 // IL16 // interleukin 16 (lymphocyte chemoattractant factor) // 15q26.3 // 3603 /// ENST00000360547 // IL16 // interleukin 16 (lymphocyte chemoattractant factor) // 15q26.3 // 3603 /// ENST00000355368 // IL16 // interleukin 16 (lymphocyte chemoattractant factor) // 15q26.3 // 3603 /// ENST000…
3015630	0.00146507	0.622729	3015603	NM_006076 // HRBL // HIV-1 Rev binding protein-like // 7q22.1 // 3268 /// ENST00000300176 // HRBL // HIV-1 Rev binding protein-like // 7q22.1 // 3268 /// BC017329 // HRBL // HIV-1 Rev binding protein-like // 7q22.1 // 3268 /// ENST00000262935 // HRBL // HIV-1 Rev binding protein-like // 7q22.1 // 3268 /// ENST00000223076 // LOC442715 // similar to insulin receptor substrate like protein // --- //…
2327412	0.00147652	0.626558	2327391	NM_031459 // SESN2 // sestrin 2 // 1p35.3 // 83667 /// ENST00000253063 // SESN2 // sestrin 2 // 1p35.3 // 83667 /// AY123223 // SESN2 // sestrin 2 // 1p35.3 // 83667
2830655	0.00148207	0.627879	2830638	NM_005733 // KIF20A // kinesin family member 20A // 5q31 // 10112 /// ENST00000394894 // KIF20A // kinesin family member 20A // 5q31 // 10112 /// ENST00000230902 // KIF20A // kinesin family member 20A // 5q31 // 10112 /// AK025790 // KIF20A // kinesin family member 20A // 5q31 // 10112
2714973	0.00148551	0.628298	2714955	NM_006342 // TACC3 // transforming, acidic coiled-coil containing protein 3 // 4p16.3 // 10460 /// ENST00000313288 // TACC3 // transforming, acidic coiled-coil containing protein 3 // 4p16.3 // 10460 /// AF093543 // TACC3 // transforming, acidic coiled-coil containing protein 3 // 4p16.3 // 10460 /// ENST00000343760 // TACC3 // transforming, acidic coiled-coil containing protein 3 // 4p16.3 // 10…
3016638	0.00149571	0.629361	3016636	NM_020979 // SH2B2 // SH2B adaptor protein 2 // 7q22 // 10603 /// ENST00000306803 // SH2B2 // SH2B adaptor protein 2 // 7q22 // 10603 /// AB000520 // SH2B2 // SH2B adaptor protein 2 // 7q22 // 10603
3135097	0.00149584	0.629361	3135046	NM_014682 // ST18 // suppression of tumorigenicity 18 (breast carcinoma) (zinc finger protein) // 8q11.23 // 9705 /// ENST00000276480 // ST18 // suppression of tumorigenicity 18 (breast carcinoma) (zinc finger protein) // 8q11.23 // 9705 /// AB011107 // ST18 // suppression of tumorigenicity 18 (breast carcinoma) (zinc finger protein) // 8q11.23 // 9705
3532469	0.00149762	0.629361	3532456	NM_002791 // PSMA6 // proteasome (prosome, macropain) subunit, alpha type, 6 // 14q13 // 5687 /// ENST00000261479 // PSMA6 // proteasome (prosome, macropain) subunit, alpha type, 6 // 14q13 // 5687 /// BC017882 // PSMA6 // proteasome (prosome, macropain) subunit, alpha type, 6 // 14q13 // 5687 /// ENST00000250377 // KIAA0391 // KIAA0391 // 14q13.2 // 9692 /// ENST00000321130 // KIAA0391 // KIAA03…
2348953	0.00149781	0.629361	2348896	NM_003672 // CDC14A // CDC14 cell division cycle 14 homolog A (S. cerevisiae) // 1p21 // 8556 /// NM_033312 // CDC14A // CDC14 cell division cycle 14 homolog A (S. cerevisiae) // 1p21 // 8556 /// NM_033313 // CDC14A // CDC14 cell division cycle 14 homolog A (S. cerevisiae) // 1p21 // 8556 /// ENST00000336454 // CDC14A // CDC14 cell division cycle 14 homolog A (S. cerevisiae) // 1p21 // 8556 /// E…
2519631	0.00150409	0.630968	2519577	NM_000090 // COL3A1 // collagen, type III, alpha 1 (Ehlers-Danlos syndrome type IV, autosomal dominant) // 2q31 // 1281 /// ENST00000304636 // COL3A1 // collagen, type III, alpha 1 (Ehlers-Danlos syndrome type IV, autosomal dominant) // 2q31 // 1281 /// BC028178 // COL3A1 // collagen, type III, alpha 1 (Ehlers-Danlos syndrome type IV, autosomal dominant) // 2q31 // 1281 /// ENST00000317840 // COL…
3910800	0.00151694	0.635323	3910785	NM_198433 // AURKA // aurora kinase A // 20q13.2-q13.3 // 6790 /// NM_003600 // AURKA // aurora kinase A // 20q13.2-q13.3 // 6790 /// NM_198434 // AURKA // aurora kinase A // 20q13.2-q13.3 // 6790 /// NM_198436 // AURKA // aurora kinase A // 20q13.2-q13.3 // 6790 /// NM_198435 // AURKA // aurora kinase A // 20q13.2-q13.3 // 6790 /// NM_198437 // AURKA // aurora kinase A // 20q13.2-q13.3 // 6790 /…
3456082	0.0015228	0.636729	3456081	NM_000966 // RARG // retinoic acid receptor, gamma // 12q13 // 5916 /// NM_001042728 // RARG // retinoic acid receptor, gamma // 12q13 // 5916 /// ENST00000394426 // RARG // retinoic acid receptor, gamma // 12q13 // 5916 /// ENST00000327550 // RARG // retinoic acid receptor, gamma // 12q13 // 5916 /// ENST00000338561 // RARG // retinoic acid receptor, gamma // 12q13 // 5916 /// AK290588 // RARG /…
3822739	0.00152525	0.636729	3822723	NM_002741 // PKN1 // protein kinase N1 // 19p13.1-p12 // 5585 /// NM_213560 // PKN1 // protein kinase N1 // 19p13.1-p12 // 5585 /// ENST00000242783 // PKN1 // protein kinase N1 // 19p13.1-p12 // 5585 /// ENST00000342216 // PKN1 // protein kinase N1 // 19p13.1-p12 // 5585 /// BC094766 // PKN1 // protein kinase N1 // 19p13.1-p12 // 5585
2739244	0.00152807	0.636873	2739242	NM_018983 // NOLA1 // nucleolar protein family A, member 1 (H/ACA small nucleolar RNPs) // 4q25 // 54433 /// NM_032993 // NOLA1 // nucleolar protein family A, member 1 (H/ACA small nucleolar RNPs) // 4q25 // 54433 /// ENST00000226796 // NOLA1 // nucleolar protein family A, member 1 (H/ACA small nucleolar RNPs) // 4q25 // 54433 /// BC003413 // NOLA1 // nucleolar protein family A, member 1 (H/ACA s…
3818644	0.00153597	0.639131	3818641	NM_144614 // MBD3L2 // methyl-CpG binding domain protein 3-like 2 // 19p13.2 // 125997 /// ENST00000381393 // MBD3L2 // methyl-CpG binding domain protein 3-like 2 // 19p13.2 // 125997 /// AF503919 // MBD3L2 // methyl-CpG binding domain protein 3-like 2 // 19p13.2 // 125997 /// ENST00000398069 // MBD3L2 // methyl-CpG binding domain protein 3-like 2 // 19p13.2 // 125997 /// ENST00000358469 // LOC72…
2931877	0.00154297	0.641004	2931763	NM_001122742 // ESR1 // estrogen receptor 1 // 6q25.1 // 2099 /// NM_001122740 // ESR1 // estrogen receptor 1 // 6q25.1 // 2099 /// NM_000125 // ESR1 // estrogen receptor 1 // 6q25.1 // 2099 /// NM_001122741 // ESR1 // estrogen receptor 1 // 6q25.1 // 2099 /// ENST00000206249 // ESR1 // estrogen receptor 1 // 6q25.1 // 2099 /// ENST00000347491 // ESR1 // estrogen receptor 1 // 6q25.1 // 2099 /// …
3482858	0.00155008	0.641814	3482845	NM_206827 // RASL11A // RAS-like, family 11, member A // --- // 387496 /// ENST00000241463 // RASL11A // RAS-like, family 11, member A // --- // 387496 /// AY439004 // RASL11A // RAS-like, family 11, member A // --- // 387496
3755867	0.00155476	0.641814	3755862	NM_012481 // IKZF3 // IKAROS family zinc finger 3 (Aiolos) // 17q21 // 22806 /// NM_183229 // IKZF3 // IKAROS family zinc finger 3 (Aiolos) // 17q21 // 22806 /// NM_183230 // IKZF3 // IKAROS family zinc finger 3 (Aiolos) // 17q21 // 22806 /// NM_183228 // IKZF3 // IKAROS family zinc finger 3 (Aiolos) // 17q21 // 22806 /// NM_183232 // IKZF3 // IKAROS family zinc finger 3 (Aiolos) // 17q21 // 2280…
3428269	0.00155578	0.641814	3428268	NM_174942 // GAS2L3 // growth arrest-specific 2 like 3 // 12q23.1 // 283431 /// ENST00000266754 // GAS2L3 // growth arrest-specific 2 like 3 // 12q23.1 // 283431 /// AK095594 // GAS2L3 // growth arrest-specific 2 like 3 // 12q23.1 // 283431
3949085	0.00155641	0.641814	3949055	NM_016426 // GTSE1 // G-2 and S-phase expressed 1 // 22q13.2-q13.3 // 51512 /// ENST00000361934 // GTSE1 // G-2 and S-phase expressed 1 // 22q13.2-q13.3 // 51512 /// BC075828 // GTSE1 // G-2 and S-phase expressed 1 // 22q13.2-q13.3 // 51512 /// ENST00000160874 // GTSE1 // G-2 and S-phase expressed 1 // 22q13.2-q13.3 // 51512
2947043	0.00155903	0.641814	2947040	NM_021066 // HIST1H2AJ // histone cluster 1, H2aj // 6p22-p21.3 // 8331 /// ENST00000333151 // HIST1H2AI // histone cluster 1, H2ai // 6p22-p21.3 // 8329 /// ENST00000333151 // HIST1H2AK // histone cluster 1, H2ak // 6p22-p21.3 // 8330 /// ENST00000333151 // HIST1H2AJ // histone cluster 1, H2aj // 6p22-p21.3 // 8331 /// ENST00000333151 // HIST1H2AL // histone cluster 1, H2al // 6p22-p21.3 // 8332…
3381304	0.0015631	0.641814	3381241	NM_139181 // CENTD2 // centaurin, delta 2 // 11q13.4 // 116985 /// NM_001040118 // CENTD2 // centaurin, delta 2 // 11q13.4 // 116985 /// NM_015242 // CENTD2 // centaurin, delta 2 // 11q13.4 // 116985 /// ENST00000393609 // CENTD2 // centaurin, delta 2 // 11q13.4 // 116985 /// ENST00000334211 // CENTD2 // centaurin, delta 2 // 11q13.4 // 116985 /// ENST00000393605 // CENTD2 // centaurin, delta 2 /…
3200613	0.00156387	0.641814	3200611	NR_003009 // SCARNA8 // small Cajal body-specific RNA 8 // 9p22.1 // 677776 /// AF533709 // FAM29A // family with sequence similarity 29, member A // 9p22.1 // 54801 /// AF537091 // FAM29A // family with sequence similarity 29, member A // 9p22.1 // 54801 /// ENST00000380502 // FAM29A // family with sequence similarity 29, member A // 9p22.1 // 54801 /// ENST00000380496 // FAM29A // family with s…
3542354	0.00156488	0.641814	3542275	NM_001034852 // SMOC1 // SPARC related modular calcium binding 1 // 14q24.2 // 64093 /// NM_022137 // SMOC1 // SPARC related modular calcium binding 1 // 14q24.2 // 64093 /// ENST00000381280 // SMOC1 // SPARC related modular calcium binding 1 // 14q24.2 // 64093 /// ENST00000361956 // SMOC1 // SPARC related modular calcium binding 1 // 14q24.2 // 64093 /// AK289988 // SMOC1 // SPARC related modul…
3448523	0.00157005	0.641819	3448481	NM_016551 // TM7SF3 // transmembrane 7 superfamily member 3 // 12q11-q12 // 51768 /// ENST00000343028 // TM7SF3 // transmembrane 7 superfamily member 3 // 12q11-q12 // 51768 /// AK023085 // TM7SF3 // transmembrane 7 superfamily member 3 // 12q11-q12 // 51768
3592270	0.00157053	0.641819	3592214	NM_017434 // DUOX1 // dual oxidase 1 // 15q15.3 // 53905 /// NM_175940 // DUOX1 // dual oxidase 1 // 15q15.3 // 53905 /// ENST00000321429 // DUOX1 // dual oxidase 1 // 15q15.3 // 53905 /// ENST00000389037 // DUOX1 // dual oxidase 1 // 15q15.3 // 53905 /// AF230495 // DUOX1 // dual oxidase 1 // 15q15.3 // 53905
2379153	0.00157428	0.641819	2379132	NM_001040619 // ATF3 // activating transcription factor 3 // 1q32.3 // 467 /// NM_004024 // ATF3 // activating transcription factor 3 // 1q32.3 // 467 /// NM_001674 // ATF3 // activating transcription factor 3 // 1q32.3 // 467 /// NM_001030287 // ATF3 // activating transcription factor 3 // 1q32.3 // 467 /// ENST00000391902 // ATF3 // activating transcription factor 3 // 1q32.3 // 467 /// ENST000…
3698447	0.00157488	0.641819	3698422	ENST00000358463 // C16orf47 // chromosome 16 open reading frame 47 // 16q22.3 // 388289 /// AK129695 // C16orf47 // chromosome 16 open reading frame 47 // 16q22.3 // 388289
3030623	0.0015784	0.642235	3030585	NM_001004302 // ZNF783 // zinc finger protein 783 // 7q36.1 // 155060 /// ENST00000378052 // ZNF783 // zinc finger protein 783 // 7q36.1 // 155060 /// AK098351 // ZNF783 // zinc finger protein 783 // 7q36.1 // 155060 /// L39924 // KPNB1 // karyopherin (importin) beta 1 // 17q21.32 // 3837 /// NR_015357 // LOC791120 // hypothetical LOC791120 // 7q36.1 // 791120 /// AK094035 // LOC791120 // hypothe…
2504613	0.00158427	0.643607	2504595	NM_000312 // PROC // protein C (inactivator of coagulation factors Va and VIIIa) // 2q13-q14 // 5624 /// ENST00000234071 // PROC // protein C (inactivator of coagulation factors Va and VIIIa) // 2q13-q14 // 5624 /// X02750 // PROC // protein C (inactivator of coagulation factors Va and VIIIa) // 2q13-q14 // 5624
3355109	0.00158782	0.644033	3355091	NM_001039661 // TIRAP // toll-interleukin 1 receptor (TIR) domain containing adaptor protein // 11q24.2 // 114609 /// NM_148910 // TIRAP // toll-interleukin 1 receptor (TIR) domain containing adaptor protein // 11q24.2 // 114609 /// ENST00000392680 // TIRAP // toll-interleukin 1 receptor (TIR) domain containing adaptor protein // 11q24.2 // 114609 /// ENST00000392679 // TIRAP // toll-interleukin …
3569498	0.00159153	0.644518	3569441	NM_015346 // ZFYVE26 // zinc finger, FYVE domain containing 26 // 14q24.1 // 23503 /// ENST00000347230 // ZFYVE26 // zinc finger, FYVE domain containing 26 // 14q24.1 // 23503 /// ENST00000394455 // ZFYVE26 // zinc finger, FYVE domain containing 26 // 14q24.1 // 23503 /// AK128496 // ZFYVE26 // zinc finger, FYVE domain containing 26 // 14q24.1 // 23503
2865749	0.00159783	0.645351	2865745	AF258587 // LOC645261 // PP565 // 5q14.3 // 645261
2441393	0.0015986	0.645351	2441386	NM_003617 // RGS5 // regulator of G-protein signaling 5 // 1q23.1 // 8490 /// ENST00000313961 // RGS5 // regulator of G-protein signaling 5 // 1q23.1 // 8490 /// BX537427 // RGS5 // regulator of G-protein signaling 5 // 1q23.1 // 8490 /// ENST00000367903 // RGS5 // regulator of G-protein signaling 5 // 1q23.1 // 8490
3771567	0.00161162	0.64817	3771543	NM_022066 // UBE2O // ubiquitin-conjugating enzyme E2O // 17q25.1 // 63893 /// ENST00000319380 // UBE2O // ubiquitin-conjugating enzyme E2O // 17q25.1 // 63893 /// BC007822 // UBE2O // ubiquitin-conjugating enzyme E2O // 17q25.1 // 63893
2671033	0.00161661	0.64817	2671032	NM_032806 // C3orf39 // chromosome 3 open reading frame 39 // 3p22.1 // 84892 /// ENST00000344697 // C3orf39 // chromosome 3 open reading frame 39 // 3p22.1 // 84892 /// BC060861 // C3orf39 // chromosome 3 open reading frame 39 // 3p22.1 // 84892
3770949	0.00161716	0.64817	3770944	NM_005324 // H3F3B // H3 histone, family 3B (H3.3B) // 17q25 // 3021 /// ENST00000254810 // H3F3A // H3 histone, family 3A // 1q41 // 3020 /// ENST00000254810 // H3F3B // H3 histone, family 3B (H3.3B) // 17q25 // 3021 /// BX537379 // H3F3B // H3 histone, family 3B (H3.3B) // 17q25 // 3021 /// NM_001013699 // LOC440093 // histone H3-like // 12p11.21 // 440093 /// ENST00000340398 // LOC440093 // hi…
3482424	0.00161761	0.64817	3482274	NM_016529 // ATP8A2 // ATPase, aminophospholipid transporter-like, class I, type 8A, member 2 // 13q12 // 51761 /// ENST00000381655 // ATP8A2 // ATPase, aminophospholipid transporter-like, class I, type 8A, member 2 // 13q12 // 51761 /// ENST00000281620 // ATP8A2 // ATPase, aminophospholipid transporter-like, class I, type 8A, member 2 // 13q12 // 51761 /// AF236871 // ATP8A2 // ATPase, aminophos…
3047704	0.00161911	0.64817	3047660	NM_000168 // GLI3 // GLI-Kruppel family member GLI3 (Greig cephalopolysyndactyly syndrome) // 7p13 // 2737 /// ENST00000395925 // GLI3 // GLI-Kruppel family member GLI3 (Greig cephalopolysyndactyly syndrome) // 7p13 // 2737 /// ENST00000395922 // GLI3 // GLI-Kruppel family member GLI3 (Greig cephalopolysyndactyly syndrome) // 7p13 // 2737 /// ENST00000265526 // GLI3 // GLI-Kruppel family member G…
3335137	0.00162071	0.64817	3335131	NM_031904 // FRMD8 // FERM domain containing 8 // 11q13 // 83786 /// ENST00000317568 // FRMD8 // FERM domain containing 8 // 11q13 // 83786 /// BC044658 // FRMD8 // FERM domain containing 8 // 11q13 // 83786 /// BC128150 // FKSG43 // FKSG43 gene // Xq11.1 // 83957 /// ENST00000355991 // FRMD8 // FERM domain containing 8 // 11q13 // 83786
3874475	0.00162568	0.649149	3874438	NM_021873 // CDC25B // cell division cycle 25 homolog B (S. pombe) // 20p13 // 994 /// NM_004358 // CDC25B // cell division cycle 25 homolog B (S. pombe) // 20p13 // 994 /// NM_021872 // CDC25B // cell division cycle 25 homolog B (S. pombe) // 20p13 // 994 /// ENST00000245960 // CDC25B // cell division cycle 25 homolog B (S. pombe) // 20p13 // 994 /// ENST00000344256 // CDC25B // cell division cy…
3995469	0.00163627	0.652366	3995445	NM_013364 // PNMA3 // paraneoplastic antigen MA3 // Xq28 // 29944 /// ENST00000370264 // PNMA3 // paraneoplastic antigen MA3 // Xq28 // 29944 /// AF083116 // PNMA3 // paraneoplastic antigen MA3 // Xq28 // 29944 /// ENST00000370265 // PNMA3 // paraneoplastic antigen MA3 // Xq28 // 29944
3820327	0.00165126	0.65732	3820310	NM_018381 // FLJ11286 // hypothetical protein FLJ11286 // 19p13.2 // 55337 /// ENST00000253110 // FLJ11286 // hypothetical protein FLJ11286 // 19p13.2 // 55337 /// BC010847 // FLJ11286 // hypothetical protein FLJ11286 // 19p13.2 // 55337 /// BC026180 // FLJ11286 // hypothetical protein FLJ11286 // 19p13.2 // 55337 /// BC035817 // FLJ11286 // hypothetical protein FLJ11286 // 19p13.2 // 55337 /// E…
3479361	0.00165922	0.659018	3479355	NM_005895 // GOLGA3 // golgi autoantigen, golgin subfamily a, 3 // 12q24.33 // 2802 /// ENST00000204726 // GOLGA3 // golgi autoantigen, golgin subfamily a, 3 // 12q24.33 // 2802 /// D63997 // GOLGA3 // golgi autoantigen, golgin subfamily a, 3 // 12q24.33 // 2802
3838070	0.00166065	0.659018	3838067	NM_138764 // BAX // BCL2-associated X protein // 19q13.3-q13.4 // 581 /// NM_138761 // BAX // BCL2-associated X protein // 19q13.3-q13.4 // 581 /// NM_138765 // BAX // BCL2-associated X protein // 19q13.3-q13.4 // 581 /// NM_004324 // BAX // BCL2-associated X protein // 19q13.3-q13.4 // 581 /// NM_138763 // BAX // BCL2-associated X protein // 19q13.3-q13.4 // 581 /// ENST00000345358 // BAX // BCL…
3226758	0.00167487	0.663491	3226737	NM_004059 // CCBL1 // cysteine conjugate-beta lyase, cytoplasmic // 9q34.11 // 883 /// NM_001122671 // CCBL1 // cysteine conjugate-beta lyase, cytoplasmic // 9q34.11 // 883 /// NM_001122672 // CCBL1 // cysteine conjugate-beta lyase, cytoplasmic // 9q34.11 // 883 /// ENST00000302586 // CCBL1 // cysteine conjugate-beta lyase, cytoplasmic // 9q34.11 // 883 /// ENST00000320665 // CCBL1 // cysteine co…
3222583	0.00167708	0.663491	3222534	NM_198186 // ASTN2 // astrotactin 2 // 9q33.1 // 23245 /// NM_198187 // ASTN2 // astrotactin 2 // 9q33.1 // 23245 /// NM_014010 // ASTN2 // astrotactin 2 // 9q33.1 // 23245 /// NM_198188 // ASTN2 // astrotactin 2 // 9q33.1 // 23245 /// ENST00000313400 // ASTN2 // astrotactin 2 // 9q33.1 // 23245 /// ENST00000361209 // ASTN2 // astrotactin 2 // 9q33.1 // 23245 /// ENST00000361477 // ASTN2 // astro…
3722471	0.00168411	0.664501	3722417	NM_031858 // NBR1 // neighbor of BRCA1 gene 1 // 17q21.31 // 4077 /// NM_005899 // NBR1 // neighbor of BRCA1 gene 1 // 17q21.31 // 4077 /// NM_031862 // NBR1 // neighbor of BRCA1 gene 1 // 17q21.31 // 4077 /// ENST00000341165 // NBR1 // neighbor of BRCA1 gene 1 // 17q21.31 // 4077 /// AY450308 // NBR1 // neighbor of BRCA1 gene 1 // 17q21.31 // 4077 /// ENST00000389312 // LOC100133166 // similar t…
3513527	0.00168641	0.664501	3513514	NM_005767 // P2RY5 // purinergic receptor P2Y, G-protein coupled, 5 // 13q14 // 10161 /// ENST00000378434 // P2RY5 // purinergic receptor P2Y, G-protein coupled, 5 // 13q14 // 10161 /// ENST00000345941 // P2RY5 // purinergic receptor P2Y, G-protein coupled, 5 // 13q14 // 10161 /// BC045651 // P2RY5 // purinergic receptor P2Y, G-protein coupled, 5 // 13q14 // 10161
3871707	0.00168738	0.664501	3871702	NM_176810 // NLRP13 // NLR family, pyrin domain containing 13 // 19q13.42 // 126204 /// ENST00000342929 // NLRP13 // NLR family, pyrin domain containing 13 // 19q13.42 // 126204 /// AY154468 // NLRP13 // NLR family, pyrin domain containing 13 // 19q13.42 // 126204
2454455	0.00169513	0.665767	2454444	NM_002497 // NEK2 // NIMA (never in mitosis gene a)-related kinase 2 // 1q32.2-q41 // 4751 /// ENST00000366999 // NEK2 // NIMA (never in mitosis gene a)-related kinase 2 // 1q32.2-q41 // 4751 /// BC043502 // NEK2 // NIMA (never in mitosis gene a)-related kinase 2 // 1q32.2-q41 // 4751 /// ENST00000366998 // NEK2 // NIMA (never in mitosis gene a)-related kinase 2 // 1q32.2-q41 // 4751
3695514	0.00169578	0.665767	3695512	NM_012163 // LRRC29 // leucine rich repeat containing 29 // 16q22.1 // 26231 /// NM_001004055 // LRRC29 // leucine rich repeat containing 29 // 16q22.1 // 26231 /// ENST00000393992 // LRRC29 // leucine rich repeat containing 29 // 16q22.1 // 26231 /// ENST00000341546 // LRRC29 // leucine rich repeat containing 29 // 16q22.1 // 26231 /// AK096101 // LRRC29 // leucine rich repeat containing 29 // 1…
3493408	0.00170013	0.665796	3493391	NM_024808 // C13orf34 // chromosome 13 open reading frame 34 // 13q22.1 // 79866 /// ENST00000377815 // C13orf34 // chromosome 13 open reading frame 34 // 13q22.1 // 79866 /// ENST00000390667 // C13orf34 // chromosome 13 open reading frame 34 // 13q22.1 // 79866 /// BX648605 // C13orf34 // chromosome 13 open reading frame 34 // 13q22.1 // 79866
2386841	0.00170103	0.665796	2386828	NM_080738 // EDARADD // EDAR-associated death domain // 1q43 // 128178 /// NM_145861 // EDARADD // EDAR-associated death domain // 1q43 // 128178 /// ENST00000334232 // EDARADD // EDAR-associated death domain // 1q43 // 128178 /// ENST00000366587 // EDARADD // EDAR-associated death domain // 1q43 // 128178 /// AY028914 // EDARADD // EDAR-associated death domain // 1q43 // 128178 /// BC046928 // E…
2748569	0.00170374	0.665845	2748542	NM_005141 // FGB // fibrinogen beta chain // 4q28 // 2244 /// ENST00000302068 // FGB // fibrinogen beta chain // 4q28 // 2244 /// BC107766 // FGB // fibrinogen beta chain // 4q28 // 2244
3773176	0.00171447	0.669019	3773174	NM_003655 // CBX4 // chromobox homolog 4 (Pc class homolog, Drosophila) // 17q25.3 // 8535 /// ENST00000269397 // CBX4 // chromobox homolog 4 (Pc class homolog, Drosophila) // 17q25.3 // 8535 /// EU439707 // CBX4 // chromobox homolog 4 (Pc class homolog, Drosophila) // 17q25.3 // 8535 /// ENST00000343048 // CBX4 // chromobox homolog 4 (Pc class homolog, Drosophila) // 17q25.3 // 8535
3760909	0.00171753	0.6692	3760894	NM_145798 // OSBPL7 // oxysterol binding protein-like 7 // 17q21 // 114881 /// ENST00000007414 // OSBPL7 // oxysterol binding protein-like 7 // 17q21 // 114881 /// BC065482 // OSBPL7 // oxysterol binding protein-like 7 // 17q21 // 114881
2839599	0.00172126	0.66964	2839543	NM_015238 // WWC1 // WW and C2 domain containing 1 // 5q35.1 // 23286 /// ENST00000265293 // WWC1 // WW and C2 domain containing 1 // 5q35.1 // 23286 /// AF506799 // WWC1 // WW and C2 domain containing 1 // 5q35.1 // 23286 /// ENST00000393895 // WWC1 // WW and C2 domain containing 1 // 5q35.1 // 23286
3943233	0.0017265	0.670067	3943229	NM_001080499 // LOC402057 // similar to 40S ribosomal protein S17 // 22q12.3 // 402057
2963037	0.00173119	0.670067	2962998	NM_014895 // KIAA1009 // KIAA1009 // 6q14.3 // 22832 /// ENST00000369671 // KIAA1009 // KIAA1009 // 6q14.3 // 22832 /// BC063632 // KIAA1009 // KIAA1009 // 6q14.3 // 22832 /// ENST00000257766 // KIAA1009 // KIAA1009 // 6q14.3 // 22832
3696038	0.0017336	0.670067	3696035	NM_000229 // LCAT // lecithin-cholesterol acyltransferase // 16q22.1 // 3931 /// ENST00000264005 // LCAT // lecithin-cholesterol acyltransferase // 16q22.1 // 3931 /// M12625 // LCAT // lecithin-cholesterol acyltransferase // 16q22.1 // 3931
3787083	0.00173382	0.670067	3787076	NM_152470 // RNF165 // ring finger protein 165 // 18q21.1 // 494470 /// ENST00000269439 // RNF165 // ring finger protein 165 // 18q21.1 // 494470 /// AK091537 // C18orf23 // chromosome 18 open reading frame 23 // 18q21.1 // 147341 /// AK055997 // RNF165 // ring finger protein 165 // 18q21.1 // 494470
4029137	0.00173539	0.670067	4029079	NM_033284 // TBL1Y // transducin (beta)-like 1Y-linked // Yp11.2 // 90665 /// NM_134258 // TBL1Y // transducin (beta)-like 1Y-linked // Yp11.2 // 90665 /// NM_134259 // TBL1Y // transducin (beta)-like 1Y-linked // Yp11.2 // 90665 /// ENST00000383032 // TBL1Y // transducin (beta)-like 1Y-linked // Yp11.2 // 90665 /// ENST00000346432 // TBL1Y // transducin (beta)-like 1Y-linked // Yp11.2 // 90665 /…
2797060	0.00174357	0.672216	2796995	NM_021069 // SORBS2 // sorbin and SH3 domain containing 2 // 4q35.1 // 8470 /// NM_003603 // SORBS2 // sorbin and SH3 domain containing 2 // 4q35.1 // 8470 /// ENST00000284776 // SORBS2 // sorbin and SH3 domain containing 2 // 4q35.1 // 8470 /// ENST00000355634 // SORBS2 // sorbin and SH3 domain containing 2 // 4q35.1 // 8470 /// ENST00000393528 // SORBS2 // sorbin and SH3 domain containing 2 // …
3262016	0.00174657	0.672364	3261971	NM_017649 // CNNM2 // cyclin M2 // 10q24.32 // 54805 /// NM_199076 // CNNM2 // cyclin M2 // 10q24.32 // 54805 /// NM_199077 // CNNM2 // cyclin M2 // 10q24.32 // 54805 /// ENST00000369878 // CNNM2 // cyclin M2 // 10q24.32 // 54805 /// ENST00000345419 // CNNM2 // cyclin M2 // 10q24.32 // 54805 /// ENST00000369875 // CNNM2 // cyclin M2 // 10q24.32 // 54805 /// AF216962 // CNNM2 // cyclin M2 // 10q24…
2641580	0.00174991	0.672644	2641577	NM_001006109 // C3orf37 // chromosome 3 open reading frame 37 // 3q21.3 // 56941 /// NM_020187 // C3orf37 // chromosome 3 open reading frame 37 // 3q21.3 // 56941 /// ENST00000389735 // C3orf37 // chromosome 3 open reading frame 37 // 3q21.3 // 56941 /// ENST00000383463 // C3orf37 // chromosome 3 open reading frame 37 // 3q21.3 // 56941 /// BC050686 // C3orf37 // chromosome 3 open reading frame 3…
2396862	0.00176996	0.679295	2396858	NM_002521 // NPPB // natriuretic peptide precursor B // 1p36.2 // 4879 /// ENST00000376468 // NPPB // natriuretic peptide precursor B // 1p36.2 // 4879 /// BC025785 // NPPB // natriuretic peptide precursor B // 1p36.2 // 4879 /// ENST00000376461 // NPPB // natriuretic peptide precursor B // 1p36.2 // 4879
3874452	0.0017725	0.679295	3874438	NM_021873 // CDC25B // cell division cycle 25 homolog B (S. pombe) // 20p13 // 994 /// NM_004358 // CDC25B // cell division cycle 25 homolog B (S. pombe) // 20p13 // 994 /// NM_021872 // CDC25B // cell division cycle 25 homolog B (S. pombe) // 20p13 // 994 /// ENST00000245960 // CDC25B // cell division cycle 25 homolog B (S. pombe) // 20p13 // 994 /// ENST00000344256 // CDC25B // cell division cy…
3293881	0.00178171	0.681811	3293840	NM_014767 // SPOCK2 // sparc/osteonectin, cwcv and kazal-like domains proteoglycan (testican) 2 // 10pter-q25.3 // 9806 /// ENST00000317376 // SPOCK2 // sparc/osteonectin, cwcv and kazal-like domains proteoglycan (testican) 2 // 10pter-q25.3 // 9806 /// BC023558 // SPOCK2 // sparc/osteonectin, cwcv and kazal-like domains proteoglycan (testican) 2 // 10pter-q25.3 // 9806
2570635	0.00179896	0.685257	2570616	NM_004336 // BUB1 // BUB1 budding uninhibited by benzimidazoles 1 homolog (yeast) // 2q14 // 699 /// ENST00000302759 // BUB1 // BUB1 budding uninhibited by benzimidazoles 1 homolog (yeast) // 2q14 // 699 /// AF053305 // BUB1 // BUB1 budding uninhibited by benzimidazoles 1 homolog (yeast) // 2q14 // 699
2716042	0.00180125	0.685257	2716025	NM_198229 // RGS12 // regulator of G-protein signaling 12 // 4p16.3 // 6002 /// NM_002926 // RGS12 // regulator of G-protein signaling 12 // 4p16.3 // 6002 /// NM_198227 // RGS12 // regulator of G-protein signaling 12 // 4p16.3 // 6002 /// ENST00000344733 // RGS12 // regulator of G-protein signaling 12 // 4p16.3 // 6002 /// ENST00000336727 // RGS12 // regulator of G-protein signaling 12 // 4p16.3…
3007966	0.00180272	0.685257	3007960	NM_001305 // CLDN4 // claudin 4 // 7q11.23 // 1364 /// ENST00000340958 // CLDN4 // claudin 4 // 7q11.23 // 1364 /// AK126462 // CLDN4 // claudin 4 // 7q11.23 // 1364
3451974	0.00180373	0.685257	3451960	ENST00000312377 // RACGAP1 // Rac GTPase activating protein 1 // 12q13.13 // 29127 /// BC125190 // RACGAP1P // Rac GTPase activating protein 1 pseudogene // 12q12 // 83956 /// CR533565 // RACGAP1 // Rac GTPase activating protein 1 // 12q13.13 // 29127
3696076	0.00180404	0.685257	3696057	NM_005072 // SLC12A4 // solute carrier family 12 (potassium/chloride transporters), member 4 // 16q22.1 // 6560 /// ENST00000316341 // SLC12A4 // solute carrier family 12 (potassium/chloride transporters), member 4 // 16q22.1 // 6560 /// AF054505 // SLC12A4 // solute carrier family 12 (potassium/chloride transporters), member 4 // 16q22.1 // 6560 /// ENST00000338335 // SLC12A4 // solute carrier f…
2830018	0.0018105	0.686403	2830010	NM_001001419 // SMAD5 // SMAD family member 5 // 5q31 // 4090 /// NM_005903 // SMAD5 // SMAD family member 5 // 5q31 // 4090 /// NM_001001420 // SMAD5 // SMAD family member 5 // 5q31 // 4090 /// ENST00000231589 // SMAD5 // SMAD family member 5 // 5q31 // 4090 /// ENST00000398807 // SMAD5 // SMAD family member 5 // 5q31 // 4090 /// BC009682 // SMAD5 // SMAD family member 5 // 5q31 // 4090
3743348	0.00181286	0.686403	3743340	NM_080912 // ASGR2 // asialoglycoprotein receptor 2 // 17p // 433 /// NM_001181 // ASGR2 // asialoglycoprotein receptor 2 // 17p // 433 /// NM_080913 // ASGR2 // asialoglycoprotein receptor 2 // 17p // 433 /// NM_080914 // ASGR2 // asialoglycoprotein receptor 2 // 17p // 433 /// ENST00000380952 // ASGR2 // asialoglycoprotein receptor 2 // 17p // 433 /// ENST00000254850 // ASGR2 // asialoglycoprot…
3353351	0.00181529	0.686403	3353335	NM_032873 // UBASH3B // ubiquitin associated and SH3 domain containing, B // 11q24.1 // 84959 /// ENST00000284273 // UBASH3B // ubiquitin associated and SH3 domain containing, B // 11q24.1 // 84959 /// BC007541 // UBASH3B // ubiquitin associated and SH3 domain containing, B // 11q24.1 // 84959
3090707	0.00181774	0.686403	3090697	NM_152562 // CDCA2 // cell division cycle associated 2 // 8p21.2 // 157313 /// ENST00000330560 // CDCA2 // cell division cycle associated 2 // 8p21.2 // 157313 /// AK292505 // CDCA2 // cell division cycle associated 2 // 8p21.2 // 157313 /// ENST00000380665 // CDCA2 // cell division cycle associated 2 // 8p21.2 // 157313
2610132	0.00183297	0.689726	2610094	NM_153461 // IL17RC // interleukin 17 receptor C // 3p25.3|3p25.3-p24.1 // 84818 /// NM_153460 // IL17RC // interleukin 17 receptor C // 3p25.3|3p25.3-p24.1 // 84818 /// NM_032732 // IL17RC // interleukin 17 receptor C // 3p25.3|3p25.3-p24.1 // 84818 /// ENST00000295981 // IL17RC // interleukin 17 receptor C // 3p25.3|3p25.3-p24.1 // 84818 /// ENST00000383812 // IL17RC // interleukin 17 receptor …
3175503	0.00183358	0.689726	3175494	NM_001097634 // GCNT1 // glucosaminyl (N-acetyl) transferase 1, core 2 (beta-1,6-N-acetylglucosaminyltransferase) // 9q13 // 2650 /// NM_001490 // GCNT1 // glucosaminyl (N-acetyl) transferase 1, core 2 (beta-1,6-N-acetylglucosaminyltransferase) // 9q13 // 2650 /// NM_001097633 // GCNT1 // glucosaminyl (N-acetyl) transferase 1, core 2 (beta-1,6-N-acetylglucosaminyltransferase) // 9q13 // 2650 /// …
3269688	0.00183873	0.689726	3269662	NM_016567 // BCCIP // BRCA2 and CDKN1A interacting protein // 10q26.1 // 56647 /// NM_078469 // BCCIP // BRCA2 and CDKN1A interacting protein // 10q26.1 // 56647 /// NM_078468 // BCCIP // BRCA2 and CDKN1A interacting protein // 10q26.1 // 56647 /// ENST00000368759 // BCCIP // BRCA2 and CDKN1A interacting protein // 10q26.1 // 56647 /// ENST00000299130 // BCCIP // BRCA2 and CDKN1A interacting prot…
3675718	0.00183925	0.689726	3675712	NM_024164 // TPSB2 // tryptase beta 2 // 16p13.3 // 64499 /// NM_003294 // TPSAB1 // tryptase alpha/beta 1 // 16p13.3 // 7177 /// ENST00000357113 // TPSB2 // tryptase beta 2 // 16p13.3 // 64499 /// ENST00000339687 // TPSB2 // tryptase beta 2 // 16p13.3 // 64499 /// ENST00000382804 // TPSB2 // tryptase beta 2 // 16p13.3 // 64499 /// ENST00000382804 // TPSAB1 // tryptase alpha/beta 1 // 16p13.3 // …
3673738	0.00184162	0.689726	3673723	NM_016209 // TRAPPC2L // trafficking protein particle complex 2-like // 16q24.3 // 51693 /// ENST00000301021 // TRAPPC2L // trafficking protein particle complex 2-like // 16q24.3 // 51693 /// BC011369 // TRAPPC2L // trafficking protein particle complex 2-like // 16q24.3 // 51693
3576573	0.00184263	0.689726	3576545	NM_032560 // SMEK1 // SMEK homolog 1, suppressor of mek1 (Dictyostelium) // 14q32.12 // 55671 /// ENST00000309593 // SMEK1 // SMEK homolog 1, suppressor of mek1 (Dictyostelium) // 14q32.12 // 55671 /// ENST00000337238 // SMEK1 // SMEK homolog 1, suppressor of mek1 (Dictyostelium) // 14q32.12 // 55671 /// BC038932 // SMEK1 // SMEK homolog 1, suppressor of mek1 (Dictyostelium) // 14q32.12 // 55671
3845379	0.0018485	0.690919	3845365	NM_003200 // TCF3 // transcription factor 3 (E2A immunoglobulin enhancer binding factors E12/E47) // 19p13.3 // 6929 /// ENST00000262965 // TCF3 // transcription factor 3 (E2A immunoglobulin enhancer binding factors E12/E47) // 19p13.3 // 6929 /// M31523 // TCF3 // transcription factor 3 (E2A immunoglobulin enhancer binding factors E12/E47) // 19p13.3 // 6929 /// ENST00000344749 // TCF3 // transc…
3742676	0.00185499	0.69142	3742652	NM_002532 // NUP88 // nucleoporin 88kDa // 17p13.2 // 4927 /// ENST00000225696 // NUP88 // nucleoporin 88kDa // 17p13.2 // 4927 /// BC000335 // NUP88 // nucleoporin 88kDa // 17p13.2 // 4927
3732629	0.00185522	0.69142	3732623	NM_002266 // KPNA2 // karyopherin alpha 2 (RAG cohort 1, importin alpha 1) // 17q24.2 // 3838 /// U28386 // KPNA2 // karyopherin alpha 2 (RAG cohort 1, importin alpha 1) // 17q24.2 // 3838 /// ENST00000330459 // KPNA2 // karyopherin alpha 2 (RAG cohort 1, importin alpha 1) // 17q24.2 // 3838 /// ENST00000330459 // LOC728860 // karyopherin alpha-2 subunit like // --- // 728860 /// ENST00000400873 …
2946370	0.00186204	0.692957	2946369	NM_003534 // HIST1H3G // histone cluster 1, H3g // 6p21.3 // 8355 /// ENST00000321285 // HIST1H2BN // histone cluster 1, H2bn // 6p22-p21.3 // 8341 /// ENST00000321285 // HIST1H3A // histone cluster 1, H3a // 6p21.3 // 8350 /// ENST00000321285 // HIST1H3D // histone cluster 1, H3d // 6p21.3 // 8351 /// ENST00000321285 // HIST1H3C // histone cluster 1, H3c // 6p21.3 // 8352 /// ENST00000321285 // …
3257038	0.00186874	0.694447	3257031	NM_020799 // STAMBPL1 // STAM binding protein-like 1 // 10q23.31 // 57559 /// ENST00000371926 // STAMBPL1 // STAM binding protein-like 1 // 10q23.31 // 57559 /// ENST00000371924 // STAMBPL1 // STAM binding protein-like 1 // 10q23.31 // 57559 /// ENST00000371927 // STAMBPL1 // STAM binding protein-like 1 // 10q23.31 // 57559 /// BX649096 // STAMBPL1 // STAM binding protein-like 1 // 10q23.31 // 57…
3693246	0.00188147	0.698165	3693240	NM_033212 // CCDC102A // coiled-coil domain containing 102A // 16q13 // 92922 /// ENST00000258214 // CCDC102A // coiled-coil domain containing 102A // 16q13 // 92922 /// BC009941 // CCDC102A // coiled-coil domain containing 102A // 16q13 // 92922
2876052	0.00189108	0.700033	2876046	NM_002715 // PPP2CA // protein phosphatase 2 (formerly 2A), catalytic subunit, alpha isoform // 5q31.1 // 5515 /// ENST00000231504 // PPP2CA // protein phosphatase 2 (formerly 2A), catalytic subunit, alpha isoform // 5q31.1 // 5515 /// BC002657 // PPP2CA // protein phosphatase 2 (formerly 2A), catalytic subunit, alpha isoform // 5q31.1 // 5515
3861076	0.00189625	0.700033	3861064	NM_152360 // ZNF573 // zinc finger protein 573 // 19q13.12 // 126231 /// ENST00000339503 // ZNF573 // zinc finger protein 573 // 19q13.12 // 126231 /// ENST00000357309 // ZNF573 // zinc finger protein 573 // 19q13.12 // 126231 /// ENST00000392138 // ZNF573 // zinc finger protein 573 // 19q13.12 // 126231 /// AK074539 // ZNF573 // zinc finger protein 573 // 19q13.12 // 126231
2825578	0.00189722	0.700033	2825514	NM_005509 // DMXL1 // Dmx-like 1 // 5q22 // 1657 /// ENST00000311085 // DMXL1 // Dmx-like 1 // 5q22 // 1657 /// BX649064 // DMXL1 // Dmx-like 1 // 5q22 // 1657
3021845	0.00189739	0.700033	3021830	NM_003117 // SPAM1 // sperm adhesion molecule 1 (PH-20 hyaluronidase, zona pellucida binding) // 7q31.3 // 6677 /// NM_153189 // SPAM1 // sperm adhesion molecule 1 (PH-20 hyaluronidase, zona pellucida binding) // 7q31.3 // 6677 /// ENST00000340011 // SPAM1 // sperm adhesion molecule 1 (PH-20 hyaluronidase, zona pellucida binding) // 7q31.3 // 6677 /// ENST00000223028 // SPAM1 // sperm adhesion mo…
3016650	0.00190134	0.700484	3016636	NM_020979 // SH2B2 // SH2B adaptor protein 2 // 7q22 // 10603 /// ENST00000306803 // SH2B2 // SH2B adaptor protein 2 // 7q22 // 10603 /// AB000520 // SH2B2 // SH2B adaptor protein 2 // 7q22 // 10603
3615807	0.0019127	0.703075	3615791	NM_139320 // CHRFAM7A // CHRNA7 (cholinergic receptor, nicotinic, alpha 7, exons 5-10) and FAM7A (family with sequence similarity 7A, exons A-E) fusion // 15q13.1 // 89832 /// NM_148911 // CHRFAM7A // CHRNA7 (cholinergic receptor, nicotinic, alpha 7, exons 5-10) and FAM7A (family with sequence similarity 7A, exons A-E) fusion // 15q13.1 // 89832 /// ENST00000299847 // CHRNA7 // cholinergic recept…
3860193	0.00191713	0.703075	3860189	NM_001039876 // C19orf46 // chromosome 19 open reading frame 46 // 19q13.12 // 163183 /// ENST00000324444 // C19orf46 // chromosome 19 open reading frame 46 // 19q13.12 // 163183 /// ENST00000392184 // C19orf46 // chromosome 19 open reading frame 46 // 19q13.12 // 163183 /// ENST00000392184 // ALKBH6 // alkB, alkylation repair homolog 6 (E. coli) // 19q13.12 // 84964 /// ENST00000340477 // C19orf…
2632044	0.00191762	0.703075	2632036	NM_018293 // ZNF654 // zinc finger protein 654 // 3p11.2 // 55279 /// ENST00000309495 // ZNF654 // zinc finger protein 654 // 3p11.2 // 55279
3417244	0.0019193	0.703075	3417240	NM_001029 // RPS26 // ribosomal protein S26 // 12q13 // 6231 /// NR_002225 // RPS26L // 40S ribosomal protein S26-like // 13q32.3 // 400156 /// BC002604 // RPS26 // ribosomal protein S26 // 12q13 // 6231 /// NM_001093731 // LOC728937 // similar to 40S ribosomal protein S26 // 4q26 // 728937 /// NM_001093732 // hCG_2033311 // hCG2033311 // 1p32.2 // 644928 /// ENST00000376247 // RPS26 // ribosomal…
2559998	0.00192741	0.704535	2559967	NM_004082 // DCTN1 // dynactin 1 (p150, glued homolog, Drosophila) // 2p13 // 1639 /// NM_023019 // DCTN1 // dynactin 1 (p150, glued homolog, Drosophila) // 2p13 // 1639 /// ENST00000361874 // DCTN1 // dynactin 1 (p150, glued homolog, Drosophila) // 2p13 // 1639 /// ENST00000359484 // SLC4A5 // solute carrier family 4, sodium bicarbonate cotransporter, member 5 // 2p13 // 57835 /// ENST0000035868…
3416709	0.00193025	0.704535	3416702	NM_058173 // MUCL1 // mucin-like 1 // 12q // 118430 /// ENST00000308796 // MUCL1 // mucin-like 1 // 12q // 118430 /// AY359062 // MUCL1 // mucin-like 1 // 12q // 118430
3713902	0.00193419	0.704535	3713896	NM_007148 // ZNF179 // zinc finger protein 179 // 17p11.2 // 7732 /// ENST00000299604 // ZNF179 // zinc finger protein 179 // 17p11.2 // 7732 /// BC053989 // ZNF179 // zinc finger protein 179 // 17p11.2 // 7732
3838275	0.00193425	0.704535	3838254	NM_003660 // PPFIA3 // protein tyrosine phosphatase, receptor type, f polypeptide (PTPRF), interacting protein (liprin), alpha 3 // 19q13.33 // 8541 /// ENST00000334186 // PPFIA3 // protein tyrosine phosphatase, receptor type, f polypeptide (PTPRF), interacting protein (liprin), alpha 3 // 19q13.33 // 8541 /// AK289757 // PPFIA3 // protein tyrosine phosphatase, receptor type, f polypeptide (PTPRF…
2943288	0.00194539	0.70759	2943236	NM_183040 // DTNBP1 // dystrobrevin binding protein 1 // 6p22.3 // 84062 /// NM_183041 // DTNBP1 // dystrobrevin binding protein 1 // 6p22.3 // 84062 /// NM_032122 // DTNBP1 // dystrobrevin binding protein 1 // 6p22.3 // 84062 /// ENST00000344537 // DTNBP1 // dystrobrevin binding protein 1 // 6p22.3 // 84062 /// ENST00000397302 // DTNBP1 // dystrobrevin binding protein 1 // 6p22.3 // 84062 /// AK…
3451728	0.0019601	0.71126	3451708	NM_002822 // TWF1 // twinfilin, actin-binding protein, homolog 1 (Drosophila) // 12q12 // 5756 /// ENST00000325127 // TWF1 // twinfilin, actin-binding protein, homolog 1 (Drosophila) // 12q12 // 5756 /// ENST00000334878 // TWF1 // twinfilin, actin-binding protein, homolog 1 (Drosophila) // 12q12 // 5756 /// ENST00000395510 // TWF1 // twinfilin, actin-binding protein, homolog 1 (Drosophila) // 12q…
3587489	0.00196115	0.71126	3587457	NM_014783 // ARHGAP11A // Rho GTPase activating protein 11A // 15q13.2 // 9824 /// NM_199357 // ARHGAP11A // Rho GTPase activating protein 11A // 15q13.2 // 9824 /// NM_001039841 // ARHGAP11B // Rho GTPase activating protein 11B // 15q13.2 // 89839 /// ENST00000361627 // ARHGAP11A // Rho GTPase activating protein 11A // 15q13.2 // 9824 /// BC039563 // ARHGAP11A // Rho GTPase activating protein 11…
3985207	0.00196378	0.71126	3985169	NR_002216 // NXF4 // nuclear RNA export factor 4 pseudogene // Xq22 // 55999 /// ENST00000360035 // NXF4 // nuclear RNA export factor 4 pseudogene // Xq22 // 55999
3554340	0.00196827	0.711885	3554315	NM_022489 // INF2 // inverted formin, FH2 and WH2 domain containing // 14q32.33 // 64423 /// NM_001031714 // INF2 // inverted formin, FH2 and WH2 domain containing // 14q32.33 // 64423 /// DQ395339 // INF2 // inverted formin, FH2 and WH2 domain containing // 14q32.33 // 64423
2694403	0.0019779	0.714363	2694397	NM_002950 // RPN1 // ribophorin I // 3q21.3 // 6184 /// ENST00000296255 // RPN1 // ribophorin I // 3q21.3 // 6184 /// BC010839 // RPN1 // ribophorin I // 3q21.3 // 6184
3204703	0.00198145	0.714641	3204692	NM_032818 // C9orf100 // chromosome 9 open reading frame 100 // 9p13.3 // 84904 /// ENST00000378387 // C9orf100 // chromosome 9 open reading frame 100 // 9p13.3 // 84904 /// ENST00000343259 // C9orf100 // chromosome 9 open reading frame 100 // 9p13.3 // 84904 /// ENST00000378395 // C9orf100 // chromosome 9 open reading frame 100 // 9p13.3 // 84904 /// ENST00000378382 // C9orf100 // chromosome 9 o…
2950416	0.00198971	0.716615	2950384	NM_080680 // COL11A2 // collagen, type XI, alpha 2 // 6p21.3 // 1302 /// NM_080681 // COL11A2 // collagen, type XI, alpha 2 // 6p21.3 // 1302 /// NM_080679 // COL11A2 // collagen, type XI, alpha 2 // 6p21.3 // 1302 /// ENST00000341947 // COL11A2 // collagen, type XI, alpha 2 // 6p21.3 // 1302 /// ENST00000374708 // COL11A2 // collagen, type XI, alpha 2 // 6p21.3 // 1302 /// ENST00000361917 // COL…
3770465	0.00200017	0.71839	3770457	NM_024417 // FDXR // ferredoxin reductase // 17q24-q25 // 2232 /// NM_004110 // FDXR // ferredoxin reductase // 17q24-q25 // 2232 /// ENST00000293195 // FDXR // ferredoxin reductase // 17q24-q25 // 2232 /// BC034763 // FDXR // ferredoxin reductase // 17q24-q25 // 2232
2672539	0.00200127	0.71839	2672532	NM_014159 // SETD2 // SET domain containing 2 // 3p21.31 // 29072 /// ENST00000330022 // SETD2 // SET domain containing 2 // 3p21.31 // 29072 /// BX649110 // SETD2 // SET domain containing 2 // 3p21.31 // 29072
2336322	0.00200302	0.71839	2336302	NM_004799 // ZFYVE9 // zinc finger, FYVE domain containing 9 // 1p32.3 // 9372 /// NM_007324 // ZFYVE9 // zinc finger, FYVE domain containing 9 // 1p32.3 // 9372 /// NM_007323 // ZFYVE9 // zinc finger, FYVE domain containing 9 // 1p32.3 // 9372 /// ENST00000287727 // ZFYVE9 // zinc finger, FYVE domain containing 9 // 1p32.3 // 9372 /// ENST00000371591 // ZFYVE9 // zinc finger, FYVE domain contain…
3164336	0.00200766	0.719051	3164312	NM_001010887 // ASAH3L // N-acylsphingosine amidohydrolase 3-like // 9p22.1 // 340485 /// ENST00000340967 // ASAH3L // N-acylsphingosine amidohydrolase 3-like // 9p22.1 // 340485 /// BC092487 // ASAH3L // N-acylsphingosine amidohydrolase 3-like // 9p22.1 // 340485 /// ENST00000380376 // ASAH3L // N-acylsphingosine amidohydrolase 3-like // 9p22.1 // 340485
2473406	0.00201198	0.719596	2473376	BC049384 // EFR3B // EFR3 homolog B (S. cerevisiae) // 2p23.3 // 22979 /// ENST00000264719 // EFR3B // EFR3 homolog B (S. cerevisiae) // 2p23.3 // 22979 /// ENST00000334503 // EFR3B // EFR3 homolog B (S. cerevisiae) // 2p23.3 // 22979 /// AK095190 // EFR3B // EFR3 homolog B (S. cerevisiae) // 2p23.3 // 22979 /// AB023170 // EFR3B // EFR3 homolog B (S. cerevisiae) // 2p23.3 // 22979
3740265	0.00202668	0.7233	3740264	NM_130766 // SKIP // skeletal muscle and kidney enriched inositol phosphatase // 17p13.3 // 51763 /// NM_016532 // SKIP // skeletal muscle and kidney enriched inositol phosphatase // 17p13.3 // 51763 /// ENST00000320345 // SKIP // skeletal muscle and kidney enriched inositol phosphatase // 17p13.3 // 51763 /// ENST00000350761 // SKIP // skeletal muscle and kidney enriched inositol phosphatase // …
2503436	0.00202832	0.7233	2503374	NM_005270 // GLI2 // GLI-Kruppel family member GLI2 // 2q14 // 2736 /// ENST00000361492 // GLI2 // GLI-Kruppel family member GLI2 // 2q14 // 2736 /// DQ086814 // GLI2 // GLI-Kruppel family member GLI2 // 2q14 // 2736 /// ENST00000341310 // GLI2 // GLI-Kruppel family member GLI2 // 2q14 // 2736 /// ENST00000314490 // GLI2 // GLI-Kruppel family member GLI2 // 2q14 // 2736 /// ENST00000360874 // GLI…
3381300	0.00203077	0.7233	3381241	NM_139181 // CENTD2 // centaurin, delta 2 // 11q13.4 // 116985 /// NM_001040118 // CENTD2 // centaurin, delta 2 // 11q13.4 // 116985 /// NM_015242 // CENTD2 // centaurin, delta 2 // 11q13.4 // 116985 /// ENST00000393609 // CENTD2 // centaurin, delta 2 // 11q13.4 // 116985 /// ENST00000334211 // CENTD2 // centaurin, delta 2 // 11q13.4 // 116985 /// ENST00000393605 // CENTD2 // centaurin, delta 2 /…
2858599	0.00203648	0.724161	2858592	NM_018369 // DEPDC1B // DEP domain containing 1B // 5q12.1 // 55789 /// ENST00000265036 // DEPDC1B // DEP domain containing 1B // 5q12.1 // 55789 /// AF303178 // DEPDC1B // DEP domain containing 1B // 5q12.1 // 55789
2695707	0.00203882	0.724161	2695701	NM_153240 // NPHP3 // nephronophthisis 3 (adolescent) // 3q22.1 // 27031 /// ENST00000337331 // NPHP3 // nephronophthisis 3 (adolescent) // 3q22.1 // 27031 /// ENST00000337331 // ACAD11 // acyl-Coenzyme A dehydrogenase family, member 11 // 3q22.1 // 84129 /// AY257864 // NPHP3 // nephronophthisis 3 (adolescent) // 3q22.1 // 27031 /// ENST00000393156 // ACAD11 // acyl-Coenzyme A dehydrogenase fami…
2639674	0.00205158	0.727687	2639552	NM_003947 // KALRN // kalirin, RhoGEF kinase // 3q21.1-q21.2 // 8997 /// NM_001024660 // KALRN // kalirin, RhoGEF kinase // 3q21.1-q21.2 // 8997 /// ENST00000240874 // KALRN // kalirin, RhoGEF kinase // 3q21.1-q21.2 // 8997 /// ENST00000360013 // KALRN // kalirin, RhoGEF kinase // 3q21.1-q21.2 // 8997 /// U94190 // KALRN // kalirin, RhoGEF kinase // 3q21.1-q21.2 // 8997 /// ENST00000393501 // KAL…
3662778	0.00205533	0.728015	3662774	NM_153837 // GPR114 // G protein-coupled receptor 114 // 16q13 // 221188 /// ENST00000340339 // GPR114 // G protein-coupled receptor 114 // 16q13 // 221188 /// BC032401 // GPR114 // G protein-coupled receptor 114 // 16q13 // 221188 /// ENST00000394361 // GPR114 // G protein-coupled receptor 114 // 16q13 // 221188
3782098	0.00206284	0.729078	3782088	NM_012189 // CABYR // calcium binding tyrosine-(Y)-phosphorylation regulated // 18q11.2 // 26256 /// NM_153768 // CABYR // calcium binding tyrosine-(Y)-phosphorylation regulated // 18q11.2 // 26256 /// NM_153769 // CABYR // calcium binding tyrosine-(Y)-phosphorylation regulated // 18q11.2 // 26256 /// NM_153770 // CABYR // calcium binding tyrosine-(Y)-phosphorylation regulated // 18q11.2 // 26256…
2404797	0.00206546	0.729078	2404766	NM_144569 // SPOCD1 // SPOC domain containing 1 // 1p35.2 // 90853 /// ENST00000360482 // SPOCD1 // SPOC domain containing 1 // 1p35.2 // 90853 /// ENST00000257100 // SPOCD1 // SPOC domain containing 1 // 1p35.2 // 90853 /// ENST00000294514 // SPOCD1 // SPOC domain containing 1 // 1p35.2 // 90853 /// AK131447 // SPOCD1 // SPOC domain containing 1 // 1p35.2 // 90853
2663853	0.00206923	0.729078	2663810	NM_004628 // XPC // xeroderma pigmentosum, complementation group C // 3p25 // 7508 /// ENST00000285021 // XPC // xeroderma pigmentosum, complementation group C // 3p25 // 7508 /// D21089 // XPC // xeroderma pigmentosum, complementation group C // 3p25 // 7508
3740504	0.002072	0.729078	3740479	NM_006445 // PRPF8 // PRP8 pre-mRNA processing factor 8 homolog (S. cerevisiae) // 17p13.3 // 10594 /// ENST00000304992 // PRPF8 // PRP8 pre-mRNA processing factor 8 homolog (S. cerevisiae) // 17p13.3 // 10594 /// BC064370 // PRPF8 // PRP8 pre-mRNA processing factor 8 homolog (S. cerevisiae) // 17p13.3 // 10594 /// ENST00000311858 // PRPF8 // PRP8 pre-mRNA processing factor 8 homolog (S. cerevisi…
3753342	0.00207251	0.729078	3753288	NM_006584 // CCT6B // chaperonin containing TCP1, subunit 6B (zeta 2) // 17q12 // 10693 /// ENST00000314144 // CCT6B // chaperonin containing TCP1, subunit 6B (zeta 2) // 17q12 // 10693 /// BC027591 // CCT6B // chaperonin containing TCP1, subunit 6B (zeta 2) // 17q12 // 10693
3732635	0.00207841	0.729145	3732623	NM_002266 // KPNA2 // karyopherin alpha 2 (RAG cohort 1, importin alpha 1) // 17q24.2 // 3838 /// U28386 // KPNA2 // karyopherin alpha 2 (RAG cohort 1, importin alpha 1) // 17q24.2 // 3838 /// ENST00000330459 // KPNA2 // karyopherin alpha 2 (RAG cohort 1, importin alpha 1) // 17q24.2 // 3838 /// ENST00000330459 // LOC728860 // karyopherin alpha-2 subunit like // --- // 728860 /// ENST00000400873 …
3056661	0.00207866	0.729145	3056656	BC067859 // GTF2IRD2 // GTF2I repeat domain containing 2 // 7q11.23 // 84163 /// AY336980 // GTF2IRD2 // GTF2I repeat domain containing 2 // 7q11.23 // 84163 /// AY336979 // GTF2IRD2 // GTF2I repeat domain containing 2 // 7q11.23 // 84163 /// AY336981 // GTF2IRD2 // GTF2I repeat domain containing 2 // 7q11.23 // 84163 /// ENST00000394966 // GTF2IRD2 // GTF2I repeat domain containing 2 // 7q11.23 …
2730947	0.00208121	0.729145	2730933	NM_004885 // NPFFR2 // neuropeptide FF receptor 2 // 4q21 // 10886 /// NM_053036 // NPFFR2 // neuropeptide FF receptor 2 // 4q21 // 10886 /// ENST00000308744 // NPFFR2 // neuropeptide FF receptor 2 // 4q21 // 10886 /// ENST00000358749 // NPFFR2 // neuropeptide FF receptor 2 // 4q21 // 10886 /// ENST00000395998 // NPFFR2 // neuropeptide FF receptor 2 // 4q21 // 10886 /// AF119815 // NPFFR2 // neur…
3147303	0.00208721	0.730252	3147286	NM_015713 // RRM2B // ribonucleotide reductase M2 B (TP53 inducible) // 8q23.1 // 50484 /// ENST00000251810 // RRM2B // ribonucleotide reductase M2 B (TP53 inducible) // 8q23.1 // 50484 /// AB036063 // RRM2B // ribonucleotide reductase M2 B (TP53 inducible) // 8q23.1 // 50484 /// ENST00000395912 // RRM2B // ribonucleotide reductase M2 B (TP53 inducible) // 8q23.1 // 50484 /// ENST00000395910 // R…
2398170	0.00209784	0.732443	2398146	NM_198546 // SPATA21 // spermatogenesis associated 21 // 1p36.13 // 374955 /// ENST00000335496 // SPATA21 // spermatogenesis associated 21 // 1p36.13 // 374955 /// AY327405 // SPATA21 // spermatogenesis associated 21 // 1p36.13 // 374955 /// ENST00000375584 // SPATA21 // spermatogenesis associated 21 // 1p36.13 // 374955 /// ENST00000375577 // SPATA21 // spermatogenesis associated 21 // 1p36.13 /…
3218533	0.00209916	0.732443	3218528	NM_005502 // ABCA1 // ATP-binding cassette, sub-family A (ABC1), member 1 // 9q31.1 // 19 /// ENST00000374736 // ABCA1 // ATP-binding cassette, sub-family A (ABC1), member 1 // 9q31.1 // 19 /// AF285167 // ABCA1 // ATP-binding cassette, sub-family A (ABC1), member 1 // 9q31.1 // 19 /// ENST00000341579 // ABCA1 // ATP-binding cassette, sub-family A (ABC1), member 1 // 9q31.1 // 19 /// ENST00000374…
4052903	0.00210511	0.732539	4052881	BC035696 // FAM72A // family with sequence similarity 72, member A // 1q32.1 // 729533 /// BC046199 // FAM72B // family with sequence similarity 72, member B // 1p12 // 653820 /// AB096683 // GCUD2 // gastric cancer up-regulated-2 // --- // 653573 /// ENST00000369390 // FAM72B // family with sequence similarity 72, member B // 1p12 // 653820 /// ENST00000369392 // FAM72B // family with sequence s…
2565040	0.00210514	0.732539	2565011	NM_207328 // LOC150763 // hypothetical protein LOC150763 // 2q11.2 // 150763 /// ENST00000359548 // LOC150763 // hypothetical protein LOC150763 // 2q11.2 // 150763 /// BC064574 // LOC150763 // hypothetical protein LOC150763 // 2q11.2 // 150763 /// BC068596 // LOC150763 // hypothetical protein LOC150763 // 2q11.2 // 150763 /// ENST00000335448 // LOC150763 // hypothetical protein LOC150763 // 2q11.…
4011106	0.00211232	0.733226	4011096	NM_021783 // EDA2R // ectodysplasin A2 receptor // Xq12 // 60401 /// ENST00000374719 // EDA2R // ectodysplasin A2 receptor // Xq12 // 60401 /// ENST00000396050 // EDA2R // ectodysplasin A2 receptor // Xq12 // 60401 /// BC034919 // EDA2R // ectodysplasin A2 receptor // Xq12 // 60401 /// ENST00000253392 // EDA2R // ectodysplasin A2 receptor // Xq12 // 60401
2686621	0.00211342	0.733226	2686602	NM_016247 // IMPG2 // interphotoreceptor matrix proteoglycan 2 // 3q12.2-q12.3 // 50939 /// ENST00000193391 // IMPG2 // interphotoreceptor matrix proteoglycan 2 // 3q12.2-q12.3 // 50939 /// AF173155 // IMPG2 // interphotoreceptor matrix proteoglycan 2 // 3q12.2-q12.3 // 50939 /// ENST00000394112 // IMPG2 // interphotoreceptor matrix proteoglycan 2 // 3q12.2-q12.3 // 50939
2899765	0.00211724	0.733226	2899756	NM_021064 // HIST1H2AG // histone cluster 1, H2ag // 6p22.1 // 8969 /// ENST00000359193 // HIST1H2AI // histone cluster 1, H2ai // 6p22-p21.3 // 8329 /// ENST00000359193 // HIST1H2AK // histone cluster 1, H2ak // 6p22-p21.3 // 8330 /// ENST00000359193 // HIST1H2AJ // histone cluster 1, H2aj // 6p22-p21.3 // 8331 /// ENST00000359193 // HIST1H2AL // histone cluster 1, H2al // 6p22-p21.3 // 8332 ///…
2982547	0.00211851	0.733226	2982524	NM_003058 // SLC22A2 // solute carrier family 22 (organic cation transporter), member 2 // 6q26 // 6582 /// ENST00000366953 // SLC22A2 // solute carrier family 22 (organic cation transporter), member 2 // 6q26 // 6582 /// AB075951 // SLC22A2 // solute carrier family 22 (organic cation transporter), member 2 // 6q26 // 6582 /// ENST00000392147 // SLC22A2 // solute carrier family 22 (organic cation…
3946199	0.0021278	0.735189	3946192	NM_001024843 // TNRC6B // trinucleotide repeat containing 6B // 22q13.1 // 23112 /// NM_015088 // TNRC6B // trinucleotide repeat containing 6B // 22q13.1 // 23112 /// ENST00000301923 // TNRC6B // trinucleotide repeat containing 6B // 22q13.1 // 23112 /// ENST00000335727 // TNRC6B // trinucleotide repeat containing 6B // 22q13.1 // 23112 /// BC028626 // TNRC6B // trinucleotide repeat containing 6B…
2900060	0.0021299	0.735189	2900059	NM_003521 // HIST1H2BM // histone cluster 1, H2bm // 6p22-p21.3 // 8342 /// ENST00000359465 // HIST1H2BM // histone cluster 1, H2bm // 6p22-p21.3 // 8342 /// BC066244 // HIST1H2BM // histone cluster 1, H2bm // 6p22-p21.3 // 8342
3430798	0.00213545	0.736024	3430776	NM_014301 // ISCU // iron-sulfur cluster scaffold homolog (E. coli) // 12q24.1 // 23479 /// NM_213595 // ISCU // iron-sulfur cluster scaffold homolog (E. coli) // 12q24.1 // 23479 /// ENST00000338291 // ISCU // iron-sulfur cluster scaffold homolog (E. coli) // 12q24.1 // 23479 /// ENST00000311893 // ISCU // iron-sulfur cluster scaffold homolog (E. coli) // 12q24.1 // 23479 /// ENST00000392807 // …
3360381	0.00213805	0.736024	3360375	NM_012375 // OR52A1 // olfactory receptor, family 52, subfamily A, member 1 // 11p15.5 // 23538 /// ENST00000380367 // OR52A1 // olfactory receptor, family 52, subfamily A, member 1 // 11p15.5 // 23538 /// ENST00000328942 // OR52A1 // olfactory receptor, family 52, subfamily A, member 1 // 11p15.5 // 23538
2454453	0.00214709	0.736561	2454444	NM_002497 // NEK2 // NIMA (never in mitosis gene a)-related kinase 2 // 1q32.2-q41 // 4751 /// ENST00000366999 // NEK2 // NIMA (never in mitosis gene a)-related kinase 2 // 1q32.2-q41 // 4751 /// BC043502 // NEK2 // NIMA (never in mitosis gene a)-related kinase 2 // 1q32.2-q41 // 4751 /// ENST00000366998 // NEK2 // NIMA (never in mitosis gene a)-related kinase 2 // 1q32.2-q41 // 4751
3168220	0.00214782	0.736561	3168210	NM_001042590 // C9orf127 // chromosome 9 open reading frame 127 // 9p13.3 // 51754 /// NM_001042589 // C9orf127 // chromosome 9 open reading frame 127 // 9p13.3 // 51754 /// NM_016446 // C9orf127 // chromosome 9 open reading frame 127 // 9p13.3 // 51754 /// ENST00000377988 // C9orf127 // chromosome 9 open reading frame 127 // 9p13.3 // 51754 /// ENST00000377991 // C9orf127 // chromosome 9 open re…
2623954	0.00215043	0.736561	2623922	NM_015136 // STAB1 // stabilin 1 // 3p21.1 // 23166 /// ENST00000321725 // STAB1 // stabilin 1 // 3p21.1 // 23166 /// AB052956 // STAB1 // stabilin 1 // 3p21.1 // 23166
3685619	0.0021548	0.736561	3685610	NM_001006634 // ARHGAP17 // Rho GTPase activating protein 17 // 16p12.1 // 55114 /// NM_018054 // ARHGAP17 // Rho GTPase activating protein 17 // 16p12.1 // 55114 /// ENST00000289968 // ARHGAP17 // Rho GTPase activating protein 17 // 16p12.1 // 55114 /// ENST00000303665 // ARHGAP17 // Rho GTPase activating protein 17 // 16p12.1 // 55114 /// BC080195 // ARHGAP17 // Rho GTPase activating protein 17…
3536338	0.00216015	0.736561	3536336	NM_005192 // CDKN3 // cyclin-dependent kinase inhibitor 3 (CDK2-associated dual specificity phosphatase) // 14q22 // 1033 /// ENST00000335183 // CDKN3 // cyclin-dependent kinase inhibitor 3 (CDK2-associated dual specificity phosphatase) // 14q22 // 1033 /// L27711 // CDKN3 // cyclin-dependent kinase inhibitor 3 (CDK2-associated dual specificity phosphatase) // 14q22 // 1033 /// ENST00000216414 //…
2333149	0.00216762	0.736561	2333136	NM_001255 // CDC20 // cell division cycle 20 homolog (S. cerevisiae) // 1p34.1 // 991 /// ENST00000372462 // CDC20 // cell division cycle 20 homolog (S. cerevisiae) // 1p34.1 // 991 /// ENST00000310955 // CDC20 // cell division cycle 20 homolog (S. cerevisiae) // 1p34.1 // 991 /// U05340 // CDC20 // cell division cycle 20 homolog (S. cerevisiae) // 1p34.1 // 991
2827323	0.00216889	0.736561	2827299	NM_032446 // MEGF10 // multiple EGF-like-domains 10 // 5q33 // 84466 /// ENST00000274473 // MEGF10 // multiple EGF-like-domains 10 // 5q33 // 84466 /// BC152478 // MEGF10 // multiple EGF-like-domains 10 // 5q33 // 84466
3818473	0.00217369	0.736561	3818468	NM_003811 // TNFSF9 // tumor necrosis factor (ligand) superfamily, member 9 // 19p13.3 // 8744 /// ENST00000245817 // TNFSF9 // tumor necrosis factor (ligand) superfamily, member 9 // 19p13.3 // 8744 /// U03398 // TNFSF9 // tumor necrosis factor (ligand) superfamily, member 9 // 19p13.3 // 8744
3774428	0.00217809	0.736561	3774418	NM_032711 // MAFG // v-maf musculoaponeurotic fibrosarcoma oncogene homolog G (avian) // 17q25.3 // 4097 /// NM_002359 // MAFG // v-maf musculoaponeurotic fibrosarcoma oncogene homolog G (avian) // 17q25.3 // 4097 /// ENST00000392366 // MAFG // v-maf musculoaponeurotic fibrosarcoma oncogene homolog G (avian) // 17q25.3 // 4097 /// ENST00000357736 // MAFG // v-maf musculoaponeurotic fibrosarcoma o…
2979907	0.00217925	0.736561	2979871	NM_182961 // SYNE1 // spectrin repeat containing, nuclear envelope 1 // 6q25 // 23345 /// NM_033071 // SYNE1 // spectrin repeat containing, nuclear envelope 1 // 6q25 // 23345 /// NM_015293 // SYNE1 // spectrin repeat containing, nuclear envelope 1 // 6q25 // 23345 /// NM_133650 // SYNE1 // spectrin repeat containing, nuclear envelope 1 // 6q25 // 23345 /// ENST00000367257 // SYNE1 // spectrin re…
3833830	0.00217984	0.736561	3833827	NM_080732 // EGLN2 // egl nine homolog 2 (C. elegans) // 19q13.2 // 112398 /// NM_053046 // EGLN2 // egl nine homolog 2 (C. elegans) // 19q13.2 // 112398 /// ENST00000303961 // EGLN2 // egl nine homolog 2 (C. elegans) // 19q13.2 // 112398 /// AK098182 // EGLN2 // egl nine homolog 2 (C. elegans) // 19q13.2 // 112398
2404141	0.00218012	0.736561	2404122	NM_002379 // MATN1 // matrilin 1, cartilage matrix protein // 1p35 // 4146 /// ENST00000373765 // MATN1 // matrilin 1, cartilage matrix protein // 1p35 // 4146 /// M55683 // MATN1 // matrilin 1, cartilage matrix protein // 1p35 // 4146
3635207	0.00218461	0.736561	3635198	NM_001114735 // BCL2A1 // BCL2-related protein A1 // 15q24.3 // 597 /// NM_004049 // BCL2A1 // BCL2-related protein A1 // 15q24.3 // 597 /// ENST00000335661 // BCL2A1 // BCL2-related protein A1 // 15q24.3 // 597 /// ENST00000267953 // BCL2A1 // BCL2-related protein A1 // 15q24.3 // 597 /// U29680 // BCL2A1 // BCL2-related protein A1 // 15q24.3 // 597
2961482	0.00218516	0.736561	2961451	NM_001563 // IMPG1 // interphotoreceptor matrix proteoglycan 1 // 6q14.2-q15 // 3617 /// ENST00000369950 // IMPG1 // interphotoreceptor matrix proteoglycan 1 // 6q14.2-q15 // 3617 /// AF047492 // IMPG1 // interphotoreceptor matrix proteoglycan 1 // 6q14.2-q15 // 3617 /// ENST00000369963 // IMPG1 // interphotoreceptor matrix proteoglycan 1 // 6q14.2-q15 // 3617 /// ENST00000369952 // IMPG1 // inte…
4015457	0.00218623	0.736561	4015440	NM_080737 // SYTL4 // synaptotagmin-like 4 (granuphilin-a) // --- // 94121 /// ENST00000372989 // SYTL4 // synaptotagmin-like 4 (granuphilin-a) // --- // 94121 /// ENST00000276141 // SYTL4 // synaptotagmin-like 4 (granuphilin-a) // --- // 94121 /// ENST00000263033 // SYTL4 // synaptotagmin-like 4 (granuphilin-a) // --- // 94121 /// BC014913 // SYTL4 // synaptotagmin-like 4 (granuphilin-a) // --- …
3065818	0.00218733	0.736561	3065740	NM_005045 // RELN // reelin // 7q22 // 5649 /// NM_173054 // RELN // reelin // 7q22 // 5649 /// ENST00000343529 // RELN // reelin // 7q22 // 5649 /// ENST00000389115 // RELN // reelin // 7q22 // 5649 /// U79716 // RELN // reelin // 7q22 // 5649
2911968	0.0021883	0.736561	2911944	NM_015153 // PHF3 // PHD finger protein 3 // 6q12 // 23469 /// ENST00000262043 // PHF3 // PHD finger protein 3 // 6q12 // 23469 /// ENST00000393387 // PHF3 // PHD finger protein 3 // 6q12 // 23469 /// AF091622 // PHF3 // PHD finger protein 3 // 6q12 // 23469
2359446	0.00220293	0.740514	2359444	NM_178349 // LCE1B // late cornified envelope 1B // 1q21.3 // 353132 /// ENST00000360090 // LCE1B // late cornified envelope 1B // 1q21.3 // 353132 /// BC104232 // LCE1B // late cornified envelope 1B // 1q21.3 // 353132
2669815	0.00220934	0.740975	2669803	NM_014139 // SCN11A // sodium channel, voltage-gated, type XI, alpha subunit // 3p24-p21 // 11280 /// ENST00000302328 // SCN11A // sodium channel, voltage-gated, type XI, alpha subunit // 3p24-p21 // 11280 /// AF109737 // SCN11A // sodium channel, voltage-gated, type XI, alpha subunit // 3p24-p21 // 11280 /// ENST00000383755 // SCN11A // sodium channel, voltage-gated, type XI, alpha subunit // 3p…
2508578	0.00221006	0.740975	2508520	NM_003937 // KYNU // kynureninase (L-kynurenine hydrolase) // 2q22.2 // 8942 /// NM_001032998 // KYNU // kynureninase (L-kynurenine hydrolase) // 2q22.2 // 8942 /// ENST00000264170 // KYNU // kynureninase (L-kynurenine hydrolase) // 2q22.2 // 8942 /// ENST00000375773 // KYNU // kynureninase (L-kynurenine hydrolase) // 2q22.2 // 8942 /// ENST00000392874 // KYNU // kynureninase (L-kynurenine hydrol…
3442246	0.00221406	0.741351	3442205	NM_133476 // ZNF384 // zinc finger protein 384 // 12p12 // 171017 /// NM_001039916 // ZNF384 // zinc finger protein 384 // 12p12 // 171017 /// NM_001039918 // ZNF384 // zinc finger protein 384 // 12p12 // 171017 /// NM_001039917 // ZNF384 // zinc finger protein 384 // 12p12 // 171017 /// NM_001039919 // ZNF384 // zinc finger protein 384 // 12p12 // 171017 /// NM_001039920 // ZNF384 // zinc finger…
2903816	0.00221739	0.7415	2903782	NM_002224 // ITPR3 // inositol 1,4,5-triphosphate receptor, type 3 // 6p21 // 3710 /// ENST00000374316 // ITPR3 // inositol 1,4,5-triphosphate receptor, type 3 // 6p21 // 3710 /// U01062 // ITPR3 // inositol 1,4,5-triphosphate receptor, type 3 // 6p21 // 3710
2379895	0.00222668	0.743609	2379863	NM_016343 // CENPF // centromere protein F, 350/400ka (mitosin) // 1q32-q41 // 1063 /// ENST00000366955 // CENPF // centromere protein F, 350/400ka (mitosin) // 1q32-q41 // 1063 /// U19769 // CENPF // centromere protein F, 350/400ka (mitosin) // 1q32-q41 // 1063 /// ENST00000391896 // CENPF // centromere protein F, 350/400ka (mitosin) // 1q32-q41 // 1063
3260469	0.00222948	0.743609	3260447	NM_000392 // ABCC2 // ATP-binding cassette, sub-family C (CFTR/MRP), member 2 // 10q24 // 1244 /// ENST00000370449 // ABCC2 // ATP-binding cassette, sub-family C (CFTR/MRP), member 2 // 10q24 // 1244 /// U49248 // ABCC2 // ATP-binding cassette, sub-family C (CFTR/MRP), member 2 // 10q24 // 1244 /// ENST00000370434 // ABCC2 // ATP-binding cassette, sub-family C (CFTR/MRP), member 2 // 10q24 // 1244
4015752	0.00223579	0.744747	4015709	NM_000061 // BTK // Bruton agammaglobulinemia tyrosine kinase // Xq21.33-q22 // 695 /// ENST00000308731 // BTK // Bruton agammaglobulinemia tyrosine kinase // Xq21.33-q22 // 695 /// BC109079 // BTK // Bruton agammaglobulinemia tyrosine kinase // Xq21.33-q22 // 695 /// ENST00000372860 // BTK // Bruton agammaglobulinemia tyrosine kinase // Xq21.33-q22 // 695 /// ENST00000372855 // BTK // Bruton aga…
3696096	0.00223944	0.744991	3696057	NM_005072 // SLC12A4 // solute carrier family 12 (potassium/chloride transporters), member 4 // 16q22.1 // 6560 /// ENST00000316341 // SLC12A4 // solute carrier family 12 (potassium/chloride transporters), member 4 // 16q22.1 // 6560 /// AF054505 // SLC12A4 // solute carrier family 12 (potassium/chloride transporters), member 4 // 16q22.1 // 6560 /// ENST00000338335 // SLC12A4 // solute carrier f…
2621868	0.00224305	0.744991	2621827	NM_006321 // ARIH2 // ariadne homolog 2 (Drosophila) // 3p21.2-p21.3 // 10425 /// ENST00000356401 // ARIH2 // ariadne homolog 2 (Drosophila) // 3p21.2-p21.3 // 10425 /// AF099149 // ARIH2 // ariadne homolog 2 (Drosophila) // 3p21.2-p21.3 // 10425 /// ENST00000395481 // ARIH2 // ariadne homolog 2 (Drosophila) // 3p21.2-p21.3 // 10425
3867857	0.0022489	0.744991	3867842	NM_020309 // SLC17A7 // solute carrier family 17 (sodium-dependent inorganic phosphate cotransporter), member 7 // 19q13 // 57030 /// ENST00000221485 // SLC17A7 // solute carrier family 17 (sodium-dependent inorganic phosphate cotransporter), member 7 // 19q13 // 57030 /// BC059379 // SLC17A7 // solute carrier family 17 (sodium-dependent inorganic phosphate cotransporter), member 7 // 19q13 // 57…
3604337	0.00225084	0.744991	3604287	NM_172217 // IL16 // interleukin 16 (lymphocyte chemoattractant factor) // 15q26.3 // 3603 /// NM_004513 // IL16 // interleukin 16 (lymphocyte chemoattractant factor) // 15q26.3 // 3603 /// ENST00000360547 // IL16 // interleukin 16 (lymphocyte chemoattractant factor) // 15q26.3 // 3603 /// ENST00000355368 // IL16 // interleukin 16 (lymphocyte chemoattractant factor) // 15q26.3 // 3603 /// ENST000…
3825008	0.00225352	0.744991	3824993	NM_004864 // GDF15 // growth differentiation factor 15 // 19p13.11 // 9518 /// ENST00000252809 // GDF15 // growth differentiation factor 15 // 19p13.11 // 9518 /// BC008962 // GDF15 // growth differentiation factor 15 // 19p13.11 // 9518
3604347	0.0022539	0.744991	3604287	NM_172217 // IL16 // interleukin 16 (lymphocyte chemoattractant factor) // 15q26.3 // 3603 /// NM_004513 // IL16 // interleukin 16 (lymphocyte chemoattractant factor) // 15q26.3 // 3603 /// ENST00000360547 // IL16 // interleukin 16 (lymphocyte chemoattractant factor) // 15q26.3 // 3603 /// ENST00000355368 // IL16 // interleukin 16 (lymphocyte chemoattractant factor) // 15q26.3 // 3603 /// ENST000…
3574214	0.00226222	0.746778	3574207	NM_005065 // SEL1L // sel-1 suppressor of lin-12-like (C. elegans) // 14q24.3-q31 // 6400 /// ENST00000336735 // SEL1L // sel-1 suppressor of lin-12-like (C. elegans) // 14q24.3-q31 // 6400 /// AB020335 // SEL1L // sel-1 suppressor of lin-12-like (C. elegans) // 14q24.3-q31 // 6400 /// ENST00000261258 // SEL1L // sel-1 suppressor of lin-12-like (C. elegans) // 14q24.3-q31 // 6400
3196846	0.00227235	0.749122	3196842	NM_134428 // RFX3 // regulatory factor X, 3 (influences HLA class II expression) // 9p24.2 // 5991 /// NM_002919 // RFX3 // regulatory factor X, 3 (influences HLA class II expression) // 9p24.2 // 5991 /// ENST00000382004 // RFX3 // regulatory factor X, 3 (influences HLA class II expression) // 9p24.2 // 5991 /// ENST00000302303 // RFX3 // regulatory factor X, 3 (influences HLA class II expressio…
3576567	0.00227653	0.749122	3576545	NM_032560 // SMEK1 // SMEK homolog 1, suppressor of mek1 (Dictyostelium) // 14q32.12 // 55671 /// ENST00000309593 // SMEK1 // SMEK homolog 1, suppressor of mek1 (Dictyostelium) // 14q32.12 // 55671 /// ENST00000337238 // SMEK1 // SMEK homolog 1, suppressor of mek1 (Dictyostelium) // 14q32.12 // 55671 /// BC038932 // SMEK1 // SMEK homolog 1, suppressor of mek1 (Dictyostelium) // 14q32.12 // 55671
2712150	0.00227806	0.749122	2712147	NR_002168 // PPP1R2P3 // protein phosphatase 1, regulatory (inhibitor) subunit 2 pseudogene 3 // 5q33.3 // 153743 /// NM_006241 // PPP1R2 // protein phosphatase 1, regulatory (inhibitor) subunit 2 // 3q29 // 5504 /// ENST00000328432 // PPP1R2 // protein phosphatase 1, regulatory (inhibitor) subunit 2 // 3q29 // 5504 /// BC007655 // PPP1R2 // protein phosphatase 1, regulatory (inhibitor) subunit 2…
2798383	0.00229454	0.750369	2798366	NM_020040 // TUBB4Q // tubulin, beta polypeptide 4, member Q // 4q35 // 56604 /// NM_177987 // RP11-631M21.2 // tubulin, beta 8 // 10p15.3 // 347688 /// ENST00000309812 // RP11-631M21.2 // tubulin, beta 8 // 10p15.3 // 347688 /// ENST00000328974 // RP11-631M21.2 // tubulin, beta 8 // 10p15.3 // 347688 /// U83110 // TUBB4Q // tubulin, beta polypeptide 4, member Q // 4q35 // 56604 /// ENST000002481…
2877258	0.0022993	0.750369	2877257	NM_139199 // BRD8 // bromodomain containing 8 // 5q31 // 10902 /// NM_006696 // BRD8 // bromodomain containing 8 // 5q31 // 10902 /// NM_183359 // BRD8 // bromodomain containing 8 // 5q31 // 10902 /// ENST00000254900 // BRD8 // bromodomain containing 8 // 5q31 // 10902 /// ENST00000230901 // BRD8 // bromodomain containing 8 // 5q31 // 10902 /// ENST00000239899 // BRD8 // bromodomain containing 8 …
2478943	0.00230225	0.750369	2478928	NM_020744 // MTA3 // metastasis associated 1 family, member 3 // 2p21 // 57504 /// ENST00000282366 // MTA3 // metastasis associated 1 family, member 3 // 2p21 // 57504 /// AK127245 // MTA3 // metastasis associated 1 family, member 3 // 2p21 // 57504
3787009	0.00230298	0.750369	3787005	NM_138443 // CCDC5 // coiled-coil domain containing 5 (spindle associated) // 18q21.1 // 115106 /// ENST00000282058 // CCDC5 // coiled-coil domain containing 5 (spindle associated) // 18q21.1 // 115106 /// AY360137 // CCDC5 // coiled-coil domain containing 5 (spindle associated) // 18q21.1 // 115106
2857309	0.00230302	0.750369	2857301	NM_173514 // SLC38A9 // solute carrier family 38, member 9 // 5q11.2 // 153129 /// ENST00000396865 // SLC38A9 // solute carrier family 38, member 9 // 5q11.2 // 153129 /// ENST00000318672 // SLC38A9 // solute carrier family 38, member 9 // 5q11.2 // 153129 /// BC066891 // SLC38A9 // solute carrier family 38, member 9 // 5q11.2 // 153129 /// BC101362 // SLC38A9 // solute carrier family 38, member …
3204578	0.00230303	0.750369	3204558	BC004406 // KIAA1539 // KIAA1539 // 9p13.3 // 80256 /// ENST00000378561 // KIAA1539 // KIAA1539 // 9p13.3 // 80256 /// ENST00000322813 // KIAA1539 // KIAA1539 // 9p13.3 // 80256 /// ENST00000378557 // KIAA1539 // KIAA1539 // 9p13.3 // 80256 /// ENST00000355521 // KIAA1539 // KIAA1539 // 9p13.3 // 80256 /// ENST00000378566 // KIAA1539 // KIAA1539 // 9p13.3 // 80256 /// ENST00000378554 // KIAA1539 …
3972174	0.00230443	0.750369	3972093	NM_016937 // POLA1 // polymerase (DNA directed), alpha 1 // Xp22.1-p21.3 // 5422 /// NR_003007 // SCARNA23 // small Cajal body-specific RNA 23 // Xp22.11 // 677773 /// ENST00000379059 // POLA1 // polymerase (DNA directed), alpha 1 // Xp22.1-p21.3 // 5422 /// ENST00000379068 // POLA1 // polymerase (DNA directed), alpha 1 // Xp22.1-p21.3 // 5422 /// BX648513 // POLA1 // polymerase (DNA directed), a…
3199553	0.00230519	0.750369	3199511	NM_144966 // FREM1 // FRAS1 related extracellular matrix 1 // 9p22.3 // 158326 /// ENST00000380881 // FREM1 // FRAS1 related extracellular matrix 1 // 9p22.3 // 158326 /// AB160987 // FREM1 // FRAS1 related extracellular matrix 1 // 9p22.3 // 158326 /// ENST00000324457 // FREM1 // FRAS1 related extracellular matrix 1 // 9p22.3 // 158326 /// ENST00000380894 // FREM1 // FRAS1 related extracellular …
2796918	0.00231591	0.752572	2796911	NM_152775 // CCDC110 // coiled-coil domain containing 110 // 4q35.1 // 256309 /// ENST00000307588 // CCDC110 // coiled-coil domain containing 110 // 4q35.1 // 256309 /// BC028419 // CCDC110 // coiled-coil domain containing 110 // 4q35.1 // 256309 /// AB080722 // CCDC110 // coiled-coil domain containing 110 // 4q35.1 // 256309 /// ENST00000393540 // CCDC110 // coiled-coil domain containing 110 // …
3091020	0.00232131	0.752572	3091000	NM_004331 // BNIP3L // BCL2/adenovirus E1B 19kDa interacting protein 3-like // 8p21 // 665 /// ENST00000380629 // BNIP3L // BCL2/adenovirus E1B 19kDa interacting protein 3-like // 8p21 // 665 /// AF067396 // BNIP3L // BCL2/adenovirus E1B 19kDa interacting protein 3-like // 8p21 // 665 /// ENST00000380626 // BNIP3L // BCL2/adenovirus E1B 19kDa interacting protein 3-like // 8p21 // 665 /// ENST0000…
3576710	0.00232667	0.752572	3576704	NM_152332 // TC2N // tandem C2 domains, nuclear // 14q32.12 // 123036 /// ENST00000340892 // TC2N // tandem C2 domains, nuclear // 14q32.12 // 123036 /// BC040503 // TC2N // tandem C2 domains, nuclear // 14q32.12 // 123036 /// ENST00000360594 // TC2N // tandem C2 domains, nuclear // 14q32.12 // 123036
3896207	0.00232759	0.752572	3896200	NM_002592 // PCNA // proliferating cell nuclear antigen // 20pter-p12 // 5111 /// NM_182649 // PCNA // proliferating cell nuclear antigen // 20pter-p12 // 5111 /// ENST00000379160 // PCNA // proliferating cell nuclear antigen // 20pter-p12 // 5111 /// ENST00000379143 // PCNA // proliferating cell nuclear antigen // 20pter-p12 // 5111 /// BC062439 // PCNA // proliferating cell nuclear antigen // 2…
2790008	0.00233253	0.752572	2789957	NM_033632 // FBXW7 // F-box and WD repeat domain containing 7 // 4q31.3 // 55294 /// NM_018315 // FBXW7 // F-box and WD repeat domain containing 7 // 4q31.3 // 55294 /// NM_001013415 // FBXW7 // F-box and WD repeat domain containing 7 // 4q31.3 // 55294 /// ENST00000281708 // FBXW7 // F-box and WD repeat domain containing 7 // 4q31.3 // 55294 /// ENST00000393956 // FBXW7 // F-box and WD repeat do…
3472775	0.00233304	0.752572	3472755	NM_016569 // TBX3 // T-box 3 (ulnar mammary syndrome) // 12q24.1 // 6926 /// NM_005996 // TBX3 // T-box 3 (ulnar mammary syndrome) // 12q24.1 // 6926 /// ENST00000257566 // TBX3 // T-box 3 (ulnar mammary syndrome) // 12q24.1 // 6926 /// ENST00000349155 // TBX3 // T-box 3 (ulnar mammary syndrome) // 12q24.1 // 6926 /// BC025258 // TBX3 // T-box 3 (ulnar mammary syndrome) // 12q24.1 // 6926 /// ENS…
3051817	0.0023347	0.752572	3051800	NM_207366 // SEPT14 // septin 14 // 7p11.2 // 346288 /// ENST00000388975 // SEPT14 // septin 14 // 7p11.2 // 346288 /// ENST00000275579 // SEPT14 // septin 14 // 7p11.2 // 346288
2390337	0.0023374	0.752572	2390335	NM_001004688 // OR2M2 // olfactory receptor, family 2, subfamily M, member 2 // 1q44 // 391194 /// NM_001004689 // OR2M3 // olfactory receptor, family 2, subfamily M, member 3 // 1q44 // 127062 /// NM_001004690 // OR2M5 // olfactory receptor, family 2, subfamily M, member 5 // 1q44 // 127059 /// ENST00000359682 // OR2M2 // olfactory receptor, family 2, subfamily M, member 2 // 1q44 // 391194 /// …
2853690	0.00234549	0.752572	2853642	NM_023073 // C5orf42 // chromosome 5 open reading frame 42 // 5p13.2 // 65250 /// ENST00000274258 // C5orf42 // chromosome 5 open reading frame 42 // 5p13.2 // 65250 /// ENST00000388739 // C5orf42 // chromosome 5 open reading frame 42 // 5p13.2 // 65250 /// AK096581 // C5orf42 // chromosome 5 open reading frame 42 // 5p13.2 // 65250 /// BC028410 // C5orf42 // chromosome 5 open reading frame 42 //…
3458557	0.00234637	0.752572	3458551	NM_032496 // ARHGAP9 // Rho GTPase activating protein 9 // 12q14 // 64333 /// NM_001080157 // ARHGAP9 // Rho GTPase activating protein 9 // 12q14 // 64333 /// NM_001080156 // ARHGAP9 // Rho GTPase activating protein 9 // 12q14 // 64333 /// ENST00000393791 // ARHGAP9 // Rho GTPase activating protein 9 // 12q14 // 64333 /// BC006107 // ARHGAP9 // Rho GTPase activating protein 9 // 12q14 // 64333 //…
3576853	0.00234666	0.752572	3576812	NM_004239 // TRIP11 // thyroid hormone receptor interactor 11 // 14q31-q32 // 9321 /// ENST00000267622 // TRIP11 // thyroid hormone receptor interactor 11 // 14q31-q32 // 9321 /// AF007217 // TRIP11 // thyroid hormone receptor interactor 11 // 14q31-q32 // 9321
3955647	0.00235024	0.752572	3955627	NM_182492 // LRP5L // low density lipoprotein receptor-related protein 5-like // 22q11.23 // 91355 /// ENST00000215872 // LRP5L // low density lipoprotein receptor-related protein 5-like // 22q11.23 // 91355 /// BC091519 // LRP5L // low density lipoprotein receptor-related protein 5-like // 22q11.23 // 91355
3602797	0.00235729	0.752572	3602767	NM_003978 // PSTPIP1 // proline-serine-threonine phosphatase interacting protein 1 // 15q24-q25.1 // 9051 /// ENST00000379595 // PSTPIP1 // proline-serine-threonine phosphatase interacting protein 1 // 15q24-q25.1 // 9051 /// BC008602 // PSTPIP1 // proline-serine-threonine phosphatase interacting protein 1 // 15q24-q25.1 // 9051 /// ENST00000267939 // PSTPIP1 // proline-serine-threonine phosphata…
2326108	0.00235918	0.752572	2326049	NM_020379 // MAN1C1 // mannosidase, alpha, class 1C, member 1 // 1p35 // 57134 /// ENST00000374332 // MAN1C1 // mannosidase, alpha, class 1C, member 1 // 1p35 // 57134 /// AF261655 // MAN1C1 // mannosidase, alpha, class 1C, member 1 // 1p35 // 57134 /// ENST00000374331 // MAN1C1 // mannosidase, alpha, class 1C, member 1 // 1p35 // 57134 /// ENST00000263979 // MAN1C1 // mannosidase, alpha, class 1…
2805198	0.00235945	0.752572	2805176	NM_018356 // C5orf22 // chromosome 5 open reading frame 22 // 5p13.3 // 55322 /// ENST00000397578 // C5orf22 // chromosome 5 open reading frame 22 // 5p13.3 // 55322 /// ENST00000325366 // C5orf22 // chromosome 5 open reading frame 22 // 5p13.3 // 55322 /// BC032845 // C5orf22 // chromosome 5 open reading frame 22 // 5p13.3 // 55322 /// ENST00000355907 // C5orf22 // chromosome 5 open reading fram…
2320685	0.00236271	0.752572	2320683	NM_001243 // TNFRSF8 // tumor necrosis factor receptor superfamily, member 8 // 1p36 // 943 /// NM_152942 // TNFRSF8 // tumor necrosis factor receptor superfamily, member 8 // 1p36 // 943 /// ENST00000263932 // TNFRSF8 // tumor necrosis factor receptor superfamily, member 8 // 1p36 // 943 /// M83554 // TNFRSF8 // tumor necrosis factor receptor superfamily, member 8 // 1p36 // 943
3127314	0.0023659	0.752572	3127278	NM_005144 // HR // hairless homolog (mouse) // 8p21.2 // 55806 /// NM_018411 // HR // hairless homolog (mouse) // 8p21.2 // 55806 /// ENST00000381418 // HR // hairless homolog (mouse) // 8p21.2 // 55806 /// ENST00000312841 // HR // hairless homolog (mouse) // 8p21.2 // 55806 /// AF039196 // HR // hairless homolog (mouse) // 8p21.2 // 55806 /// ENST00000340251 // HR // hairless homolog (mouse) // …
2531259	0.0023698	0.752572	2531233	NM_007237 // SP140 // SP140 nuclear body protein // 2q37.1 // 11262 /// NM_001005176 // SP140 // SP140 nuclear body protein // 2q37.1 // 11262 /// ENST00000392045 // SP140 // SP140 nuclear body protein // 2q37.1 // 11262 /// ENST00000373645 // SP140 // SP140 nuclear body protein // 2q37.1 // 11262 /// U36500 // SP140 // SP140 nuclear body protein // 2q37.1 // 11262 /// ENST00000181092 // SP140 //…
3906115	0.00237013	0.752572	3906062	NM_015035 // ZHX3 // zinc fingers and homeoboxes 3 // 20q12 // 23051 /// ENST00000373263 // ZHX3 // zinc fingers and homeoboxes 3 // 20q12 // 23051 /// ENST00000309060 // ZHX3 // zinc fingers and homeoboxes 3 // 20q12 // 23051 /// AB081948 // ZHX3 // zinc fingers and homeoboxes 3 // 20q12 // 23051 /// ENST00000396935 // ZHX3 // zinc fingers and homeoboxes 3 // 20q12 // 23051 /// ENST00000373262 /…
2843171	0.00237049	0.752572	2843163	NM_001004106 // GRK6 // G protein-coupled receptor kinase 6 // 5q35 // 2870 /// NM_002082 // GRK6 // G protein-coupled receptor kinase 6 // 5q35 // 2870 /// NM_001004105 // GRK6 // G protein-coupled receptor kinase 6 // 5q35 // 2870 /// ENST00000355472 // GRK6 // G protein-coupled receptor kinase 6 // 5q35 // 2870 /// ENST00000393576 // GRK6 // G protein-coupled receptor kinase 6 // 5q35 // 2870 …
2732407	0.00237379	0.752691	2732391	NM_004354 // CCNG2 // cyclin G2 // 4q21.1 // 901 /// ENST00000316355 // CCNG2 // cyclin G2 // 4q21.1 // 901 /// ENST00000395640 // CCNG2 // cyclin G2 // 4q21.1 // 901 /// L49506 // CCNG2 // cyclin G2 // 4q21.1 // 901 /// ENST00000354403 // CCNG2 // cyclin G2 // 4q21.1 // 901
3464933	0.00237752	0.752944	3464912	NM_172240 // WDR51B // WD repeat domain 51B // 12q21.33 // 282809 /// ENST00000313546 // WDR51B // WD repeat domain 51B // 12q21.33 // 282809 /// ENST00000393179 // WDR51B // WD repeat domain 51B // 12q21.33 // 282809 /// ENST00000378528 // WDR51B // WD repeat domain 51B // 12q21.33 // 282809 /// AK123106 // WDR51B // WD repeat domain 51B // 12q21.33 // 282809 /// BX647258 // GALNT4 // UDP-N-acet…
2532028	0.00238371	0.753977	2532021	NM_001099285 // PTMA // prothymosin, alpha // 2q35-q36 // 5757 /// NM_002823 // PTMA // prothymosin, alpha // 2q35-q36 // 5757 /// ENST00000341369 // PTMA // prothymosin, alpha // 2q35-q36 // 5757 /// BC098420 // PTMA // prothymosin, alpha // 2q35-q36 // 5757 /// AF170294 // PTMAP7 // prothymosin, alpha pseudogene 7 // 14q32 // 326626 /// AF452640 // PTMA // prothymosin, alpha // 2q35-q36 // 5757…
2334197	0.00238912	0.754759	2334191	NM_004073 // PLK3 // polo-like kinase 3 (Drosophila) // 1p34.1 // 1263 /// ENST00000372201 // PLK3 // polo-like kinase 3 (Drosophila) // 1p34.1 // 1263 /// AJ293866 // PLK3 // polo-like kinase 3 (Drosophila) // 1p34.1 // 1263
3333391	0.00239605	0.756021	3333358	NM_001040694 // INCENP // inner centromere protein antigens 135/155kDa // 11q12-q13 // 3619 /// NM_020238 // INCENP // inner centromere protein antigens 135/155kDa // 11q12-q13 // 3619 /// ENST00000278849 // INCENP // inner centromere protein antigens 135/155kDa // 11q12-q13 // 3619 /// AF282265 // INCENP // inner centromere protein antigens 135/155kDa // 11q12-q13 // 3619 /// ENST00000394818 // …
2735008	0.00240129	0.756746	2734992	NM_024047 // NUDT9 // nudix (nucleoside diphosphate linked moiety X)-type motif 9 // 4q22.1 // 53343 /// NM_198038 // NUDT9 // nudix (nucleoside diphosphate linked moiety X)-type motif 9 // 4q22.1 // 53343 /// ENST00000302174 // NUDT9 // nudix (nucleoside diphosphate linked moiety X)-type motif 9 // 4q22.1 // 53343 /// ENST00000358033 // NUDT9 // nudix (nucleoside diphosphate linked moiety X)-typ…
3418134	0.00240827	0.757493	3418120	NM_005269 // GLI1 // glioma-associated oncogene homolog 1 (zinc finger protein) // 12q13.2-q13.3 // 2735 /// ENST00000228682 // GLI1 // glioma-associated oncogene homolog 1 (zinc finger protein) // 12q13.2-q13.3 // 2735 /// BC013000 // GLI1 // glioma-associated oncogene homolog 1 (zinc finger protein) // 12q13.2-q13.3 // 2735
3570601	0.00241083	0.757493	3570599	NM_033141 // MAP3K9 // mitogen-activated protein kinase kinase kinase 9 // 14q24.3-q31 // 4293 /// ENST00000005198 // MAP3K9 // mitogen-activated protein kinase kinase kinase 9 // 14q24.3-q31 // 4293 /// AY327900 // MAP3K9 // mitogen-activated protein kinase kinase kinase 9 // 14q24.3-q31 // 4293 /// ENST00000381250 // MAP3K9 // mitogen-activated protein kinase kinase kinase 9 // 14q24.3-q31 // 4…
2370364	0.00241328	0.757493	2370355	NM_016545 // IER5 // immediate early response 5 // 1q25.3 // 51278 /// ENST00000367577 // IER5 // immediate early response 5 // 1q25.3 // 51278 /// BC000128 // IER5 // immediate early response 5 // 1q25.3 // 51278 /// AF178984 // IER5 // immediate early response 5 // 1q25.3 // 51278 /// AJ251089 // IER5 // immediate early response 5 // 1q25.3 // 51278
3773374	0.00241994	0.757493	3773340	NM_000199 // SGSH // N-sulfoglucosamine sulfohydrolase (sulfamidase) // 17q25.3 // 6448 /// ENST00000326317 // SGSH // N-sulfoglucosamine sulfohydrolase (sulfamidase) // 17q25.3 // 6448 /// AB209900 // SGSH // N-sulfoglucosamine sulfohydrolase (sulfamidase) // 17q25.3 // 6448
3189842	0.0024218	0.757493	3189837	NM_007135 // ZNF79 // zinc finger protein 79 // 9q34 // 7633 /// ENST00000342483 // ZNF79 // zinc finger protein 79 // 9q34 // 7633 /// BC062309 // ZNF79 // zinc finger protein 79 // 9q34 // 7633
3413912	0.00242233	0.757493	3413875	NM_005480 // TROAP // trophinin associated protein (tastin) // 12q13.12 // 10024 /// NM_001100620 // TROAP // trophinin associated protein (tastin) // 12q13.12 // 10024 /// ENST00000257909 // TROAP // trophinin associated protein (tastin) // 12q13.12 // 10024 /// ENST00000380327 // TROAP // trophinin associated protein (tastin) // 12q13.12 // 10024 /// U04810 // TROAP // trophinin associated prot…
3834415	0.00242565	0.757493	3834405	NM_001815 // CEACAM3 // carcinoembryonic antigen-related cell adhesion molecule 3 // 19q13.2 // 1084 /// ENST00000357396 // CEACAM3 // carcinoembryonic antigen-related cell adhesion molecule 3 // 19q13.2 // 1084 /// D90278 // CEACAM3 // carcinoembryonic antigen-related cell adhesion molecule 3 // 19q13.2 // 1084 /// ENST00000221999 // CEACAM3 // carcinoembryonic antigen-related cell adhesion mole…
3269738	0.00242723	0.757493	3269694	NM_145235 // FANK1 // fibronectin type III and ankyrin repeat domains 1 // 10q26.2 // 92565 /// ENST00000368693 // FANK1 // fibronectin type III and ankyrin repeat domains 1 // 10q26.2 // 92565 /// ENST00000368695 // FANK1 // fibronectin type III and ankyrin repeat domains 1 // 10q26.2 // 92565 /// AY358154 // FANK1 // fibronectin type III and ankyrin repeat domains 1 // 10q26.2 // 92565 /// ENST…
3329650	0.00243569	0.758563	3329649	NM_000107 // DDB2 // damage-specific DNA binding protein 2, 48kDa // 11p12-p11 // 1643 /// ENST00000256996 // DDB2 // damage-specific DNA binding protein 2, 48kDa // 11p12-p11 // 1643 /// U18300 // DDB2 // damage-specific DNA binding protein 2, 48kDa // 11p12-p11 // 1643 /// ENST00000378603 // DDB2 // damage-specific DNA binding protein 2, 48kDa // 11p12-p11 // 1643 /// ENST00000378601 // DDB2 //…
3874469	0.00243656	0.758563	3874438	NM_021873 // CDC25B // cell division cycle 25 homolog B (S. pombe) // 20p13 // 994 /// NM_004358 // CDC25B // cell division cycle 25 homolog B (S. pombe) // 20p13 // 994 /// NM_021872 // CDC25B // cell division cycle 25 homolog B (S. pombe) // 20p13 // 994 /// ENST00000245960 // CDC25B // cell division cycle 25 homolog B (S. pombe) // 20p13 // 994 /// ENST00000344256 // CDC25B // cell division cy…
3833023	0.00244085	0.758981	3832992	NM_022835 // PLEKHG2 // pleckstrin homology domain containing, family G (with RhoGef domain) member 2 // 19q13.2 // 64857 /// ENST00000205135 // PLEKHG2 // pleckstrin homology domain containing, family G (with RhoGef domain) member 2 // 19q13.2 // 64857 /// ENST00000378550 // PLEKHG2 // pleckstrin homology domain containing, family G (with RhoGef domain) member 2 // 19q13.2 // 64857 /// AK026111 …
2495291	0.00245036	0.761016	2495279	NM_144992 // VWA3B // von Willebrand factor A domain containing 3B // 2q11.2 // 200403 /// ENST00000305068 // VWA3B // von Willebrand factor A domain containing 3B // 2q11.2 // 200403 /// ENST00000355889 // VWA3B // von Willebrand factor A domain containing 3B // 2q11.2 // 200403 /// ENST00000358269 // VWA3B // von Willebrand factor A domain containing 3B // 2q11.2 // 200403 /// AL832761 // VWA3B…
3448522	0.00245793	0.762448	3448481	NM_016551 // TM7SF3 // transmembrane 7 superfamily member 3 // 12q11-q12 // 51768 /// ENST00000343028 // TM7SF3 // transmembrane 7 superfamily member 3 // 12q11-q12 // 51768 /// AK023085 // TM7SF3 // transmembrane 7 superfamily member 3 // 12q11-q12 // 51768
2663815	0.00246415	0.763337	2663810	NM_004628 // XPC // xeroderma pigmentosum, complementation group C // 3p25 // 7508 /// ENST00000285021 // XPC // xeroderma pigmentosum, complementation group C // 3p25 // 7508 /// D21089 // XPC // xeroderma pigmentosum, complementation group C // 3p25 // 7508
3629745	0.00246987	0.763337	3629698	NM_197960 // DPP8 // dipeptidyl-peptidase 8 // 15q22 // 54878 /// NM_130434 // DPP8 // dipeptidyl-peptidase 8 // 15q22 // 54878 /// NM_197961 // DPP8 // dipeptidyl-peptidase 8 // 15q22 // 54878 /// NM_017743 // DPP8 // dipeptidyl-peptidase 8 // 15q22 // 54878 /// ENST00000321147 // DPP8 // dipeptidyl-peptidase 8 // 15q22 // 54878 /// ENST00000300141 // DPP8 // dipeptidyl-peptidase 8 // 15q22 // 5…
3829052	0.00247478	0.763337	3829049	NM_207391 // RGS9BP // regulator of G protein signaling 9 binding protein // 19q13.11 // 388531 /// ENST00000334176 // RGS9BP // regulator of G protein signaling 9 binding protein // 19q13.11 // 388531 /// AK124499 // RGS9BP // regulator of G protein signaling 9 binding protein // 19q13.11 // 388531
3587467	0.00248138	0.763337	3587457	NM_014783 // ARHGAP11A // Rho GTPase activating protein 11A // 15q13.2 // 9824 /// NM_199357 // ARHGAP11A // Rho GTPase activating protein 11A // 15q13.2 // 9824 /// NM_001039841 // ARHGAP11B // Rho GTPase activating protein 11B // 15q13.2 // 89839 /// ENST00000361627 // ARHGAP11A // Rho GTPase activating protein 11A // 15q13.2 // 9824 /// BC039563 // ARHGAP11A // Rho GTPase activating protein 11…
3798331	0.00248142	0.763337	3798291	NM_001042388 // PPP4R1 // protein phosphatase 4, regulatory subunit 1 // 18p11.22 // 9989 /// NM_005134 // PPP4R1 // protein phosphatase 4, regulatory subunit 1 // 18p11.22 // 9989 /// ENST00000400556 // PPP4R1 // protein phosphatase 4, regulatory subunit 1 // 18p11.22 // 9989 /// ENST00000285124 // PPP4R1 // protein phosphatase 4, regulatory subunit 1 // 18p11.22 // 9989 /// ENST00000400555 // P…
3866899	0.00248252	0.763337	3866898	NM_000234 // LIG1 // ligase I, DNA, ATP-dependent // 19q13.2-q13.3 // 3978 /// ENST00000263274 // LIG1 // ligase I, DNA, ATP-dependent // 19q13.2-q13.3 // 3978 /// AB208791 // LIG1 // ligase I, DNA, ATP-dependent // 19q13.2-q13.3 // 3978
3519848	0.00248303	0.763337	3519840	NM_032229 // SLITRK6 // SLIT and NTRK-like family, member 6 // 13q31.1 // 84189 /// ENST00000400286 // SLITRK6 // SLIT and NTRK-like family, member 6 // 13q31.1 // 84189 /// BC101070 // SLITRK6 // SLIT and NTRK-like family, member 6 // 13q31.1 // 84189 /// ENST00000313206 // SLITRK6 // SLIT and NTRK-like family, member 6 // 13q31.1 // 84189
2652679	0.00248454	0.763337	2652675	NM_018098 // ECT2 // epithelial cell transforming sequence 2 oncogene // 3q26.1-q26.2 // 1894 /// ENST00000232458 // ECT2 // epithelial cell transforming sequence 2 oncogene // 3q26.1-q26.2 // 1894 /// AY376439 // ECT2 // epithelial cell transforming sequence 2 oncogene // 3q26.1-q26.2 // 1894 /// ENST00000392692 // ECT2 // epithelial cell transforming sequence 2 oncogene // 3q26.1-q26.2 // 1894
3332688	0.00248916	0.763844	3332663	NM_006725 // CD6 // CD6 molecule // 11q13 // 923 /// ENST00000313421 // CD6 // CD6 molecule // 11q13 // 923 /// BC078669 // CD6 // CD6 molecule // 11q13 // 923 /// ENST00000344028 // CD6 // CD6 molecule // 11q13 // 923 /// ENST00000344931 // CD6 // CD6 molecule // 11q13 // 923 /// ENST00000346437 // CD6 // CD6 molecule // 11q13 // 923 /// ENST00000352009 // CD6 // CD6 molecule // 11q13 // 923
3964158	0.00249556	0.764894	3964154	NM_022766 // CERK // ceramide kinase // 22q13.31 // 64781 /// ENST00000216264 // CERK // ceramide kinase // 22q13.31 // 64781 /// AB079066 // CERK // ceramide kinase // 22q13.31 // 64781
3874457	0.00250949	0.768248	3874438	NM_021873 // CDC25B // cell division cycle 25 homolog B (S. pombe) // 20p13 // 994 /// NM_004358 // CDC25B // cell division cycle 25 homolog B (S. pombe) // 20p13 // 994 /// NM_021872 // CDC25B // cell division cycle 25 homolog B (S. pombe) // 20p13 // 994 /// ENST00000245960 // CDC25B // cell division cycle 25 homolog B (S. pombe) // 20p13 // 994 /// ENST00000344256 // CDC25B // cell division cy…
3758028	0.00251916	0.769346	3758025	NM_024927 // PLEKHH3 // pleckstrin homology domain containing, family H (with MyTH4 domain) member 3 // 17q21.31 // 79990 /// ENST00000293349 // PLEKHH3 // pleckstrin homology domain containing, family H (with MyTH4 domain) member 3 // 17q21.31 // 79990 /// BC052978 // PLEKHH3 // pleckstrin homology domain containing, family H (with MyTH4 domain) member 3 // 17q21.31 // 79990 /// AB208939 // PLEK…
3842342	0.00252038	0.769346	3842327	NM_013301 // CCDC106 // coiled-coil domain containing 106 // 19q13.42 // 29903 /// ENST00000308964 // CCDC106 // coiled-coil domain containing 106 // 19q13.42 // 29903 /// AK097095 // CCDC106 // coiled-coil domain containing 106 // 19q13.42 // 29903
2436889	0.00252974	0.769346	2436826	NM_002249 // KCNN3 // potassium intermediate/small conductance calcium-activated channel, subfamily N, member 3 // 1q21.3 // 3782 /// NM_170782 // KCNN3 // potassium intermediate/small conductance calcium-activated channel, subfamily N, member 3 // 1q21.3 // 3782 /// ENST00000271915 // KCNN3 // potassium intermediate/small conductance calcium-activated channel, subfamily N, member 3 // 1q21.3 // …
2399568	0.00252997	0.769346	2399409	NM_020765 // UBR4 // ubiquitin protein ligase E3 component n-recognin 4 // 1p36.13 // 23352 /// ENST00000375254 // UBR4 // ubiquitin protein ligase E3 component n-recognin 4 // 1p36.13 // 23352 /// AF348492 // UBR4 // ubiquitin protein ligase E3 component n-recognin 4 // 1p36.13 // 23352 /// ENST00000375267 // UBR4 // ubiquitin protein ligase E3 component n-recognin 4 // 1p36.13 // 23352 /// ENST…
4015634	0.00253192	0.769346	4015602	BC034272 // CXorf34 // chromosome X open reading frame 34 // Xq22.1 // 79979 /// BC007526 // CXorf34 // chromosome X open reading frame 34 // Xq22.1 // 79979 /// BC020116 // CXorf34 // chromosome X open reading frame 34 // Xq22.1 // 79979 /// BC009437 // CXorf34 // chromosome X open reading frame 34 // Xq22.1 // 79979 /// ENST00000372936 // CXorf34 // chromosome X open reading frame 34 // Xq22.1 …
3435819	0.00253198	0.769346	3435817	NM_020382 // SETD8 // SET domain containing (lysine methyltransferase) 8 // 12q24.31 // 387893 /// ENST00000330479 // SETD8 // SET domain containing (lysine methyltransferase) 8 // 12q24.31 // 387893 /// BC050346 // SETD8 // SET domain containing (lysine methyltransferase) 8 // 12q24.31 // 387893
3344887	0.00253402	0.769346	3344861	AK292215 // C11orf54 // chromosome 11 open reading frame 54 // 11q21 // 28970 /// BC012298 // C11orf54 // chromosome 11 open reading frame 54 // 11q21 // 28970 /// AL136605 // C11orf54 // chromosome 11 open reading frame 54 // 11q21 // 28970 /// AK291833 // C11orf54 // chromosome 11 open reading frame 54 // 11q21 // 28970 /// CR533538 // C11orf54 // chromosome 11 open reading frame 54 // 11q21 //…
2655806	0.00253953	0.77011	2655790	NM_003741 // CHRD // chordin // 3q27 // 8646 /// ENST00000204604 // CHRD // chordin // 3q27 // 8646 /// ENST00000348986 // CHRD // chordin // 3q27 // 8646 /// ENST00000342610 // CHRD // chordin // 3q27 // 8646 /// ENST00000356534 // CHRD // chordin // 3q27 // 8646 /// ENST00000310236 // CHRD // chordin // 3q27 // 8646 /// AB208947 // CHRD // chordin // 3q27 // 8646
3604288	0.00255381	0.773528	3604287	NM_172217 // IL16 // interleukin 16 (lymphocyte chemoattractant factor) // 15q26.3 // 3603 /// NM_004513 // IL16 // interleukin 16 (lymphocyte chemoattractant factor) // 15q26.3 // 3603 /// ENST00000360547 // IL16 // interleukin 16 (lymphocyte chemoattractant factor) // 15q26.3 // 3603 /// ENST00000355368 // IL16 // interleukin 16 (lymphocyte chemoattractant factor) // 15q26.3 // 3603 /// ENST000…
3746627	0.00256024	0.774564	3746625	NM_031898 // TEKT3 // tektin 3 // 17p12 // 64518 /// ENST00000395930 // TEKT3 // tektin 3 // 17p12 // 64518 /// ENST00000395931 // TEKT3 // tektin 3 // 17p12 // 64518 /// ENST00000338696 // TEKT3 // tektin 3 // 17p12 // 64518 /// AK057390 // TEKT3 // tektin 3 // 17p12 // 64518
3452667	0.00256724	0.775768	3452664	NM_006025 // P11 // 26 serine protease // 12q13.1 // 8909 /// ENST00000229003 // P11 // 26 serine protease // 12q13.1 // 8909 /// AK075446 // P11 // 26 serine protease // 12q13.1 // 8909
3866449	0.00257229	0.776381	3866435	NM_014417 // BBC3 // BCL2 binding component 3 // 19q13.3-q13.4 // 27113 /// ENST00000359924 // BBC3 // BCL2 binding component 3 // 19q13.3-q13.4 // 27113 /// AF354654 // BBC3 // BCL2 binding component 3 // 19q13.3-q13.4 // 27113 /// ENST00000341983 // BBC3 // BCL2 binding component 3 // 19q13.3-q13.4 // 27113 /// ENST00000300880 // BBC3 // BCL2 binding component 3 // 19q13.3-q13.4 // 27113
3360183	0.00257796	0.77718	3360182	AF439154 // C11orf40 // chromosome 11 open reading frame 40 // 11p15.5 // 143501 /// ENST00000307616 // C11orf40 // chromosome 11 open reading frame 40 // 11p15.5 // 143501
3639094	0.00258147	0.777329	3639070	NM_018668 // VPS33B // vacuolar protein sorting 33 homolog B (yeast) // 15q26.1 // 26276 /// ENST00000333371 // VPS33B // vacuolar protein sorting 33 homolog B (yeast) // 15q26.1 // 26276 /// AF308803 // VPS33B // vacuolar protein sorting 33 homolog B (yeast) // 15q26.1 // 26276
3288896	0.00259383	0.777794	3288845	NM_003631 // PARG // poly (ADP-ribose) glycohydrolase // 10q11.23 // 8505 /// NM_001077665 // CTGLF3 // centaurin, gamma-like family, member 3 // 10q11.23 // 414189 /// NM_001077686 // CTGLF5 // centaurin, gamma-like family, member 5 // 10q11.23 // 728404 /// NM_133446 // CTGLF1 // centaurin, gamma-like family, member 1 // 10q11.21 // 119016 /// NM_001077685 // CTGLF4 // centaurin, gamma-like fam…
3831084	0.00259711	0.777794	3831062	NM_001083961 // WDR62 // WD repeat domain 62 // 19q13.12 // 284403 /// NM_173636 // WDR62 // WD repeat domain 62 // 19q13.12 // 284403 /// ENST00000270301 // WDR62 // WD repeat domain 62 // 19q13.12 // 284403 /// BC017261 // WDR62 // WD repeat domain 62 // 19q13.12 // 284403 /// ENST00000221214 // WDR62 // WD repeat domain 62 // 19q13.12 // 284403 /// ENST00000388999 // WDR62 // WD repeat domain …
3335549	0.0025976	0.777794	3335517	NM_182710 // HTATIP // HIV-1 Tat interacting protein, 60kDa // 11q13 // 10524 /// NM_006388 // HTATIP // HIV-1 Tat interacting protein, 60kDa // 11q13 // 10524 /// NM_182709 // HTATIP // HIV-1 Tat interacting protein, 60kDa // 11q13 // 10524 /// ENST00000341318 // HTATIP // HIV-1 Tat interacting protein, 60kDa // 11q13 // 10524 /// ENST00000377046 // HTATIP // HIV-1 Tat interacting protein, 60kDa…
3841565	0.00259853	0.777794	3841545	NM_006863 // LILRA1 // leukocyte immunoglobulin-like receptor, subfamily A (with TM domain), member 1 // 19q13.4 // 11024 /// ENST00000251372 // LILRA1 // leukocyte immunoglobulin-like receptor, subfamily A (with TM domain), member 1 // 19q13.4 // 11024 /// ENST00000251375 // LILRA1 // leukocyte immunoglobulin-like receptor, subfamily A (with TM domain), member 1 // 19q13.4 // 11024 /// BC063009 …
3669402	0.00259929	0.777794	3669382	NM_014940 // MON1B // MON1 homolog B (yeast) // 16q23.1 // 22879 /// ENST00000248248 // MON1B // MON1 homolog B (yeast) // 16q23.1 // 22879 /// ENST00000320859 // MON1B // MON1 homolog B (yeast) // 16q23.1 // 22879 /// AB020679 // MON1B // MON1 homolog B (yeast) // 16q23.1 // 22879
2888689	0.00260135	0.777794	2888674	NM_031300 // MXD3 // MAX dimerization protein 3 // 5q35.3 // 83463 /// ENST00000303165 // MXD3 // MAX dimerization protein 3 // 5q35.3 // 83463 /// BC032586 // MXD3 // MAX dimerization protein 3 // 5q35.3 // 83463
3404037	0.00260905	0.777794	3404030	NM_005810 // KLRG1 // killer cell lectin-like receptor subfamily G, member 1 // 12p12-p13 // 10219 /// ENST00000356986 // KLRG1 // killer cell lectin-like receptor subfamily G, member 1 // 12p12-p13 // 10219 /// BC012621 // KLRG1 // killer cell lectin-like receptor subfamily G, member 1 // 12p12-p13 // 10219 /// ENST00000266551 // KLRG1 // killer cell lectin-like receptor subfamily G, member 1 //…
3887068	0.00260989	0.777794	3887049	NM_181802 // UBE2C // ubiquitin-conjugating enzyme E2C // 20q13.12 // 11065 /// NM_007019 // UBE2C // ubiquitin-conjugating enzyme E2C // 20q13.12 // 11065 /// NM_181799 // UBE2C // ubiquitin-conjugating enzyme E2C // 20q13.12 // 11065 /// NM_181800 // UBE2C // ubiquitin-conjugating enzyme E2C // 20q13.12 // 11065 /// NM_181801 // UBE2C // ubiquitin-conjugating enzyme E2C // 20q13.12 // 11065 ///…
2866712	0.00261024	0.777794	2866704	NM_020801 // ARRDC3 // arrestin domain containing 3 // 5q14.3 // 57561 /// ENST00000265138 // ARRDC3 // arrestin domain containing 3 // 5q14.3 // 57561 /// BC053619 // ARRDC3 // arrestin domain containing 3 // 5q14.3 // 57561
2694073	0.00261501	0.778314	2694001	NM_007283 // MGLL // monoglyceride lipase // 3q21.3 // 11343 /// NM_001003794 // MGLL // monoglyceride lipase // 3q21.3 // 11343 /// ENST00000398103 // MGLL // monoglyceride lipase // 3q21.3 // 11343 /// ENST00000398104 // MGLL // monoglyceride lipase // 3q21.3 // 11343 /// ENST00000265052 // MGLL // monoglyceride lipase // 3q21.3 // 11343 /// ENST00000398101 // MGLL // monoglyceride lipase // 3q…
3703955	0.00261882	0.778548	3703944	NM_001739 // CA5A // carbonic anhydrase VA, mitochondrial // 16q24.3 // 763 /// ENST00000309893 // CA5A // carbonic anhydrase VA, mitochondrial // 16q24.3 // 763 /// L19297 // CA5A // carbonic anhydrase VA, mitochondrial // 16q24.3 // 763
2316389	0.00262692	0.778838	2316379	NM_003036 // SKI // v-ski sarcoma viral oncogene homolog (avian) // 1q22-q24 // 6497 /// ENST00000378536 // SKI // v-ski sarcoma viral oncogene homolog (avian) // 1q22-q24 // 6497 /// AB007977 // KIAA0508 // KIAA0508 protein // 1p36.32 // 57244
3147372	0.00262773	0.778838	3147321	NM_015902 // UBR5 // ubiquitin protein ligase E3 component n-recognin 5 // 8q22 // 51366 /// ENST00000220959 // UBR5 // ubiquitin protein ligase E3 component n-recognin 5 // 8q22 // 51366 /// AB020703 // UBR5 // ubiquitin protein ligase E3 component n-recognin 5 // 8q22 // 51366
3757647	0.00262889	0.778838	3757630	NM_021078 // GCN5L2 // GCN5 general control of amino-acid synthesis 5-like 2 (yeast) // 17q21 // 2648 /// ENST00000225916 // GCN5L2 // GCN5 general control of amino-acid synthesis 5-like 2 (yeast) // 17q21 // 2648 /// BC039907 // GCN5L2 // GCN5 general control of amino-acid synthesis 5-like 2 (yeast) // 17q21 // 2648
3413918	0.00263263	0.779049	3413875	NM_005480 // TROAP // trophinin associated protein (tastin) // 12q13.12 // 10024 /// NM_001100620 // TROAP // trophinin associated protein (tastin) // 12q13.12 // 10024 /// ENST00000257909 // TROAP // trophinin associated protein (tastin) // 12q13.12 // 10024 /// ENST00000380327 // TROAP // trophinin associated protein (tastin) // 12q13.12 // 10024 /// U04810 // TROAP // trophinin associated prot…
3021705	0.00264287	0.781179	3021696	NM_080928 // ASB15 // ankyrin repeat and SOCS box-containing 15 // 7q31.31 // 142685 /// ENST00000275699 // ASB15 // ankyrin repeat and SOCS box-containing 15 // 7q31.31 // 142685 /// AF428257 // ASB15 // ankyrin repeat and SOCS box-containing 15 // 7q31.31 // 142685 /// AK125360 // ASB15 // ankyrin repeat and SOCS box-containing 15 // 7q31.31 // 142685
3358453	0.00264819	0.781854	3358425	NM_018494 // LRDD // leucine-rich repeats and death domain containing // 11p15.5 // 55367 /// NM_145886 // LRDD // leucine-rich repeats and death domain containing // 11p15.5 // 55367 /// NM_145887 // LRDD // leucine-rich repeats and death domain containing // 11p15.5 // 55367 /// ENST00000347755 // LRDD // leucine-rich repeats and death domain containing // 11p15.5 // 55367 /// AB209529 // LRDD …
3949070	0.00265514	0.783007	3949055	NM_016426 // GTSE1 // G-2 and S-phase expressed 1 // 22q13.2-q13.3 // 51512 /// ENST00000361934 // GTSE1 // G-2 and S-phase expressed 1 // 22q13.2-q13.3 // 51512 /// BC075828 // GTSE1 // G-2 and S-phase expressed 1 // 22q13.2-q13.3 // 51512 /// ENST00000160874 // GTSE1 // G-2 and S-phase expressed 1 // 22q13.2-q13.3 // 51512
3258176	0.00265924	0.783318	3258168	NM_004523 // KIF11 // kinesin family member 11 // 10q24.1 // 3832 /// ENST00000260731 // KIF11 // kinesin family member 11 // 10q24.1 // 3832 /// U37426 // KIF11 // kinesin family member 11 // 10q24.1 // 3832
2936674	0.00266508	0.78414	2936657	NM_031409 // CCR6 // chemokine (C-C motif) receptor 6 // 6q27 // 1235 /// NM_004367 // CCR6 // chemokine (C-C motif) receptor 6 // 6q27 // 1235 /// ENST00000341935 // CCR6 // chemokine (C-C motif) receptor 6 // 6q27 // 1235 /// ENST00000349984 // CCR6 // chemokine (C-C motif) receptor 6 // 6q27 // 1235 /// ENST00000283506 // CCR6 // chemokine (C-C motif) receptor 6 // 6q27 // 1235 /// U68030 // C…
3221157	0.00267079	0.784923	3221135	ENST00000277239 // C9orf80 // chromosome 9 open reading frame 80 // 9q32 // 58493 /// ENST00000374242 // C9orf80 // chromosome 9 open reading frame 80 // 9q32 // 58493 /// ENST00000374238 // C9orf80 // chromosome 9 open reading frame 80 // 9q32 // 58493 /// ENST00000374234 // C9orf80 // chromosome 9 open reading frame 80 // 9q32 // 58493 /// AK000637 // C9orf80 // chromosome 9 open reading frame …
3596025	0.00269018	0.789719	3596021	NM_033195 // LDHAL6B // lactate dehydrogenase A-like 6B // 15q22.2 // 92483 /// ENST00000307144 // LDHAL6B // lactate dehydrogenase A-like 6B // 15q22.2 // 92483 /// AY642121 // LDHAL6B // lactate dehydrogenase A-like 6B // 15q22.2 // 92483
2648321	0.0027	0.790267	2648305	NM_002563 // P2RY1 // purinergic receptor P2Y, G-protein coupled, 1 // 3q25.2 // 5028 /// ENST00000305097 // P2RY1 // purinergic receptor P2Y, G-protein coupled, 1 // 3q25.2 // 5028 /// U42030 // P2RY1 // purinergic receptor P2Y, G-protein coupled, 1 // 3q25.2 // 5028
3102129	0.00270039	0.790267	3102096	NM_024870 // DEPDC2 // DEP domain containing 2 // 8q13.2 // 80243 /// NM_025170 // DEPDC2 // DEP domain containing 2 // 8q13.2 // 80243 /// ENST00000288368 // DEPDC2 // DEP domain containing 2 // 8q13.2 // 80243 /// ENST00000354677 // DEPDC2 // DEP domain containing 2 // 8q13.2 // 80243 /// ENST00000396543 // DEPDC2 // DEP domain containing 2 // 8q13.2 // 80243 /// ENST00000396539 // DEPDC2 // DE…
3414377	0.00270127	0.790267	3414351	NM_020039 // ACCN2 // amiloride-sensitive cation channel 2, neuronal // 12q12 // 41 /// NM_001095 // ACCN2 // amiloride-sensitive cation channel 2, neuronal // 12q12 // 41 /// ENST00000228468 // ACCN2 // amiloride-sensitive cation channel 2, neuronal // 12q12 // 41 /// U78180 // ACCN2 // amiloride-sensitive cation channel 2, neuronal // 12q12 // 41
3202317	0.00270505	0.790475	3202316	NM_024761 // MOBKL2B // MOB1, Mps One Binder kinase activator-like 2B (yeast) // 9p21.2 // 79817 /// ENST00000262244 // MOBKL2B // MOB1, Mps One Binder kinase activator-like 2B (yeast) // 9p21.2 // 79817 /// AL832572 // MOBKL2B // MOB1, Mps One Binder kinase activator-like 2B (yeast) // 9p21.2 // 79817 /// ENST00000380020 // MOBKL2B // MOB1, Mps One Binder kinase activator-like 2B (yeast) // 9p21…
3614227	0.00271488	0.792153	3614087	NM_130839 // UBE3A // ubiquitin protein ligase E3A (human papilloma virus E6-associated protein, Angelman syndrome) // 15q11-q13 // 7337 /// NM_000462 // UBE3A // ubiquitin protein ligase E3A (human papilloma virus E6-associated protein, Angelman syndrome) // 15q11-q13 // 7337 /// NM_130838 // UBE3A // ubiquitin protein ligase E3A (human papilloma virus E6-associated protein, Angelman syndrome) /…
3223711	0.00271696	0.792153	3223687	NM_015651 // PHF19 // PHD finger protein 19 // 9q33.2 // 26147 /// NM_001009936 // PHF19 // PHD finger protein 19 // 9q33.2 // 26147 /// ENST00000373896 // PHF19 // PHD finger protein 19 // 9q33.2 // 26147 /// ENST00000312189 // PHF19 // PHD finger protein 19 // 9q33.2 // 26147 /// BX640713 // PHF19 // PHD finger protein 19 // 9q33.2 // 26147
2623404	0.00272575	0.792932	2623388	NM_001003935 // PARP3 // poly (ADP-ribose) polymerase family, member 3 // 3p21.31-p21.1 // 10039 /// NM_001003931 // PARP3 // poly (ADP-ribose) polymerase family, member 3 // 3p21.31-p21.1 // 10039 /// NM_005485 // PARP3 // poly (ADP-ribose) polymerase family, member 3 // 3p21.31-p21.1 // 10039 /// ENST00000045065 // PARP3 // poly (ADP-ribose) polymerase family, member 3 // 3p21.31-p21.1 // 10039…
2384888	0.0027258	0.792932	2384788	NM_004481 // GALNT2 // UDP-N-acetyl-alpha-D-galactosamine:polypeptide N-acetylgalactosaminyltransferase 2 (GalNAc-T2) // 1q41-q42 // 2590 /// ENST00000366672 // GALNT2 // UDP-N-acetyl-alpha-D-galactosamine:polypeptide N-acetylgalactosaminyltransferase 2 (GalNAc-T2) // 1q41-q42 // 2590 /// BC041120 // GALNT2 // UDP-N-acetyl-alpha-D-galactosamine:polypeptide N-acetylgalactosaminyltransferase 2 (Gal…
3845945	0.00272905	0.79298	3845944	NM_052847 // GNG7 // guanine nucleotide binding protein (G protein), gamma 7 // 19p13.3 // 2788 /// ENST00000323883 // GNG7 // guanine nucleotide binding protein (G protein), gamma 7 // 19p13.3 // 2788 /// BC053630 // GNG7 // guanine nucleotide binding protein (G protein), gamma 7 // 19p13.3 // 2788 /// ENST00000382159 // GNG7 // guanine nucleotide binding protein (G protein), gamma 7 // 19p13.3 …
3451609	0.00273254	0.793098	3451558	NM_025003 // ADAMTS20 // ADAM metallopeptidase with thrombospondin type 1 motif, 20 // 12q12 // 80070 /// NM_004705 // PRKRIR // protein-kinase, interferon-inducible double stranded RNA dependent inhibitor, repressor of (P58 repressor) // 11q13.5 // 5612 /// ENST00000389420 // ADAMTS20 // ADAM metallopeptidase with thrombospondin type 1 motif, 20 // 12q12 // 80070 /// ENST00000260045 // PRKRIR //…
3333376	0.00274654	0.795866	3333358	NM_001040694 // INCENP // inner centromere protein antigens 135/155kDa // 11q12-q13 // 3619 /// NM_020238 // INCENP // inner centromere protein antigens 135/155kDa // 11q12-q13 // 3619 /// ENST00000278849 // INCENP // inner centromere protein antigens 135/155kDa // 11q12-q13 // 3619 /// AF282265 // INCENP // inner centromere protein antigens 135/155kDa // 11q12-q13 // 3619 /// ENST00000394818 // …
2371435	0.00274826	0.795866	2371346	NM_015149 // RGL1 // ral guanine nucleotide dissociation stimulator-like 1 // 1q25.3 // 23179 /// ENST00000304685 // RGL1 // ral guanine nucleotide dissociation stimulator-like 1 // 1q25.3 // 23179 /// ENST00000367531 // RGL1 // ral guanine nucleotide dissociation stimulator-like 1 // 1q25.3 // 23179 /// AF186780 // RGL1 // ral guanine nucleotide dissociation stimulator-like 1 // 1q25.3 // 23179 …
2379864	0.0027547	0.796466	2379863	NM_016343 // CENPF // centromere protein F, 350/400ka (mitosin) // 1q32-q41 // 1063 /// ENST00000366955 // CENPF // centromere protein F, 350/400ka (mitosin) // 1q32-q41 // 1063 /// U19769 // CENPF // centromere protein F, 350/400ka (mitosin) // 1q32-q41 // 1063 /// ENST00000391896 // CENPF // centromere protein F, 350/400ka (mitosin) // 1q32-q41 // 1063
3163228	0.00275653	0.796466	3163200	AY422473 // C9orf93 // chromosome 9 open reading frame 93 // 9p22.3 // 203238 /// BX537933 // C9orf93 // chromosome 9 open reading frame 93 // 9p22.3 // 203238 /// ENST00000380701 // C9orf93 // chromosome 9 open reading frame 93 // 9p22.3 // 203238 /// ENST00000297641 // C9orf93 // chromosome 9 open reading frame 93 // 9p22.3 // 203238 /// ENST00000380689 // C9orf93 // chromosome 9 open reading f…
3571558	0.00277292	0.799577	3571553	NM_194278 // C14orf43 // chromosome 14 open reading frame 43 // 14q24.3 // 91748 /// NM_001043318 // C14orf43 // chromosome 14 open reading frame 43 // 14q24.3 // 91748 /// ENST00000286523 // C14orf43 // chromosome 14 open reading frame 43 // 14q24.3 // 91748 /// ENST00000394071 // C14orf43 // chromosome 14 open reading frame 43 // 14q24.3 // 91748 /// BC009202 // C14orf43 // chromosome 14 open r…
2775290	0.0027747	0.799577	2775259	NM_152545 // RASGEF1B // RasGEF domain family, member 1B // 4q21.21-q21.22 // 153020 /// ENST00000264400 // RASGEF1B // RasGEF domain family, member 1B // 4q21.21-q21.22 // 153020 /// BC121003 // RASGEF1B // RasGEF domain family, member 1B // 4q21.21-q21.22 // 153020 /// ENST00000395570 // RASGEF1B // RasGEF domain family, member 1B // 4q21.21-q21.22 // 153020
2829619	0.00277662	0.799577	2829589	NM_032151 // PCBD2 // pterin-4 alpha-carbinolamine dehydratase/dimerization cofactor of hepatocyte nuclear factor 1 alpha (TCF1) 2 // 5q31.1 // 84105 /// ENST00000254908 // PCBD2 // pterin-4 alpha-carbinolamine dehydratase/dimerization cofactor of hepatocyte nuclear factor 1 alpha (TCF1) 2 // 5q31.1 // 84105 /// ENST00000398833 // PCBD2 // pterin-4 alpha-carbinolamine dehydratase/dimerization cof…
2450376	0.00278376	0.799591	2450345	NM_014875 // KIF14 // kinesin family member 14 // 1q32.1 // 9928 /// ENST00000367350 // KIF14 // kinesin family member 14 // 1q32.1 // 9928 /// BC113742 // KIF14 // kinesin family member 14 // 1q32.1 // 9928
2568703	0.00278566	0.799591	2568687	NM_201555 // FHL2 // four and a half LIM domains 2 // 2q12-q14 // 2274 /// NM_001450 // FHL2 // four and a half LIM domains 2 // 2q12-q14 // 2274 /// NM_201557 // FHL2 // four and a half LIM domains 2 // 2q12-q14 // 2274 /// NM_001039492 // FHL2 // four and a half LIM domains 2 // 2q12-q14 // 2274 /// ENST00000393352 // FHL2 // four and a half LIM domains 2 // 2q12-q14 // 2274 /// ENST00000322142…
2606188	0.002786	0.799591	2606026	NM_006037 // HDAC4 // histone deacetylase 4 // 2q37.3 // 9759 /// ENST00000345617 // HDAC4 // histone deacetylase 4 // 2q37.3 // 9759 /// BC039904 // HDAC4 // histone deacetylase 4 // 2q37.3 // 9759 /// AK129545 // LOC100128563 // hypothetical protein LOC100128563 // 2q37.3 // 100128563
2518282	0.0027944	0.801096	2518272	NM_000885 // ITGA4 // integrin, alpha 4 (antigen CD49D, alpha 4 subunit of VLA-4 receptor) // 2q31.3 // 3676 /// ENST00000397033 // ITGA4 // integrin, alpha 4 (antigen CD49D, alpha 4 subunit of VLA-4 receptor) // 2q31.3 // 3676 /// L12002 // ITGA4 // integrin, alpha 4 (antigen CD49D, alpha 4 subunit of VLA-4 receptor) // 2q31.3 // 3676 /// ENST00000233573 // ITGA4 // integrin, alpha 4 (antigen CD…
2946197	0.00280437	0.801096	2946194	NM_005325 // HIST1H1A // histone cluster 1, H1a // 6p21.3 // 3024 /// ENST00000244573 // HIST1H1A // histone cluster 1, H1a // 6p21.3 // 3024 /// BC101593 // HIST1H1A // histone cluster 1, H1a // 6p21.3 // 3024
3222565	0.0028063	0.801096	3222534	NM_198186 // ASTN2 // astrotactin 2 // 9q33.1 // 23245 /// NM_198187 // ASTN2 // astrotactin 2 // 9q33.1 // 23245 /// NM_014010 // ASTN2 // astrotactin 2 // 9q33.1 // 23245 /// NM_198188 // ASTN2 // astrotactin 2 // 9q33.1 // 23245 /// ENST00000313400 // ASTN2 // astrotactin 2 // 9q33.1 // 23245 /// ENST00000361209 // ASTN2 // astrotactin 2 // 9q33.1 // 23245 /// ENST00000361477 // ASTN2 // astro…
2497054	0.00280963	0.801096	2497028	NM_003854 // IL1RL2 // interleukin 1 receptor-like 2 // 2q12 // 8808 /// ENST00000264257 // IL1RL2 // interleukin 1 receptor-like 2 // 2q12 // 8808 /// AF284434 // IL1RL2 // interleukin 1 receptor-like 2 // 2q12 // 8808
3194885	0.00281246	0.801096	3194832	NM_206920 // MAMDC4 // MAM domain containing 4 // 9q34.3 // 158056 /// ENST00000317446 // MAMDC4 // MAM domain containing 4 // 9q34.3 // 158056 /// AY358419 // MAMDC4 // MAM domain containing 4 // 9q34.3 // 158056 /// ENST00000392881 // MAMDC4 // MAM domain containing 4 // 9q34.3 // 158056 /// ENST00000371654 // MAMDC4 // MAM domain containing 4 // 9q34.3 // 158056
3354756	0.002814	0.801096	3354731	NM_004879 // EI24 // etoposide induced 2.4 mRNA // 11q24 // 9538 /// NM_001007277 // EI24 // etoposide induced 2.4 mRNA // 11q24 // 9538 /// ENST00000397776 // EI24 // etoposide induced 2.4 mRNA // 11q24 // 9538 /// ENST00000343678 // EI24 // etoposide induced 2.4 mRNA // 11q24 // 9538 /// BC002390 // EI24 // etoposide induced 2.4 mRNA // 11q24 // 9538 /// ENST00000278903 // EI24 // etoposide ind…
3467327	0.00281625	0.801096	3467315	NM_153687 // IKIP // IKK interacting protein // 12q23.1 // 121457 /// NM_201612 // IKIP // IKK interacting protein // 12q23.1 // 121457 /// NM_201613 // IKIP // IKK interacting protein // 12q23.1 // 121457 /// ENST00000299157 // IKIP // IKK interacting protein // 12q23.1 // 121457 /// ENST00000393042 // IKIP // IKK interacting protein // 12q23.1 // 121457 /// ENST00000342502 // IKIP // IKK intera…
2317190	0.00282218	0.801096	2316953	NM_022114 // PRDM16 // PR domain containing 16 // 1p36.23-p33 // 63976 /// NM_199454 // PRDM16 // PR domain containing 16 // 1p36.23-p33 // 63976 /// ENST00000378389 // PRDM16 // PR domain containing 16 // 1p36.23-p33 // 63976 /// ENST00000270722 // PRDM16 // PR domain containing 16 // 1p36.23-p33 // 63976 /// ENST00000378391 // PRDM16 // PR domain containing 16 // 1p36.23-p33 // 63976 /// AB0788…
3512879	0.00282447	0.801096	3512874	NM_002298 // LCP1 // lymphocyte cytosolic protein 1 (L-plastin) // 13q14.3 // 3936 /// ENST00000398576 // LCP1 // lymphocyte cytosolic protein 1 (L-plastin) // 13q14.3 // 3936 /// ENST00000323076 // LCP1 // lymphocyte cytosolic protein 1 (L-plastin) // 13q14.3 // 3936 /// BC010271 // LCP1 // lymphocyte cytosolic protein 1 (L-plastin) // 13q14.3 // 3936
3157772	0.0028252	0.801096	3157751	NM_182706 // SCRIB // scribbled homolog (Drosophila) // 8q24.3 // 23513 /// NM_015356 // SCRIB // scribbled homolog (Drosophila) // 8q24.3 // 23513 /// ENST00000356994 // SCRIB // scribbled homolog (Drosophila) // 8q24.3 // 23513 /// ENST00000320476 // SCRIB // scribbled homolog (Drosophila) // 8q24.3 // 23513 /// AF271734 // SCRIB // scribbled homolog (Drosophila) // 8q24.3 // 23513 /// ENST0000…
3087999	0.00282551	0.801096	3087990	NM_000015 // NAT2 // N-acetyltransferase 2 (arylamine N-acetyltransferase) // 8p22 // 10 /// ENST00000286479 // NAT2 // N-acetyltransferase 2 (arylamine N-acetyltransferase) // 8p22 // 10 /// D90042 // NAT2 // N-acetyltransferase 2 (arylamine N-acetyltransferase) // 8p22 // 10
3565558	0.0028376	0.803637	3565524	NM_000161 // GCH1 // GTP cyclohydrolase 1 (dopa-responsive dystonia) // 14q22.1-q22.2 // 2643 /// NM_001024024 // GCH1 // GTP cyclohydrolase 1 (dopa-responsive dystonia) // 14q22.1-q22.2 // 2643 /// NM_001024070 // GCH1 // GTP cyclohydrolase 1 (dopa-responsive dystonia) // 14q22.1-q22.2 // 2643 /// NM_001024071 // GCH1 // GTP cyclohydrolase 1 (dopa-responsive dystonia) // 14q22.1-q22.2 // 2643 //…
3924376	0.00285783	0.808478	3924372	NM_001848 // COL6A1 // collagen, type VI, alpha 1 // 21q22.3 // 1291 /// ENST00000361866 // COL6A1 // collagen, type VI, alpha 1 // 21q22.3 // 1291 /// BC052575 // COL6A1 // collagen, type VI, alpha 1 // 21q22.3 // 1291
3644808	0.00287196	0.810666	3644764	NM_001761 // CCNF // cyclin F // 16p13.3 // 899 /// NR_003574 // ABCA17P // ATP-binding cassette, sub-family A (ABC1), member 17 (pseudogene) // 16p13.3 // 650655 /// ENST00000293968 // CCNF // cyclin F // 16p13.3 // 899 /// BC012349 // CCNF // cyclin F // 16p13.3 // 899 /// ENST00000397066 // CCNF // cyclin F // 16p13.3 // 899
2663834	0.00287453	0.810666	2663810	NM_004628 // XPC // xeroderma pigmentosum, complementation group C // 3p25 // 7508 /// ENST00000285021 // XPC // xeroderma pigmentosum, complementation group C // 3p25 // 7508 /// D21089 // XPC // xeroderma pigmentosum, complementation group C // 3p25 // 7508
4018459	0.00287503	0.810666	4018454	NM_133265 // AMOT // angiomotin // Xq23 // 154796 /// NM_001113490 // AMOT // angiomotin // Xq23 // 154796 /// ENST00000304758 // AMOT // angiomotin // Xq23 // 154796 /// ENST00000371959 // AMOT // angiomotin // Xq23 // 154796 /// ENST00000371962 // AMOT // angiomotin // Xq23 // 154796 /// AF286598 // AMOT // angiomotin // Xq23 // 154796
3296397	0.00288522	0.812519	3296386	NM_004747 // DLG5 // discs, large homolog 5 (Drosophila) // 10q23 // 9231 /// ENST00000372392 // DLG5 // discs, large homolog 5 (Drosophila) // 10q23 // 9231 /// BC146794 // DLG5 // discs, large homolog 5 (Drosophila) // 10q23 // 9231 /// ENST00000372391 // DLG5 // discs, large homolog 5 (Drosophila) // 10q23 // 9231 /// ENST00000372388 // DLG5 // discs, large homolog 5 (Drosophila) // 10q23 // 9…
3512824	0.00288934	0.812519	3512769	NM_015070 // ZC3H13 // zinc finger CCCH-type containing 13 // 13q14.12 // 23091 /// ENST00000282007 // ZC3H13 // zinc finger CCCH-type containing 13 // 13q14.12 // 23091 /// AY283618 // ZC3H13 // zinc finger CCCH-type containing 13 // 13q14.12 // 23091 /// ENST00000242848 // ZC3H13 // zinc finger CCCH-type containing 13 // 13q14.12 // 23091 /// ENST00000378921 // ZC3H13 // zinc finger CCCH-type c…
3199532	0.00289625	0.812519	3199511	NM_144966 // FREM1 // FRAS1 related extracellular matrix 1 // 9p22.3 // 158326 /// ENST00000380881 // FREM1 // FRAS1 related extracellular matrix 1 // 9p22.3 // 158326 /// AB160987 // FREM1 // FRAS1 related extracellular matrix 1 // 9p22.3 // 158326 /// ENST00000324457 // FREM1 // FRAS1 related extracellular matrix 1 // 9p22.3 // 158326 /// ENST00000380894 // FREM1 // FRAS1 related extracellular …
3090713	0.00290429	0.812519	3090697	NM_152562 // CDCA2 // cell division cycle associated 2 // 8p21.2 // 157313 /// ENST00000330560 // CDCA2 // cell division cycle associated 2 // 8p21.2 // 157313 /// AK292505 // CDCA2 // cell division cycle associated 2 // 8p21.2 // 157313 /// ENST00000380665 // CDCA2 // cell division cycle associated 2 // 8p21.2 // 157313
3664834	0.00290531	0.812519	3664810	NM_052999 // CMTM1 // CKLF-like MARVEL transmembrane domain containing 1 // 16q21 // 113540 /// NM_181268 // CMTM1 // CKLF-like MARVEL transmembrane domain containing 1 // 16q21 // 113540 /// NM_181269 // CMTM1 // CKLF-like MARVEL transmembrane domain containing 1 // 16q21 // 113540 /// NM_181270 // CMTM1 // CKLF-like MARVEL transmembrane domain containing 1 // 16q21 // 113540 /// NM_181271 // CM…
2550328	0.00290579	0.812519	2550325	NM_148962 // OXER1 // oxoeicosanoid (OXE) receptor 1 // 2p21 // 165140 /// ENST00000378661 // OXER1 // oxoeicosanoid (OXE) receptor 1 // 2p21 // 165140 /// BC063549 // OXER1 // oxoeicosanoid (OXE) receptor 1 // 2p21 // 165140
3194823	0.00290764	0.812519	3194810	NM_014172 // PHPT1 // phosphohistidine phosphatase 1 // 9q34.3 // 29085 /// ENST00000247665 // PHPT1 // phosphohistidine phosphatase 1 // 9q34.3 // 29085 /// ENST00000371661 // PHPT1 // phosphohistidine phosphatase 1 // 9q34.3 // 29085 /// ENST00000371660 // PHPT1 // phosphohistidine phosphatase 1 // 9q34.3 // 29085 /// ENST00000371659 // PHPT1 // phosphohistidine phosphatase 1 // 9q34.3 // 29085…
2829989	0.00290815	0.812519	2829947	NM_000358 // TGFBI // transforming growth factor, beta-induced, 68kDa // 5q31 // 7045 /// ENST00000305126 // TGFBI // transforming growth factor, beta-induced, 68kDa // 5q31 // 7045 /// BC026352 // TGFBI // transforming growth factor, beta-induced, 68kDa // 5q31 // 7045 /// ENST00000398813 // TGFBI // transforming growth factor, beta-induced, 68kDa // 5q31 // 7045
2331345	0.00291312	0.812519	2331213	NM_012090 // MACF1 // microtubule-actin crosslinking factor 1 // 1p32-p31 // 23499 /// NM_033044 // MACF1 // microtubule-actin crosslinking factor 1 // 1p32-p31 // 23499 /// ENST00000361689 // MACF1 // microtubule-actin crosslinking factor 1 // 1p32-p31 // 23499 /// ENST00000360115 // MACF1 // microtubule-actin crosslinking factor 1 // 1p32-p31 // 23499 /// AB029290 // MACF1 // microtubule-actin …
3100795	0.0029132	0.812519	3100690	NM_173688 // NKAIN3 // Na+/K+ transporting ATPase interacting 3 // 8q12.3 // 286183 /// ENST00000328472 // NKAIN3 // Na+/K+ transporting ATPase interacting 3 // 8q12.3 // 286183
3434001	0.00292748	0.81337	3433929	NM_194286 // KIAA1853 // KIAA1853 // 12q24.23 // 84530 /// ENST00000267260 // KIAA1853 // KIAA1853 // 12q24.23 // 84530 /// BC152471 // KIAA1853 // KIAA1853 // 12q24.23 // 84530
4027821	0.00293046	0.81337	4027813	NM_012151 // F8A1 // coagulation factor VIII-associated (intronic transcript) 1 // Xq28 // 8263 /// NM_001007523 // F8A2 // coagulation factor VIII-associated (intronic transcript) 2 // Xq28 // 474383 /// NM_001007524 // F8A3 // coagulation factor VIII-associated (intronic transcript) 3 // Xq28 // 474384 /// ENST00000369445 // F8A2 // coagulation factor VIII-associated (intronic transcript) 2 // …
3957167	0.00293431	0.81337	3957160	NM_002309 // LIF // leukemia inhibitory factor (cholinergic differentiation factor) // 22q12.2 // 3976 /// ENST00000249075 // LIF // leukemia inhibitory factor (cholinergic differentiation factor) // 22q12.2 // 3976 /// BC069540 // LIF // leukemia inhibitory factor (cholinergic differentiation factor) // 22q12.2 // 3976
2595082	0.00293818	0.81337	2595042	NM_020919 // ALS2 // amyotrophic lateral sclerosis 2 (juvenile) // 2q33.1 // 57679 /// ENST00000264276 // ALS2 // amyotrophic lateral sclerosis 2 (juvenile) // 2q33.1 // 57679 /// AB053305 // ALS2 // amyotrophic lateral sclerosis 2 (juvenile) // 2q33.1 // 57679
3334381	0.0029389	0.81337	3334372	NM_000932 // PLCB3 // phospholipase C, beta 3 (phosphatidylinositol-specific) // 11q13 // 5331 /// ENST00000279230 // PLCB3 // phospholipase C, beta 3 (phosphatidylinositol-specific) // 11q13 // 5331 /// ENST00000325234 // PLCB3 // phospholipase C, beta 3 (phosphatidylinositol-specific) // 11q13 // 5331 /// Z26649 // PLCB3 // phospholipase C, beta 3 (phosphatidylinositol-specific) // 11q13 // 5331
3822180	0.00293894	0.81337	3822122	NM_002501 // NFIX // nuclear factor I/X (CCAAT-binding transcription factor) // 19p13.3 // 4784 /// BX537794 // NFIX // nuclear factor I/X (CCAAT-binding transcription factor) // 19p13.3 // 4784 /// ENST00000397661 // NFIX // nuclear factor I/X (CCAAT-binding transcription factor) // 19p13.3 // 4784 /// ENST00000358552 // NFIX // nuclear factor I/X (CCAAT-binding transcription factor) // 19p13.3 …
2931981	0.00294083	0.81337	2931970	NM_025107 // MYCT1 // myc target 1 // 6q25.2 // 80177 /// ENST00000367245 // MYCT1 // myc target 1 // 6q25.2 // 80177 /// AF527367 // MYCT1 // myc target 1 // 6q25.2 // 80177
3414736	0.00294155	0.81337	3414723	NM_182559 // TMPRSS12 // transmembrane protease, serine 12 // 12q13.13 // 283471 /// ENST00000335572 // TMPRSS12 // transmembrane protease, serine 12 // 12q13.13 // 283471 /// BC035123 // TMPRSS12 // transmembrane protease, serine 12 // 12q13.13 // 283471 /// ENST00000398458 // TMPRSS12 // transmembrane protease, serine 12 // 12q13.13 // 283471
2439053	0.00295087	0.814704	2439052	NM_030764 // FCRL2 // Fc receptor-like 2 // 1q21 // 79368 /// NM_138738 // FCRL2 // Fc receptor-like 2 // 1q21 // 79368 /// ENST00000361516 // FCRL2 // Fc receptor-like 2 // 1q21 // 79368 /// ENST00000255041 // FCRL2 // Fc receptor-like 2 // 1q21 // 79368 /// ENST00000368181 // FCRL2 // Fc receptor-like 2 // 1q21 // 79368 /// ENST00000368179 // FCRL2 // Fc receptor-like 2 // 1q21 // 79368 /// ENS…
3127340	0.00295271	0.814704	3127334	NM_025232 // REEP4 // receptor accessory protein 4 // 8p21.3 // 80346 /// ENST00000306306 // REEP4 // receptor accessory protein 4 // 8p21.3 // 80346 /// BC013048 // REEP4 // receptor accessory protein 4 // 8p21.3 // 80346 /// CR457353 // REEP4 // receptor accessory protein 4 // 8p21.3 // 80346 /// ENST00000334530 // REEP4 // receptor accessory protein 4 // 8p21.3 // 80346
3362566	0.00296052	0.814769	3362468	NM_030962 // SBF2 // SET binding factor 2 // 11p15.4 // 81846 /// ENST00000256190 // SBF2 // SET binding factor 2 // 11p15.4 // 81846 /// AY234241 // SBF2 // SET binding factor 2 // 11p15.4 // 81846
3848909	0.00296102	0.814769	3848907	NM_198471 // KANK3 // KN motif and ankyrin repeat domains 3 // 19p13.2 // 256949 /// ENST00000330915 // KANK3 // KN motif and ankyrin repeat domains 3 // 19p13.2 // 256949 /// BC066124 // KANK3 // KN motif and ankyrin repeat domains 3 // 19p13.2 // 256949 /// ENST00000359768 // KANK3 // KN motif and ankyrin repeat domains 3 // 19p13.2 // 256949 /// ENST00000381056 // KANK3 // KN motif and ankyrin…
3367942	0.00296572	0.814769	3367917	NM_181807 // DCDC1 // doublecortin domain containing 1 // 11p13 // 341019 /// ENST00000354034 // DCDC1 // doublecortin domain containing 1 // 11p13 // 341019 /// AY247970 // DCDC1 // doublecortin domain containing 1 // 11p13 // 341019 /// ENST00000399333 // DCDC5 // doublecortin domain containing 5 // 11p14.1-p13 // 196296 /// ENST00000342355 // DCDC5 // doublecortin domain containing 5 // 11p14.…
2878106	0.00296952	0.814769	2878074	NM_004883 // NRG2 // neuregulin 2 // 5q23-q33 // 9542 /// NM_013981 // NRG2 // neuregulin 2 // 5q23-q33 // 9542 /// NM_013982 // NRG2 // neuregulin 2 // 5q23-q33 // 9542 /// NM_013983 // NRG2 // neuregulin 2 // 5q23-q33 // 9542 /// ENST00000361474 // NRG2 // neuregulin 2 // 5q23-q33 // 9542 /// ENST00000289409 // NRG2 // neuregulin 2 // 5q23-q33 // 9542 /// ENST00000358522 // NRG2 // neuregulin 2…
3065685	0.00297461	0.814769	3065684	NM_198999 // SLC26A5 // solute carrier family 26, member 5 (prestin) // 7q22.1 // 375611 /// NM_206883 // SLC26A5 // solute carrier family 26, member 5 (prestin) // 7q22.1 // 375611 /// NM_206884 // SLC26A5 // solute carrier family 26, member 5 (prestin) // 7q22.1 // 375611 /// NM_206885 // SLC26A5 // solute carrier family 26, member 5 (prestin) // 7q22.1 // 375611 /// ENST00000306312 // SLC26A5 …
3896984	0.00297475	0.814769	3896976	NM_021156 // TXNDC13 // thioredoxin domain containing 13 // 20p12 // 56255 /// ENST00000246024 // TXNDC13 // thioredoxin domain containing 13 // 20p12 // 56255 /// AY359004 // TXNDC13 // thioredoxin domain containing 13 // 20p12 // 56255
3390880	0.00297512	0.814769	3390860	NM_006235 // POU2AF1 // POU class 2 associating factor 1 // 11q23.1 // 5450 /// ENST00000228217 // POU2AF1 // POU class 2 associating factor 1 // 11q23.1 // 5450 /// Z49194 // POU2AF1 // POU class 2 associating factor 1 // 11q23.1 // 5450
3096034	0.00297941	0.814809	3096007	NM_006803 // AP3M2 // adaptor-related protein complex 3, mu 2 subunit // 8p11.2 // 10947 /// ENST00000174653 // AP3M2 // adaptor-related protein complex 3, mu 2 subunit // 8p11.2 // 10947 /// ENST00000396926 // AP3M2 // adaptor-related protein complex 3, mu 2 subunit // 8p11.2 // 10947 /// BX648390 // AP3M2 // adaptor-related protein complex 3, mu 2 subunit // 8p11.2 // 10947
3607366	0.00298727	0.814809	3607332	NM_013227 // ACAN // aggrecan // 15q26.1 // 176 /// NM_001135 // ACAN // aggrecan // 15q26.1 // 176 /// ENST00000268134 // ACAN // aggrecan // 15q26.1 // 176 /// ENST00000352105 // ACAN // aggrecan // 15q26.1 // 176 /// M55172 // ACAN // aggrecan // 15q26.1 // 176 /// ENST00000338824 // ACAN // aggrecan // 15q26.1 // 176
3035087	0.00298779	0.814809	3035049	BC006224 // C7orf50 // chromosome 7 open reading frame 50 // 7p22.3 // 84310 /// AF495721 // C7orf50 // chromosome 7 open reading frame 50 // 7p22.3 // 84310 /// ENST00000397100 // C7orf50 // chromosome 7 open reading frame 50 // 7p22.3 // 84310 /// ENST00000397098 // C7orf50 // chromosome 7 open reading frame 50 // 7p22.3 // 84310 /// ENST00000357429 // C7orf50 // chromosome 7 open reading frame…
2907996	0.00298915	0.814809	2907943	NM_033450 // ABCC10 // ATP-binding cassette, sub-family C (CFTR/MRP), member 10 // 6p21.1 // 89845 /// ENST00000244533 // ABCC10 // ATP-binding cassette, sub-family C (CFTR/MRP), member 10 // 6p21.1 // 89845 /// AY032599 // ABCC10 // ATP-binding cassette, sub-family C (CFTR/MRP), member 10 // 6p21.1 // 89845 /// ENST00000372530 // ABCC10 // ATP-binding cassette, sub-family C (CFTR/MRP), member 10…
2790007	0.00299111	0.814809	2789957	NM_033632 // FBXW7 // F-box and WD repeat domain containing 7 // 4q31.3 // 55294 /// NM_018315 // FBXW7 // F-box and WD repeat domain containing 7 // 4q31.3 // 55294 /// NM_001013415 // FBXW7 // F-box and WD repeat domain containing 7 // 4q31.3 // 55294 /// ENST00000281708 // FBXW7 // F-box and WD repeat domain containing 7 // 4q31.3 // 55294 /// ENST00000393956 // FBXW7 // F-box and WD repeat do…
3949094	0.00299542	0.815117	3949055	NM_016426 // GTSE1 // G-2 and S-phase expressed 1 // 22q13.2-q13.3 // 51512 /// ENST00000361934 // GTSE1 // G-2 and S-phase expressed 1 // 22q13.2-q13.3 // 51512 /// BC075828 // GTSE1 // G-2 and S-phase expressed 1 // 22q13.2-q13.3 // 51512 /// ENST00000160874 // GTSE1 // G-2 and S-phase expressed 1 // 22q13.2-q13.3 // 51512
3608908	0.00300161	0.815589	3608787	NM_013272 // SLCO3A1 // solute carrier organic anion transporter family, member 3A1 // 15q26 // 28232 /// ENST00000318445 // SLCO3A1 // solute carrier organic anion transporter family, member 3A1 // 15q26 // 28232 /// AB031050 // SLCO3A1 // solute carrier organic anion transporter family, member 3A1 // 15q26 // 28232
3602047	0.00300349	0.815589	3602039	NM_021823 // PPCDC // phosphopantothenoylcysteine decarboxylase // 15q24.2 // 60490 /// ENST00000342932 // PPCDC // phosphopantothenoylcysteine decarboxylase // 15q24.2 // 60490 /// BC014409 // PPCDC // phosphopantothenoylcysteine decarboxylase // 15q24.2 // 60490
3990749	0.0030094	0.816332	3990727	NM_004794 // RAB33A // RAB33A, member RAS oncogene family // Xq25 // 9363 /// ENST00000257017 // RAB33A // RAB33A, member RAS oncogene family // Xq25 // 9363 /// AK094927 // RAB33A // RAB33A, member RAS oncogene family // Xq25 // 9363
3884906	0.003031	0.82128	3884892	NM_030919 // FAM83D // family with sequence similarity 83, member D // 20q11.22-q12 // 81610 /// ENST00000217429 // FAM83D // family with sequence similarity 83, member D // 20q11.22-q12 // 81610 /// AK095660 // FAM83D // family with sequence similarity 83, member D // 20q11.22-q12 // 81610
2794682	0.00303403	0.82128	2794679	NM_144644 // SPATA4 // spermatogenesis associated 4 // 4q34.2 // 132851 /// ENST00000280191 // SPATA4 // spermatogenesis associated 4 // 4q34.2 // 132851 /// AY040204 // SPATA4 // spermatogenesis associated 4 // 4q34.2 // 132851
3157777	0.00304363	0.821872	3157751	NM_182706 // SCRIB // scribbled homolog (Drosophila) // 8q24.3 // 23513 /// NM_015356 // SCRIB // scribbled homolog (Drosophila) // 8q24.3 // 23513 /// ENST00000356994 // SCRIB // scribbled homolog (Drosophila) // 8q24.3 // 23513 /// ENST00000320476 // SCRIB // scribbled homolog (Drosophila) // 8q24.3 // 23513 /// AF271734 // SCRIB // scribbled homolog (Drosophila) // 8q24.3 // 23513 /// ENST0000…
3333378	0.00304366	0.821872	3333358	NM_001040694 // INCENP // inner centromere protein antigens 135/155kDa // 11q12-q13 // 3619 /// NM_020238 // INCENP // inner centromere protein antigens 135/155kDa // 11q12-q13 // 3619 /// ENST00000278849 // INCENP // inner centromere protein antigens 135/155kDa // 11q12-q13 // 3619 /// AF282265 // INCENP // inner centromere protein antigens 135/155kDa // 11q12-q13 // 3619 /// ENST00000394818 // …
2714987	0.0030458	0.821872	2714955	NM_006342 // TACC3 // transforming, acidic coiled-coil containing protein 3 // 4p16.3 // 10460 /// ENST00000313288 // TACC3 // transforming, acidic coiled-coil containing protein 3 // 4p16.3 // 10460 /// AF093543 // TACC3 // transforming, acidic coiled-coil containing protein 3 // 4p16.3 // 10460 /// ENST00000343760 // TACC3 // transforming, acidic coiled-coil containing protein 3 // 4p16.3 // 10…
2473057	0.00306127	0.825179	2473026	BC050462 // FLJ30851 // hypothetical LOC653140 // 2p23.3 // 653140 /// ENST00000399023 // LOC375190 // hypothetical LOC375190 // 2p23.3 // 375190 /// ENST00000399023 // FLJ30851 // hypothetical LOC653140 // 2p23.3 // 653140 /// ENST00000295150 // LOC375190 // hypothetical LOC375190 // 2p23.3 // 375190 /// ENST00000295150 // FLJ30851 // hypothetical LOC653140 // 2p23.3 // 653140 /// BC029459 // LO…
3378444	0.00307562	0.828178	3378433	NM_006946 // SPTBN2 // spectrin, beta, non-erythrocytic 2 // 11q13 // 6712 /// ENST00000309996 // SPTBN2 // spectrin, beta, non-erythrocytic 2 // 11q13 // 6712 /// AB008567 // SPTBN2 // spectrin, beta, non-erythrocytic 2 // 11q13 // 6712 /// BC122522 // SPTBN2 // spectrin, beta, non-erythrocytic 2 // 11q13 // 6712
3595396	0.00308339	0.829108	3595315	NM_032866 // CGNL1 // cingulin-like 1 // 15q21.3 // 84952 /// ENST00000281282 // CGNL1 // cingulin-like 1 // 15q21.3 // 84952 /// AY274808 // CGNL1 // cingulin-like 1 // 15q21.3 // 84952
2860930	0.00309365	0.829108	2860923	NM_021967 // SERF1A // small EDRK-rich factor 1A (telomeric) // 5q12.2-q13.3 // 8293 /// NM_022978 // SERF1B // small EDRK-rich factor 1B (centromeric) // 5q13.2 // 728492 /// ENST00000354833 // SERF1B // small EDRK-rich factor 1B (centromeric) // 5q13.2 // 728492 /// ENST00000354833 // SERF1A // small EDRK-rich factor 1A (telomeric) // 5q12.2-q13.3 // 8293 /// ENST00000380750 // SERF1B // small …
2997385	0.00309531	0.829108	2997376	NM_018685 // ANLN // anillin, actin binding protein // 7p15-p14 // 54443 /// ENST00000265748 // ANLN // anillin, actin binding protein // 7p15-p14 // 54443 /// BC070066 // ANLN // anillin, actin binding protein // 7p15-p14 // 54443 /// ENST00000396068 // ANLN // anillin, actin binding protein // 7p15-p14 // 54443
3077274	0.00309549	0.829108	3077273	NM_001031690 // FAM131B // family with sequence similarity 131, member B // 7q34 // 9715 /// NM_014690 // FAM131B // family with sequence similarity 131, member B // 7q34 // 9715 /// ENST00000324572 // FAM131B // family with sequence similarity 131, member B // 7q34 // 9715 /// ENST00000392916 // FAM131B // family with sequence similarity 131, member B // 7q34 // 9715 /// BC045611 // FAM131B // f…
3639066	0.00309924	0.829108	3639031	NM_003981 // PRC1 // protein regulator of cytokinesis 1 // 15q26.1 // 9055 /// NM_199413 // PRC1 // protein regulator of cytokinesis 1 // 15q26.1 // 9055 /// NM_199414 // PRC1 // protein regulator of cytokinesis 1 // 15q26.1 // 9055 /// ENST00000361919 // PRC1 // protein regulator of cytokinesis 1 // 15q26.1 // 9055 /// BC003138 // PRC1 // protein regulator of cytokinesis 1 // 15q26.1 // 9055 ///…
3843713	0.00310146	0.829108	3843690	NM_182572 // ZSCAN1 // zinc finger and SCAN domain containing 1 // 19q13.43 // 284312 /// ENST00000282326 // ZSCAN1 // zinc finger and SCAN domain containing 1 // 19q13.43 // 284312 /// BC107729 // ZSCAN1 // zinc finger and SCAN domain containing 1 // 19q13.43 // 284312 /// ENST00000391700 // ZSCAN1 // zinc finger and SCAN domain containing 1 // 19q13.43 // 284312
3182533	0.00310164	0.829108	3182489	NM_019592 // RNF20 // ring finger protein 20 // 9q22 // 56254 /// ENST00000389120 // RNF20 // ring finger protein 20 // 9q22 // 56254 /// ENST00000374819 // RNF20 // ring finger protein 20 // 9q22 // 56254 /// AF265230 // RNF20 // ring finger protein 20 // 9q22 // 56254
3448189	0.00310547	0.82927	3448152	NM_002223 // ITPR2 // inositol 1,4,5-triphosphate receptor, type 2 // 12p11 // 3709 /// ENST00000381340 // ITPR2 // inositol 1,4,5-triphosphate receptor, type 2 // 12p11 // 3709 /// D26350 // ITPR2 // inositol 1,4,5-triphosphate receptor, type 2 // 12p11 // 3709 /// ENST00000242737 // ITPR2 // inositol 1,4,5-triphosphate receptor, type 2 // 12p11 // 3709
2376495	0.00311851	0.831889	2376457	NM_002596 // PCTK3 // PCTAIRE protein kinase 3 // 1q31-q32 // 5129 /// NM_212503 // PCTK3 // PCTAIRE protein kinase 3 // 1q31-q32 // 5129 /// NM_212502 // PCTK3 // PCTAIRE protein kinase 3 // 1q31-q32 // 5129 /// ENST00000343606 // PCTK3 // PCTAIRE protein kinase 3 // 1q31-q32 // 5129 /// ENST00000360066 // PCTK3 // PCTAIRE protein kinase 3 // 1q31-q32 // 5129 /// BC011526 // PCTK3 // PCTAIRE pro…
3797678	0.0031335	0.83502	3797561	NM_005559 // LAMA1 // laminin, alpha 1 // 18p11.31 // 284217 /// ENST00000389658 // LAMA1 // laminin, alpha 1 // 18p11.31 // 284217 /// ENST00000344342 // LAMA1 // laminin, alpha 1 // 18p11.31 // 284217 /// AK091949 // LAMA1 // laminin, alpha 1 // 18p11.31 // 284217
2825811	0.00314028	0.835813	2825796	NM_182761 // LOC340069 // hypothetical protein LOC340069 // 5q23.1 // 340069 /// ENST00000335286 // LOC340069 // hypothetical protein LOC340069 // 5q23.1 // 340069 /// AY692447 // LOC340069 // hypothetical protein LOC340069 // 5q23.1 // 340069 /// BC128243 // LOC340069 // hypothetical protein LOC340069 // 5q23.1 // 340069 /// ENST00000379555 // LOC340069 // hypothetical protein LOC340069 // 5q23.…
2403106	0.00314297	0.835813	2403099	NM_207397 // CD164L2 // CD164 sialomucin-like 2 // 1p36.11 // 388611 /// ENST00000374027 // CD164L2 // CD164 sialomucin-like 2 // 1p36.11 // 388611 /// AY358761 // CD164L2 // CD164 sialomucin-like 2 // 1p36.11 // 388611 /// ENST00000374030 // CD164L2 // CD164 sialomucin-like 2 // 1p36.11 // 388611 /// ENST00000374025 // CD164L2 // CD164 sialomucin-like 2 // 1p36.11 // 388611
3098597	0.00314789	0.836255	3098570	NM_006269 // RP1 // retinitis pigmentosa 1 (autosomal dominant) // 8q11-q13 // 6101 /// ENST00000220676 // RP1 // retinitis pigmentosa 1 (autosomal dominant) // 8q11-q13 // 6101 /// AK098176 // RP1 // retinitis pigmentosa 1 (autosomal dominant) // 8q11-q13 // 6101
3440139	0.00315503	0.836437	3440066	NM_172364 // CACNA2D4 // calcium channel, voltage-dependent, alpha 2/delta subunit 4 // 12p13.33 // 93589 /// ENST00000280663 // CACNA2D4 // calcium channel, voltage-dependent, alpha 2/delta subunit 4 // 12p13.33 // 93589 /// ENST00000382722 // CACNA2D4 // calcium channel, voltage-dependent, alpha 2/delta subunit 4 // 12p13.33 // 93589 /// BX537436 // CACNA2D4 // calcium channel, voltage-dependen…
3847435	0.00315571	0.836437	3847420	NM_020175 // DUS3L // dihydrouridine synthase 3-like (S. cerevisiae) // 19p13.3 // 56931 /// ENST00000309061 // DUS3L // dihydrouridine synthase 3-like (S. cerevisiae) // 19p13.3 // 56931 /// AL365411 // DUS3L // dihydrouridine synthase 3-like (S. cerevisiae) // 19p13.3 // 56931 /// ENST00000320699 // DUS3L // dihydrouridine synthase 3-like (S. cerevisiae) // 19p13.3 // 56931
2477306	0.00316234	0.836437	2477302	NM_174931 // CCDC75 // coiled-coil domain containing 75 // 2p22.2 // 253635 /// ENST00000379187 // CCDC75 // coiled-coil domain containing 75 // 2p22.2 // 253635 /// BC071798 // CCDC75 // coiled-coil domain containing 75 // 2p22.2 // 253635 /// ENST00000281932 // CCDC75 // coiled-coil domain containing 75 // 2p22.2 // 253635
2964554	0.00316258	0.836437	2964553	NM_021813 // BACH2 // BTB and CNC homology 1, basic leucine zipper transcription factor 2 // 6q15 // 60468 /// ENST00000257749 // BACH2 // BTB and CNC homology 1, basic leucine zipper transcription factor 2 // 6q15 // 60468 /// ENST00000343122 // BACH2 // BTB and CNC homology 1, basic leucine zipper transcription factor 2 // 6q15 // 60468 /// AF357835 // BACH2 // BTB and CNC homology 1, basic leu…
3736179	0.00316484	0.836437	3736162	NM_152468 // TMC8 // transmembrane channel-like 8 // 17q25.3 // 147138 /// ENST00000318430 // TMC8 // transmembrane channel-like 8 // 17q25.3 // 147138 /// ENST00000301627 // TMC8 // transmembrane channel-like 8 // 17q25.3 // 147138 /// AK090478 // TMC8 // transmembrane channel-like 8 // 17q25.3 // 147138
3047597	0.00316901	0.836681	3047581	NM_002192 // INHBA // inhibin, beta A // 7p15-p13 // 3624 /// ENST00000242208 // INHBA // inhibin, beta A // 7p15-p13 // 3624 /// BC007858 // INHBA // inhibin, beta A // 7p15-p13 // 3624
2813435	0.00318044	0.837411	2813414	NM_031966 // CCNB1 // cyclin B1 // 5q12 // 891 /// ENST00000256442 // CCNB1 // cyclin B1 // 5q12 // 891 /// AK289431 // CCNB1 // cyclin B1 // 5q12 // 891 /// ENST00000380848 // CCNB1 // cyclin B1 // 5q12 // 891
2598217	0.00318069	0.837411	2598145	NM_173076 // ABCA12 // ATP-binding cassette, sub-family A (ABC1), member 12 // 2q34 // 26154 /// NM_015657 // ABCA12 // ATP-binding cassette, sub-family A (ABC1), member 12 // 2q34 // 26154 /// ENST00000272895 // ABCA12 // ATP-binding cassette, sub-family A (ABC1), member 12 // 2q34 // 26154 /// ENST00000389661 // ABCA12 // ATP-binding cassette, sub-family A (ABC1), member 12 // 2q34 // 26154 ///…
3493410	0.00318303	0.837411	3493391	NM_024808 // C13orf34 // chromosome 13 open reading frame 34 // 13q22.1 // 79866 /// ENST00000377815 // C13orf34 // chromosome 13 open reading frame 34 // 13q22.1 // 79866 /// ENST00000390667 // C13orf34 // chromosome 13 open reading frame 34 // 13q22.1 // 79866 /// BX648605 // C13orf34 // chromosome 13 open reading frame 34 // 13q22.1 // 79866
3008192	0.0031848	0.837411	3008164	NM_032464 // LAT2 // linker for activation of T cells family, member 2 // 7q11.23 // 7462 /// NM_032463 // LAT2 // linker for activation of T cells family, member 2 // 7q11.23 // 7462 /// NM_014146 // LAT2 // linker for activation of T cells family, member 2 // 7q11.23 // 7462 /// ENST00000361082 // LAT2 // linker for activation of T cells family, member 2 // 7q11.23 // 7462 /// ENST00000275635 /…
3421311	0.00319292	0.838687	3421300	NM_002392 // MDM2 // Mdm2 p53 binding protein homolog (mouse) // 12q14.3-q15 // 4193 /// NM_006878 // MDM2 // Mdm2 p53 binding protein homolog (mouse) // 12q14.3-q15 // 4193 /// NM_006881 // MDM2 // Mdm2 p53 binding protein homolog (mouse) // 12q14.3-q15 // 4193 /// NM_006882 // MDM2 // Mdm2 p53 binding protein homolog (mouse) // 12q14.3-q15 // 4193 /// NM_006879 // MDM2 // Mdm2 p53 binding prote…
3636468	0.00320242	0.839469	3636442	BC019820 // C15orf40 // chromosome 15 open reading frame 40 // 15q25.2 // 123207 /// ENST00000304177 // C15orf40 // chromosome 15 open reading frame 40 // 15q25.2 // 123207 /// AK125586 // C15orf40 // chromosome 15 open reading frame 40 // 15q25.2 // 123207
3882324	0.00320365	0.839469	3882304	NM_080574 // C20orf70 // chromosome 20 open reading frame 70 // 20q11.21 // 140683 /// ENST00000253362 // C20orf70 // chromosome 20 open reading frame 70 // 20q11.21 // 140683 /// ENST00000354932 // C20orf70 // chromosome 20 open reading frame 70 // 20q11.21 // 140683 /// AK291854 // C20orf70 // chromosome 20 open reading frame 70 // 20q11.21 // 140683
3349345	0.00320569	0.839469	3349293	NM_181351 // NCAM1 // neural cell adhesion molecule 1 // 11q23.1 // 4684 /// NM_000615 // NCAM1 // neural cell adhesion molecule 1 // 11q23.1 // 4684 /// NM_001076682 // NCAM1 // neural cell adhesion molecule 1 // 11q23.1 // 4684 /// ENST00000316851 // NCAM1 // neural cell adhesion molecule 1 // 11q23.1 // 4684 /// ENST00000397963 // NCAM1 // neural cell adhesion molecule 1 // 11q23.1 // 4684 ///…
3794078	0.00321686	0.841338	3794056	NM_005786 // TSHZ1 // teashirt zinc finger homeobox 1 // 18q22.3 // 10194 /// ENST00000322038 // TSHZ1 // teashirt zinc finger homeobox 1 // 18q22.3 // 10194 /// ENST00000397892 // TSHZ1 // teashirt zinc finger homeobox 1 // 18q22.3 // 10194 /// AB210042 // TSHZ1 // teashirt zinc finger homeobox 1 // 18q22.3 // 10194
3744378	0.00321937	0.841338	3744377	NM_201520 // SLC25A35 // solute carrier family 25, member 35 // 17p13.1 // 399512 /// ENST00000380067 // SLC25A35 // solute carrier family 25, member 35 // 17p13.1 // 399512 /// ENST00000312524 // SLC25A35 // solute carrier family 25, member 35 // 17p13.1 // 399512 /// ENST00000396278 // SLC25A35 // solute carrier family 25, member 35 // 17p13.1 // 399512 /// BC052233 // SLC25A35 // solute carrie…
2926133	0.00322408	0.841615	2926131	NM_175057 // TAAR9 // trace amine associated receptor 9 // 6q23.2 // 134860 /// AY183469 // TAAR9 // trace amine associated receptor 9 // 6q23.2 // 134860
3904152	0.00322972	0.841615	3904119	NM_152930 // CPNE1 // copine I // 20q11.22 // 8904 /// NM_152931 // CPNE1 // copine I // 20q11.22 // 8904 /// NM_152927 // CPNE1 // copine I // 20q11.22 // 8904 /// NM_152928 // CPNE1 // copine I // 20q11.22 // 8904 /// NM_152925 // CPNE1 // copine I // 20q11.22 // 8904 /// NM_152929 // CPNE1 // copine I // 20q11.22 // 8904 /// NM_006047 // RBM12 // RNA binding motif protein 12 // 20q11.21 // 101…
2364028	0.00323466	0.841615	2364016	NM_014697 // NOS1AP // nitric oxide synthase 1 (neuronal) adaptor protein // 1q23.3 // 9722 /// NM_001085375 // FLJ13137 // hypothetical gene supported by AK125122 // 1q23.3 // 400793 /// NM_001126060 // NOS1AP // nitric oxide synthase 1 (neuronal) adaptor protein // 1q23.3 // 9722 /// ENST00000361897 // NOS1AP // nitric oxide synthase 1 (neuronal) adaptor protein // 1q23.3 // 9722 /// ENST000003…
2498958	0.00323566	0.841615	2498951	NM_006588 // SULT1C4 // sulfotransferase family, cytosolic, 1C, member 4 // 2q11.1-q11.2 // 27233 /// ENST00000272452 // SULT1C4 // sulfotransferase family, cytosolic, 1C, member 4 // 2q11.1-q11.2 // 27233 /// BC058861 // SULT1C4 // sulfotransferase family, cytosolic, 1C, member 4 // 2q11.1-q11.2 // 27233
4019489	0.00323847	0.841615	4019486	NM_145799 // SEPT6 // septin 6 // Xq24 // 23157 /// NM_145800 // SEPT6 // septin 6 // Xq24 // 23157 /// NM_015129 // SEPT6 // septin 6 // Xq24 // 23157 /// NM_145802 // SEPT6 // septin 6 // Xq24 // 23157 /// ENST00000394610 // SEPT6 // septin 6 // Xq24 // 23157 /// ENST00000354228 // SEPT6 // septin 6 // Xq24 // 23157 /// ENST00000343984 // SEPT6 // septin 6 // Xq24 // 23157 /// ENST00000371492 /…
3869217	0.00324104	0.841615	3869215	NM_001523 // HAS1 // hyaluronan synthase 1 // 19q13.4 // 3036 /// ENST00000222115 // HAS1 // hyaluronan synthase 1 // 19q13.4 // 3036 /// BC035837 // HAS1 // hyaluronan synthase 1 // 19q13.4 // 3036 /// ENST00000376737 // HAS1 // hyaluronan synthase 1 // 19q13.4 // 3036 /// ENST00000376738 // HAS1 // hyaluronan synthase 1 // 19q13.4 // 3036
3656916	0.00324334	0.841615	3656904	NM_004960 // FUS // fusion (involved in t(12;16) in malignant liposarcoma) // 16p11.2 // 2521 /// ENST00000254108 // FUS // fusion (involved in t(12;16) in malignant liposarcoma) // 16p11.2 // 2521 /// AB208902 // FUS // fusion (involved in t(12;16) in malignant liposarcoma) // 16p11.2 // 2521
2522229	0.00325561	0.842848	2522212	NM_152524 // SGOL2 // shugoshin-like 2 (S. pombe) // 2q33.1 // 151246 /// ENST00000357799 // SGOL2 // shugoshin-like 2 (S. pombe) // 2q33.1 // 151246 /// ENST00000295774 // SGOL2 // shugoshin-like 2 (S. pombe) // 2q33.1 // 151246 /// AK095291 // SGOL2 // shugoshin-like 2 (S. pombe) // 2q33.1 // 151246
2863015	0.00326038	0.842848	2862950	NM_005713 // COL4A3BP // collagen, type IV, alpha 3 (Goodpasture antigen) binding protein // 5q13.3 // 10087 /// NM_031361 // COL4A3BP // collagen, type IV, alpha 3 (Goodpasture antigen) binding protein // 5q13.3 // 10087 /// ENST00000357457 // COL4A3BP // collagen, type IV, alpha 3 (Goodpasture antigen) binding protein // 5q13.3 // 10087 /// ENST00000380493 // COL4A3BP // collagen, type IV, alph…
3636573	0.00326172	0.842848	3636562	NM_001717 // BNC1 // basonuclin 1 // 15q25.2 // 646 /// ENST00000345382 // BNC1 // basonuclin 1 // 15q25.2 // 646 /// L03427 // BNC1 // basonuclin 1 // 15q25.2 // 646
2988371	0.00326239	0.842848	2988336	NM_014855 // KIAA0415 // KIAA0415 // 7p22.2 // 9907 /// AB007875 // KIAA0415 // KIAA0415 // 7p22.2 // 9907 /// ENST00000348624 // KIAA0415 // KIAA0415 // 7p22.2 // 9907
2513815	0.00326794	0.842848	2513758	NM_152381 // XIRP2 // xin actin-binding repeat containing 2 // 2q24.3 // 129446 /// NM_001079810 // XIRP2 // xin actin-binding repeat containing 2 // 2q24.3 // 129446 /// ENST00000295237 // XIRP2 // xin actin-binding repeat containing 2 // 2q24.3 // 129446 /// ENST00000328983 // XIRP2 // xin actin-binding repeat containing 2 // 2q24.3 // 129446 /// EF119711 // XIRP2 // xin actin-binding repeat co…
2316115	0.00327602	0.842848	2316069	NR_002946 // MMP23A // matrix metallopeptidase 23A (pseudogene) // 1p36.33 // 8511 /// AB010961 // MMP23B // matrix metallopeptidase 23B // 1p36.3 // 8510 /// ENST00000378675 // MMP23B // matrix metallopeptidase 23B // 1p36.3 // 8510 /// AF057061 // MMP23A // matrix metallopeptidase 23A (pseudogene) // 1p36.33 // 8511
3351608	0.00327706	0.842848	3351564	NM_015157 // PHLDB1 // pleckstrin homology-like domain, family B, member 1 // 11q23.3 // 23187 /// ENST00000361417 // PHLDB1 // pleckstrin homology-like domain, family B, member 1 // 11q23.3 // 23187 /// ENST00000361465 // PHLDB1 // pleckstrin homology-like domain, family B, member 1 // 11q23.3 // 23187 /// AB094090 // PHLDB1 // pleckstrin homology-like domain, family B, member 1 // 11q23.3 // 23…
2712727	0.00327906	0.842848	2712694	NM_001039617 // ZDHHC19 // zinc finger, DHHC-type containing 19 // 3q29 // 131540 /// ENST00000296326 // ZDHHC19 // zinc finger, DHHC-type containing 19 // 3q29 // 131540 /// BC034801 // ZDHHC19 // zinc finger, DHHC-type containing 19 // 3q29 // 131540 /// ENST00000397544 // ZDHHC19 // zinc finger, DHHC-type containing 19 // 3q29 // 131540
3457905	0.00327966	0.842848	3457891	NM_013267 // GLS2 // glutaminase 2 (liver, mitochondrial) // 12q13 // 27165 /// ENST00000311966 // GLS2 // glutaminase 2 (liver, mitochondrial) // 12q13 // 27165 /// AF223944 // GLS2 // glutaminase 2 (liver, mitochondrial) // 12q13 // 27165
3575948	0.00328087	0.842848	3575906	NM_145231 // C14orf143 // chromosome 14 open reading frame 143 // 14q32.11 // 90141 /// ENST00000316738 // C14orf143 // chromosome 14 open reading frame 143 // 14q32.11 // 90141 /// BC001787 // C14orf143 // chromosome 14 open reading frame 143 // 14q32.11 // 90141 /// ENST00000267544 // C14orf143 // chromosome 14 open reading frame 143 // 14q32.11 // 90141
3870740	0.00328948	0.844218	3870733	NM_005874 // LILRB2 // leukocyte immunoglobulin-like receptor, subfamily B (with TM and ITIM domains), member 2 // 19q13.4 // 10288 /// NM_001080978 // LILRB2 // leukocyte immunoglobulin-like receptor, subfamily B (with TM and ITIM domains), member 2 // 19q13.4 // 10288 /// ENST00000391748 // LILRB2 // leukocyte immunoglobulin-like receptor, subfamily B (with TM and ITIM domains), member 2 // 19q…
2814553	0.00329692	0.845057	2814527	NM_018429 // BDP1 // B double prime 1, subunit of RNA polymerase III transcription initiation factor IIIB // 5q13 // 55814 /// ENST00000358731 // BDP1 // B double prime 1, subunit of RNA polymerase III transcription initiation factor IIIB // 5q13 // 55814 /// BC146792 // BDP1 // B double prime 1, subunit of RNA polymerase III transcription initiation factor IIIB // 5q13 // 55814 /// ENST000003806…
2333155	0.00330171	0.845057	2333136	NM_001255 // CDC20 // cell division cycle 20 homolog (S. cerevisiae) // 1p34.1 // 991 /// ENST00000372462 // CDC20 // cell division cycle 20 homolog (S. cerevisiae) // 1p34.1 // 991 /// ENST00000310955 // CDC20 // cell division cycle 20 homolog (S. cerevisiae) // 1p34.1 // 991 /// U05340 // CDC20 // cell division cycle 20 homolog (S. cerevisiae) // 1p34.1 // 991
2755159	0.00330261	0.845057	2755154	NM_000128 // F11 // coagulation factor XI (plasma thromboplastin antecedent) // 4q35 // 2160 /// ENST00000264691 // F11 // coagulation factor XI (plasma thromboplastin antecedent) // 4q35 // 2160 /// M13142 // F11 // coagulation factor XI (plasma thromboplastin antecedent) // 4q35 // 2160 /// ENST00000264692 // F11 // coagulation factor XI (plasma thromboplastin antecedent) // 4q35 // 2160
3335656	0.00331092	0.846341	3335643	NM_025128 // MUS81 // MUS81 endonuclease homolog (S. cerevisiae) // 11q13 // 80198 /// ENST00000308110 // MUS81 // MUS81 endonuclease homolog (S. cerevisiae) // 11q13 // 80198 /// AK095326 // MUS81 // MUS81 endonuclease homolog (S. cerevisiae) // 11q13 // 80198
3729552	0.00332492	0.848972	3729528	NM_003620 // PPM1D // protein phosphatase 1D magnesium-dependent, delta isoform // 17q23.2 // 8493 /// ENST00000305921 // PPM1D // protein phosphatase 1D magnesium-dependent, delta isoform // 17q23.2 // 8493 /// BC042418 // PPM1D // protein phosphatase 1D magnesium-dependent, delta isoform // 17q23.2 // 8493 /// ENST00000392995 // PPM1D // protein phosphatase 1D magnesium-dependent, delta isoform…
3683560	0.0033288	0.848972	3683549	NM_003361 // UMOD // uromodulin (uromucoid, Tamm-Horsfall glycoprotein) // 16p12.3 // 7369 /// NM_001008389 // UMOD // uromodulin (uromucoid, Tamm-Horsfall glycoprotein) // 16p12.3 // 7369 /// ENST00000396138 // UMOD // uromodulin (uromucoid, Tamm-Horsfall glycoprotein) // 16p12.3 // 7369 /// ENST00000302509 // UMOD // uromodulin (uromucoid, Tamm-Horsfall glycoprotein) // 16p12.3 // 7369 /// ENST…
3305836	0.00333112	0.848972	3305801	NM_052918 // SORCS1 // sortilin-related VPS10 domain containing receptor 1 // 10q23-q25 // 114815 /// NM_001013031 // SORCS1 // sortilin-related VPS10 domain containing receptor 1 // 10q23-q25 // 114815 /// ENST00000263054 // SORCS1 // sortilin-related VPS10 domain containing receptor 1 // 10q23-q25 // 114815 /// ENST00000344440 // SORCS1 // sortilin-related VPS10 domain containing receptor 1 // …
3961858	0.00333547	0.849241	3961842	NM_002883 // RANGAP1 // Ran GTPase activating protein 1 // 22q13 // 5905 /// ENST00000356244 // RANGAP1 // Ran GTPase activating protein 1 // 22q13 // 5905 /// AB058738 // RANGAP1 // Ran GTPase activating protein 1 // 22q13 // 5905
3281635	0.00334886	0.851807	3281621	NM_020824 // ARHGAP21 // Rho GTPase activating protein 21 // 10p12.1|10p12.3 // 57584 /// ENST00000320481 // ARHGAP21 // Rho GTPase activating protein 21 // 10p12.1|10p12.3 // 57584 /// AF480466 // ARHGAP21 // Rho GTPase activating protein 21 // 10p12.1|10p12.3 // 57584 /// ENST00000396432 // ARHGAP21 // Rho GTPase activating protein 21 // 10p12.1|10p12.3 // 57584 /// ENST00000376410 // ARHGAP21 …
3283964	0.0033544	0.851847	3283920	NM_018287 // ARHGAP12 // Rho GTPase activating protein 12 // 10pter-cen // 94134 /// ENST00000344936 // ARHGAP12 // Rho GTPase activating protein 12 // 10pter-cen // 94134 /// AY033595 // ARHGAP12 // Rho GTPase activating protein 12 // 10pter-cen // 94134 /// ENST00000375250 // ARHGAP12 // Rho GTPase activating protein 12 // 10pter-cen // 94134 /// ENST00000375245 // ARHGAP12 // Rho GTPase activa…
2712171	0.00335632	0.851847	2712147	NR_002168 // PPP1R2P3 // protein phosphatase 1, regulatory (inhibitor) subunit 2 pseudogene 3 // 5q33.3 // 153743 /// NM_006241 // PPP1R2 // protein phosphatase 1, regulatory (inhibitor) subunit 2 // 3q29 // 5504 /// ENST00000328432 // PPP1R2 // protein phosphatase 1, regulatory (inhibitor) subunit 2 // 3q29 // 5504 /// BC007655 // PPP1R2 // protein phosphatase 1, regulatory (inhibitor) subunit 2…
3516644	0.00335954	0.851847	3516639	NM_203487 // PCDH9 // protocadherin 9 // 13q14.3-q21.1 // 5101 /// NM_020403 // PCDH9 // protocadherin 9 // 13q14.3-q21.1 // 5101 /// ENST00000377865 // PCDH9 // protocadherin 9 // 13q14.3-q21.1 // 5101 /// ENST00000328454 // PCDH9 // protocadherin 9 // 13q14.3-q21.1 // 5101 /// BX537422 // PCDH9 // protocadherin 9 // 13q14.3-q21.1 // 5101 /// ENST00000377861 // PCDH9 // protocadherin 9 // 13q14.…
2428086	0.00336227	0.851847	2428079	NM_019099 // C1orf183 // chromosome 1 open reading frame 183 // 1p13.2 // 55924 /// NM_198926 // C1orf183 // chromosome 1 open reading frame 183 // 1p13.2 // 55924 /// ENST00000357260 // C1orf183 // chromosome 1 open reading frame 183 // 1p13.2 // 55924 /// BC031558 // C1orf183 // chromosome 1 open reading frame 183 // 1p13.2 // 55924
2948530	0.00337166	0.851976	2948522	NM_133471 // KIAA1949 // KIAA1949 // 6p21.3 // 170954 /// ENST00000274853 // KIAA1949 // KIAA1949 // 6p21.3 // 170954 /// ENST00000399199 // KIAA1949 // KIAA1949 // 6p21.3 // 170954 /// ENST00000376424 // KIAA1949 // KIAA1949 // 6p21.3 // 170954 /// AK124880 // KIAA1949 // KIAA1949 // 6p21.3 // 170954
3026987	0.00337519	0.851976	3026969	BC008467 // C7orf55 // chromosome 7 open reading frame 55 // 7q34 // 154791 /// ENST00000315967 // C7orf55 // chromosome 7 open reading frame 55 // 7q34 // 154791 /// ENST00000297534 // C7orf55 // chromosome 7 open reading frame 55 // 7q34 // 154791
3358411	0.00337546	0.851976	3358401	NM_024698 // SLC25A22 // solute carrier family 25 (mitochondrial carrier: glutamate), member 22 // 11p15.5 // 79751 /// ENST00000320230 // SLC25A22 // solute carrier family 25 (mitochondrial carrier: glutamate), member 22 // 11p15.5 // 79751 /// BC023545 // SLC25A22 // solute carrier family 25 (mitochondrial carrier: glutamate), member 22 // 11p15.5 // 79751
3838069	0.00337883	0.851976	3838067	NM_138764 // BAX // BCL2-associated X protein // 19q13.3-q13.4 // 581 /// NM_138761 // BAX // BCL2-associated X protein // 19q13.3-q13.4 // 581 /// NM_138765 // BAX // BCL2-associated X protein // 19q13.3-q13.4 // 581 /// NM_004324 // BAX // BCL2-associated X protein // 19q13.3-q13.4 // 581 /// NM_138763 // BAX // BCL2-associated X protein // 19q13.3-q13.4 // 581 /// ENST00000345358 // BAX // BCL…
2607654	0.00337935	0.851976	2607568	NM_006614 // CHL1 // cell adhesion molecule with homology to L1CAM (close homolog of L1) // 3p26.1 // 10752 /// ENST00000256509 // CHL1 // cell adhesion molecule with homology to L1CAM (close homolog of L1) // 3p26.1 // 10752 /// AF002246 // CHL1 // cell adhesion molecule with homology to L1CAM (close homolog of L1) // 3p26.1 // 10752 /// ENST00000397491 // CHL1 // cell adhesion molecule with hom…
2784139	0.00341297	0.85808	2784131	NM_176824 // BBS7 // Bardet-Biedl syndrome 7 // 4q27 // 55212 /// NM_018190 // BBS7 // Bardet-Biedl syndrome 7 // 4q27 // 55212 /// ENST00000264499 // BBS7 // Bardet-Biedl syndrome 7 // 4q27 // 55212 /// AF521644 // BBS7 // Bardet-Biedl syndrome 7 // 4q27 // 55212
3847998	0.0034143	0.85808	3847989	NM_001252 // CD70 // CD70 molecule // 19p13 // 970 /// ENST00000245903 // CD70 // CD70 molecule // 19p13 // 970 /// L08096 // CD70 // CD70 molecule // 19p13 // 970
3392859	0.00342005	0.85808	3392840	NM_032725 // BUD13 // BUD13 homolog (S. cerevisiae) // 11q23.3 // 84811 /// ENST00000260210 // BUD13 // BUD13 homolog (S. cerevisiae) // 11q23.3 // 84811 /// AK291111 // BUD13 // BUD13 homolog (S. cerevisiae) // 11q23.3 // 84811 /// ENST00000375445 // BUD13 // BUD13 homolog (S. cerevisiae) // 11q23.3 // 84811
3933926	0.00342234	0.85808	3933923	NM_000071 // CBS // cystathionine-beta-synthase // 21q22.3 // 875 /// ENST00000398165 // CBS // cystathionine-beta-synthase // 21q22.3 // 875 /// ENST00000352178 // CBS // cystathionine-beta-synthase // 21q22.3 // 875 /// ENST00000359624 // CBS // cystathionine-beta-synthase // 21q22.3 // 875 /// ENST00000398158 // CBS // cystathionine-beta-synthase // 21q22.3 // 875 /// L19501 // CBS // cystathi…
3382313	0.00342325	0.85808	3382296	NM_001039548 // FLJ33790 // hypothetical protein FLJ33790 // 11q13.4 // 283212 /// ENST00000376292 // FLJ33790 // hypothetical protein FLJ33790 // 11q13.4 // 283212 /// BC132708 // FLJ33790 // hypothetical protein FLJ33790 // 11q13.4 // 283212 /// BC132710 // FLJ33790 // hypothetical protein FLJ33790 // 11q13.4 // 283212 /// BC042952 // FLJ33790 // hypothetical protein FLJ33790 // 11q13.4 // 2832…
3249773	0.00342408	0.85808	3249738	NM_012207 // HNRNPH3 // heterogeneous nuclear ribonucleoprotein H3 (2H9) // 10q22 // 3189 /// NM_021644 // HNRNPH3 // heterogeneous nuclear ribonucleoprotein H3 (2H9) // 10q22 // 3189 /// ENST00000265866 // HNRNPH3 // heterogeneous nuclear ribonucleoprotein H3 (2H9) // 10q22 // 3189 /// ENST00000354695 // HNRNPH3 // heterogeneous nuclear ribonucleoprotein H3 (2H9) // 10q22 // 3189 /// AK091411 //…
3761572	0.00343206	0.85808	3761551	NM_173623 // TTLL6 // tubulin tyrosine ligase-like family, member 6 // 17q21.32 // 284076 /// ENST00000305326 // TTLL6 // tubulin tyrosine ligase-like family, member 6 // 17q21.32 // 284076 /// ENST00000393382 // TTLL6 // tubulin tyrosine ligase-like family, member 6 // 17q21.32 // 284076 /// ENST00000376681 // TTLL6 // tubulin tyrosine ligase-like family, member 6 // 17q21.32 // 284076 /// BC041…
2980100	0.00343344	0.85808	2979871	NM_182961 // SYNE1 // spectrin repeat containing, nuclear envelope 1 // 6q25 // 23345 /// NM_033071 // SYNE1 // spectrin repeat containing, nuclear envelope 1 // 6q25 // 23345 /// NM_015293 // SYNE1 // spectrin repeat containing, nuclear envelope 1 // 6q25 // 23345 /// NM_133650 // SYNE1 // spectrin repeat containing, nuclear envelope 1 // 6q25 // 23345 /// ENST00000367257 // SYNE1 // spectrin re…
2527592	0.00343359	0.85808	2527580	NM_001557 // IL8RB // interleukin 8 receptor, beta // 2q35 // 3579 /// ENST00000318507 // IL8RB // interleukin 8 receptor, beta // 2q35 // 3579 /// L19593 // IL8RB // interleukin 8 receptor, beta // 2q35 // 3579
3834033	0.00345086	0.860717	3833992	NM_030622 // CYP2S1 // cytochrome P450, family 2, subfamily S, polypeptide 1 // 19q13.1 // 29785 /// ENST00000310054 // CYP2S1 // cytochrome P450, family 2, subfamily S, polypeptide 1 // 19q13.1 // 29785 /// AY358603 // CYP2S1 // cytochrome P450, family 2, subfamily S, polypeptide 1 // 19q13.1 // 29785 /// ENST00000301173 // CYP2S1 // cytochrome P450, family 2, subfamily S, polypeptide 1 // 19q13…
3396096	0.00345203	0.860717	3396084	NM_014312 // VSIG2 // V-set and immunoglobulin domain containing 2 // 11q24 // 23584 /// ENST00000326621 // VSIG2 // V-set and immunoglobulin domain containing 2 // 11q24 // 23584 /// AY358897 // VSIG2 // V-set and immunoglobulin domain containing 2 // 11q24 // 23584
2724252	0.00345418	0.860717	2724235	NM_025132 // WDR19 // WD repeat domain 19 // 4p14 // 57728 /// ENST00000288634 // WDR19 // WD repeat domain 19 // 4p14 // 57728 /// AY029257 // WDR19 // WD repeat domain 19 // 4p14 // 57728 /// ENST00000399820 // WDR19 // WD repeat domain 19 // 4p14 // 57728 /// ENST00000399836 // WDR19 // WD repeat domain 19 // 4p14 // 57728
3841546	0.00346594	0.862812	3841545	NM_006863 // LILRA1 // leukocyte immunoglobulin-like receptor, subfamily A (with TM domain), member 1 // 19q13.4 // 11024 /// ENST00000251372 // LILRA1 // leukocyte immunoglobulin-like receptor, subfamily A (with TM domain), member 1 // 19q13.4 // 11024 /// ENST00000251375 // LILRA1 // leukocyte immunoglobulin-like receptor, subfamily A (with TM domain), member 1 // 19q13.4 // 11024 /// BC063009 …
3896209	0.00348178	0.864362	3896200	NM_002592 // PCNA // proliferating cell nuclear antigen // 20pter-p12 // 5111 /// NM_182649 // PCNA // proliferating cell nuclear antigen // 20pter-p12 // 5111 /// ENST00000379160 // PCNA // proliferating cell nuclear antigen // 20pter-p12 // 5111 /// ENST00000379143 // PCNA // proliferating cell nuclear antigen // 20pter-p12 // 5111 /// BC062439 // PCNA // proliferating cell nuclear antigen // 2…
2979973	0.00348298	0.864362	2979871	NM_182961 // SYNE1 // spectrin repeat containing, nuclear envelope 1 // 6q25 // 23345 /// NM_033071 // SYNE1 // spectrin repeat containing, nuclear envelope 1 // 6q25 // 23345 /// NM_015293 // SYNE1 // spectrin repeat containing, nuclear envelope 1 // 6q25 // 23345 /// NM_133650 // SYNE1 // spectrin repeat containing, nuclear envelope 1 // 6q25 // 23345 /// ENST00000367257 // SYNE1 // spectrin re…
3201200	0.00348489	0.864362	3201199	NM_021057 // IFNA7 // interferon, alpha 7 // 9p22 // 3444 /// NM_002172 // IFNA14 // interferon, alpha 14 // 9p22 // 3448 /// NM_002173 // IFNA16 // interferon, alpha 16 // 9p22 // 3449 /// NM_002173 // IFNA16 // interferon, alpha 16 // 9p22 // 3449 /// NM_002173 // IFNA16 // interferon, alpha 16 // 9p22 // 3449 /// NM_002173 // IFNA16 // interferon, alpha 16 // 9p22 // 3449 /// ENST00000259555 /…
3204689	0.00349037	0.864362	3204680	NM_014450 // SIT1 // signaling threshold regulating transmembrane adaptor 1 // 9p13-p12 // 27240 /// ENST00000259608 // SIT1 // signaling threshold regulating transmembrane adaptor 1 // 9p13-p12 // 27240 /// BC102029 // SIT1 // signaling threshold regulating transmembrane adaptor 1 // 9p13-p12 // 27240
2816467	0.00349289	0.864362	2816459	NM_001992 // F2R // coagulation factor II (thrombin) receptor // 5q13 // 2149 /// ENST00000319211 // F2R // coagulation factor II (thrombin) receptor // 5q13 // 2149 /// BC002464 // F2R // coagulation factor II (thrombin) receptor // 5q13 // 2149 /// ENST00000396233 // F2R // coagulation factor II (thrombin) receptor // 5q13 // 2149
3561726	0.00349321	0.864362	3561703	NM_004496 // FOXA1 // forkhead box A1 // 14q12-q13 // 3169 /// ENST00000250448 // FOXA1 // forkhead box A1 // 14q12-q13 // 3169 /// BC033890 // FOXA1 // forkhead box A1 // 14q12-q13 // 3169
3319944	0.0034957	0.864362	3319937	NM_003390 // WEE1 // WEE1 homolog (S. pombe) // 11p15.3-p15.1 // 7465 /// ENST00000299613 // WEE1 // WEE1 homolog (S. pombe) // 11p15.3-p15.1 // 7465 /// BC051831 // WEE1 // WEE1 homolog (S. pombe) // 11p15.3-p15.1 // 7465
2487960	0.00350453	0.86544	2487918	NM_001692 // ATP6V1B1 // ATPase, H+ transporting, lysosomal 56/58kDa, V1 subunit B1 (Renal tubular acidosis with deafness) // 2p13.1 // 525 /// ENST00000234396 // ATP6V1B1 // ATPase, H+ transporting, lysosomal 56/58kDa, V1 subunit B1 (Renal tubular acidosis with deafness) // 2p13.1 // 525 /// AK127853 // ATP6V1B1 // ATPase, H+ transporting, lysosomal 56/58kDa, V1 subunit B1 (Renal tubular acidosi…
2603002	0.00350854	0.86544	2602997	NM_152527 // SLC16A14 // solute carrier family 16, member 14 (monocarboxylic acid transporter 14) // 2q36.3 // 151473 /// ENST00000295190 // SLC16A14 // solute carrier family 16, member 14 (monocarboxylic acid transporter 14) // 2q36.3 // 151473 /// BC065524 // SLC16A14 // solute carrier family 16, member 14 (monocarboxylic acid transporter 14) // 2q36.3 // 151473
3451700	0.00351015	0.86544	3451670	NM_001098615 // PUS7L // pseudouridylate synthase 7 homolog (S. cerevisiae)-like // 12q12 // 83448 /// NM_001098614 // PUS7L // pseudouridylate synthase 7 homolog (S. cerevisiae)-like // 12q12 // 83448 /// NM_031292 // PUS7L // pseudouridylate synthase 7 homolog (S. cerevisiae)-like // 12q12 // 83448 /// ENST00000344862 // PUS7L // pseudouridylate synthase 7 homolog (S. cerevisiae)-like // 12q12 …
4023051	0.00351796	0.866426	4023006	NM_007131 // ZNF75 // zinc finger protein 75 (D8C6) // Xq26.3 // 7626 /// ENST00000370766 // ZNF75 // zinc finger protein 75 (D8C6) // Xq26.3 // 7626 /// AL831984 // ZNF75 // zinc finger protein 75 (D8C6) // Xq26.3 // 7626
2713267	0.00352435	0.866426	2713192	NM_001098424 // DLG1 // discs, large homolog 1 (Drosophila) // 3q29 // 1739 /// NM_004087 // DLG1 // discs, large homolog 1 (Drosophila) // 3q29 // 1739 /// ENST00000359922 // DLG1 // discs, large homolog 1 (Drosophila) // 3q29 // 1739 /// ENST00000392382 // DLG1 // discs, large homolog 1 (Drosophila) // 3q29 // 1739 /// ENST00000346964 // DLG1 // discs, large homolog 1 (Drosophila) // 3q29 // 17…
2532700	0.0035273	0.866426	2532699	NM_001017915 // INPP5D // inositol polyphosphate-5-phosphatase, 145kDa // 2q37.1 // 3635 /// NM_005541 // INPP5D // inositol polyphosphate-5-phosphatase, 145kDa // 2q37.1 // 3635 /// U57650 // INPP5D // inositol polyphosphate-5-phosphatase, 145kDa // 2q37.1 // 3635 /// ENST00000359570 // INPP5D // inositol polyphosphate-5-phosphatase, 145kDa // 2q37.1 // 3635
3643293	0.00352948	0.866426	3643281	NM_003961 // RHBDL1 // rhomboid, veinlet-like 1 (Drosophila) // 16p13.3 // 9028 /// ENST00000219551 // RHBDL1 // rhomboid, veinlet-like 1 (Drosophila) // 16p13.3 // 9028 /// Y17108 // RHBDL1 // rhomboid, veinlet-like 1 (Drosophila) // 16p13.3 // 9028 /// ENST00000352681 // RHBDL1 // rhomboid, veinlet-like 1 (Drosophila) // 16p13.3 // 9028
2792808	0.00353297	0.866426	2792800	NM_017631 // DDX60 // DEAD (Asp-Glu-Ala-Asp) box polypeptide 60 // 4q32.3 // 55601 /// ENST00000260184 // DDX60 // DEAD (Asp-Glu-Ala-Asp) box polypeptide 60 // 4q32.3 // 55601 /// BC038115 // DDX60 // DEAD (Asp-Glu-Ala-Asp) box polypeptide 60 // 4q32.3 // 55601 /// BC020601 // DDX60 // DEAD (Asp-Glu-Ala-Asp) box polypeptide 60 // 4q32.3 // 55601 /// ENST00000393743 // DDX60 // DEAD (Asp-Glu-Ala-A…
3963917	0.00353437	0.866426	3963913	BC009388 // LOC554174 // hypothetical LOC554174 // 22q13.31 // 554174
2765891	0.0035442	0.867682	2765865	NM_001085400 // RELL1 // RELT-like 1 // 4p14 // 768211 /// NM_001085399 // RELL1 // RELT-like 1 // 4p14 // 768211 /// ENST00000314117 // RELL1 // RELT-like 1 // 4p14 // 768211 /// BC039540 // RELL1 // RELT-like 1 // 4p14 // 768211
3522646	0.00355205	0.867682	3522644	NM_005292 // GPR18 // G protein-coupled receptor 18 // 13q32 // 2841 /// NM_001098200 // GPR18 // G protein-coupled receptor 18 // 13q32 // 2841 /// ENST00000340807 // GPR18 // G protein-coupled receptor 18 // 13q32 // 2841 /// ENST00000397473 // GPR18 // G protein-coupled receptor 18 // 13q32 // 2841 /// ENST00000397470 // GPR18 // G protein-coupled receptor 18 // 13q32 // 2841 /// BC066927 // G…
[truncated: 9,678 more rows]
[truncated: 19 more columns]
