# Supplementary material for: Alternative Transcript Initiation and Splicing as a Response to DNA Damage
Source: PLoS One. 2011 Oct 19;6(10):e25758. doi: 10.1371/journal.pone.0025758 (PMC3198437; doi:10.1371/journal.pone.0025758)
Supplement: Table S8 — Genes predicted to be alternatively spliced in LCLs at 4 hours post 10 Gy IR based on SI. (XLSX) [file pone.0025758.s010.xlsx]

## Sheet: Supplemental Table S8
Supplemental Table S8. Genes predicted to be alternatively spliced in LCLs at 4 hours post 10 Gy IR based on SI.
Exon.ID	logFC	t	P.Value	adj.P.Val	B	Transcript.ID	gene_assignment	Carl.05Apr07.CL25.0Gy	Carl.05Apr07.CL25.10Gy	Carl.05Apr07.RS22.0Gy	Carl.05Apr07.RS22.10Gy	Carl.12Apr07.RS103.0Gy	Carl.12Apr07.RS103.10Gy	Carl.15Mar07.CL20.0Gy	Carl.15Mar07.CL20.10Gy	Carl.15Mar07.CL44.0Gy	Carl.15Mar07.CL44.10Gy	Carl.15Mar07.RS20.0Gy	Carl.15Mar07.RS20.10Gy	Carl.15Mar07.RS44.0Gy	Carl.15Mar07.RS44.10Gy	Carl.22Feb07.CL7.0Gy	Carl.22Feb07.CL7.10Gy	Carl.22Feb07.RS7..0Gy	Carl.22Feb07.RS7..10Gy	Carl.28Feb07.CL32.0Gy	Carl.28Feb07.CL32.10Gy	Carl.28Feb07.RS32.0Gy	Carl.28Feb07.RS32.10Gy	Carl.3May07.C22..0Gy	Carl.3May07.C22..10Gy
2426953	-2.01548	-12.4229	2.77392e-10	4.81737e-05	6.4931	2426951	NM_001032290 // PSRC1 // proline/serine-rich coiled-coil 1 // 1p13.3 // 84722 /// NM_032636 // PSRC1 // proline/serine-rich coiled-coil 1 // 1p13.3 // 84722 /// NM_001032291 // PSRC1 // proline/serine-rich coiled-coil 1 // 1p13.3 // 84722 /// NM_001005290 // PSRC1 // proline/serine-rich coiled-coil 1 // 1p13.3 // 84722 /// ENST00000369909 // PSRC1 // proline/serine-rich coiled-coil 1 // 1p13.3 //…	1.69545	-0.596448	2.13606	-0.0412119	1.70523	-0.902607	0.947855	-0.641526	0.337503	-1.17677	1.22462	-0.494351	0.64964	-0.965675	0.769206	-2.0184	0.0775169	-1.64073	1.07106	-0.647028	0.971694	-0.564172	1.24532	-1.66566
2450861	-1.00496	-11.8666	5.8219e-10	4.81737e-05	6.26077	2450855	NM_012396 // PHLDA3 // pleckstrin homology-like domain, family A, member 3 // 1q31 // 23612 /// ENST00000367311 // PHLDA3 // pleckstrin homology-like domain, family A, member 3 // 1q31 // 23612 /// ENST00000367309 // PHLDA3 // pleckstrin homology-like domain, family A, member 3 // 1q31 // 23612 /// BC068273 // PHLDA3 // pleckstrin homology-like domain, family A, member 3 // 1q31 // 23612	0.044966	-0.933603	-0.0196291	-1.13099	0.465918	-0.613428	-0.0358686	-0.625255	0.0850371	-1.15681	-0.151682	-0.883528	0.236034	-1.02151	0.317833	-0.615121	0.88349	-0.424399	-0.119015	-0.674755	-0.121648	-1.14464	0.0506475	-1.19943
2474010	1.08841	11.7153	7.15658e-10	4.81737e-05	6.19373	2473991	NM_001809 // CENPA // centromere protein A // 2p24-p21 // 1058 /// NM_001042426 // CENPA // centromere protein A // 2p24-p21 // 1058 /// ENST00000335756 // CENPA // centromere protein A // 2p24-p21 // 1058 /// ENST00000233505 // CENPA // centromere protein A // 2p24-p21 // 1058 /// U14518 // CENPA // centromere protein A // 2p24-p21 // 1058	1.48315	2.43185	1.0029	1.82656	1.33603	2.7874	1.24392	2.44839	1.00875	2.28897	0.76486	1.93411	1.32351	2.23485	1.2978	2.38809	1.42654	2.31983	1.27493	2.8881	1.06174	2.19139	1.24207	1.78753
3866436	1.1129	11.6818	7.49334e-10	4.81737e-05	6.17865	3866435	NM_014417 // BBC3 // BCL2 binding component 3 // 19q13.3-q13.4 // 27113 /// ENST00000359924 // BBC3 // BCL2 binding component 3 // 19q13.3-q13.4 // 27113 /// AF354654 // BBC3 // BCL2 binding component 3 // 19q13.3-q13.4 // 27113 /// ENST00000341983 // BBC3 // BCL2 binding component 3 // 19q13.3-q13.4 // 27113 /// ENST00000300880 // BBC3 // BCL2 binding component 3 // 19q13.3-q13.4 // 27113	-0.16245	1.28897	-0.0127659	1.39907	0.483821	1.79399	0.44769	1.25208	0.028866	0.915781	0.740767	2.05637	0.592626	1.64798	-0.0976731	1.13296	-0.15422	0.942443	0.581611	1.1695	0.383093	1.80429	-0.0267829	0.75592
2905178	0.811657	11.3783	1.14195e-09	5.87315e-05	6.03807	2905169	NM_078467 // CDKN1A // cyclin-dependent kinase inhibitor 1A (p21, Cip1) // 6p21.2 // 1026 /// NM_000389 // CDKN1A // cyclin-dependent kinase inhibitor 1A (p21, Cip1) // 6p21.2 // 1026 /// ENST00000244741 // CDKN1A // cyclin-dependent kinase inhibitor 1A (p21, Cip1) // 6p21.2 // 1026 /// ENST00000373711 // CDKN1A // cyclin-dependent kinase inhibitor 1A (p21, Cip1) // 6p21.2 // 1026 /// BC000312 //…	-1.84352	-0.344103	-1.66579	-0.781645	-1.323	-0.422836	-1.00772	-0.274832	-1.20357	-0.38358	-0.789518	-0.343643	-0.987882	-0.43986	-1.28187	-0.600342	-1.36637	-0.664635	-1.27644	-0.531734	-1.30847	-0.431685	-1.58064	-0.676013
2450858	-0.810224	-10.1358	7.03836e-09	0.000287707	5.37965	2450855	NM_012396 // PHLDA3 // pleckstrin homology-like domain, family A, member 3 // 1q31 // 23612 /// ENST00000367311 // PHLDA3 // pleckstrin homology-like domain, family A, member 3 // 1q31 // 23612 /// ENST00000367309 // PHLDA3 // pleckstrin homology-like domain, family A, member 3 // 1q31 // 23612 /// BC068273 // PHLDA3 // pleckstrin homology-like domain, family A, member 3 // 1q31 // 23612	1.22506	0.165042	1.0217	0.231687	0.959718	0.235865	0.582317	0.346549	1.32846	0.373578	0.626578	-0.176293	1.09854	0.0425763	1.11162	0.55855	1.62497	0.563028	0.820185	0.243161	0.8599	-0.113771	1.246	0.312391
3653074	1.67772	10.047	8.06483e-09	0.000287707	5.32691	3653072	NM_005030 // PLK1 // polo-like kinase 1 (Drosophila) // 16p12.1 // 5347 /// ENST00000300093 // PLK1 // polo-like kinase 1 (Drosophila) // 16p12.1 // 5347 /// ENST00000330792 // PLK1 // polo-like kinase 1 (Drosophila) // 16p12.1 // 5347 /// AB209179 // PLK1 // polo-like kinase 1 (Drosophila) // 16p12.1 // 5347	-2.12702	-0.392227	-2.47082	-1.02517	-2.76532	-0.15415	-2.30897	-0.294287	-2.78976	-0.533014	-2.48673	-0.823439	-2.16746	-0.0765802	-2.29888	-1.18785	-2.02036	-1.40518	-2.54693	-1.08409	-2.00698	-1.1584	-2.29066	-0.0128477
2858053	-1.79015	-9.97939	8.95048e-09	0.000287707	5.28621	2858023	NM_006622 // PLK2 // polo-like kinase 2 (Drosophila) // 5q12.1-q13.2 // 10769 /// ENST00000274289 // PLK2 // polo-like kinase 2 (Drosophila) // 5q12.1-q13.2 // 10769 /// AF059617 // PLK2 // polo-like kinase 2 (Drosophila) // 5q12.1-q13.2 // 10769	0.769646	-1.67613	1.73012	-0.923877	1.13452	0.404977	0.953981	-0.6612	3.31001	1.68927	0.778895	-0.671705	1.60025	0.491393	1.33572	-0.223605	0.867841	-1.04786	1.28041	-0.590544	1.68815	-0.734708	2.29029	0.202041
2327402	-0.861566	-9.75816	1.26324e-08	0.000358285	5.14959	2327391	NM_031459 // SESN2 // sestrin 2 // 1p35.3 // 83667 /// ENST00000253063 // SESN2 // sestrin 2 // 1p35.3 // 83667 /// AY123223 // SESN2 // sestrin 2 // 1p35.3 // 83667	0.385571	-0.325536	0.467088	-0.595463	0.658514	-0.247464	0.0714116	-0.368637	0.542126	-0.540488	0.0813409	-1.35773	0.291043	-0.424459	0.588094	-0.0517163	0.987056	-0.0322354	0.48049	-0.0759717	0.681858	-0.385547	0.401713	-0.297238
2333139	1.54765	9.69589	1.39326e-08	0.000358285	5.11017	2333136	NM_001255 // CDC20 // cell division cycle 20 homolog (S. cerevisiae) // 1p34.1 // 991 /// ENST00000372462 // CDC20 // cell division cycle 20 homolog (S. cerevisiae) // 1p34.1 // 991 /// ENST00000310955 // CDC20 // cell division cycle 20 homolog (S. cerevisiae) // 1p34.1 // 991 /// U05340 // CDC20 // cell division cycle 20 homolog (S. cerevisiae) // 1p34.1 // 991	-2.52638	-1.58077	-3.24303	-2.28959	-3.21988	-0.52589	-2.33814	-0.729269	-2.87414	-1.82468	-2.8935	-1.20414	-2.95453	-1.00379	-2.67802	-1.63045	-2.39307	-0.993701	-2.27523	-0.612488	-2.58149	-1.16909	-3.26934	-1.11104
3375236	0.848996	9.45885	2.03123e-08	0.000474856	4.95607	3375192	NM_152718 // VWCE // von Willebrand factor C and EGF domains // 11q12.2 // 220001 /// ENST00000335613 // VWCE // von Willebrand factor C and EGF domains // 11q12.2 // 220001 /// BC077719 // VWCE // von Willebrand factor C and EGF domains // 11q12.2 // 220001 /// ENST00000301770 // VWCE // von Willebrand factor C and EGF domains // 11q12.2 // 220001	0.117143	1.17545	-0.284157	0.961075	-0.104427	0.0933864	0.322769	0.834925	-0.39679	1.06216	0.35792	1.1805	0.138668	1.16987	-0.132914	0.580313	-0.24804	0.523436	0.272459	0.845	0.359072	1.22386	-0.267966	0.671719
2905177	-0.926481	-9.29528	2.64471e-08	0.00056675	4.84592	2905169	NM_078467 // CDKN1A // cyclin-dependent kinase inhibitor 1A (p21, Cip1) // 6p21.2 // 1026 /// NM_000389 // CDKN1A // cyclin-dependent kinase inhibitor 1A (p21, Cip1) // 6p21.2 // 1026 /// ENST00000244741 // CDKN1A // cyclin-dependent kinase inhibitor 1A (p21, Cip1) // 6p21.2 // 1026 /// ENST00000373711 // CDKN1A // cyclin-dependent kinase inhibitor 1A (p21, Cip1) // 6p21.2 // 1026 /// BC000312 //…	-0.764478	-1.47183	-0.188098	-1.673	-0.760597	-1.74407	-1.01845	-1.61379	-0.766656	-1.74039	-1.36449	-1.83836	-1.15619	-1.98607	-0.299037	-1.67874	-0.678302	-1.48022	-1.24215	-1.65006	-0.70999	-2.21894	-0.619689	-1.59044
2813418	0.976992	8.94319	4.71812e-08	0.000870239	4.59774	2813414	NM_031966 // CCNB1 // cyclin B1 // 5q12 // 891 /// ENST00000256442 // CCNB1 // cyclin B1 // 5q12 // 891 /// AK289431 // CCNB1 // cyclin B1 // 5q12 // 891 /// ENST00000380848 // CCNB1 // cyclin B1 // 5q12 // 891	0.7397	1.58329	0.490108	1.21771	0.44923	1.85555	0.730906	1.91907	1.24058	1.85883	0.605849	1.5288	1.24038	2.28136	0.897341	1.92311	1.1606	1.77929	0.693713	2.01689	1.13988	1.5224	0.646122	2.27202
2461126	0.570192	8.9407	4.73774e-08	0.000870239	4.59593	2461037	NM_014801 // PCNXL2 // pecanex-like 2 (Drosophila) // 1q42.2 // 80003 /// ENST00000258229 // PCNXL2 // pecanex-like 2 (Drosophila) // 1q42.2 // 80003 /// ENST00000344698 // PCNXL2 // pecanex-like 2 (Drosophila) // 1q42.2 // 80003 /// ENST00000324142 // PCNXL2 // pecanex-like 2 (Drosophila) // 1q42.2 // 80003 /// AK092353 // PCNXL2 // pecanex-like 2 (Drosophila) // 1q42.2 // 80003	0.176946	0.612072	-0.0161319	0.51049	0.0182297	0.664118	0.275632	0.6311	-0.130421	0.763088	0.458015	0.906353	0.00453143	0.437376	0.00689061	0.346747	-0.239735	0.464382	-0.133793	0.774176	0.0874316	0.618733	0.0851114	0.706379
3333382	0.449593	8.77768	6.22584e-08	0.00106734	4.47562	3333358	NM_001040694 // INCENP // inner centromere protein antigens 135/155kDa // 11q12-q13 // 3619 /// NM_020238 // INCENP // inner centromere protein antigens 135/155kDa // 11q12-q13 // 3619 /// ENST00000278849 // INCENP // inner centromere protein antigens 135/155kDa // 11q12-q13 // 3619 /// AF282265 // INCENP // inner centromere protein antigens 135/155kDa // 11q12-q13 // 3619 /// ENST00000394818 // …	5.81573	6.24629	5.78147	6.32334	6.03353	6.46614	5.943	6.26165	5.79753	6.2053	5.71028	6.46834	5.74105	6.19551	5.82489	6.41538	5.81647	6.30948	5.84244	6.24991	5.76736	6.05726	5.81434	6.08461
2428087	0.781931	8.5502	9.16456e-08	0.00147295	4.30185	2428079	NM_019099 // C1orf183 // chromosome 1 open reading frame 183 // 1p13.2 // 55924 /// NM_198926 // C1orf183 // chromosome 1 open reading frame 183 // 1p13.2 // 55924 /// ENST00000357260 // C1orf183 // chromosome 1 open reading frame 183 // 1p13.2 // 55924 /// BC031558 // C1orf183 // chromosome 1 open reading frame 183 // 1p13.2 // 55924	0.0313084	1.35525	-0.0729655	0.855007	0.587535	0.956912	0.530684	1.32964	0.930267	1.73378	0.723195	1.4994	0.88904	1.5006	0.0760028	1.24253	0.645943	0.95704	0.552549	1.26569	0.653297	1.30747	0.39916	1.32587
2450859	0.566524	8.46392	1.063e-07	0.00160798	4.2341	2450855	NM_012396 // PHLDA3 // pleckstrin homology-like domain, family A, member 3 // 1q31 // 23612 /// ENST00000367311 // PHLDA3 // pleckstrin homology-like domain, family A, member 3 // 1q31 // 23612 /// ENST00000367309 // PHLDA3 // pleckstrin homology-like domain, family A, member 3 // 1q31 // 23612 /// BC068273 // PHLDA3 // pleckstrin homology-like domain, family A, member 3 // 1q31 // 23612	-0.543737	0.222296	-0.409853	0.346786	-0.366877	0.145653	0.00695196	0.201647	-0.334898	0.293939	-0.385276	0.180957	-0.312991	0.070489	-0.182399	0.196428	-0.647729	0.0868566	-0.200723	0.367713	-0.137974	0.447556	-0.596282	0.126183
2813437	-0.794944	-8.37395	1.24207e-07	0.00177446	4.16234	2813414	NM_031966 // CCNB1 // cyclin B1 // 5q12 // 891 /// ENST00000256442 // CCNB1 // cyclin B1 // 5q12 // 891 /// AK289431 // CCNB1 // cyclin B1 // 5q12 // 891 /// ENST00000380848 // CCNB1 // cyclin B1 // 5q12 // 891	0.192792	-1.10729	0.186365	-0.740007	0.227674	-0.244912	0.456855	-0.706345	0.19772	-0.524688	0.176793	-0.263889	-0.19892	-1.19367	-0.369371	-0.80797	-0.348933	-1.12169	-0.0701467	-1.01467	0.132561	-0.837128	0.102557	-0.291128
3189850	-0.446742	-8.26756	1.49514e-07	0.0020236	4.076	3189837	NM_007135 // ZNF79 // zinc finger protein 79 // 9q34 // 7633 /// ENST00000342483 // ZNF79 // zinc finger protein 79 // 9q34 // 7633 /// BC062309 // ZNF79 // zinc finger protein 79 // 9q34 // 7633	2.21224	1.65252	2.27269	1.57522	2.2881	1.83233	2.30689	1.80772	2.18437	1.58212	1.93409	1.6767	2.1173	1.61522	2.41182	1.9626	2.26566	2.11162	2.13186	1.77517	2.11542	1.63761	2.15254	1.80325
3887062	0.823213	8.22489	1.61122e-07	0.00207167	4.04092	3887049	NM_181802 // UBE2C // ubiquitin-conjugating enzyme E2C // 20q13.12 // 11065 /// NM_007019 // UBE2C // ubiquitin-conjugating enzyme E2C // 20q13.12 // 11065 /// NM_181799 // UBE2C // ubiquitin-conjugating enzyme E2C // 20q13.12 // 11065 /// NM_181800 // UBE2C // ubiquitin-conjugating enzyme E2C // 20q13.12 // 11065 /// NM_181801 // UBE2C // ubiquitin-conjugating enzyme E2C // 20q13.12 // 11065 ///…	-3.44289	-2.51074	-3.14742	-2.84377	-3.21978	-1.94737	-3.38199	-2.39394	-3.22627	-2.79638	-3.95716	-2.84237	-3.35946	-2.40784	-2.67105	-2.39235	-3.03755	-2.05323	-2.88409	-1.93248	-3.30152	-2.35325	-2.83742	-2.11432
3653086	-0.536638	-8.18887	1.71654e-07	0.00210198	4.0111	3653072	NM_005030 // PLK1 // polo-like kinase 1 (Drosophila) // 16p12.1 // 5347 /// ENST00000300093 // PLK1 // polo-like kinase 1 (Drosophila) // 16p12.1 // 5347 /// ENST00000330792 // PLK1 // polo-like kinase 1 (Drosophila) // 16p12.1 // 5347 /// AB209179 // PLK1 // polo-like kinase 1 (Drosophila) // 16p12.1 // 5347	0.898379	-0.0866934	0.66854	0.244396	0.368222	-0.482496	0.571385	0.00100071	0.786701	0.0480026	0.503461	0.0830573	0.761923	0.338723	0.687947	0.3577	0.712403	0.456748	0.602453	0.209996	0.552162	0.202118	0.678441	-0.0201869
3421304	-0.989899	-7.97487	2.50906e-07	0.0029328	3.82999	3421300	NM_002392 // MDM2 // Mdm2 p53 binding protein homolog (mouse) // 12q14.3-q15 // 4193 /// NM_006878 // MDM2 // Mdm2 p53 binding protein homolog (mouse) // 12q14.3-q15 // 4193 /// NM_006881 // MDM2 // Mdm2 p53 binding protein homolog (mouse) // 12q14.3-q15 // 4193 /// NM_006882 // MDM2 // Mdm2 p53 binding protein homolog (mouse) // 12q14.3-q15 // 4193 /// NM_006879 // MDM2 // Mdm2 p53 binding prote…	-0.377623	-2.10218	-0.633187	-2.14279	-1.53548	-2.26979	-0.535266	-1.30103	-0.378109	-1.627	-1.38181	-2.30155	-0.985126	-1.83546	-0.730237	-1.80844	-0.533352	-1.58536	-1.26719	-1.62753	-0.98094	-2.03176	-0.757515	-1.34173
3866438	0.618826	7.87984	2.97542e-07	0.00332672	3.74737	3866435	NM_014417 // BBC3 // BCL2 binding component 3 // 19q13.3-q13.4 // 27113 /// ENST00000359924 // BBC3 // BCL2 binding component 3 // 19q13.3-q13.4 // 27113 /// AF354654 // BBC3 // BCL2 binding component 3 // 19q13.3-q13.4 // 27113 /// ENST00000341983 // BBC3 // BCL2 binding component 3 // 19q13.3-q13.4 // 27113 /// ENST00000300880 // BBC3 // BCL2 binding component 3 // 19q13.3-q13.4 // 27113	-1.18219	-0.265198	-0.83537	-0.0307223	-0.423457	-0.147768	-0.692459	0.253101	-0.85665	0.0031418	-0.411578	0.0865379	-0.356148	0.186128	-0.844882	-0.267844	-0.804761	-0.151812	-0.516786	0.0438226	-0.537353	0.15582	-0.2572	-0.158127
2780199	1.30381	7.81759	3.32913e-07	0.0035671	3.6925	2780172	NM_001813 // CENPE // centromere protein E, 312kDa // 4q24-q25 // 1062 /// ENST00000265148 // CENPE // centromere protein E, 312kDa // 4q24-q25 // 1062 /// ENST00000394771 // CENPE // centromere protein E, 312kDa // 4q24-q25 // 1062 /// ENST00000380026 // CENPE // centromere protein E, 312kDa // 4q24-q25 // 1062	-3.18756	-2.4676	-3.75638	-2.23739	-3.69321	-2.29484	-3.95237	-1.99415	-3.5572	-2.23774	-3.22458	-3.49291	-3.87187	-1.94072	-3.19345	-1.70062	-4.16133	-2.50224	-3.95593	-2.44118	-3.36056	-2.48178	-3.28196	-1.75952
2333140	0.854165	7.77397	3.60283e-07	0.00370595	3.6537	2333136	NM_001255 // CDC20 // cell division cycle 20 homolog (S. cerevisiae) // 1p34.1 // 991 /// ENST00000372462 // CDC20 // cell division cycle 20 homolog (S. cerevisiae) // 1p34.1 // 991 /// ENST00000310955 // CDC20 // cell division cycle 20 homolog (S. cerevisiae) // 1p34.1 // 991 /// U05340 // CDC20 // cell division cycle 20 homolog (S. cerevisiae) // 1p34.1 // 991	0.0794837	0.420458	-0.186176	0.0766486	-0.651512	0.910166	-0.406785	0.843598	-0.31091	0.459311	-0.51573	0.228818	-0.185237	0.899081	-0.334755	0.500273	-0.462083	0.585725	-0.311879	0.728704	0.191188	0.419158	-0.520206	0.563434
3375221	0.614771	7.59786	4.96932e-07	0.00491494	3.49402	3375192	NM_152718 // VWCE // von Willebrand factor C and EGF domains // 11q12.2 // 220001 /// ENST00000335613 // VWCE // von Willebrand factor C and EGF domains // 11q12.2 // 220001 /// BC077719 // VWCE // von Willebrand factor C and EGF domains // 11q12.2 // 220001 /// ENST00000301770 // VWCE // von Willebrand factor C and EGF domains // 11q12.2 // 220001	-0.196886	0.990029	0.203036	0.63894	0.0523863	0.418415	0.220717	0.824443	-0.295062	0.831124	0.533319	1.13095	0.272058	0.953743	-0.0536846	0.296313	0.0482342	0.599981	0.418466	0.804368	0.222886	0.866344	0.19672	0.644796
2454446	0.583825	7.42056	6.89787e-07	0.00656971	3.32827	2454444	NM_002497 // NEK2 // NIMA (never in mitosis gene a)-related kinase 2 // 1q32.2-q41 // 4751 /// ENST00000366999 // NEK2 // NIMA (never in mitosis gene a)-related kinase 2 // 1q32.2-q41 // 4751 /// BC043502 // NEK2 // NIMA (never in mitosis gene a)-related kinase 2 // 1q32.2-q41 // 4751 /// ENST00000366998 // NEK2 // NIMA (never in mitosis gene a)-related kinase 2 // 1q32.2-q41 // 4751	-0.332634	0.192441	-0.405537	0.0101186	-0.322519	0.684331	-0.196568	0.478829	-0.319887	0.287667	-0.494917	-0.00474756	-0.393868	0.29161	-0.179429	0.0877003	-0.628339	0.00891607	-0.346225	0.0999897	-0.412643	-0.249048	-0.246818	0.838713
2426956	-1.40036	-7.3665	7.62971e-07	0.0069976	3.27671	2426951	NM_001032290 // PSRC1 // proline/serine-rich coiled-coil 1 // 1p13.3 // 84722 /// NM_032636 // PSRC1 // proline/serine-rich coiled-coil 1 // 1p13.3 // 84722 /// NM_001032291 // PSRC1 // proline/serine-rich coiled-coil 1 // 1p13.3 // 84722 /// NM_001005290 // PSRC1 // proline/serine-rich coiled-coil 1 // 1p13.3 // 84722 /// ENST00000369909 // PSRC1 // proline/serine-rich coiled-coil 1 // 1p13.3 //…	-0.474671	-2.15836	-0.0101717	-0.598873	0.699725	-1.56939	-0.171001	-1.67718	-0.159424	-1.25086	0.791838	-1.03501	-0.0795971	-1.89499	0.741949	-1.77979	-0.401365	-0.845656	0.328543	-1.13115	-0.550254	-0.60804	0.198273	-1.34116
3375230	-1.02442	-7.32358	8.26776e-07	0.0069976	3.23545	3375192	NM_152718 // VWCE // von Willebrand factor C and EGF domains // 11q12.2 // 220001 /// ENST00000335613 // VWCE // von Willebrand factor C and EGF domains // 11q12.2 // 220001 /// BC077719 // VWCE // von Willebrand factor C and EGF domains // 11q12.2 // 220001 /// ENST00000301770 // VWCE // von Willebrand factor C and EGF domains // 11q12.2 // 220001	0.364955	-1.08035	0.509131	-0.687616	0.551953	0.322064	0.270403	-0.551142	0.554014	-1.02909	0.267367	-1.77235	0.166522	-0.729129	0.784208	0.306723	0.433092	-0.495699	-0.0782612	-0.713842	0.183022	-0.97196	0.080589	-0.803659
3653075	0.742539	7.31679	8.37375e-07	0.0069976	3.22889	3653072	NM_005030 // PLK1 // polo-like kinase 1 (Drosophila) // 16p12.1 // 5347 /// ENST00000300093 // PLK1 // polo-like kinase 1 (Drosophila) // 16p12.1 // 5347 /// ENST00000330792 // PLK1 // polo-like kinase 1 (Drosophila) // 16p12.1 // 5347 /// AB209179 // PLK1 // polo-like kinase 1 (Drosophila) // 16p12.1 // 5347	-0.425016	0.609757	-0.616538	0.0902556	-0.300638	0.743212	-0.405843	0.411976	-0.456468	0.0128181	-0.470783	0.303216	-0.405253	0.465999	0.0317673	0.0571644	-0.164462	0.309563	-0.313626	0.89955	-0.059662	0.285363	-0.385211	0.749858
3771269	0.884185	7.31287	8.4356e-07	0.0069976	3.2251	3771259	NM_001988 // EVPL // envoplakin // 17q25 // 2125 /// ENST00000301607 // EVPL // envoplakin // 17q25 // 2125 /// U53786 // EVPL // envoplakin // 17q25 // 2125	1.52311	3.10621	1.75008	2.67787	1.51411	2.04929	2.19782	2.8981	2.08503	3.32589	2.61953	3.33746	1.54598	2.65146	1.2418	2.02524	0.994589	1.58013	1.4888	2.38315	1.70423	2.72446	1.5934	2.10945
3599813	1.15758	7.24935	9.50578e-07	0.00763893	3.16335	3599811	NM_138555 // KIF23 // kinesin family member 23 // 15q23 // 9493 /// NM_004856 // KIF23 // kinesin family member 23 // 15q23 // 9493 /// ENST00000260363 // KIF23 // kinesin family member 23 // 15q23 // 9493 /// ENST00000352331 // KIF23 // kinesin family member 23 // 15q23 // 9493 /// BC051826 // KIF23 // kinesin family member 23 // 15q23 // 9493 /// ENST00000395392 // KIF23 // kinesin family membe…	1.02872	1.40257	0.486579	1.18537	0.0799182	1.87805	0.576325	2.09028	0.520814	1.42268	0.175478	1.06734	0.486952	1.67489	0.377823	1.3193	0.731505	1.84405	-0.07936	1.74146	0.363601	1.01001	0.634766	2.63813
3375243	-0.884393	-7.2015	1.04043e-06	0.00810766	3.1164	3375192	NM_152718 // VWCE // von Willebrand factor C and EGF domains // 11q12.2 // 220001 /// ENST00000335613 // VWCE // von Willebrand factor C and EGF domains // 11q12.2 // 220001 /// BC077719 // VWCE // von Willebrand factor C and EGF domains // 11q12.2 // 220001 /// ENST00000301770 // VWCE // von Willebrand factor C and EGF domains // 11q12.2 // 220001	1.08461	-0.379469	1.35697	0.226207	1.10769	0.7469	1.00287	0.560335	1.22069	-0.0387622	0.737541	-0.656746	1.18269	0.204546	1.39385	0.882962	1.50388	0.788915	0.621885	0.115824	1.09542	-0.180387	0.921204	0.346265
3375244	-0.96989	-7.16285	1.11945e-06	0.0084668	3.07818	3375192	NM_152718 // VWCE // von Willebrand factor C and EGF domains // 11q12.2 // 220001 /// ENST00000335613 // VWCE // von Willebrand factor C and EGF domains // 11q12.2 // 220001 /// BC077719 // VWCE // von Willebrand factor C and EGF domains // 11q12.2 // 220001 /// ENST00000301770 // VWCE // von Willebrand factor C and EGF domains // 11q12.2 // 220001	2.51074	1.04722	2.57792	1.4835	2.69952	2.30589	2.24477	1.46143	2.57409	0.99887	1.79061	0.333916	2.40322	1.37059	2.42296	2.21495	2.24746	1.86797	2.12492	1.38894	2.31284	1.14894	2.493	1.14116
2474003	-0.897929	-7.10747	1.24367e-06	0.00892113	3.023	2473991	NM_001809 // CENPA // centromere protein A // 2p24-p21 // 1058 /// NM_001042426 // CENPA // centromere protein A // 2p24-p21 // 1058 /// ENST00000335756 // CENPA // centromere protein A // 2p24-p21 // 1058 /// ENST00000233505 // CENPA // centromere protein A // 2p24-p21 // 1058 /// U14518 // CENPA // centromere protein A // 2p24-p21 // 1058	1.14511	0.310787	1.5502	0.827682	1.25965	0.109742	0.988372	-0.198206	0.940733	0.150149	0.903121	0.418271	0.269227	-0.326724	0.831936	-0.413435	-0.0724932	-0.841366	0.872258	-0.523493	0.790537	-0.218075	0.964869	0.37305
3421305	-0.64341	-7.09216	1.28047e-06	0.00892113	3.00765	3421300	NM_002392 // MDM2 // Mdm2 p53 binding protein homolog (mouse) // 12q14.3-q15 // 4193 /// NM_006878 // MDM2 // Mdm2 p53 binding protein homolog (mouse) // 12q14.3-q15 // 4193 /// NM_006881 // MDM2 // Mdm2 p53 binding protein homolog (mouse) // 12q14.3-q15 // 4193 /// NM_006882 // MDM2 // Mdm2 p53 binding protein homolog (mouse) // 12q14.3-q15 // 4193 /// NM_006879 // MDM2 // Mdm2 p53 binding prote…	-0.67401	-1.61891	-1.16548	-1.35739	-0.767765	-1.61966	-0.638665	-1.09833	-0.0281418	-1.15761	-0.994212	-1.64092	-0.466982	-1.00863	-0.588898	-1.46701	-0.51734	-1.12118	-0.856629	-1.12238	-0.485138	-1.21334	-0.731413	-1.21023
2417554	0.803192	7.09088	1.28359e-06	0.00892113	3.00637	2417528	NM_001114120 // DEPDC1 // DEP domain containing 1 // 1p31.2 // 55635 /// NM_017779 // DEPDC1 // DEP domain containing 1 // 1p31.2 // 55635 /// ENST00000370966 // DEPDC1 // DEP domain containing 1 // 1p31.2 // 55635 /// ENST00000370964 // DEPDC1 // DEP domain containing 1 // 1p31.2 // 55635 /// AB281187 // DEPDC1 // DEP domain containing 1 // 1p31.2 // 55635 /// ENST00000370962 // DEPDC1 // DEP do…	-0.177037	0.762231	0.167284	0.268041	0.310068	1.65137	0.0994178	1.08377	-0.0132667	0.827818	-0.172048	0.320763	0.125367	1.04779	0.632026	0.705812	0.344706	1.44202	0.33379	1.45579	0.601248	1.23462	-0.295826	0.794019
3164324	0.89764	7.06756	1.34197e-06	0.00908146	2.98291	3164312	NM_001010887 // ASAH3L // N-acylsphingosine amidohydrolase 3-like // 9p22.1 // 340485 /// ENST00000340967 // ASAH3L // N-acylsphingosine amidohydrolase 3-like // 9p22.1 // 340485 /// BC092487 // ASAH3L // N-acylsphingosine amidohydrolase 3-like // 9p22.1 // 340485 /// ENST00000380376 // ASAH3L // N-acylsphingosine amidohydrolase 3-like // 9p22.1 // 340485	-0.256022	0.583836	-1.38674	0.428264	-0.922313	0.447254	0.254778	0.315572	-0.15295	0.627432	0.467149	1.15994	-0.177624	0.859082	0.45891	0.756321	0.0442973	0.686771	-0.36052	0.520185	-0.0960697	1.02589	-1.08935	0.144688
2780255	1.66648	7.03431	1.43004e-06	0.0094293	2.9493	2780172	NM_001813 // CENPE // centromere protein E, 312kDa // 4q24-q25 // 1062 /// ENST00000265148 // CENPE // centromere protein E, 312kDa // 4q24-q25 // 1062 /// ENST00000394771 // CENPE // centromere protein E, 312kDa // 4q24-q25 // 1062 /// ENST00000380026 // CENPE // centromere protein E, 312kDa // 4q24-q25 // 1062	3.04626	3.83558	1.92997	2.93082	0.88894	3.9353	2.3812	4.05578	2.71057	4.57643	1.01754	2.41468	2.52493	4.36727	1.11521	3.1627	1.98169	3.10035	1.48118	4.11466	2.50858	2.79512	2.43411	4.72922
3421303	-1.01446	-6.97943	1.58874e-06	0.0102138	2.89342	3421300	NM_002392 // MDM2 // Mdm2 p53 binding protein homolog (mouse) // 12q14.3-q15 // 4193 /// NM_006878 // MDM2 // Mdm2 p53 binding protein homolog (mouse) // 12q14.3-q15 // 4193 /// NM_006881 // MDM2 // Mdm2 p53 binding protein homolog (mouse) // 12q14.3-q15 // 4193 /// NM_006882 // MDM2 // Mdm2 p53 binding protein homolog (mouse) // 12q14.3-q15 // 4193 /// NM_006879 // MDM2 // Mdm2 p53 binding prote…	-0.85903	-2.46997	-0.759019	-2.35607	-1.14975	-2.04027	-0.493916	-1.51859	-0.505124	-1.52899	-1.17833	-2.54022	-1.05854	-1.79488	-0.930112	-2.08897	-0.742469	-1.70511	-1.49808	-1.82193	-0.797336	-2.11227	-0.836589	-1.00457
2426971	0.524593	6.9655	1.63183e-06	0.0102349	2.87916	2426951	NM_001032290 // PSRC1 // proline/serine-rich coiled-coil 1 // 1p13.3 // 84722 /// NM_032636 // PSRC1 // proline/serine-rich coiled-coil 1 // 1p13.3 // 84722 /// NM_001032291 // PSRC1 // proline/serine-rich coiled-coil 1 // 1p13.3 // 84722 /// NM_001005290 // PSRC1 // proline/serine-rich coiled-coil 1 // 1p13.3 // 84722 /// ENST00000369909 // PSRC1 // proline/serine-rich coiled-coil 1 // 1p13.3 //…	1.81391	2.10514	1.16988	1.90411	1.35823	2.29669	1.35082	2.01267	1.61354	1.983	1.35725	1.79134	1.16135	1.88888	1.43947	1.93639	1.37152	1.67769	1.62008	1.71452	1.39964	2.00753	1.70994	2.3428
3375229	-0.893536	-6.89115	1.88338e-06	0.0115314	2.80245	3375192	NM_152718 // VWCE // von Willebrand factor C and EGF domains // 11q12.2 // 220001 /// ENST00000335613 // VWCE // von Willebrand factor C and EGF domains // 11q12.2 // 220001 /// BC077719 // VWCE // von Willebrand factor C and EGF domains // 11q12.2 // 220001 /// ENST00000301770 // VWCE // von Willebrand factor C and EGF domains // 11q12.2 // 220001	-1.15242	-2.97704	-1.78309	-2.80244	-1.27785	-2.08291	-1.3181	-2.02976	-1.11212	-1.97962	-1.8475	-2.80171	-1.83032	-2.78345	-1.28218	-1.4013	-0.946284	-1.52185	-1.11306	-1.83751	-1.0536	-2.71815	-1.46612	-1.96933
2327404	0.41883	6.84235	2.07006e-06	0.0123797	2.75158	2327391	NM_031459 // SESN2 // sestrin 2 // 1p35.3 // 83667 /// ENST00000253063 // SESN2 // sestrin 2 // 1p35.3 // 83667 /// AY123223 // SESN2 // sestrin 2 // 1p35.3 // 83667	0.370625	0.684505	0.213412	0.725059	0.35754	0.478818	0.030379	0.667856	-0.0138356	0.813734	0.285586	0.535349	0.218586	0.631915	0.173743	0.488353	-0.0107074	0.260395	0.0352532	0.478341	0.0710251	0.408178	0.172533	0.757595
2428095	-0.925083	-6.78258	2.32508e-06	0.0135888	2.68871	2428079	NM_019099 // C1orf183 // chromosome 1 open reading frame 183 // 1p13.2 // 55924 /// NM_198926 // C1orf183 // chromosome 1 open reading frame 183 // 1p13.2 // 55924 /// ENST00000357260 // C1orf183 // chromosome 1 open reading frame 183 // 1p13.2 // 55924 /// BC031558 // C1orf183 // chromosome 1 open reading frame 183 // 1p13.2 // 55924	0.0031768	-1.53817	-0.757999	-1.66483	-0.561536	-1.39434	-0.450655	-1.66992	-1.01153	-1.70756	-0.866548	-2.43555	-1.23461	-2.037	-1.09837	-1.96131	-0.563539	-1.21326	-1.62329	-2.41113	-1.06279	-1.7513	-0.756628	-1.30095
3644772	0.929319	6.76872	2.38873e-06	0.0136505	2.67405	3644764	NM_001761 // CCNF // cyclin F // 16p13.3 // 899 /// NR_003574 // ABCA17P // ATP-binding cassette, sub-family A (ABC1), member 17 (pseudogene) // 16p13.3 // 650655 /// ENST00000293968 // CCNF // cyclin F // 16p13.3 // 899 /// BC012349 // CCNF // cyclin F // 16p13.3 // 899 /// ENST00000397066 // CCNF // cyclin F // 16p13.3 // 899	2.89003	3.21323	2.43288	3.11813	2.58283	3.63767	2.75876	3.93254	2.34247	2.96734	1.80331	3.10412	2.74737	3.80309	2.41424	3.42488	2.85333	3.77951	2.25478	3.5087	2.50875	3.05359	2.20872	3.4065
3729538	-0.930783	-6.72726	2.59014e-06	0.0144797	2.62998	3729528	NM_003620 // PPM1D // protein phosphatase 1D magnesium-dependent, delta isoform // 17q23.2 // 8493 /// ENST00000305921 // PPM1D // protein phosphatase 1D magnesium-dependent, delta isoform // 17q23.2 // 8493 /// BC042418 // PPM1D // protein phosphatase 1D magnesium-dependent, delta isoform // 17q23.2 // 8493 /// ENST00000392995 // PPM1D // protein phosphatase 1D magnesium-dependent, delta isoform…	-1.83009	-3.49789	-1.87857	-3.50851	-2.54078	-3.49271	-2.09085	-2.45435	-1.84754	-2.88743	-1.87491	-2.81175	-1.51654	-2.93372	-1.74718	-2.38536	-1.908	-2.83315	-1.73746	-2.42708	-2.43507	-2.10263	-2.3087	-3.55053
3653085	0.928329	6.70077	2.72799e-06	0.0148585	2.60166	3653072	NM_005030 // PLK1 // polo-like kinase 1 (Drosophila) // 16p12.1 // 5347 /// ENST00000300093 // PLK1 // polo-like kinase 1 (Drosophila) // 16p12.1 // 5347 /// ENST00000330792 // PLK1 // polo-like kinase 1 (Drosophila) // 16p12.1 // 5347 /// AB209179 // PLK1 // polo-like kinase 1 (Drosophila) // 16p12.1 // 5347	-1.20586	0.0398574	-1.48966	-0.752361	-1.40975	0.00747824	-1.00196	-0.00588965	-0.995463	-0.245868	-1.26566	-0.364812	-1.087	0.182466	-1.10405	-0.542321	-0.934783	-0.669846	-1.02909	0.0884922	-0.962854	-0.850975	-1.12963	0.637956
2858052	-1.00603	-6.69233	2.77346e-06	0.0148585	2.59261	2858023	NM_006622 // PLK2 // polo-like kinase 2 (Drosophila) // 5q12.1-q13.2 // 10769 /// ENST00000274289 // PLK2 // polo-like kinase 2 (Drosophila) // 5q12.1-q13.2 // 10769 /// AF059617 // PLK2 // polo-like kinase 2 (Drosophila) // 5q12.1-q13.2 // 10769	1.75769	0.054882	1.95218	0.064219	1.7728	1.27137	1.59564	0.747928	3.27589	1.66928	1.70472	0.658273	1.68446	1.29779	1.60931	1.1135	1.68895	0.440806	1.55085	0.650236	1.48736	0.847588	2.21828	1.40985
2327393	-0.813806	-6.67915	2.84609e-06	0.0149365	2.57846	2327391	NM_031459 // SESN2 // sestrin 2 // 1p35.3 // 83667 /// ENST00000253063 // SESN2 // sestrin 2 // 1p35.3 // 83667 /// AY123223 // SESN2 // sestrin 2 // 1p35.3 // 83667	0.279672	-1.3515	-0.496061	-1.19122	-0.854539	-0.93286	-0.682558	-1.31057	-0.216049	-1.42398	-1.02923	-1.81165	-0.563587	-1.16131	-0.780072	-1.21384	-0.4121	-0.957101	-0.167561	-0.798797	-0.201016	-1.35864	0.245327	-1.13198
3604339	-0.460252	-6.62959	3.13724e-06	0.0159865	2.52496	3604287	NM_172217 // IL16 // interleukin 16 (lymphocyte chemoattractant factor) // 15q26.3 // 3603 /// NM_004513 // IL16 // interleukin 16 (lymphocyte chemoattractant factor) // 15q26.3 // 3603 /// ENST00000360547 // IL16 // interleukin 16 (lymphocyte chemoattractant factor) // 15q26.3 // 3603 /// ENST00000355368 // IL16 // interleukin 16 (lymphocyte chemoattractant factor) // 15q26.3 // 3603 /// ENST000…	1.87146	1.46025	1.41161	1.17563	1.3154	0.860587	1.66118	1.24831	1.57474	0.857037	1.76704	1.38508	1.81665	1.02203	2.15228	1.68612	2.18448	1.3647	1.77345	1.39856	1.62147	1.64127	1.47251	0.999662
3729540	-0.885755	-6.62424	3.17051e-06	0.0159865	2.51915	3729528	NM_003620 // PPM1D // protein phosphatase 1D magnesium-dependent, delta isoform // 17q23.2 // 8493 /// ENST00000305921 // PPM1D // protein phosphatase 1D magnesium-dependent, delta isoform // 17q23.2 // 8493 /// BC042418 // PPM1D // protein phosphatase 1D magnesium-dependent, delta isoform // 17q23.2 // 8493 /// ENST00000392995 // PPM1D // protein phosphatase 1D magnesium-dependent, delta isoform…	-0.805692	-1.51667	0.114697	-1.35097	-0.00185696	-0.393647	0.835209	-0.253057	0.0179745	-1.07337	-0.164472	-1.11574	0.287796	-0.758043	0.575783	0.0275658	0.984869	0.146704	0.229695	-0.349117	0.0490897	-0.434197	0.596023	-0.839396
2971614	-1.11082	-6.60151	3.31577e-06	0.0163974	2.49445	2971564	NM_001042475 // C6orf204 // chromosome 6 open reading frame 204 // 6q22 // 387119 /// NM_206921 // C6orf204 // chromosome 6 open reading frame 204 // 6q22 // 387119 /// ENST00000368491 // C6orf204 // chromosome 6 open reading frame 204 // 6q22 // 387119 /// ENST00000392500 // C6orf204 // chromosome 6 open reading frame 204 // 6q22 // 387119 /// ENST00000360290 // C6orf204 // chromosome 6 open rea…	-0.600291	-1.56775	-0.523046	-1.14412	-1.32491	-2.73608	-0.614915	-2.48916	-0.854454	-1.7103	-0.477167	-1.2083	-0.38013	-1.00023	0.00403158	-1.65504	-0.579089	-2.37408	-0.834109	-2.20946	-1.19811	-1.52175	0.177124	-0.918611
2842971	-0.448779	-6.56892	3.53612e-06	0.0170639	2.45887	2842951	NM_022455 // NSD1 // nuclear receptor binding SET domain protein 1 // 5q35.2-q35.3 // 64324 /// NM_172349 // NSD1 // nuclear receptor binding SET domain protein 1 // 5q35.2-q35.3 // 64324 /// ENST00000355783 // NSD1 // nuclear receptor binding SET domain protein 1 // 5q35.2-q35.3 // 64324 /// ENST00000347982 // NSD1 // nuclear receptor binding SET domain protein 1 // 5q35.2-q35.3 // 64324 /// AF3…	-5.7828	-6.2101	-5.66745	-6.26673	-5.57174	-5.94713	-5.58513	-5.90247	-5.88491	-6.62345	-5.75918	-6.2755	-6.185	-6.27286	-5.61061	-6.09571	-5.39093	-6.02938	-6.23246	-6.40749	-5.8413	-6.48294	-5.96107	-6.34418
2327403	0.443276	6.56223	3.58326e-06	0.0170639	2.45154	2327391	NM_031459 // SESN2 // sestrin 2 // 1p35.3 // 83667 /// ENST00000253063 // SESN2 // sestrin 2 // 1p35.3 // 83667 /// AY123223 // SESN2 // sestrin 2 // 1p35.3 // 83667	0.57217	1.09288	0.767252	1.0301	0.773104	1.01249	0.733458	1.2646	0.545266	1.38166	0.887938	1.08404	0.961702	1.15065	0.624661	0.937703	0.241707	1.05535	0.815556	1.1571	0.718568	1.10988	0.440372	1.12463
2663842	-0.948848	-6.53279	3.79824e-06	0.0177589	2.41921	2663810	NM_004628 // XPC // xeroderma pigmentosum, complementation group C // 3p25 // 7508 /// ENST00000285021 // XPC // xeroderma pigmentosum, complementation group C // 3p25 // 7508 /// D21089 // XPC // xeroderma pigmentosum, complementation group C // 3p25 // 7508	0.545659	-0.531059	0.815293	-0.416915	0.159738	-1.2037	0.175766	-0.3756	0.583676	-0.469134	0.31797	-0.871762	0.376028	-1.48565	0.135408	-0.818942	0.157402	-0.376547	-0.825996	-0.803682	0.15365	-0.503917	0.612901	-0.321777
2426966	0.690612	6.51488	3.93557e-06	0.0180724	2.39946	2426951	NM_001032290 // PSRC1 // proline/serine-rich coiled-coil 1 // 1p13.3 // 84722 /// NM_032636 // PSRC1 // proline/serine-rich coiled-coil 1 // 1p13.3 // 84722 /// NM_001032291 // PSRC1 // proline/serine-rich coiled-coil 1 // 1p13.3 // 84722 /// NM_001005290 // PSRC1 // proline/serine-rich coiled-coil 1 // 1p13.3 // 84722 /// ENST00000369909 // PSRC1 // proline/serine-rich coiled-coil 1 // 1p13.3 //…	1.17879	1.53942	0.969534	1.92877	1.26099	1.90851	1.4816	1.83932	1.43917	1.66981	1.00354	2.0429	1.51737	1.94657	0.630344	2.11947	1.40105	1.93441	1.47949	1.83076	0.837872	2.08434	1.16245	1.80527
2780254	1.18239	6.49928	4.05937e-06	0.0183138	2.38221	2780172	NM_001813 // CENPE // centromere protein E, 312kDa // 4q24-q25 // 1062 /// ENST00000265148 // CENPE // centromere protein E, 312kDa // 4q24-q25 // 1062 /// ENST00000394771 // CENPE // centromere protein E, 312kDa // 4q24-q25 // 1062 /// ENST00000380026 // CENPE // centromere protein E, 312kDa // 4q24-q25 // 1062	2.74418	3.36	1.81205	2.90054	1.55166	3.40942	2.01692	3.87961	2.94844	3.84611	1.53601	2.64912	2.51401	3.92451	1.60911	2.92976	2.17997	2.73069	1.95771	3.54225	2.93294	2.68945	2.13621	4.26646
3602528	-0.854003	-6.47445	4.2648e-06	0.0189089	2.35466	3602526	NM_147188 // FBXO22 // F-box protein 22 // 15q24.2 // 26263 /// NM_012170 // FBXO22 // F-box protein 22 // 15q24.2 // 26263 /// ENST00000308275 // FBXO22 // F-box protein 22 // 15q24.2 // 26263 /// BC041691 // FBXO22 // F-box protein 22 // 15q24.2 // 26263	1.65554	0.164396	1.62635	0.589417	0.735993	0.319468	0.93791	0.502165	0.592813	-0.593133	0.246995	-0.771848	0.620945	-0.192738	1.00578	0.418985	1.1587	0.180486	0.648446	-0.0636213	0.77349	-0.454366	1.01764	0.673344
3896204	-0.386697	-6.44648	4.50911e-06	0.0196532	2.32351	3896200	NM_002592 // PCNA // proliferating cell nuclear antigen // 20pter-p12 // 5111 /// NM_182649 // PCNA // proliferating cell nuclear antigen // 20pter-p12 // 5111 /// ENST00000379160 // PCNA // proliferating cell nuclear antigen // 20pter-p12 // 5111 /// ENST00000379143 // PCNA // proliferating cell nuclear antigen // 20pter-p12 // 5111 /// BC062439 // PCNA // proliferating cell nuclear antigen // 2…	1.63998	1.25248	1.60571	1.27719	1.93491	1.67652	1.76123	1.32393	1.43606	1.21186	1.58559	1.4231	1.88593	1.29158	1.89634	1.60676	2.21475	1.62092	1.97617	1.43111	1.71461	1.49545	1.73256	1.13259
2522231	0.920727	6.41504	4.80099e-06	0.0202699	2.28832	2522212	NM_152524 // SGOL2 // shugoshin-like 2 (S. pombe) // 2q33.1 // 151246 /// ENST00000357799 // SGOL2 // shugoshin-like 2 (S. pombe) // 2q33.1 // 151246 /// ENST00000295774 // SGOL2 // shugoshin-like 2 (S. pombe) // 2q33.1 // 151246 /// AK095291 // SGOL2 // shugoshin-like 2 (S. pombe) // 2q33.1 // 151246	-4.21191	-3.61261	-4.8147	-4.0336	-4.35329	-2.71655	-4.16562	-2.65162	-4.22929	-3.281	-4.90906	-4.42506	-3.95668	-3.41665	-4.2973	-3.48924	-4.59874	-3.56923	-4.2962	-3.13794	-4.20275	-3.91859	-4.24633	-2.98108
2473995	1.19042	6.41429	4.80825e-06	0.0202699	2.28747	2473991	NM_001809 // CENPA // centromere protein A // 2p24-p21 // 1058 /// NM_001042426 // CENPA // centromere protein A // 2p24-p21 // 1058 /// ENST00000335756 // CENPA // centromere protein A // 2p24-p21 // 1058 /// ENST00000233505 // CENPA // centromere protein A // 2p24-p21 // 1058 /// U14518 // CENPA // centromere protein A // 2p24-p21 // 1058	1.02145	1.50144	0.0912085	0.801855	-0.0933888	1.59656	0.286017	1.88422	0.11772	1.22703	-0.943619	0.357704	0.605519	1.43848	0.13566	1.618	0.53839	1.87858	-0.143871	1.9593	0.480586	0.81016	0.406923	1.71429
2838667	1.16293	6.39912	4.95626e-06	0.0205569	2.27043	2838656	NM_012484 // HMMR // hyaluronan-mediated motility receptor (RHAMM) // 5q33.2-qter // 3161 /// NM_012485 // HMMR // hyaluronan-mediated motility receptor (RHAMM) // 5q33.2-qter // 3161 /// ENST00000358715 // HMMR // hyaluronan-mediated motility receptor (RHAMM) // 5q33.2-qter // 3161 /// ENST00000353866 // HMMR // hyaluronan-mediated motility receptor (RHAMM) // 5q33.2-qter // 3161 /// AF032862 //…	-4.64449	-4.08387	-4.76544	-4.3668	-4.67778	-2.4509	-5.16361	-3.61834	-5.19924	-3.51537	-5.84227	-5.01605	-4.16558	-3.87022	-4.33571	-3.70008	-4.90841	-3.27391	-5.16212	-3.17145	-4.89925	-4.069	-5.2735	-3.94628
2450857	0.4537	6.32014	5.80654e-06	0.0231079	2.18103	2450855	NM_012396 // PHLDA3 // pleckstrin homology-like domain, family A, member 3 // 1q31 // 23612 /// ENST00000367311 // PHLDA3 // pleckstrin homology-like domain, family A, member 3 // 1q31 // 23612 /// ENST00000367309 // PHLDA3 // pleckstrin homology-like domain, family A, member 3 // 1q31 // 23612 /// BC068273 // PHLDA3 // pleckstrin homology-like domain, family A, member 3 // 1q31 // 23612	1.14889	1.57773	1.05204	1.38881	0.909487	1.52801	1.15231	1.62746	1.05522	1.60101	0.987267	1.65038	0.761579	1.7117	1.02245	1.07705	0.867968	1.06597	0.837657	1.47829	1.21057	1.4204	1.25449	1.57753
2974534	0.649568	6.31742	5.83846e-06	0.0231079	2.17793	2974469	NM_003569 // STX7 // syntaxin 7 // 6q23.1 // 8417 /// ENST00000367941 // STX7 // syntaxin 7 // 6q23.1 // 8417 /// ENST00000309255 // STX7 // syntaxin 7 // 6q23.1 // 8417 /// U77942 // STX7 // syntaxin 7 // 6q23.1 // 8417 /// ENST00000367937 // STX7 // syntaxin 7 // 6q23.1 // 8417	3.06319	3.13824	2.57683	2.69196	2.19144	3.19621	2.66847	3.34549	2.74398	3.57855	2.24682	3.49523	2.65615	3.17275	3.18943	3.72545	2.64498	3.04882	2.34393	3.34895	2.20963	2.53747	2.71515	3.76568
2474002	-0.442761	-6.31214	5.90072e-06	0.0231079	2.17191	2473991	NM_001809 // CENPA // centromere protein A // 2p24-p21 // 1058 /// NM_001042426 // CENPA // centromere protein A // 2p24-p21 // 1058 /// ENST00000335756 // CENPA // centromere protein A // 2p24-p21 // 1058 /// ENST00000233505 // CENPA // centromere protein A // 2p24-p21 // 1058 /// U14518 // CENPA // centromere protein A // 2p24-p21 // 1058	-0.0840098	-0.444065	0.421126	0.22184	0.512882	-0.220529	0.743028	0.0723424	0.833624	0.265001	0.511809	0.434714	0.644477	0.394726	0.721093	-0.189481	0.470698	0.255046	0.506636	0.168502	0.858306	0.294197	0.415735	-0.0100147
3887052	0.87446	6.30962	5.93074e-06	0.0231079	2.16903	3887049	NM_181802 // UBE2C // ubiquitin-conjugating enzyme E2C // 20q13.12 // 11065 /// NM_007019 // UBE2C // ubiquitin-conjugating enzyme E2C // 20q13.12 // 11065 /// NM_181799 // UBE2C // ubiquitin-conjugating enzyme E2C // 20q13.12 // 11065 /// NM_181800 // UBE2C // ubiquitin-conjugating enzyme E2C // 20q13.12 // 11065 /// NM_181801 // UBE2C // ubiquitin-conjugating enzyme E2C // 20q13.12 // 11065 ///…	0.11122	0.656454	-0.639711	0.217552	-0.504009	1.16952	-0.294341	1.01557	-0.226364	0.53522	-1.05363	-0.152772	-0.208493	0.401877	-0.520051	0.417529	0.0599793	0.66652	-0.562839	0.764232	-0.221146	-0.112329	-0.405534	0.449227
2780202	0.928095	6.28484	6.23405e-06	0.0239271	2.14071	2780172	NM_001813 // CENPE // centromere protein E, 312kDa // 4q24-q25 // 1062 /// ENST00000265148 // CENPE // centromere protein E, 312kDa // 4q24-q25 // 1062 /// ENST00000394771 // CENPE // centromere protein E, 312kDa // 4q24-q25 // 1062 /// ENST00000380026 // CENPE // centromere protein E, 312kDa // 4q24-q25 // 1062	-2.16919	-1.87368	-2.31655	-2.01438	-1.81337	-0.485888	-2.51658	-1.35834	-2.03611	-1.26568	-2.95041	-2.25499	-2.6332	-1.52052	-3.1662	-1.81697	-2.08255	-2.02594	-3.22736	-1.87022	-2.89964	-1.66291	-2.57307	-1.09757
2426963	-0.767744	-6.27063	6.41527e-06	0.024051	2.12441	2426951	NM_001032290 // PSRC1 // proline/serine-rich coiled-coil 1 // 1p13.3 // 84722 /// NM_032636 // PSRC1 // proline/serine-rich coiled-coil 1 // 1p13.3 // 84722 /// NM_001032291 // PSRC1 // proline/serine-rich coiled-coil 1 // 1p13.3 // 84722 /// NM_001005290 // PSRC1 // proline/serine-rich coiled-coil 1 // 1p13.3 // 84722 /// ENST00000369909 // PSRC1 // proline/serine-rich coiled-coil 1 // 1p13.3 //…	0.209385	0.217181	0.759808	0.211359	1.11732	-0.0203275	0.903129	-0.261046	0.844048	-0.0303764	1.03741	0.269288	0.875308	0.283996	0.998032	0.182133	0.350627	0.291194	0.808004	-0.0172048	0.656154	-0.121262	0.931599	-0.727039
3375200	0.930007	6.26769	6.45338e-06	0.024051	2.12104	3375192	NM_152718 // VWCE // von Willebrand factor C and EGF domains // 11q12.2 // 220001 /// ENST00000335613 // VWCE // von Willebrand factor C and EGF domains // 11q12.2 // 220001 /// BC077719 // VWCE // von Willebrand factor C and EGF domains // 11q12.2 // 220001 /// ENST00000301770 // VWCE // von Willebrand factor C and EGF domains // 11q12.2 // 220001	0.49936	1.89974	0.66875	1.8754	0.210117	1.0306	0.534775	1.13033	-0.287983	1.67202	0.735777	1.68651	-0.0471888	1.37637	-0.034251	0.0643624	-0.875972	-0.195363	0.769518	1.50798	0.654737	0.738261	0.610679	1.81218
3451963	-0.484911	-6.2228	7.06595e-06	0.0259578	2.0693	3451960	ENST00000312377 // RACGAP1 // Rac GTPase activating protein 1 // 12q13.13 // 29127 /// BC125190 // RACGAP1P // Rac GTPase activating protein 1 pseudogene // 12q12 // 83956 /// CR533565 // RACGAP1 // Rac GTPase activating protein 1 // 12q13.13 // 29127	2.59276	2.24516	2.76696	2.46318	2.96275	2.11597	2.63122	2.11314	2.46203	2.16679	2.8412	2.62306	2.71192	2.01695	2.684	2.33354	2.69857	2.20583	2.78162	2.45855	2.99222	2.6123	2.7437	1.69555
2566595	0.968308	6.21101	7.23668e-06	0.0262105	2.05564	2566586	NM_182911 // TSGA10 // testis specific, 10 // 2q11.2 // 80705 /// NM_025244 // TSGA10 // testis specific, 10 // 2q11.2 // 80705 /// ENST00000355053 // TSGA10 // testis specific, 10 // 2q11.2 // 80705 /// ENST00000393482 // TSGA10 // testis specific, 10 // 2q11.2 // 80705 /// ENST00000393483 // TSGA10 // testis specific, 10 // 2q11.2 // 80705 /// AF254756 // TSGA10 // testis specific, 10 // 2q11.2…	0.42768	0.755311	-0.460963	1.24889	0.113834	1.39592	-0.434966	0.496767	-1.28402	0.43656	-0.256952	0.65862	0.653926	0.587314	0.321365	1.0578	-0.00826727	1.57444	0.0604467	0.387502	-0.319828	0.897956	-0.274105	0.660768
2441393	-0.424298	-6.19194	7.52165e-06	0.0268643	2.03351	2441386	NM_003617 // RGS5 // regulator of G-protein signaling 5 // 1q23.1 // 8490 /// ENST00000313961 // RGS5 // regulator of G-protein signaling 5 // 1q23.1 // 8490 /// BX537427 // RGS5 // regulator of G-protein signaling 5 // 1q23.1 // 8490 /// ENST00000367903 // RGS5 // regulator of G-protein signaling 5 // 1q23.1 // 8490	-0.189513	-0.334995	0.054532	-0.479919	0.213951	-0.272752	0.2092	-0.486367	0.20169	-0.474344	-0.0184297	-0.525041	-0.0897014	-0.319065	-0.345794	-0.440768	-0.179431	-0.837386	-0.577753	-0.577554	-0.556079	-0.926485	0.325643	-0.368582
2780198	0.858634	6.14755	8.23101e-06	0.0289951	1.98174	2780172	NM_001813 // CENPE // centromere protein E, 312kDa // 4q24-q25 // 1062 /// ENST00000265148 // CENPE // centromere protein E, 312kDa // 4q24-q25 // 1062 /// ENST00000394771 // CENPE // centromere protein E, 312kDa // 4q24-q25 // 1062 /// ENST00000380026 // CENPE // centromere protein E, 312kDa // 4q24-q25 // 1062	-2.76965	-2.27689	-3.637	-2.68619	-3.42889	-2.3221	-3.24643	-2.46764	-2.41574	-2.12083	-3.47315	-1.98999	-3.4101	-2.16687	-2.36231	-2.31422	-2.32466	-1.9097	-3.66181	-2.17182	-3.29665	-2.76582	-3.2837	-1.8144
3417506	-0.674859	-6.08778	9.29666e-06	0.0323065	1.91147	3417500	NM_173596 // SLC39A5 // solute carrier family 39 (metal ion transporter), member 5 // 12q13.2 // 283375 /// ENST00000266980 // SLC39A5 // solute carrier family 39 (metal ion transporter), member 5 // 12q13.2 // 283375 /// AK172768 // SLC39A5 // solute carrier family 39 (metal ion transporter), member 5 // 12q13.2 // 283375	0.637424	-0.122747	1.33343	-0.340263	0.402845	0.117743	0.657876	0.38201	0.74768	0.458903	0.886515	0.101381	0.424451	-0.255583	0.919022	0.173673	0.863437	0.0270147	1.12294	0.663992	0.553214	0.305571	1.06002	-0.00115332
3881468	0.76478	6.06463	9.74666e-06	0.0332173	1.88408	3881443	NM_012112 // TPX2 // TPX2, microtubule-associated, homolog (Xenopus laevis) // 20q11.2 // 22974 /// ENST00000300403 // TPX2 // TPX2, microtubule-associated, homolog (Xenopus laevis) // 20q11.2 // 22974 /// BC004136 // TPX2 // TPX2, microtubule-associated, homolog (Xenopus laevis) // 20q11.2 // 22974 /// ENST00000340513 // TPX2 // TPX2, microtubule-associated, homolog (Xenopus laevis) // 20q11.2 /…	-2.84709	-2.80154	-3.42103	-2.67522	-2.36938	-1.28922	-2.71152	-2.58965	-3.38435	-2.24805	-3.24107	-2.32284	-2.40052	-1.83946	-2.87249	-1.99131	-3.31807	-2.35617	-3.18768	-2.05835	-3.28779	-2.51718	-3.04644	-2.22109
3164329	-1.03574	-6.06111	9.81708e-06	0.0332173	1.8799	3164312	NM_001010887 // ASAH3L // N-acylsphingosine amidohydrolase 3-like // 9p22.1 // 340485 /// ENST00000340967 // ASAH3L // N-acylsphingosine amidohydrolase 3-like // 9p22.1 // 340485 /// BC092487 // ASAH3L // N-acylsphingosine amidohydrolase 3-like // 9p22.1 // 340485 /// ENST00000380376 // ASAH3L // N-acylsphingosine amidohydrolase 3-like // 9p22.1 // 340485	1.78928	0.127064	1.63442	0.22141	1.04902	0.433429	1.41459	0.645321	1.46276	-0.372245	0.725395	-0.875012	1.61705	0.630904	1.28796	0.38007	1.30369	0.615179	0.563138	0.532678	0.79286	-0.269788	1.66278	0.805057
2449591	0.505608	6.04878	1.00678e-05	0.0336233	1.86526	2449559	NM_018136 // ASPM // asp (abnormal spindle) homolog, microcephaly associated (Drosophila) // 1q31 // 259266 /// ENST00000367409 // ASPM // asp (abnormal spindle) homolog, microcephaly associated (Drosophila) // 1q31 // 259266 /// AF509326 // ASPM // asp (abnormal spindle) homolog, microcephaly associated (Drosophila) // 1q31 // 259266 /// ENST00000294732 // ASPM // asp (abnormal spindle) homolog,…	-1.94294	-1.40168	-2.95239	-2.30672	-2.81887	-1.87365	-2.29301	-1.51517	-2.2174	-1.73697	-2.65516	-2.08471	-2.42033	-2.22151	-2.41915	-2.34186	-2.65456	-2.29692	-1.69219	-1.37457	-2.64445	-2.03288	-2.30621	-1.76274
3862643	-0.554813	-5.95045	1.23189e-05	0.0406138	1.74755	3862640	NM_013376 // SERTAD1 // SERTA domain containing 1 // 19q13.1-q13.2 // 29950 /// ENST00000357949 // SERTAD1 // SERTA domain containing 1 // 19q13.1-q13.2 // 29950 /// AK074652 // SERTAD1 // SERTA domain containing 1 // 19q13.1-q13.2 // 29950	1.48791	0.624517	0.983834	0.285156	0.990863	0.859915	0.952893	0.760909	0.913347	0.27242	0.713163	0.172699	1.0815	0.311186	1.8995	1.22367	1.7027	1.24798	1.03058	0.925094	0.999399	0.40438	1.78148	0.791491
2968677	-1.29217	-5.93898	1.26134e-05	0.0410581	1.73371	2968652	NM_014454 // SESN1 // sestrin 1 // 6q21 // 27244 /// ENST00000302071 // SESN1 // sestrin 1 // 6q21 // 27244 /// AF033120 // SESN1 // sestrin 1 // 6q21 // 27244 /// ENST00000356644 // SESN1 // sestrin 1 // 6q21 // 27244 /// ENST00000368971 // SESN1 // sestrin 1 // 6q21 // 27244	3.29238	0.395784	2.40761	1.22702	1.44602	1.11677	1.87492	1.25059	2.80063	0.747134	1.56746	-0.424073	1.75312	0.620266	2.09185	1.23655	2.60725	1.75215	1.86164	1.58955	1.85265	0.35669	2.52691	0.707923
3413894	0.455432	5.92407	1.30071e-05	0.0418105	1.71567	3413875	NM_005480 // TROAP // trophinin associated protein (tastin) // 12q13.12 // 10024 /// NM_001100620 // TROAP // trophinin associated protein (tastin) // 12q13.12 // 10024 /// ENST00000257909 // TROAP // trophinin associated protein (tastin) // 12q13.12 // 10024 /// ENST00000380327 // TROAP // trophinin associated protein (tastin) // 12q13.12 // 10024 /// U04810 // TROAP // trophinin associated prot…	0.235152	0.433454	0.0971612	0.552113	0.496652	1.14066	0.301968	0.960422	-0.0665971	0.392377	-0.0644843	0.411883	0.122859	0.673435	0.214966	0.722522	0.386542	0.482562	0.175714	0.62538	0.43569	0.785004	0.1712	0.792193
2968659	0.401908	5.89926	1.36903e-05	0.0434632	1.68558	2968652	NM_014454 // SESN1 // sestrin 1 // 6q21 // 27244 /// ENST00000302071 // SESN1 // sestrin 1 // 6q21 // 27244 /// AF033120 // SESN1 // sestrin 1 // 6q21 // 27244 /// ENST00000356644 // SESN1 // sestrin 1 // 6q21 // 27244 /// ENST00000368971 // SESN1 // sestrin 1 // 6q21 // 27244	-0.296157	0.248945	-0.743748	-0.0695442	-0.305379	-0.0843951	-0.268002	0.170255	-0.463923	-0.0945622	-0.129427	0.161167	-0.326072	-0.0481986	-0.0603942	0.226107	-0.165065	-0.127958	-0.433943	-0.111493	-0.47264	0.00213815	-0.947223	-0.0615356
3884908	-0.572594	-5.87997	1.42469e-05	0.0446789	1.6621	3884892	NM_030919 // FAM83D // family with sequence similarity 83, member D // 20q11.22-q12 // 81610 /// ENST00000217429 // FAM83D // family with sequence similarity 83, member D // 20q11.22-q12 // 81610 /// AK095660 // FAM83D // family with sequence similarity 83, member D // 20q11.22-q12 // 81610	-0.0151242	-0.677321	0.755721	-0.0858257	0.481759	-0.367724	0.162205	-0.531402	0.345957	0.194051	0.579564	0.384704	0.152364	0.0627699	-0.220796	-1.19039	-0.322514	-1.00173	0.175198	-0.377506	0.307013	-0.361814	0.661709	0.144125
2567693	0.471415	5.83938	1.54959e-05	0.0480103	1.61247	2567669	ENST00000376826 // FLJ42986 // FLJ42986 protein // 2q11.2 // 389012 /// AK131289 // FLJ42986 // FLJ42986 protein // 2q11.2 // 389012 /// AK124976 // FLJ42986 // FLJ42986 protein // 2q11.2 // 389012	1.28634	1.71177	1.61693	1.98898	1.22037	2.04262	1.34617	2.06306	1.64928	2.15397	1.3851	1.8349	1.77448	2.39185	0.877525	1.27512	1.62796	1.80081	1.00477	1.60397	1.63013	1.93787	1.58747	1.85857
2570676	0.63812	5.82564	1.59437e-05	0.0487379	1.59561	2570616	NM_004336 // BUB1 // BUB1 budding uninhibited by benzimidazoles 1 homolog (yeast) // 2q14 // 699 /// ENST00000302759 // BUB1 // BUB1 budding uninhibited by benzimidazoles 1 homolog (yeast) // 2q14 // 699 /// AF053305 // BUB1 // BUB1 budding uninhibited by benzimidazoles 1 homolog (yeast) // 2q14 // 699	-5.30743	-4.57669	-5.21945	-4.95769	-5.10261	-3.82769	-5.02035	-4.57711	-5.4616	-4.65137	-5.11173	-4.57789	-5.02505	-4.58213	-4.58402	-4.33581	-5.67554	-4.29701	-4.93865	-4.71715	-5.1638	-4.53378	-5.61483	-4.93332
2450856	0.606862	5.82065	1.61098e-05	0.0487379	1.58947	2450855	NM_012396 // PHLDA3 // pleckstrin homology-like domain, family A, member 3 // 1q31 // 23612 /// ENST00000367311 // PHLDA3 // pleckstrin homology-like domain, family A, member 3 // 1q31 // 23612 /// ENST00000367309 // PHLDA3 // pleckstrin homology-like domain, family A, member 3 // 1q31 // 23612 /// BC068273 // PHLDA3 // pleckstrin homology-like domain, family A, member 3 // 1q31 // 23612	-0.660826	-0.0544451	-0.768272	-0.104507	-0.794158	-0.376636	-1.1961	-0.564598	-0.922544	0.105389	-0.356378	0.300292	-0.634368	-0.259518	-1.21397	-0.521187	-1.61766	-0.582894	-0.67124	-0.337427	-0.67711	-0.0888251	-0.58068	-0.326613
3375215	0.814046	5.79421	1.70189e-05	0.0505221	1.5569	3375192	NM_152718 // VWCE // von Willebrand factor C and EGF domains // 11q12.2 // 220001 /// ENST00000335613 // VWCE // von Willebrand factor C and EGF domains // 11q12.2 // 220001 /// BC077719 // VWCE // von Willebrand factor C and EGF domains // 11q12.2 // 220001 /// ENST00000301770 // VWCE // von Willebrand factor C and EGF domains // 11q12.2 // 220001	-0.375343	1.52659	0.468294	1.19483	-0.0773799	0.674344	0.517674	0.999503	-0.596267	1.23227	0.77374	1.35628	0.543897	0.810262	-0.286118	0.576608	0.430557	1.21873	1.02906	1.29328	0.684216	1.2347	0.425155	1.18863
2379890	0.475575	5.79214	1.70925e-05	0.0505221	1.55434	2379863	NM_016343 // CENPF // centromere protein F, 350/400ka (mitosin) // 1q32-q41 // 1063 /// ENST00000366955 // CENPF // centromere protein F, 350/400ka (mitosin) // 1q32-q41 // 1063 /// U19769 // CENPF // centromere protein F, 350/400ka (mitosin) // 1q32-q41 // 1063 /// ENST00000391896 // CENPF // centromere protein F, 350/400ka (mitosin) // 1q32-q41 // 1063	0.0132981	0.240375	-0.222431	-0.0409223	-0.273143	0.446127	-0.692894	0.218041	-0.409975	0.139175	-0.722124	-0.491403	-0.386777	0.0922039	-0.296101	0.0301796	-0.524851	0.115009	-0.80656	0.077538	-0.298916	-0.311957	-0.219242	0.352816
2830657	0.749911	5.78082	1.74995e-05	0.0511373	1.54035	2830638	NM_005733 // KIF20A // kinesin family member 20A // 5q31 // 10112 /// ENST00000394894 // KIF20A // kinesin family member 20A // 5q31 // 10112 /// ENST00000230902 // KIF20A // kinesin family member 20A // 5q31 // 10112 /// AK025790 // KIF20A // kinesin family member 20A // 5q31 // 10112	0.496249	0.377305	-0.155828	0.629248	-0.428803	0.229557	-0.476208	0.837286	-0.536771	0.364449	-0.201688	-0.341738	-0.249059	0.0780742	-0.245341	0.505419	-0.579523	0.771839	-0.742199	0.266688	-0.432978	0.434519	-0.489186	0.804954
2663855	-0.6139	-5.77375	1.77587e-05	0.0513115	1.53161	2663810	NM_004628 // XPC // xeroderma pigmentosum, complementation group C // 3p25 // 7508 /// ENST00000285021 // XPC // xeroderma pigmentosum, complementation group C // 3p25 // 7508 /// D21089 // XPC // xeroderma pigmentosum, complementation group C // 3p25 // 7508	-0.0666485	-0.593915	0.556459	-0.578502	-0.589494	-0.604646	-0.892158	-0.889604	-0.0101754	-1.1947	-0.958308	-1.53569	-0.40744	-1.05422	-0.568974	-1.23137	-0.352338	-0.969912	-0.492197	-1.00865	-0.288791	-1.391	-0.025492	-0.410157
3333371	-0.387794	-5.73286	1.93381e-05	0.0546647	1.48082	3333358	NM_001040694 // INCENP // inner centromere protein antigens 135/155kDa // 11q12-q13 // 3619 /// NM_020238 // INCENP // inner centromere protein antigens 135/155kDa // 11q12-q13 // 3619 /// ENST00000278849 // INCENP // inner centromere protein antigens 135/155kDa // 11q12-q13 // 3619 /// AF282265 // INCENP // inner centromere protein antigens 135/155kDa // 11q12-q13 // 3619 /// ENST00000394818 // …	1.05451	0.865441	1.00158	0.513982	0.933547	0.162696	0.585641	0.540916	0.792926	0.499032	0.958865	0.47928	1.1118	0.425753	1.05765	0.472155	1.08817	0.552852	0.900152	0.769213	0.829545	0.727802	0.909177	0.560915
3910788	-0.366169	-5.72936	1.94797e-05	0.0546647	1.47646	3910785	NM_198433 // AURKA // aurora kinase A // 20q13.2-q13.3 // 6790 /// NM_003600 // AURKA // aurora kinase A // 20q13.2-q13.3 // 6790 /// NM_198434 // AURKA // aurora kinase A // 20q13.2-q13.3 // 6790 /// NM_198436 // AURKA // aurora kinase A // 20q13.2-q13.3 // 6790 /// NM_198435 // AURKA // aurora kinase A // 20q13.2-q13.3 // 6790 /// NM_198437 // AURKA // aurora kinase A // 20q13.2-q13.3 // 6790 /…	2.01999	1.8204	2.18519	1.789	1.96756	1.583	2.16819	1.78026	2.19473	1.85518	2.18332	2.25322	2.0124	1.5994	2.06384	1.42787	2.08777	1.66405	2.16262	1.64869	2.22039	1.76113	2.17243	1.8622
2780216	0.585064	5.72747	1.95569e-05	0.0546647	1.4741	2780172	NM_001813 // CENPE // centromere protein E, 312kDa // 4q24-q25 // 1062 /// ENST00000265148 // CENPE // centromere protein E, 312kDa // 4q24-q25 // 1062 /// ENST00000394771 // CENPE // centromere protein E, 312kDa // 4q24-q25 // 1062 /// ENST00000380026 // CENPE // centromere protein E, 312kDa // 4q24-q25 // 1062	-2.7286	-2.35721	-2.95305	-2.53068	-2.71862	-2.06689	-2.0838	-1.42354	-2.92395	-2.16552	-2.62744	-2.33797	-2.6262	-2.11386	-2.82154	-1.79363	-2.27757	-2.03729	-2.18758	-1.77335	-2.30123	-1.6752	-2.90259	-1.85626
3866445	-0.420311	-5.70939	2.03091e-05	0.0561568	1.45154	3866435	NM_014417 // BBC3 // BCL2 binding component 3 // 19q13.3-q13.4 // 27113 /// ENST00000359924 // BBC3 // BCL2 binding component 3 // 19q13.3-q13.4 // 27113 /// AF354654 // BBC3 // BCL2 binding component 3 // 19q13.3-q13.4 // 27113 /// ENST00000341983 // BBC3 // BCL2 binding component 3 // 19q13.3-q13.4 // 27113 /// ENST00000300880 // BBC3 // BCL2 binding component 3 // 19q13.3-q13.4 // 27113	-0.0532047	-0.0643367	0.217104	-0.246596	0.393549	-0.232237	-0.372487	-0.36413	0.0897152	-0.503841	-0.101003	-0.595978	0.226713	-0.291498	0.580773	-0.0647394	0.187976	0.0780669	-0.129615	-0.49932	0.155179	-0.617166	-0.0214785	-0.468736
2827323	-0.376083	-5.69999	2.07119e-05	0.0562307	1.43979	2827299	NM_032446 // MEGF10 // multiple EGF-like-domains 10 // 5q33 // 84466 /// ENST00000274473 // MEGF10 // multiple EGF-like-domains 10 // 5q33 // 84466 /// BC152478 // MEGF10 // multiple EGF-like-domains 10 // 5q33 // 84466	-0.924155	-1.35905	-1.27714	-1.45146	-0.167614	-1.07836	-1.09274	-1.40365	-0.875884	-1.54384	-1.05296	-1.58645	-1.17586	-1.36351	-0.869669	-1.13106	-0.965534	-1.20507	-0.825651	-1.15533	-0.920249	-1.15248	-0.959068	-1.18924
2417553	1.03364	5.69858	2.07731e-05	0.0562307	1.43802	2417528	NM_001114120 // DEPDC1 // DEP domain containing 1 // 1p31.2 // 55635 /// NM_017779 // DEPDC1 // DEP domain containing 1 // 1p31.2 // 55635 /// ENST00000370966 // DEPDC1 // DEP domain containing 1 // 1p31.2 // 55635 /// ENST00000370964 // DEPDC1 // DEP domain containing 1 // 1p31.2 // 55635 /// AB281187 // DEPDC1 // DEP domain containing 1 // 1p31.2 // 55635 /// ENST00000370962 // DEPDC1 // DEP do…	-2.08367	-2.53397	-3.15392	-2.41682	-3.29596	-1.436	-2.54573	-0.971921	-2.66905	-2.13169	-2.15117	-1.5974	-3.00324	-2.40063	-3.12675	-1.26748	-2.38396	-1.38696	-3.01694	-1.69422	-2.35599	-1.49627	-3.26111	-1.31047
3415882	0.390741	5.68453	2.13923e-05	0.0567432	1.42042	3415857	NM_012291 // ESPL1 // extra spindle pole bodies homolog 1 (S. cerevisiae) // 12q // 9700 /// ENST00000257934 // ESPL1 // extra spindle pole bodies homolog 1 (S. cerevisiae) // 12q // 9700 /// ENST00000394416 // ESPL1 // extra spindle pole bodies homolog 1 (S. cerevisiae) // 12q // 9700 /// D79987 // ESPL1 // extra spindle pole bodies homolog 1 (S. cerevisiae) // 12q // 9700	-0.801466	-0.386551	-0.876726	-0.758273	-0.745591	-0.169855	-1.42069	-0.781627	-1.13575	-1.00142	-0.744998	-0.334565	-1.11233	-0.93823	-0.808962	-0.333065	-0.563403	-0.0738039	-0.984787	-0.418055	-0.799673	-0.464419	-1.06705	-0.712684
3421312	0.65671	5.68427	2.14038e-05	0.0567432	1.4201	3421300	NM_002392 // MDM2 // Mdm2 p53 binding protein homolog (mouse) // 12q14.3-q15 // 4193 /// NM_006878 // MDM2 // Mdm2 p53 binding protein homolog (mouse) // 12q14.3-q15 // 4193 /// NM_006881 // MDM2 // Mdm2 p53 binding protein homolog (mouse) // 12q14.3-q15 // 4193 /// NM_006882 // MDM2 // Mdm2 p53 binding protein homolog (mouse) // 12q14.3-q15 // 4193 /// NM_006879 // MDM2 // Mdm2 p53 binding prote…	-2.57893	-1.42099	-3.0301	-1.93893	-2.03121	-1.22148	-2.12028	-1.90877	-2.43736	-1.72882	-2.47977	-1.3989	-1.95432	-1.52028	-2.4066	-1.51363	-2.2354	-1.76846	-2.29524	-1.80381	-2.55303	-1.59372	-2.08472	-2.50866
2968694	-1.21635	-5.64064	2.34522e-05	0.0615392	1.3652	2968652	NM_014454 // SESN1 // sestrin 1 // 6q21 // 27244 /// ENST00000302071 // SESN1 // sestrin 1 // 6q21 // 27244 /// AF033120 // SESN1 // sestrin 1 // 6q21 // 27244 /// ENST00000356644 // SESN1 // sestrin 1 // 6q21 // 27244 /// ENST00000368971 // SESN1 // sestrin 1 // 6q21 // 27244	-0.0931969	-2.20126	-0.041865	-1.00236	-0.154545	-1.37469	-0.733325	-1.51189	-0.177266	-2.14645	-0.762423	-1.77529	-0.0262603	-1.61121	0.0407473	-0.494926	0.0189978	-0.80189	-0.111208	-0.918793	-0.638159	-0.829166	-0.711567	-3.31833
3375237	-0.422125	-5.63514	2.37242e-05	0.0616242	1.35825	3375192	NM_152718 // VWCE // von Willebrand factor C and EGF domains // 11q12.2 // 220001 /// ENST00000335613 // VWCE // von Willebrand factor C and EGF domains // 11q12.2 // 220001 /// BC077719 // VWCE // von Willebrand factor C and EGF domains // 11q12.2 // 220001 /// ENST00000301770 // VWCE // von Willebrand factor C and EGF domains // 11q12.2 // 220001	0.584822	-0.451661	0.158532	-0.342698	-0.190753	-0.389855	-0.458536	-0.447406	-0.00443972	-0.690723	-0.0558185	-0.63307	0.077928	-0.286292	-0.0936507	-0.47504	0.0542842	-0.262458	-0.134169	-0.609418	-0.323763	-0.460283	-0.124949	-0.527111
4052896	1.33727	5.61996	2.44925e-05	0.062496	1.33905	4052881	BC035696 // FAM72A // family with sequence similarity 72, member A // 1q32.1 // 729533 /// BC046199 // FAM72B // family with sequence similarity 72, member B // 1p12 // 653820 /// AB096683 // GCUD2 // gastric cancer up-regulated-2 // --- // 653573 /// ENST00000369390 // FAM72B // family with sequence similarity 72, member B // 1p12 // 653820 /// ENST00000369392 // FAM72B // family with sequence s…	-2.37435	-1.70557	-3.16486	-1.81372	-2.7052	-2.00664	-2.45444	-0.277775	-2.75703	-1.8533	-3.58845	-2.74432	-2.42965	-1.16206	-2.539	-0.506608	-2.59312	-1.44902	-2.72418	-0.563356	-2.08631	-1.92613	-2.8818	-0.242647
3565691	0.570472	5.61892	2.45459e-05	0.062496	1.33774	3565663	NM_014750 // DLG7 // discs, large homolog 7 (Drosophila) // 14q22.3 // 9787 /// ENST00000247191 // DLG7 // discs, large homolog 7 (Drosophila) // 14q22.3 // 9787 /// AB076695 // DLG7 // discs, large homolog 7 (Drosophila) // 14q22.3 // 9787 /// ENST00000341764 // DLG7 // discs, large homolog 7 (Drosophila) // 14q22.3 // 9787	-3.1169	-2.35946	-2.73538	-2.40188	-3.31095	-2.27505	-2.29477	-2.15109	-3.13828	-2.94789	-2.80741	-2.38589	-3.24117	-2.40159	-3.34049	-2.0968	-2.58842	-2.20212	-3.29308	-2.69974	-3.01887	-2.44962	-2.96499	-2.6339
2670608	-0.537632	-5.61002	2.50094e-05	0.0630518	1.32646	2670481	NM_017886 // ULK4 // unc-51-like kinase 4 (C. elegans) // 3p22.1 // 54986 /// ENST00000301831 // ULK4 // unc-51-like kinase 4 (C. elegans) // 3p22.1 // 54986 /// AK000581 // ULK4 // unc-51-like kinase 4 (C. elegans) // 3p22.1 // 54986	4.2571	3.83202	4.46602	4.088	4.39678	4.15885	4.18183	3.68952	4.20718	3.54631	4.46679	3.81757	4.60551	3.85786	5.11163	4.25556	4.21983	3.85469	4.33037	3.76675	4.65809	4.06866	4.43437	3.94812
3818475	-0.334178	-5.58041	2.66157e-05	0.0661271	1.28885	3818468	NM_003811 // TNFSF9 // tumor necrosis factor (ligand) superfamily, member 9 // 19p13.3 // 8744 /// ENST00000245817 // TNFSF9 // tumor necrosis factor (ligand) superfamily, member 9 // 19p13.3 // 8744 /// U03398 // TNFSF9 // tumor necrosis factor (ligand) superfamily, member 9 // 19p13.3 // 8744	-0.600108	-1.09083	-0.355194	-1.02757	-0.786524	-1.14838	-0.754555	-0.955008	-0.566354	-0.827535	-0.934038	-1.14126	-0.756082	-1.03017	-0.560503	-0.92582	-0.411336	-0.677255	-0.59642	-1.01686	-0.682482	-1.0954	-0.55036	-0.628011
2426957	0.41597	5.57814	2.67435e-05	0.0661271	1.28595	2426951	NM_001032290 // PSRC1 // proline/serine-rich coiled-coil 1 // 1p13.3 // 84722 /// NM_032636 // PSRC1 // proline/serine-rich coiled-coil 1 // 1p13.3 // 84722 /// NM_001032291 // PSRC1 // proline/serine-rich coiled-coil 1 // 1p13.3 // 84722 /// NM_001005290 // PSRC1 // proline/serine-rich coiled-coil 1 // 1p13.3 // 84722 /// ENST00000369909 // PSRC1 // proline/serine-rich coiled-coil 1 // 1p13.3 //…	1.97129	1.96259	1.24954	1.70297	1.45366	2.00119	0.987489	1.99543	1.56413	1.85019	1.10729	1.68401	1.43824	1.92817	1.34352	1.53535	1.03333	1.40523	1.16911	1.85772	1.44487	1.57745	1.51789	1.77172
2334134	-0.333828	-5.53888	2.90501e-05	0.0711465	1.23582	2334098	NM_006845 // KIF2C // kinesin family member 2C // 1p34.1 // 11004 /// ENST00000372224 // KIF2C // kinesin family member 2C // 1p34.1 // 11004 /// BC008764 // KIF2C // kinesin family member 2C // 1p34.1 // 11004 /// ENST00000372222 // KIF2C // kinesin family member 2C // 1p34.1 // 11004 /// ENST00000372217 // KIF2C // kinesin family member 2C // 1p34.1 // 11004 /// ENST00000372218 // KIF2C // kine…	0.00968162	-0.353852	0.0832629	0.0412102	0.178851	-0.166584	0.181436	-0.237732	0.263246	-0.193007	0.256298	0.0703715	0.135593	-0.159205	0.524194	0.102357	0.361578	0.142016	0.328274	-0.112722	0.230778	0.141123	0.275486	-0.451239
2888676	-0.330389	-5.52023	3.02162e-05	0.0733041	1.21191	2888674	NM_031300 // MXD3 // MAX dimerization protein 3 // 5q35.3 // 83463 /// ENST00000303165 // MXD3 // MAX dimerization protein 3 // 5q35.3 // 83463 /// BC032586 // MXD3 // MAX dimerization protein 3 // 5q35.3 // 83463	0.125907	-0.298764	0.203509	-0.129449	0.289031	-0.117145	0.160408	-0.201866	0.297045	0.0662628	0.19023	-0.0967046	0.565027	0.148907	0.386145	-0.168788	-0.0819851	-0.155434	0.318904	-0.0494733	0.0729862	0.0383039	0.162251	-0.311058
3884895	0.731441	5.50564	3.11622e-05	0.0748927	1.19316	3884892	NM_030919 // FAM83D // family with sequence similarity 83, member D // 20q11.22-q12 // 81610 /// ENST00000217429 // FAM83D // family with sequence similarity 83, member D // 20q11.22-q12 // 81610 /// AK095660 // FAM83D // family with sequence similarity 83, member D // 20q11.22-q12 // 81610	-1.49596	-1.04024	-1.77512	-1.18398	-2.1144	-0.896316	-1.97496	-0.964062	-1.799	-1.23485	-2.36641	-1.81486	-1.94276	-0.927826	-1.60312	-0.804854	-1.87957	-1.24289	-2.67718	-1.22172	-1.46276	-1.38622	-2.0704	-1.66653
2327395	-0.568423	-5.48841	3.2318e-05	0.0769513	1.17098	2327391	NM_031459 // SESN2 // sestrin 2 // 1p35.3 // 83667 /// ENST00000253063 // SESN2 // sestrin 2 // 1p35.3 // 83667 /// AY123223 // SESN2 // sestrin 2 // 1p35.3 // 83667	0.750086	0.10126	0.882687	-0.109404	0.751596	0.486721	0.940604	0.819724	1.08976	0.255604	0.785679	-0.171357	0.822374	0.371513	0.596739	0.380529	1.05488	0.524682	0.8571	0.574303	1.03385	0.39223	1.27406	0.392535
3721034	0.782411	5.45791	3.44737e-05	0.0813311	1.13157	3721010	NM_001552 // IGFBP4 // insulin-like growth factor binding protein 4 // 17q12-q21.1 // 3487 /// ENST00000269593 // IGFBP4 // insulin-like growth factor binding protein 4 // 17q12-q21.1 // 3487 /// BC016041 // IGFBP4 // insulin-like growth factor binding protein 4 // 17q12-q21.1 // 3487	-1.93851	0.121915	-0.338239	0.415212	0.126488	0.875934	0.604933	0.95753	-0.696391	0.739988	0.875125	1.4518	0.146848	0.8586	-0.338198	0.548568	0.0663818	0.486658	0.362548	0.62236	-0.161486	0.781096	0.317794	0.556561
3604343	-0.459164	-5.43855	3.59186e-05	0.0839695	1.10646	3604287	NM_172217 // IL16 // interleukin 16 (lymphocyte chemoattractant factor) // 15q26.3 // 3603 /// NM_004513 // IL16 // interleukin 16 (lymphocyte chemoattractant factor) // 15q26.3 // 3603 /// ENST00000360547 // IL16 // interleukin 16 (lymphocyte chemoattractant factor) // 15q26.3 // 3603 /// ENST00000355368 // IL16 // interleukin 16 (lymphocyte chemoattractant factor) // 15q26.3 // 3603 /// ENST000…	2.06091	1.68991	1.56971	1.5255	1.7541	0.777348	1.49786	1.12583	1.69036	0.993774	1.79225	1.181	1.15303	0.789049	1.73005	1.6353	1.80643	1.37651	1.86041	1.08943	1.50859	1.38418	1.87651	1.2224
2454462	0.58711	5.42973	3.65966e-05	0.084162	1.09501	2454444	NM_002497 // NEK2 // NIMA (never in mitosis gene a)-related kinase 2 // 1q32.2-q41 // 4751 /// ENST00000366999 // NEK2 // NIMA (never in mitosis gene a)-related kinase 2 // 1q32.2-q41 // 4751 /// BC043502 // NEK2 // NIMA (never in mitosis gene a)-related kinase 2 // 1q32.2-q41 // 4751 /// ENST00000366998 // NEK2 // NIMA (never in mitosis gene a)-related kinase 2 // 1q32.2-q41 // 4751	-0.568131	-0.369351	-0.682745	-0.364138	-0.856935	0.204243	-0.524958	-0.17085	-0.749317	-0.187197	-0.958906	-0.0963314	-0.319935	0.407552	-0.434133	-0.209303	-0.108481	0.0974726	-0.760521	0.192119	-0.347818	0.237331	-0.654022	0.337873
2688133	-0.496794	-5.42559	3.69203e-05	0.084162	1.08962	2688089	NM_014429 // MORC1 // MORC family CW-type zinc finger 1 // 3q13 // 27136 /// ENST00000232603 // MORC1 // MORC family CW-type zinc finger 1 // 3q13 // 27136 /// BC050307 // MORC1 // MORC family CW-type zinc finger 1 // 3q13 // 27136	-0.76889	-1.55469	-1.26781	-1.39307	-1.0975	-1.62773	-0.897446	-1.48018	-0.955746	-1.39108	-0.917279	-1.33782	-1.0376	-1.64401	-0.666406	-1.57522	-0.491911	-1.38319	-1.12597	-1.12635	-1.20292	-1.15477	-1.33206	-2.05495
3222598	0.82438	5.42479	3.69828e-05	0.084162	1.08858	3222534	NM_198186 // ASTN2 // astrotactin 2 // 9q33.1 // 23245 /// NM_198187 // ASTN2 // astrotactin 2 // 9q33.1 // 23245 /// NM_014010 // ASTN2 // astrotactin 2 // 9q33.1 // 23245 /// NM_198188 // ASTN2 // astrotactin 2 // 9q33.1 // 23245 /// ENST00000313400 // ASTN2 // astrotactin 2 // 9q33.1 // 23245 /// ENST00000361209 // ASTN2 // astrotactin 2 // 9q33.1 // 23245 /// ENST00000361477 // ASTN2 // astro…	-1.65806	-0.41598	-2.54681	-1.56722	-1.68059	-0.781771	-2.4565	-2.21566	-2.16794	-0.912446	-2.42598	-0.500125	-1.57944	-1.28911	-1.71425	-1.01224	-2.06214	-1.63886	-1.73663	-0.913949	-1.49538	-0.652843	-2.11161	-1.84256
2449614	1.20575	5.41768	3.75456e-05	0.0842433	1.07932	2449559	NM_018136 // ASPM // asp (abnormal spindle) homolog, microcephaly associated (Drosophila) // 1q31 // 259266 /// ENST00000367409 // ASPM // asp (abnormal spindle) homolog, microcephaly associated (Drosophila) // 1q31 // 259266 /// AF509326 // ASPM // asp (abnormal spindle) homolog, microcephaly associated (Drosophila) // 1q31 // 259266 /// ENST00000294732 // ASPM // asp (abnormal spindle) homolog,…	2.9069	3.61316	1.86715	2.63357	1.1194	3.6727	2.11809	3.7818	2.44782	3.64294	1.15077	1.92092	1.97787	3.04573	1.4365	2.7887	2.28057	3.18743	1.57036	3.41633	2.46098	2.24525	2.23585	4.09273
2327394	-0.496966	-5.41607	3.76737e-05	0.0842433	1.07723	2327391	NM_031459 // SESN2 // sestrin 2 // 1p35.3 // 83667 /// ENST00000253063 // SESN2 // sestrin 2 // 1p35.3 // 83667 /// AY123223 // SESN2 // sestrin 2 // 1p35.3 // 83667	0.00242878	-1.05977	-0.564607	-1.20997	-0.250275	-0.785317	-0.186507	-0.470027	-0.00688682	-0.938328	-0.155554	-0.819743	-0.0656763	-0.458738	-0.166228	-0.585366	-0.01088	-0.487951	-0.252912	-0.516673	-0.253558	-0.302432	-0.325042	-0.56498
3884893	0.556227	5.37975	4.06983e-05	0.0902222	1.02981	3884892	NM_030919 // FAM83D // family with sequence similarity 83, member D // 20q11.22-q12 // 81610 /// ENST00000217429 // FAM83D // family with sequence similarity 83, member D // 20q11.22-q12 // 81610 /// AK095660 // FAM83D // family with sequence similarity 83, member D // 20q11.22-q12 // 81610	4.21171	4.75374	3.54836	4.18241	3.79115	4.73234	4.00145	4.61316	3.45627	4.0577	3.27561	3.86528	3.896	4.2434	4.07752	5.0254	4.38409	4.50473	3.76402	4.56436	3.8219	4.21064	3.71924	3.86887
3990737	0.479298	5.36824	4.17078e-05	0.0916699	1.01474	3990727	NM_004794 // RAB33A // RAB33A, member RAS oncogene family // Xq25 // 9363 /// ENST00000257017 // RAB33A // RAB33A, member RAS oncogene family // Xq25 // 9363 /// AK094927 // RAB33A // RAB33A, member RAS oncogene family // Xq25 // 9363	0.155434	0.648531	0.329917	0.545569	0.458027	1.25077	0.109095	0.544487	0.242633	0.974554	-0.0457062	0.790243	0.363978	0.673067	0.611457	0.743148	0.876417	1.03949	0.406831	1.03671	0.542831	0.585148	0.219524	1.19029
2417549	-0.557229	-5.34971	4.33864e-05	0.0945511	0.990428	2417528	NM_001114120 // DEPDC1 // DEP domain containing 1 // 1p31.2 // 55635 /// NM_017779 // DEPDC1 // DEP domain containing 1 // 1p31.2 // 55635 /// ENST00000370966 // DEPDC1 // DEP domain containing 1 // 1p31.2 // 55635 /// ENST00000370964 // DEPDC1 // DEP domain containing 1 // 1p31.2 // 55635 /// AB281187 // DEPDC1 // DEP domain containing 1 // 1p31.2 // 55635 /// ENST00000370962 // DEPDC1 // DEP do…	1.5632	1.0057	1.78323	1.52707	1.54598	1.34791	1.28027	0.402807	1.31081	0.652861	1.21017	1.12229	1.41827	0.600972	1.68275	0.452384	1.41466	1.19637	1.13155	0.113563	1.42755	1.14881	1.28999	0.800973
2450413	1.34971	5.33808	4.44761e-05	0.0955735	0.975128	2450345	NM_014875 // KIF14 // kinesin family member 14 // 1q32.1 // 9928 /// ENST00000367350 // KIF14 // kinesin family member 14 // 1q32.1 // 9928 /// BC113742 // KIF14 // kinesin family member 14 // 1q32.1 // 9928	1.64109	1.78974	0.693888	1.39616	-0.222966	2.54279	0.945992	2.61692	1.29494	2.22832	-0.396845	0.555779	1.12089	2.64061	0.293457	1.88278	0.77871	2.15981	-0.0454241	2.49088	1.00695	1.03416	0.916461	2.88571
2860195	0.844772	5.33679	4.45988e-05	0.0955735	0.973428	2860178	NM_005582 // CD180 // CD180 molecule // 5q12 // 4064 /// ENST00000256447 // CD180 // CD180 molecule // 5q12 // 4064 /// D83597 // CD180 // CD180 molecule // 5q12 // 4064	-1.76769	-0.989457	-1.87397	-1.66146	-1.9198	-0.26098	-2.88735	-2.10922	-1.68761	-0.562344	-2.52713	-2.50297	-2.08241	-1.42346	-1.28842	-0.818575	-2.40967	-1.59527	-2.33372	-1.5106	-2.15446	-1.40068	-2.68122	-0.641184
2428090	0.744119	5.32315	4.59159e-05	0.0975827	0.955456	2428079	NM_019099 // C1orf183 // chromosome 1 open reading frame 183 // 1p13.2 // 55924 /// NM_198926 // C1orf183 // chromosome 1 open reading frame 183 // 1p13.2 // 55924 /// ENST00000357260 // C1orf183 // chromosome 1 open reading frame 183 // 1p13.2 // 55924 /// BC031558 // C1orf183 // chromosome 1 open reading frame 183 // 1p13.2 // 55924	-0.968074	0.364564	0.444409	0.699602	0.129742	0.173443	-0.35353	0.95896	-0.520915	0.790499	-0.127453	1.10838	0.152472	0.795603	0.499764	0.502688	0.110441	0.287105	0.0403027	0.570988	-0.0451797	0.86272	-0.581547	0.595307
3653088	-0.40604	-5.31846	4.63778e-05	0.0977563	0.949272	3653072	NM_005030 // PLK1 // polo-like kinase 1 (Drosophila) // 16p12.1 // 5347 /// ENST00000300093 // PLK1 // polo-like kinase 1 (Drosophila) // 16p12.1 // 5347 /// ENST00000330792 // PLK1 // polo-like kinase 1 (Drosophila) // 16p12.1 // 5347 /// AB209179 // PLK1 // polo-like kinase 1 (Drosophila) // 16p12.1 // 5347	0.185515	-0.0519638	0.088742	-0.142714	0.259595	-0.291684	0.418249	-0.143626	0.412549	-0.0872668	0.329602	0.083811	0.269864	-0.382902	0.110112	-0.118226	0.214859	-0.020621	0.196598	0.0959716	0.165463	-0.105681	0.421818	-0.634616
3147311	-0.574596	-5.28469	4.98478e-05	0.104216	0.904617	3147286	NM_015713 // RRM2B // ribonucleotide reductase M2 B (TP53 inducible) // 8q23.1 // 50484 /// ENST00000251810 // RRM2B // ribonucleotide reductase M2 B (TP53 inducible) // 8q23.1 // 50484 /// AB036063 // RRM2B // ribonucleotide reductase M2 B (TP53 inducible) // 8q23.1 // 50484 /// ENST00000395912 // RRM2B // ribonucleotide reductase M2 B (TP53 inducible) // 8q23.1 // 50484 /// ENST00000395910 // R…	2.02726	0.977218	2.1355	1.2214	1.52674	1.36342	1.78133	1.41513	1.96183	1.12265	1.26749	0.613298	1.79254	1.22538	1.83289	1.46099	2.36819	1.68396	1.38368	1.30141	1.74946	0.831692	1.76541	1.48064
3375207	0.508337	5.26708	5.17611e-05	0.106395	0.881258	3375192	NM_152718 // VWCE // von Willebrand factor C and EGF domains // 11q12.2 // 220001 /// ENST00000335613 // VWCE // von Willebrand factor C and EGF domains // 11q12.2 // 220001 /// BC077719 // VWCE // von Willebrand factor C and EGF domains // 11q12.2 // 220001 /// ENST00000301770 // VWCE // von Willebrand factor C and EGF domains // 11q12.2 // 220001	-0.852993	0.109789	-1.46221	-0.146635	-0.629133	-0.69333	-1.00831	-0.760973	-1.18132	-0.411112	-0.646998	-0.0914246	-0.922465	-0.536473	-0.888682	-0.484961	-0.743194	-0.462477	-0.790004	-0.491742	-0.627257	-0.204574	-1.27591	-0.75452
2946211	0.317757	5.26423	5.20788e-05	0.106395	0.87746	2946208	NM_003544 // HIST1H4B // histone cluster 1, H4b // 6p21.3 // 8366 /// ENST00000377364 // HIST4H4 // histone cluster 4, H4 // 12p12.3 // 121504 /// ENST00000377364 // HIST2H4B // histone cluster 2, H4b // 1q21 // 554313 /// ENST00000377364 // HIST1H4I // histone cluster 1, H4i // 6p21.33 // 8294 /// ENST00000377364 // HIST1H4A // histone cluster 1, H4a // 6p21.3 // 8359 /// ENST00000377364 // HIST…	2.60449	2.73004	2.31193	2.61212	2.62139	3.27578	2.15097	2.43968	2.29026	2.68038	1.92726	2.24961	2.41373	2.61349	2.4117	2.80953	2.62694	3.02103	2.38102	2.59297	2.22621	2.40624	2.48597	2.83406
3451964	0.607188	5.26376	5.21311e-05	0.106395	0.876836	3451960	ENST00000312377 // RACGAP1 // Rac GTPase activating protein 1 // 12q13.13 // 29127 /// BC125190 // RACGAP1P // Rac GTPase activating protein 1 pseudogene // 12q12 // 83956 /// CR533565 // RACGAP1 // Rac GTPase activating protein 1 // 12q13.13 // 29127	-2.24497	-2.31046	-2.68864	-2.3693	-1.85851	-1.61957	-2.32194	-1.32135	-2.44999	-1.3095	-2.49345	-1.55794	-2.70902	-1.66826	-2.22936	-1.68327	-2.53887	-2.41625	-2.16569	-1.73228	-2.24385	-2.04688	-2.85546	-1.47842
3007160	-0.610064	-5.25365	5.3272e-05	0.107867	0.863392	3007024	NM_022479 // WBSCR17 // Williams-Beuren syndrome chromosome region 17 // 7q11.23 // 64409 /// ENST00000333538 // WBSCR17 // Williams-Beuren syndrome chromosome region 17 // 7q11.23 // 64409 /// AF410457 // WBSCR17 // Williams-Beuren syndrome chromosome region 17 // 7q11.23 // 64409	0.0341702	-0.542011	0.307321	-0.917766	-0.295694	-0.591027	-0.487138	-0.905472	-0.00811171	-1.05552	-0.287194	-0.471688	-0.044671	-1.084	-0.256179	-0.762366	-0.669166	-0.568394	-0.182722	-0.74512	-0.224055	-1.36621	-0.468088	-0.892713
3887066	-0.350796	-5.24724	5.40083e-05	0.108504	0.854862	3887049	NM_181802 // UBE2C // ubiquitin-conjugating enzyme E2C // 20q13.12 // 11065 /// NM_007019 // UBE2C // ubiquitin-conjugating enzyme E2C // 20q13.12 // 11065 /// NM_181799 // UBE2C // ubiquitin-conjugating enzyme E2C // 20q13.12 // 11065 /// NM_181800 // UBE2C // ubiquitin-conjugating enzyme E2C // 20q13.12 // 11065 /// NM_181801 // UBE2C // ubiquitin-conjugating enzyme E2C // 20q13.12 // 11065 ///…	2.77844	2.62381	2.91804	2.95192	3.12143	2.40816	2.92937	2.5482	3.03006	2.41619	2.96441	2.79222	2.76376	2.39902	2.94119	2.62395	2.94001	2.42199	2.96189	2.50932	3.12175	2.76377	3.01001	2.81225
3454253	0.48026	5.2394	5.49229e-05	0.109486	0.844421	3454223	NM_013277 // RACGAP1 // Rac GTPase activating protein 1 // 12q13.13 // 29127 /// NM_001126103 // RACGAP1 // Rac GTPase activating protein 1 // 12q13.13 // 29127 /// NM_001126104 // RACGAP1 // Rac GTPase activating protein 1 // 12q13.13 // 29127 /// ENST00000312377 // RACGAP1 // Rac GTPase activating protein 1 // 12q13.13 // 29127 /// AB030251 // RACGAP1 // Rac GTPase activating protein 1 // 12q13…	-6.57411	-6.23735	-6.4554	-6.29444	-6.10886	-5.51931	-6.77135	-6.13916	-6.54233	-6.09135	-6.2188	-6.18648	-6.58148	-5.77279	-6.50716	-5.91984	-6.30553	-6.06042	-7.08195	-6.13679	-6.63633	-6.3193	-6.2007	-5.54367
3587465	0.780517	5.20144	5.95833e-05	0.117863	0.793688	3587457	NM_014783 // ARHGAP11A // Rho GTPase activating protein 11A // 15q13.2 // 9824 /// NM_199357 // ARHGAP11A // Rho GTPase activating protein 11A // 15q13.2 // 9824 /// NM_001039841 // ARHGAP11B // Rho GTPase activating protein 11B // 15q13.2 // 89839 /// ENST00000361627 // ARHGAP11A // Rho GTPase activating protein 11A // 15q13.2 // 9824 /// BC039563 // ARHGAP11A // Rho GTPase activating protein 11…	0.628256	1.0149	0.326424	0.605668	0.188213	1.31005	0.898345	1.73858	0.629393	1.32115	-0.118787	1.00585	0.929632	1.86682	0.272175	0.995843	0.545691	1.42417	0.617483	1.37799	0.894659	0.952237	0.347678	1.9121
3424729	0.482703	5.18986	6.10845e-05	0.11991	0.778157	3424705	NM_001079910 // LRRIQ1 // leucine-rich repeats and IQ motif containing 1 // 12q21.31 // 84125 /// NM_032165 // LRRIQ1 // leucine-rich repeats and IQ motif containing 1 // 12q21.31 // 84125 /// ENST00000256007 // LRRIQ1 // leucine-rich repeats and IQ motif containing 1 // 12q21.31 // 84125 /// BC005399 // LRRIQ1 // leucine-rich repeats and IQ motif containing 1 // 12q21.31 // 84125 /// ENST0000039…	0.140601	0.492404	0.313525	1.02408	0.413912	0.443101	-0.0314729	0.246393	0.315522	0.485856	-0.0845635	0.254933	-0.128485	0.656056	-0.46549	0.514936	-0.27741	0.0283679	0.109957	0.454289	0.138514	0.350744	0.1349	1.42079
3164315	-1.02923	-5.18629	6.15545e-05	0.119917	0.773372	3164312	NM_001010887 // ASAH3L // N-acylsphingosine amidohydrolase 3-like // 9p22.1 // 340485 /// ENST00000340967 // ASAH3L // N-acylsphingosine amidohydrolase 3-like // 9p22.1 // 340485 /// BC092487 // ASAH3L // N-acylsphingosine amidohydrolase 3-like // 9p22.1 // 340485 /// ENST00000380376 // ASAH3L // N-acylsphingosine amidohydrolase 3-like // 9p22.1 // 340485	-1.19489	-3.34726	-1.92358	-2.65947	-1.10934	-2.46947	-1.93165	-2.60676	-2.02041	-3.66238	-2.12269	-4.23438	-1.75256	-2.73862	-2.28314	-2.76014	-2.12457	-2.51351	-2.46213	-2.34707	-2.46646	-3.39797	-2.03473	-3.03987
2830645	0.408474	5.16751	6.40921e-05	0.123496	0.74812	2830638	NM_005733 // KIF20A // kinesin family member 20A // 5q31 // 10112 /// ENST00000394894 // KIF20A // kinesin family member 20A // 5q31 // 10112 /// ENST00000230902 // KIF20A // kinesin family member 20A // 5q31 // 10112 /// AK025790 // KIF20A // kinesin family member 20A // 5q31 // 10112	0.494678	0.757979	0.0884021	0.781771	0.0705425	1.06265	0.62196	0.82621	0.77129	0.793144	0.495508	0.505239	0.663861	0.947253	0.656976	1.05498	0.705657	1.1837	0.585618	1.24877	0.812416	1.24728	0.328888	0.788509
2341090	-0.3498	-5.16562	6.43521e-05	0.123496	0.745588	2341083	NM_001924 // GADD45A // growth arrest and DNA-damage-inducible, alpha // 1p31.2-p31.1 // 1647 /// ENST00000370986 // GADD45A // growth arrest and DNA-damage-inducible, alpha // 1p31.2-p31.1 // 1647 /// M60974 // GADD45A // growth arrest and DNA-damage-inducible, alpha // 1p31.2-p31.1 // 1647 /// ENST00000370985 // GADD45A // growth arrest and DNA-damage-inducible, alpha // 1p31.2-p31.1 // 1647	-0.120454	-0.846244	-0.394847	-0.910619	-0.420098	-0.579497	-0.37017	-0.68404	-0.211253	-0.738789	-0.512423	-0.757035	-0.1948	-0.807784	-0.0789989	-0.316727	0.0212972	-0.147189	-0.362624	-0.59028	-0.276566	-0.562561	-0.215824	-0.393594
2566587	0.768566	5.16023	6.51032e-05	0.124012	0.738327	2566586	NM_182911 // TSGA10 // testis specific, 10 // 2q11.2 // 80705 /// NM_025244 // TSGA10 // testis specific, 10 // 2q11.2 // 80705 /// ENST00000355053 // TSGA10 // testis specific, 10 // 2q11.2 // 80705 /// ENST00000393482 // TSGA10 // testis specific, 10 // 2q11.2 // 80705 /// ENST00000393483 // TSGA10 // testis specific, 10 // 2q11.2 // 80705 /// AF254756 // TSGA10 // testis specific, 10 // 2q11.2…	-0.126959	1.21648	0.168419	1.18051	0.684904	2.11035	0.988755	1.09807	0.8573	1.00884	0.896371	2.01617	1.12728	1.15066	1.04482	1.90718	0.591467	1.44956	0.364325	1.1794	0.639817	1.33867	1.07834	1.88172
3604342	-0.385015	-5.15376	6.60156e-05	0.124825	0.729614	3604287	NM_172217 // IL16 // interleukin 16 (lymphocyte chemoattractant factor) // 15q26.3 // 3603 /// NM_004513 // IL16 // interleukin 16 (lymphocyte chemoattractant factor) // 15q26.3 // 3603 /// ENST00000360547 // IL16 // interleukin 16 (lymphocyte chemoattractant factor) // 15q26.3 // 3603 /// ENST00000355368 // IL16 // interleukin 16 (lymphocyte chemoattractant factor) // 15q26.3 // 3603 /// ENST000…	2.75331	2.61546	2.34638	2.15565	2.6482	1.85783	2.41717	2.06919	2.48431	1.72856	2.56796	2.42883	2.37749	2.10611	2.93356	2.64838	2.99987	2.63086	2.91398	2.24763	2.62177	2.57577	2.69532	2.0749
3887053	0.701951	5.14573	6.71673e-05	0.126076	0.718781	3887049	NM_181802 // UBE2C // ubiquitin-conjugating enzyme E2C // 20q13.12 // 11065 /// NM_007019 // UBE2C // ubiquitin-conjugating enzyme E2C // 20q13.12 // 11065 /// NM_181799 // UBE2C // ubiquitin-conjugating enzyme E2C // 20q13.12 // 11065 /// NM_181800 // UBE2C // ubiquitin-conjugating enzyme E2C // 20q13.12 // 11065 /// NM_181801 // UBE2C // ubiquitin-conjugating enzyme E2C // 20q13.12 // 11065 ///…	-2.39445	-1.88312	-2.37439	-2.27669	-2.3853	-1.01344	-2.08065	-1.37521	-2.40936	-1.56451	-2.87098	-1.76463	-1.84641	-1.44904	-2.28178	-1.86393	-2.45619	-1.12096	-2.02067	-1.37621	-2.36875	-2.11437	-2.08866	-1.35207
2327415	0.335368	5.12755	6.98498e-05	0.130161	0.694227	2327391	NM_031459 // SESN2 // sestrin 2 // 1p35.3 // 83667 /// ENST00000253063 // SESN2 // sestrin 2 // 1p35.3 // 83667 /// AY123223 // SESN2 // sestrin 2 // 1p35.3 // 83667	-0.015333	0.803642	0.321196	0.669302	0.363462	0.835037	0.0628011	0.282637	0.0190106	0.382829	0.298593	0.647185	0.123963	0.461304	0.332994	0.537967	0.185691	0.277331	0.0582344	0.308764	0.0891805	0.322465	0.242857	0.578598
2528115	0.587431	5.12115	7.08205e-05	0.13102	0.685565	2528093	NM_000784 // CYP27A1 // cytochrome P450, family 27, subfamily A, polypeptide 1 // 2q33-qter // 1593 /// ENST00000258415 // CYP27A1 // cytochrome P450, family 27, subfamily A, polypeptide 1 // 2q33-qter // 1593 /// AK226039 // CYP27A1 // cytochrome P450, family 27, subfamily A, polypeptide 1 // 2q33-qter // 1593	0.949795	1.60385	0.703156	1.83533	0.998144	1.94106	1.4668	1.75867	0.455468	1.78656	1.15081	1.19799	0.984137	1.52438	0.579172	0.934651	0.767195	0.960929	1.06699	1.44514	0.581907	0.897762	1.20607	2.0725
2957539	0.53405	5.09541	7.48653e-05	0.136365	0.650662	2957499	NM_016513 // ICK // intestinal cell (MAK-like) kinase // 6p12.3-p11.2 // 22858 /// NM_014920 // ICK // intestinal cell (MAK-like) kinase // 6p12.3-p11.2 // 22858 /// ENST00000356971 // ICK // intestinal cell (MAK-like) kinase // 6p12.3-p11.2 // 22858 /// ENST00000350082 // ICK // intestinal cell (MAK-like) kinase // 6p12.3-p11.2 // 22858 /// BC152464 // ICK // intestinal cell (MAK-like) kinase //…	0.200057	0.85034	0.128921	0.366937	-0.109019	0.965732	-0.310137	0.561899	0.550547	1.09121	-0.0974982	0.515377	0.673459	1.09662	-0.460749	0.541032	0.482874	0.761973	0.569779	1.08445	0.807148	0.906015	0.551811	0.65421
3375219	0.438235	5.09397	7.50978e-05	0.136365	0.648711	3375192	NM_152718 // VWCE // von Willebrand factor C and EGF domains // 11q12.2 // 220001 /// ENST00000335613 // VWCE // von Willebrand factor C and EGF domains // 11q12.2 // 220001 /// BC077719 // VWCE // von Willebrand factor C and EGF domains // 11q12.2 // 220001 /// ENST00000301770 // VWCE // von Willebrand factor C and EGF domains // 11q12.2 // 220001	-0.558614	-0.221519	-0.29562	-0.117832	-0.491792	-0.545147	-0.127686	0.12209	-0.644532	0.209991	-0.233635	0.208005	-0.261969	0.197027	-1.22381	-0.43443	-0.766101	-0.197316	-0.891227	-0.139245	-0.223026	0.0970521	-0.223103	0.139035
2838664	0.751314	5.09272	7.53002e-05	0.136365	0.647019	2838656	NM_012484 // HMMR // hyaluronan-mediated motility receptor (RHAMM) // 5q33.2-qter // 3161 /// NM_012485 // HMMR // hyaluronan-mediated motility receptor (RHAMM) // 5q33.2-qter // 3161 /// ENST00000358715 // HMMR // hyaluronan-mediated motility receptor (RHAMM) // 5q33.2-qter // 3161 /// ENST00000353866 // HMMR // hyaluronan-mediated motility receptor (RHAMM) // 5q33.2-qter // 3161 /// AF032862 //…	-3.51915	-2.98431	-2.85938	-3.25022	-3.4149	-1.73512	-2.65438	-2.08446	-3.6728	-2.57737	-2.8325	-2.55488	-3.43287	-2.85912	-2.97314	-2.64286	-2.74621	-2.20629	-3.62346	-2.30957	-3.2604	-1.91856	-3.96346	-2.81412
2426965	-0.73558	-5.08372	7.67778e-05	0.138068	0.634788	2426951	NM_001032290 // PSRC1 // proline/serine-rich coiled-coil 1 // 1p13.3 // 84722 /// NM_032636 // PSRC1 // proline/serine-rich coiled-coil 1 // 1p13.3 // 84722 /// NM_001032291 // PSRC1 // proline/serine-rich coiled-coil 1 // 1p13.3 // 84722 /// NM_001005290 // PSRC1 // proline/serine-rich coiled-coil 1 // 1p13.3 // 84722 /// ENST00000369909 // PSRC1 // proline/serine-rich coiled-coil 1 // 1p13.3 //…	-1.06915	-1.05171	-1.03984	-1.41294	-0.525746	-1.34988	-0.34326	-1.42656	-0.591074	-1.12341	-0.526347	-1.03293	-0.232274	-1.90232	-0.78996	-0.849357	-0.808137	-1.90637	-0.945369	-1.82038	-0.205184	-1.67795	-0.780168	-1.12964
3896213	0.300844	5.07296	7.8584e-05	0.139501	0.620143	3896200	NM_002592 // PCNA // proliferating cell nuclear antigen // 20pter-p12 // 5111 /// NM_182649 // PCNA // proliferating cell nuclear antigen // 20pter-p12 // 5111 /// ENST00000379160 // PCNA // proliferating cell nuclear antigen // 20pter-p12 // 5111 /// ENST00000379143 // PCNA // proliferating cell nuclear antigen // 20pter-p12 // 5111 /// BC062439 // PCNA // proliferating cell nuclear antigen // 2…	0.298307	0.726739	0.26391	0.750619	0.226767	0.348182	0.462462	0.83624	0.700347	0.959804	0.580165	0.729853	0.339234	0.954347	0.41324	0.492224	0.3423	0.601449	0.372398	0.666201	0.641875	0.739387	0.224358	0.670448
2663856	-0.787528	-5.07252	7.86594e-05	0.139501	0.619539	2663810	NM_004628 // XPC // xeroderma pigmentosum, complementation group C // 3p25 // 7508 /// ENST00000285021 // XPC // xeroderma pigmentosum, complementation group C // 3p25 // 7508 /// D21089 // XPC // xeroderma pigmentosum, complementation group C // 3p25 // 7508	-1.50421	-3.49877	-2.31352	-2.99471	-2.39319	-2.78458	-2.29425	-3.16362	-2.21929	-3.34163	-2.79493	-3.52133	-2.20121	-3.40022	-3.60856	-3.60379	-2.73361	-3.37558	-3.69034	-3.88215	-2.52857	-3.37186	-2.68164	-3.47542
3863731	0.646683	5.06454	8.00271e-05	0.140955	0.608673	3863723	NM_001816 // CEACAM8 // carcinoembryonic antigen-related cell adhesion molecule 8 // 19q13.2 // 1088 /// ENST00000244336 // CEACAM8 // carcinoembryonic antigen-related cell adhesion molecule 8 // 19q13.2 // 1088 /// M33326 // CEACAM8 // carcinoembryonic antigen-related cell adhesion molecule 8 // 19q13.2 // 1088	0.628491	1.35056	0.527826	0.995923	-0.238761	0.814584	0.922635	1.36205	1.04576	1.88086	0.665992	1.88063	0.922544	1.13865	0.197453	0.729915	0.172274	1.60583	0.636114	1.20103	0.83032	1.45678	0.885271	0.539323
3413903	0.421514	5.0585	8.10798e-05	0.141837	0.600431	3413875	NM_005480 // TROAP // trophinin associated protein (tastin) // 12q13.12 // 10024 /// NM_001100620 // TROAP // trophinin associated protein (tastin) // 12q13.12 // 10024 /// ENST00000257909 // TROAP // trophinin associated protein (tastin) // 12q13.12 // 10024 /// ENST00000380327 // TROAP // trophinin associated protein (tastin) // 12q13.12 // 10024 /// U04810 // TROAP // trophinin associated prot…	1.59186	1.79742	1.52972	1.92066	1.44073	2.17863	1.49113	2.04639	1.23039	1.47426	1.06072	1.43246	1.33912	1.8057	1.30857	2.04698	1.78556	2.16283	1.56483	1.95553	1.50926	1.77321	1.48686	1.80284
2454457	-0.348009	-5.04439	8.35912e-05	0.143292	0.581178	2454444	NM_002497 // NEK2 // NIMA (never in mitosis gene a)-related kinase 2 // 1q32.2-q41 // 4751 /// ENST00000366999 // NEK2 // NIMA (never in mitosis gene a)-related kinase 2 // 1q32.2-q41 // 4751 /// BC043502 // NEK2 // NIMA (never in mitosis gene a)-related kinase 2 // 1q32.2-q41 // 4751 /// ENST00000366998 // NEK2 // NIMA (never in mitosis gene a)-related kinase 2 // 1q32.2-q41 // 4751	1.88722	1.77388	1.92866	1.66125	1.44125	0.917987	1.65831	1.41271	2.00691	1.58563	1.69226	1.20076	1.65626	1.59136	1.60627	1.57269	1.77151	1.35118	1.74258	1.56141	2.03751	1.3822	2.02954	1.27112
3051809	-0.992118	-5.04425	8.36175e-05	0.143292	0.58098	3051800	NM_207366 // SEPT14 // septin 14 // 7p11.2 // 346288 /// ENST00000388975 // SEPT14 // septin 14 // 7p11.2 // 346288 /// ENST00000275579 // SEPT14 // septin 14 // 7p11.2 // 346288	-0.556482	-1.69879	-0.628219	-2.0164	-0.694918	-2.96097	-1.22701	-2.65942	-0.978083	-1.88823	-0.321211	-1.37278	-0.9013	-1.6317	-0.0958597	-0.897558	-0.844898	-0.908195	-1.02889	-1.73462	-1.82477	-2.22178	-1.71258	-2.72919
2374578	0.517448	5.04167	8.40853e-05	0.143292	0.577456	2374544	NM_178275 // IGFN1 // immunoglobulin-like and fibronectin type III domain containing 1 // 1q32.1 // 91156 /// ENST00000335211 // IGFN1 // immunoglobulin-like and fibronectin type III domain containing 1 // 1q32.1 // 91156 /// AY245430 // IGFN1 // immunoglobulin-like and fibronectin type III domain containing 1 // 1q32.1 // 91156 /// ENST00000295591 // IGFN1 // immunoglobulin-like and fibronectin …	-0.210827	0.423778	0.157161	0.208349	-0.788844	-0.0659221	-0.173756	0.0503208	-0.617873	0.177699	-0.589389	-0.0910064	-0.176222	0.269846	-0.393088	0.202803	-1.18653	-0.207281	-0.68261	0.109331	-0.264384	-0.338542	-0.132823	0.410816
2843101	0.452762	5.04137	8.41405e-05	0.143292	0.577042	2843091	NM_006480 // RGS14 // regulator of G-protein signaling 14 // 5q35.3 // 10636 /// ENST00000398128 // RGS14 // regulator of G-protein signaling 14 // 5q35.3 // 10636 /// BC014094 // RGS14 // regulator of G-protein signaling 14 // 5q35.3 // 10636 /// ENST00000351955 // RGS14 // regulator of G-protein signaling 14 // 5q35.3 // 10636 /// ENST00000336477 // RGS14 // regulator of G-protein signaling 14 …	-1.14828	-0.990821	-0.693422	-0.345655	-0.786539	-0.413697	-1.05581	-0.596448	-1.46002	-1.17132	-1.31203	-0.487133	-1.19519	-0.899525	-1.89135	-0.898835	-0.783882	-0.375397	-1.41672	-0.872727	-0.954133	-0.698911	-1.06763	-0.581396
2428088	-0.465584	-5.03484	8.53382e-05	0.14361	0.568112	2428079	NM_019099 // C1orf183 // chromosome 1 open reading frame 183 // 1p13.2 // 55924 /// NM_198926 // C1orf183 // chromosome 1 open reading frame 183 // 1p13.2 // 55924 /// ENST00000357260 // C1orf183 // chromosome 1 open reading frame 183 // 1p13.2 // 55924 /// BC031558 // C1orf183 // chromosome 1 open reading frame 183 // 1p13.2 // 55924	1.05719	0.105404	0.757062	0.298927	0.885187	0.582647	0.661626	0.149636	0.34157	0.0383113	0.0661106	0.127873	0.288746	0.201283	1.00448	0.205275	0.74888	0.334557	0.848636	0.214239	0.544488	0.296742	0.682337	-0.255581
3621624	-0.467671	-5.03427	8.54438e-05	0.14361	0.56733	3621623	NM_025165 // ELL3 // elongation factor RNA polymerase II-like 3 // 15q15.3 // 80237 /// NM_001033517 // SERINC4 // serine incorporator 4 // 15q15.3 // 619189 /// ENST00000249714 // SERINC4 // serine incorporator 4 // 15q15.3 // 619189 /// ENST00000319359 // ELL3 // elongation factor RNA polymerase II-like 3 // 15q15.3 // 80237 /// ENST00000396823 // SERINC4 // serine incorporator 4 // 15q15.3 // …	1.59821	1.10557	1.46555	0.950992	1.00804	0.430678	1.12122	0.446183	1.24154	1.31864	1.16064	0.787856	0.923218	0.353763	0.494803	-0.0744877	0.333721	-0.468126	1.14629	0.9255	1.20759	0.453529	1.23734	1.09601
3127761	-0.756189	-5.02076	8.79791e-05	0.146752	0.548842	3127745	NM_003840 // TNFRSF10D // tumor necrosis factor receptor superfamily, member 10d, decoy with truncated death domain // 8p21 // 8793 /// ENST00000312584 // TNFRSF10D // tumor necrosis factor receptor superfamily, member 10d, decoy with truncated death domain // 8p21 // 8793 /// AY358285 // TNFRSF10D // tumor necrosis factor receptor superfamily, member 10d, decoy with truncated death domain // 8p2…	0.708476	-0.193391	0.755255	-0.00767518	1.04726	0.156849	0.710923	-0.0300066	-0.336713	-0.78068	1.05574	-0.0128301	0.763496	0.0484596	0.807099	0.170053	-0.178394	-0.869938	0.00171402	-0.281883	0.303512	-0.474865	0.939558	-0.220432
3474501	-0.528715	-5.01827	8.84546e-05	0.146752	0.545431	3474495	NM_016399 // TRIAP1 // TP53 regulated inhibitor of apoptosis 1 // 12q24.31 // 51499 /// ENST00000302432 // TRIAP1 // TP53 regulated inhibitor of apoptosis 1 // 12q24.31 // 51499 /// BC002638 // TRIAP1 // TP53 regulated inhibitor of apoptosis 1 // 12q24.31 // 51499	2.61735	1.24023	2.30336	1.41056	1.56078	1.53143	1.53927	1.26378	1.67073	1.02928	1.62392	0.724874	1.76196	1.19863	1.98859	1.42388	1.70113	1.55467	1.71587	1.35153	1.92599	1.21284	1.7598	1.88248
3189840	-0.364347	-4.99645	9.27393e-05	0.152874	0.515476	3189837	NM_007135 // ZNF79 // zinc finger protein 79 // 9q34 // 7633 /// ENST00000342483 // ZNF79 // zinc finger protein 79 // 9q34 // 7633 /// BC062309 // ZNF79 // zinc finger protein 79 // 9q34 // 7633	1.07292	0.260704	0.68667	0.0627637	0.559012	0.311255	0.775658	0.52457	0.805502	0.584519	0.546028	0.266651	0.552903	0.518697	0.961856	0.457159	0.805863	0.439507	0.538027	0.410801	0.693428	0.201764	1.12006	0.707365
2333148	-0.331015	-4.98917	9.42146e-05	0.154317	0.50547	2333136	NM_001255 // CDC20 // cell division cycle 20 homolog (S. cerevisiae) // 1p34.1 // 991 /// ENST00000372462 // CDC20 // cell division cycle 20 homolog (S. cerevisiae) // 1p34.1 // 991 /// ENST00000310955 // CDC20 // cell division cycle 20 homolog (S. cerevisiae) // 1p34.1 // 991 /// U05340 // CDC20 // cell division cycle 20 homolog (S. cerevisiae) // 1p34.1 // 991	0.920201	0.420723	0.8065	0.653073	0.833804	0.557881	0.438282	0.120166	0.682238	0.290037	0.567913	0.0178688	0.582119	0.196692	0.914263	0.33661	0.525244	0.547566	0.656336	0.22318	0.85725	0.71175	0.972507	0.708936
3352858	-0.765428	-4.96374	9.95611e-05	0.16115	0.470434	3352847	NM_005422 // TECTA // tectorin alpha // 11q22-q24 // 7007 /// ENST00000392793 // TECTA // tectorin alpha // 11q22-q24 // 7007 /// ENST00000264037 // TECTA // tectorin alpha // 11q22-q24 // 7007	0.40184	-1.26084	-0.81956	-1.59241	0.267837	-0.352055	-0.626771	-0.823709	-0.821206	-1.52665	-1.18173	-1.28781	-0.116987	-0.745518	-0.0105758	-1.62872	0.0826793	-0.544099	-0.444476	-1.04082	-0.474913	-0.985336	-0.417581	-1.5586
3604296	0.55509	4.96201	9.99354e-05	0.16115	0.46805	3604287	NM_172217 // IL16 // interleukin 16 (lymphocyte chemoattractant factor) // 15q26.3 // 3603 /// NM_004513 // IL16 // interleukin 16 (lymphocyte chemoattractant factor) // 15q26.3 // 3603 /// ENST00000360547 // IL16 // interleukin 16 (lymphocyte chemoattractant factor) // 15q26.3 // 3603 /// ENST00000355368 // IL16 // interleukin 16 (lymphocyte chemoattractant factor) // 15q26.3 // 3603 /// ENST000…	0.152235	0.186516	0.433438	0.648334	-0.098299	0.894574	-0.231081	0.844772	0.488235	0.807557	-0.559787	-0.0508079	0.368698	0.779236	-0.171298	0.0197668	-0.390249	0.397098	-0.258713	0.803766	-0.282831	-0.178775	0.387044	1.34644
2830884	-0.435464	-4.96049	0.000100266	0.16115	0.46595	2830861	NM_001964 // EGR1 // early growth response 1 // 5q31.1 // 1958 /// ENST00000239938 // EGR1 // early growth response 1 // 5q31.1 // 1958 /// M62829 // EGR1 // early growth response 1 // 5q31.1 // 1958	-1.63846	-2.38203	-1.61054	-2.1651	-1.23798	-1.66746	-1.55165	-1.78734	-1.17648	-1.71977	-1.57946	-1.78432	-1.52133	-1.98134	-1.46518	-1.8732	-0.867527	-1.4997	-1.39369	-1.90158	-0.916143	-1.42835	-1.99638	-1.99022
3463147	-0.512289	-4.95721	0.000100983	0.161294	0.461421	3463112	NM_203394 // E2F7 // E2F transcription factor 7 // 12q21.2 // 144455 /// ENST00000322886 // E2F7 // E2F transcription factor 7 // 12q21.2 // 144455 /// ENST00000339887 // E2F7 // E2F transcription factor 7 // 12q21.2 // 144455 /// BC017481 // E2F7 // E2F transcription factor 7 // 12q21.2 // 144455	1.58011	0.0749545	0.992408	0.280009	0.867135	0.651213	0.857187	0.612805	0.824026	0.0797424	0.81452	0.0730432	0.721093	0.463017	0.572116	0.219953	0.623882	0.192337	0.653793	0.670767	0.759553	0.178312	1.14331	0.765513
2394760	-0.751541	-4.93075	0.000106961	0.169787	0.42483	2394726	NM_198681 // PLEKHG5 // pleckstrin homology domain containing, family G (with RhoGef domain) member 5 // 1p36.31 // 57449 /// NM_020631 // PLEKHG5 // pleckstrin homology domain containing, family G (with RhoGef domain) member 5 // 1p36.31 // 57449 /// NM_001042663 // PLEKHG5 // pleckstrin homology domain containing, family G (with RhoGef domain) member 5 // 1p36.31 // 57449 /// NM_001042664 // PL…	0.291113	-1.13337	-0.528585	-0.964634	-0.0709203	-0.79331	-1.14382	-2.27252	-1.44399	-1.82425	-0.243242	-0.978802	-1.07839	-1.84472	-0.601515	-1.89881	-1.2425	-1.25666	-0.289253	-2.00492	-0.363283	-0.591591	-1.28005	-1.44932
3421311	0.369036	4.91895	0.000109742	0.172186	0.408472	3421300	NM_002392 // MDM2 // Mdm2 p53 binding protein homolog (mouse) // 12q14.3-q15 // 4193 /// NM_006878 // MDM2 // Mdm2 p53 binding protein homolog (mouse) // 12q14.3-q15 // 4193 /// NM_006881 // MDM2 // Mdm2 p53 binding protein homolog (mouse) // 12q14.3-q15 // 4193 /// NM_006882 // MDM2 // Mdm2 p53 binding protein homolog (mouse) // 12q14.3-q15 // 4193 /// NM_006879 // MDM2 // Mdm2 p53 binding prote…	-1.08445	-0.481942	-1.21126	-0.599846	-0.751304	-0.403329	-1.06858	-0.627316	-0.949111	-0.887026	-0.783956	-0.529493	-0.794007	-0.890502	-1.08821	-0.933286	-1.23957	-0.973002	-1.0814	-0.568871	-1.30335	-0.671849	-1.47346	-0.833756
3454098	0.370892	4.91507	0.000110672	0.172186	0.403091	3454092	NM_020941 // KIAA1602 // KIAA1602 // 12q13.13 // 57701 /// AB046822 // KIAA1602 // KIAA1602 // 12q13.13 // 57701	-0.787362	-0.396108	-0.708462	-0.507222	-0.813225	-0.242642	-0.939593	-0.396494	-0.792526	-0.617488	-0.428465	-0.222168	-0.972914	-0.297169	-0.70375	-0.214483	-0.437161	-0.402059	-0.45739	-0.386591	-0.886896	-0.459202	-0.905596	-0.24101
3451968	-0.425493	-4.91335	0.000111088	0.172186	0.4007	3451960	ENST00000312377 // RACGAP1 // Rac GTPase activating protein 1 // 12q13.13 // 29127 /// BC125190 // RACGAP1P // Rac GTPase activating protein 1 pseudogene // 12q12 // 83956 /// CR533565 // RACGAP1 // Rac GTPase activating protein 1 // 12q13.13 // 29127	2.99504	2.783	3.16914	2.84851	3.03576	2.5457	2.94839	2.68358	2.98554	2.74822	3.14538	3.06119	3.04781	2.23515	3.03784	2.4551	3.46066	2.7374	3.19474	2.46976	3.09359	3.13849	3.19131	2.49319
3653079	-0.500364	-4.91309	0.000111151	0.172186	0.400341	3653072	NM_005030 // PLK1 // polo-like kinase 1 (Drosophila) // 16p12.1 // 5347 /// ENST00000300093 // PLK1 // polo-like kinase 1 (Drosophila) // 16p12.1 // 5347 /// ENST00000330792 // PLK1 // polo-like kinase 1 (Drosophila) // 16p12.1 // 5347 /// AB209179 // PLK1 // polo-like kinase 1 (Drosophila) // 16p12.1 // 5347	-0.750085	-0.994242	-0.383024	-0.950183	-0.124414	-1.34614	-0.430476	-0.752334	-0.398145	-1.09518	-0.227083	-0.522404	-0.262003	-0.946717	-0.156724	-0.692126	-0.268872	-0.268334	-0.379725	-1.14264	-0.572977	-0.294973	-0.539977	-1.49259
3222803	-0.326184	-4.90726	0.00011257	0.173341	0.392247	3222534	NM_198186 // ASTN2 // astrotactin 2 // 9q33.1 // 23245 /// NM_198187 // ASTN2 // astrotactin 2 // 9q33.1 // 23245 /// NM_014010 // ASTN2 // astrotactin 2 // 9q33.1 // 23245 /// NM_198188 // ASTN2 // astrotactin 2 // 9q33.1 // 23245 /// ENST00000313400 // ASTN2 // astrotactin 2 // 9q33.1 // 23245 /// ENST00000361209 // ASTN2 // astrotactin 2 // 9q33.1 // 23245 /// ENST00000361477 // ASTN2 // astro…	2.06775	1.50642	2.00175	1.80499	2.15556	2.09489	1.8524	1.78368	1.95535	1.62644	2.22748	1.38382	2.08218	1.66314	1.60553	1.40819	1.48156	1.21743	1.98778	1.75416	1.78583	1.4674	2.16854	1.74695
3589702	0.665719	4.90401	0.000113369	0.173533	0.387731	3589697	NM_001211 // BUB1B // BUB1 budding uninhibited by benzimidazoles 1 homolog beta (yeast) // 15q15 // 701 /// ENST00000287598 // BUB1B // BUB1 budding uninhibited by benzimidazoles 1 homolog beta (yeast) // 15q15 // 701 /// AF107297 // BUB1B // BUB1 budding uninhibited by benzimidazoles 1 homolog beta (yeast) // 15q15 // 701 /// AK315813 // PAK6 // p21(CDKN1A)-activated kinase 6 // 15q14 // 56924	1.42093	2.25967	1.61873	2.049	0.956238	2.60919	1.80752	2.7118	1.77155	2.03685	1.06419	1.91863	1.90666	1.97978	1.85827	2.41679	2.10109	2.42369	1.56495	2.76303	1.60166	1.65497	1.90616	2.74317
3910808	1.02461	4.89484	0.000115656	0.174465	0.374985	3910785	NM_198433 // AURKA // aurora kinase A // 20q13.2-q13.3 // 6790 /// NM_003600 // AURKA // aurora kinase A // 20q13.2-q13.3 // 6790 /// NM_198434 // AURKA // aurora kinase A // 20q13.2-q13.3 // 6790 /// NM_198436 // AURKA // aurora kinase A // 20q13.2-q13.3 // 6790 /// NM_198435 // AURKA // aurora kinase A // 20q13.2-q13.3 // 6790 /// NM_198437 // AURKA // aurora kinase A // 20q13.2-q13.3 // 6790 /…	-4.01801	-3.84889	-4.90324	-4.18703	-3.96052	-2.03105	-4.12928	-3.69242	-4.89705	-3.79952	-4.67051	-4.47936	-4.47225	-2.89869	-4.94995	-3.37599	-3.90932	-3.13337	-4.2767	-3.5607	-4.51562	-3.92027	-5.27256	-2.7524
2395248	-0.36117	-4.89437	0.000115775	0.174465	0.374326	2395245	NM_012102 // RERE // arginine-glutamic acid dipeptide (RE) repeats // 1p36.2-p36.1 // 473 /// NM_001042681 // RERE // arginine-glutamic acid dipeptide (RE) repeats // 1p36.2-p36.1 // 473 /// NM_001042682 // RERE // arginine-glutamic acid dipeptide (RE) repeats // 1p36.2-p36.1 // 473 /// ENST00000337907 // RERE // arginine-glutamic acid dipeptide (RE) repeats // 1p36.2-p36.1 // 473 /// ENST0000040…	0.726317	0.675762	1.35516	1.29931	0.92139	0.156667	1.34228	0.913557	0.818446	0.535068	1.32693	0.690913	1.24873	0.6921	1.60687	1.20333	1.49393	1.43585	1.2614	0.767167	1.47295	1.10586	1.15735	0.922128
4011101	0.45467	4.89342	0.000116014	0.174465	0.373009	4011096	NM_021783 // EDA2R // ectodysplasin A2 receptor // Xq12 // 60401 /// ENST00000374719 // EDA2R // ectodysplasin A2 receptor // Xq12 // 60401 /// ENST00000396050 // EDA2R // ectodysplasin A2 receptor // Xq12 // 60401 /// BC034919 // EDA2R // ectodysplasin A2 receptor // Xq12 // 60401 /// ENST00000253392 // EDA2R // ectodysplasin A2 receptor // Xq12 // 60401	0.134464	0.855296	-0.0275391	0.965758	0.689347	1.39976	0.229138	0.817571	0.357273	0.931075	0.936762	0.813282	0.600326	0.796436	-0.218045	0.663056	0.305319	0.411226	0.571739	0.815566	0.344047	0.735425	0.375124	0.549549
3770459	0.360305	4.88451	0.000118287	0.175613	0.360611	3770457	NM_024417 // FDXR // ferredoxin reductase // 17q24-q25 // 2232 /// NM_004110 // FDXR // ferredoxin reductase // 17q24-q25 // 2232 /// ENST00000293195 // FDXR // ferredoxin reductase // 17q24-q25 // 2232 /// BC034763 // FDXR // ferredoxin reductase // 17q24-q25 // 2232	0.558839	1.04753	0.518496	0.932461	0.235049	0.645865	0.565536	0.577462	0.208583	0.767614	0.476496	1.1447	0.393555	0.708012	0.00762056	0.410892	-0.147407	0.219096	0.522545	0.457365	0.0830492	0.604407	0.31516	0.545783
3729542	-0.936041	-4.88415	0.00011838	0.175613	0.360108	3729528	NM_003620 // PPM1D // protein phosphatase 1D magnesium-dependent, delta isoform // 17q23.2 // 8493 /// ENST00000305921 // PPM1D // protein phosphatase 1D magnesium-dependent, delta isoform // 17q23.2 // 8493 /// BC042418 // PPM1D // protein phosphatase 1D magnesium-dependent, delta isoform // 17q23.2 // 8493 /// ENST00000392995 // PPM1D // protein phosphatase 1D magnesium-dependent, delta isoform…	0.697944	-1.48446	0.0252727	-1.41155	-0.700289	-0.935788	-0.0596366	-0.690688	-0.173073	-1.67515	-0.707831	-1.67243	-0.321823	-0.767991	-0.286858	-1.01823	0.109685	-0.63497	-0.567558	-0.965244	0.235554	-1.64994	0.0322254	-0.0424377
3421323	0.307378	4.88243	0.000118826	0.175613	0.357708	3421300	NM_002392 // MDM2 // Mdm2 p53 binding protein homolog (mouse) // 12q14.3-q15 // 4193 /// NM_006878 // MDM2 // Mdm2 p53 binding protein homolog (mouse) // 12q14.3-q15 // 4193 /// NM_006881 // MDM2 // Mdm2 p53 binding protein homolog (mouse) // 12q14.3-q15 // 4193 /// NM_006882 // MDM2 // Mdm2 p53 binding protein homolog (mouse) // 12q14.3-q15 // 4193 /// NM_006879 // MDM2 // Mdm2 p53 binding prote…	0.362582	1.00621	0.522784	1.01536	0.598448	0.925809	0.471769	0.706796	0.788414	0.921784	0.670977	0.880343	0.721597	1.02594	0.83815	1.06139	0.512951	1.05553	0.702528	0.934944	0.837733	0.758488	0.60246	1.02633
3360560	-0.431974	-4.87491	0.000120788	0.177493	0.347234	3360553	NM_145053 // UBQLNL // ubiquilin-like // 11p15.4 // 143630 /// ENST00000380184 // UBQLNL // ubiquilin-like // 11p15.4 // 143630 /// BC034977 // UBQLNL // ubiquilin-like // 11p15.4 // 143630	-0.438569	-1.27861	-0.901217	-1.19327	-1.04477	-1.91196	-0.816841	-0.820502	-0.80761	-0.831323	-0.0171423	-0.606538	-0.363636	-0.765752	-0.428097	-1.17991	-0.230758	-0.727077	-0.714237	-1.02708	-0.755808	-0.828065	-0.72203	-1.25432
3910797	-0.46856	-4.8691	0.000122328	0.178735	0.339129	3910785	NM_198433 // AURKA // aurora kinase A // 20q13.2-q13.3 // 6790 /// NM_003600 // AURKA // aurora kinase A // 20q13.2-q13.3 // 6790 /// NM_198434 // AURKA // aurora kinase A // 20q13.2-q13.3 // 6790 /// NM_198436 // AURKA // aurora kinase A // 20q13.2-q13.3 // 6790 /// NM_198435 // AURKA // aurora kinase A // 20q13.2-q13.3 // 6790 /// NM_198437 // AURKA // aurora kinase A // 20q13.2-q13.3 // 6790 /…	0.383065	-0.224714	0.403308	0.119005	0.288737	-0.513639	-0.220931	-0.396638	0.369386	-0.180169	0.324566	0.127426	0.24938	-0.476165	0.517317	0.344659	0.377514	-0.384894	0.305354	-0.322006	0.322221	-0.0697504	0.351934	0.0260175
2426962	0.573636	4.85194	0.000126994	0.184193	0.315165	2426951	NM_001032290 // PSRC1 // proline/serine-rich coiled-coil 1 // 1p13.3 // 84722 /// NM_032636 // PSRC1 // proline/serine-rich coiled-coil 1 // 1p13.3 // 84722 /// NM_001032291 // PSRC1 // proline/serine-rich coiled-coil 1 // 1p13.3 // 84722 /// NM_001005290 // PSRC1 // proline/serine-rich coiled-coil 1 // 1p13.3 // 84722 /// ENST00000369909 // PSRC1 // proline/serine-rich coiled-coil 1 // 1p13.3 //…	2.19179	2.15993	1.55249	2.07031	1.40233	2.18024	1.56569	2.68083	2.07231	2.32863	1.11861	2.05048	1.49361	2.21721	1.12422	1.94033	1.76424	2.24901	1.48229	2.22498	1.89322	2.09205	2.06688	2.41732
3721011	-0.562213	-4.84728	0.000128291	0.184193	0.308654	3721010	NM_001552 // IGFBP4 // insulin-like growth factor binding protein 4 // 17q12-q21.1 // 3487 /// ENST00000269593 // IGFBP4 // insulin-like growth factor binding protein 4 // 17q12-q21.1 // 3487 /// BC016041 // IGFBP4 // insulin-like growth factor binding protein 4 // 17q12-q21.1 // 3487	1.13025	-0.0323535	0.633966	0.0653811	0.19619	-0.098781	0.186722	-0.40776	0.597541	-0.383557	-0.171622	-1.07301	0.208025	-0.181569	0.325244	-0.058095	4.80025e-05	0.178116	-0.00773702	-0.0270614	0.432313	-0.680009	0.300448	-0.21647
3463148	-0.81887	-4.84376	0.00012928	0.184193	0.303731	3463112	NM_203394 // E2F7 // E2F transcription factor 7 // 12q21.2 // 144455 /// ENST00000322886 // E2F7 // E2F transcription factor 7 // 12q21.2 // 144455 /// ENST00000339887 // E2F7 // E2F transcription factor 7 // 12q21.2 // 144455 /// BC017481 // E2F7 // E2F transcription factor 7 // 12q21.2 // 144455	2.70168	0.594225	1.8055	0.521502	1.05514	0.778711	1.28393	0.395395	0.707981	-0.349155	0.588259	-0.546666	0.766681	0.306632	1.14322	0.201919	0.980709	0.733417	0.865596	0.616731	0.791915	-0.383526	1.56311	1.55809
3377994	0.588832	4.84293	0.000129516	0.184193	0.302564	3377988	NM_005438 // FOSL1 // FOS-like antigen 1 // 11q13 // 8061 /// ENST00000312562 // FOSL1 // FOS-like antigen 1 // 11q13 // 8061 /// BC016648 // FOSL1 // FOS-like antigen 1 // 11q13 // 8061	1.07722	1.35525	0.32543	1.34258	-0.00267294	0.735913	-0.266537	0.95398	0.165348	0.477702	0.289887	1.25933	0.208211	0.422085	0.544915	0.231142	-0.172756	0.423331	-0.0973185	0.576605	0.519107	0.841077	0.285645	1.32347
3428286	0.752406	4.84247	0.000129645	0.184193	0.301923	3428268	NM_174942 // GAS2L3 // growth arrest-specific 2 like 3 // 12q23.1 // 283431 /// ENST00000266754 // GAS2L3 // growth arrest-specific 2 like 3 // 12q23.1 // 283431 /// AK095594 // GAS2L3 // growth arrest-specific 2 like 3 // 12q23.1 // 283431	-2.88547	-2.51451	-4.39646	-3.36567	-4.1414	-3.03294	-4.16415	-3.08023	-4.59543	-4.07575	-3.99724	-2.957	-3.64178	-2.88076	-4.98394	-4.39264	-4.93805	-4.43859	-4.30227	-3.9374	-4.48172	-4.031	-3.64053	-2.43307
3887064	-0.352572	-4.83928	0.000130551	0.184461	0.29746	3887049	NM_181802 // UBE2C // ubiquitin-conjugating enzyme E2C // 20q13.12 // 11065 /// NM_007019 // UBE2C // ubiquitin-conjugating enzyme E2C // 20q13.12 // 11065 /// NM_181799 // UBE2C // ubiquitin-conjugating enzyme E2C // 20q13.12 // 11065 /// NM_181800 // UBE2C // ubiquitin-conjugating enzyme E2C // 20q13.12 // 11065 /// NM_181801 // UBE2C // ubiquitin-conjugating enzyme E2C // 20q13.12 // 11065 ///…	1.95995	1.93881	2.37054	2.31057	2.47489	1.65603	2.35744	1.89468	2.28977	1.93061	2.46681	2.21546	2.11704	1.98615	2.39635	2.12116	2.35373	1.7736	2.35772	1.78226	2.3627	2.10477	2.42996	1.99195
3866447	-0.361704	-4.83366	0.000132162	0.185055	0.289594	3866435	NM_014417 // BBC3 // BCL2 binding component 3 // 19q13.3-q13.4 // 27113 /// ENST00000359924 // BBC3 // BCL2 binding component 3 // 19q13.3-q13.4 // 27113 /// AF354654 // BBC3 // BCL2 binding component 3 // 19q13.3-q13.4 // 27113 /// ENST00000341983 // BBC3 // BCL2 binding component 3 // 19q13.3-q13.4 // 27113 /// ENST00000300880 // BBC3 // BCL2 binding component 3 // 19q13.3-q13.4 // 27113	-0.359189	-0.752224	-0.399756	-0.865018	-0.504391	-1.0144	-0.0756687	-0.834762	-0.38886	-0.891154	-0.417018	-0.890766	-0.356046	-0.824201	-0.501568	-0.538497	-0.166236	-0.770141	-0.489616	-0.658981	-0.658479	-0.478335	-0.375953	-0.514752
3997989	-0.316831	-4.8328	0.000132411	0.185055	0.288388	3997946	NM_005044 // PRKX // protein kinase, X-linked // Xp22.3 // 5613 /// ENST00000262848 // PRKX // protein kinase, X-linked // Xp22.3 // 5613 /// BC041073 // PRKX // protein kinase, X-linked // Xp22.3 // 5613 /// BC074851 // PRKY // protein kinase, Y-linked // Yp11.2 // 5616	4.99167	4.44434	4.86787	4.34674	4.55375	4.26327	5.06857	4.83367	4.77027	4.28324	4.80102	4.45135	4.83556	4.56106	4.97675	4.73814	4.52845	4.39988	4.79233	4.59305	4.49305	4.33733	5.09261	4.71785
2622027	-0.506667	-4.82756	0.000133937	0.186176	0.281036	2622026	NM_178173 // CCDC36 // coiled-coil domain containing 36 // 3p21.31 // 339834 /// ENST00000296449 // CCDC36 // coiled-coil domain containing 36 // 3p21.31 // 339834 /// BC036202 // CCDC36 // coiled-coil domain containing 36 // 3p21.31 // 339834 /// ENST00000309062 // CCDC36 // coiled-coil domain containing 36 // 3p21.31 // 339834 /// AK057355 // LOC100131840 // hypothetical LOC100131840 // 3p21.31…	-1.3545	-1.79644	-1.63864	-1.83763	-1.34294	-2.27281	-1.5403	-1.92269	-0.950467	-1.70114	-1.05618	-1.5322	-1.66793	-1.92789	-0.986185	-2.15391	-1.52245	-1.7573	-1.62273	-1.87761	-1.38296	-1.81047	-1.8262	-2.3814
3164328	0.374244	4.82281	0.000135332	0.186717	0.274382	3164312	NM_001010887 // ASAH3L // N-acylsphingosine amidohydrolase 3-like // 9p22.1 // 340485 /// ENST00000340967 // ASAH3L // N-acylsphingosine amidohydrolase 3-like // 9p22.1 // 340485 /// BC092487 // ASAH3L // N-acylsphingosine amidohydrolase 3-like // 9p22.1 // 340485 /// ENST00000380376 // ASAH3L // N-acylsphingosine amidohydrolase 3-like // 9p22.1 // 340485	1.90713	2.80316	2.06588	2.69378	2.50547	2.76338	2.73563	2.97516	2.62762	3.0149	2.44549	2.94431	2.78951	2.97536	2.71318	2.88744	2.46503	3.0066	2.59487	2.75726	2.91032	2.98782	2.45186	2.89374
3602527	-0.634954	-4.8213	0.000135779	0.186717	0.272268	3602526	NM_147188 // FBXO22 // F-box protein 22 // 15q24.2 // 26263 /// NM_012170 // FBXO22 // F-box protein 22 // 15q24.2 // 26263 /// ENST00000308275 // FBXO22 // F-box protein 22 // 15q24.2 // 26263 /// BC041691 // FBXO22 // F-box protein 22 // 15q24.2 // 26263	-1.71748	-3.22737	-1.56915	-2.21129	-2.62828	-3.28297	-2.0167	-2.55561	-2.16859	-2.9106	-2.69306	-3.51056	-2.04301	-2.82449	-1.98655	-2.64328	-2.13792	-2.39041	-2.9028	-2.93694	-2.28696	-3.19391	-2.23945	-2.32194
2379136	-0.699112	-4.79103	0.000145067	0.198429	0.229737	2379132	NM_001040619 // ATF3 // activating transcription factor 3 // 1q32.3 // 467 /// NM_004024 // ATF3 // activating transcription factor 3 // 1q32.3 // 467 /// NM_001674 // ATF3 // activating transcription factor 3 // 1q32.3 // 467 /// NM_001030287 // ATF3 // activating transcription factor 3 // 1q32.3 // 467 /// ENST00000391902 // ATF3 // activating transcription factor 3 // 1q32.3 // 467 /// ENST000…	1.58325	0.290418	1.42072	0.0554913	-0.0675928	-0.625535	0.409437	-0.209065	1.11652	0.870292	0.256526	-0.449931	0.156593	-0.210308	0.667343	-0.549982	0.603	0.06279	0.133376	-0.321638	0.563928	-0.541799	1.09741	1.18042
4011100	-0.470676	-4.77834	0.000149152	0.200551	0.211861	4011096	NM_021783 // EDA2R // ectodysplasin A2 receptor // Xq12 // 60401 /// ENST00000374719 // EDA2R // ectodysplasin A2 receptor // Xq12 // 60401 /// ENST00000396050 // EDA2R // ectodysplasin A2 receptor // Xq12 // 60401 /// BC034919 // EDA2R // ectodysplasin A2 receptor // Xq12 // 60401 /// ENST00000253392 // EDA2R // ectodysplasin A2 receptor // Xq12 // 60401	-0.546172	-1.13058	-0.549638	-1.58733	-0.838975	-1.45693	-0.703913	-0.892656	-1.02057	-1.19224	-1.18001	-1.47462	-0.880651	-1.14087	-0.636645	-1.03203	-0.528922	-1.12873	-0.630865	-0.971991	-0.884239	-1.86366	-0.507177	-0.684266
3413889	0.495229	4.77784	0.000149313	0.200551	0.211163	3413875	NM_005480 // TROAP // trophinin associated protein (tastin) // 12q13.12 // 10024 /// NM_001100620 // TROAP // trophinin associated protein (tastin) // 12q13.12 // 10024 /// ENST00000257909 // TROAP // trophinin associated protein (tastin) // 12q13.12 // 10024 /// ENST00000380327 // TROAP // trophinin associated protein (tastin) // 12q13.12 // 10024 /// U04810 // TROAP // trophinin associated prot…	-0.027167	0.70022	0.0324258	0.604666	0.394245	0.627574	0.364233	0.98442	-0.0953505	0.294875	-0.0324989	0.381292	0.186396	0.724985	0.311846	1.41691	1.21083	1.50609	0.477673	0.881886	0.378384	1.01429	0.281935	0.288489
3452783	-0.497837	-4.77775	0.000149344	0.200551	0.211033	3452743	NM_015401 // HDAC7 // histone deacetylase 7 // 12q13.1 // 51564 /// NM_001098416 // HDAC7 // histone deacetylase 7 // 12q13.1 // 51564 /// ENST00000310824 // HDAC7 // histone deacetylase 7 // 12q13.1 // 51564 /// ENST00000354334 // HDAC7 // histone deacetylase 7 // 12q13.1 // 51564 /// AY321367 // HDAC7 // histone deacetylase 7 // 12q13.1 // 51564 /// ENST00000080059 // HDAC7 // histone deacetyla…	-1.06965	-1.8368	-1.0926	-2.19679	-2.12124	-1.84341	-0.903304	-1.32225	-1.39085	-1.59694	-0.586339	-1.77633	-1.1903	-1.48539	-0.769182	-1.12161	-0.600851	-1.33228	-0.831698	-1.24609	-1.2186	-1.37847	-1.21627	-1.82855
3474499	0.423281	4.77655	0.000149738	0.200551	0.209334	3474495	NM_016399 // TRIAP1 // TP53 regulated inhibitor of apoptosis 1 // 12q24.31 // 51499 /// ENST00000302432 // TRIAP1 // TP53 regulated inhibitor of apoptosis 1 // 12q24.31 // 51499 /// BC002638 // TRIAP1 // TP53 regulated inhibitor of apoptosis 1 // 12q24.31 // 51499	-2.46003	-1.96171	-2.76694	-2.12547	-2.56618	-2.64389	-2.80013	-2.21104	-2.65624	-1.82955	-2.09648	-2.02019	-2.53583	-2.06286	-2.54923	-2.2126	-2.40374	-2.30802	-2.45607	-2.10601	-2.53644	-2.06367	-2.60211	-1.80506
3849942	0.369039	4.7717	0.000151335	0.200609	0.202499	3849923	NM_015719 // COL5A3 // collagen, type V, alpha 3 // 19p13.2 // 50509 /// ENST00000264828 // COL5A3 // collagen, type V, alpha 3 // 19p13.2 // 50509 /// AF177941 // COL5A3 // collagen, type V, alpha 3 // 19p13.2 // 50509	1.31364	1.36272	0.841645	1.36161	0.794582	1.16772	0.30435	1.10491	0.699013	1.20939	0.811928	1.08533	0.786517	1.48114	0.632876	0.915574	0.592839	0.834708	0.835978	1.06255	0.824117	0.730539	0.896044	1.4458
3354734	-0.66319	-4.77168	0.000151341	0.200609	0.202473	3354731	NM_004879 // EI24 // etoposide induced 2.4 mRNA // 11q24 // 9538 /// NM_001007277 // EI24 // etoposide induced 2.4 mRNA // 11q24 // 9538 /// ENST00000397776 // EI24 // etoposide induced 2.4 mRNA // 11q24 // 9538 /// ENST00000343678 // EI24 // etoposide induced 2.4 mRNA // 11q24 // 9538 /// BC002390 // EI24 // etoposide induced 2.4 mRNA // 11q24 // 9538 /// ENST00000278903 // EI24 // etoposide ind…	2.01093	0.61198	1.41171	0.36775	0.748681	0.770769	1.2782	0.836678	0.910904	0.0845887	0.390649	-0.0803484	1.34729	0.538037	1.58379	0.864515	1.68669	0.925221	0.869537	0.766975	1.12176	0.15848	1.58182	1.13903
3147312	-0.800015	-4.7683	0.000152464	0.201062	0.197707	3147286	NM_015713 // RRM2B // ribonucleotide reductase M2 B (TP53 inducible) // 8q23.1 // 50484 /// ENST00000251810 // RRM2B // ribonucleotide reductase M2 B (TP53 inducible) // 8q23.1 // 50484 /// AB036063 // RRM2B // ribonucleotide reductase M2 B (TP53 inducible) // 8q23.1 // 50484 /// ENST00000395912 // RRM2B // ribonucleotide reductase M2 B (TP53 inducible) // 8q23.1 // 50484 /// ENST00000395910 // R…	0.347064	-1.25049	0.352172	-0.720078	-0.316514	-0.116772	0.113044	-0.838934	0.173565	-1.07681	-0.437359	-1.68162	-0.57625	-1.42848	-0.845189	-1.29426	-0.345787	-0.557128	-0.791109	-0.979639	-0.201331	-1.53858	-0.174439	-0.819521
3721032	-0.313476	-4.76347	0.000154087	0.202165	0.190882	3721010	NM_001552 // IGFBP4 // insulin-like growth factor binding protein 4 // 17q12-q21.1 // 3487 /// ENST00000269593 // IGFBP4 // insulin-like growth factor binding protein 4 // 17q12-q21.1 // 3487 /// BC016041 // IGFBP4 // insulin-like growth factor binding protein 4 // 17q12-q21.1 // 3487	0.810289	0.550812	0.955406	0.513979	1.0462	0.966868	0.605636	0.336086	0.913104	0.273726	0.383067	0.161059	0.850233	0.534005	1.03584	0.601562	0.848559	0.689926	0.600512	0.542152	0.99659	0.678989	0.836483	0.271053
2426969	-1.06153	-4.75518	0.00015691	0.204823	0.179177	2426951	NM_001032290 // PSRC1 // proline/serine-rich coiled-coil 1 // 1p13.3 // 84722 /// NM_032636 // PSRC1 // proline/serine-rich coiled-coil 1 // 1p13.3 // 84722 /// NM_001032291 // PSRC1 // proline/serine-rich coiled-coil 1 // 1p13.3 // 84722 /// NM_001005290 // PSRC1 // proline/serine-rich coiled-coil 1 // 1p13.3 // 84722 /// ENST00000369909 // PSRC1 // proline/serine-rich coiled-coil 1 // 1p13.3 //…	-2.14032	-1.20644	-0.868113	-1.33028	0.389957	-1.9623	0.338487	-1.13863	-1.26664	-1.8469	0.179398	-0.829644	-0.392666	-1.61771	0.564927	-0.831025	0.210454	-1.42549	-0.0994975	-1.09308	-0.662174	-0.938091	-0.446015	-2.71103
3819491	0.49956	4.74782	0.00015946	0.207101	0.168771	3819474	NM_139314 // ANGPTL4 // angiopoietin-like 4 // 19p13.3 // 51129 /// NM_001039667 // ANGPTL4 // angiopoietin-like 4 // 19p13.3 // 51129 /// ENST00000301455 // ANGPTL4 // angiopoietin-like 4 // 19p13.3 // 51129 /// ENST00000393962 // ANGPTL4 // angiopoietin-like 4 // 19p13.3 // 51129 /// AB056477 // ANGPTL4 // angiopoietin-like 4 // 19p13.3 // 51129	-1.77015	-1.85621	-1.48078	-0.972843	-1.66679	-1.41856	-1.89022	-1.32925	-2.03985	-1.31499	-1.96544	-1.71813	-1.6458	-1.44173	-1.64583	-1.40605	-2.13618	-1.52189	-1.88498	-0.490146	-2.03018	-1.29752	-1.60448	-0.998631
3440232	-0.638919	-4.74182	0.00016157	0.208604	0.160288	3440192	NM_152640 // DCP1B // DCP1 decapping enzyme homolog B (S. cerevisiae) // 12p13.33 // 196513 /// ENST00000280665 // DCP1B // DCP1 decapping enzyme homolog B (S. cerevisiae) // 12p13.33 // 196513 /// AY146652 // DCP1B // DCP1 decapping enzyme homolog B (S. cerevisiae) // 12p13.33 // 196513	-1.51944	-2.54312	-0.874158	-1.58411	-1.32879	-2.11558	-0.820664	-1.65968	-0.961426	-2.35917	-1.50568	-2.24179	-1.43854	-1.60224	-1.37501	-1.08866	-0.666891	-1.3724	-1.65223	-1.6872	-0.905252	-2.08677	-1.14264	-1.51702
2379150	-0.515383	-4.73993	0.00016224	0.208604	0.157613	2379132	NM_001040619 // ATF3 // activating transcription factor 3 // 1q32.3 // 467 /// NM_004024 // ATF3 // activating transcription factor 3 // 1q32.3 // 467 /// NM_001674 // ATF3 // activating transcription factor 3 // 1q32.3 // 467 /// NM_001030287 // ATF3 // activating transcription factor 3 // 1q32.3 // 467 /// ENST00000391902 // ATF3 // activating transcription factor 3 // 1q32.3 // 467 /// ENST000…	0.822575	0.183904	0.631812	-0.30567	-0.600548	-0.739311	0.346293	-0.211623	1.08455	0.653181	0.183034	-0.763263	0.33721	0.228238	0.273263	-0.663371	-0.0929699	-0.245213	-0.273713	-0.225838	0.233404	-0.844992	0.806378	0.500651
3638205	-0.42683	-4.73627	0.000163545	0.209236	0.152439	3638204	NM_005928 // MFGE8 // milk fat globule-EGF factor 8 protein // 15q25 // 4240 /// NM_001114614 // MFGE8 // milk fat globule-EGF factor 8 protein // 15q25 // 4240 /// ENST00000268150 // MFGE8 // milk fat globule-EGF factor 8 protein // 15q25 // 4240 /// ENST00000268151 // MFGE8 // milk fat globule-EGF factor 8 protein // 15q25 // 4240 /// AY141974 // MFGE8 // milk fat globule-EGF factor 8 protein /…	-4.09041	-4.48152	-4.40447	-4.84949	-3.77863	-4.37686	-3.92382	-4.86569	-3.90273	-4.29052	-3.85708	-4.18455	-4.02152	-4.17465	-4.41206	-5.24319	-4.32874	-4.45765	-3.7825	-4.22286	-3.99708	-4.01807	-4.1534	-4.60938
3543553	0.535873	4.7315	0.000165266	0.210299	0.145676	3543539	NM_173462 // PAPLN // papilin, proteoglycan-like sulfated glycoprotein // 14q24.2 // 89932 /// ENST00000340738 // PAPLN // papilin, proteoglycan-like sulfated glycoprotein // 14q24.2 // 89932 /// AY358330 // PAPLN // papilin, proteoglycan-like sulfated glycoprotein // 14q24.2 // 89932 /// ENST00000216658 // PAPLN // papilin, proteoglycan-like sulfated glycoprotein // 14q24.2 // 89932 /// ENST0000…	-0.861099	0.697359	-0.425929	-0.0413495	-0.166	0.00341094	-0.353488	0.233845	0.33527	0.749659	0.114386	0.430413	-0.0377889	0.404277	-0.684426	0.416692	0.106145	0.292728	0.00273358	0.522648	-0.0152001	0.464221	-0.344035	-0.0728563
3818474	-0.324636	-4.72944	0.000166012	0.210299	0.142766	3818468	NM_003811 // TNFSF9 // tumor necrosis factor (ligand) superfamily, member 9 // 19p13.3 // 8744 /// ENST00000245817 // TNFSF9 // tumor necrosis factor (ligand) superfamily, member 9 // 19p13.3 // 8744 /// U03398 // TNFSF9 // tumor necrosis factor (ligand) superfamily, member 9 // 19p13.3 // 8744	1.57703	1.09527	1.69799	1.16775	1.3994	1.18294	1.12269	0.925858	1.60052	1.37377	1.00637	0.624329	1.18666	0.853847	1.62291	1.21043	1.77705	1.4638	1.15919	1.11675	1.35803	0.850736	1.65938	1.40612
3653083	-0.485217	-4.72665	0.000167031	0.210553	0.138809	3653072	NM_005030 // PLK1 // polo-like kinase 1 (Drosophila) // 16p12.1 // 5347 /// ENST00000300093 // PLK1 // polo-like kinase 1 (Drosophila) // 16p12.1 // 5347 /// ENST00000330792 // PLK1 // polo-like kinase 1 (Drosophila) // 16p12.1 // 5347 /// AB209179 // PLK1 // polo-like kinase 1 (Drosophila) // 16p12.1 // 5347	-0.242377	-0.594657	0.139365	-0.218689	0.100129	-0.369384	0.119145	-0.00224461	0.17962	-0.472883	0.171978	-0.176955	0.193105	-0.59127	0.116293	-0.155298	0.203537	-0.415059	-0.0877535	-0.235511	0.0297216	-0.224879	0.156229	-1.28678
3695352	-0.679917	-4.71724	0.000170513	0.213894	0.125468	3695343	NM_004165 // RRAD // Ras-related associated with diabetes // 16q22 // 6236 /// ENST00000299759 // RRAD // Ras-related associated with diabetes // 16q22 // 6236 /// BC057815 // RRAD // Ras-related associated with diabetes // 16q22 // 6236	-0.0780843	-0.709679	-0.711827	-1.42016	0.0330433	-0.308448	-1.0509	-1.54587	-0.67649	-1.4358	0.044909	-0.572764	-0.443745	-0.779255	-0.0187622	-0.820541	-0.0060385	-0.804445	-0.70897	-1.0026	-0.92497	-1.78859	-0.0190262	-1.53171
3487602	-0.678875	-4.71478	0.000171438	0.21401	0.12197	3487600	BC035749 // C13orf31 // chromosome 13 open reading frame 31 // 13q14.11 // 144811 /// NM_153218 // C13orf31 // chromosome 13 open reading frame 31 // 13q14.11 // 144811 /// ENST00000325686 // C13orf31 // chromosome 13 open reading frame 31 // 13q14.11 // 144811	1.27708	0.852965	0.504199	0.0521289	0.238662	-0.262288	0.509883	-0.180048	1.01566	0.321556	-0.140795	-0.887249	0.629643	-0.259082	0.273583	-1.09256	0.444234	0.168766	-0.0528289	-0.82004	0.520526	-0.465952	0.886438	0.531598
2826133	-0.548888	-4.71219	0.000172414	0.214189	0.118297	2826118	NM_207317 // ZNF474 // zinc finger protein 474 // 5q23.1-q23.2 // 133923 /// ENST00000296600 // ZNF474 // zinc finger protein 474 // 5q23.1-q23.2 // 133923 /// AY461732 // ZNF474 // zinc finger protein 474 // 5q23.1-q23.2 // 133923	0.734826	0.266179	1.21293	0.36446	0.0291822	-0.332014	0.530497	0.424249	0.812885	0.644675	0.233964	0.495646	0.923934	-0.239761	0.622892	0.0237962	0.524193	-0.33014	0.873269	-0.0550724	0.744281	0.33851	0.893924	-0.0504019
3199553	0.496406	4.70953	0.000173425	0.214409	0.114513	3199511	NM_144966 // FREM1 // FRAS1 related extracellular matrix 1 // 9p22.3 // 158326 /// ENST00000380881 // FREM1 // FRAS1 related extracellular matrix 1 // 9p22.3 // 158326 /// AB160987 // FREM1 // FRAS1 related extracellular matrix 1 // 9p22.3 // 158326 /// ENST00000324457 // FREM1 // FRAS1 related extracellular matrix 1 // 9p22.3 // 158326 /// ENST00000380894 // FREM1 // FRAS1 related extracellular …	1.96381	2.43736	1.58291	1.72408	1.27844	1.60357	1.51205	1.6061	1.96824	2.2311	0.760457	1.62156	0.955743	2.15483	0.809586	1.78583	0.751573	1.25086	1.47977	2.28879	1.67913	1.82398	1.42256	1.59307
2585507	-0.418132	-4.70066	0.000176833	0.217576	0.101913	2585476	NM_002976 // SCN7A // sodium channel, voltage-gated, type VII, alpha // 2q21-q23 // 6332 /// ENST00000259060 // SCN7A // sodium channel, voltage-gated, type VII, alpha // 2q21-q23 // 6332 /// M91556 // SCN7A // sodium channel, voltage-gated, type VII, alpha // 2q21-q23 // 6332	0.16083	-0.266612	0.220478	-0.329626	0.167543	-1.00097	0.205311	-0.452502	0.0554845	-0.285104	0.658449	0.0503838	0.0959134	-0.192082	-0.0131601	-0.154797	0.242555	0.167461	0.102927	0.187884	0.386192	0.12108	0.039898	-0.540278
2395247	-0.472665	-4.69334	0.000179694	0.219129	0.0915152	2395245	NM_012102 // RERE // arginine-glutamic acid dipeptide (RE) repeats // 1p36.2-p36.1 // 473 /// NM_001042681 // RERE // arginine-glutamic acid dipeptide (RE) repeats // 1p36.2-p36.1 // 473 /// NM_001042682 // RERE // arginine-glutamic acid dipeptide (RE) repeats // 1p36.2-p36.1 // 473 /// ENST00000337907 // RERE // arginine-glutamic acid dipeptide (RE) repeats // 1p36.2-p36.1 // 473 /// ENST0000040…	0.582766	0.33594	1.40636	1.22559	1.07756	-0.0775147	1.59991	0.840434	0.654412	0.264285	1.36808	1.15155	1.20214	0.538231	1.3033	0.81379	1.09543	0.679037	1.31492	0.764204	0.814145	0.911869	1.24053	0.540157
3946126	-0.474886	-4.69271	0.000179945	0.219129	0.0906115	3946095	NM_004810 // GRAP2 // GRB2-related adaptor protein 2 // 22q13.2 // 9402 /// ENST00000344138 // GRAP2 // GRB2-related adaptor protein 2 // 22q13.2 // 9402 /// BC026002 // GRAP2 // GRB2-related adaptor protein 2 // 22q13.2 // 9402	1.56975	1.16787	0.909726	0.240804	-0.17886	-0.397261	1.35266	0.643351	1.01974	0.448094	1.64867	1.10039	0.740336	0.685183	1.18684	0.508845	1.71738	1.46376	1.363	0.744693	0.887406	0.845103	0.883913	-0.0488936
3473550	0.519194	4.69092	0.000180651	0.219129	0.0880742	3473524	NM_000620 // NOS1 // nitric oxide synthase 1 (neuronal) // 12q24.2-q24.31 // 4842 /// ENST00000317775 // NOS1 // nitric oxide synthase 1 (neuronal) // 12q24.2-q24.31 // 4842 /// U17327 // NOS1 // nitric oxide synthase 1 (neuronal) // 12q24.2-q24.31 // 4842 /// ENST00000344089 // NOS1 // nitric oxide synthase 1 (neuronal) // 12q24.2-q24.31 // 4842 /// ENST00000397605 // NOS1 // nitric oxide syntha…	-0.135901	0.510964	-0.418233	0.266523	0.0377126	0.197406	-0.249828	0.147698	-0.200323	0.153739	-0.914779	-0.469635	-0.34836	0.255936	-0.950754	-0.660318	-0.394068	0.26475	-0.902806	-0.329768	-0.964056	-0.392946	-0.578267	0.266321
2606615	-0.735791	-4.68649	0.00018242	0.219291	0.0817581	2606574	NM_004544 // NDUFA10 // NADH dehydrogenase (ubiquinone) 1 alpha subcomplex, 10, 42kDa // 2q37.3 // 4705 /// ENST00000252711 // NDUFA10 // NADH dehydrogenase (ubiquinone) 1 alpha subcomplex, 10, 42kDa // 2q37.3 // 4705 /// ENST00000307300 // NDUFA10 // NADH dehydrogenase (ubiquinone) 1 alpha subcomplex, 10, 42kDa // 2q37.3 // 4705 /// AB209440 // NDUFA10 // NADH dehydrogenase (ubiquinone) 1 alpha …	-4.8701	-5.71301	-4.67266	-5.38747	-4.498	-5.61581	-4.90198	-5.77889	-4.22965	-6.11841	-3.7307	-4.67286	-4.93718	-5.45573	-4.66662	-5.48532	-4.49493	-5.34159	-5.39754	-5.42158	-5.42215	-5.05304	-5.19374	-5.80107
2376228	0.393719	4.68631	0.00018249	0.219291	0.0815094	2376168	NM_015090 // NFASC // neurofascin homolog (chicken) // 1q32.1 // 23114 /// ENST00000360049 // NFASC // neurofascin homolog (chicken) // 1q32.1 // 23114 /// BC117674 // NFASC // neurofascin homolog (chicken) // 1q32.1 // 23114 /// ENST00000367172 // NFASC // neurofascin homolog (chicken) // 1q32.1 // 23114 /// ENST00000367170 // NFASC // neurofascin homolog (chicken) // 1q32.1 // 23114 /// ENST000…	0.960623	0.962341	0.523246	0.932488	0.252516	0.765775	0.174769	0.529434	0.887496	0.749135	0.202572	0.705847	0.45728	1.08612	0.0548322	0.951368	0.467359	1.15604	0.226064	0.428808	0.261343	0.431047	0.663796	1.15812
2789978	0.284044	4.67037	0.000188992	0.225151	0.058802	2789957	NM_033632 // FBXW7 // F-box and WD repeat domain containing 7 // 4q31.3 // 55294 /// NM_018315 // FBXW7 // F-box and WD repeat domain containing 7 // 4q31.3 // 55294 /// NM_001013415 // FBXW7 // F-box and WD repeat domain containing 7 // 4q31.3 // 55294 /// ENST00000281708 // FBXW7 // F-box and WD repeat domain containing 7 // 4q31.3 // 55294 /// ENST00000393956 // FBXW7 // F-box and WD repeat do…	0.434411	0.793425	0.648723	0.933934	0.253436	0.415972	-0.180101	0.59389	0.00591401	0.50294	0.151982	0.497666	0.171435	0.481683	0.622227	0.677566	0.573242	0.704017	0.198387	0.32524	0.208917	0.440843	0.504194	0.634114
3522653	0.89386	4.67007	0.000189118	0.225151	0.0583688	3522644	NM_005292 // GPR18 // G protein-coupled receptor 18 // 13q32 // 2841 /// NM_001098200 // GPR18 // G protein-coupled receptor 18 // 13q32 // 2841 /// ENST00000340807 // GPR18 // G protein-coupled receptor 18 // 13q32 // 2841 /// ENST00000397473 // GPR18 // G protein-coupled receptor 18 // 13q32 // 2841 /// ENST00000397470 // GPR18 // G protein-coupled receptor 18 // 13q32 // 2841 /// BC066927 // G…	-1.43461	-0.551699	-2.12531	-0.711189	-0.825292	1.07944	-1.74986	-0.485274	1.2801	0.878961	-1.434	-0.407614	-0.188397	1.458	-0.530604	-0.104315	-0.242416	-0.261842	-1.69828	-0.223229	-1.16467	-0.940743	-0.77811	0.104363
2337271	-0.620347	-4.66526	0.000191126	0.226493	0.0515129	2337217	NM_001039464 // C1orf175 // chromosome 1 open reading frame 175 // 1p32.3 // 374977 /// ENST00000339553 // TTC4 // tetratricopeptide repeat domain 4 // 1p31.3 // 7268 /// ENST00000395691 // TTC4 // tetratricopeptide repeat domain 4 // 1p31.3 // 7268 /// ENST00000395690 // TTC4 // tetratricopeptide repeat domain 4 // 1p31.3 // 7268 /// ENST00000371287 // C1orf175 // chromosome 1 open reading frame…	-0.584362	-1.16245	-0.388616	-0.943678	-0.112229	-0.633135	-0.70045	-0.920256	-0.726662	-1.44798	-0.308686	-1.74288	0.094192	-0.46058	-0.225106	-1.05459	-0.66621	-0.775343	0.0520457	-0.585943	-0.368702	-1.05635	-0.79391	-1.38969
3616289	-0.492894	-4.66044	0.00019316	0.227854	0.0446393	3616216	NM_130901 // OTUD7A // OTU domain containing 7A // 15q13.3 // 161725 /// ENST00000307050 // OTUD7A // OTU domain containing 7A // 15q13.3 // 161725 /// ENST00000382902 // OTUD7A // OTU domain containing 7A // 15q13.3 // 161725 /// BC035668 // OTUD7A // OTU domain containing 7A // 15q13.3 // 161725 /// AK094982 // LOC283713 // hypothetical protein LOC283713 // 15q13.1 // 283713	0.179999	0.306212	0.729025	0.0517644	0.114083	-0.451353	0.0124342	-0.328695	0.509104	-0.259179	0.951821	0.259345	0.219648	-0.168478	0.184687	-0.38041	0.0709236	-0.490107	0.354291	-0.012175	0.213907	0.096027	0.56656	-0.4312
3949080	0.520855	4.65736	0.000194472	0.228354	0.0402425	3949055	NM_016426 // GTSE1 // G-2 and S-phase expressed 1 // 22q13.2-q13.3 // 51512 /// ENST00000361934 // GTSE1 // G-2 and S-phase expressed 1 // 22q13.2-q13.3 // 51512 /// BC075828 // GTSE1 // G-2 and S-phase expressed 1 // 22q13.2-q13.3 // 51512 /// ENST00000160874 // GTSE1 // G-2 and S-phase expressed 1 // 22q13.2-q13.3 // 51512	0.148621	0.263987	-0.548705	0.163508	-0.0680451	0.781575	-0.114173	0.732249	0.0248092	0.268572	-0.251054	0.179796	-0.0251827	0.826627	0.0231657	0.391075	0.394305	0.776138	-0.0944631	0.624198	0.384478	0.524827	0.164033	0.7555
3257125	-0.230707	-4.65356	0.000196105	0.229225	0.0348099	3257098	NM_000043 // FAS // Fas (TNF receptor superfamily, member 6) // 10q24.1 // 355 /// NM_152872 // FAS // Fas (TNF receptor superfamily, member 6) // 10q24.1 // 355 /// NM_152871 // FAS // Fas (TNF receptor superfamily, member 6) // 10q24.1 // 355 /// NM_152873 // FAS // Fas (TNF receptor superfamily, member 6) // 10q24.1 // 355 /// NM_152874 // FAS // Fas (TNF receptor superfamily, member 6) // 10q…	2.07497	2.01926	2.26419	2.07327	2.31346	2.12724	2.53977	2.09714	2.27592	1.91268	2.34796	2.14507	2.22872	1.87917	2.08696	2.07006	2.14959	2.10097	2.30687	1.9695	2.25225	1.93451	2.35458	2.0979
2945806	0.902342	4.65009	0.000197607	0.229489	0.0298517	2945741	NM_014722 // C6orf32 // chromosome 6 open reading frame 32 // 6p22.3-p21.32 // 9750 /// NM_015864 // C6orf32 // chromosome 6 open reading frame 32 // 6p22.3-p21.32 // 9750 /// ENST00000378027 // C6orf32 // chromosome 6 open reading frame 32 // 6p22.3-p21.32 // 9750 /// ENST00000378023 // C6orf32 // chromosome 6 open reading frame 32 // 6p22.3-p21.32 // 9750 /// ENST00000229635 // C6orf32 // chrom…	-0.873767	-0.221802	-2.00792	-0.632818	-2.5474	-0.879089	-2.68705	-0.246177	-1.61516	-0.447861	-0.693775	-0.793443	-1.47983	-0.719976	-2.17402	-1.46254	-0.954904	-0.540017	-2.17629	-0.863023	-1.48264	-1.21837	-1.31098	-1.15053
3653090	0.448997	4.64892	0.000198116	0.229489	0.0281816	3653072	NM_005030 // PLK1 // polo-like kinase 1 (Drosophila) // 16p12.1 // 5347 /// ENST00000300093 // PLK1 // polo-like kinase 1 (Drosophila) // 16p12.1 // 5347 /// ENST00000330792 // PLK1 // polo-like kinase 1 (Drosophila) // 16p12.1 // 5347 /// AB209179 // PLK1 // polo-like kinase 1 (Drosophila) // 16p12.1 // 5347	1.10233	1.49633	0.802938	1.12205	0.596587	1.06835	0.676973	1.16343	0.865673	1.25175	0.508148	1.10221	0.50738	1.48248	0.622666	0.565963	0.503182	0.674005	0.629621	1.20457	0.870392	0.774629	0.815488	1.98359
2961202	0.449638	4.64441	0.00020009	0.230405	0.0217354	2961177	NM_004370 // COL12A1 // collagen, type XII, alpha 1 // 6q12-q13 // 1303 /// NM_080645 // COL12A1 // collagen, type XII, alpha 1 // 6q12-q13 // 1303 /// ENST00000370134 // COL12A1 // collagen, type XII, alpha 1 // 6q12-q13 // 1303 /// ENST00000322507 // COL12A1 // collagen, type XII, alpha 1 // 6q12-q13 // 1303 /// ENST00000345356 // COL12A1 // collagen, type XII, alpha 1 // 6q12-q13 // 1303 /// A…	0.426629	0.82228	0.349047	1.45733	0.508165	0.683697	0.47111	0.448986	0.276046	0.641743	-0.227248	0.482265	0.18505	0.698255	-0.0799386	0.439147	0.490102	0.506415	0.283402	0.826751	-0.0453925	0.835379	0.868476	1.05886
3848930	0.598952	4.64303	0.000200699	0.230405	0.0197598	3848907	NM_198471 // KANK3 // KN motif and ankyrin repeat domains 3 // 19p13.2 // 256949 /// ENST00000330915 // KANK3 // KN motif and ankyrin repeat domains 3 // 19p13.2 // 256949 /// BC066124 // KANK3 // KN motif and ankyrin repeat domains 3 // 19p13.2 // 256949 /// ENST00000359768 // KANK3 // KN motif and ankyrin repeat domains 3 // 19p13.2 // 256949 /// ENST00000381056 // KANK3 // KN motif and ankyrin…	-0.672919	0.189474	-0.740594	-0.0372762	-0.936789	-0.300827	-0.199437	0.143646	-0.765346	0.556854	-0.773937	0.21132	-0.993546	-0.285622	-0.599392	-0.49746	-1.76079	-0.784227	-0.694974	-0.277191	-0.260704	-0.0335164	-0.336924	-0.433099
2371367	1.1052	4.63654	0.000203584	0.232223	0.0104778	2371346	NM_015149 // RGL1 // ral guanine nucleotide dissociation stimulator-like 1 // 1q25.3 // 23179 /// ENST00000304685 // RGL1 // ral guanine nucleotide dissociation stimulator-like 1 // 1q25.3 // 23179 /// ENST00000367531 // RGL1 // ral guanine nucleotide dissociation stimulator-like 1 // 1q25.3 // 23179 /// AF186780 // RGL1 // ral guanine nucleotide dissociation stimulator-like 1 // 1q25.3 // 23179 …	-2.5128	-0.187013	-0.769277	-0.120293	-1.67382	0.0177891	-1.7023	-0.896278	-1.01194	0.591981	-0.623011	0.478521	-2.15849	-1.2423	-1.07161	-0.0213597	-1.16833	-0.837035	-1.35962	-0.682091	-2.19511	-0.530237	-0.968583	-0.524151
3089800	-0.401695	-4.63347	0.000204964	0.232223	0.00608179	3089799	BC021569 // MGC31957 // hypothetical protein MGC31957 // 8p21.2 // 254896 /// BC005043 // MGC31957 // hypothetical protein MGC31957 // 8p21.2 // 254896 /// ENST00000397703 // TNFRSF10C // tumor necrosis factor receptor superfamily, member 10c, decoy without an intracellular domain // 8p22-p21 // 8794	2.70527	3.02362	3.22413	2.83516	3.28823	2.94272	3.31345	2.96062	2.93243	2.38618	3.2933	3.10727	3.2539	2.62435	2.90859	2.55467	3.50918	2.39282	2.96129	2.36836	2.95102	2.78708	2.9585	2.4961
3644796	-0.364894	-4.63341	0.000204992	0.232223	0.00599395	3644764	NM_001761 // CCNF // cyclin F // 16p13.3 // 899 /// NR_003574 // ABCA17P // ATP-binding cassette, sub-family A (ABC1), member 17 (pseudogene) // 16p13.3 // 650655 /// ENST00000293968 // CCNF // cyclin F // 16p13.3 // 899 /// BC012349 // CCNF // cyclin F // 16p13.3 // 899 /// ENST00000397066 // CCNF // cyclin F // 16p13.3 // 899	0.271051	0.0699651	0.307507	0.0338014	0.463568	-0.13753	0.283023	-0.33859	0.425815	0.141455	0.339327	0.274505	0.298922	-0.185311	0.393777	0.143819	0.421913	0.293516	0.209485	-0.242961	0.283192	0.0581817	0.77983	-0.0121651
3884904	-0.375267	-4.62824	0.000207334	0.233846	-0.0013976	3884892	NM_030919 // FAM83D // family with sequence similarity 83, member D // 20q11.22-q12 // 81610 /// ENST00000217429 // FAM83D // family with sequence similarity 83, member D // 20q11.22-q12 // 81610 /// AK095660 // FAM83D // family with sequence similarity 83, member D // 20q11.22-q12 // 81610	1.07668	0.916375	1.54725	1.18592	1.47594	0.961629	1.31983	0.674867	1.6416	1.2321	1.40023	1.16117	1.15039	1.07481	2.0888	1.30446	1.65372	1.46567	1.43489	0.939853	1.3739	1.35517	1.66042	1.04844
3189852	0.287393	4.62088	0.000210723	0.236427	-0.0119534	3189837	NM_007135 // ZNF79 // zinc finger protein 79 // 9q34 // 7633 /// ENST00000342483 // ZNF79 // zinc finger protein 79 // 9q34 // 7633 /// BC062309 // ZNF79 // zinc finger protein 79 // 9q34 // 7633	0.259165	0.363859	-0.143	0.394675	-0.0043394	0.228721	-0.217113	0.276468	-0.0894918	0.426808	0.0565123	0.628605	0.190763	0.246913	-0.203205	0.0969796	0.03419	0.168299	0.0322847	0.153074	0.0546233	0.334698	0.0801075	0.180108
4027816	0.25603	4.61929	0.000211461	0.236427	-0.0142314	4027813	NM_012151 // F8A1 // coagulation factor VIII-associated (intronic transcript) 1 // Xq28 // 8263 /// NM_001007523 // F8A2 // coagulation factor VIII-associated (intronic transcript) 2 // Xq28 // 474383 /// NM_001007524 // F8A3 // coagulation factor VIII-associated (intronic transcript) 3 // Xq28 // 474384 /// ENST00000369445 // F8A2 // coagulation factor VIII-associated (intronic transcript) 2 // …	-0.816955	-0.523266	-0.92526	-0.56632	-0.600962	-0.578023	-0.496404	-0.215042	-0.173314	0.0121319	-0.444818	-0.310149	-0.58289	-0.201099	-0.71024	-0.427789	-0.711644	-0.646277	-0.757412	-0.585282	-0.962271	-0.406323	-0.83475	-0.49712
3910790	0.355001	4.61434	0.000213776	0.237548	-0.0213223	3910785	NM_198433 // AURKA // aurora kinase A // 20q13.2-q13.3 // 6790 /// NM_003600 // AURKA // aurora kinase A // 20q13.2-q13.3 // 6790 /// NM_198434 // AURKA // aurora kinase A // 20q13.2-q13.3 // 6790 /// NM_198436 // AURKA // aurora kinase A // 20q13.2-q13.3 // 6790 /// NM_198435 // AURKA // aurora kinase A // 20q13.2-q13.3 // 6790 /// NM_198437 // AURKA // aurora kinase A // 20q13.2-q13.3 // 6790 /…	0.677465	0.846175	0.728592	0.910574	0.732185	1.4722	0.918969	0.833181	0.838713	1.06499	0.679156	1.02326	0.907861	1.5155	1.1236	1.27483	0.854319	1.63217	0.940505	1.38159	1.01074	1.28757	0.839184	1.26925
3770478	-0.374235	-4.6132	0.000214311	0.237548	-0.0229513	3770457	NM_024417 // FDXR // ferredoxin reductase // 17q24-q25 // 2232 /// NM_004110 // FDXR // ferredoxin reductase // 17q24-q25 // 2232 /// ENST00000293195 // FDXR // ferredoxin reductase // 17q24-q25 // 2232 /// BC034763 // FDXR // ferredoxin reductase // 17q24-q25 // 2232	-0.685761	-1.40045	-0.791773	-0.933441	-0.612419	-0.634091	-0.530041	-1.15424	-0.85856	-1.21746	-0.344097	-1.14557	-0.527021	-0.891282	-0.449777	-0.833153	-0.587595	-0.650352	-0.640735	-0.909652	-0.721543	-0.672498	-0.648131	-1.44609
3847961	0.552229	4.60001	0.000220631	0.243503	-0.0418954	3847959	NM_006087 // TUBB4 // tubulin, beta 4 // 19p13.3 // 10382 /// ENST00000264071 // TUBB4 // tubulin, beta 4 // 19p13.3 // 10382 /// BC013683 // TUBB4 // tubulin, beta 4 // 19p13.3 // 10382	-1.21619	-1.05471	-0.692531	0.0188392	-2.24084	-1.65862	-0.801742	-0.508668	-1.55866	-0.961788	-0.668438	-0.329621	-1.80567	-1.30021	-1.40528	0.0137909	-1.24212	-1.01845	-1.28567	-0.739461	-0.712572	-0.0959766	-1.1055	-0.473575
3475883	0.378742	4.59552	0.000222819	0.244868	-0.048333	3475879	NM_019625 // ABCB9 // ATP-binding cassette, sub-family B (MDR/TAP), member 9 // 12q24 // 23457 /// NM_203444 // ABCB9 // ATP-binding cassette, sub-family B (MDR/TAP), member 9 // 12q24 // 23457 /// NM_019624 // ABCB9 // ATP-binding cassette, sub-family B (MDR/TAP), member 9 // 12q24 // 23457 /// ENST00000280560 // ABCB9 // ATP-binding cassette, sub-family B (MDR/TAP), member 9 // 12q24 // 23457 /…	0.00407267	0.502683	-0.174315	0.278845	0.236531	0.717462	-0.0929339	-0.271489	-0.248175	0.470707	-0.181808	0.375419	0.268602	0.64638	0.169376	0.743895	0.126804	0.369141	-0.307797	-0.0538458	-0.277371	0.0216458	0.162593	0.429644
2370370	0.277182	4.59141	0.000224845	0.246043	-0.0542392	2370355	NM_016545 // IER5 // immediate early response 5 // 1q25.3 // 51278 /// ENST00000367577 // IER5 // immediate early response 5 // 1q25.3 // 51278 /// BC000128 // IER5 // immediate early response 5 // 1q25.3 // 51278 /// AF178984 // IER5 // immediate early response 5 // 1q25.3 // 51278 /// AJ251089 // IER5 // immediate early response 5 // 1q25.3 // 51278	0.0148566	0.297824	-0.2114	0.156874	0.237998	0.314467	-0.211359	0.0736622	0.284583	0.303315	-0.350753	0.0557682	-0.0850712	0.462658	0.140755	0.325577	-0.151671	0.052313	0.112631	0.264502	0.198512	0.464893	-0.19364	0.339773
2428089	-0.495463	-4.58223	0.000229441	0.24978	-0.0674472	2428079	NM_019099 // C1orf183 // chromosome 1 open reading frame 183 // 1p13.2 // 55924 /// NM_198926 // C1orf183 // chromosome 1 open reading frame 183 // 1p13.2 // 55924 /// ENST00000357260 // C1orf183 // chromosome 1 open reading frame 183 // 1p13.2 // 55924 /// BC031558 // C1orf183 // chromosome 1 open reading frame 183 // 1p13.2 // 55924	-1.19127	-1.41048	-0.712464	-1.2441	-0.930648	-1.36755	-0.565015	-1.47127	-0.461924	-1.59072	-1.15474	-1.04947	-1.19255	-1.70043	-1.17455	-1.08475	-0.932715	-1.11194	-0.937606	-1.43394	-0.600222	-1.34224	-0.444348	-1.43671
3378003	-0.399537	-4.5761	0.00023256	0.24978	-0.0762637	3377988	NM_005438 // FOSL1 // FOS-like antigen 1 // 11q13 // 8061 /// ENST00000312562 // FOSL1 // FOS-like antigen 1 // 11q13 // 8061 /// BC016648 // FOSL1 // FOS-like antigen 1 // 11q13 // 8061	3.38976	2.58816	3.50492	2.64256	3.43518	2.99884	3.2934	3.0497	3.46416	3.37476	3.13735	2.798	3.59328	3.30364	3.45356	2.97565	3.22617	3.24597	3.24953	3.22722	3.42626	2.52095	3.6156	3.2693
2780192	-0.585994	-4.57534	0.000232952	0.24978	-0.0773644	2780172	NM_001813 // CENPE // centromere protein E, 312kDa // 4q24-q25 // 1062 /// ENST00000265148 // CENPE // centromere protein E, 312kDa // 4q24-q25 // 1062 /// ENST00000394771 // CENPE // centromere protein E, 312kDa // 4q24-q25 // 1062 /// ENST00000380026 // CENPE // centromere protein E, 312kDa // 4q24-q25 // 1062	0.573994	-0.488024	0.700716	0.287132	0.513639	-1.02038	0.0393747	-0.568962	-0.0981945	-0.508531	0.434823	-0.01949	-0.0818217	-0.416817	0.53451	-0.291804	0.329525	0.369268	0.354138	0.293898	0.17085	0.023963	0.675179	-0.545445
3867775	-0.462529	-4.57464	0.000233312	0.24978	-0.0783724	3867734	NM_014037 // SLC6A16 // solute carrier family 6, member 16 // 19q13.1-q13.4 // 28968 /// ENST00000335875 // SLC6A16 // solute carrier family 6, member 16 // 19q13.1-q13.4 // 28968 /// BC034948 // SLC6A16 // solute carrier family 6, member 16 // 19q13.1-q13.4 // 28968	1.20223	0.696205	1.23828	0.675966	1.13128	0.0300033	1.0787	0.960741	1.5725	0.510499	1.07637	0.845716	1.4571	1.30586	0.907919	0.623939	1.1649	0.210472	0.816353	0.704643	0.709321	0.561976	1.30219	0.980781
3094399	0.416992	4.5738	0.000233745	0.24978	-0.0795843	3094334	NM_032777 // GPR124 // G protein-coupled receptor 124 // 8p12 // 25960 /// ENST00000021763 // GPR124 // G protein-coupled receptor 124 // 8p12 // 25960 /// AF378755 // GPR124 // G protein-coupled receptor 124 // 8p12 // 25960 /// ENST00000380028 // GPR124 // G protein-coupled receptor 124 // 8p12 // 25960 /// ENST00000315215 // GPR124 // G protein-coupled receptor 124 // 8p12 // 25960	-0.0906389	-0.193216	-0.136408	0.294341	-0.333197	-0.123828	-0.712812	-0.0147598	-0.44577	-0.223294	-0.402419	0.0198054	-0.729031	-0.0677031	-0.0949742	0.163597	-0.948787	-0.0371451	-0.0846899	0.322854	-0.226656	0.0954814	-0.401431	0.160961
2527593	0.582274	4.57313	0.000234088	0.24978	-0.0805418	2527580	NM_001557 // IL8RB // interleukin 8 receptor, beta // 2q35 // 3579 /// ENST00000318507 // IL8RB // interleukin 8 receptor, beta // 2q35 // 3579 /// L19593 // IL8RB // interleukin 8 receptor, beta // 2q35 // 3579	-0.052984	0.877886	0.273427	1.06544	0.192458	-0.0640253	0.0730165	0.301735	-0.700639	0.189801	0.430015	0.537313	-0.789014	0.463093	-0.628459	-0.318666	-0.643317	-0.482081	-0.775645	-0.0409243	-1.26184	0.257633	0.360633	0.677732
2330778	0.325663	4.56256	0.000239609	0.254614	-0.0957763	2330773	NM_018101 // CDCA8 // cell division cycle associated 8 // 1p34.3 // 55143 /// ENST00000373055 // CDCA8 // cell division cycle associated 8 // 1p34.3 // 55143 /// ENST00000327331 // CDCA8 // cell division cycle associated 8 // 1p34.3 // 55143 /// BC001651 // CDCA8 // cell division cycle associated 8 // 1p34.3 // 55143	1.19401	1.52606	1.15308	1.25278	1.25401	1.72774	0.996705	1.67158	0.911039	1.13443	0.887882	1.13186	1.17127	1.16992	1.32418	1.51483	1.04417	1.55048	1.16536	1.68811	1.07445	1.30537	0.856328	1.26728
2370362	0.309755	4.54927	0.000246735	0.261108	-0.114946	2370355	NM_016545 // IER5 // immediate early response 5 // 1q25.3 // 51278 /// ENST00000367577 // IER5 // immediate early response 5 // 1q25.3 // 51278 /// BC000128 // IER5 // immediate early response 5 // 1q25.3 // 51278 /// AF178984 // IER5 // immediate early response 5 // 1q25.3 // 51278 /// AJ251089 // IER5 // immediate early response 5 // 1q25.3 // 51278	-0.142195	0.519067	-0.0377974	0.49813	0.875829	0.891409	0.571632	1.10498	0.830493	1.07982	0.779346	0.951686	0.953095	1.24371	1.03949	1.15336	0.833741	1.0738	0.876843	1.0647	0.823612	1.42312	0.339417	0.456786
3664834	0.486222	4.53934	0.0002522	0.265797	-0.129285	3664810	NM_052999 // CMTM1 // CKLF-like MARVEL transmembrane domain containing 1 // 16q21 // 113540 /// NM_181268 // CMTM1 // CKLF-like MARVEL transmembrane domain containing 1 // 16q21 // 113540 /// NM_181269 // CMTM1 // CKLF-like MARVEL transmembrane domain containing 1 // 16q21 // 113540 /// NM_181270 // CMTM1 // CKLF-like MARVEL transmembrane domain containing 1 // 16q21 // 113540 /// NM_181271 // CM…	0.0961244	0.546851	0.968553	0.919615	-0.293276	0.34187	-0.139248	0.619955	0.291059	1.0511	-0.0668602	0.497167	0.283468	0.999772	0.191487	0.384538	0.0967947	1.05705	0.326077	0.0967141	0.0374111	0.259591	-0.0684407	0.783593
3090702	0.630033	4.53691	0.000253555	0.266135	-0.132796	3090697	NM_152562 // CDCA2 // cell division cycle associated 2 // 8p21.2 // 157313 /// ENST00000330560 // CDCA2 // cell division cycle associated 2 // 8p21.2 // 157313 /// AK292505 // CDCA2 // cell division cycle associated 2 // 8p21.2 // 157313 /// ENST00000380665 // CDCA2 // cell division cycle associated 2 // 8p21.2 // 157313	1.64698	1.87944	1.06648	1.54977	0.795052	2.12928	1.21085	2.15564	1.43621	1.99038	0.668229	1.16632	1.41435	2.02323	1.23776	1.48744	1.2744	1.6754	1.07306	2.39857	1.63323	1.26642	1.03575	2.33086
3282553	0.735651	4.53368	0.000255371	0.266427	-0.137471	3282519	NM_018076 // ARMC4 // armadillo repeat containing 4 // 10p12.1-p11.23 // 55130 /// ENST00000305242 // ARMC4 // armadillo repeat containing 4 // 10p12.1-p11.23 // 55130 /// AK292521 // ARMC4 // armadillo repeat containing 4 // 10p12.1-p11.23 // 55130 /// ENST00000239715 // ARMC4 // armadillo repeat containing 4 // 10p12.1-p11.23 // 55130	0.476946	0.954452	-0.176676	0.31105	-0.181065	0.355014	-0.583487	0.3512	-0.297467	0.176052	-0.720498	0.641936	0.194286	1.40047	0.696965	0.285033	-0.273581	0.67553	-0.651339	0.972756	-0.5414	0.553484	0.281391	0.374905
3015407	-0.688066	-4.53082	0.000256987	0.266427	-0.141602	3015395	NM_024070 // PVRIG // poliovirus receptor related immunoglobulin domain containing // 7q22.1 // 79037 /// ENST00000317271 // PVRIG // poliovirus receptor related immunoglobulin domain containing // 7q22.1 // 79037 /// BC107873 // PVRIG // poliovirus receptor related immunoglobulin domain containing // 7q22.1 // 79037	-0.752633	-1.4339	0.749197	0.844659	-0.701452	-2.1338	-0.860409	-2.11699	-0.890133	-1.55792	-0.243288	-1.50304	-0.822416	-0.996905	-0.801813	-1.37223	-1.24275	-1.55705	-0.840255	-1.88739	-0.906918	-1.18088	0.02005	-0.654178
3040978	-0.649894	-4.53067	0.000257071	0.266427	-0.141816	3040967	NM_012294 // RAPGEF5 // Rap guanine nucleotide exchange factor (GEF) 5 // 7p15.3 // 9771 /// ENST00000344041 // RAPGEF5 // Rap guanine nucleotide exchange factor (GEF) 5 // 7p15.3 // 9771 /// ENST00000258735 // RAPGEF5 // Rap guanine nucleotide exchange factor (GEF) 5 // 7p15.3 // 9771 /// ENST00000382013 // RAPGEF5 // Rap guanine nucleotide exchange factor (GEF) 5 // 7p15.3 // 9771 /// D87467 //…	-0.599447	-1.13692	0.40535	-0.0516571	0.573837	0.527165	0.857977	-1.09556	-0.00597362	-0.923639	0.527119	0.208129	-0.156293	-1.05548	0.514275	-0.349183	0.426857	-0.257086	0.33467	-0.348055	-0.211719	0.224103	0.312767	-0.561121
2417534	-0.500202	-4.52828	0.000258434	0.266427	-0.145282	2417528	NM_001114120 // DEPDC1 // DEP domain containing 1 // 1p31.2 // 55635 /// NM_017779 // DEPDC1 // DEP domain containing 1 // 1p31.2 // 55635 /// ENST00000370966 // DEPDC1 // DEP domain containing 1 // 1p31.2 // 55635 /// ENST00000370964 // DEPDC1 // DEP domain containing 1 // 1p31.2 // 55635 /// AB281187 // DEPDC1 // DEP domain containing 1 // 1p31.2 // 55635 /// ENST00000370962 // DEPDC1 // DEP do…	2.329	1.9579	2.02783	1.56243	2.24525	1.61176	2.64771	2.45021	2.88936	2.33711	2.0383	1.80906	2.38001	1.75656	2.55471	2.05939	1.72762	1.63	1.95915	1.17499	2.41314	1.66009	2.51325	1.71338
2417533	-0.579801	-4.52726	0.000259014	0.266427	-0.14675	2417528	NM_001114120 // DEPDC1 // DEP domain containing 1 // 1p31.2 // 55635 /// NM_017779 // DEPDC1 // DEP domain containing 1 // 1p31.2 // 55635 /// ENST00000370966 // DEPDC1 // DEP domain containing 1 // 1p31.2 // 55635 /// ENST00000370964 // DEPDC1 // DEP domain containing 1 // 1p31.2 // 55635 /// AB281187 // DEPDC1 // DEP domain containing 1 // 1p31.2 // 55635 /// ENST00000370962 // DEPDC1 // DEP do…	2.52933	2.2339	2.53187	1.8681	2.35399	1.7168	2.73119	2.46913	2.83392	2.07494	2.26028	2.37241	2.35499	1.78242	2.14328	1.81687	2.07173	1.16276	2.35577	2.00346	2.51703	1.93247	2.58877	0.881269
3222580	0.923031	4.52461	0.000260532	0.266621	-0.15058	3222534	NM_198186 // ASTN2 // astrotactin 2 // 9q33.1 // 23245 /// NM_198187 // ASTN2 // astrotactin 2 // 9q33.1 // 23245 /// NM_014010 // ASTN2 // astrotactin 2 // 9q33.1 // 23245 /// NM_198188 // ASTN2 // astrotactin 2 // 9q33.1 // 23245 /// ENST00000313400 // ASTN2 // astrotactin 2 // 9q33.1 // 23245 /// ENST00000361209 // ASTN2 // astrotactin 2 // 9q33.1 // 23245 /// ENST00000361477 // ASTN2 // astro…	-2.10324	0.00476558	-2.54105	-0.892791	-1.16188	-0.219051	-2.01434	-0.873821	-1.88303	-1.009	-0.624429	0.66082	-1.70098	-1.22574	-1.59065	-0.32595	-1.33937	-0.477275	-0.933687	-1.24044	-1.79588	-0.970064	-2.22476	-2.26838
3089757	-0.609269	-4.52332	0.000261276	0.266621	-0.152451	3089740	NM_015178 // RHOBTB2 // Rho-related BTB domain containing 2 // 8p21.3 // 23221 /// ENST00000251822 // RHOBTB2 // Rho-related BTB domain containing 2 // 8p21.3 // 23221 /// AB018260 // RHOBTB2 // Rho-related BTB domain containing 2 // 8p21.3 // 23221	0.761141	0.0417392	1.42756	1.39885	1.17752	-0.128163	0.661737	-0.180297	1.06664	0.742081	0.914554	0.359845	1.13497	0.257442	1.20839	0.288719	1.80627	1.31797	1.16072	0.621294	1.29549	1.3577	0.68369	-0.0897305
3226044	-0.429355	-4.52008	0.000263155	0.267476	-0.157147	3226041	NM_170600 // SH2D3C // SH2 domain containing 3C // 9q34.11 // 10044 /// NM_005489 // SH2D3C // SH2 domain containing 3C // 9q34.11 // 10044 /// ENST00000314830 // SH2D3C // SH2 domain containing 3C // 9q34.11 // 10044 /// ENST00000373277 // SH2D3C // SH2 domain containing 3C // 9q34.11 // 10044 /// ENST00000373276 // SH2D3C // SH2 domain containing 3C // 9q34.11 // 10044 /// ENST00000373274 // SH…	0.735598	-0.0636143	0.806006	0.296377	0.360721	0.231709	0.379293	-0.566013	-0.0105771	-0.575804	0.541267	0.48693	0.285885	-0.112149	0.0298399	0.00986165	0.209286	-0.141114	0.435171	-0.247896	0.167853	0.0132783	0.283144	-0.260345
2866712	0.292829	4.51308	0.000267254	0.2704	-0.167285	2866704	NM_020801 // ARRDC3 // arrestin domain containing 3 // 5q14.3 // 57561 /// ENST00000265138 // ARRDC3 // arrestin domain containing 3 // 5q14.3 // 57561 /// BC053619 // ARRDC3 // arrestin domain containing 3 // 5q14.3 // 57561	0.371162	0.891724	1.03369	0.836272	0.428067	0.791346	0.750324	1.11846	1.06743	1.14782	0.580424	0.849536	0.693486	1.23682	0.934937	1.11414	0.725273	1.278	0.868813	1.02524	0.747446	1.1466	1.00699	1.28604
2518298	-0.65859	-4.51159	0.000268134	0.2704	-0.169442	2518272	NM_000885 // ITGA4 // integrin, alpha 4 (antigen CD49D, alpha 4 subunit of VLA-4 receptor) // 2q31.3 // 3676 /// ENST00000397033 // ITGA4 // integrin, alpha 4 (antigen CD49D, alpha 4 subunit of VLA-4 receptor) // 2q31.3 // 3676 /// L12002 // ITGA4 // integrin, alpha 4 (antigen CD49D, alpha 4 subunit of VLA-4 receptor) // 2q31.3 // 3676 /// ENST00000233573 // ITGA4 // integrin, alpha 4 (antigen CD…	-0.142578	-1.16054	-0.774419	-1.57854	-0.738646	-2.13457	-1.63854	-1.55112	-1.30951	-1.61409	-0.979568	-1.24079	-0.592508	-0.687723	-0.384607	-1.86255	-0.926478	-1.01233	-0.795935	-1.34956	-0.728306	-1.29368	-1.12984	-2.55852
3416504	0.259055	4.50637	0.000271242	0.272466	-0.177003	3416483	NM_031157 // HNRNPA1 // heterogeneous nuclear ribonucleoprotein A1 // 12q13.1 // 3178 /// NM_002136 // HNRNPA1 // heterogeneous nuclear ribonucleoprotein A1 // 12q13.1 // 3178 /// NR_002944 // HNRPA1L-2 // heterogeneous nuclear ribonucleoprotein A1 pseudogene // 19p13.2 // 664709 /// ENST00000340913 // HNRNPA1 // heterogeneous nuclear ribonucleoprotein A1 // 12q13.1 // 3178 /// ENST00000330752 //…	-1.02307	-0.751061	-1.07915	-0.74988	-0.857013	-0.553793	-0.992479	-1.01538	-1.07737	-0.61308	-1.29681	-0.969971	-1.32002	-0.790727	-1.59219	-1.33335	-1.55516	-1.31036	-1.11264	-0.888162	-1.10077	-1.07704	-1.1116	-0.956787
3421307	0.242987	4.50441	0.000272416	0.27258	-0.179837	3421300	NM_002392 // MDM2 // Mdm2 p53 binding protein homolog (mouse) // 12q14.3-q15 // 4193 /// NM_006878 // MDM2 // Mdm2 p53 binding protein homolog (mouse) // 12q14.3-q15 // 4193 /// NM_006881 // MDM2 // Mdm2 p53 binding protein homolog (mouse) // 12q14.3-q15 // 4193 /// NM_006882 // MDM2 // Mdm2 p53 binding protein homolog (mouse) // 12q14.3-q15 // 4193 /// NM_006879 // MDM2 // Mdm2 p53 binding prote…	1.00228	1.21758	0.779152	1.10199	0.799888	1.10118	0.813731	1.11169	0.823096	0.968629	0.783265	0.884553	0.975256	1.22469	1.0944	1.12215	0.906145	1.10822	0.860682	1.14307	0.955577	1.26219	0.809706	1.27307
2327409	0.393088	4.50227	0.000273708	0.272606	-0.182942	2327391	NM_031459 // SESN2 // sestrin 2 // 1p35.3 // 83667 /// ENST00000253063 // SESN2 // sestrin 2 // 1p35.3 // 83667 /// AY123223 // SESN2 // sestrin 2 // 1p35.3 // 83667	-0.0723382	0.8954	0.126899	0.729962	0.535795	0.450473	0.496854	0.710986	0.201752	0.839878	0.839765	1.05695	0.606583	0.646259	0.269114	0.850396	0.473084	0.690643	0.43028	0.641752	0.0608902	0.883975	0.279346	0.568406
3604349	-0.433799	-4.50086	0.000274562	0.272606	-0.184987	3604287	NM_172217 // IL16 // interleukin 16 (lymphocyte chemoattractant factor) // 15q26.3 // 3603 /// NM_004513 // IL16 // interleukin 16 (lymphocyte chemoattractant factor) // 15q26.3 // 3603 /// ENST00000360547 // IL16 // interleukin 16 (lymphocyte chemoattractant factor) // 15q26.3 // 3603 /// ENST00000355368 // IL16 // interleukin 16 (lymphocyte chemoattractant factor) // 15q26.3 // 3603 /// ENST000…	2.42009	1.99978	1.73661	1.60279	2.08052	0.811865	1.71478	1.21241	1.45968	1.09123	1.8364	1.61444	1.23253	0.911513	2.01131	1.55507	2.13356	1.74638	1.85505	1.27624	1.82203	1.56832	2.30814	2.01507
3887067	-0.353501	-4.49864	0.000275914	0.272733	-0.188212	3887049	NM_181802 // UBE2C // ubiquitin-conjugating enzyme E2C // 20q13.12 // 11065 /// NM_007019 // UBE2C // ubiquitin-conjugating enzyme E2C // 20q13.12 // 11065 /// NM_181799 // UBE2C // ubiquitin-conjugating enzyme E2C // 20q13.12 // 11065 /// NM_181800 // UBE2C // ubiquitin-conjugating enzyme E2C // 20q13.12 // 11065 /// NM_181801 // UBE2C // ubiquitin-conjugating enzyme E2C // 20q13.12 // 11065 ///…	2.02382	1.78182	2.29189	2.11957	2.29325	1.3939	2.2432	1.6948	2.14315	1.86789	2.25364	2.22477	1.95722	1.60663	2.00618	1.99535	2.01422	1.64512	2.26514	1.74078	2.20555	1.7887	2.20261	1.79854
2780197	-0.783808	-4.49717	0.000276811	0.272733	-0.190344	2780172	NM_001813 // CENPE // centromere protein E, 312kDa // 4q24-q25 // 1062 /// ENST00000265148 // CENPE // centromere protein E, 312kDa // 4q24-q25 // 1062 /// ENST00000394771 // CENPE // centromere protein E, 312kDa // 4q24-q25 // 1062 /// ENST00000380026 // CENPE // centromere protein E, 312kDa // 4q24-q25 // 1062	1.23704	0.472958	1.16945	0.750682	1.05533	-1.04099	0.818678	0.638299	0.954733	0.0778499	0.686554	0.172069	1.05222	-0.37781	1.08033	0.737046	0.835289	1.12585	0.718616	0.464564	1.32164	0.397971	1.51788	-0.376417
3884897	0.340766	4.49492	0.000278193	0.273049	-0.193614	3884892	NM_030919 // FAM83D // family with sequence similarity 83, member D // 20q11.22-q12 // 81610 /// ENST00000217429 // FAM83D // family with sequence similarity 83, member D // 20q11.22-q12 // 81610 /// AK095660 // FAM83D // family with sequence similarity 83, member D // 20q11.22-q12 // 81610	0.104363	0.174977	-0.476609	-0.0743223	-0.489893	0.0859177	-0.419641	0.00502671	-0.360529	0.205578	-0.35927	-0.0488668	0.0680756	0.201826	-0.315054	-0.360625	-0.371971	-0.065657	-0.560503	0.13651	0.115896	0.113152	-0.513607	0.136933
2519660	0.416181	4.49181	0.000280109	0.273884	-0.198123	2519577	NM_000090 // COL3A1 // collagen, type III, alpha 1 (Ehlers-Danlos syndrome type IV, autosomal dominant) // 2q31 // 1281 /// ENST00000304636 // COL3A1 // collagen, type III, alpha 1 (Ehlers-Danlos syndrome type IV, autosomal dominant) // 2q31 // 1281 /// BC028178 // COL3A1 // collagen, type III, alpha 1 (Ehlers-Danlos syndrome type IV, autosomal dominant) // 2q31 // 1281 /// ENST00000317840 // COL…	-2.15147	-1.89295	-1.98828	-0.972958	-1.93195	-1.16454	-1.77429	-1.71653	-1.97559	-1.61333	-1.81212	-1.53356	-1.86409	-1.26436	-1.70383	-1.56065	-2.10548	-1.85653	-2.11103	-1.90403	-1.99447	-1.35302	-2.03956	-1.62554
3949056	0.828554	4.48664	0.000283325	0.275979	-0.205623	3949055	NM_016426 // GTSE1 // G-2 and S-phase expressed 1 // 22q13.2-q13.3 // 51512 /// ENST00000361934 // GTSE1 // G-2 and S-phase expressed 1 // 22q13.2-q13.3 // 51512 /// BC075828 // GTSE1 // G-2 and S-phase expressed 1 // 22q13.2-q13.3 // 51512 /// ENST00000160874 // GTSE1 // G-2 and S-phase expressed 1 // 22q13.2-q13.3 // 51512	-1.18346	-0.778421	-1.19977	-1.20811	-1.69283	-0.905131	-1.33432	-0.178757	-1.54377	-0.802276	-1.62311	-1.24676	-1.15228	-0.0791191	-1.62972	-1.10963	-1.35196	-0.461041	-2.48778	-0.0110927	-1.60027	-1.25571	-1.20723	-0.0278027
3333381	0.431714	4.47789	0.000288862	0.279711	-0.218343	3333358	NM_001040694 // INCENP // inner centromere protein antigens 135/155kDa // 11q12-q13 // 3619 /// NM_020238 // INCENP // inner centromere protein antigens 135/155kDa // 11q12-q13 // 3619 /// ENST00000278849 // INCENP // inner centromere protein antigens 135/155kDa // 11q12-q13 // 3619 /// AF282265 // INCENP // inner centromere protein antigens 135/155kDa // 11q12-q13 // 3619 /// ENST00000394818 // …	0.0429552	0.501414	-0.0246347	0.575193	0.299477	0.894021	-0.143007	0.498114	-0.00772507	0.308736	-0.208647	0.55644	-0.0309591	0.0198651	-0.488476	0.520703	0.0952025	0.492136	0.0151021	0.583219	-0.00588713	0.00753461	0.382743	0.149338
2400557	-0.502933	-4.47715	0.000289332	0.279711	-0.219413	2400518	NM_001113349 // ECE1 // endothelin converting enzyme 1 // 1p36.1 // 1889 /// NM_001113347 // ECE1 // endothelin converting enzyme 1 // 1p36.1 // 1889 /// NM_001397 // ECE1 // endothelin converting enzyme 1 // 1p36.1 // 1889 /// NM_001113348 // ECE1 // endothelin converting enzyme 1 // 1p36.1 // 1889 /// ENST00000357071 // ECE1 // endothelin converting enzyme 1 // 1p36.1 // 1889 /// ENST0000037489…	-3.7923	-4.24727	-2.3509	-2.83025	-1.75044	-2.83477	-2.71537	-3.25529	-3.56459	-4.16378	-1.96285	-2.7886	-3.26082	-4.09293	-2.98045	-3.77897	-3.44666	-3.51529	-3.26724	-3.56371	-3.33314	-3.67351	-3.26813	-2.98373
3421329	-0.283265	-4.47396	0.000291379	0.280483	-0.224048	3421300	NM_002392 // MDM2 // Mdm2 p53 binding protein homolog (mouse) // 12q14.3-q15 // 4193 /// NM_006878 // MDM2 // Mdm2 p53 binding protein homolog (mouse) // 12q14.3-q15 // 4193 /// NM_006881 // MDM2 // Mdm2 p53 binding protein homolog (mouse) // 12q14.3-q15 // 4193 /// NM_006882 // MDM2 // Mdm2 p53 binding protein homolog (mouse) // 12q14.3-q15 // 4193 /// NM_006879 // MDM2 // Mdm2 p53 binding prote…	2.68052	2.09973	2.58627	2.13422	2.30176	2.04788	2.49016	2.25706	2.59116	2.27948	2.22503	1.96931	2.28161	2.33593	2.58628	2.13223	2.4821	2.25061	2.31389	2.41825	2.55756	2.0849	2.72913	2.4167
2568695	0.776664	4.47053	0.000293596	0.280483	-0.229035	2568687	NM_201555 // FHL2 // four and a half LIM domains 2 // 2q12-q14 // 2274 /// NM_001450 // FHL2 // four and a half LIM domains 2 // 2q12-q14 // 2274 /// NM_201557 // FHL2 // four and a half LIM domains 2 // 2q12-q14 // 2274 /// NM_001039492 // FHL2 // four and a half LIM domains 2 // 2q12-q14 // 2274 /// ENST00000393352 // FHL2 // four and a half LIM domains 2 // 2q12-q14 // 2274 /// ENST00000322142…	-0.400752	0.977175	0.533252	0.636718	0.394717	0.724527	-0.198974	0.0957067	-1.12847	0.782224	-0.185457	1.05743	-0.2185	0.833979	0.169975	0.36853	-0.0654687	-0.249088	-0.101653	0.404978	-0.370141	0.426901	-0.382692	1.30672
3874472	-0.35535	-4.46865	0.000294821	0.280483	-0.231772	3874438	NM_021873 // CDC25B // cell division cycle 25 homolog B (S. pombe) // 20p13 // 994 /// NM_004358 // CDC25B // cell division cycle 25 homolog B (S. pombe) // 20p13 // 994 /// NM_021872 // CDC25B // cell division cycle 25 homolog B (S. pombe) // 20p13 // 994 /// ENST00000245960 // CDC25B // cell division cycle 25 homolog B (S. pombe) // 20p13 // 994 /// ENST00000344256 // CDC25B // cell division cy…	1.05801	0.776885	1.18846	1.05987	1.76375	1.32891	1.80315	1.40149	2.02949	1.59399	1.68639	1.60479	1.86652	1.46187	1.38651	1.4623	1.42794	0.918106	1.66478	1.08851	1.51109	1.4172	1.82518	0.833161
3413910	-0.50621	-4.46655	0.000296196	0.280483	-0.234835	3413875	NM_005480 // TROAP // trophinin associated protein (tastin) // 12q13.12 // 10024 /// NM_001100620 // TROAP // trophinin associated protein (tastin) // 12q13.12 // 10024 /// ENST00000257909 // TROAP // trophinin associated protein (tastin) // 12q13.12 // 10024 /// ENST00000380327 // TROAP // trophinin associated protein (tastin) // 12q13.12 // 10024 /// U04810 // TROAP // trophinin associated prot…	1.55706	0.478983	1.1133	0.617636	0.809498	0.134913	0.722249	-0.351097	0.802097	0.4546	1.05964	0.521439	0.695072	0.129001	0.91889	0.454581	0.650425	0.104481	0.39621	0.0880085	0.567297	0.32827	0.761222	1.01762
3063796	0.626642	4.46379	0.000298008	0.280483	-0.238849	3063795	NM_024637 // GAL3ST4 // galactose-3-O-sulfotransferase 4 // 7q22.1 // 79690 /// ENST00000360039 // GAL3ST4 // galactose-3-O-sulfotransferase 4 // 7q22.1 // 79690 /// AK092367 // GAL3ST4 // galactose-3-O-sulfotransferase 4 // 7q22.1 // 79690	-0.69734	0.352303	-0.701871	-0.13947	-1.1393	-0.572899	-0.869607	-1.23576	-0.806092	-0.326247	-1.25951	-0.133817	-1.53102	-0.461882	-2.79198	-1.88723	-2.41839	-1.85378	-0.534774	-0.249208	-0.828362	-0.851802	-1.33924	-0.0379936
2858632	0.421136	4.46356	0.000298155	0.280483	-0.239173	2858592	NM_018369 // DEPDC1B // DEP domain containing 1B // 5q12.1 // 55789 /// ENST00000265036 // DEPDC1B // DEP domain containing 1B // 5q12.1 // 55789 /// AF303178 // DEPDC1B // DEP domain containing 1B // 5q12.1 // 55789	0.986835	1.12955	0.884746	0.898906	0.426485	0.973668	0.712418	1.05395	1.013	1.59525	0.595566	0.738637	0.923297	1.6405	1.22689	1.46252	1.17772	1.50864	0.567101	1.80766	1.24901	1.33108	0.911137	1.58746
2423072	0.388362	4.46339	0.000298273	0.280483	-0.239432	2423017	NM_005665 // EVI5 // ecotropic viral integration site 5 // 1p22.1 // 7813 /// ENST00000370331 // EVI5 // ecotropic viral integration site 5 // 1p22.1 // 7813 /// AF008915 // EVI5 // ecotropic viral integration site 5 // 1p22.1 // 7813 /// ENST00000338689 // EVI5 // ecotropic viral integration site 5 // 1p22.1 // 7813	-1.90193	-1.97911	-1.66467	-1.37789	-2.93055	-2.40657	-1.79598	-1.68899	-2.51951	-2.02782	-1.81015	-1.13042	-1.99408	-1.49087	-1.98704	-1.09014	-1.39858	-1.2277	-2.06998	-1.70711	-1.94562	-1.62332	-1.50262	-1.11042
3595396	0.452854	4.4625	0.000298856	0.280483	-0.240718	3595315	NM_032866 // CGNL1 // cingulin-like 1 // 15q21.3 // 84952 /// ENST00000281282 // CGNL1 // cingulin-like 1 // 15q21.3 // 84952 /// AY274808 // CGNL1 // cingulin-like 1 // 15q21.3 // 84952	-1.15402	-0.266153	-0.945494	-0.403062	-1.79304	-0.715096	-1.08983	-0.728523	-0.483231	-0.713279	-1.34386	-1.03837	-1.22396	-0.820495	-2.16083	-1.43034	-1.94977	-1.35499	-0.995407	-0.843478	-1.69715	-1.1876	-0.513115	-0.414074
3226758	-0.312401	-4.45671	0.000302712	0.283069	-0.249157	3226737	NM_004059 // CCBL1 // cysteine conjugate-beta lyase, cytoplasmic // 9q34.11 // 883 /// NM_001122671 // CCBL1 // cysteine conjugate-beta lyase, cytoplasmic // 9q34.11 // 883 /// NM_001122672 // CCBL1 // cysteine conjugate-beta lyase, cytoplasmic // 9q34.11 // 883 /// ENST00000302586 // CCBL1 // cysteine conjugate-beta lyase, cytoplasmic // 9q34.11 // 883 /// ENST00000320665 // CCBL1 // cysteine co…	-0.107299	-0.205633	0.0509926	-0.298197	-0.673546	-0.972326	-0.440553	-0.778773	-0.427309	-0.715941	-0.0892268	-0.593183	-0.211161	-0.38815	0.0946861	-0.0558109	-0.0360252	-0.475998	0.0195585	-0.71352	-0.133276	-0.28307	-0.136407	-0.357768
2379153	0.290656	4.4493	0.000307716	0.286277	-0.259954	2379132	NM_001040619 // ATF3 // activating transcription factor 3 // 1q32.3 // 467 /// NM_004024 // ATF3 // activating transcription factor 3 // 1q32.3 // 467 /// NM_001674 // ATF3 // activating transcription factor 3 // 1q32.3 // 467 /// NM_001030287 // ATF3 // activating transcription factor 3 // 1q32.3 // 467 /// ENST00000391902 // ATF3 // activating transcription factor 3 // 1q32.3 // 467 /// ENST000…	0.882685	1.28799	1.01265	1.66775	1.75661	1.7355	1.23592	1.52361	1.03917	1.15436	1.23087	1.54148	1.33919	1.68609	1.28162	1.57906	1.39152	1.62002	1.4004	1.5433	1.4052	1.59522	0.810447	1.33978
4011908	0.227139	4.44834	0.00030837	0.286277	-0.261353	4011889	NM_201599 // ZMYM3 // zinc finger, MYM-type 3 // Xq13.1 // 9203 /// NM_005096 // ZMYM3 // zinc finger, MYM-type 3 // Xq13.1 // 9203 /// ENST00000314425 // ZMYM3 // zinc finger, MYM-type 3 // Xq13.1 // 9203 /// ENST00000353904 // ZMYM3 // zinc finger, MYM-type 3 // Xq13.1 // 9203 /// ENST00000373998 // ZMYM3 // zinc finger, MYM-type 3 // Xq13.1 // 9203 /// ENST00000373981 // ZMYM3 // zinc finger, …	0.782181	1.05278	0.428917	0.748924	0.644535	1.12901	0.783682	0.85945	0.833711	0.94697	0.545504	0.69555	0.699641	0.933756	0.469753	0.907237	0.527458	0.84167	0.679473	0.842096	0.606087	0.712767	0.625588	0.681991
3732352	-0.487126	-4.44117	0.000313296	0.289805	-0.271796	3732230	NM_181671 // PITPNC1 // phosphatidylinositol transfer protein, cytoplasmic 1 // 17q24.2 // 26207 /// NM_012417 // PITPNC1 // phosphatidylinositol transfer protein, cytoplasmic 1 // 17q24.2 // 26207 /// ENST00000299954 // PITPNC1 // phosphatidylinositol transfer protein, cytoplasmic 1 // 17q24.2 // 26207 /// ENST00000335257 // PITPNC1 // phosphatidylinositol transfer protein, cytoplasmic 1 // 17q2…	-1.56468	-2.30355	-1.64449	-2.66367	-2.12076	-2.6634	-2.36424	-2.49002	-2.43242	-2.45198	-1.61648	-2.53028	-2.4495	-2.80075	-1.96641	-2.48139	-2.54594	-2.69963	-2.03541	-2.94986	-2.89512	-2.89534	-1.97795	-2.52903
3294377	-0.591072	-4.43228	0.000319522	0.294504	-0.284768	3294361	NM_145170 // TTC18 // tetratricopeptide repeat domain 18 // 10q22.2 // 118491 /// ENST00000355577 // TTC18 // tetratricopeptide repeat domain 18 // 10q22.2 // 118491 /// ENST00000310715 // TTC18 // tetratricopeptide repeat domain 18 // 10q22.2 // 118491 /// BC032856 // TTC18 // tetratricopeptide repeat domain 18 // 10q22.2 // 118491 /// ENST00000394865 // TTC18 // tetratricopeptide repeat domain …	0.114196	-0.859027	0.392334	-0.100477	-0.424312	-0.834272	0.573695	0.14057	-0.373212	-0.80037	0.143144	0.416079	-0.467442	-0.197738	0.998128	-0.21039	0.201877	-0.768813	0.202303	-0.876517	-0.0548977	-1.01837	0.555482	-0.122243
3949082	0.422682	4.42503	0.000324695	0.297779	-0.295362	3949055	NM_016426 // GTSE1 // G-2 and S-phase expressed 1 // 22q13.2-q13.3 // 51512 /// ENST00000361934 // GTSE1 // G-2 and S-phase expressed 1 // 22q13.2-q13.3 // 51512 /// BC075828 // GTSE1 // G-2 and S-phase expressed 1 // 22q13.2-q13.3 // 51512 /// ENST00000160874 // GTSE1 // G-2 and S-phase expressed 1 // 22q13.2-q13.3 // 51512	0.761766	1.30372	0.936063	1.10249	0.699579	1.35998	0.706348	1.3957	0.765987	0.955632	0.575189	0.673376	0.47494	1.35672	0.472653	1.01492	0.691662	0.552145	0.53481	1.29379	0.848129	0.745158	0.74907	1.53476
3696111	-0.356343	-4.42384	0.00032555	0.297779	-0.297096	3696057	NM_005072 // SLC12A4 // solute carrier family 12 (potassium/chloride transporters), member 4 // 16q22.1 // 6560 /// ENST00000316341 // SLC12A4 // solute carrier family 12 (potassium/chloride transporters), member 4 // 16q22.1 // 6560 /// AF054505 // SLC12A4 // solute carrier family 12 (potassium/chloride transporters), member 4 // 16q22.1 // 6560 /// ENST00000338335 // SLC12A4 // solute carrier f…	5.3002	4.63979	5.29025	4.95238	5.09875	4.90462	4.99593	4.84888	4.93361	4.43724	5.12611	4.89244	4.96971	4.59859	5.33537	5.18927	5.11768	4.92927	5.26124	4.8939	4.78711	4.36037	5.25933	4.55243
3644809	-0.381535	-4.42245	0.000326549	0.297779	-0.299118	3644764	NM_001761 // CCNF // cyclin F // 16p13.3 // 899 /// NR_003574 // ABCA17P // ATP-binding cassette, sub-family A (ABC1), member 17 (pseudogene) // 16p13.3 // 650655 /// ENST00000293968 // CCNF // cyclin F // 16p13.3 // 899 /// BC012349 // CCNF // cyclin F // 16p13.3 // 899 /// ENST00000397066 // CCNF // cyclin F // 16p13.3 // 899	0.698591	-0.032256	1.1074	0.468184	0.50669	0.29695	0.454584	-0.244284	0.446778	0.159803	0.0217995	0.276344	0.25933	-0.0346504	-0.118276	-0.159354	-0.227195	-0.713309	0.257397	-0.117203	0.260157	-0.518946	0.820137	0.527687
3604338	-0.43829	-4.41706	0.000330474	0.300169	-0.307003	3604287	NM_172217 // IL16 // interleukin 16 (lymphocyte chemoattractant factor) // 15q26.3 // 3603 /// NM_004513 // IL16 // interleukin 16 (lymphocyte chemoattractant factor) // 15q26.3 // 3603 /// ENST00000360547 // IL16 // interleukin 16 (lymphocyte chemoattractant factor) // 15q26.3 // 3603 /// ENST00000355368 // IL16 // interleukin 16 (lymphocyte chemoattractant factor) // 15q26.3 // 3603 /// ENST000…	2.18176	1.82292	1.86245	1.50544	1.9434	0.64181	1.61801	1.69956	1.7128	1.40923	2.23552	1.85471	1.80628	1.10776	2.33513	2.00834	2.52378	1.93965	2.19011	1.62529	1.94551	2.07829	2.06462	1.46688
3413914	-0.499516	-4.41565	0.000331505	0.300169	-0.309059	3413875	NM_005480 // TROAP // trophinin associated protein (tastin) // 12q13.12 // 10024 /// NM_001100620 // TROAP // trophinin associated protein (tastin) // 12q13.12 // 10024 /// ENST00000257909 // TROAP // trophinin associated protein (tastin) // 12q13.12 // 10024 /// ENST00000380327 // TROAP // trophinin associated protein (tastin) // 12q13.12 // 10024 /// U04810 // TROAP // trophinin associated prot…	0.541426	0.374179	0.762289	-0.00876944	0.462054	-0.0378335	0.590164	-0.554953	0.669073	0.433706	0.557802	0.232473	0.146085	-0.280543	-0.281801	-0.470017	-0.101912	-0.842318	0.294961	-0.204421	0.172702	0.0745857	0.503709	-0.393729
3687489	0.375493	4.41157	0.000334512	0.30183	-0.315022	3687475	NM_024307 // GDPD3 // glycerophosphodiester phosphodiesterase domain containing 3 // 16p11.2 // 79153 /// ENST00000323517 // GDPD3 // glycerophosphodiester phosphodiesterase domain containing 3 // 16p11.2 // 79153 /// ENST00000360688 // GDPD3 // glycerophosphodiester phosphodiesterase domain containing 3 // 16p11.2 // 79153 /// AK026256 // GDPD3 // glycerophosphodiester phosphodiesterase domain c…	1.31656	1.7427	1.36223	1.68	1.2814	1.74708	0.934551	1.37507	1.25886	1.73328	0.799841	1.71471	1.71942	2.11521	1.42196	1.31542	1.42144	1.33757	0.870909	1.36171	0.844239	1.14785	1.49616	1.96289
3222175	1.04576	4.40974	0.000335874	0.301999	-0.317704	3222170	NM_002160 // TNC // tenascin C (hexabrachion) // 9q33 // 3371 /// ENST00000350763 // TNC // tenascin C (hexabrachion) // 9q33 // 3371 /// M55618 // TNC // tenascin C (hexabrachion) // 9q33 // 3371 /// ENST00000341037 // TNC // tenascin C (hexabrachion) // 9q33 // 3371 /// ENST00000340094 // TNC // tenascin C (hexabrachion) // 9q33 // 3371 /// ENST00000346706 // TNC // tenascin C (hexabrachion) //…	-1.37388	-0.0410192	0.707218	2.02559	0.35733	0.864045	0.104321	0.280202	0.8232	2.4422	0.293439	1.3008	0.104528	0.053534	-0.522629	0.76493	-0.709473	0.402258	-1.44052	-0.277523	-1.58356	-0.0981299	-0.626162	0.966021
3095176	-0.580279	-4.40325	0.000340733	0.304073	-0.327191	3095152	NM_014237 // ADAM18 // ADAM metallopeptidase domain 18 // 8p11.22 // 8749 /// ENST00000265707 // ADAM18 // ADAM metallopeptidase domain 18 // 8p11.22 // 8749 /// BC121045 // ADAM18 // ADAM metallopeptidase domain 18 // 8p11.22 // 8749 /// ENST00000379866 // ADAM18 // ADAM metallopeptidase domain 18 // 8p11.22 // 8749	0.237407	-0.098143	-0.112995	-0.193353	0.100583	-0.447343	0.496066	-0.74586	1.15311	-0.385381	0.578345	-0.416996	0.267159	0.440308	0.378025	-0.562004	-0.18246	-0.330531	0.323017	0.00367504	-0.118829	-0.625783	0.00273935	-0.479773
3008134	-0.317286	-4.40199	0.000341691	0.304073	-0.329046	3008108	NM_002314 // LIMK1 // LIM domain kinase 1 // 7q11.23 // 3984 /// ENST00000336180 // LIMK1 // LIM domain kinase 1 // 7q11.23 // 3984 /// D26309 // LIMK1 // LIM domain kinase 1 // 7q11.23 // 3984	-0.415718	-0.199532	0.0551144	-0.159168	-0.240161	-0.748384	0.0457603	-0.212524	-0.255434	-0.651801	0.223178	-0.306789	-0.0789961	-0.426877	0.145511	-0.203801	-0.0296385	-0.287151	-0.282149	-0.523318	-0.150206	-0.280596	0.152292	-0.637939
2461113	0.41705	4.40194	0.000341728	0.304073	-0.329118	2461037	NM_014801 // PCNXL2 // pecanex-like 2 (Drosophila) // 1q42.2 // 80003 /// ENST00000258229 // PCNXL2 // pecanex-like 2 (Drosophila) // 1q42.2 // 80003 /// ENST00000344698 // PCNXL2 // pecanex-like 2 (Drosophila) // 1q42.2 // 80003 /// ENST00000324142 // PCNXL2 // pecanex-like 2 (Drosophila) // 1q42.2 // 80003 /// AK092353 // PCNXL2 // pecanex-like 2 (Drosophila) // 1q42.2 // 80003	1.54756	2.16455	1.03722	1.79182	1.52381	1.89331	1.40607	1.68178	1.16323	1.82189	1.57893	1.96897	1.48531	1.87483	1.52373	2.00694	1.45341	1.15233	1.20016	1.674	1.44437	1.55582	1.18085	1.96303
2997377	1.05257	4.3977	0.000344949	0.305881	-0.335318	2997376	NM_018685 // ANLN // anillin, actin binding protein // 7p15-p14 // 54443 /// ENST00000265748 // ANLN // anillin, actin binding protein // 7p15-p14 // 54443 /// BC070066 // ANLN // anillin, actin binding protein // 7p15-p14 // 54443 /// ENST00000396068 // ANLN // anillin, actin binding protein // 7p15-p14 // 54443	-1.22541	-1.85174	-2.14662	-1.7884	-2.64557	-0.773906	-1.73233	-0.266631	-1.99347	-0.753634	-2.44707	-2.37869	-1.8063	-0.767922	-2.11604	-0.750446	-1.8304	-0.200844	-2.40241	-0.238365	-1.77747	-1.47408	-2.01858	-0.266215
3016149	-0.423491	-4.39351	0.000348169	0.307159	-0.341459	3016148	NM_000602 // SERPINE1 // serpin peptidase inhibitor, clade E (nexin, plasminogen activator inhibitor type 1), member 1 // 7q21.3-q22 // 5054 /// ENST00000223095 // SERPINE1 // serpin peptidase inhibitor, clade E (nexin, plasminogen activator inhibitor type 1), member 1 // 7q21.3-q22 // 5054 /// BC010860 // SERPINE1 // serpin peptidase inhibitor, clade E (nexin, plasminogen activator inhibitor typ…	0.647395	-0.409299	-0.0667865	-0.139748	0.529419	0.184698	-0.381555	-0.369805	0.213739	-0.471396	0.456185	-0.60107	0.184499	0.0897025	0.441087	-0.140812	0.20922	0.167398	0.0491441	-0.219545	0.140845	-0.403325	-0.182459	-0.527957
3355109	-0.309126	-4.39272	0.00034878	0.307159	-0.342618	3355091	NM_001039661 // TIRAP // toll-interleukin 1 receptor (TIR) domain containing adaptor protein // 11q24.2 // 114609 /// NM_148910 // TIRAP // toll-interleukin 1 receptor (TIR) domain containing adaptor protein // 11q24.2 // 114609 /// ENST00000392680 // TIRAP // toll-interleukin 1 receptor (TIR) domain containing adaptor protein // 11q24.2 // 114609 /// ENST00000392679 // TIRAP // toll-interleukin …	0.0231121	-0.158844	0.365148	0.0449229	0.376921	0.118725	0.531085	-0.157748	0.272352	-0.366225	0.176462	-0.169312	0.0150514	0.0792028	0.218544	-0.169636	-0.0356005	-0.40337	0.0708659	-0.0908597	-0.22486	-0.381953	0.221171	-0.044165
3684715	-0.635483	-4.38809	0.000352373	0.309264	-0.349395	3684703	BC021724 // C16orf65 // chromosome 16 open reading frame 65 // 16p12.1 // 255762 /// BC039562 // C16orf65 // chromosome 16 open reading frame 65 // 16p12.1 // 255762 /// ENST00000286143 // C16orf65 // chromosome 16 open reading frame 65 // 16p12.1 // 255762	0.137512	-0.957984	-1.34957	-1.01399	0.458141	-1.00309	-0.359557	-0.807826	-1.00397	-1.63091	-0.0714518	-1.44818	-0.650123	-1.4644	-0.903321	-1.93711	-1.02859	-0.79348	-0.525766	-1.36033	-0.757533	-1.07049	-1.29785	-1.49009
2946138	-0.4637	-4.38287	0.000356478	0.311292	-0.357055	2946106	NM_001098486 // SLC17A3 // solute carrier family 17 (sodium phosphate), member 3 // 6p21.3 // 10786 /// NM_006632 // SLC17A3 // solute carrier family 17 (sodium phosphate), member 3 // 6p21.3 // 10786 /// ENST00000360657 // SLC17A3 // solute carrier family 17 (sodium phosphate), member 3 // 6p21.3 // 10786 /// ENST00000397060 // SLC17A3 // solute carrier family 17 (sodium phosphate), member 3 // …	4.06556	4.00074	4.65739	4.33343	4.20287	3.63573	4.77847	4.18341	4.57741	4.20088	4.95517	4.79218	4.7674	3.85178	4.13544	3.53368	4.26185	3.47573	4.17044	4.03837	4.19578	4.11047	4.19018	3.23713
3323691	-0.513754	-4.38088	0.000358054	0.311292	-0.359974	3323556	NM_006157 // NELL1 // NEL-like 1 (chicken) // 11p15.2-p15.1 // 4745 /// ENST00000298925 // NELL1 // NEL-like 1 (chicken) // 11p15.2-p15.1 // 4745 /// ENST00000357134 // NELL1 // NEL-like 1 (chicken) // 11p15.2-p15.1 // 4745 /// ENST00000325319 // NELL1 // NEL-like 1 (chicken) // 11p15.2-p15.1 // 4745 /// AK127805 // NELL1 // NEL-like 1 (chicken) // 11p15.2-p15.1 // 4745	-0.679926	-0.905451	-0.618791	-1.25347	-0.908423	-1.42937	-0.385081	-1.03079	-0.72689	-1.07107	-0.750115	-0.880125	-0.358563	-1.52841	-0.618409	-0.955856	0.349232	-0.594562	-0.484542	-1.17521	-0.822651	-0.506005	-0.354988	-1.19387
3089824	-0.576912	-4.37838	0.00036004	0.311292	-0.363634	3089816	NM_003841 // TNFRSF10C // tumor necrosis factor receptor superfamily, member 10c, decoy without an intracellular domain // 8p22-p21 // 8794 /// ENST00000356864 // TNFRSF10C // tumor necrosis factor receptor superfamily, member 10c, decoy without an intracellular domain // 8p22-p21 // 8794 /// ENST00000312659 // TNFRSF10C // tumor necrosis factor receptor superfamily, member 10c, decoy without an …	-2.02615	-2.57582	-1.96427	-2.33638	-1.57897	-2.77147	-1.05375	-1.80728	-1.34916	-2.24205	-1.81523	-2.19744	-1.57639	-1.40753	-1.88941	-1.94299	-1.05988	-1.6846	-1.48403	-2.22323	-1.60594	-2.30765	-1.22912	-2.05882
3641165	0.506367	4.37792	0.000360407	0.311292	-0.364308	3641112	NM_182562 // FLJ39743 // hypothetical protein FLJ39743 // 15q26.3 // 283777 /// ENST00000332908 // FLJ39743 // hypothetical protein FLJ39743 // 15q26.3 // 283777 /// AK097062 // FLJ39743 // hypothetical protein FLJ39743 // 15q26.3 // 283777	-0.0772152	0.266992	-0.30017	0.379661	-0.247815	0.686079	-0.134333	-0.331962	-0.391632	0.142764	-0.197147	0.32591	-0.481356	0.431214	0.250396	-0.155777	-0.277803	0.443547	-0.690766	0.424738	-0.494177	0.0571071	0.179102	0.543214
2570633	-0.361041	-4.37751	0.000360736	0.311292	-0.364912	2570616	NM_004336 // BUB1 // BUB1 budding uninhibited by benzimidazoles 1 homolog (yeast) // 2q14 // 699 /// ENST00000302759 // BUB1 // BUB1 budding uninhibited by benzimidazoles 1 homolog (yeast) // 2q14 // 699 /// AF053305 // BUB1 // BUB1 budding uninhibited by benzimidazoles 1 homolog (yeast) // 2q14 // 699	-0.348964	-1.07775	-0.15427	-0.625746	-0.31197	-1.02708	0.172876	-0.450968	-0.0104627	-0.574108	-0.0687007	-0.480511	-0.533334	-0.632505	-0.969184	-0.963252	-1.01209	-1.13171	-0.440419	-0.748072	-0.203211	-0.680984	-0.307331	-0.126865
3215148	0.287339	4.3682	0.000368258	0.31672	-0.378573	3215146	NM_004148 // NINJ1 // ninjurin 1 // 9q22 // 4814 /// ENST00000375446 // NINJ1 // ninjurin 1 // 9q22 // 4814 /// BC048212 // NINJ1 // ninjurin 1 // 9q22 // 4814	0.931535	1.25714	0.785961	1.30429	1.21789	1.54868	1.38152	1.46682	1.18446	1.60844	0.901196	1.39295	1.09982	1.30553	0.80577	1.14453	0.920892	1.07993	1.33177	1.52001	1.29838	1.50467	0.643364	0.817648
3922842	0.689084	4.36396	0.000371737	0.318647	-0.384799	3922793	NM_002606 // PDE9A // phosphodiesterase 9A // 21q22.3 // 5152 /// NM_001001582 // PDE9A // phosphodiesterase 9A // 21q22.3 // 5152 /// NM_001001583 // PDE9A // phosphodiesterase 9A // 21q22.3 // 5152 /// NM_001001567 // PDE9A // phosphodiesterase 9A // 21q22.3 // 5152 /// NM_001001570 // PDE9A // phosphodiesterase 9A // 21q22.3 // 5152 /// NM_001001581 // PDE9A // phosphodiesterase 9A // 21q22.3 …	0.411351	1.41713	1.05073	1.5737	1.36679	1.60134	0.875229	1.82611	1.1535	2.36576	1.25677	2.55032	0.97964	1.94774	2.22334	2.58986	2.07779	2.00058	1.25117	1.20264	0.776363	1.84921	-0.0391199	0.728173
2325383	0.487211	4.35616	0.000378219	0.322433	-0.396252	2325358	NM_198173 // GRHL3 // grainyhead-like 3 (Drosophila) // 1p36.11 // 57822 /// NM_021180 // GRHL3 // grainyhead-like 3 (Drosophila) // 1p36.11 // 57822 /// NM_198174 // GRHL3 // grainyhead-like 3 (Drosophila) // 1p36.11 // 57822 /// ENST00000356046 // GRHL3 // grainyhead-like 3 (Drosophila) // 1p36.11 // 57822 /// ENST00000342072 // GRHL3 // grainyhead-like 3 (Drosophila) // 1p36.11 // 57822 /// EN…	-0.845101	0.0182222	-0.57254	-0.027328	-0.816207	-0.331693	-0.511494	0.284656	-0.735046	0.13693	-0.309264	0.740176	0.173669	0.415206	-0.939086	-0.734338	-1.04737	-0.438597	-0.0923687	-0.344483	-0.676992	-0.22835	-0.525731	-0.541404
3204716	0.425803	4.35563	0.000378662	0.322433	-0.397028	3204692	NM_032818 // C9orf100 // chromosome 9 open reading frame 100 // 9p13.3 // 84904 /// ENST00000378387 // C9orf100 // chromosome 9 open reading frame 100 // 9p13.3 // 84904 /// ENST00000343259 // C9orf100 // chromosome 9 open reading frame 100 // 9p13.3 // 84904 /// ENST00000378395 // C9orf100 // chromosome 9 open reading frame 100 // 9p13.3 // 84904 /// ENST00000378382 // C9orf100 // chromosome 9 o…	0.710439	1.09981	0.838503	0.928691	0.0785689	0.973522	1.00943	1.61643	0.504486	0.778034	1.02178	1.10146	1.09354	1.44117	1.05757	1.26061	0.986762	1.70911	0.522674	1.32744	0.67652	0.988987	0.776812	1.16146
2753998	0.311913	4.34983	0.000383566	0.325531	-0.405556	2753994	NM_021942 // C4orf41 // chromosome 4 open reading frame 41 // 4q35.1 // 60684 /// NM_199053 // C4orf41 // chromosome 4 open reading frame 41 // 4q35.1 // 60684 /// ENST00000334690 // C4orf41 // chromosome 4 open reading frame 41 // 4q35.1 // 60684 /// ENST00000357207 // C4orf41 // chromosome 4 open reading frame 41 // 4q35.1 // 60684 /// ENST00000360109 // C4orf41 // chromosome 4 open reading fra…	-0.797299	-0.552305	-0.878007	-0.482877	-0.886792	-0.291949	-0.689611	-0.0140594	-0.485311	-0.24915	-0.51743	-0.39387	-0.580477	-0.339592	-0.535978	0.0740781	-0.293385	-0.335531	-0.458796	-0.139252	-0.244915	0.0142147	-0.387741	-0.302495
2979897	-0.550286	-4.34835	0.000384832	0.325531	-0.407741	2979871	NM_182961 // SYNE1 // spectrin repeat containing, nuclear envelope 1 // 6q25 // 23345 /// NM_033071 // SYNE1 // spectrin repeat containing, nuclear envelope 1 // 6q25 // 23345 /// NM_015293 // SYNE1 // spectrin repeat containing, nuclear envelope 1 // 6q25 // 23345 /// NM_133650 // SYNE1 // spectrin repeat containing, nuclear envelope 1 // 6q25 // 23345 /// ENST00000367257 // SYNE1 // spectrin re…	2.45636	2.23248	2.83976	2.48781	3.05548	2.05373	3.39463	2.60051	2.3409	1.99304	3.63353	3.08685	3.39741	2.71515	3.31778	2.58352	2.91132	2.43493	3.65548	2.80348	2.88166	2.9079	3.17677	2.55823
3587497	-0.4507	-4.34522	0.000387507	0.325958	-0.412334	3587495	NM_003020 // SCG5 // secretogranin V (7B2 protein) // 15q13-q14 // 6447 /// BC093053 // SCG5 // secretogranin V (7B2 protein) // 15q13-q14 // 6447 /// ENST00000300175 // SCG5 // secretogranin V (7B2 protein) // 15q13-q14 // 6447 /// AK057017 // C15orf45 // chromosome 15 open reading frame 45 // 15q13.3 // 641318	1.80026	1.61974	1.82241	1.24192	1.69147	0.890278	1.30156	0.570873	1.79286	1.33403	2.1567	1.39509	1.84149	1.31103	1.44339	1.23543	1.7951	1.38868	1.14005	0.840014	1.70403	1.60262	1.85675	1.50795
3375204	-0.309399	-4.3448	0.000387872	0.325958	-0.412957	3375192	NM_152718 // VWCE // von Willebrand factor C and EGF domains // 11q12.2 // 220001 /// ENST00000335613 // VWCE // von Willebrand factor C and EGF domains // 11q12.2 // 220001 /// BC077719 // VWCE // von Willebrand factor C and EGF domains // 11q12.2 // 220001 /// ENST00000301770 // VWCE // von Willebrand factor C and EGF domains // 11q12.2 // 220001	1.13511	0.766895	1.37746	1.01571	1.65218	1.47282	1.14195	0.83123	1.13874	0.641009	1.06137	0.487474	1.29874	0.91394	1.61691	1.49595	1.4144	1.25002	1.35761	0.981192	1.19169	0.787156	0.923632	0.953634
2461124	0.412643	4.33283	0.000398307	0.332763	-0.430568	2461037	NM_014801 // PCNXL2 // pecanex-like 2 (Drosophila) // 1q42.2 // 80003 /// ENST00000258229 // PCNXL2 // pecanex-like 2 (Drosophila) // 1q42.2 // 80003 /// ENST00000344698 // PCNXL2 // pecanex-like 2 (Drosophila) // 1q42.2 // 80003 /// ENST00000324142 // PCNXL2 // pecanex-like 2 (Drosophila) // 1q42.2 // 80003 /// AK092353 // PCNXL2 // pecanex-like 2 (Drosophila) // 1q42.2 // 80003	1.26616	2.4579	2.01086	2.08358	1.82957	2.09047	1.91837	2.25617	1.47751	2.23743	1.68076	1.98604	1.56309	2.069	1.82841	2.09678	1.49359	1.85215	1.68692	1.58082	1.63696	1.75627	1.70833	2.58561
3445821	0.597441	4.33161	0.000399387	0.332763	-0.432366	3445820	NM_032918 // RERG // RAS-like, estrogen-regulated, growth inhibitor // 12p12.3 // 85004 /// ENST00000256953 // RERG // RAS-like, estrogen-regulated, growth inhibitor // 12p12.3 // 85004 /// BC007997 // RERG // RAS-like, estrogen-regulated, growth inhibitor // 12p12.3 // 85004	-1.32752	-0.342592	-1.19136	-0.876555	-0.691755	0.532424	-1.06637	-0.260597	-0.801592	0.239323	-0.612407	-1.09174	-0.991177	-0.447514	-1.12355	0.135636	-1.00199	-0.103953	-0.926111	-0.756427	-0.653133	-0.435292	-0.672259	-0.482636
3442831	0.63569	4.33109	0.000399851	0.332763	-0.433137	3442812	NM_153449 // SLC2A14 // solute carrier family 2 (facilitated glucose transporter), member 14 // 12p13.31 // 144195 /// ENST00000340749 // SLC2A14 // solute carrier family 2 (facilitated glucose transporter), member 14 // 12p13.31 // 144195 /// ENST00000340749 // SLC2A3 // solute carrier family 2 (facilitated glucose transporter), member 3 // 12p13.3 // 6515 /// ENST00000396589 // SLC2A14 // solut…	-4.66028	-4.45762	-3.35184	-3.33993	-4.47926	-3.25708	-4.60035	-3.91782	-3.44268	-3.36324	-4.84226	-4.19438	-4.75561	-3.96914	-4.67137	-3.87945	-5.29131	-4.44429	-4.4627	-3.28116	-4.68731	-4.23985	-4.28291	-3.55565
2639674	0.477916	4.32407	0.000406126	0.336399	-0.443473	2639552	NM_003947 // KALRN // kalirin, RhoGEF kinase // 3q21.1-q21.2 // 8997 /// NM_001024660 // KALRN // kalirin, RhoGEF kinase // 3q21.1-q21.2 // 8997 /// ENST00000240874 // KALRN // kalirin, RhoGEF kinase // 3q21.1-q21.2 // 8997 /// ENST00000360013 // KALRN // kalirin, RhoGEF kinase // 3q21.1-q21.2 // 8997 /// U94190 // KALRN // kalirin, RhoGEF kinase // 3q21.1-q21.2 // 8997 /// ENST00000393501 // KAL…	0.335911	0.608103	0.283136	0.385273	-0.00812103	0.779601	-0.147589	0.873361	-0.112108	0.405467	-0.226131	0.266459	0.455082	0.570408	-0.88011	0.0657515	-0.200257	0.328976	0.0538695	0.411321	0.110672	0.1443	0.389479	0.949801
2780180	-0.500524	-4.32329	0.000406836	0.336399	-0.444633	2780172	NM_001813 // CENPE // centromere protein E, 312kDa // 4q24-q25 // 1062 /// ENST00000265148 // CENPE // centromere protein E, 312kDa // 4q24-q25 // 1062 /// ENST00000394771 // CENPE // centromere protein E, 312kDa // 4q24-q25 // 1062 /// ENST00000380026 // CENPE // centromere protein E, 312kDa // 4q24-q25 // 1062	2.38305	1.4427	2.39264	1.71788	1.78874	1.15403	2.45162	1.44804	2.09914	1.85049	1.92693	1.70195	1.94176	1.56425	1.01018	1.35083	1.09034	1.13271	1.98092	0.832834	1.79751	1.47623	2.19038	1.37497
3871707	-0.603519	-4.31809	0.000411557	0.338705	-0.452295	3871702	NM_176810 // NLRP13 // NLR family, pyrin domain containing 13 // 19q13.42 // 126204 /// ENST00000342929 // NLRP13 // NLR family, pyrin domain containing 13 // 19q13.42 // 126204 /// AY154468 // NLRP13 // NLR family, pyrin domain containing 13 // 19q13.42 // 126204	-1.82478	-1.2858	-0.877014	-1.45995	-0.0239619	-1.61236	-0.116268	-0.930568	-0.0694042	-0.919597	-0.281681	-0.605601	-0.507983	-1.24026	-0.38887	-0.874615	-0.488201	-1.64181	-0.861531	-1.23392	-0.617225	-0.768	-0.762393	-1.48905
3204691	0.755747	4.31497	0.000414415	0.338705	-0.456892	3204680	NM_014450 // SIT1 // signaling threshold regulating transmembrane adaptor 1 // 9p13-p12 // 27240 /// ENST00000259608 // SIT1 // signaling threshold regulating transmembrane adaptor 1 // 9p13-p12 // 27240 /// BC102029 // SIT1 // signaling threshold regulating transmembrane adaptor 1 // 9p13-p12 // 27240	-2.36059	-1.21341	-2.57649	-2.41402	-2.19048	-1.02332	-2.71207	-1.98051	-2.75188	-1.42705	-2.48256	-2.29069	-3.46779	-2.70434	-3.81086	-2.5234	-2.82927	-1.91545	-2.51985	-1.49816	-2.05383	-2.32789	-2.24363	-1.6121
3127762	-0.948343	-4.31447	0.000414871	0.338705	-0.457623	3127745	NM_003840 // TNFRSF10D // tumor necrosis factor receptor superfamily, member 10d, decoy with truncated death domain // 8p21 // 8793 /// ENST00000312584 // TNFRSF10D // tumor necrosis factor receptor superfamily, member 10d, decoy with truncated death domain // 8p21 // 8793 /// AY358285 // TNFRSF10D // tumor necrosis factor receptor superfamily, member 10d, decoy with truncated death domain // 8p2…	2.53626	0.0814271	2.28894	0.450221	1.00751	0.575642	1.59234	0.980797	-0.172623	-0.569327	1.01412	-0.161942	0.619107	0.305333	1.81912	0.640844	0.696587	0.0135781	-0.0120994	-0.160818	0.779935	-0.887846	2.34875	1.86993
3375217	0.351378	4.31365	0.000415629	0.338705	-0.458835	3375192	NM_152718 // VWCE // von Willebrand factor C and EGF domains // 11q12.2 // 220001 /// ENST00000335613 // VWCE // von Willebrand factor C and EGF domains // 11q12.2 // 220001 /// BC077719 // VWCE // von Willebrand factor C and EGF domains // 11q12.2 // 220001 /// ENST00000301770 // VWCE // von Willebrand factor C and EGF domains // 11q12.2 // 220001	-0.844473	-0.119822	-0.452324	-0.0142854	-1.3842	-0.553361	-0.370964	0.0985127	-0.630862	-0.0501211	-0.169365	0.126882	-0.183777	-0.101523	-0.139583	-0.245957	0.0223283	-0.174705	-0.232975	-0.0763407	-0.359895	0.0797184	-0.625032	-0.123582
2336118	0.459665	4.31302	0.000416211	0.338705	-0.459765	2336099	NM_024586 // OSBPL9 // oxysterol binding protein-like 9 // 1p32.3 // 114883 /// NM_148909 // OSBPL9 // oxysterol binding protein-like 9 // 1p32.3 // 114883 /// NM_148906 // OSBPL9 // oxysterol binding protein-like 9 // 1p32.3 // 114883 /// NM_148908 // OSBPL9 // oxysterol binding protein-like 9 // 1p32.3 // 114883 /// NM_148904 // OSBPL9 // oxysterol binding protein-like 9 // 1p32.3 // 114883 ///…	-3.90965	-3.0006	-3.07765	-2.66978	-2.8079	-2.7094	-2.69631	-1.94784	-2.26659	-2.17447	-2.77822	-2.06487	-1.7531	-1.91614	-3.05367	-2.04111	-2.21321	-1.76965	-2.57211	-2.25013	-2.39477	-1.81977	-2.87911	-2.52254
3604355	-0.506261	-4.3108	0.000418271	0.339241	-0.463045	3604287	NM_172217 // IL16 // interleukin 16 (lymphocyte chemoattractant factor) // 15q26.3 // 3603 /// NM_004513 // IL16 // interleukin 16 (lymphocyte chemoattractant factor) // 15q26.3 // 3603 /// ENST00000360547 // IL16 // interleukin 16 (lymphocyte chemoattractant factor) // 15q26.3 // 3603 /// ENST00000355368 // IL16 // interleukin 16 (lymphocyte chemoattractant factor) // 15q26.3 // 3603 /// ENST000…	2.11946	1.97742	1.34491	0.656336	1.65992	0.729062	1.25144	0.770101	1.94749	1.35555	1.62513	1.13945	1.18803	0.449191	1.6033	0.734443	1.26741	1.04029	1.51602	1.02788	1.16663	1.31208	1.66447	1.08726
3021845	-0.409891	-4.30947	0.000419508	0.339241	-0.465009	3021830	NM_003117 // SPAM1 // sperm adhesion molecule 1 (PH-20 hyaluronidase, zona pellucida binding) // 7q31.3 // 6677 /// NM_153189 // SPAM1 // sperm adhesion molecule 1 (PH-20 hyaluronidase, zona pellucida binding) // 7q31.3 // 6677 /// ENST00000340011 // SPAM1 // sperm adhesion molecule 1 (PH-20 hyaluronidase, zona pellucida binding) // 7q31.3 // 6677 /// ENST00000223028 // SPAM1 // sperm adhesion mo…	1.54303	0.608985	1.02735	0.958939	1.3273	0.827865	0.576484	0.644911	0.807827	0.461185	0.768199	0.654731	0.762471	0.206695	1.09765	0.198571	0.861753	0.855084	0.692619	0.531188	1.0242	0.21156	0.977199	0.38767
3092921	-0.38634	-4.30457	0.000424098	0.341878	-0.472242	3092808	NM_013960 // NRG1 // neuregulin 1 // 8p12 // 3084 /// NM_013964 // NRG1 // neuregulin 1 // 8p12 // 3084 /// NM_013956 // NRG1 // neuregulin 1 // 8p12 // 3084 /// NM_013957 // NRG1 // neuregulin 1 // 8p12 // 3084 /// NM_013961 // NRG1 // neuregulin 1 // 8p12 // 3084 /// NM_013958 // NRG1 // neuregulin 1 // 8p12 // 3084 /// NM_013962 // NRG1 // neuregulin 1 // 8p12 // 3084 /// NM_004495 // NRG1 // …	-1.93126	-2.18321	-2.2341	-2.3851	-2.0251	-2.20001	-1.61933	-2.4503	-2.04656	-2.43359	-1.40416	-1.82614	-1.69764	-2.23021	-1.31432	-1.58706	-1.69878	-2.18085	-2.06288	-2.16765	-1.85645	-2.40514	-2.12928	-2.6067
2461132	0.354974	4.29557	0.000432656	0.346875	-0.485526	2461037	NM_014801 // PCNXL2 // pecanex-like 2 (Drosophila) // 1q42.2 // 80003 /// ENST00000258229 // PCNXL2 // pecanex-like 2 (Drosophila) // 1q42.2 // 80003 /// ENST00000344698 // PCNXL2 // pecanex-like 2 (Drosophila) // 1q42.2 // 80003 /// ENST00000324142 // PCNXL2 // pecanex-like 2 (Drosophila) // 1q42.2 // 80003 /// AK092353 // PCNXL2 // pecanex-like 2 (Drosophila) // 1q42.2 // 80003	0.918794	1.79114	0.807779	1.42128	1.25538	1.37874	1.46967	1.57564	0.880632	1.47595	1.24243	1.59105	1.22568	1.61724	1.44399	1.68683	1.13389	1.22536	1.12421	1.29005	1.15994	1.28646	1.022	1.60435
2450411	0.766275	4.29419	0.000433985	0.346875	-0.487566	2450345	NM_014875 // KIF14 // kinesin family member 14 // 1q32.1 // 9928 /// ENST00000367350 // KIF14 // kinesin family member 14 // 1q32.1 // 9928 /// BC113742 // KIF14 // kinesin family member 14 // 1q32.1 // 9928	1.4589	1.32324	0.542895	1.05005	0.220976	1.69065	0.871697	2.21243	1.15765	1.95703	0.0708736	0.599173	1.16314	2.06083	0.569499	1.18945	0.741852	1.307	0.262629	1.81161	1.14836	1.06457	1.14539	2.28312
2610586	-0.390848	-4.29381	0.000434344	0.346875	-0.488117	2610544	NM_014229 // SLC6A11 // solute carrier family 6 (neurotransmitter transporter, GABA), member 11 // 3p25.3 // 6538 /// ENST00000254488 // SLC6A11 // solute carrier family 6 (neurotransmitter transporter, GABA), member 11 // 3p25.3 // 6538	-2.04308	-2.00862	-1.51761	-2.06752	-1.30945	-1.67949	-1.45656	-2.36231	-1.90886	-1.63287	-1.49976	-2.11668	-1.71182	-2.1607	-1.17879	-1.89763	-1.31015	-1.49268	-1.46062	-2.12861	-1.28823	-1.66688	-1.83046	-1.99157
2813419	0.478448	4.28835	0.000439649	0.350025	-0.496193	2813414	NM_031966 // CCNB1 // cyclin B1 // 5q12 // 891 /// ENST00000256442 // CCNB1 // cyclin B1 // 5q12 // 891 /// AK289431 // CCNB1 // cyclin B1 // 5q12 // 891 /// ENST00000380848 // CCNB1 // cyclin B1 // 5q12 // 891	0.690119	1.02902	0.569266	0.736509	0.41474	1.06639	0.684006	1.38266	1.09985	1.50854	0.620803	0.485673	0.926717	1.63865	0.833324	1.24335	0.922926	1.45291	0.635869	1.62533	1.2669	1.17832	0.652855	1.71141
3887059	-0.401044	-4.28288	0.000445022	0.353144	-0.504277	3887049	NM_181802 // UBE2C // ubiquitin-conjugating enzyme E2C // 20q13.12 // 11065 /// NM_007019 // UBE2C // ubiquitin-conjugating enzyme E2C // 20q13.12 // 11065 /// NM_181799 // UBE2C // ubiquitin-conjugating enzyme E2C // 20q13.12 // 11065 /// NM_181800 // UBE2C // ubiquitin-conjugating enzyme E2C // 20q13.12 // 11065 /// NM_181801 // UBE2C // ubiquitin-conjugating enzyme E2C // 20q13.12 // 11065 ///…	1.34967	1.01779	1.45335	1.28835	1.3326	0.49225	1.42473	0.922924	1.42804	0.949841	1.54428	1.42325	1.51311	0.687502	1.45071	1.44566	1.59464	1.09205	1.55395	0.985207	1.28071	1.45709	1.24584	0.597197
3983460	0.435833	4.28158	0.000446314	0.353144	-0.506207	3983456	NM_138960 // TGIF2LX // TGFB-induced factor homeobox 2-like, X-linked // Xq21.31 // 90316 /// NM_139214 // TGIF2LY // TGFB-induced factor homeobox 2-like, Y-linked // Yp11.2 // 90655 /// ENST00000283891 // TGIF2LX // TGFB-induced factor homeobox 2-like, X-linked // Xq21.31 // 90316 /// ENST00000321217 // TGIF2LY // TGFB-induced factor homeobox 2-like, Y-linked // Yp11.2 // 90655 /// ENST000003830…	0.0756027	0.1654	0.610606	0.83235	-0.246308	0.368972	-0.0493227	0.157752	0.17256	0.713836	-0.0414278	0.926213	0.388416	0.597337	0.170716	0.21254	-0.596537	0.146317	-0.224281	0.664774	-0.11876	0.427212	0.35861	0.517174
2780217	0.609542	4.27709	0.000450786	0.355589	-0.512846	2780172	NM_001813 // CENPE // centromere protein E, 312kDa // 4q24-q25 // 1062 /// ENST00000265148 // CENPE // centromere protein E, 312kDa // 4q24-q25 // 1062 /// ENST00000394771 // CENPE // centromere protein E, 312kDa // 4q24-q25 // 1062 /// ENST00000380026 // CENPE // centromere protein E, 312kDa // 4q24-q25 // 1062	-1.80835	-1.07553	-1.942	-1.5692	-1.85903	-1.23702	-1.54089	-0.632	-1.67109	-0.605226	-1.54108	-1.95349	-1.59484	-1.39843	-1.51045	-1.29107	-1.23144	-0.436082	-1.85381	-1.05387	-2.28157	-1.3917	-1.73164	-0.608073
3762247	0.318735	4.27062	0.000457314	0.359634	-0.522421	3762198	NM_000088 // COL1A1 // collagen, type I, alpha 1 // 17q21.33 // 1277 /// ENST00000225964 // COL1A1 // collagen, type I, alpha 1 // 17q21.33 // 1277 /// Z74615 // COL1A1 // collagen, type I, alpha 1 // 17q21.33 // 1277	0.879567	1.08206	1.09093	0.769338	0.689782	0.987764	0.679033	1.19174	0.619571	1.10465	0.763988	1.28151	0.836345	1.05465	0.387518	0.827983	0.512622	0.749627	0.391258	1.09323	0.813974	0.880159	0.873667	1.34035
3949091	-0.28461	-4.2628	0.000465331	0.36443	-0.534001	3949055	NM_016426 // GTSE1 // G-2 and S-phase expressed 1 // 22q13.2-q13.3 // 51512 /// ENST00000361934 // GTSE1 // G-2 and S-phase expressed 1 // 22q13.2-q13.3 // 51512 /// BC075828 // GTSE1 // G-2 and S-phase expressed 1 // 22q13.2-q13.3 // 51512 /// ENST00000160874 // GTSE1 // G-2 and S-phase expressed 1 // 22q13.2-q13.3 // 51512	-0.0167288	-0.188067	-0.138325	-0.321592	0.202618	-0.50266	0.0817663	-0.475967	0.433443	-0.0149382	-0.192448	-0.402574	0.0733126	-0.19673	0.252726	-0.00857658	-0.074523	-0.393363	0.174619	-0.0526434	0.0502774	0.00287091	0.200088	0.185751
2568728	-0.532163	-4.26191	0.000466245	0.36443	-0.53531	2568687	NM_201555 // FHL2 // four and a half LIM domains 2 // 2q12-q14 // 2274 /// NM_001450 // FHL2 // four and a half LIM domains 2 // 2q12-q14 // 2274 /// NM_201557 // FHL2 // four and a half LIM domains 2 // 2q12-q14 // 2274 /// NM_001039492 // FHL2 // four and a half LIM domains 2 // 2q12-q14 // 2274 /// ENST00000393352 // FHL2 // four and a half LIM domains 2 // 2q12-q14 // 2274 /// ENST00000322142…	-0.00761937	-1.21443	-1.27645	-1.38898	-1.49193	-1.78861	-0.256245	-0.737449	-0.358103	-1.32032	-0.60457	-1.70135	-0.511713	-1.02063	-0.625591	-1.20949	-0.286715	-0.755767	-0.630064	-0.553863	-0.648458	-1.27593	-1.23515	-1.35173
3884906	-0.226026	-4.2592	0.000469059	0.365518	-0.539321	3884892	NM_030919 // FAM83D // family with sequence similarity 83, member D // 20q11.22-q12 // 81610 /// ENST00000217429 // FAM83D // family with sequence similarity 83, member D // 20q11.22-q12 // 81610 /// AK095660 // FAM83D // family with sequence similarity 83, member D // 20q11.22-q12 // 81610	1.02053	0.446743	0.94205	0.813545	0.957616	0.777413	0.971888	0.730899	1.06646	0.804128	0.776403	0.640663	0.791039	0.819647	1.30664	1.01908	1.28273	1.01602	0.964899	0.861326	1.13825	0.73679	1.00496	0.844905
2946372	0.456204	4.25538	0.000473064	0.366928	-0.544988	2946369	NM_003534 // HIST1H3G // histone cluster 1, H3g // 6p21.3 // 8355 /// ENST00000321285 // HIST1H2BN // histone cluster 1, H2bn // 6p22-p21.3 // 8341 /// ENST00000321285 // HIST1H3A // histone cluster 1, H3a // 6p21.3 // 8350 /// ENST00000321285 // HIST1H3D // histone cluster 1, H3d // 6p21.3 // 8351 /// ENST00000321285 // HIST1H3C // histone cluster 1, H3c // 6p21.3 // 8352 /// ENST00000321285 // …	-2.71087	-2.43616	-3.36477	-3.39021	-2.49762	-1.62429	-2.8535	-2.18109	-2.88484	-2.53702	-3.18961	-2.68871	-2.90455	-2.48796	-2.71527	-2.21478	-2.66986	-1.9551	-2.59954	-2.1833	-3.16921	-2.70796	-2.58143	-2.26005
2862402	-0.271362	-4.25475	0.000473722	0.366928	-0.545915	2862380	NM_023039 // ANKRA2 // ankyrin repeat, family A (RFXANK-like), 2 // 5q12-q13 // 57763 /// ENST00000296785 // ANKRA2 // ankyrin repeat, family A (RFXANK-like), 2 // 5q12-q13 // 57763 /// AF251051 // ANKRA2 // ankyrin repeat, family A (RFXANK-like), 2 // 5q12-q13 // 57763	-0.0294055	-0.299852	-0.231076	-0.0364592	0.246148	-0.192539	-0.171599	-0.210943	-0.0776603	-0.553222	-0.234578	-0.264066	-0.0970698	-0.578538	-0.0418672	-0.36996	-0.0201192	-0.447171	0.0673828	-0.313821	0.220294	-0.234413	-0.0374418	-0.162345
3770464	0.381875	4.25224	0.000476379	0.367878	-0.549645	3770457	NM_024417 // FDXR // ferredoxin reductase // 17q24-q25 // 2232 /// NM_004110 // FDXR // ferredoxin reductase // 17q24-q25 // 2232 /// ENST00000293195 // FDXR // ferredoxin reductase // 17q24-q25 // 2232 /// BC034763 // FDXR // ferredoxin reductase // 17q24-q25 // 2232	-0.702139	-0.0203679	-0.694093	-0.207826	-0.381948	-0.375225	-0.473781	-0.539834	-0.459697	-0.247313	-0.198374	0.281895	-0.520027	-0.156187	-0.656026	-0.134735	-0.678722	-0.203335	-0.236609	-0.235839	-0.677422	-0.037641	-0.880566	-0.100494
3016669	-0.353764	-4.25017	0.000478576	0.368468	-0.552714	3016636	NM_020979 // SH2B2 // SH2B adaptor protein 2 // 7q22 // 10603 /// ENST00000306803 // SH2B2 // SH2B adaptor protein 2 // 7q22 // 10603 /// AB000520 // SH2B2 // SH2B adaptor protein 2 // 7q22 // 10603	0.289704	-0.0871519	0.375326	0.0626443	0.779321	0.36159	0.431155	0.235107	0.645345	0.213246	0.136711	-0.661098	0.706115	0.40507	0.988264	0.746495	1.1518	0.601393	0.570846	0.193005	0.376451	0.501139	0.587749	0.222178
2716042	-0.459273	-4.24696	0.000481998	0.369566	-0.557466	2716025	NM_198229 // RGS12 // regulator of G-protein signaling 12 // 4p16.3 // 6002 /// NM_002926 // RGS12 // regulator of G-protein signaling 12 // 4p16.3 // 6002 /// NM_198227 // RGS12 // regulator of G-protein signaling 12 // 4p16.3 // 6002 /// ENST00000344733 // RGS12 // regulator of G-protein signaling 12 // 4p16.3 // 6002 /// ENST00000336727 // RGS12 // regulator of G-protein signaling 12 // 4p16.3…	-3.42183	-3.77591	-2.88853	-3.65009	-2.67215	-3.39843	-3.08998	-3.84085	-3.3982	-3.57117	-2.94274	-3.83585	-3.10922	-3.66029	-2.95707	-2.95909	-3.15741	-3.69147	-3.23873	-3.4991	-2.93819	-2.8914	-3.47232	-4.02399
3536523	-0.371293	-4.24614	0.000482877	0.369566	-0.558682	3536434	NM_015589 // SAMD4A // sterile alpha motif domain containing 4A // 14q22.2 // 23034 /// ENST00000357634 // SAMD4A // sterile alpha motif domain containing 4A // 14q22.2 // 23034 /// AF429970 // SAMD4A // sterile alpha motif domain containing 4A // 14q22.2 // 23034 /// ENST00000305831 // SAMD4A // sterile alpha motif domain containing 4A // 14q22.2 // 23034 /// ENST00000251091 // SAMD4A // sterile…	-0.129491	-0.534482	-0.264016	-0.685985	0.121823	0.0721774	0.176797	0.0793571	-0.305505	-0.275673	0.283585	-0.0724899	0.161262	-0.841503	0.288437	-0.362871	0.273592	-0.0333374	0.326392	-0.559634	0.26039	-0.079118	-0.550164	-0.51885
3016170	-0.367325	-4.24051	0.000488961	0.372933	-0.567036	3016148	NM_000602 // SERPINE1 // serpin peptidase inhibitor, clade E (nexin, plasminogen activator inhibitor type 1), member 1 // 7q21.3-q22 // 5054 /// ENST00000223095 // SERPINE1 // serpin peptidase inhibitor, clade E (nexin, plasminogen activator inhibitor type 1), member 1 // 7q21.3-q22 // 5054 /// BC010860 // SERPINE1 // serpin peptidase inhibitor, clade E (nexin, plasminogen activator inhibitor typ…	0.328759	-0.5602	0.550684	-0.194314	0.244966	-0.0164456	0.21961	0.149458	0.567477	0.0926644	0.373494	-0.0912443	0.444525	0.259579	0.567437	-0.315597	0.357944	-0.0502376	0.280316	0.233172	0.33246	0.386243	-0.0439503	-0.0772511
2813424	-0.356991	-4.23876	0.000490867	0.372933	-0.569633	2813414	NM_031966 // CCNB1 // cyclin B1 // 5q12 // 891 /// ENST00000256442 // CCNB1 // cyclin B1 // 5q12 // 891 /// AK289431 // CCNB1 // cyclin B1 // 5q12 // 891 /// ENST00000380848 // CCNB1 // cyclin B1 // 5q12 // 891	-0.326564	-0.607106	-0.355212	-0.388744	-0.273231	-0.823336	-0.399402	-0.618862	-0.387167	-0.695985	-0.215553	-0.604727	-0.435432	-0.596549	-0.222922	-0.739501	-0.277017	-0.398427	-0.400573	-0.785445	-0.419375	-0.482836	0.0138354	-1.24098
2333151	-0.313701	-4.23688	0.000492919	0.372933	-0.572417	2333136	NM_001255 // CDC20 // cell division cycle 20 homolog (S. cerevisiae) // 1p34.1 // 991 /// ENST00000372462 // CDC20 // cell division cycle 20 homolog (S. cerevisiae) // 1p34.1 // 991 /// ENST00000310955 // CDC20 // cell division cycle 20 homolog (S. cerevisiae) // 1p34.1 // 991 /// U05340 // CDC20 // cell division cycle 20 homolog (S. cerevisiae) // 1p34.1 // 991	-0.265943	0.099741	0.166762	0.107471	0.438465	-0.233573	0.631911	0.208293	0.366454	-0.0205002	0.460971	0.0901701	0.279718	-0.192844	0.406529	0.108397	0.491516	0.102497	0.328428	-0.0723163	0.503744	0.0566895	0.370317	0.16043
2439416	-0.555913	-4.23665	0.000493174	0.372933	-0.572763	2439373	NM_003126 // SPTA1 // spectrin, alpha, erythrocytic 1 (elliptocytosis 2) // 1q21 // 6708 /// ENST00000368148 // SPTA1 // spectrin, alpha, erythrocytic 1 (elliptocytosis 2) // 1q21 // 6708 /// M61877 // SPTA1 // spectrin, alpha, erythrocytic 1 (elliptocytosis 2) // 1q21 // 6708 /// ENST00000368147 // SPTA1 // spectrin, alpha, erythrocytic 1 (elliptocytosis 2) // 1q21 // 6708	0.659319	-0.0318493	-0.305054	0.124662	0.370082	-0.199112	0.498473	-0.586184	0.84157	0.478715	0.412357	-0.242497	0.9661	0.506909	-0.0304036	-0.413341	0.900111	-0.217533	0.180848	-0.178943	1.00995	-0.502522	-0.632579	-0.538478
2334111	0.619443	4.23542	0.000494528	0.372933	-0.574593	2334098	NM_006845 // KIF2C // kinesin family member 2C // 1p34.1 // 11004 /// ENST00000372224 // KIF2C // kinesin family member 2C // 1p34.1 // 11004 /// BC008764 // KIF2C // kinesin family member 2C // 1p34.1 // 11004 /// ENST00000372222 // KIF2C // kinesin family member 2C // 1p34.1 // 11004 /// ENST00000372217 // KIF2C // kinesin family member 2C // 1p34.1 // 11004 /// ENST00000372218 // KIF2C // kine…	0.192283	0.152843	-0.248119	-0.198694	-0.632695	0.786818	-0.462342	0.655885	-0.255405	0.304719	-0.623901	-0.280758	-0.0691447	0.325928	-0.774006	0.558738	-0.0347335	-0.174349	-0.620455	0.348212	-0.329367	0.0396884	-0.0432924	1.01311
2593482	0.496619	4.23374	0.000496374	0.373057	-0.577081	2593464	NM_153697 // ANKRD44 // ankyrin repeat domain 44 // 2q33.1 // 91526 /// ENST00000328737 // ANKRD44 // ankyrin repeat domain 44 // 2q33.1 // 91526 /// BC016985 // ANKRD44 // ankyrin repeat domain 44 // 2q33.1 // 91526 /// ENST00000282272 // ANKRD44 // ankyrin repeat domain 44 // 2q33.1 // 91526 /// ENST00000337207 // ANKRD44 // ankyrin repeat domain 44 // 2q33.1 // 91526	-2.13013	-1.37145	-2.2348	-1.89254	-2.22122	-0.980959	-1.86168	-1.16583	-1.78884	-0.976624	-2.35699	-1.91954	-1.5032	-1.66064	-2.08451	-1.81441	-2.82174	-1.82307	-2.20253	-1.96836	-2.23407	-1.98146	-1.26333	-1.18873
2450412	0.95164	4.23264	0.000497593	0.373057	-0.578719	2450345	NM_014875 // KIF14 // kinesin family member 14 // 1q32.1 // 9928 /// ENST00000367350 // KIF14 // kinesin family member 14 // 1q32.1 // 9928 /// BC113742 // KIF14 // kinesin family member 14 // 1q32.1 // 9928	0.204808	0.222937	-0.479127	-0.418038	-1.00146	0.950008	0.125337	0.829816	-0.526043	0.814764	-0.737248	-0.139102	-0.0988999	1.075	-0.191615	0.567638	-0.434847	0.998983	-0.48478	1.08282	0.383903	0.289124	0.101697	2.00745
3333366	-0.374009	-4.22361	0.000507681	0.379514	-0.592123	3333358	NM_001040694 // INCENP // inner centromere protein antigens 135/155kDa // 11q12-q13 // 3619 /// NM_020238 // INCENP // inner centromere protein antigens 135/155kDa // 11q12-q13 // 3619 /// ENST00000278849 // INCENP // inner centromere protein antigens 135/155kDa // 11q12-q13 // 3619 /// AF282265 // INCENP // inner centromere protein antigens 135/155kDa // 11q12-q13 // 3619 /// ENST00000394818 // …	-0.0672195	-0.235487	-0.110922	-0.443967	0.175885	-0.681806	-0.000561647	-0.260229	0.109382	-0.035959	0.258556	-0.202539	-0.102165	-0.305105	0.29398	-0.126917	0.425253	-0.621338	0.280525	-0.0628871	0.159917	0.317436	-0.147069	-0.553749
3543555	0.517416	4.22118	0.000510431	0.380464	-0.595733	3543539	NM_173462 // PAPLN // papilin, proteoglycan-like sulfated glycoprotein // 14q24.2 // 89932 /// ENST00000340738 // PAPLN // papilin, proteoglycan-like sulfated glycoprotein // 14q24.2 // 89932 /// AY358330 // PAPLN // papilin, proteoglycan-like sulfated glycoprotein // 14q24.2 // 89932 /// ENST00000216658 // PAPLN // papilin, proteoglycan-like sulfated glycoprotein // 14q24.2 // 89932 /// ENST0000…	0.597237	1.84429	0.727173	1.18995	0.820243	0.653847	1.13289	1.13992	1.41811	1.92948	0.548885	1.37169	0.950345	1.46132	0.347219	0.609355	0.758894	1.31176	0.912086	1.27742	1.0431	1.64391	0.383142	1.41537
2946356	0.407727	4.21662	0.000515637	0.38248	-0.602512	2946353	NM_005320 // HIST1H1D // histone cluster 1, H1d // 6p21.3 // 3007 /// ENST00000244534 // HIST1H1D // histone cluster 1, H1d // 6p21.3 // 3007 /// BC104874 // HIST1H1D // histone cluster 1, H1d // 6p21.3 // 3007	-5.3369	-5.043	-5.28299	-4.65739	-4.70654	-4.59206	-5.18147	-4.64966	-5.01171	-4.56261	-5.31681	-4.96788	-5.22917	-4.70443	-4.79341	-4.96907	-4.78571	-4.66346	-5.25441	-4.73554	-4.77225	-4.11079	-5.33074	-4.45348
3402623	-0.330148	-4.21423	0.000518389	0.38248	-0.606071	3402571	NM_014865 // NCAPD2 // non-SMC condensin I complex, subunit D2 // 12p13.3 // 9918 /// NR_004387 // SCARNA10 // small Cajal body-specific RNA 10 // 12p13.31 // 692148 /// ENST00000315579 // NCAPD2 // non-SMC condensin I complex, subunit D2 // 12p13.3 // 9918 /// ENST00000382457 // NCAPD2 // non-SMC condensin I complex, subunit D2 // 12p13.3 // 9918 /// D63880 // NCAPD2 // non-SMC condensin I compl…	0.0799498	-0.730764	-0.205931	-0.629938	-0.62459	-1.27744	-0.566275	-0.765201	-0.675719	-0.78324	-0.406429	-0.564013	-0.91809	-1.03545	-1.43394	-1.54448	-1.17717	-1.81831	-0.866474	-1.11835	-0.94617	-1.13039	-0.571825	-0.876848
2948685	0.356849	4.21414	0.000518485	0.38248	-0.606194	2948683	NM_205854 // SFTPG // surfactant associated protein G // 6p21.33 // 389376 /// ENST00000359086 // SFTPG // surfactant associated protein G // 6p21.33 // 389376 /// ENST00000383539 // SFTPG // surfactant associated protein G // 6p21.33 // 389376 /// AY359057 // SFTPG // surfactant associated protein G // 6p21.33 // 389376	-0.217732	0.404946	0.104181	0.440708	-0.191457	0.165806	-0.302224	0.429019	-0.0616871	0.0245869	-0.218383	0.614119	-0.416108	0.187431	0.100488	-0.0154704	-0.0443393	0.197777	0.283513	0.516138	0.454561	0.257527	-0.122471	0.427945
3592134	0.299398	4.21256	0.000520316	0.38248	-0.608551	3592109	NM_003104 // SORD // sorbitol dehydrogenase // 15q15.3 // 6652 /// ENST00000267814 // SORD // sorbitol dehydrogenase // 15q15.3 // 6652 /// BC021085 // SORD // sorbitol dehydrogenase // 15q15.3 // 6652	0.00298373	0.645877	0.247054	0.670598	0.282304	0.479983	0.0907197	0.688322	0.421519	0.53151	0.101258	0.639994	0.358373	0.649985	0.879505	0.738005	0.591637	0.679046	0.357221	0.694354	0.706532	0.883029	0.211871	0.543052
2830664	-0.407417	-4.21145	0.000521603	0.38248	-0.610202	2830638	NM_005733 // KIF20A // kinesin family member 20A // 5q31 // 10112 /// ENST00000394894 // KIF20A // kinesin family member 20A // 5q31 // 10112 /// ENST00000230902 // KIF20A // kinesin family member 20A // 5q31 // 10112 /// AK025790 // KIF20A // kinesin family member 20A // 5q31 // 10112	0.935476	0.729906	1.23857	0.8426	0.943871	-0.108925	0.920879	0.523561	0.966422	0.965833	0.850248	0.646994	0.816461	0.304704	0.778525	0.658857	0.571859	0.24162	1.01671	0.0573298	0.839562	0.133599	0.924483	0.917984
3305836	0.410699	4.20887	0.000524607	0.38248	-0.614042	3305801	NM_052918 // SORCS1 // sortilin-related VPS10 domain containing receptor 1 // 10q23-q25 // 114815 /// NM_001013031 // SORCS1 // sortilin-related VPS10 domain containing receptor 1 // 10q23-q25 // 114815 /// ENST00000263054 // SORCS1 // sortilin-related VPS10 domain containing receptor 1 // 10q23-q25 // 114815 /// ENST00000344440 // SORCS1 // sortilin-related VPS10 domain containing receptor 1 // …	0.871169	1.29608	0.933696	0.724193	0.358386	0.886264	0.204131	0.745569	0.900206	1.47594	0.732334	0.520179	1.2047	1.4518	-0.377558	0.630378	0.0567334	0.792531	0.320149	0.97134	0.775783	0.771167	0.596912	1.23958
3607259	-0.433827	-4.20842	0.000525125	0.38248	-0.614701	3607232	NM_022767 // ISG20L1 // interferon stimulated exonuclease gene 20kDa-like 1 // 15q26.1 // 64782 /// ENST00000332810 // ISG20L1 // interferon stimulated exonuclease gene 20kDa-like 1 // 15q26.1 // 64782 /// BC020988 // ISG20L1 // interferon stimulated exonuclease gene 20kDa-like 1 // 15q26.1 // 64782 /// AF327352 // ISG20L1 // interferon stimulated exonuclease gene 20kDa-like 1 // 15q26.1 // 64782…	1.08837	-0.0921084	0.776842	-0.194639	0.0229066	-0.0171345	0.238873	0.176935	0.332157	0.096857	-0.107787	-0.462104	0.11319	-0.107846	0.462129	-0.124334	0.270073	0.0506936	0.0851491	0.049493	0.547192	-0.293021	0.638783	0.179163
3482011	-0.424974	-4.2084	0.000525149	0.38248	-0.614733	3481986	NM_031277 // RNF17 // ring finger protein 17 // 13q12.12 // 56163 /// ENST00000255324 // RNF17 // ring finger protein 17 // 13q12.12 // 56163 /// AF285602 // RNF17 // ring finger protein 17 // 13q12.12 // 56163 /// ENST00000381927 // RNF17 // ring finger protein 17 // 13q12.12 // 56163 /// ENST00000255325 // RNF17 // ring finger protein 17 // 13q12.12 // 56163 /// ENST00000381921 // RNF17 // ring…	1.13213	0.869569	1.1119	0.414861	1.35539	1.18851	1.172	0.678956	1.16602	0.904026	1.02071	0.745229	0.852491	1.06848	0.8241	0.286267	1.14266	0.320008	0.833838	0.853916	1.5118	0.686456	1.58696	0.594032
2748569	0.428589	4.20723	0.000526523	0.38248	-0.61648	2748542	NM_005141 // FGB // fibrinogen beta chain // 4q28 // 2244 /// ENST00000302068 // FGB // fibrinogen beta chain // 4q28 // 2244 /// BC107766 // FGB // fibrinogen beta chain // 4q28 // 2244	-2.01561	-1.30781	-1.08924	-1.07576	-1.285	-1.35361	-1.51737	-1.1333	-1.64752	-1.05351	-1.32391	-0.95008	-1.89014	-1.07113	-1.73664	-1.33919	-1.18546	-0.519939	-1.72769	-1.26934	-1.7885	-1.68089	-1.6083	-0.917754
3494175	0.368051	4.20098	0.000533895	0.386743	-0.625779	3494137	NM_005358 // LMO7 // LIM domain 7 // 13q22.2 // 4008 /// ENST00000341547 // LMO7 // LIM domain 7 // 13q22.2 // 4008 /// AF330045 // LMO7 // LIM domain 7 // 13q22.2 // 4008 /// ENST00000358860 // LMO7 // LIM domain 7 // 13q22.2 // 4008 /// ENST00000321797 // LMO7 // LIM domain 7 // 13q22.2 // 4008 /// ENST00000357063 // LMO7 // LIM domain 7 // 13q22.2 // 4008 /// ENST00000377534 // LMO7 // LIM dom…	0.584554	1.38985	-1.07246	-0.650652	0.341075	0.965912	0.839067	1.05984	1.32719	1.35664	-0.0909248	0.587862	0.802714	0.80592	0.761609	1.37488	-0.0333728	0.40548	0.57404	0.617675	-0.445406	0.0512721	0.285169	0.325198
3952615	-0.437856	-4.19804	0.000537403	0.387173	-0.63016	3952566	NM_007098 // CLTCL1 // clathrin, heavy chain-like 1 // 22q11.2|22q11.21 // 8218 /// ENST00000263200 // CLTCL1 // clathrin, heavy chain-like 1 // 22q11.2|22q11.21 // 8218 /// U41763 // CLTCL1 // clathrin, heavy chain-like 1 // 22q11.2|22q11.21 // 8218 /// ENST00000353891 // CLTCL1 // clathrin, heavy chain-like 1 // 22q11.2|22q11.21 // 8218	0.408193	-0.050049	0.119483	-0.775077	0.206036	-0.0411499	-0.33215	-0.68999	0.33886	-0.683301	-0.495965	-0.602008	0.0527884	-0.236356	-0.510152	-0.236708	-0.332736	-0.243797	0.0459762	-0.762311	-0.192354	-0.988732	0.272729	-0.364088
2698718	-0.377381	-4.19694	0.000538718	0.387173	-0.631796	2698693	NM_001039547 // GK5 // glycerol kinase 5 (putative) // 3q23 // 256356 /// ENST00000392993 // GK5 // glycerol kinase 5 (putative) // 3q23 // 256356 /// BC032470 // GK5 // glycerol kinase 5 (putative) // 3q23 // 256356 /// ENST00000343930 // GK5 // glycerol kinase 5 (putative) // 3q23 // 256356	-2.13663	-2.33837	-2.15516	-2.81868	-2.18451	-2.78175	-1.56995	-2.54512	-2.11271	-2.21037	-2.20539	-2.58556	-2.01311	-2.03911	-2.37553	-2.41286	-2.59616	-2.79228	-2.13979	-2.86279	-2.73361	-2.77365	-2.08866	-2.67922
3362580	0.644618	4.19557	0.000540354	0.387173	-0.633824	3362468	NM_030962 // SBF2 // SET binding factor 2 // 11p15.4 // 81846 /// ENST00000256190 // SBF2 // SET binding factor 2 // 11p15.4 // 81846 /// AY234241 // SBF2 // SET binding factor 2 // 11p15.4 // 81846	0.573566	2.58487	2.15668	2.33074	1.81658	2.30721	2.25425	2.87742	1.22532	2.90023	2.34439	2.67686	2.53839	2.79341	1.09236	2.10074	1.81537	1.90063	2.22299	2.31315	2.16231	2.49312	1.84268	2.50191
2606660	-0.350386	-4.19544	0.000540511	0.387173	-0.634019	2606658	NM_148961 // OTOS // otospiralin // 2q37.3 // 150677 /// ENST00000319460 // OTOS // otospiralin // 2q37.3 // 150677 /// BC105085 // OTOS // otospiralin // 2q37.3 // 150677 /// ENST00000391989 // OTOS // otospiralin // 2q37.3 // 150677	-2.11957	-2.1964	-2.21325	-2.43022	-2.57892	-2.7949	-1.89007	-2.22615	-2.18934	-2.42657	-1.98889	-2.6709	-2.60284	-3.16988	-1.8903	-2.49744	-2.1569	-2.23889	-1.93958	-2.48393	-2.27571	-2.31553	-2.14169	-2.74087
3828069	-0.584458	-4.18966	0.000547513	0.391099	-0.642633	3828067	NM_024310 // PLEKHF1 // pleckstrin homology domain containing, family F (with FYVE domain) member 1 // 19q12 // 79156 /// ENST00000299373 // PLEKHF1 // pleckstrin homology domain containing, family F (with FYVE domain) member 1 // 19q12 // 79156 /// AY037145 // PLEKHF1 // pleckstrin homology domain containing, family F (with FYVE domain) member 1 // 19q12 // 79156	-1.09679	-1.71257	-0.698487	-1.4374	-0.637827	-1.13989	-0.598091	-1.05098	-1.12952	-1.76416	-1.64034	-1.84078	-0.930958	-1.19363	0.385132	-0.721755	-0.146072	-0.21809	-0.763721	-0.982989	-0.365472	-1.18959	-0.732492	-2.11631
3200984	-0.28732	-4.18728	0.000550421	0.392087	-0.64618	3200982	NM_004529 // MLLT3 // myeloid/lymphoid or mixed-lineage leukemia (trithorax homolog, Drosophila); translocated to, 3 // 9p22 // 4300 /// ENST00000380338 // MLLT3 // myeloid/lymphoid or mixed-lineage leukemia (trithorax homolog, Drosophila); translocated to, 3 // 9p22 // 4300 /// L13744 // MLLT3 // myeloid/lymphoid or mixed-lineage leukemia (trithorax homolog, Drosophila); translocated to, 3 // 9p…	0.640779	0.0947115	0.86017	0.53266	0.850098	0.739944	0.852851	0.666118	0.557556	0.383253	1.0298	0.681651	0.36865	0.550672	0.470763	0.0930093	0.27953	-0.205828	0.371584	0.183771	0.551893	-0.151487	0.897306	0.714662
2519649	-0.488136	-4.18128	0.000557817	0.396258	-0.655118	2519577	NM_000090 // COL3A1 // collagen, type III, alpha 1 (Ehlers-Danlos syndrome type IV, autosomal dominant) // 2q31 // 1281 /// ENST00000304636 // COL3A1 // collagen, type III, alpha 1 (Ehlers-Danlos syndrome type IV, autosomal dominant) // 2q31 // 1281 /// BC028178 // COL3A1 // collagen, type III, alpha 1 (Ehlers-Danlos syndrome type IV, autosomal dominant) // 2q31 // 1281 /// ENST00000317840 // COL…	-0.74983	-1.77589	-1.05668	-2.15946	-2.24805	-2.50194	-1.23202	-1.80612	-0.948471	-1.54771	-1.35332	-1.74963	-1.22668	-1.73233	-0.852413	-0.681439	-1.23105	-1.7339	-1.76772	-1.52519	-1.29105	-1.78486	-0.817532	-1.63399
2333718	0.425006	4.17848	0.000561308	0.397265	-0.659296	2333707	NM_152499 // CCDC24 // coiled-coil domain containing 24 // 1p34.1 // 149473 /// ENST00000372318 // CCDC24 // coiled-coil domain containing 24 // 1p34.1 // 149473 /// BC047313 // CCDC24 // coiled-coil domain containing 24 // 1p34.1 // 149473 /// AY487420 // CCDC24 // coiled-coil domain containing 24 // 1p34.1 // 149473	-0.0239557	-0.255226	-0.613238	-0.0631962	-0.360442	0.138193	-0.460658	-0.115759	-0.298681	-0.00202503	-1.1022	0.186716	-0.689873	-0.248994	-0.675881	-0.322922	-0.738582	-0.264029	-0.510285	-0.528358	-0.977615	-0.0394608	-0.155916	0.00780402
3442836	0.482267	4.1756	0.000564915	0.397265	-0.663587	3442812	NM_153449 // SLC2A14 // solute carrier family 2 (facilitated glucose transporter), member 14 // 12p13.31 // 144195 /// ENST00000340749 // SLC2A14 // solute carrier family 2 (facilitated glucose transporter), member 14 // 12p13.31 // 144195 /// ENST00000340749 // SLC2A3 // solute carrier family 2 (facilitated glucose transporter), member 3 // 12p13.3 // 6515 /// ENST00000396589 // SLC2A14 // solut…	1.73572	1.83896	2.4901	2.71172	1.34479	2.25025	1.46553	2.2487	2.07397	2.57065	1.03539	1.33702	1.40188	1.70336	1.94138	2.40121	1.5946	1.78569	1.35478	2.11056	1.31283	1.23621	1.86844	3.2123
3315810	0.348485	4.17545	0.000565098	0.397265	-0.663804	3315802	NM_007183 // PKP3 // plakophilin 3 // 11p15 // 11187 /// ENST00000331563 // PKP3 // plakophilin 3 // 11p15 // 11187 /// BC000081 // PKP3 // plakophilin 3 // 11p15 // 11187	0.448904	0.653788	-0.0593213	0.580699	-0.226839	-0.0501855	-0.38531	-0.086318	-0.126033	0.60654	-0.0298579	0.0567547	-0.243485	0.153621	0.121451	0.139592	0.0705682	0.32676	0.0243464	0.0480896	-0.13468	0.314312	-0.11402	0.783897
3482858	0.693343	4.1752	0.000565414	0.397265	-0.664179	3482845	NM_206827 // RASL11A // RAS-like, family 11, member A // --- // 387496 /// ENST00000241463 // RASL11A // RAS-like, family 11, member A // --- // 387496 /// AY439004 // RASL11A // RAS-like, family 11, member A // --- // 387496	-0.672733	0.317949	-1.33768	-0.96389	0.0933829	0.703866	-0.0633271	0.0568185	-2.06819	-1.42016	-0.641612	0.407703	-0.844709	-0.40837	-1.74336	-0.986456	-1.38356	0.0560452	-0.38403	-0.622729	-1.05177	0.92212	-1.7541	-1.59445
3848262	-0.248734	-4.17182	0.000569689	0.399178	-0.669226	3848243	NM_000208 // INSR // insulin receptor // 19p13.3-p13.2 // 3643 /// NM_001079817 // INSR // insulin receptor // 19p13.3-p13.2 // 3643 /// ENST00000302850 // INSR // insulin receptor // 19p13.3-p13.2 // 3643 /// ENST00000341500 // INSR // insulin receptor // 19p13.3-p13.2 // 3643 /// M10051 // INSR // insulin receptor // 19p13.3-p13.2 // 3643 /// AK130638 // LOC100128567 // hypothetical protein LOC…	-0.325243	-0.502047	-0.699649	-1.06267	-0.750798	-0.79394	-0.557535	-0.82479	-0.469598	-0.615994	-0.562039	-0.767206	-0.285437	-0.414614	-0.178234	-0.38678	-0.198209	-0.537677	-0.179989	-0.462491	-0.19329	-0.401175	-0.920532	-1.53598
3589700	0.532249	4.16834	0.000574118	0.401189	-0.674416	3589697	NM_001211 // BUB1B // BUB1 budding uninhibited by benzimidazoles 1 homolog beta (yeast) // 15q15 // 701 /// ENST00000287598 // BUB1B // BUB1 budding uninhibited by benzimidazoles 1 homolog beta (yeast) // 15q15 // 701 /// AF107297 // BUB1B // BUB1 budding uninhibited by benzimidazoles 1 homolog beta (yeast) // 15q15 // 701 /// AK315813 // PAK6 // p21(CDKN1A)-activated kinase 6 // 15q14 // 56924	0.69299	1.10574	0.918959	1.39836	0.255267	1.3872	0.652125	1.63361	0.512914	0.847269	0.344003	0.50649	0.994665	1.32591	1.45543	1.52934	1.38558	1.57163	0.893564	1.59101	1.03185	1.38394	0.379727	1.62357
2429228	-0.293068	-4.16317	0.000580764	0.404732	-0.68213	2429147	NM_198459 // DENND2C // DENN/MADD domain containing 2C // 1p13.2 // 163259 /// NM_005872 // BCAS2 // breast carcinoma amplified sequence 2 // 1p21-p13.3 // 10286 /// ENST00000393276 // DENND2C // DENN/MADD domain containing 2C // 1p13.2 // 163259 /// ENST00000369540 // DENND2C // DENN/MADD domain containing 2C // 1p13.2 // 163259 /// ENST00000369541 // BCAS2 // breast carcinoma amplified sequence…	-3.2276	-3.91853	-2.23927	-2.82479	-2.76195	-3.24099	-3.0806	-3.34513	-2.95298	-3.17981	-2.85719	-3.06611	-2.97278	-3.14013	-2.72382	-2.97031	-2.54478	-2.97018	-3.07233	-3.4188	-3.19853	-3.03075	-2.88573	-2.92884
3607255	-0.387774	-4.15795	0.000587546	0.407644	-0.689916	3607232	NM_022767 // ISG20L1 // interferon stimulated exonuclease gene 20kDa-like 1 // 15q26.1 // 64782 /// ENST00000332810 // ISG20L1 // interferon stimulated exonuclease gene 20kDa-like 1 // 15q26.1 // 64782 /// BC020988 // ISG20L1 // interferon stimulated exonuclease gene 20kDa-like 1 // 15q26.1 // 64782 /// AF327352 // ISG20L1 // interferon stimulated exonuclease gene 20kDa-like 1 // 15q26.1 // 64782…	0.511646	-0.603816	0.00328115	-0.701484	-0.725673	-0.896681	-0.3513	-0.81265	-0.523593	-0.526424	-0.519825	-1.28146	-0.587614	-0.648274	-0.39456	-1.01195	-0.521045	-0.873569	-0.720993	-0.642982	-0.468716	-0.849783	-0.232444	-0.335047
3303406	-0.414261	-4.15752	0.000588112	0.407644	-0.690561	3303392	NM_001001342 // BLOC1S2 // biogenesis of lysosome-related organelles complex-1, subunit 2 // 10q24.31 // 282991 /// NM_173809 // BLOC1S2 // biogenesis of lysosome-related organelles complex-1, subunit 2 // 10q24.31 // 282991 /// ENST00000358848 // BLOC1S2 // biogenesis of lysosome-related organelles complex-1, subunit 2 // 10q24.31 // 282991 /// ENST00000370376 // BLOC1S2 // biogenesis of lysosom…	-0.393155	-1.189	-0.54692	-0.977896	-0.808941	-0.83368	-0.663385	-0.760255	-0.423318	-1.09356	-0.946813	-1.31025	-0.363123	-0.917174	-0.746214	-1.03855	-0.111723	-0.952609	-0.735529	-0.744888	-0.450532	-1.25284	-0.47435	-0.564439
4010928	0.261003	4.15536	0.000590951	0.408031	-0.693791	4010913	NM_031904 // FRMD8 // FERM domain containing 8 // 11q13 // 83786 /// ENST00000317568 // FRMD8 // FERM domain containing 8 // 11q13 // 83786 /// BC128150 // FKSG43 // FKSG43 gene // Xq11.1 // 83957 /// BC044658 // FRMD8 // FERM domain containing 8 // 11q13 // 83786 /// ENST00000355991 // FRMD8 // FERM domain containing 8 // 11q13 // 83786	1.32872	1.65093	1.34312	1.47625	1.22664	1.24236	1.20392	1.67152	1.73759	1.85733	1.53051	1.78154	1.53934	1.76256	1.28717	1.57884	1.59547	1.54945	1.34846	1.67481	1.28346	1.70727	1.01426	1.61783
2429616	0.924931	4.15362	0.000593248	0.408031	-0.696394	2429613	NM_001111061 // NHLH2 // nescient helix loop helix 2 // 1p12-p11 // 4808 /// NM_005599 // NHLH2 // nescient helix loop helix 2 // 1p12-p11 // 4808 /// ENST00000369506 // NHLH2 // nescient helix loop helix 2 // 1p12-p11 // 4808 /// ENST00000320238 // NHLH2 // nescient helix loop helix 2 // 1p12-p11 // 4808 /// AK056621 // NHLH2 // nescient helix loop helix 2 // 1p12-p11 // 4808	-1.88868	0.138323	-1.65455	-0.553766	-1.2726	-0.795005	-1.55778	-0.750976	-0.914171	-0.880695	-0.983768	0.874867	-1.62446	-0.900162	-2.0576	-1.05051	-1.86184	-1.73792	-0.883854	-1.35785	-1.78663	-0.270996	-1.52938	0.368562
3604348	-0.322602	-4.15348	0.000593431	0.408031	-0.6966	3604287	NM_172217 // IL16 // interleukin 16 (lymphocyte chemoattractant factor) // 15q26.3 // 3603 /// NM_004513 // IL16 // interleukin 16 (lymphocyte chemoattractant factor) // 15q26.3 // 3603 /// ENST00000360547 // IL16 // interleukin 16 (lymphocyte chemoattractant factor) // 15q26.3 // 3603 /// ENST00000355368 // IL16 // interleukin 16 (lymphocyte chemoattractant factor) // 15q26.3 // 3603 /// ENST000…	2.96503	2.62165	2.63095	2.54051	2.78829	2.02337	2.71141	2.44674	2.67924	1.98365	2.76116	2.55286	2.30184	1.98178	3.27556	2.81072	3.06109	3.01258	2.70495	2.43441	2.891	2.5534	3.04152	2.97916
3238724	0.444878	4.15186	0.000595565	0.408407	-0.699008	3238702	NM_173081 // ARMC3 // armadillo repeat containing 3 // 10p12.31 // 219681 /// ENST00000298032 // ARMC3 // armadillo repeat containing 3 // 10p12.31 // 219681 /// BC039312 // ARMC3 // armadillo repeat containing 3 // 10p12.31 // 219681 /// ENST00000376528 // ARMC3 // armadillo repeat containing 3 // 10p12.31 // 219681 /// ENST00000376523 // ARMC3 // armadillo repeat containing 3 // 10p12.31 // 219…	0.468937	1.34173	0.740892	1.25415	0.51185	1.60314	0.846477	1.81554	0.431585	0.883266	1.2696	1.48818	0.965554	1.33048	1.31316	1.36431	0.839412	1.27746	0.937702	1.06571	1.24184	1.23787	1.01811	1.26181
3751630	0.570228	4.14421	0.000605805	0.414324	-0.710448	3751625	NM_033389 // SSH2 // slingshot homolog 2 (Drosophila) // 17q11.2 // 85464 /// ENST00000269033 // SSH2 // slingshot homolog 2 (Drosophila) // 17q11.2 // 85464 /// AB099290 // SSH2 // slingshot homolog 2 (Drosophila) // 17q11.2 // 85464 /// ENST00000394848 // SSH2 // slingshot homolog 2 (Drosophila) // 17q11.2 // 85464	-1.72178	-2.07545	-2.35793	-1.69429	-2.14644	-0.887631	-1.87751	-1.00952	-1.947	-1.61517	-2.48672	-1.80095	-1.78537	-1.03196	-1.13826	-0.886365	-1.93682	-1.40441	-1.9407	-1.71639	-2.13531	-1.6591	-2.06093	-0.910778
2858028	0.537936	4.13613	0.000616804	0.420727	-0.722527	2858023	NM_006622 // PLK2 // polo-like kinase 2 (Drosophila) // 5q12.1-q13.2 // 10769 /// ENST00000274289 // PLK2 // polo-like kinase 2 (Drosophila) // 5q12.1-q13.2 // 10769 /// AF059617 // PLK2 // polo-like kinase 2 (Drosophila) // 5q12.1-q13.2 // 10769	0.54674	0.702716	0.0944803	0.582316	0.706138	0.883261	0.872451	1.00288	-0.896308	0.0931702	0.156776	0.816399	-0.732769	0.774731	-0.02135	0.614655	0.313341	0.697364	0.512184	0.874295	0.334188	0.287931	-0.16532	0.84607
2899219	-0.333067	-4.12816	0.000627852	0.424162	-0.734451	2899216	NM_003545 // HIST1H4E // histone cluster 1, H4e // 6p21.3 // 8367 /// ENST00000360441 // HIST4H4 // histone cluster 4, H4 // 12p12.3 // 121504 /// ENST00000360441 // HIST2H4B // histone cluster 2, H4b // 1q21 // 554313 /// ENST00000360441 // HIST1H4I // histone cluster 1, H4i // 6p21.33 // 8294 /// ENST00000360441 // HIST1H4A // histone cluster 1, H4a // 6p21.3 // 8359 /// ENST00000360441 // HIST…	2.30814	1.57254	2.63445	2.42096	2.3896	2.17655	2.72682	2.62596	2.98345	2.63221	2.67219	2.68792	2.86425	2.29753	2.80886	2.24085	3.02651	2.75457	2.83952	2.46295	2.74397	2.47455	2.28012	1.93449
2726912	0.459685	4.12755	0.000628704	0.424162	-0.735361	2726910	NM_145263 // SPATA18 // spermatogenesis associated 18 homolog (rat) // 4q12 // 132671 /// ENST00000295213 // SPATA18 // spermatogenesis associated 18 homolog (rat) // 4q12 // 132671 /// BC025396 // SPATA18 // spermatogenesis associated 18 homolog (rat) // 4q12 // 132671	-0.698132	-0.50622	-0.777584	-0.199018	-1.1439	0.0306153	-0.819156	-0.426668	-0.991686	-0.0337815	0.0489926	0.177562	-0.386419	0.162454	-0.586467	-0.162353	-0.579101	-0.110873	0.112941	-0.130104	-0.180959	0.666782	-0.656459	-0.610103
3807782	0.248793	4.12727	0.000629095	0.424162	-0.735779	3807753	NM_015846 // MBD1 // methyl-CpG binding domain protein 1 // 18q21 // 4152 /// NM_015844 // MBD1 // methyl-CpG binding domain protein 1 // 18q21 // 4152 /// NM_002384 // MBD1 // methyl-CpG binding domain protein 1 // 18q21 // 4152 /// NM_015847 // MBD1 // methyl-CpG binding domain protein 1 // 18q21 // 4152 /// NM_015845 // MBD1 // methyl-CpG binding domain protein 1 // 18q21 // 4152 /// ENST00000…	-0.295661	0.174608	-0.136487	0.27267	0.61002	0.85051	0.557277	0.714796	-0.137463	0.122145	0.398012	0.671287	-0.163185	0.0127844	0.0437478	0.429629	0.307538	0.321445	-0.0732372	0.105109	-0.135906	0.268829	0.414335	0.430699
3770461	-0.395981	-4.12722	0.000629162	0.424162	-0.735851	3770457	NM_024417 // FDXR // ferredoxin reductase // 17q24-q25 // 2232 /// NM_004110 // FDXR // ferredoxin reductase // 17q24-q25 // 2232 /// ENST00000293195 // FDXR // ferredoxin reductase // 17q24-q25 // 2232 /// BC034763 // FDXR // ferredoxin reductase // 17q24-q25 // 2232	1.23425	0.693999	1.28352	0.798783	1.20377	1.19465	0.974932	1.10095	1.15305	0.591415	0.662379	0.32227	1.26387	0.777495	1.38085	0.797889	1.40459	0.974566	0.774493	0.882991	0.99367	0.248658	1.59061	0.784552
3331402	-0.370847	-4.12567	0.000631342	0.424162	-0.738174	3331392	NM_006831 // CLP1 // CLP1, cleavage and polyadenylation factor I subunit, homolog (S. cerevisiae) // 11q12 // 10978 /// ENST00000302731 // CLP1 // CLP1, cleavage and polyadenylation factor I subunit, homolog (S. cerevisiae) // 11q12 // 10978 /// U73524 // CLP1 // CLP1, cleavage and polyadenylation factor I subunit, homolog (S. cerevisiae) // 11q12 // 10978	0.2899	-0.486956	0.119656	-0.287226	-0.0874379	-0.297002	-0.0512406	-0.307874	-0.387991	-0.69623	0.0225482	-0.369048	0.458341	-0.0865528	0.298375	0.250731	0.388264	-0.204694	-0.0422402	-0.178686	0.0376199	-0.252607	-0.0247958	-0.513025
3428785	-0.376294	-4.12539	0.000631737	0.424162	-0.738594	3428783	NM_018370 // DRAM // damage-regulated autophagy modulator // 12q23.2 // 55332 /// ENST00000258534 // DRAM // damage-regulated autophagy modulator // 12q23.2 // 55332 /// BC018435 // DRAM // damage-regulated autophagy modulator // 12q23.2 // 55332	1.66595	1.01461	0.797974	0.347609	0.817281	0.649869	0.616324	0.213843	0.524177	0.320329	1.07415	0.517444	0.261837	-0.18828	0.723264	0.66521	0.509889	0.246909	0.514747	0.0921851	0.402414	-0.28695	1.25619	1.05588
2461100	0.371217	4.12313	0.000634924	0.425193	-0.741977	2461037	NM_014801 // PCNXL2 // pecanex-like 2 (Drosophila) // 1q42.2 // 80003 /// ENST00000258229 // PCNXL2 // pecanex-like 2 (Drosophila) // 1q42.2 // 80003 /// ENST00000344698 // PCNXL2 // pecanex-like 2 (Drosophila) // 1q42.2 // 80003 /// ENST00000324142 // PCNXL2 // pecanex-like 2 (Drosophila) // 1q42.2 // 80003 /// AK092353 // PCNXL2 // pecanex-like 2 (Drosophila) // 1q42.2 // 80003	0.876491	1.67991	0.345765	1.16674	0.957081	1.12965	1.52818	1.55442	1.33766	1.89948	1.52099	1.76311	1.30555	1.65078	1.16668	1.5588	1.15771	1.33835	1.18809	1.40453	1.31811	1.56734	1.16887	1.61267
2720253	0.392024	4.12119	0.000637666	0.425919	-0.744872	2720251	NM_022346 // NCAPG // non-SMC condensin I complex, subunit G // 4p15.33 // 64151 /// ENST00000251496 // NCAPG // non-SMC condensin I complex, subunit G // 4p15.33 // 64151 /// AF331796 // NCAPG // non-SMC condensin I complex, subunit G // 4p15.33 // 64151	0.169678	0.528679	0.344774	0.562892	0.326731	1.49382	0.501387	0.979623	0.916185	1.2861	0.343711	0.422048	0.805286	1.2011	0.651632	0.888153	1.05589	1.31607	0.630587	1.23226	1.06842	1.16437	0.392646	0.836108
2687306	0.382296	4.1109	0.000652452	0.434666	-0.760282	2687255	NM_170662 // CBLB // Cas-Br-M (murine) ecotropic retroviral transforming sequence b // 3q13.11 // 868 /// ENST00000264122 // CBLB // Cas-Br-M (murine) ecotropic retroviral transforming sequence b // 3q13.11 // 868 /// U26710 // CBLB // Cas-Br-M (murine) ecotropic retroviral transforming sequence b // 3q13.11 // 868 /// ENST00000394027 // CBLB // Cas-Br-M (murine) ecotropic retroviral transforming…	-0.983351	-0.494401	-0.893687	-0.538054	-0.955456	-0.082939	-1.43321	-1.30058	-1.44615	-0.85601	-1.15388	-0.596481	-1.41169	-1.03174	-1.36807	-1.16207	-1.11093	-0.933237	-0.939868	-0.797227	-1.4589	-0.783864	-1.14876	-1.1398
3401276	-0.446531	-4.10528	0.000660674	0.439007	-0.768705	3401259	NM_003213 // TEAD4 // TEA domain family member 4 // 12p13.3-p13.2 // 7004 /// NM_201443 // TEAD4 // TEA domain family member 4 // 12p13.3-p13.2 // 7004 /// NM_201441 // TEAD4 // TEA domain family member 4 // 12p13.3-p13.2 // 7004 /// ENST00000359864 // TEAD4 // TEA domain family member 4 // 12p13.3-p13.2 // 7004 /// ENST00000397122 // TEAD4 // TEA domain family member 4 // 12p13.3-p13.2 // 7004 /…	-1.38334	-2.05562	-1.57244	-2.23319	-0.986179	-1.85678	-1.3368	-1.74015	-1.07984	-1.6632	-2.12373	-2.31485	-1.4895	-1.62691	-1.12563	-2.09582	-2.13021	-2.04877	-1.49113	-1.33533	-2.04854	-2.22839	-1.29329	-2.22003
2333160	-0.448932	-4.10352	0.00066328	0.439602	-0.771352	2333136	NM_001255 // CDC20 // cell division cycle 20 homolog (S. cerevisiae) // 1p34.1 // 991 /// ENST00000372462 // CDC20 // cell division cycle 20 homolog (S. cerevisiae) // 1p34.1 // 991 /// ENST00000310955 // CDC20 // cell division cycle 20 homolog (S. cerevisiae) // 1p34.1 // 991 /// U05340 // CDC20 // cell division cycle 20 homolog (S. cerevisiae) // 1p34.1 // 991	0.611435	0.00503382	0.827945	0.733575	0.715967	0.285481	0.589104	0.0344319	0.256011	0.616717	0.648567	0.357198	0.352951	-0.423937	-0.244628	-0.730978	0.0448769	-1.0646	0.247534	-0.221851	0.0921474	-0.332405	0.619289	0.115346
3513527	-0.552966	-4.10155	0.000666191	0.440397	-0.774299	3513514	NM_005767 // P2RY5 // purinergic receptor P2Y, G-protein coupled, 5 // 13q14 // 10161 /// ENST00000378434 // P2RY5 // purinergic receptor P2Y, G-protein coupled, 5 // 13q14 // 10161 /// ENST00000345941 // P2RY5 // purinergic receptor P2Y, G-protein coupled, 5 // 13q14 // 10161 /// BC045651 // P2RY5 // purinergic receptor P2Y, G-protein coupled, 5 // 13q14 // 10161	0.146724	0.0163455	-0.0544012	-1.31585	-0.409739	-1.0472	0.52399	0.125522	-0.77421	-0.88936	0.056085	-0.151878	0.00644785	-0.531459	-0.417677	-0.852137	-0.532489	-0.833142	0.254019	-0.424255	-0.189495	-0.463202	-0.159572	-1.8193
3698447	0.41362	4.09727	0.000672577	0.443478	-0.780718	3698422	ENST00000358463 // C16orf47 // chromosome 16 open reading frame 47 // 16q22.3 // 388289 /// AK129695 // C16orf47 // chromosome 16 open reading frame 47 // 16q22.3 // 388289	1.20574	1.18747	1.18073	1.25164	0.575027	1.32514	0.375337	1.54346	1.10695	1.64371	0.732939	1.13234	0.718301	1.34391	0.679784	1.35635	1.05758	0.855412	0.844308	1.53009	1.01884	1.15277	1.46633	1.60301
2568697	0.586102	4.09487	0.000676187	0.444718	-0.784321	2568687	NM_201555 // FHL2 // four and a half LIM domains 2 // 2q12-q14 // 2274 /// NM_001450 // FHL2 // four and a half LIM domains 2 // 2q12-q14 // 2274 /// NM_201557 // FHL2 // four and a half LIM domains 2 // 2q12-q14 // 2274 /// NM_001039492 // FHL2 // four and a half LIM domains 2 // 2q12-q14 // 2274 /// ENST00000393352 // FHL2 // four and a half LIM domains 2 // 2q12-q14 // 2274 /// ENST00000322142…	-0.821497	0.544758	0.110528	0.203428	0.204011	0.347586	-0.586424	0.0528613	-0.859229	0.364465	-0.671376	0.288917	-0.504645	0.424477	0.243485	-0.0298686	-0.255499	-0.233071	-0.124701	0.168366	-0.0918493	0.1406	-0.23097	1.17254
3850333	-0.213508	-4.09303	0.000678967	0.444985	-0.787083	3850331	NM_007065 // CDC37 // cell division cycle 37 homolog (S. cerevisiae) // 19p13.2 // 11140 /// ENST00000222005 // CDC37 // cell division cycle 37 homolog (S. cerevisiae) // 19p13.2 // 11140 /// BC000083 // CDC37 // cell division cycle 37 homolog (S. cerevisiae) // 19p13.2 // 11140	0.268652	0.17152	-0.0958414	-0.212343	-0.360681	-0.628494	-0.132724	-0.49127	-0.287162	-0.348455	-0.237202	-0.552672	-0.0516243	-0.402034	0.185684	-0.226365	-0.106073	-0.115809	-0.218127	-0.56755	-0.2443	-0.385031	-0.0584911	-0.141479
4025511	0.453715	4.09231	0.000680053	0.444985	-0.788158	4025500	NM_032508 // TMEM185A // transmembrane protein 185A // Xq28 // 84548 /// ENST00000316916 // TMEM185A // transmembrane protein 185A // Xq28 // 84548 /// AF530473 // TMEM185A // transmembrane protein 185A // Xq28 // 84548	-4.02103	-3.58768	-3.80908	-3.15992	-3.16008	-2.64279	-3.61599	-3.55139	-3.43193	-3.05793	-3.30749	-3.03957	-3.49962	-3.51696	-3.63181	-2.50374	-4.02512	-3.01289	-3.4329	-3.1059	-3.91299	-3.40919	-3.64843	-3.46394
4015892	-0.525836	-4.08556	0.000690352	0.449564	-0.798278	4015884	NM_177949 // ARMCX2 // armadillo repeat containing, X-linked 2 // Xq21.33-q22.2 // 9823 /// NM_014782 // ARMCX2 // armadillo repeat containing, X-linked 2 // Xq21.33-q22.2 // 9823 /// ENST00000356824 // ARMCX2 // armadillo repeat containing, X-linked 2 // Xq21.33-q22.2 // 9823 /// ENST00000328766 // ARMCX2 // armadillo repeat containing, X-linked 2 // Xq21.33-q22.2 // 9823 /// ENST00000330154 // …	-0.28763	-1.03087	-0.410312	-0.887109	-0.576831	-1.08865	-0.684111	-1.93438	0.253149	-0.659976	-0.335254	-0.968355	-0.693895	-0.582263	0.0484831	-0.302646	-0.569809	-0.929312	-0.18362	-0.430234	-0.192291	-0.699397	-0.0695718	-0.498523
2364439	0.552174	4.08544	0.000690547	0.449564	-0.798469	2364438	NM_145697 // NUF2 // NUF2, NDC80 kinetochore complex component, homolog (S. cerevisiae) // 1q23.3 // 83540 /// NM_031423 // NUF2 // NUF2, NDC80 kinetochore complex component, homolog (S. cerevisiae) // 1q23.3 // 83540 /// ENST00000271452 // NUF2 // NUF2, NDC80 kinetochore complex component, homolog (S. cerevisiae) // 1q23.3 // 83540 /// ENST00000367900 // NUF2 // NUF2, NDC80 kinetochore complex c…	0.882487	0.561157	0.128539	0.574545	0.0476904	1.28187	0.430221	1.66196	0.783294	0.924519	0.117575	0.928771	0.714641	1.31315	0.474507	0.868277	0.612477	0.730298	0.514714	1.22464	0.823799	0.964765	0.398755	1.52083
3646915	0.682815	4.08255	0.00069501	0.450227	-0.802808	3646613	NM_145893 // A2BP1 // ataxin 2-binding protein 1 // 16p13.3 // 54715 /// NM_145891 // A2BP1 // ataxin 2-binding protein 1 // 16p13.3 // 54715 /// NM_018723 // A2BP1 // ataxin 2-binding protein 1 // 16p13.3 // 54715 /// NM_145892 // A2BP1 // ataxin 2-binding protein 1 // 16p13.3 // 54715 /// ENST00000355637 // A2BP1 // ataxin 2-binding protein 1 // 16p13.3 // 54715 /// ENST00000340209 // A2BP1 // …	-0.973086	-0.274984	-1.2758	-1.05253	-0.459596	0.531618	-1.23043	-0.157582	-0.607315	-0.331748	-1.05337	-0.0857129	-0.789671	-0.458365	-1.17694	-0.622478	-1.67334	-0.486114	-0.224114	0.480756	-1.90248	-1.07912	-0.173007	0.190894
3286783	-0.747319	-4.08251	0.000695067	0.450227	-0.802863	3286776	NM_007021 // C10orf10 // chromosome 10 open reading frame 10 // 10q11.21 // 11067 /// ENST00000298295 // C10orf10 // chromosome 10 open reading frame 10 // 10q11.21 // 11067 /// AB022718 // C10orf10 // chromosome 10 open reading frame 10 // 10q11.21 // 11067	-2.85654	-2.56565	-2.20486	-2.48091	-1.00363	-1.25102	-3.23649	-3.79452	-2.15432	-3.00589	-2.08975	-3.10672	-2.26248	-3.38417	-2.68516	-3.51807	-1.10574	-1.95904	-2.68267	-3.86356	-2.45028	-3.98134	-2.90816	-3.69702
3300621	0.459856	4.08121	0.000697079	0.450395	-0.804809	3300597	NM_013451 // FER1L3 // fer-1-like 3, myoferlin (C. elegans) // 10q24 // 26509 /// NM_133337 // FER1L3 // fer-1-like 3, myoferlin (C. elegans) // 10q24 // 26509 /// ENST00000359263 // FER1L3 // fer-1-like 3, myoferlin (C. elegans) // 10q24 // 26509 /// ENST00000347778 // FER1L3 // fer-1-like 3, myoferlin (C. elegans) // 10q24 // 26509 /// ENST00000358334 // FER1L3 // fer-1-like 3, myoferlin (C. el…	0.521805	0.810892	-0.0884936	1.14524	-0.0130561	0.278553	0.239515	0.299197	0.123945	0.595994	-0.416902	0.742419	0.432846	1.00264	-0.397526	-0.449	-0.153985	0.00764838	0.440063	1.03979	0.157712	0.704844	0.40863	0.594605
2568694	0.919182	4.07459	0.000707441	0.455945	-0.81475	2568687	NM_201555 // FHL2 // four and a half LIM domains 2 // 2q12-q14 // 2274 /// NM_001450 // FHL2 // four and a half LIM domains 2 // 2q12-q14 // 2274 /// NM_201557 // FHL2 // four and a half LIM domains 2 // 2q12-q14 // 2274 /// NM_001039492 // FHL2 // four and a half LIM domains 2 // 2q12-q14 // 2274 /// ENST00000393352 // FHL2 // four and a half LIM domains 2 // 2q12-q14 // 2274 /// ENST00000322142…	1.071	2.67502	2.36051	2.53999	2.25482	2.66162	0.916758	1.64217	-0.116913	2.46797	1.05442	2.38073	1.02283	2.37193	1.764	1.87279	0.163707	0.834081	1.70218	1.95482	1.22816	1.66758	1.55276	2.93571
4052897	0.570383	4.06998	0.000714752	0.456394	-0.821679	4052881	BC035696 // FAM72A // family with sequence similarity 72, member A // 1q32.1 // 729533 /// BC046199 // FAM72B // family with sequence similarity 72, member B // 1p12 // 653820 /// AB096683 // GCUD2 // gastric cancer up-regulated-2 // --- // 653573 /// ENST00000369390 // FAM72B // family with sequence similarity 72, member B // 1p12 // 653820 /// ENST00000369392 // FAM72B // family with sequence s…	-0.406031	-0.401944	-1.05952	-0.789114	-0.991197	0.139505	-0.506095	-0.0238341	-0.412968	-0.218497	-1.7385	-1.36691	-0.836878	0.549322	-0.240343	0.49896	-0.69595	-0.22758	-0.230181	0.591676	-0.577277	-0.264237	-0.873244	-0.21094
3604354	-0.405431	-4.06993	0.00071483	0.456394	-0.821752	3604287	NM_172217 // IL16 // interleukin 16 (lymphocyte chemoattractant factor) // 15q26.3 // 3603 /// NM_004513 // IL16 // interleukin 16 (lymphocyte chemoattractant factor) // 15q26.3 // 3603 /// ENST00000360547 // IL16 // interleukin 16 (lymphocyte chemoattractant factor) // 15q26.3 // 3603 /// ENST00000355368 // IL16 // interleukin 16 (lymphocyte chemoattractant factor) // 15q26.3 // 3603 /// ENST000…	0.982871	0.744714	0.196623	0.096523	0.690574	0.057661	0.0992598	-0.300867	0.538379	0.100594	0.658004	0.024686	0.359656	-0.165538	0.891103	0.0866353	0.536826	0.596556	0.549961	-0.136632	0.135538	0.444269	0.245346	-0.529627
3823696	-0.740527	-4.0693	0.000715832	0.456394	-0.822697	3823681	NM_016270 // KLF2 // Kruppel-like factor 2 (lung) // 19p13.13-p13.11 // 10365 /// ENST00000248071 // KLF2 // Kruppel-like factor 2 (lung) // 19p13.13-p13.11 // 10365 /// AK225820 // KLF2 // Kruppel-like factor 2 (lung) // 19p13.13-p13.11 // 10365	-2.30149	-1.686	-0.963601	-1.33884	-0.408168	-1.3489	-0.382513	-0.94723	-0.884941	-1.24087	-0.386467	-1.37692	-0.767537	-1.55669	-0.812604	-1.72822	0.131051	-1.02231	-0.545255	-1.95722	-1.0298	-1.04284	-0.929406	-2.92102
3818840	-0.40677	-4.06855	0.000717039	0.456394	-0.823832	3818826	BC029824 // C19orf45 // chromosome 19 open reading frame 45 // 19p13.2 // 374877 /// ENST00000361270 // C19orf45 // chromosome 19 open reading frame 45 // 19p13.2 // 374877 /// ENST00000361664 // C19orf45 // chromosome 19 open reading frame 45 // 19p13.2 // 374877	-1.54904	-1.6289	-1.24193	-1.92705	-0.710178	-1.58388	-1.55004	-2.14051	-1.70248	-1.53018	-1.45596	-1.56529	-1.12452	-1.40646	-1.11038	-2.25951	-1.53772	-1.48558	-1.39366	-1.55433	-0.717639	-1.27297	-1.63568	-2.2558
3456082	-0.447314	-4.06762	0.000718513	0.456394	-0.825216	3456081	NM_000966 // RARG // retinoic acid receptor, gamma // 12q13 // 5916 /// NM_001042728 // RARG // retinoic acid receptor, gamma // 12q13 // 5916 /// ENST00000394426 // RARG // retinoic acid receptor, gamma // 12q13 // 5916 /// ENST00000327550 // RARG // retinoic acid receptor, gamma // 12q13 // 5916 /// ENST00000338561 // RARG // retinoic acid receptor, gamma // 12q13 // 5916 /// AK290588 // RARG /…	0.372208	0.0352262	1.52955	1.05873	1.35261	0.411765	1.51459	0.922696	2.07042	1.12897	1.01161	0.703027	1.08967	1.01478	0.643537	0.460045	0.896924	0.534848	1.45619	1.08971	1.51363	1.06147	0.899045	0.560937
3373284	-0.513547	-4.06645	0.000720399	0.456394	-0.826984	3373281	NM_006637 // OR5I1 // olfactory receptor, family 5, subfamily I, member 1 // 11q11 // 10798 /// ENST00000301532 // OR5I1 // olfactory receptor, family 5, subfamily I, member 1 // 11q11 // 10798 /// BC069093 // OR5I1 // olfactory receptor, family 5, subfamily I, member 1 // 11q11 // 10798	-0.026772	-0.475007	0.278622	-0.268627	0.399516	-0.2784	-0.447542	0.154872	0.912221	-0.475445	-0.324729	-0.4164	0.368096	-0.300076	0.440632	0.267555	0.138951	-0.500315	0.239754	-0.242826	0.374568	-0.379657	0.273246	-0.621673
2527826	0.374118	4.06635	0.000720562	0.456394	-0.827136	2527814	NM_007127 // VIL1 // villin 1 // 2q35-q36 // 7429 /// ENST00000392114 // VIL1 // villin 1 // 2q35-q36 // 7429 /// ENST00000248444 // VIL1 // villin 1 // 2q35-q36 // 7429 /// AK223398 // VIL1 // villin 1 // 2q35-q36 // 7429	0.646747	1.60875	0.954067	1.51261	0.716426	1.4719	0.933952	1.23652	1.23661	1.17217	0.625928	1.23248	0.786293	1.10388	1.25079	1.4622	0.886209	1.34512	0.93145	1.50901	1.37232	1.00675	1.43141	1.60024
2780212	0.683287	4.06237	0.000726985	0.459331	-0.83312	2780172	NM_001813 // CENPE // centromere protein E, 312kDa // 4q24-q25 // 1062 /// ENST00000265148 // CENPE // centromere protein E, 312kDa // 4q24-q25 // 1062 /// ENST00000394771 // CENPE // centromere protein E, 312kDa // 4q24-q25 // 1062 /// ENST00000380026 // CENPE // centromere protein E, 312kDa // 4q24-q25 // 1062	-1.4025	-0.482003	-1.4815	-0.64829	-2.06168	-0.497305	-1.34651	-1.19982	-1.17931	-1.05677	-2.16118	-0.39354	-1.74855	-1.19864	-0.923206	-0.899592	-1.70996	-0.326863	-1.62476	-0.513066	-0.850567	-1.52173	-0.980537	-0.533198
3414377	0.368031	4.05933	0.000731924	0.461307	-0.837685	3414351	NM_020039 // ACCN2 // amiloride-sensitive cation channel 2, neuronal // 12q12 // 41 /// NM_001095 // ACCN2 // amiloride-sensitive cation channel 2, neuronal // 12q12 // 41 /// ENST00000228468 // ACCN2 // amiloride-sensitive cation channel 2, neuronal // 12q12 // 41 /// U78180 // ACCN2 // amiloride-sensitive cation channel 2, neuronal // 12q12 // 41	-0.641799	0.217677	-0.908839	-0.402702	-0.626219	-0.883159	-1.169	-1.05576	-0.970801	-0.738451	-0.884639	-0.671784	-1.31601	-0.41586	-1.01939	-0.806179	-1.29261	-0.547669	-0.803465	-0.561498	-0.70823	-0.217231	-0.968106	-0.810127
3656995	-0.520726	-4.05722	0.00073538	0.461307	-0.840863	3656990	NM_000632 // ITGAM // integrin, alpha M (complement component 3 receptor 3 subunit) // 16p11.2 // 3684 /// ENST00000287497 // ITGAM // integrin, alpha M (complement component 3 receptor 3 subunit) // 16p11.2 // 3684 /// J03925 // ITGAM // integrin, alpha M (complement component 3 receptor 3 subunit) // 16p11.2 // 3684	0.241396	0.222082	0.799297	0.167939	0.402881	-0.874058	0.16576	-0.505183	-0.0431388	-0.425589	0.191317	-0.243527	-0.0912812	-0.528648	-0.287676	-1.00332	0.416638	-0.0573965	-0.0825384	0.0587872	0.361693	-0.82271	0.232894	0.0701573
3229855	0.443187	4.05539	0.000738384	0.461307	-0.843612	3229837	NM_052813 // CARD9 // caspase recruitment domain family, member 9 // 9q34.3 // 64170 /// NM_001080849 // DNLZ // DNL-type zinc finger // 9q34.3 // 728489 /// ENST00000371732 // CARD9 // caspase recruitment domain family, member 9 // 9q34.3 // 64170 /// ENST00000371738 // DNLZ // DNL-type zinc finger // 9q34.3 // 728489 /// ENST00000371734 // CARD9 // caspase recruitment domain family, member 9 //…	-2.83596	-2.11646	-2.39724	-2.41785	-2.72856	-2.43977	-2.46365	-2.44962	-2.85741	-1.72159	-2.36776	-1.54789	-2.41368	-2.44098	-2.17245	-1.85574	-2.05266	-1.84805	-2.56023	-2.13367	-2.73712	-1.73229	-2.4783	-2.04287
3047597	-0.430529	-4.05458	0.000739716	0.461307	-0.844828	3047581	NM_002192 // INHBA // inhibin, beta A // 7p15-p13 // 3624 /// ENST00000242208 // INHBA // inhibin, beta A // 7p15-p13 // 3624 /// BC007858 // INHBA // inhibin, beta A // 7p15-p13 // 3624	-0.823771	-0.36009	0.153489	-0.79089	-0.466991	-0.979545	0.0472887	-0.339197	0.182254	-0.283915	-0.393099	-0.873487	-0.128224	-0.94295	-0.534133	-0.445745	-0.306868	-0.988523	0.300295	-0.0948371	0.466487	-0.134841	-0.105216	-0.54081
3557545	-0.371996	-4.05369	0.000741186	0.461307	-0.846167	3557504	NM_000257 // MYH7 // myosin, heavy chain 7, cardiac muscle, beta // 14q12 // 4625 /// ENST00000361594 // MYH7 // myosin, heavy chain 7, cardiac muscle, beta // 14q12 // 4625 /// ENST00000355349 // MYH7 // myosin, heavy chain 7, cardiac muscle, beta // 14q12 // 4625 /// BC112171 // MYH7 // myosin, heavy chain 7, cardiac muscle, beta // 14q12 // 4625 /// ENST00000397183 // MYH7 // myosin, heavy cha…	-0.0945495	-0.585137	-0.911627	-0.840184	-0.830411	-1.29849	-0.685382	-1.24801	-0.425196	-0.642919	-0.768071	-0.810808	-0.593305	-1.04209	-0.36303	-1.11165	-0.945773	-1.30258	-0.668384	-0.809591	-0.32519	-1.36109	-0.730551	-0.752871
3358427	0.262408	4.05303	0.000742278	0.461307	-0.84716	3358425	NM_018494 // LRDD // leucine-rich repeats and death domain containing // 11p15.5 // 55367 /// NM_145886 // LRDD // leucine-rich repeats and death domain containing // 11p15.5 // 55367 /// NM_145887 // LRDD // leucine-rich repeats and death domain containing // 11p15.5 // 55367 /// ENST00000347755 // LRDD // leucine-rich repeats and death domain containing // 11p15.5 // 55367 /// AB209529 // LRDD …	1.35507	1.49131	1.29442	1.4166	1.0029	1.18178	1.35114	1.3415	1.25911	1.39708	1.08793	1.69281	1.03533	1.21573	0.830688	0.875172	0.568678	0.940385	0.840883	1.19146	0.885665	1.21638	1.06909	1.76961
3860193	0.505596	4.0527	0.000742826	0.461307	-0.847658	3860189	NM_001039876 // C19orf46 // chromosome 19 open reading frame 46 // 19q13.12 // 163183 /// ENST00000324444 // C19orf46 // chromosome 19 open reading frame 46 // 19q13.12 // 163183 /// ENST00000392184 // C19orf46 // chromosome 19 open reading frame 46 // 19q13.12 // 163183 /// ENST00000392184 // ALKBH6 // alkB, alkylation repair homolog 6 (E. coli) // 19q13.12 // 84964 /// ENST00000340477 // C19orf…	-0.991802	-0.451547	-1.17672	-0.527559	-0.858461	-0.646162	-0.765099	-0.661671	-1.17	-0.214132	-1.36372	-0.915124	-1.38916	0.0535587	-1.68232	-1.70947	-1.62925	-1.18791	-1.46246	-0.262941	-0.860476	-0.797396	-0.875641	-0.837596
3226045	-0.495339	-4.05171	0.000744463	0.461307	-0.849143	3226041	NM_170600 // SH2D3C // SH2 domain containing 3C // 9q34.11 // 10044 /// NM_005489 // SH2D3C // SH2 domain containing 3C // 9q34.11 // 10044 /// ENST00000314830 // SH2D3C // SH2 domain containing 3C // 9q34.11 // 10044 /// ENST00000373277 // SH2D3C // SH2 domain containing 3C // 9q34.11 // 10044 /// ENST00000373276 // SH2D3C // SH2 domain containing 3C // 9q34.11 // 10044 /// ENST00000373274 // SH…	-0.919566	-1.02984	-0.180756	-1.00306	-0.566896	-1.74494	-0.361278	-1.7419	-0.399967	-1.3318	-0.252115	-0.390366	-0.652367	-0.825897	-1.03484	-1.19058	-0.609588	-0.857476	-0.603464	-1.16515	-0.664139	-0.907164	-0.964251	-0.965124
4043984	0.346493	4.04955	0.000748057	0.462419	-0.852392	4043943	NM_005540 // INPP5B // inositol polyphosphate-5-phosphatase, 75kDa // 1p34 // 3633 /// ENST00000373024 // INPP5B // inositol polyphosphate-5-phosphatase, 75kDa // 1p34 // 3633 /// BC058932 // INPP5B // inositol polyphosphate-5-phosphatase, 75kDa // 1p34 // 3633 /// ENST00000373023 // INPP5B // inositol polyphosphate-5-phosphatase, 75kDa // 1p34 // 3633 /// ENST00000373026 // INPP5B // inositol po…	-1.22597	-0.195956	-0.41852	-0.582706	-0.468498	-0.0188777	-0.286886	0.167075	0.110897	0.0163912	-0.652668	-0.370469	-0.293089	0.0491052	-0.552723	-0.222348	-0.554984	-0.237004	-0.579234	-0.0864729	-0.480162	-0.285057	-0.687276	-0.16488
3459737	-0.440498	-4.04808	0.000750516	0.462827	-0.854607	3459722	NM_000706 // AVPR1A // arginine vasopressin receptor 1A // 12q14-q15 // 552 /// ENST00000299178 // AVPR1A // arginine vasopressin receptor 1A // 12q14-q15 // 552 /// AY322550 // AVPR1A // arginine vasopressin receptor 1A // 12q14-q15 // 552	-0.744341	-0.625391	-1.08843	-1.00283	-0.621291	-0.788041	-0.224962	-0.845344	-0.170787	-1.17054	-0.221029	-0.542058	-0.119725	-1.06084	-0.24035	-0.392815	-0.0417214	-0.716815	-0.728669	-1.42535	-0.215884	-0.493581	-0.997946	-1.6375
3571565	0.556829	4.04593	0.000754116	0.463935	-0.857837	3571553	NM_194278 // C14orf43 // chromosome 14 open reading frame 43 // 14q24.3 // 91748 /// NM_001043318 // C14orf43 // chromosome 14 open reading frame 43 // 14q24.3 // 91748 /// ENST00000286523 // C14orf43 // chromosome 14 open reading frame 43 // 14q24.3 // 91748 /// ENST00000394071 // C14orf43 // chromosome 14 open reading frame 43 // 14q24.3 // 91748 /// BC009202 // C14orf43 // chromosome 14 open r…	-1.48299	-1.01258	-1.46334	-1.43333	-1.73965	-1.12187	-1.24349	-0.835551	-1.279	-0.584374	-1.57317	-1.00883	-1.88598	-1.13755	-2.17554	-1.87016	-3.43848	-1.7225	-2.14542	-0.732499	-1.65407	-1.91968	-1.28692	-1.30719
3358446	-0.498219	-4.04263	0.000759683	0.466244	-0.8628	3358425	NM_018494 // LRDD // leucine-rich repeats and death domain containing // 11p15.5 // 55367 /// NM_145886 // LRDD // leucine-rich repeats and death domain containing // 11p15.5 // 55367 /// NM_145887 // LRDD // leucine-rich repeats and death domain containing // 11p15.5 // 55367 /// ENST00000347755 // LRDD // leucine-rich repeats and death domain containing // 11p15.5 // 55367 /// AB209529 // LRDD …	1.52266	0.412156	1.25955	0.661025	1.18827	1.02731	1.11839	0.883099	0.873358	0.19681	0.817154	-0.0171772	1.20014	1.00611	1.33603	0.825376	1.17359	1.16925	1.29753	1.1879	1.37871	0.433236	1.28049	0.682155
3592270	-0.48625	-4.04063	0.000763073	0.46721	-0.865807	3592214	NM_017434 // DUOX1 // dual oxidase 1 // 15q15.3 // 53905 /// NM_175940 // DUOX1 // dual oxidase 1 // 15q15.3 // 53905 /// ENST00000321429 // DUOX1 // dual oxidase 1 // 15q15.3 // 53905 /// ENST00000389037 // DUOX1 // dual oxidase 1 // 15q15.3 // 53905 /// AF230495 // DUOX1 // dual oxidase 1 // 15q15.3 // 53905	-2.7137	-3.03823	-2.21893	-2.99865	-2.28535	-3.22339	-2.00091	-2.37213	-2.17191	-2.79601	-1.88194	-1.98704	-2.22859	-2.50745	-2.62001	-3.01563	-1.45567	-2.41934	-1.40104	-2.24594	-1.91528	-2.23654	-2.55125	-2.43922
3238705	0.435693	4.03803	0.000767515	0.468767	-0.869726	3238702	NM_173081 // ARMC3 // armadillo repeat containing 3 // 10p12.31 // 219681 /// ENST00000298032 // ARMC3 // armadillo repeat containing 3 // 10p12.31 // 219681 /// BC039312 // ARMC3 // armadillo repeat containing 3 // 10p12.31 // 219681 /// ENST00000376528 // ARMC3 // armadillo repeat containing 3 // 10p12.31 // 219681 /// ENST00000376523 // ARMC3 // armadillo repeat containing 3 // 10p12.31 // 219…	0.0497452	0.441881	-0.525452	0.316858	0.504498	0.982312	-0.303916	0.448309	-0.731782	0.0150162	-0.170997	0.0520979	-0.3319	0.0937072	0.186511	0.592641	-0.188124	0.123188	-0.298395	-0.423128	0.162996	0.162692	-0.251106	0.524817
2404141	0.565015	4.03615	0.000770733	0.468767	-0.872551	2404122	NM_002379 // MATN1 // matrilin 1, cartilage matrix protein // 1p35 // 4146 /// ENST00000373765 // MATN1 // matrilin 1, cartilage matrix protein // 1p35 // 4146 /// M55683 // MATN1 // matrilin 1, cartilage matrix protein // 1p35 // 4146	-2.44751	-1.5583	-0.777163	0.208199	-1.20074	-0.724941	-1.77694	-1.09797	-1.66294	-1.12073	-1.76813	-0.855159	-1.27568	-0.862834	-1.37176	-1.23458	-0.798249	-0.399362	-0.757821	-0.937394	-0.922663	-0.17444	-2.2334	-1.4553
2780908	0.66358	4.0354	0.00077203	0.468767	-0.873686	2780907	NM_014421 // DKK2 // dickkopf homolog 2 (Xenopus laevis) // 4q25 // 27123 /// ENST00000285311 // DKK2 // dickkopf homolog 2 (Xenopus laevis) // 4q25 // 27123 /// AF177395 // DKK2 // dickkopf homolog 2 (Xenopus laevis) // 4q25 // 27123 /// BT007121 // RAC1 // ras-related C3 botulinum toxin substrate 1 (rho family, small GTP binding protein Rac1) // 7p22 // 5879	-1.15256	0.0605182	0.222519	1.56777	0.768391	0.409686	0.250368	1.0397	0.085386	0.278644	0.868318	2.17831	0.607857	0.875261	0.897789	1.00919	0.896894	0.871895	-0.120801	0.566505	-0.507132	1.16932	0.0922938	0.84548
2497054	0.308996	4.03445	0.000773662	0.468767	-0.875112	2497028	NM_003854 // IL1RL2 // interleukin 1 receptor-like 2 // 2q12 // 8808 /// ENST00000264257 // IL1RL2 // interleukin 1 receptor-like 2 // 2q12 // 8808 /// AF284434 // IL1RL2 // interleukin 1 receptor-like 2 // 2q12 // 8808	1.12728	1.27474	0.344466	0.989487	0.163989	0.279421	-0.0192868	0.265559	0.659313	0.781133	-0.0264188	0.443982	0.202597	0.316532	-0.0657289	0.313492	0.0254048	0.452135	0.458983	0.512781	0.0536404	0.407295	0.306883	0.902518
3472200	0.274816	4.03383	0.000774731	0.468767	-0.876044	3472183	NM_004658 // RASAL1 // RAS protein activator like 1 (GAP1 like) // 12q23-q24 // 8437 /// ENST00000261729 // RASAL1 // RAS protein activator like 1 (GAP1 like) // 12q23-q24 // 8437 /// AB208935 // RASAL1 // RAS protein activator like 1 (GAP1 like) // 12q23-q24 // 8437	0.844382	1.47631	0.840952	1.04841	0.606902	0.895473	0.716014	1.25834	0.931434	0.779452	0.815458	1.03276	0.859645	1.02347	0.576996	0.943521	0.680356	0.687112	0.721372	0.795306	0.672399	0.991132	0.669489	1.3019
2950416	-0.363201	-4.03028	0.000780888	0.471383	-0.881391	2950384	NM_080680 // COL11A2 // collagen, type XI, alpha 2 // 6p21.3 // 1302 /// NM_080681 // COL11A2 // collagen, type XI, alpha 2 // 6p21.3 // 1302 /// NM_080679 // COL11A2 // collagen, type XI, alpha 2 // 6p21.3 // 1302 /// ENST00000341947 // COL11A2 // collagen, type XI, alpha 2 // 6p21.3 // 1302 /// ENST00000374708 // COL11A2 // collagen, type XI, alpha 2 // 6p21.3 // 1302 /// ENST00000361917 // COL…	-0.579467	-0.742152	-0.637324	-1.35489	-0.565554	-0.66274	-0.352154	-0.730575	-0.598215	-1.00121	-0.500673	-1.17765	-0.521787	-1.15	-0.474997	-1.39663	-0.715967	-0.769299	-0.897619	-0.865595	-0.67594	-0.772717	-0.627194	-0.881845
3833830	0.488495	4.0268	0.000786977	0.473946	-0.886638	3833827	NM_080732 // EGLN2 // egl nine homolog 2 (C. elegans) // 19q13.2 // 112398 /// NM_053046 // EGLN2 // egl nine homolog 2 (C. elegans) // 19q13.2 // 112398 /// ENST00000303961 // EGLN2 // egl nine homolog 2 (C. elegans) // 19q13.2 // 112398 /// AK098182 // EGLN2 // egl nine homolog 2 (C. elegans) // 19q13.2 // 112398	-2.65349	-2.08977	-2.80826	-2.53796	-3.00275	-2.35464	-3.33124	-2.76841	-3.28305	-2.46959	-2.34044	-2.41938	-3.47001	-2.9771	-2.53526	-1.84602	-2.9632	-2.37559	-2.78729	-2.7542	-2.98373	-2.72655	-2.77694	-1.75454
3655630	0.469906	4.02501	0.000790122	0.473979	-0.889332	3655628	NM_007317 // KIF22 // kinesin family member 22 // 16p11.2 // 3835 /// ENST00000160827 // KIF22 // kinesin family member 22 // 16p11.2 // 3835 /// AB017430 // KIF22 // kinesin family member 22 // 16p11.2 // 3835 /// ENST00000400751 // KIF22 // kinesin family member 22 // 16p11.2 // 3835 /// ENST00000400750 // KIF22 // kinesin family member 22 // 16p11.2 // 3835	0.159478	0.175683	-0.392191	-0.0291484	-0.738593	0.558317	-0.645786	0.115143	-0.629334	-0.273531	-0.967956	-0.614805	-0.410817	0.187678	-0.297204	-0.161883	-0.39313	-0.171381	-0.772488	0.118623	-0.614764	-0.702502	-0.277002	0.456887
3653081	-0.542223	-4.02467	0.000790718	0.473979	-0.889842	3653072	NM_005030 // PLK1 // polo-like kinase 1 (Drosophila) // 16p12.1 // 5347 /// ENST00000300093 // PLK1 // polo-like kinase 1 (Drosophila) // 16p12.1 // 5347 /// ENST00000330792 // PLK1 // polo-like kinase 1 (Drosophila) // 16p12.1 // 5347 /// AB209179 // PLK1 // polo-like kinase 1 (Drosophila) // 16p12.1 // 5347	0.268571	0.0284881	0.693298	0.251414	0.724192	-0.244481	0.495321	-0.359165	0.154141	-0.298979	0.532731	0.242783	0.547092	-0.272581	0.446267	0.478598	0.397567	0.318925	0.520421	-0.238528	0.418603	0.342513	0.274684	-1.28277
2571475	0.452409	4.02317	0.000793374	0.474465	-0.892108	2571457	NM_152515 // CKAP2L // cytoskeleton associated protein 2-like // 2q13 // 150468 /// BC036217 // CKAP2L // cytoskeleton associated protein 2-like // 2q13 // 150468	-1.77219	-1.3633	-2.01129	-1.77071	-2.11125	-1.09413	-1.65295	-0.722889	-1.40815	-1.26672	-1.60895	-1.2942	-1.59664	-0.794242	-1.42542	-1.37385	-1.7085	-1.54406	-1.42483	-0.813005	-2.19002	-1.17905	-1.49075	-1.75588
3532402	-0.286925	-4.01482	0.000808282	0.477373	-0.90469	3532393	BC032221 // KIAA0391 // KIAA0391 // 14q13.2 // 9692 /// BC044580 // KIAA0391 // KIAA0391 // 14q13.2 // 9692 /// ENST00000250377 // KIAA0391 // KIAA0391 // 14q13.2 // 9692 /// ENST00000321130 // KIAA0391 // KIAA0391 // 14q13.2 // 9692 /// AB002389 // KIAA0391 // KIAA0391 // 14q13.2 // 9692	-0.74922	-1.05	-1.05493	-1.24877	-1.10546	-1.37921	-0.849431	-1.11053	-0.792502	-1.39092	-0.80694	-0.978005	-0.659307	-0.918587	-0.666347	-1.34336	-0.684075	-0.79481	-0.673396	-0.774149	-0.904195	-0.909302	-0.853477	-1.34475
3215155	-0.434396	-4.0118	0.000813746	0.477373	-0.909245	3215146	NM_004148 // NINJ1 // ninjurin 1 // 9q22 // 4814 /// ENST00000375446 // NINJ1 // ninjurin 1 // 9q22 // 4814 /// BC048212 // NINJ1 // ninjurin 1 // 9q22 // 4814	1.12732	0.966732	1.74442	0.699937	1.14904	0.818734	1.23093	1.18587	1.20575	0.832629	1.57387	1.13642	1.43596	1.30713	1.69862	1.27716	1.79578	1.12099	0.875723	0.862439	1.23754	0.458316	2.23843	1.43427
3845240	0.33295	4.01102	0.000815175	0.477373	-0.910432	3845229	NM_017573 // PCSK4 // proprotein convertase subtilisin/kexin type 4 // 19p13.3 // 54760 /// ENST00000300954 // PCSK4 // proprotein convertase subtilisin/kexin type 4 // 19p13.3 // 54760 /// BC142942 // PCSK4 // proprotein convertase subtilisin/kexin type 4 // 19p13.3 // 54760	-2.24096	-1.91455	-1.49673	-1.41168	-1.24057	-1.27949	-1.70585	-1.3148	-2.0672	-1.2478	-1.62807	-1.24108	-1.59738	-1.40255	-1.60739	-1.24391	-1.57791	-1.33623	-1.43062	-0.700205	-1.55587	-1.16721	-1.89481	-1.78845
3375209	-0.360579	-4.01033	0.000816428	0.477373	-0.91147	3375192	NM_152718 // VWCE // von Willebrand factor C and EGF domains // 11q12.2 // 220001 /// ENST00000335613 // VWCE // von Willebrand factor C and EGF domains // 11q12.2 // 220001 /// BC077719 // VWCE // von Willebrand factor C and EGF domains // 11q12.2 // 220001 /// ENST00000301770 // VWCE // von Willebrand factor C and EGF domains // 11q12.2 // 220001	-0.220757	-0.42977	0.29185	-0.344973	0.143567	0.117707	0.0675026	-0.0700891	0.124839	-0.696239	0.0265942	-0.736059	-0.107698	-0.522196	0.190272	-0.444464	0.132484	-0.182213	0.0961276	-0.417593	-0.195641	0.0523569	0.0383828	-0.0658946
2543207	0.406091	4.00983	0.000817339	0.477373	-0.912225	2543163	NM_000384 // APOB // apolipoprotein B (including Ag(x) antigen) // 2p24-p23 // 338 /// ENST00000233242 // APOB // apolipoprotein B (including Ag(x) antigen) // 2p24-p23 // 338 /// J02610 // APOB // apolipoprotein B (including Ag(x) antigen) // 2p24-p23 // 338	-0.700644	0.485085	0.258751	0.186529	0.571718	0.638346	-0.0985898	0.346328	-0.0702362	0.016957	0.364382	1.015	0.0536751	0.535676	-0.424959	0.24505	0.0947163	0.198945	0.0367504	0.299592	-0.232706	0.413632	0.0736539	0.418463
3115525	0.468209	4.00914	0.000818599	0.477373	-0.913266	3115504	NM_002467 // MYC // v-myc myelocytomatosis viral oncogene homolog (avian) // 8q24.21 // 4609 /// ENST00000377970 // MYC // v-myc myelocytomatosis viral oncogene homolog (avian) // 8q24.21 // 4609 /// BC000141 // MYC // v-myc myelocytomatosis viral oncogene homolog (avian) // 8q24.21 // 4609 /// M13930 // MYC // v-myc myelocytomatosis viral oncogene homolog (avian) // 8q24.21 // 4609 /// M13930 //…	-8.13074	-7.30669	-7.90702	-7.51562	-7.99688	-7.57925	-7.91238	-7.45195	-7.92912	-7.28559	-7.25034	-7.0224	-7.95858	-7.79179	-7.70953	-7.13931	-8.58981	-7.97885	-7.84621	-7.2671	-7.74224	-7.47504	-7.40396	-6.9447
3175503	0.481678	4.00853	0.00081971	0.477373	-0.914183	3175494	NM_001097634 // GCNT1 // glucosaminyl (N-acetyl) transferase 1, core 2 (beta-1,6-N-acetylglucosaminyltransferase) // 9q13 // 2650 /// NM_001490 // GCNT1 // glucosaminyl (N-acetyl) transferase 1, core 2 (beta-1,6-N-acetylglucosaminyltransferase) // 9q13 // 2650 /// NM_001097633 // GCNT1 // glucosaminyl (N-acetyl) transferase 1, core 2 (beta-1,6-N-acetylglucosaminyltransferase) // 9q13 // 2650 /// …	0.844893	1.04771	0.619763	1.12768	0.367589	1.07477	-0.320655	0.231409	-0.894297	-0.418784	0.437331	0.830368	0.0819506	0.979986	1.02534	1.29946	1.24512	1.33045	0.41792	1.19274	0.586475	0.793782	0.245479	0.947487
4029137	0.411093	4.00748	0.000821625	0.477373	-0.915762	4029079	NM_033284 // TBL1Y // transducin (beta)-like 1Y-linked // Yp11.2 // 90665 /// NM_134258 // TBL1Y // transducin (beta)-like 1Y-linked // Yp11.2 // 90665 /// NM_134259 // TBL1Y // transducin (beta)-like 1Y-linked // Yp11.2 // 90665 /// ENST00000383032 // TBL1Y // transducin (beta)-like 1Y-linked // Yp11.2 // 90665 /// ENST00000346432 // TBL1Y // transducin (beta)-like 1Y-linked // Yp11.2 // 90665 /…	-0.279174	-0.516844	-0.205823	-0.165883	-0.888842	-0.358989	-0.511315	-0.486152	-0.951801	-0.427348	-0.632725	-0.0021496	-1.33652	-0.412463	-0.824783	-0.573121	-0.815447	-0.261345	-0.805628	-0.710778	-0.818426	0.176202	-0.731738	-0.13024
2926461	0.424276	4.00692	0.000822652	0.477373	-0.916606	2926447	NM_003206 // TCF21 // transcription factor 21 // 6pter-qter // 6943 /// NM_198392 // TCF21 // transcription factor 21 // 6pter-qter // 6943 /// ENST00000367882 // TCF21 // transcription factor 21 // 6pter-qter // 6943 /// ENST00000237316 // TCF21 // transcription factor 21 // 6pter-qter // 6943 /// AF035718 // TCF21 // transcription factor 21 // 6pter-qter // 6943 /// AK093019 // FLJ35700 // hypo…	-0.124457	0.0744227	-0.840655	-0.582256	-0.376442	-0.12124	-0.826182	0.247097	0.322502	0.00635749	-1.02885	-0.418182	-0.494702	0.248835	-0.437493	-0.0206235	-0.644458	0.0299672	-1.20312	-0.570914	-0.611574	-0.69541	-0.843391	-0.215557
3139697	0.464884	4.00659	0.000823268	0.477373	-0.917112	3139690	NM_024504 // PRDM14 // PR domain containing 14 // 8q13.3 // 63978 /// ENST00000276594 // PRDM14 // PR domain containing 14 // 8q13.3 // 63978 /// AF319458 // PRDM14 // PR domain containing 14 // 8q13.3 // 63978	1.11033	1.74271	1.02602	1.27901	1.42577	1.26937	0.914027	1.29807	0.84223	0.735943	1.1194	1.65034	0.578658	1.17361	-0.321396	1.08024	0.232838	1.33811	0.881044	0.992994	0.570656	1.06146	0.64198	0.97832
3375235	0.357691	4.00525	0.00082572	0.477373	-0.919124	3375192	NM_152718 // VWCE // von Willebrand factor C and EGF domains // 11q12.2 // 220001 /// ENST00000335613 // VWCE // von Willebrand factor C and EGF domains // 11q12.2 // 220001 /// BC077719 // VWCE // von Willebrand factor C and EGF domains // 11q12.2 // 220001 /// ENST00000301770 // VWCE // von Willebrand factor C and EGF domains // 11q12.2 // 220001	0.62935	1.09124	0.020619	0.735566	0.37108	0.339299	0.194224	0.69925	0.402083	0.773978	0.465374	0.95209	0.8666	0.806326	0.342623	0.696209	0.386784	0.534242	0.541393	0.557383	0.477635	0.882464	0.208458	1.13047
3648342	0.284605	4.00509	0.000826026	0.477373	-0.919375	3648340	---	2.22627	2.23737	2.16968	2.49261	1.76567	2.2641	1.96578	2.2718	1.93208	2.4821	1.93685	2.3749	2.05666	2.34032	1.8327	1.95956	1.76254	2.48555	2.14853	2.16214	2.45917	2.3667	2.22216	2.4562
2743354	-0.276185	-4.004	0.000828034	0.477373	-0.921017	2743315	NM_199320 // PHF17 // PHD finger protein 17 // 4q26-q27 // 79960 /// NM_024900 // PHF17 // PHD finger protein 17 // 4q26-q27 // 79960 /// ENST00000226319 // PHF17 // PHD finger protein 17 // 4q26-q27 // 79960 /// AF520952 // PHF17 // PHD finger protein 17 // 4q26-q27 // 79960	1.21138	0.65172	0.719258	0.181243	0.761363	0.739967	1.07093	0.768856	0.789752	0.602146	0.952385	0.702447	0.770277	0.634759	0.293408	0.185036	0.200098	-0.310179	0.815899	0.655709	0.313179	0.213721	0.699426	0.257711
3730722	0.281903	4.00319	0.00082952	0.477373	-0.92223	3730698	NM_030779 // KCNH6 // potassium voltage-gated channel, subfamily H (eag-related), member 6 // 17q23.3 // 81033 /// NM_173092 // KCNH6 // potassium voltage-gated channel, subfamily H (eag-related), member 6 // 17q23.3 // 81033 /// ENST00000392968 // KCNH6 // potassium voltage-gated channel, subfamily H (eag-related), member 6 // 17q23.3 // 81033 /// ENST00000314672 // KCNH6 // potassium voltage-ga…	0.987354	1.03038	0.808459	0.793595	0.451995	0.738511	0.807823	0.992247	0.629609	0.853476	0.65366	0.989885	1.01462	1.03282	0.533977	0.996405	0.401671	0.899283	0.293383	0.623728	0.586971	0.955488	0.325793	0.97234
3941060	-0.616346	-4.00203	0.000831673	0.477373	-0.923983	3941053	NM_001008735 // HMG1L1 // high-mobility group (nonhistone chromosomal) protein 1-like 1 // 20q13.32 // 10357 /// ENST00000243919 // HMG1L1 // high-mobility group (nonhistone chromosomal) protein 1-like 1 // 20q13.32 // 10357 /// CR456863 // HMGB1 // high-mobility group box 1 // 13q12 // 3146 /// ENST00000215935 // LOC100130561 // similar to high-mobility group (nonhistone chromosomal) protein 1-l…	-4.20286	-4.54959	-4.19199	-4.57411	-3.76667	-5.58208	-3.69567	-4.13609	-3.9459	-4.59269	-3.55035	-3.38294	-4.09756	-5.37332	-4.73876	-4.82672	-3.74743	-4.84772	-4.49478	-4.90666	-4.61158	-4.69605	-4.18875	-5.16048
2997406	0.757192	4.00144	0.000832781	0.477373	-0.924884	2997376	NM_018685 // ANLN // anillin, actin binding protein // 7p15-p14 // 54443 /// ENST00000265748 // ANLN // anillin, actin binding protein // 7p15-p14 // 54443 /// BC070066 // ANLN // anillin, actin binding protein // 7p15-p14 // 54443 /// ENST00000396068 // ANLN // anillin, actin binding protein // 7p15-p14 // 54443	-3.33379	-3.17572	-4.2025	-3.52298	-4.525	-3.61692	-4.47109	-3.06327	-3.47876	-3.46051	-4.53008	-3.49801	-3.19915	-2.98831	-4.41099	-3.89108	-3.85258	-3.20357	-4.0076	-2.66678	-3.79698	-3.4409	-3.55471	-1.74888
3602549	0.332476	4.00103	0.000833532	0.477373	-0.925494	3602526	NM_147188 // FBXO22 // F-box protein 22 // 15q24.2 // 26263 /// NM_012170 // FBXO22 // F-box protein 22 // 15q24.2 // 26263 /// ENST00000308275 // FBXO22 // F-box protein 22 // 15q24.2 // 26263 /// BC041691 // FBXO22 // F-box protein 22 // 15q24.2 // 26263	-0.179916	0.73917	0.387518	0.728903	0.424907	0.986785	0.383444	0.529254	0.269138	0.609667	0.30858	0.263784	0.650157	0.496263	0.704459	0.878906	0.423288	1.12926	0.517114	1.0308	0.611757	0.849224	0.243679	0.491815
3815525	-0.326044	-4.00056	0.000834412	0.477373	-0.926207	3815493	NM_012292 // HMHA1 // histocompatibility (minor) HA-1 // 19p13.3 // 23526 /// ENST00000313093 // HMHA1 // histocompatibility (minor) HA-1 // 19p13.3 // 23526 /// BC065223 // HMHA1 // histocompatibility (minor) HA-1 // 19p13.3 // 23526	0.81708	0.652252	0.611193	0.489022	0.884023	0.412296	0.932472	0.525947	0.862158	0.294447	0.776615	0.213128	0.633838	0.838516	-0.045414	0.141523	0.299172	-0.337886	0.841207	0.416987	0.806764	0.326972	0.619755	0.153131
3222181	0.736104	3.99974	0.000835941	0.477373	-0.927446	3222170	NM_002160 // TNC // tenascin C (hexabrachion) // 9q33 // 3371 /// ENST00000350763 // TNC // tenascin C (hexabrachion) // 9q33 // 3371 /// M55618 // TNC // tenascin C (hexabrachion) // 9q33 // 3371 /// ENST00000341037 // TNC // tenascin C (hexabrachion) // 9q33 // 3371 /// ENST00000340094 // TNC // tenascin C (hexabrachion) // 9q33 // 3371 /// ENST00000346706 // TNC // tenascin C (hexabrachion) //…	0.13582	1.30628	1.67685	2.60043	1.34819	1.61496	2.06542	1.55251	1.93197	3.09435	1.44273	2.59446	1.27727	1.85113	1.25704	1.97445	1.08996	2.1912	1.10389	1.26207	0.583748	1.66945	0.596934	1.63178
3443356	-0.643545	-3.99907	0.000837194	0.477373	-0.92846	3443348	NM_000014 // A2M // alpha-2-macroglobulin // 12p13.3-p12.3 // 2 /// ENST00000318602 // A2M // alpha-2-macroglobulin // 12p13.3-p12.3 // 2 /// BC040071 // A2M // alpha-2-macroglobulin // 12p13.3-p12.3 // 2	-1.12151	-1.82496	-0.912819	-1.36256	-1.10478	-2.3847	-1.77353	-2.26819	-2.22109	-1.66247	-1.06893	-1.80398	-1.45816	-2.10038	-1.11979	-2.06957	-1.51295	-2.06255	-0.40818	-2.26005	-0.359003	-0.682472	-0.82714	-1.12854
3565534	0.318556	3.99753	0.000840065	0.477373	-0.930776	3565524	NM_000161 // GCH1 // GTP cyclohydrolase 1 (dopa-responsive dystonia) // 14q22.1-q22.2 // 2643 /// NM_001024024 // GCH1 // GTP cyclohydrolase 1 (dopa-responsive dystonia) // 14q22.1-q22.2 // 2643 /// NM_001024070 // GCH1 // GTP cyclohydrolase 1 (dopa-responsive dystonia) // 14q22.1-q22.2 // 2643 /// NM_001024071 // GCH1 // GTP cyclohydrolase 1 (dopa-responsive dystonia) // 14q22.1-q22.2 // 2643 //…	1.26128	1.7931	0.981408	1.35687	1.39842	1.491	1.45793	1.81573	1.76025	1.83508	1.65771	1.85342	1.45434	1.927	1.37474	1.96499	1.12984	1.57024	1.5043	1.76206	1.34529	1.52822	1.75643	2.00692
3924943	0.404386	3.99747	0.00084018	0.477373	-0.930869	3924929	NM_182482 // BAGE2 // B melanoma antigen family, member 2 // 21p // 85319 /// NM_001187 // BAGE // B melanoma antigen // 21p11.1 // 574 /// NM_181704 // BAGE4 // B melanoma antigen family, member 4 // 21p11.1 // 85317 /// NM_182481 // BAGE3 // B melanoma antigen family, member 3 // 21p11.2 // 85318 /// NM_182484 // BAGE5 // B melanoma antigen family, member 5 // 13cen // 85316 /// ENST00000356832…	-3.96335	-3.36476	-3.8438	-3.71644	-4.36473	-4.04808	-3.83735	-3.47998	-4.13082	-3.56989	-3.88216	-3.99443	-4.01277	-4.02745	-4.02828	-3.26501	-4.57288	-3.65635	-4.6795	-3.69811	-4.24394	-4.39812	-4.06611	-3.55444
3532563	-0.781925	-3.99581	0.000843294	0.477373	-0.933373	3532560	NM_032352 // BRMS1L // breast cancer metastasis-suppressor 1-like // 14q13.2 // 84312 /// ENST00000216807 // BRMS1L // breast cancer metastasis-suppressor 1-like // 14q13.2 // 84312 /// BC006250 // BRMS1L // breast cancer metastasis-suppressor 1-like // 14q13.2 // 84312	0.862231	-1.04714	0.390025	-0.921383	-0.488059	-0.461833	0.518495	0.114525	0.63559	-0.43775	0.085103	-0.711854	0.639157	-0.813822	0.0272498	-0.424368	1.3855	0.39632	-0.00491695	-0.135634	0.527372	-0.236431	0.421534	0.295548
2674235	0.33592	3.9954	0.000844069	0.477373	-0.933994	2674229	NM_201397 // GPX1 // glutathione peroxidase 1 // 3p21.3 // 2876 /// NM_000581 // GPX1 // glutathione peroxidase 1 // 3p21.3 // 2876 /// ENST00000388829 // GPX1 // glutathione peroxidase 1 // 3p21.3 // 2876 /// Y00433 // GPX1 // glutathione peroxidase 1 // 3p21.3 // 2876	-3.45902	-2.74788	-3.94476	-3.7137	-3.73237	-3.19089	-3.724	-3.28813	-3.75411	-3.50763	-3.89147	-3.2725	-3.96123	-3.17246	-3.64348	-3.5133	-3.3327	-3.04801	-3.43142	-3.42898	-3.36927	-3.4788	-3.75976	-3.61024
3377995	0.494751	3.99509	0.000844646	0.477373	-0.934456	3377988	NM_005438 // FOSL1 // FOS-like antigen 1 // 11q13 // 8061 /// ENST00000312562 // FOSL1 // FOS-like antigen 1 // 11q13 // 8061 /// BC016648 // FOSL1 // FOS-like antigen 1 // 11q13 // 8061	-1.06523	-0.265261	-0.842065	0.0714135	-0.554579	-0.455024	-0.531742	-0.40225	-1.70607	-0.935838	-0.707212	0.198609	-0.72103	-0.837614	-1.43472	-0.470197	-1.30435	-0.816878	-0.424976	-0.639227	-0.726557	0.416967	-0.8274	-0.773616
2780215	-0.401983	-3.99402	0.000846672	0.477469	-0.936078	2780172	NM_001813 // CENPE // centromere protein E, 312kDa // 4q24-q25 // 1062 /// ENST00000265148 // CENPE // centromere protein E, 312kDa // 4q24-q25 // 1062 /// ENST00000394771 // CENPE // centromere protein E, 312kDa // 4q24-q25 // 1062 /// ENST00000380026 // CENPE // centromere protein E, 312kDa // 4q24-q25 // 1062	1.26274	1.15932	1.81296	1.22718	1.14809	1.07498	0.995549	0.415497	0.543865	0.303504	0.714267	0.576754	1.02376	0.742967	1.29688	0.609236	0.988541	1.11232	1.16686	0.343202	1.17843	0.554891	1.22901	0.41731
3021705	0.386269	3.99186	0.000850762	0.478707	-0.93934	3021696	NM_080928 // ASB15 // ankyrin repeat and SOCS box-containing 15 // 7q31.31 // 142685 /// ENST00000275699 // ASB15 // ankyrin repeat and SOCS box-containing 15 // 7q31.31 // 142685 /// AF428257 // ASB15 // ankyrin repeat and SOCS box-containing 15 // 7q31.31 // 142685 /// AK125360 // ASB15 // ankyrin repeat and SOCS box-containing 15 // 7q31.31 // 142685	-1.58319	-1.24586	-0.903571	-0.55739	-0.748739	-0.922218	-1.35064	-0.818712	-1.43595	-0.887635	-1.10246	-0.765075	-1.05211	-0.874623	-1.53694	-0.524031	-1.47991	-0.615184	-1.19483	-1.28217	-0.906087	-0.897096	-1.48375	-0.752964
3874455	0.474041	3.9909	0.00085259	0.478707	-0.940793	3874438	NM_021873 // CDC25B // cell division cycle 25 homolog B (S. pombe) // 20p13 // 994 /// NM_004358 // CDC25B // cell division cycle 25 homolog B (S. pombe) // 20p13 // 994 /// NM_021872 // CDC25B // cell division cycle 25 homolog B (S. pombe) // 20p13 // 994 /// ENST00000245960 // CDC25B // cell division cycle 25 homolog B (S. pombe) // 20p13 // 994 /// ENST00000344256 // CDC25B // cell division cy…	-1.5037	-0.789307	-1.63692	-0.893052	-2.12352	-0.888709	-1.33442	-0.605731	-1.22682	-0.717823	-1.68927	-1.38078	-1.30685	-0.817752	-1.38154	-0.881115	-1.13426	-1.25517	-1.45492	-0.68217	-1.19923	-1.72687	-0.872198	-0.536651
3580253	0.324604	3.98757	0.000858944	0.480265	-0.945819	3580234	NM_014226 // RAGE // renal tumor antigen // 14q32 // 5891 /// ENST00000361847 // RAGE // renal tumor antigen // 14q32 // 5891 /// BC026069 // RAGE // renal tumor antigen // 14q32 // 5891 /// ENST00000392778 // RAGE // renal tumor antigen // 14q32 // 5891 /// ENST00000193029 // RAGE // renal tumor antigen // 14q32 // 5891	0.678485	1.08439	0.322544	0.92126	0.591655	0.882477	1.36524	1.2702	0.927693	1.03361	1.377	1.60687	0.612327	1.31748	0.801849	1.58891	0.91953	1.281	1.0463	0.997407	0.697817	0.767612	0.484757	0.969245
2496876	0.496028	3.98709	0.00085986	0.480265	-0.946541	2496727	NM_145686 // MAP4K4 // mitogen-activated protein kinase kinase kinase kinase 4 // 2q11.2-q12 // 9448 /// NM_145687 // MAP4K4 // mitogen-activated protein kinase kinase kinase kinase 4 // 2q11.2-q12 // 9448 /// NM_004834 // MAP4K4 // mitogen-activated protein kinase kinase kinase kinase 4 // 2q11.2-q12 // 9448 /// ENST00000324219 // MAP4K4 // mitogen-activated protein kinase kinase kinase kinase 4…	-1.19146	-0.0156922	-0.255471	0.736772	0.72836	0.749888	0.970596	1.26191	1.12143	1.31207	0.106831	0.848673	-0.116677	0.74723	1.25302	1.02732	1.10145	1.36318	0.931308	1.267	0.450096	0.9471	0.200183	1.00656
3790712	-0.180961	-3.98559	0.000862734	0.480265	-0.9488	3790704	NM_021127 // PMAIP1 // phorbol-12-myristate-13-acetate-induced protein 1 // 18q21.32 // 5366 /// ENST00000316660 // PMAIP1 // phorbol-12-myristate-13-acetate-induced protein 1 // 18q21.32 // 5366 /// D90070 // PMAIP1 // phorbol-12-myristate-13-acetate-induced protein 1 // 18q21.32 // 5366 /// ENST00000269518 // PMAIP1 // phorbol-12-myristate-13-acetate-induced protein 1 // 18q21.32 // 5366	1.67364	1.5052	1.54725	1.42171	1.55444	1.29254	1.63692	1.41326	1.72851	1.5952	1.59846	1.35614	1.53733	1.48508	1.63331	1.46075	1.61422	1.49796	1.60757	1.53964	1.67542	1.36071	1.83702	1.54438
3151558	-0.363203	-3.98509	0.000863711	0.480265	-0.949566	3151534	NM_014109 // ATAD2 // ATPase family, AAA domain containing 2 // 8q24.13 // 29028 /// ENST00000287394 // ATAD2 // ATPase family, AAA domain containing 2 // 8q24.13 // 29028 /// BC113656 // ATAD2 // ATPase family, AAA domain containing 2 // 8q24.13 // 29028	-3.32137	-4.01201	-3.22107	-3.94155	-3.03788	-3.40445	-3.42366	-3.91479	-3.45422	-4.18625	-4.18068	-4.11253	-4.08183	-3.77787	-3.26917	-3.77159	-3.49967	-3.83787	-3.8279	-3.83803	-3.51279	-4.01248	-3.22456	-3.60381
2790010	-0.383577	-3.98442	0.000864996	0.480265	-0.950573	2789957	NM_033632 // FBXW7 // F-box and WD repeat domain containing 7 // 4q31.3 // 55294 /// NM_018315 // FBXW7 // F-box and WD repeat domain containing 7 // 4q31.3 // 55294 /// NM_001013415 // FBXW7 // F-box and WD repeat domain containing 7 // 4q31.3 // 55294 /// ENST00000281708 // FBXW7 // F-box and WD repeat domain containing 7 // 4q31.3 // 55294 /// ENST00000393956 // FBXW7 // F-box and WD repeat do…	1.47015	0.66074	0.907735	0.440039	1.21416	1.24657	0.788816	0.198143	0.427393	-0.374213	0.515632	0.110278	0.657398	0.55884	0.80141	0.461891	1.22031	1.13594	0.975171	0.644075	1.01776	0.555552	0.48651	0.241662
2619159	0.618907	3.9836	0.00086657	0.480265	-0.951804	2619120	NM_001042646 // TRAK1 // trafficking protein, kinesin binding 1 // 3p25.3-p24.1 // 22906 /// NM_014965 // TRAK1 // trafficking protein, kinesin binding 1 // 3p25.3-p24.1 // 22906 /// ENST00000327628 // TRAK1 // trafficking protein, kinesin binding 1 // 3p25.3-p24.1 // 22906 /// ENST00000396175 // TRAK1 // trafficking protein, kinesin binding 1 // 3p25.3-p24.1 // 22906 /// ENST00000341421 // TRAK1…	-1.50049	-0.420098	-1.99915	-1.85173	-1.25006	-1.06506	-0.585921	-0.126604	-0.463492	0.333302	-1.37681	-0.180957	-1.12573	-0.703057	-1.84757	-0.337279	-1.71013	-1.13107	-1.26709	-1.15023	-1.35079	-0.221517	-1.16149	-1.35754
2655138	-0.318129	-3.98098	0.000871657	0.482045	-0.955768	2655113	NM_017644 // KLHL24 // kelch-like 24 (Drosophila) // 3q27.1 // 54800 /// ENST00000242810 // KLHL24 // kelch-like 24 (Drosophila) // 3q27.1 // 54800 /// AY422472 // KLHL24 // kelch-like 24 (Drosophila) // 3q27.1 // 54800 /// ENST00000242809 // KLHL24 // kelch-like 24 (Drosophila) // 3q27.1 // 54800	0.0519626	-0.469986	0.349318	0.00303512	0.488295	0.32927	0.145255	-0.179044	0.337624	-0.336397	0.287158	0.143541	0.456883	0.328265	0.67561	-0.127591	0.377427	0.563013	0.432705	0.116878	0.303537	0.210044	0.441209	-0.0515938
2370361	0.230463	3.97606	0.000881277	0.486319	-0.963203	2370355	NM_016545 // IER5 // immediate early response 5 // 1q25.3 // 51278 /// ENST00000367577 // IER5 // immediate early response 5 // 1q25.3 // 51278 /// BC000128 // IER5 // immediate early response 5 // 1q25.3 // 51278 /// AF178984 // IER5 // immediate early response 5 // 1q25.3 // 51278 /// AJ251089 // IER5 // immediate early response 5 // 1q25.3 // 51278	-1.39702	-0.940884	-1.01477	-0.71073	-0.388447	-0.290638	-0.399902	-0.165021	-0.418602	-0.305896	-0.42818	-0.154669	-0.521892	-0.234547	-0.173108	-0.17709	-0.265998	-0.0534172	-0.43355	-0.245008	-0.463976	0.0896525	-0.675111	-0.626754
3893727	-0.33486	-3.97277	0.000887778	0.487256	-0.968182	3893716	---	-1.1807	-1.2675	-1.26114	-1.34351	-1.4481	-1.76356	-1.59751	-1.61721	-1.05724	-1.4673	-0.776951	-1.6167	-1.25695	-1.64713	-1.15757	-1.37912	-0.695745	-1.25882	-1.6277	-1.87919	-1.6011	-1.68028	-1.19025	-1.94895
3695514	-0.374328	-3.97246	0.000888384	0.487256	-0.968644	3695512	NM_012163 // LRRC29 // leucine rich repeat containing 29 // 16q22.1 // 26231 /// NM_001004055 // LRRC29 // leucine rich repeat containing 29 // 16q22.1 // 26231 /// ENST00000393992 // LRRC29 // leucine rich repeat containing 29 // 16q22.1 // 26231 /// ENST00000341546 // LRRC29 // leucine rich repeat containing 29 // 16q22.1 // 26231 /// AK096101 // LRRC29 // leucine rich repeat containing 29 // 1…	-0.545429	-0.853023	0.0789395	-0.439385	-0.189416	-0.788066	-0.348288	-0.709546	-0.162566	-0.205875	-0.166724	-0.68074	-0.11598	-0.560207	-0.486536	-0.766068	0.0719926	-0.538278	0.0390012	-0.101827	-0.374618	-0.963731	0.0177857	-0.0670316
2647925	-0.559869	-3.97072	0.000891829	0.487256	-0.971267	2647898	NM_053002 // MED12L // mediator complex subunit 12-like // 3q25.1 // 116931 /// ENST00000273432 // MED12L // mediator complex subunit 12-like // 3q25.1 // 116931 /// AF399708 // MED12L // mediator complex subunit 12-like // 3q25.1 // 116931 /// ENST00000309237 // MED12L // mediator complex subunit 12-like // 3q25.1 // 116931	-1.8335	-2.15293	-0.739632	-1.12939	-0.91999	-1.56371	-1.6877	-2.3329	-2.02912	-2.36371	-1.74604	-2.12743	-1.26598	-2.23602	-1.40249	-1.58186	-0.518519	-2.53931	-1.45983	-1.94728	-1.63117	-1.41401	-1.38095	-1.94481
2860190	-0.603536	-3.96873	0.000895811	0.487256	-0.974286	2860178	NM_005582 // CD180 // CD180 molecule // 5q12 // 4064 /// ENST00000256447 // CD180 // CD180 molecule // 5q12 // 4064 /// D83597 // CD180 // CD180 molecule // 5q12 // 4064	1.70424	0.462341	1.99023	1.93034	1.74164	0.14836	1.50355	1.62405	1.29554	0.227488	1.61113	1.19746	1.79699	1.58242	1.85393	1.02345	1.99381	1.44414	1.75861	1.58967	1.82627	1.46508	1.69214	0.830832
3839902	0.813353	3.96788	0.000897508	0.487256	-0.975569	3839880	AY358799 // LOC147650 // hypothetical protein LOC147650 // 19q13.33 // 147650 /// BC104208 // LOC147650 // hypothetical protein LOC147650 // 19q13.33 // 147650 /// BC104209 // LOC147650 // hypothetical protein LOC147650 // 19q13.33 // 147650	-1.42203	0.201528	-2.71345	-1.12425	-0.545664	-1.02987	-0.716991	-0.586494	-1.8782	-0.0184403	-0.901238	0.484831	-0.947979	-0.458892	-1.6636	-0.147637	-1.63958	-0.943275	-0.486074	-0.637881	-0.337544	0.684022	-1.66438	-1.58015
2595084	0.24772	3.96687	0.000899533	0.487256	-0.977096	2595042	NM_020919 // ALS2 // amyotrophic lateral sclerosis 2 (juvenile) // 2q33.1 // 57679 /// ENST00000264276 // ALS2 // amyotrophic lateral sclerosis 2 (juvenile) // 2q33.1 // 57679 /// AB053305 // ALS2 // amyotrophic lateral sclerosis 2 (juvenile) // 2q33.1 // 57679	0.534864	0.953899	0.340108	0.840636	0.514757	1.12961	0.328663	0.724964	0.807781	0.85736	0.213187	0.454067	0.57554	0.759747	0.669929	0.934178	0.679224	0.727584	0.638653	0.826342	0.492857	0.490963	0.963842	1.0327
4026826	0.397044	3.96555	0.000902177	0.487256	-0.979086	4026798	NM_000425 // L1CAM // L1 cell adhesion molecule // Xq28 // 3897 /// NM_024003 // L1CAM // L1 cell adhesion molecule // Xq28 // 3897 /// ENST00000370060 // L1CAM // L1 cell adhesion molecule // Xq28 // 3897 /// ENST00000370058 // L1CAM // L1 cell adhesion molecule // Xq28 // 3897 /// ENST00000370057 // L1CAM // L1 cell adhesion molecule // Xq28 // 3897 /// BC126229 // L1CAM // L1 cell adhesion mol…	-0.564766	-0.401149	-0.577944	-0.458351	-0.440801	-0.597001	-0.865266	-0.889573	-0.714252	-0.196941	-0.78681	-0.252647	-0.804407	-0.57779	-0.840371	-0.034514	-0.717436	-0.283474	-1.16882	-0.456152	-0.695106	-0.202796	-0.885808	0.0531308
2678561	0.744788	3.96553	0.000902231	0.487256	-0.979126	2678526	BC132815 // C3orf67 // chromosome 3 open reading frame 67 // 3p14.2 // 200844 /// ENST00000383713 // C3orf67 // chromosome 3 open reading frame 67 // 3p14.2 // 200844 /// ENST00000295966 // C3orf67 // chromosome 3 open reading frame 67 // 3p14.2 // 200844 /// AK124111 // C3orf67 // chromosome 3 open reading frame 67 // 3p14.2 // 200844 /// AK124920 // C3orf67 // chromosome 3 open reading frame 67…	-0.269246	0.559611	-0.345929	1.21574	-0.0115658	1.32126	-0.355339	-0.278909	0.0250388	1.42489	-0.0782131	1.43743	0.186527	0.184747	0.78017	1.18997	0.0952656	0.953635	-0.48081	0.324665	-0.0514323	-0.188406	-0.0317584	0.25552
2825811	0.414651	3.96541	0.000902473	0.487256	-0.979308	2825796	NM_182761 // LOC340069 // hypothetical protein LOC340069 // 5q23.1 // 340069 /// ENST00000335286 // LOC340069 // hypothetical protein LOC340069 // 5q23.1 // 340069 /// AY692447 // LOC340069 // hypothetical protein LOC340069 // 5q23.1 // 340069 /// BC128243 // LOC340069 // hypothetical protein LOC340069 // 5q23.1 // 340069 /// ENST00000379555 // LOC340069 // hypothetical protein LOC340069 // 5q23.…	0.48314	0.837465	0.233837	0.713427	0.393708	0.610894	0.481173	0.30366	0.354063	0.837143	0.0895119	0.44581	0.334666	0.672993	0.186927	1.29167	-0.0320581	0.355316	0.243533	1.18505	0.502759	0.275008	0.634579	1.35321
3946132	-0.261051	-3.96539	0.0009025	0.487256	-0.979328	3946095	NM_004810 // GRAP2 // GRB2-related adaptor protein 2 // 22q13.2 // 9402 /// ENST00000344138 // GRAP2 // GRB2-related adaptor protein 2 // 22q13.2 // 9402 /// BC026002 // GRAP2 // GRB2-related adaptor protein 2 // 22q13.2 // 9402	0.248145	0.23709	0.738101	0.338605	0.59184	0.349028	0.811537	0.689454	0.818813	0.437392	0.757318	0.552534	0.78859	0.382707	-0.0343164	-0.337319	0.0948535	-0.229527	0.745992	0.129992	0.219405	-0.0219409	0.542412	0.662069
2461134	0.333621	3.9617	0.000909967	0.487256	-0.984914	2461037	NM_014801 // PCNXL2 // pecanex-like 2 (Drosophila) // 1q42.2 // 80003 /// ENST00000258229 // PCNXL2 // pecanex-like 2 (Drosophila) // 1q42.2 // 80003 /// ENST00000344698 // PCNXL2 // pecanex-like 2 (Drosophila) // 1q42.2 // 80003 /// ENST00000324142 // PCNXL2 // pecanex-like 2 (Drosophila) // 1q42.2 // 80003 /// AK092353 // PCNXL2 // pecanex-like 2 (Drosophila) // 1q42.2 // 80003	1.68228	2.6201	2.02316	2.3605	2.11523	2.74788	2.14413	2.54195	2.17693	2.59161	1.98273	2.44672	2.28822	2.5039	2.4422	2.68104	2.08701	2.19579	2.0566	2.26642	2.39833	2.33533	2.06837	2.17737
3870740	-0.222096	-3.96126	0.000910868	0.487256	-0.985585	3870733	NM_005874 // LILRB2 // leukocyte immunoglobulin-like receptor, subfamily B (with TM and ITIM domains), member 2 // 19q13.4 // 10288 /// NM_001080978 // LILRB2 // leukocyte immunoglobulin-like receptor, subfamily B (with TM and ITIM domains), member 2 // 19q13.4 // 10288 /// ENST00000391748 // LILRB2 // leukocyte immunoglobulin-like receptor, subfamily B (with TM and ITIM domains), member 2 // 19q…	2.96212	2.73539	2.67533	2.74355	2.68321	2.30284	2.85918	2.5284	3.09198	2.53539	2.73457	2.27993	2.8324	2.67635	3.03327	2.95171	2.99391	2.81242	3.08982	2.88664	2.89182	2.82837	2.92557	2.82705
3576710	-0.319177	-3.96078	0.000911833	0.487256	-0.986302	3576704	NM_152332 // TC2N // tandem C2 domains, nuclear // 14q32.12 // 123036 /// ENST00000340892 // TC2N // tandem C2 domains, nuclear // 14q32.12 // 123036 /// BC040503 // TC2N // tandem C2 domains, nuclear // 14q32.12 // 123036 /// ENST00000360594 // TC2N // tandem C2 domains, nuclear // 14q32.12 // 123036	-0.659395	-0.954	-0.308686	-0.486951	-0.42961	-1.32549	-0.0825961	-0.290993	-0.520869	-0.703895	0.0421898	-0.408879	-0.394162	-0.558626	-0.756422	-1.23657	-1.01042	-1.3364	-0.359958	-0.532924	-0.518094	-0.639866	-0.719879	-1.07344
3867801	0.585607	3.96047	0.000912476	0.487256	-0.98678	3867796	NM_003598 // TEAD2 // TEA domain family member 2 // 19q13.3 // 8463 /// ENST00000311227 // TEAD2 // TEA domain family member 2 // 19q13.3 // 8463 /// BC007556 // TEAD2 // TEA domain family member 2 // 19q13.3 // 8463 /// ENST00000377214 // TEAD2 // TEA domain family member 2 // 19q13.3 // 8463	-2.44365	-1.4001	-2.5163	-0.854266	-1.90039	-1.40096	-1.40974	-1.09443	-1.59563	-1.62397	-1.8177	-1.80518	-1.74254	-1.29018	-2.78441	-1.63609	-1.57904	-1.42217	-2.03133	-1.32791	-2.04423	-1.56952	-1.81887	-1.23174
2454222	-0.356407	-3.95977	0.000913887	0.487256	-0.987828	2454140	NM_172362 // KCNH1 // potassium voltage-gated channel, subfamily H (eag-related), member 1 // 1q32-q41 // 3756 /// NM_002238 // KCNH1 // potassium voltage-gated channel, subfamily H (eag-related), member 1 // 1q32-q41 // 3756 /// ENST00000271751 // KCNH1 // potassium voltage-gated channel, subfamily H (eag-related), member 1 // 1q32-q41 // 3756 /// ENST00000367007 // KCNH1 // potassium voltage-ga…	1.44945	0.998469	1.60974	0.870048	0.752775	0.619344	1.36368	0.94202	1.33063	1.2012	1.27043	0.822283	1.62726	1.5161	1.56165	0.926373	1.77929	1.57833	1.02946	1.14483	1.38728	0.597917	1.57478	1.24262
3490138	-0.307699	-3.95927	0.000914907	0.487256	-0.988585	3490073	BC051771 // FAM124A // family with sequence similarity 124A // 13q14.3 // 220108 /// NM_145019 // FAM124A // family with sequence similarity 124A // 13q14.3 // 220108 /// ENST00000280057 // FAM124A // family with sequence similarity 124A // 13q14.3 // 220108 /// ENST00000322475 // FAM124A // family with sequence similarity 124A // 13q14.3 // 220108	-0.521587	-0.189061	0.105995	-0.393584	-0.128652	-0.535702	0.0982731	-0.0485785	0.00531895	-0.117638	-0.00905157	-0.30248	0.285955	-0.375586	-0.374125	-0.630324	0.011261	-0.602358	-0.0768583	-0.23153	0.0413032	-0.538695	0.025248	-0.263773
3863682	-0.529897	-3.95914	0.000915186	0.487256	-0.988791	3863669	NM_001712 // CEACAM1 // carcinoembryonic antigen-related cell adhesion molecule 1 (biliary glycoprotein) // 19q13.2 // 634 /// NM_001024912 // CEACAM1 // carcinoembryonic antigen-related cell adhesion molecule 1 (biliary glycoprotein) // 19q13.2 // 634 /// ENST00000161559 // CEACAM1 // carcinoembryonic antigen-related cell adhesion molecule 1 (biliary glycoprotein) // 19q13.2 // 634 /// J03858 //…	-3.30235	-3.82563	-3.30378	-3.79447	-2.54568	-3.5381	-2.60179	-3.31711	-3.21605	-4.04943	-2.83453	-3.47446	-3.07776	-3.7826	-2.91656	-3.06421	-3.03185	-2.77964	-3.5517	-3.61386	-2.77989	-2.87165	-2.63022	-4.03976
2946197	-0.306738	-3.95328	0.000927224	0.492645	-0.997654	2946194	NM_005325 // HIST1H1A // histone cluster 1, H1a // 6p21.3 // 3024 /// ENST00000244573 // HIST1H1A // histone cluster 1, H1a // 6p21.3 // 3024 /// BC101593 // HIST1H1A // histone cluster 1, H1a // 6p21.3 // 3024	2.33927	2.07293	2.54545	2.37644	2.08634	2.01676	2.09668	1.73417	2.08275	1.52644	1.9635	1.83973	1.93654	1.30624	2.27572	1.99491	2.29955	1.97171	2.30762	1.8905	2.09837	1.93874	2.05576	1.73812
2830655	-0.370609	-3.95073	0.000932521	0.494438	-1.00152	2830638	NM_005733 // KIF20A // kinesin family member 20A // 5q31 // 10112 /// ENST00000394894 // KIF20A // kinesin family member 20A // 5q31 // 10112 /// ENST00000230902 // KIF20A // kinesin family member 20A // 5q31 // 10112 /// AK025790 // KIF20A // kinesin family member 20A // 5q31 // 10112	0.481525	0.187035	0.379599	0.504091	0.330853	0.425656	0.331979	-0.394654	0.532977	0.191986	0.197434	0.0398246	0.497363	0.145001	0.550006	-0.342271	0.476139	-0.268485	0.455594	-0.137965	0.637889	0.597856	0.751253	0.227223
3825012	0.663156	3.94337	0.000947948	0.499403	-1.01265	3824993	NM_004864 // GDF15 // growth differentiation factor 15 // 19p13.11 // 9518 /// ENST00000252809 // GDF15 // growth differentiation factor 15 // 19p13.11 // 9518 /// BC008962 // GDF15 // growth differentiation factor 15 // 19p13.11 // 9518	1.3971	2.58964	2.15355	3.13652	1.91703	2.27982	1.65119	2.00958	0.251628	1.84814	1.78583	1.96989	1.41931	1.95989	0.443414	1.45525	0.838747	1.56426	2.2528	2.27101	1.74378	1.47581	1.32158	2.57403
2371961	0.478056	3.94337	0.000947962	0.499403	-1.01266	2371873	NM_031935 // HMCN1 // hemicentin 1 // 1q25.3-q31.1 // 83872 /// ENST00000271588 // HMCN1 // hemicentin 1 // 1q25.3-q31.1 // 83872 /// AF156100 // HMCN1 // hemicentin 1 // 1q25.3-q31.1 // 83872 /// ENST00000367492 // HMCN1 // hemicentin 1 // 1q25.3-q31.1 // 83872	0.549395	0.387744	0.778821	0.864774	0.693006	1.77977	0.839583	0.833409	0.793135	0.963165	0.192842	1.01626	0.532444	0.882959	0.32068	0.939322	-0.100896	0.826361	0.661295	1.6312	1.0739	0.806898	0.373698	1.51272
3015630	-0.231771	-3.94142	0.000952093	0.499403	-1.01561	3015603	NM_006076 // HRBL // HIV-1 Rev binding protein-like // 7q22.1 // 3268 /// ENST00000300176 // HRBL // HIV-1 Rev binding protein-like // 7q22.1 // 3268 /// BC017329 // HRBL // HIV-1 Rev binding protein-like // 7q22.1 // 3268 /// ENST00000262935 // HRBL // HIV-1 Rev binding protein-like // 7q22.1 // 3268 /// ENST00000223076 // LOC442715 // similar to insulin receptor substrate like protein // --- //…	2.01031	1.53006	1.76765	1.60628	1.17425	0.650943	1.29296	1.20339	1.44922	1.30057	1.30197	1.05796	1.57076	1.41911	1.47789	1.18507	1.44282	1.06561	1.509	1.37315	1.66778	1.44731	1.42513	1.46904
2518299	-0.641981	-3.94093	0.000953125	0.499403	-1.01635	2518272	NM_000885 // ITGA4 // integrin, alpha 4 (antigen CD49D, alpha 4 subunit of VLA-4 receptor) // 2q31.3 // 3676 /// ENST00000397033 // ITGA4 // integrin, alpha 4 (antigen CD49D, alpha 4 subunit of VLA-4 receptor) // 2q31.3 // 3676 /// L12002 // ITGA4 // integrin, alpha 4 (antigen CD49D, alpha 4 subunit of VLA-4 receptor) // 2q31.3 // 3676 /// ENST00000233573 // ITGA4 // integrin, alpha 4 (antigen CD…	-1.40984	-1.47965	-1.29928	-2.4924	-0.684757	-1.65658	-1.13853	-2.55582	-1.54561	-2.28938	-0.775541	-1.21247	-0.780292	-1.00817	-1.06738	-1.60794	-0.82926	-1.64792	-0.793042	-1.61002	-1.76926	-1.31133	-1.65251	-2.57739
3493410	0.233045	3.93995	0.000955215	0.499403	-1.01783	3493391	NM_024808 // C13orf34 // chromosome 13 open reading frame 34 // 13q22.1 // 79866 /// ENST00000377815 // C13orf34 // chromosome 13 open reading frame 34 // 13q22.1 // 79866 /// ENST00000390667 // C13orf34 // chromosome 13 open reading frame 34 // 13q22.1 // 79866 /// BX648605 // C13orf34 // chromosome 13 open reading frame 34 // 13q22.1 // 79866	1.51234	1.63207	1.26231	1.51657	1.19524	1.52304	1.41225	1.86206	1.6228	1.70155	1.36765	1.61884	1.61101	1.71259	1.52376	1.67224	1.6299	1.48849	1.24943	1.74422	1.44708	1.66564	1.26963	1.76261
3218051	-0.394349	-3.93992	0.000955276	0.499403	-1.01788	3218041	NM_001701 // BAAT // bile acid Coenzyme A: amino acid N-acyltransferase (glycine N-choloyltransferase) // 9q22.3 // 570 /// ENST00000259407 // BAAT // bile acid Coenzyme A: amino acid N-acyltransferase (glycine N-choloyltransferase) // 9q22.3 // 570 /// BC107424 // BAAT // bile acid Coenzyme A: amino acid N-acyltransferase (glycine N-choloyltransferase) // 9q22.3 // 570 /// ENST00000395051 // BAA…	0.185934	-0.0352301	0.654788	-0.413018	-0.209064	-0.632638	0.189557	-0.40263	0.508454	-0.236386	0.204906	0.0602829	-0.136428	-0.254106	0.163093	-0.0345017	0.296856	0.00356113	-0.197905	-0.186414	0.644285	-0.120163	0.211985	0.0355166
2565040	0.433206	3.93918	0.000956849	0.499403	-1.01899	2565011	NM_207328 // LOC150763 // hypothetical protein LOC150763 // 2q11.2 // 150763 /// ENST00000359548 // LOC150763 // hypothetical protein LOC150763 // 2q11.2 // 150763 /// BC064574 // LOC150763 // hypothetical protein LOC150763 // 2q11.2 // 150763 /// BC068596 // LOC150763 // hypothetical protein LOC150763 // 2q11.2 // 150763 /// ENST00000335448 // LOC150763 // hypothetical protein LOC150763 // 2q11.…	0.508698	1.34734	0.751663	1.43141	0.363057	1.55615	0.968986	1.66601	0.839671	1.57359	1.27538	1.12805	0.744343	1.30057	0.53448	0.973624	0.835312	0.945303	0.849442	1.21303	0.922513	1.04411	1.27192	0.884746
2327410	0.385544	3.93809	0.000959191	0.499403	-1.02065	2327391	NM_031459 // SESN2 // sestrin 2 // 1p35.3 // 83667 /// ENST00000253063 // SESN2 // sestrin 2 // 1p35.3 // 83667 /// AY123223 // SESN2 // sestrin 2 // 1p35.3 // 83667	-1.0762	-0.0386825	-0.441187	0.053946	-0.628662	-0.238323	-0.200887	-0.022053	-1.18902	-0.210265	-0.0569114	0.103306	-0.4843	-0.284761	-0.197534	-0.23359	-0.551759	-0.505715	-0.78745	-0.577966	-0.769599	-0.258089	-0.704151	-0.24895
2394693	-0.303676	-3.93801	0.000959364	0.499403	-1.02077	2394680	NM_019089 // HES2 // hairy and enhancer of split 2 (Drosophila) // 1p36.31-p36.11 // 54626 /// ENST00000377834 // HES2 // hairy and enhancer of split 2 (Drosophila) // 1p36.31-p36.11 // 54626 /// BC142687 // HES2 // hairy and enhancer of split 2 (Drosophila) // 1p36.31-p36.11 // 54626 /// ENST00000377837 // HES2 // hairy and enhancer of split 2 (Drosophila) // 1p36.31-p36.11 // 54626 /// ENST0000…	3.73271	3.68397	4.06138	3.84715	4.70875	4.36906	4.26862	3.84763	4.15718	3.76964	4.27415	3.93739	4.05932	3.65736	4.30822	4.37372	5.03706	4.56587	4.274	3.77329	3.95119	3.95161	4.40855	3.82035
2896500	-0.618825	-3.93549	0.000964764	0.500038	-1.02459	2896484	NM_013262 // MYLIP // myosin regulatory light chain interacting protein // 6p23-p22.3 // 29116 /// ENST00000356840 // MYLIP // myosin regulatory light chain interacting protein // 6p23-p22.3 // 29116 /// AF187016 // MYLIP // myosin regulatory light chain interacting protein // 6p23-p22.3 // 29116 /// ENST00000349606 // MYLIP // myosin regulatory light chain interacting protein // 6p23-p22.3 // 29…	-3.37184	-3.37527	-2.45156	-3.64264	-2.80056	-4.27952	-3.34645	-3.46389	-3.20298	-3.50424	-2.33337	-2.88482	-2.67459	-3.1487	-2.22951	-4.05421	-2.8799	-3.01865	-2.65213	-3.8822	-2.88906	-2.66038	-3.28799	-3.6313
3089772	-0.550783	-3.93425	0.000967447	0.500038	-1.02647	3089740	NM_015178 // RHOBTB2 // Rho-related BTB domain containing 2 // 8p21.3 // 23221 /// ENST00000251822 // RHOBTB2 // Rho-related BTB domain containing 2 // 8p21.3 // 23221 /// AB018260 // RHOBTB2 // Rho-related BTB domain containing 2 // 8p21.3 // 23221	0.452212	-0.0812506	1.38514	1.27854	1.07389	0.0754717	0.6091	-0.337913	0.847587	0.407582	0.50556	-0.0956765	0.645818	0.505093	0.934047	0.347088	1.45604	0.937184	0.898945	0.660518	0.982978	0.870281	0.784148	-0.600866
3290932	0.569767	3.93271	0.000970767	0.500038	-1.0288	3290875	NM_020987 // ANK3 // ankyrin 3, node of Ranvier (ankyrin G) // 10q21 // 288 /// NM_001149 // ANK3 // ankyrin 3, node of Ranvier (ankyrin G) // 10q21 // 288 /// ENST00000280772 // ANK3 // ankyrin 3, node of Ranvier (ankyrin G) // 10q21 // 288 /// ENST00000373827 // ANK3 // ankyrin 3, node of Ranvier (ankyrin G) // 10q21 // 288 /// ENST00000395299 // ANK3 // ankyrin 3, node of Ranvier (ankyrin G) /…	-0.881894	-0.55714	0.155101	0.255217	-1.32327	-0.268904	-1.20497	0.0712234	-0.251685	-0.762401	-1.35812	-1.03917	-0.762503	-0.792893	-0.606675	0.693342	-0.482223	0.478174	-1.12253	-0.523557	-1.08648	-0.207545	-0.182799	0.382813
3418134	-0.418694	-3.9325	0.000971215	0.500038	-1.02911	3418120	NM_005269 // GLI1 // glioma-associated oncogene homolog 1 (zinc finger protein) // 12q13.2-q13.3 // 2735 /// ENST00000228682 // GLI1 // glioma-associated oncogene homolog 1 (zinc finger protein) // 12q13.2-q13.3 // 2735 /// BC013000 // GLI1 // glioma-associated oncogene homolog 1 (zinc finger protein) // 12q13.2-q13.3 // 2735	-0.984	-1.61909	-0.901468	-1.46759	-1.33877	-2.10227	-1.51319	-1.36316	-0.603528	-1.46157	-0.652742	-1.01278	-0.748593	-1.0335	-0.500981	-1.13539	-1.11886	-1.4218	-1.19788	-1.39923	-1.28664	-1.36681	-0.828636	-1.31644
2570253	0.397113	3.93181	0.000972713	0.500038	-1.03016	2570238	NM_000272 // NPHP1 // nephronophthisis 1 (juvenile) // 2q13 // 4867 /// NM_207181 // NPHP1 // nephronophthisis 1 (juvenile) // 2q13 // 4867 /// ENST00000316534 // NPHP1 // nephronophthisis 1 (juvenile) // 2q13 // 4867 /// ENST00000393272 // NPHP1 // nephronophthisis 1 (juvenile) // 2q13 // 4867 /// ENST00000355301 // NPHP1 // nephronophthisis 1 (juvenile) // 2q13 // 4867 /// BX571745 // NPHP1 // …	0.825478	1.4019	0.89897	1.22011	1.16303	1.90265	1.46092	1.38332	1.31565	1.5754	1.34679	1.53186	1.53636	1.42927	0.43222	1.26553	1.12536	1.68809	1.2826	1.5757	0.871	1.55303	1.10346	1.60032
3610854	-0.253845	-3.93124	0.000973963	0.500038	-1.03103	3610804	NM_000875 // IGF1R // insulin-like growth factor 1 receptor // 15q26.3 // 3480 /// ENST00000268035 // IGF1R // insulin-like growth factor 1 receptor // 15q26.3 // 3480 /// AB425196 // IGF1R // insulin-like growth factor 1 receptor // 15q26.3 // 3480	0.366718	0.357343	0.418352	0.156888	0.0429791	-0.00551736	0.0595203	-0.26223	0.227411	-0.0952959	0.0607229	-0.191418	0.256436	-0.222382	0.469066	0.037764	0.299071	0.034377	0.238312	0.330733	0.684095	0.0784879	0.100357	-0.0418525
3218533	0.806787	3.9307	0.000975128	0.500038	-1.03184	3218528	NM_005502 // ABCA1 // ATP-binding cassette, sub-family A (ABC1), member 1 // 9q31.1 // 19 /// ENST00000374736 // ABCA1 // ATP-binding cassette, sub-family A (ABC1), member 1 // 9q31.1 // 19 /// AF285167 // ABCA1 // ATP-binding cassette, sub-family A (ABC1), member 1 // 9q31.1 // 19 /// ENST00000341579 // ABCA1 // ATP-binding cassette, sub-family A (ABC1), member 1 // 9q31.1 // 19 /// ENST00000374…	-0.858183	0.383633	-1.85674	-0.319446	-1.63144	0.356173	-2.26717	-0.511298	-1.08528	0.106951	-0.992816	-0.712082	-1.28179	-1.0507	-1.61582	-0.996764	-0.979761	-0.418197	-1.02018	-1.52588	-0.962105	-1.01317	-1.20265	-0.371726
3333385	0.438532	3.92918	0.000978443	0.500038	-1.03414	3333358	NM_001040694 // INCENP // inner centromere protein antigens 135/155kDa // 11q12-q13 // 3619 /// NM_020238 // INCENP // inner centromere protein antigens 135/155kDa // 11q12-q13 // 3619 /// ENST00000278849 // INCENP // inner centromere protein antigens 135/155kDa // 11q12-q13 // 3619 /// AF282265 // INCENP // inner centromere protein antigens 135/155kDa // 11q12-q13 // 3619 /// ENST00000394818 // …	1.90391	1.88023	1.49902	1.62682	1.37515	1.84856	1.45302	2.00258	1.37647	2.00483	0.562782	1.68765	1.63626	1.97387	1.32468	1.92639	1.70989	2.05346	1.31079	1.95291	1.44427	1.20136	1.44394	2.14392
3250302	0.423687	3.92848	0.000979969	0.500038	-1.0352	3250278	NM_033500 // HK1 // hexokinase 1 // 10q22 // 3098 /// NM_033498 // HK1 // hexokinase 1 // 10q22 // 3098 /// NM_033497 // HK1 // hexokinase 1 // 10q22 // 3098 /// NM_033496 // HK1 // hexokinase 1 // 10q22 // 3098 /// NM_000188 // HK1 // hexokinase 1 // 10q22 // 3098 /// ENST00000360289 // HK1 // hexokinase 1 // 10q22 // 3098 /// ENST00000356342 // HK1 // hexokinase 1 // 10q22 // 3098 /// ENST00000…	-0.757146	-1.40197	-1.61659	-1.58419	-1.85181	-1.3466	-2.00001	-1.0461	-1.52708	-1.13048	-2.03951	-1.71588	-1.63556	-1.20372	-2.29441	-2.03215	-2.57911	-1.83552	-1.85646	-0.889491	-1.73178	-1.28366	-1.64901	-0.984467
3426262	-0.512683	-3.92846	0.000980029	0.500038	-1.03524	3426257	NM_003877 // SOCS2 // suppressor of cytokine signaling 2 // 12q // 8835 /// ENST00000340600 // SOCS2 // suppressor of cytokine signaling 2 // 12q // 8835 /// ENST00000393123 // SOCS2 // suppressor of cytokine signaling 2 // 12q // 8835 /// BC070039 // SOCS2 // suppressor of cytokine signaling 2 // 12q // 8835	-1.09547	-2.49765	-0.76481	-0.789733	0.0328887	-0.940176	-1.88356	-1.90162	-0.674522	-1.05247	-1.21576	-2.1363	-0.920763	-1.69094	-0.251515	-0.27738	-0.861629	-1.24736	-1.16134	-1.57383	-1.54952	-2.31054	-0.243045	-0.323231
2915422	-0.407159	-3.92621	0.000984946	0.50143	-1.03864	2915420	NM_153362 // PRSS35 // protease, serine, 35 // 6q14.2 // 167681 /// ENST00000369700 // PRSS35 // protease, serine, 35 // 6q14.2 // 167681 /// AY358661 // PRSS35 // protease, serine, 35 // 6q14.2 // 167681	0.0123856	-0.300401	-0.0531657	-0.0504512	-0.0795291	-0.436038	-0.755712	-1.11338	-0.0487662	-0.72161	-0.577572	-1.13449	0.450837	-0.596949	-0.517413	-0.367054	-0.614497	-0.344119	-0.149997	-0.806434	-0.363708	-0.894118	0.0709039	-0.747102
3204727	0.485422	3.92544	0.000986656	0.50143	-1.03982	3204721	NM_003289 // TPM2 // tropomyosin 2 (beta) // 9p13.2-p13.1 // 7169 /// NM_213674 // TPM2 // tropomyosin 2 (beta) // 9p13.2-p13.1 // 7169 /// ENST00000360958 // TPM2 // tropomyosin 2 (beta) // 9p13.2-p13.1 // 7169 /// ENST00000378292 // TPM2 // tropomyosin 2 (beta) // 9p13.2-p13.1 // 7169 /// M75165 // TPM2 // tropomyosin 2 (beta) // 9p13.2-p13.1 // 7169 /// ENST00000329305 // TPM2 // tropomyosin 2…	0.174071	1.14484	0.609877	1.14365	0.582034	1.24299	0.493391	0.650181	1.17109	1.15742	0.10578	0.47685	0.228566	0.579127	0.256685	0.762242	0.682746	1.03998	-0.218913	1.05925	0.490828	0.451852	0.566269	1.2591
2905971	-0.461068	-3.92208	0.000994068	0.5042	-1.04491	2905946	NM_001371 // DNAH8 // dynein, axonemal, heavy chain 8 // 6p21.31-p21.1 // 1769 /// ENST00000359357 // DNAH8 // dynein, axonemal, heavy chain 8 // 6p21.31-p21.1 // 1769 /// AF356519 // DNAH8 // dynein, axonemal, heavy chain 8 // 6p21.31-p21.1 // 1769 /// ENST00000327475 // DNAH8 // dynein, axonemal, heavy chain 8 // 6p21.31-p21.1 // 1769 /// ENST00000373278 // DNAH8 // dynein, axonemal, heavy chai…	0.360894	0.114725	1.1587	0.655766	1.10931	0.223344	0.302325	0.642395	1.13182	0.568893	0.902685	0.582206	0.87974	0.119048	0.795627	1.07271	1.32427	0.749905	1.25419	0.0878018	0.737088	0.47784	1.25805	0.387257
3164336	0.376014	3.92056	0.000997453	0.504922	-1.04722	3164312	NM_001010887 // ASAH3L // N-acylsphingosine amidohydrolase 3-like // 9p22.1 // 340485 /// ENST00000340967 // ASAH3L // N-acylsphingosine amidohydrolase 3-like // 9p22.1 // 340485 /// BC092487 // ASAH3L // N-acylsphingosine amidohydrolase 3-like // 9p22.1 // 340485 /// ENST00000380376 // ASAH3L // N-acylsphingosine amidohydrolase 3-like // 9p22.1 // 340485	-0.21305	0.734222	0.0632435	0.585007	-0.231753	0.13416	-0.282015	-0.118489	-0.180112	0.522203	-0.124829	0.464298	-0.0580932	0.167551	0.3705	0.113148	-0.249007	0.359095	0.188247	0.182111	0.0133387	0.113145	0.152828	0.705013
2409824	0.478955	3.91854	0.00100195	0.505181	-1.05027	2409820	NM_153274 // BEST4 // bestrophin 4 // 1p33-p32.3 // 266675 /// ENST00000372207 // BEST4 // bestrophin 4 // 1p33-p32.3 // 266675 /// AF440757 // BEST4 // bestrophin 4 // 1p33-p32.3 // 266675	-1.99978	-0.837409	-1.16731	-0.698867	-1.30019	-0.62862	-1.64221	-1.40283	-0.490619	-0.499796	-1.03966	-0.739749	-0.597818	-0.315572	-1.21687	-1.32753	-1.21247	-0.535887	-0.613947	-0.497414	-1.33194	0.0936353	-1.32984	-0.805156
3806246	-0.690991	-3.91676	0.00100595	0.505181	-1.05298	3806211	NM_024430 // PSTPIP2 // proline-serine-threonine phosphatase interacting protein 2 // 18q12 // 9050 /// ENST00000282045 // PSTPIP2 // proline-serine-threonine phosphatase interacting protein 2 // 18q12 // 9050 /// BC035395 // PSTPIP2 // proline-serine-threonine phosphatase interacting protein 2 // 18q12 // 9050 /// ENST00000360076 // PSTPIP2 // proline-serine-threonine phosphatase interacting pro…	-0.29763	-1.24393	1.11615	0.0320055	2.28157	1.49779	-0.122866	0.0814813	1.18912	0.199099	-0.195091	-1.04698	0.252832	-0.510523	1.47706	0.667361	1.01867	0.694295	-0.384271	-0.449332	1.19983	0.176027	0.835042	-0.0187634
3604356	-0.411338	-3.91605	0.00100754	0.505181	-1.05405	3604287	NM_172217 // IL16 // interleukin 16 (lymphocyte chemoattractant factor) // 15q26.3 // 3603 /// NM_004513 // IL16 // interleukin 16 (lymphocyte chemoattractant factor) // 15q26.3 // 3603 /// ENST00000360547 // IL16 // interleukin 16 (lymphocyte chemoattractant factor) // 15q26.3 // 3603 /// ENST00000355368 // IL16 // interleukin 16 (lymphocyte chemoattractant factor) // 15q26.3 // 3603 /// ENST000…	3.47775	3.04833	2.85995	2.70546	3.10479	1.95131	2.6461	2.42082	2.75823	2.0724	3.10537	2.82747	2.38937	1.82788	3.09651	2.74436	3.26714	2.86816	3.03186	2.33503	2.73914	2.68443	3.1315	3.18601
3365212	-0.432744	-3.91564	0.00100846	0.505181	-1.05467	3365203	NM_004179 // TPH1 // tryptophan hydroxylase 1 (tryptophan 5-monooxygenase) // 11p15.3-p14 // 7166 /// ENST00000250018 // TPH1 // tryptophan hydroxylase 1 (tryptophan 5-monooxygenase) // 11p15.3-p14 // 7166 /// BC106739 // TPH1 // tryptophan hydroxylase 1 (tryptophan 5-monooxygenase) // 11p15.3-p14 // 7166 /// ENST00000341556 // TPH1 // tryptophan hydroxylase 1 (tryptophan 5-monooxygenase) // 11p1…	-0.625508	-1.17904	-0.853273	-0.994782	-0.203519	-0.872311	-0.370072	-0.44843	-0.682295	-0.687163	-0.770263	-1.31884	-0.32033	-1.10498	-0.112599	-1.17422	-0.842855	-0.874024	-0.396281	-0.730034	-0.46229	-1.55589	-0.527521	-0.420015
3589701	0.546508	3.91559	0.00100857	0.505181	-1.05475	3589697	NM_001211 // BUB1B // BUB1 budding uninhibited by benzimidazoles 1 homolog beta (yeast) // 15q15 // 701 /// ENST00000287598 // BUB1B // BUB1 budding uninhibited by benzimidazoles 1 homolog beta (yeast) // 15q15 // 701 /// AF107297 // BUB1B // BUB1 budding uninhibited by benzimidazoles 1 homolog beta (yeast) // 15q15 // 701 /// AK315813 // PAK6 // p21(CDKN1A)-activated kinase 6 // 15q14 // 56924	0.502503	0.475671	0.12284	0.681532	-0.511205	0.519804	-0.0158904	0.945788	0.0469391	0.272513	-0.473606	-0.164908	-0.0219459	0.492427	0.276482	0.264612	0.236727	0.386503	-0.304408	1.07192	0.0911823	0.182871	-0.148282	1.23071
3090701	0.667379	3.9146	0.0010108	0.505181	-1.05625	3090697	NM_152562 // CDCA2 // cell division cycle associated 2 // 8p21.2 // 157313 /// ENST00000330560 // CDCA2 // cell division cycle associated 2 // 8p21.2 // 157313 /// AK292505 // CDCA2 // cell division cycle associated 2 // 8p21.2 // 157313 /// ENST00000380665 // CDCA2 // cell division cycle associated 2 // 8p21.2 // 157313	1.43416	1.28851	0.268246	0.867302	0.158246	0.890517	-0.0962628	1.10312	0.672352	1.21907	-0.303458	0.181324	0.165936	1.30232	1.12074	0.815753	0.498088	1.0443	-0.24965	1.49704	0.771377	0.483185	0.297717	2.0536
3646540	0.295328	3.9142	0.00101172	0.505181	-1.05686	3646495	NM_014692 // SEC14L5 // SEC14-like 5 (S. cerevisiae) // 16p13.3 // 9717 /// ENST00000251170 // SEC14L5 // SEC14-like 5 (S. cerevisiae) // 16p13.3 // 9717 /// AB007880 // SEC14L5 // SEC14-like 5 (S. cerevisiae) // 16p13.3 // 9717	0.532541	0.585811	0.531124	0.822018	0.301884	0.643508	0.324	0.645667	0.302651	0.771363	0.276637	0.385423	0.614381	0.550546	0.312514	0.641008	-0.266408	0.603845	0.550524	0.526624	0.324096	0.782911	0.745944	1.13511
3602119	0.369847	3.91247	0.00101563	0.506151	-1.05949	3602116	NM_015492 // C15orf39 // chromosome 15 open reading frame 39 // 15q24.2 // 56905 /// ENST00000394987 // C15orf39 // chromosome 15 open reading frame 39 // 15q24.2 // 56905 /// ENST00000360639 // C15orf39 // chromosome 15 open reading frame 39 // 15q24.2 // 56905 /// BC110367 // C15orf39 // chromosome 15 open reading frame 39 // 15q24.2 // 56905	-0.247429	-0.344512	-0.602338	-0.626378	-0.971872	-0.387617	-0.6075	-0.204365	-0.250433	-0.0359042	-1.4708	-0.921538	-0.79108	-0.206149	-0.428506	-0.116504	-1.0513	-0.436321	-0.969707	-0.253695	-0.573174	-0.655851	-0.529459	0.133406
3709846	0.560255	3.91039	0.00102035	0.507521	-1.06264	3709838	NM_004822 // NTN1 // netrin 1 // 17p13-p12 // 9423 /// ENST00000173229 // NTN1 // netrin 1 // 17p13-p12 // 9423 /// U75586 // NTN1 // netrin 1 // 17p13-p12 // 9423	-1.69375	-0.959272	-2.18859	-1.21334	-2.03577	-1.37661	-0.997495	-0.889868	-1.25276	-0.453832	-1.45897	-0.805563	-1.63285	-1.37313	-1.79123	-1.61541	-2.16111	-2.33487	-0.959844	-1.10956	-1.55818	-0.177512	-2.50261	-1.20114
2652680	0.634148	3.90865	0.0010243	0.508504	-1.06527	2652675	NM_018098 // ECT2 // epithelial cell transforming sequence 2 oncogene // 3q26.1-q26.2 // 1894 /// ENST00000232458 // ECT2 // epithelial cell transforming sequence 2 oncogene // 3q26.1-q26.2 // 1894 /// AY376439 // ECT2 // epithelial cell transforming sequence 2 oncogene // 3q26.1-q26.2 // 1894 /// ENST00000392692 // ECT2 // epithelial cell transforming sequence 2 oncogene // 3q26.1-q26.2 // 1894	-2.52798	-1.99081	-2.55862	-2.45854	-2.17581	-1.41678	-2.08665	-1.95601	-2.77316	-1.5054	-1.66332	-1.86904	-2.20029	-1.95642	-2.77264	-2.16023	-3.03225	-2.09184	-2.10327	-1.48184	-2.7525	-1.59395	-2.04044	-0.596291
3023868	0.439721	3.90401	0.00103497	0.512807	-1.07231	3023835	NM_001869 // CPA2 // carboxypeptidase A2 (pancreatic) // 7q32 // 1358 /// ENST00000222481 // CPA2 // carboxypeptidase A2 (pancreatic) // 7q32 // 1358 /// BT007403 // CPA2 // carboxypeptidase A2 (pancreatic) // 7q32 // 1358	-0.449639	0.478394	0.87614	0.877088	0.0533525	0.694819	-0.100053	0.508146	0.392945	0.684712	0.441076	0.619974	0.545556	0.284425	-0.448561	0.407916	-0.139514	0.915665	0.0163877	0.132554	0.566559	0.931987	0.159419	0.654641
2952785	-0.233109	-3.89558	0.00105463	0.521544	-1.08511	2952781	BC022007 // C6orf64 // chromosome 6 open reading frame 64 // 6p21.2 // 55776 /// AL136839 // C6orf64 // chromosome 6 open reading frame 64 // 6p21.2 // 55776 /// ENST00000229903 // C6orf64 // chromosome 6 open reading frame 64 // 6p21.2 // 55776 /// ENST00000373249 // C6orf64 // chromosome 6 open reading frame 64 // 6p21.2 // 55776 /// AK001963 // C6orf64 // chromosome 6 open reading frame 64 // …	0.209595	0.218985	0.506989	0.249066	0.546017	-0.0200522	0.482307	0.313496	0.112142	0.087386	0.408428	0.168669	0.369375	0.0586483	0.651006	0.265686	0.515439	0.275567	0.525277	0.1685	0.342344	0.341569	0.274474	0.0185581
3669231	-0.486145	-3.89236	0.00106223	0.524134	-1.08999	3669171	NM_033401 // CNTNAP4 // contactin associated protein-like 4 // 16q23.1 // 85445 /// NM_138994 // CNTNAP4 // contactin associated protein-like 4 // 16q23.1 // 85445 /// ENST00000378647 // CNTNAP4 // contactin associated protein-like 4 // 16q23.1 // 85445 /// ENST00000393367 // CNTNAP4 // contactin associated protein-like 4 // 16q23.1 // 85445 /// AF463518 // CNTNAP4 // contactin associated protein…	-1.53695	-1.67835	-1.16554	-1.50464	-1.40852	-1.7611	-1.02327	-1.10004	-1.26769	-1.69641	-0.565454	-1.41693	-0.879373	-1.16797	0.628714	-0.742406	-0.670484	-0.872417	-0.966491	-1.41528	-1.10759	-1.70703	-0.542483	-1.2763
2794682	0.418853	3.89089	0.00106571	0.524134	-1.09222	2794679	NM_144644 // SPATA4 // spermatogenesis associated 4 // 4q34.2 // 132851 /// ENST00000280191 // SPATA4 // spermatogenesis associated 4 // 4q34.2 // 132851 /// AY040204 // SPATA4 // spermatogenesis associated 4 // 4q34.2 // 132851	-1.32059	-1.23381	-1.17288	-1.05138	-1.28073	-1.55797	-1.45076	-0.480425	-1.63833	-0.851758	-1.66528	-0.719342	-1.70575	-1.42959	-1.40111	-0.912795	-1.37414	-0.696181	-1.33731	-0.83287	-1.60912	-1.1767	-1.35387	-1.34081
2404801	0.391482	3.89076	0.00106603	0.524134	-1.09243	2404766	NM_144569 // SPOCD1 // SPOC domain containing 1 // 1p35.2 // 90853 /// ENST00000360482 // SPOCD1 // SPOC domain containing 1 // 1p35.2 // 90853 /// ENST00000257100 // SPOCD1 // SPOC domain containing 1 // 1p35.2 // 90853 /// ENST00000294514 // SPOCD1 // SPOC domain containing 1 // 1p35.2 // 90853 /// AK131447 // SPOCD1 // SPOC domain containing 1 // 1p35.2 // 90853	0.465719	0.579707	0.307922	0.461346	-0.477174	0.471013	-0.0529148	0.470235	0.488783	0.833186	0.226251	0.279623	-0.206564	0.376841	-0.2533	0.304852	-0.0533987	0.406327	-0.177471	0.594811	0.195283	0.515728	0.7447	0.611954
2590776	-0.377988	-3.88993	0.00106802	0.524134	-1.09369	2590736	NM_013436 // NCKAP1 // NCK-associated protein 1 // 2q32 // 10787 /// NM_205842 // NCKAP1 // NCK-associated protein 1 // 2q32 // 10787 /// ENST00000361354 // NCKAP1 // NCK-associated protein 1 // 2q32 // 10787 /// ENST00000360982 // NCKAP1 // NCK-associated protein 1 // 2q32 // 10787 /// AB011159 // NCKAP1 // NCK-associated protein 1 // 2q32 // 10787	-1.97154	-2.04006	-1.24825	-1.80249	-2.00289	-2.05086	-1.11401	-1.68912	-1.39028	-2.08588	-0.618713	-0.770145	-1.19606	-1.66659	-1.03566	-1.67338	-0.955434	-1.39207	-1.32345	-1.45333	-1.30572	-1.34934	-2.01779	-2.74238
2461140	0.377805	3.88653	0.00107615	0.525706	-1.09885	2461037	NM_014801 // PCNXL2 // pecanex-like 2 (Drosophila) // 1q42.2 // 80003 /// ENST00000258229 // PCNXL2 // pecanex-like 2 (Drosophila) // 1q42.2 // 80003 /// ENST00000344698 // PCNXL2 // pecanex-like 2 (Drosophila) // 1q42.2 // 80003 /// ENST00000324142 // PCNXL2 // pecanex-like 2 (Drosophila) // 1q42.2 // 80003 /// AK092353 // PCNXL2 // pecanex-like 2 (Drosophila) // 1q42.2 // 80003	0.907593	2.21886	1.49854	2.26698	1.97262	2.46728	1.99224	2.19726	1.7687	2.34443	1.97305	2.07345	1.96126	2.04661	2.01885	2.43381	1.93822	2.34545	2.01115	1.91462	1.93707	2.25106	1.92788	1.88104
3062961	0.456525	3.88582	0.00107784	0.525706	-1.09993	3062953	NM_001006 // RPS3A // ribosomal protein S3A // 4q31.2-q31.3 // 6189 /// ENST00000274065 // RPS3A // ribosomal protein S3A // 4q31.2-q31.3 // 6189 /// M84711 // RPS3A // ribosomal protein S3A // 4q31.2-q31.3 // 6189 /// M84711 // RPS3A // ribosomal protein S3A // 4q31.2-q31.3 // 6189 /// M84711 // RPS3A // ribosomal protein S3A // 4q31.2-q31.3 // 6189 /// M84711 // RPS3A // ribosomal protein S3A /…	-2.91106	-2.70234	-2.80705	-2.75813	-2.77345	-2.9626	-3.88806	-3.34489	-3.46051	-2.84024	-3.54573	-3.08686	-3.25863	-2.75908	-4.20474	-2.82209	-3.50862	-2.75252	-3.21286	-2.84347	-3.31997	-3.39407	-3.37937	-2.52545
3653080	-0.347084	-3.8858	0.0010779	0.525706	-1.09996	3653072	NM_005030 // PLK1 // polo-like kinase 1 (Drosophila) // 16p12.1 // 5347 /// ENST00000300093 // PLK1 // polo-like kinase 1 (Drosophila) // 16p12.1 // 5347 /// ENST00000330792 // PLK1 // polo-like kinase 1 (Drosophila) // 16p12.1 // 5347 /// AB209179 // PLK1 // polo-like kinase 1 (Drosophila) // 16p12.1 // 5347	0.613449	0.0806372	0.651952	0.326701	0.681564	-0.134812	0.5991	0.27369	0.416225	0.341659	0.548002	0.174851	0.5969	0.235443	0.753845	0.565382	0.750445	0.705692	0.680804	-0.00523435	0.428674	0.74097	0.480182	-0.268838
2739244	-0.436154	-3.8839	0.00108247	0.525706	-1.10284	2739242	NM_018983 // NOLA1 // nucleolar protein family A, member 1 (H/ACA small nucleolar RNPs) // 4q25 // 54433 /// NM_032993 // NOLA1 // nucleolar protein family A, member 1 (H/ACA small nucleolar RNPs) // 4q25 // 54433 /// ENST00000226796 // NOLA1 // nucleolar protein family A, member 1 (H/ACA small nucleolar RNPs) // 4q25 // 54433 /// BC003413 // NOLA1 // nucleolar protein family A, member 1 (H/ACA s…	-2.52035	-2.47773	-2.10445	-3.06066	-2.17849	-2.53081	-1.94931	-2.71076	-1.92693	-2.21445	-2.35726	-2.51448	-1.74281	-2.42743	-1.73179	-2.40815	-1.30608	-2.16248	-1.82006	-1.86588	-2.40036	-2.08279	-2.0748	-2.89092
3157804	0.348284	3.8836	0.00108321	0.525706	-1.10331	3157751	NM_182706 // SCRIB // scribbled homolog (Drosophila) // 8q24.3 // 23513 /// NM_015356 // SCRIB // scribbled homolog (Drosophila) // 8q24.3 // 23513 /// ENST00000356994 // SCRIB // scribbled homolog (Drosophila) // 8q24.3 // 23513 /// ENST00000320476 // SCRIB // scribbled homolog (Drosophila) // 8q24.3 // 23513 /// AF271734 // SCRIB // scribbled homolog (Drosophila) // 8q24.3 // 23513 /// ENST0000…	-0.275414	0.228835	-0.54654	0.0103177	-0.568898	-0.200821	-0.135269	0.16264	0.237931	0.506464	0.116359	0.560529	-0.18629	-0.103093	-0.387365	-0.0535451	0.0338263	0.212502	-0.0922022	-0.022896	-0.340758	0.447687	-0.531553	-0.245382
3260469	0.558028	3.88331	0.0010839	0.525706	-1.10374	3260447	NM_000392 // ABCC2 // ATP-binding cassette, sub-family C (CFTR/MRP), member 2 // 10q24 // 1244 /// ENST00000370449 // ABCC2 // ATP-binding cassette, sub-family C (CFTR/MRP), member 2 // 10q24 // 1244 /// U49248 // ABCC2 // ATP-binding cassette, sub-family C (CFTR/MRP), member 2 // 10q24 // 1244 /// ENST00000370434 // ABCC2 // ATP-binding cassette, sub-family C (CFTR/MRP), member 2 // 10q24 // 1244	-1.40853	0.406359	-0.750438	0.077096	-0.955	-0.53285	-0.540465	-0.78853	-0.351041	-0.177581	-0.915638	-0.272627	-0.622451	0.099231	-0.90379	-0.707589	-0.613982	0.0683441	-1.34776	-0.141514	-0.133396	-0.278182	-0.602795	-0.201108
3127751	0.484409	3.88264	0.00108553	0.525706	-1.10476	3127745	NM_003840 // TNFRSF10D // tumor necrosis factor receptor superfamily, member 10d, decoy with truncated death domain // 8p21 // 8793 /// ENST00000312584 // TNFRSF10D // tumor necrosis factor receptor superfamily, member 10d, decoy with truncated death domain // 8p21 // 8793 /// AY358285 // TNFRSF10D // tumor necrosis factor receptor superfamily, member 10d, decoy with truncated death domain // 8p2…	-0.538512	0.312277	-0.827779	0.079092	-0.39882	0.116489	-0.836292	-0.358007	0.082372	0.246959	-0.707984	0.32338	-0.637855	-0.0305712	-0.636843	-0.231396	0.125271	0.150192	0.217021	0.228617	-0.47913	0.18823	-0.534708	-0.385615
3186746	-0.477459	-3.88149	0.00108832	0.526066	-1.10651	3186745	NM_012210 // TRIM32 // tripartite motif-containing 32 // 9q33.1 // 22954 /// NM_001099679 // TRIM32 // tripartite motif-containing 32 // 9q33.1 // 22954 /// ENST00000373983 // TRIM32 // tripartite motif-containing 32 // 9q33.1 // 22954 /// ENST00000351243 // TRIM32 // tripartite motif-containing 32 // 9q33.1 // 22954 /// ENST00000394497 // TRIM32 // tripartite motif-containing 32 // 9q33.1 // 229…	2.80662	1.65777	2.32135	1.62714	1.41364	1.48295	2.17307	2.007	1.84446	1.33454	1.47393	0.84022	1.99693	1.37373	2.00228	1.53813	2.12757	1.60725	1.59515	1.54606	1.95882	1.03214	2.30998	2.24736
3592121	-0.601144	-3.88058	0.00109052	0.526141	-1.10789	3592109	NM_003104 // SORD // sorbitol dehydrogenase // 15q15.3 // 6652 /// ENST00000267814 // SORD // sorbitol dehydrogenase // 15q15.3 // 6652 /// BC021085 // SORD // sorbitol dehydrogenase // 15q15.3 // 6652	-0.0159818	-1.83585	-0.855625	-1.78846	-1.39827	-1.63673	-1.26567	-1.66716	-1.84272	-2.34439	-1.55277	-2.29004	-1.37368	-2.02171	-1.53327	-2.14744	-1.32305	-2.22709	-1.73984	-1.90847	-1.92361	-2.81428	-1.48905	-0.84565
3246065	-0.348744	-3.87805	0.0010967	0.527426	-1.11173	3246046	NM_199459 // C10orf71 // chromosome 10 open reading frame 71 // 10q11.23 // 118461 /// ENST00000374143 // C10orf71 // chromosome 10 open reading frame 71 // 10q11.23 // 118461 /// ENST00000374144 // C10orf71 // chromosome 10 open reading frame 71 // 10q11.23 // 118461 /// ENST00000399384 // C10orf71 // chromosome 10 open reading frame 71 // 10q11.23 // 118461 /// AL833265 // C10orf71 // chromosom…	-0.4997	-0.729341	-0.0958642	-0.648734	-0.0428475	-0.757834	0.438509	-0.141092	-0.142913	-0.193755	-0.0417157	-0.283935	0.088677	-0.531955	0.152085	-0.254596	-0.597603	-0.102017	0.269206	-0.270072	0.166541	-0.231629	-0.317659	-0.663257
3526198	0.595038	3.877	0.00109928	0.527426	-1.11333	3526151	NM_006322 // TUBGCP3 // tubulin, gamma complex associated protein 3 // 13q34 // 10426 /// ENST00000261965 // TUBGCP3 // tubulin, gamma complex associated protein 3 // 13q34 // 10426 /// BC046634 // TUBGCP3 // tubulin, gamma complex associated protein 3 // 13q34 // 10426 /// ENST00000375669 // TUBGCP3 // tubulin, gamma complex associated protein 3 // 13q34 // 10426	-2.12363	-1.96778	-2.69193	-1.73818	-2.19745	-2.62334	-2.89579	-1.93308	-1.87025	-2.00345	-2.84349	-1.99019	-1.74909	-1.38998	-2.74136	-2.11263	-2.34843	-1.43846	-2.00193	-1.85867	-2.66277	-1.39693	-2.53995	-1.07294
3654786	-0.308736	-3.87697	0.00109934	0.527426	-1.11337	3654777	NM_145659 // IL27 // interleukin 27 // --- // 246778 /// ENST00000356897 // IL27 // interleukin 27 // --- // 246778 /// BC062422 // IL27 // interleukin 27 // --- // 246778	-1.4533	-1.64844	-1.34521	-1.62233	-1.41688	-1.2357	-1.05012	-1.34169	-1.08239	-1.74066	-0.907631	-1.20532	-0.8645	-1.64092	-0.538809	-0.528698	0.134847	-0.632426	-0.772302	-0.983102	-0.856024	-1.02982	-1.53979	-1.78783
4027678	-0.364036	-3.87411	0.00110639	0.527948	-1.11772	4027639	NM_000132 // F8 // coagulation factor VIII, procoagulant component (hemophilia A) // Xq28 // 2157 /// NM_019863 // F8 // coagulation factor VIII, procoagulant component (hemophilia A) // Xq28 // 2157 /// ENST00000360256 // F8 // coagulation factor VIII, procoagulant component (hemophilia A) // Xq28 // 2157 /// ENST00000393517 // F8 // coagulation factor VIII, procoagulant component (hemophilia A)…	1.42776	0.943335	0.48913	0.0128452	0.281799	0.447504	0.588864	0.260295	0.572761	0.565225	0.309707	0.0723885	0.424825	-0.200122	0.724502	0.181492	0.581676	-0.479238	0.534644	0.403417	0.225429	0.254956	0.574734	-0.0947052
2839599	-0.536835	-3.87309	0.00110892	0.527948	-1.11928	2839543	NM_015238 // WWC1 // WW and C2 domain containing 1 // 5q35.1 // 23286 /// ENST00000265293 // WWC1 // WW and C2 domain containing 1 // 5q35.1 // 23286 /// AF506799 // WWC1 // WW and C2 domain containing 1 // 5q35.1 // 23286 /// ENST00000393895 // WWC1 // WW and C2 domain containing 1 // 5q35.1 // 23286	-1.68613	-1.66672	-1.78743	-2.41484	-1.25353	-2.15626	-1.61584	-2.56077	-1.06978	-1.60713	-1.27643	-1.64537	-0.545888	-1.75268	-2.137	-2.20345	-1.43084	-1.80345	-1.11062	-2.33061	-1.63203	-1.24925	-1.45214	-2.04914
3452667	-0.507728	-3.87222	0.00111106	0.527948	-1.12059	3452664	NM_006025 // P11 // 26 serine protease // 12q13.1 // 8909 /// ENST00000229003 // P11 // 26 serine protease // 12q13.1 // 8909 /// AK075446 // P11 // 26 serine protease // 12q13.1 // 8909	0.537997	0.10195	0.568299	-0.0229968	0.690122	0.052309	0.785437	-0.245325	0.240728	0.151208	0.528526	0.0140977	0.688065	0.851962	-0.0555537	-0.924703	0.793973	-0.21119	0.453147	0.331952	0.386362	0.0724117	0.952323	0.305015
2593040	0.312634	3.87179	0.00111214	0.527948	-1.12125	2593013	NM_018897 // DNAH7 // dynein, axonemal, heavy chain 7 // 2q32.3 // 56171 /// ENST00000312428 // DNAH7 // dynein, axonemal, heavy chain 7 // 2q32.3 // 56171 /// AF327442 // DNAH7 // dynein, axonemal, heavy chain 7 // 2q32.3 // 56171	-0.881118	-0.52162	-0.295551	0.218035	-0.191135	0.433638	-0.0747794	0.527538	-0.17795	-0.0191449	-0.421931	0.0911407	0.105319	0.0303636	0.112907	0.469202	0.0208709	0.257826	0.0793086	0.227201	-0.187822	0.242363	-0.131762	-0.248581
2822246	-0.484018	-3.87164	0.0011125	0.527948	-1.12147	2822215	NM_000919 // PAM // peptidylglycine alpha-amidating monooxygenase // 5q14-q21 // 5066 /// NM_138766 // PAM // peptidylglycine alpha-amidating monooxygenase // 5q14-q21 // 5066 /// NM_138821 // PAM // peptidylglycine alpha-amidating monooxygenase // 5q14-q21 // 5066 /// NM_138822 // PAM // peptidylglycine alpha-amidating monooxygenase // 5q14-q21 // 5066 /// ENST00000379799 // PAM // peptidylglyci…	-4.49687	-5.27273	-4.55027	-5.19078	-5.53225	-5.59382	-5.14829	-5.26432	-4.12482	-4.92948	-4.5864	-5.18339	-4.83733	-5.02331	-5.28576	-5.52418	-4.25026	-5.01287	-4.49305	-5.75749	-4.92367	-5.20674	-4.84573	-4.92381
3360381	0.476359	3.8694	0.00111809	0.527948	-1.12489	3360375	NM_012375 // OR52A1 // olfactory receptor, family 52, subfamily A, member 1 // 11p15.5 // 23538 /// ENST00000380367 // OR52A1 // olfactory receptor, family 52, subfamily A, member 1 // 11p15.5 // 23538 /// ENST00000328942 // OR52A1 // olfactory receptor, family 52, subfamily A, member 1 // 11p15.5 // 23538	0.436181	1.45963	0.917645	1.64969	0.789492	0.567075	0.685692	1.18045	1.12893	0.962555	0.729879	0.812317	0.792506	1.26068	0.446635	1.41602	0.40999	1.69333	0.523203	1.13314	1.15606	1.27895	0.722379	1.04108
3821017	0.3596	3.86902	0.00111904	0.527948	-1.12546	3821015	NM_000527 // LDLR // low density lipoprotein receptor (familial hypercholesterolemia) // 19p13.3 // 3949 /// ENST00000252444 // LDLR // low density lipoprotein receptor (familial hypercholesterolemia) // 19p13.3 // 3949 /// BX648281 // LDLR // low density lipoprotein receptor (familial hypercholesterolemia) // 19p13.3 // 3949	0.632327	0.557746	0.852433	0.742021	-0.0595269	0.378327	0.317801	0.758951	0.806905	1.21613	0.546438	1.15007	0.543114	0.93718	0.475625	0.961108	0.602916	0.856145	0.324787	0.83422	0.487275	0.599346	0.856498	1.71054
2686621	0.515625	3.86886	0.00111944	0.527948	-1.12571	2686602	NM_016247 // IMPG2 // interphotoreceptor matrix proteoglycan 2 // 3q12.2-q12.3 // 50939 /// ENST00000193391 // IMPG2 // interphotoreceptor matrix proteoglycan 2 // 3q12.2-q12.3 // 50939 /// AF173155 // IMPG2 // interphotoreceptor matrix proteoglycan 2 // 3q12.2-q12.3 // 50939 /// ENST00000394112 // IMPG2 // interphotoreceptor matrix proteoglycan 2 // 3q12.2-q12.3 // 50939	1.36484	1.36224	1.4223	1.6515	0.904486	1.3924	1.32736	1.57078	1.23815	1.93575	0.192078	0.861047	1.15116	2.14048	1.10717	1.45178	0.765859	1.43227	0.626505	1.70736	1.59423	1.40184	1.13244	2.10664
3949085	-0.258877	-3.86841	0.00112056	0.527948	-1.12639	3949055	NM_016426 // GTSE1 // G-2 and S-phase expressed 1 // 22q13.2-q13.3 // 51512 /// ENST00000361934 // GTSE1 // G-2 and S-phase expressed 1 // 22q13.2-q13.3 // 51512 /// BC075828 // GTSE1 // G-2 and S-phase expressed 1 // 22q13.2-q13.3 // 51512 /// ENST00000160874 // GTSE1 // G-2 and S-phase expressed 1 // 22q13.2-q13.3 // 51512	0.992727	0.969597	1.39114	1.28455	1.33269	0.665895	1.06922	0.948845	1.10908	0.682583	1.16446	1.07316	0.972185	0.950562	1.38533	1.22098	1.32818	0.934526	1.159	0.703737	1.39039	1.02267	1.33943	1.0702
2623954	-0.321906	-3.86825	0.00112096	0.527948	-1.12663	2623922	NM_015136 // STAB1 // stabilin 1 // 3p21.1 // 23166 /// ENST00000321725 // STAB1 // stabilin 1 // 3p21.1 // 23166 /// AB052956 // STAB1 // stabilin 1 // 3p21.1 // 23166	0.162488	-0.050249	0.386765	0.290424	0.573688	0.452868	0.304505	-0.17683	0.431394	0.18901	0.517436	-0.298581	0.453124	0.0609027	0.402737	-0.179446	0.5115	0.0514453	0.162767	0.331018	0.281212	0.268937	0.201859	-0.412898
2386841	0.3752	3.8673	0.00112333	0.528098	-1.12807	2386828	NM_080738 // EDARADD // EDAR-associated death domain // 1q43 // 128178 /// NM_145861 // EDARADD // EDAR-associated death domain // 1q43 // 128178 /// ENST00000334232 // EDARADD // EDAR-associated death domain // 1q43 // 128178 /// ENST00000366587 // EDARADD // EDAR-associated death domain // 1q43 // 128178 /// AY028914 // EDARADD // EDAR-associated death domain // 1q43 // 128178 /// BC046928 // E…	-3.25773	-3.23214	-3.32337	-2.58063	-3.16006	-2.80047	-2.88278	-2.54317	-2.86236	-3.26228	-2.61777	-1.96853	-2.86321	-2.65778	-2.92996	-2.27921	-2.76106	-2.13451	-3.12962	-2.40665	-2.74841	-2.03236	-3.01649	-3.15269
2319774	0.27325	3.86613	0.00112628	0.528517	-1.12986	2319661	NM_015074 // KIF1B // kinesin family member 1B // 1p36.2 // 23095 /// NM_183416 // KIF1B // kinesin family member 1B // 1p36.2 // 23095 /// ENST00000263934 // KIF1B // kinesin family member 1B // 1p36.2 // 23095 /// ENST00000377093 // KIF1B // kinesin family member 1B // 1p36.2 // 23095 /// ENST00000377083 // KIF1B // kinesin family member 1B // 1p36.2 // 23095 /// ENST00000355249 // KIF1B // kin…	0.294524	0.478741	0.250411	0.482031	0.0879688	0.0951339	0.427068	0.708146	0.46581	0.488297	0.134801	0.816878	0.707762	0.71379	0.132816	0.376705	-0.266484	0.242823	0.160505	0.637121	0.161394	0.534529	0.414405	0.675783
3884909	-0.432247	-3.8647	0.00112987	0.528842	-1.13202	3884892	NM_030919 // FAM83D // family with sequence similarity 83, member D // 20q11.22-q12 // 81610 /// ENST00000217429 // FAM83D // family with sequence similarity 83, member D // 20q11.22-q12 // 81610 /// AK095660 // FAM83D // family with sequence similarity 83, member D // 20q11.22-q12 // 81610	0.537231	-0.0279459	1.11419	0.624086	0.805288	0.340141	0.784896	-0.176724	0.721449	0.33238	1.0038	0.70999	0.07488	-0.272429	-0.398932	-0.699584	-0.95161	-0.817295	0.602023	-0.0805674	0.220246	-0.232665	0.932725	0.559835
3250577	0.372068	3.86422	0.00113108	0.528842	-1.13276	3250486	NM_005203 // COL13A1 // collagen, type XIII, alpha 1 // 10q22 // 1305 /// NM_080802 // COL13A1 // collagen, type XIII, alpha 1 // 10q22 // 1305 /// NM_080798 // COL13A1 // collagen, type XIII, alpha 1 // 10q22 // 1305 /// NM_080799 // COL13A1 // collagen, type XIII, alpha 1 // 10q22 // 1305 /// NM_080800 // COL13A1 // collagen, type XIII, alpha 1 // 10q22 // 1305 /// NM_080801 // COL13A1 // colla…	-2.08832	-1.36885	-1.72551	-1.44552	-1.59348	-1.28172	-1.69101	-1.96059	-1.60034	-1.40387	-2.15131	-1.32186	-1.79472	-1.29523	-2.34963	-1.35346	-1.88929	-1.54785	-2.09194	-1.61166	-1.62035	-1.931	-1.833	-1.44247
3913028	0.361811	3.86202	0.00113665	0.530483	-1.1361	3913018	NM_005560 // LAMA5 // laminin, alpha 5 // 20q13.2-q13.3 // 3911 /// ENST00000252999 // LAMA5 // laminin, alpha 5 // 20q13.2-q13.3 // 3911 /// ENST00000370691 // LAMA5 // laminin, alpha 5 // 20q13.2-q13.3 // 3911 /// AF443072 // LAMA5 // laminin, alpha 5 // 20q13.2-q13.3 // 3911 /// ENST00000370692 // LAMA5 // laminin, alpha 5 // 20q13.2-q13.3 // 3911 /// ENST00000370677 // LAMA5 // laminin, alpha…	0.970028	1.73014	0.490198	1.2178	1.02028	1.20608	1.3377	1.41497	0.943034	1.43285	1.04649	1.98923	1.18829	1.3859	1.15909	1.27184	0.828295	0.814791	1.02496	1.47867	1.27851	1.35789	1.01141	1.33986
3646028	0.456045	3.86072	0.00113994	0.531054	-1.13807	3646000	NM_005223 // DNASE1 // deoxyribonuclease I // 16p13.3 // 1773 /// ENST00000246949 // DNASE1 // deoxyribonuclease I // 16p13.3 // 1773 /// BC064332 // DNASE1 // deoxyribonuclease I // 16p13.3 // 1773	-1.72707	-1.57679	-2.50015	-1.25431	-1.98154	-1.96306	-2.13338	-2.0331	-2.47841	-1.61254	-1.53564	-1.03627	-2.10192	-1.77508	-2.43714	-1.85978	-2.40879	-2.05467	-1.86311	-1.17033	-1.86587	-1.70635	-2.38186	-1.90007
3522646	-0.641143	-3.85988	0.0011421	0.531095	-1.13936	3522644	NM_005292 // GPR18 // G protein-coupled receptor 18 // 13q32 // 2841 /// NM_001098200 // GPR18 // G protein-coupled receptor 18 // 13q32 // 2841 /// ENST00000340807 // GPR18 // G protein-coupled receptor 18 // 13q32 // 2841 /// ENST00000397473 // GPR18 // G protein-coupled receptor 18 // 13q32 // 2841 /// ENST00000397470 // GPR18 // G protein-coupled receptor 18 // 13q32 // 2841 /// BC066927 // G…	2.20654	2.08977	2.38923	2.29815	1.52053	0.244649	2.91539	2.63672	1.37602	0.156039	2.00734	1.37927	0.713276	0.805003	1.26823	0.229454	1.60072	0.200107	2.76586	2.38045	2.30164	1.39455	2.3106	1.86751
3228866	0.348192	3.85797	0.00114696	0.531296	-1.14226	3228813	NM_007101 // SARDH // sarcosine dehydrogenase // 9q33-q34 // 1757 /// ENST00000371872 // SARDH // sarcosine dehydrogenase // 9q33-q34 // 1757 /// AF095735 // SARDH // sarcosine dehydrogenase // 9q33-q34 // 1757 /// ENST00000371868 // SARDH // sarcosine dehydrogenase // 9q33-q34 // 1757 /// ENST00000393050 // SARDH // sarcosine dehydrogenase // 9q33-q34 // 1757 /// ENST00000371867 // SARDH // sarc…	-0.286323	0.155997	0.11609	0.584355	-0.335313	0.164942	-0.222636	0.168559	-0.100331	0.18696	-0.243688	-0.212098	-0.226087	0.195206	0.0733037	-0.0181164	-0.594641	-0.184064	-0.370342	0.304556	0.266421	0.130441	-0.218936	0.559088
3644805	0.463135	3.85708	0.00114925	0.531296	-1.14362	3644764	NM_001761 // CCNF // cyclin F // 16p13.3 // 899 /// NR_003574 // ABCA17P // ATP-binding cassette, sub-family A (ABC1), member 17 (pseudogene) // 16p13.3 // 650655 /// ENST00000293968 // CCNF // cyclin F // 16p13.3 // 899 /// BC012349 // CCNF // cyclin F // 16p13.3 // 899 /// ENST00000397066 // CCNF // cyclin F // 16p13.3 // 899	0.650641	0.580022	-0.239557	0.294072	-0.0579068	0.706764	-0.0443532	0.594533	-0.0459603	0.254622	-0.51493	-0.309434	0.0993995	0.590821	-0.44113	0.302208	0.0279478	0.529751	0.0463204	0.670491	0.199981	0.0949953	0.0891851	1.01842
2720252	0.562781	3.85638	0.00115104	0.531296	-1.14468	2720251	NM_022346 // NCAPG // non-SMC condensin I complex, subunit G // 4p15.33 // 64151 /// ENST00000251496 // NCAPG // non-SMC condensin I complex, subunit G // 4p15.33 // 64151 /// AF331796 // NCAPG // non-SMC condensin I complex, subunit G // 4p15.33 // 64151	-4.98352	-4.59104	-5.12007	-4.81005	-4.90113	-3.38456	-3.77696	-3.94269	-4.60788	-3.72801	-4.54135	-4.389	-4.38651	-4.18566	-5.03894	-3.79032	-4.01726	-3.45578	-4.79444	-3.88378	-4.47677	-4.20754	-5.10643	-4.62946
2666611	0.465134	3.85603	0.00115195	0.531296	-1.14521	2666566	NM_018297 // NGLY1 // N-glycanase 1 // 3p24.2 // 55768 /// ENST00000280700 // NGLY1 // N-glycanase 1 // 3p24.2 // 55768 /// BC007226 // NGLY1 // N-glycanase 1 // 3p24.2 // 55768 /// ENST00000308710 // NGLY1 // N-glycanase 1 // 3p24.2 // 55768 /// ENST00000396649 // NGLY1 // N-glycanase 1 // 3p24.2 // 55768 /// ENST00000280699 // NGLY1 // N-glycanase 1 // 3p24.2 // 55768	-2.82542	-2.71666	-3.7581	-2.98934	-3.66376	-2.60989	-3.05446	-2.40475	-3.48767	-3.0679	-3.28256	-2.98257	-3.22877	-2.62153	-3.18523	-3.40561	-3.3132	-2.41265	-3.39527	-3.17069	-3.219	-2.7718	-3.10455	-2.78299
3103516	-0.351704	-3.85567	0.00115286	0.531296	-1.14575	3103494	NM_017866 // TMEM70 // transmembrane protein 70 // 8q21.11 // 54968 /// NM_001040613 // TMEM70 // transmembrane protein 70 // 8q21.11 // 54968 /// ENST00000312184 // TMEM70 // transmembrane protein 70 // 8q21.11 // 54968 /// BC002748 // TMEM70 // transmembrane protein 70 // 8q21.11 // 54968 /// AK225536 // TMEM70 // transmembrane protein 70 // 8q21.11 // 54968	-1.08739	-1.62142	-1.00653	-1.29164	-1.11789	-1.46184	-1.66157	-1.82929	-1.35196	-1.48294	-1.34974	-1.84336	-1.15211	-2.06835	-1.2112	-1.57633	-1.22395	-1.22692	-1.30443	-1.15281	-1.39493	-1.66775	-0.862793	-1.72229
2604279	0.441012	3.8543	0.0011564	0.531976	-1.14784	2604254	NM_018410 // HJURP // Holliday junction recognition protein // 2q37.1 // 55355 /// ENST00000373395 // HJURP // Holliday junction recognition protein // 2q37.1 // 55355 /// AB101211 // HJURP // Holliday junction recognition protein // 2q37.1 // 55355	-0.328437	-0.113385	-0.868017	-0.564465	-0.737374	0.299344	-0.615085	-0.206374	-0.676018	-0.341847	-0.649884	-0.779628	-0.156125	0.199968	-0.620143	-0.209509	-0.541191	0.294932	-0.526867	-0.0195013	-0.532319	-0.144041	-0.462705	0.162488
2843112	-0.252926	-3.85235	0.00116145	0.532439	-1.15082	2843091	NM_006480 // RGS14 // regulator of G-protein signaling 14 // 5q35.3 // 10636 /// ENST00000398128 // RGS14 // regulator of G-protein signaling 14 // 5q35.3 // 10636 /// BC014094 // RGS14 // regulator of G-protein signaling 14 // 5q35.3 // 10636 /// ENST00000351955 // RGS14 // regulator of G-protein signaling 14 // 5q35.3 // 10636 /// ENST00000336477 // RGS14 // regulator of G-protein signaling 14 …	1.05251	1.00083	0.931042	0.807751	0.96586	0.471115	1.08938	0.902441	1.05432	1.04347	1.18055	0.698287	0.990071	0.861134	1.17343	0.780175	0.886444	0.403454	0.985057	0.647423	0.927691	0.949377	1.10298	0.738762
3960835	0.228154	3.85231	0.00116155	0.532439	-1.15087	3960827	NM_015374 // UNC84B // unc-84 homolog B (C. elegans) // 22q13.1 // 25777 /// ENST00000216064 // UNC84B // unc-84 homolog B (C. elegans) // 22q13.1 // 25777 /// ENST00000396784 // UNC84B // unc-84 homolog B (C. elegans) // 22q13.1 // 25777 /// BX537962 // UNC84B // unc-84 homolog B (C. elegans) // 22q13.1 // 25777	-0.306905	-0.0371927	-0.312673	-0.30068	-0.181869	0.0300393	-0.309876	0.102693	-0.185695	0.229619	0.0268824	0.330369	-0.312035	0.0134398	-0.0897646	0.0965888	-0.269449	0.0135639	-0.20951	-0.0802842	-0.219124	-0.106892	-0.227474	-0.150908
2732407	-0.379875	-3.84863	0.00117113	0.535873	-1.15647	2732391	NM_004354 // CCNG2 // cyclin G2 // 4q21.1 // 901 /// ENST00000316355 // CCNG2 // cyclin G2 // 4q21.1 // 901 /// ENST00000395640 // CCNG2 // cyclin G2 // 4q21.1 // 901 /// L49506 // CCNG2 // cyclin G2 // 4q21.1 // 901 /// ENST00000354403 // CCNG2 // cyclin G2 // 4q21.1 // 901	1.30352	0.547521	1.06219	0.882966	1.51215	1.10261	0.933715	0.94185	0.591526	0.607734	1.00052	0.732615	1.33132	0.914981	1.41817	1.12379	1.8156	1.09817	1.59791	1.1366	1.40679	1.36262	0.958757	-0.0777996
2968665	0.649763	3.84624	0.00117738	0.536875	-1.16011	2968652	NM_014454 // SESN1 // sestrin 1 // 6q21 // 27244 /// ENST00000302071 // SESN1 // sestrin 1 // 6q21 // 27244 /// AF033120 // SESN1 // sestrin 1 // 6q21 // 27244 /// ENST00000356644 // SESN1 // sestrin 1 // 6q21 // 27244 /// ENST00000368971 // SESN1 // sestrin 1 // 6q21 // 27244	-1.84498	-0.308021	-1.05787	-1.00604	-0.614343	-0.903544	-1.67359	-0.55038	-1.63984	-0.253738	-0.931463	-0.29018	-1.16607	-0.246059	-0.825247	-0.222506	-1.25321	-0.0476527	-0.452564	-0.66878	-0.773967	-0.726578	-0.76648	0.0210098
3434153	0.219362	3.8462	0.00117749	0.536875	-1.16017	3434142	NM_006253 // PRKAB1 // protein kinase, AMP-activated, beta 1 non-catalytic subunit // 12q24.1 // 5564 /// ENST00000229328 // PRKAB1 // protein kinase, AMP-activated, beta 1 non-catalytic subunit // 12q24.1 // 5564 /// BC017671 // PRKAB1 // protein kinase, AMP-activated, beta 1 non-catalytic subunit // 12q24.1 // 5564	0.738629	1.40298	0.999478	1.35791	1.22406	1.30374	1.02916	1.23943	1.04881	1.33919	1.06805	1.391	1.09211	1.30303	1.16002	1.27117	1.13308	1.15587	0.971005	1.1	1.0947	1.20088	0.960288	1.08654
2568703	0.714493	3.84484	0.00118106	0.53755	-1.16223	2568687	NM_201555 // FHL2 // four and a half LIM domains 2 // 2q12-q14 // 2274 /// NM_001450 // FHL2 // four and a half LIM domains 2 // 2q12-q14 // 2274 /// NM_201557 // FHL2 // four and a half LIM domains 2 // 2q12-q14 // 2274 /// NM_001039492 // FHL2 // four and a half LIM domains 2 // 2q12-q14 // 2274 /// ENST00000393352 // FHL2 // four and a half LIM domains 2 // 2q12-q14 // 2274 /// ENST00000322142…	-1.46415	0.18778	-1.13047	-0.2962	-0.179036	-0.0558569	-1.12274	-0.0189776	-1.42734	0.468392	-0.517415	0.383148	-0.623587	0.282742	-0.1918	-0.0805096	-0.97501	-0.807799	-0.309294	0.26137	-0.678861	0.177073	-0.156984	-0.703929
3572211	0.405798	3.84338	0.00118493	0.537678	-1.16447	3572209	NM_002632 // PGF // placental growth factor // 14q24-q31 // 5228 /// ENST00000238607 // PGF // placental growth factor // 14q24-q31 // 5228 /// BC001422 // PGF // placental growth factor // 14q24-q31 // 5228	-1.88598	-1.16185	-2.27082	-1.10996	-2.04753	-2.05605	-1.97155	-1.62917	-1.87897	-1.94284	-2.09924	-1.25983	-1.77991	-1.83758	-2.24372	-1.53112	-2.0391	-1.60986	-1.44144	-1.46199	-1.77311	-1.41487	-2.36415	-1.91082
2359448	0.564696	3.84211	0.0011883	0.537678	-1.1664	2359444	NM_178349 // LCE1B // late cornified envelope 1B // 1q21.3 // 353132 /// ENST00000360090 // LCE1B // late cornified envelope 1B // 1q21.3 // 353132 /// BC104232 // LCE1B // late cornified envelope 1B // 1q21.3 // 353132	1.57864	1.78704	1.43903	1.93651	1.41349	1.66066	0.731766	1.28827	2.12117	2.73765	0.938799	1.96614	1.37078	2.03485	0.593047	1.30567	0.970773	1.33401	1.10967	1.35016	1.64873	1.72733	1.44162	3.00561
3717459	-0.33385	-3.8421	0.00118833	0.537678	-1.16642	3717452	BC118647 // LRRC37B2 // leucine rich repeat containing 37, member B2 // 17q11.2 // 147172 /// NM_052888 // LRRC37B // leucine rich repeat containing 37B // --- // 114659 /// ENST00000341671 // LRRC37B // leucine rich repeat containing 37B // --- // 114659 /// AY386261 // LRRC37B // leucine rich repeat containing 37B // --- // 114659 /// ENST00000398851 // LRRC37B2 // leucine rich repeat containin…	-3.30551	-4.16207	-3.4663	-4.07235	-3.74259	-3.85149	-3.60091	-3.52601	-3.4653	-3.99178	-3.54035	-4.27674	-3.80086	-3.78682	-3.34206	-3.71492	-3.34709	-3.62867	-3.37947	-3.69461	-3.34239	-3.78934	-3.64685	-3.49107
3025830	-0.444698	-3.84158	0.00118971	0.537678	-1.16721	3025802	NM_182489 // STRA8 // stimulated by retinoic acid gene 8 homolog (mouse) // 7q33 // 346673 /// ENST00000275764 // STRA8 // stimulated by retinoic acid gene 8 homolog (mouse) // 7q33 // 346673 /// AF513502 // STRA8 // stimulated by retinoic acid gene 8 homolog (mouse) // 7q33 // 346673	-1.19247	-1.92384	-1.09593	-1.07113	-0.966649	-1.22965	-0.715799	-1.25443	-1.70131	-1.99104	-0.185986	-0.659271	-0.667096	-1.67971	-1.10872	-1.23505	-0.567814	-1.89348	-1.52616	-1.76232	-1.41327	-1.6166	-1.60434	-1.76538
2946139	-0.258147	-3.83982	0.00119438	0.538842	-1.16988	2946106	NM_001098486 // SLC17A3 // solute carrier family 17 (sodium phosphate), member 3 // 6p21.3 // 10786 /// NM_006632 // SLC17A3 // solute carrier family 17 (sodium phosphate), member 3 // 6p21.3 // 10786 /// ENST00000360657 // SLC17A3 // solute carrier family 17 (sodium phosphate), member 3 // 6p21.3 // 10786 /// ENST00000397060 // SLC17A3 // solute carrier family 17 (sodium phosphate), member 3 // …	7.5614	7.37785	7.61969	7.54114	7.55946	7.23959	7.56644	7.33497	7.66651	7.46081	7.81723	7.69252	7.77222	7.13461	7.48894	7.0747	7.52174	7.17263	7.65283	7.62689	7.75251	7.79232	7.65309	7.08625
2509346	0.549528	3.83691	0.00120217	0.54087	-1.17432	2509286	BC068242 // LOC728773 // similar to poly(A) binding protein, cytoplasmic 1 // 2q22.3 // 728773 /// ENST00000359464 // PABPCP2 // poly(A) binding protein, cytoplasmic, pseudogene 2 // 14pter-qter // 26979 /// ENST00000359464 // LOC728773 // similar to poly(A) binding protein, cytoplasmic 1 // 2q22.3 // 728773 /// BC033032 // LOC728773 // similar to poly(A) binding protein, cytoplasmic 1 // 2q22.3 …	-1.78707	-1.58196	-2.02217	-2.02223	-2.09862	-1.07344	-1.92255	-2.03741	-1.89782	-1.41406	-2.16227	-2.1039	-2.09684	-2.08726	-2.71643	-1.32843	-2.40701	-1.31526	-1.57623	-1.35235	-2.52436	-1.59326	-2.2371	-0.944566
3849600	0.340266	3.83657	0.00120308	0.54087	-1.17483	3849549	NM_001008727 // ZNF121 // zinc finger protein 121 // 19p // 7675 /// NM_198535 // ZNF699 // zinc finger protein 699 // 19p13.2 // 374879 /// NM_017656 // ZNF562 // zinc finger protein 562 // 19p13.2 // 54811 /// ENST00000308650 // ZNF699 // zinc finger protein 699 // 19p13.2 // 374879 /// ENST00000293648 // ZNF562 // zinc finger protein 562 // 19p13.2 // 54811 /// ENST00000320451 // ZNF121 // zin…	2.09584	3.16593	2.43645	2.78864	2.64623	3.07746	2.86136	3.19646	3.18828	3.5682	2.57599	3.27143	2.73591	3.12801	2.79912	2.82502	2.57676	2.94158	2.91075	3.15772	2.9598	2.81492	2.97537	2.9097
3592142	0.221028	3.83491	0.00120754	0.541081	-1.17736	3592109	NM_003104 // SORD // sorbitol dehydrogenase // 15q15.3 // 6652 /// ENST00000267814 // SORD // sorbitol dehydrogenase // 15q15.3 // 6652 /// BC021085 // SORD // sorbitol dehydrogenase // 15q15.3 // 6652	0.123057	0.825963	0.618076	1.00924	0.790939	1.02711	0.739725	1.00393	0.779946	0.860596	0.729664	0.983748	0.877624	1.08053	1.00686	1.0512	0.89267	1.07426	0.949126	1.04963	1.03217	1.11826	0.699292	0.80701
3703955	-0.407209	-3.83389	0.00121029	0.541081	-1.17891	3703944	NM_001739 // CA5A // carbonic anhydrase VA, mitochondrial // 16q24.3 // 763 /// ENST00000309893 // CA5A // carbonic anhydrase VA, mitochondrial // 16q24.3 // 763 /// L19297 // CA5A // carbonic anhydrase VA, mitochondrial // 16q24.3 // 763	-1.87314	-1.80147	-0.814866	-1.71581	-0.815764	-1.87184	-1.05906	-1.14011	-1.70283	-1.70907	-1.26476	-1.32974	-0.98977	-1.77094	-1.1635	-1.35859	-0.637662	-1.19134	-1.12213	-1.55949	-1.20205	-1.61984	-1.48068	-1.94447
3770460	0.310036	3.83256	0.0012139	0.541081	-1.18094	3770457	NM_024417 // FDXR // ferredoxin reductase // 17q24-q25 // 2232 /// NM_004110 // FDXR // ferredoxin reductase // 17q24-q25 // 2232 /// ENST00000293195 // FDXR // ferredoxin reductase // 17q24-q25 // 2232 /// BC034763 // FDXR // ferredoxin reductase // 17q24-q25 // 2232	-0.634003	-0.321205	-0.461958	-0.281835	-0.893301	-0.617979	-0.481347	-0.725081	-0.643987	-0.371068	-0.71385	-0.212667	-0.948781	-0.472937	-0.716362	-0.745832	-1.13004	-0.584932	-0.815869	-0.68091	-0.955039	-0.590232	-0.811501	0.11907
2589065	0.403359	3.83252	0.00121399	0.541081	-1.18099	2589017	NM_001077197 // PDE11A // phosphodiesterase 11A // 2q31.2 // 50940 /// NM_016953 // PDE11A // phosphodiesterase 11A // 2q31.2 // 50940 /// NM_001077196 // PDE11A // phosphodiesterase 11A // 2q31.2 // 50940 /// NM_001077358 // PDE11A // phosphodiesterase 11A // 2q31.2 // 50940 /// ENST00000286063 // PDE11A // phosphodiesterase 11A // 2q31.2 // 50940 /// ENST00000358450 // PDE11A // phosphodiestera…	0.227988	0.0564458	-0.321843	-0.0493728	-0.287637	-0.332281	-0.189336	0.0908629	-0.250372	0.0877203	-0.370575	0.202298	-0.508645	0.111732	-0.665195	0.0494134	-0.150816	0.134152	-0.387754	0.767021	-0.486745	-0.111795	-0.021716	0.421467
3604326	0.280769	3.83182	0.0012159	0.541081	-1.18206	3604287	NM_172217 // IL16 // interleukin 16 (lymphocyte chemoattractant factor) // 15q26.3 // 3603 /// NM_004513 // IL16 // interleukin 16 (lymphocyte chemoattractant factor) // 15q26.3 // 3603 /// ENST00000360547 // IL16 // interleukin 16 (lymphocyte chemoattractant factor) // 15q26.3 // 3603 /// ENST00000355368 // IL16 // interleukin 16 (lymphocyte chemoattractant factor) // 15q26.3 // 3603 /// ENST000…	-5.55151	-5.20667	-4.49189	-4.60983	-5.23391	-4.55392	-4.90874	-4.54261	-5.11178	-4.83953	-4.75802	-4.40747	-4.45786	-4.38954	-5.23039	-4.87762	-5.07405	-4.71181	-4.9214	-4.93123	-4.78763	-4.69029	-5.21553	-4.61297
4022197	0.373597	3.83172	0.00121617	0.541081	-1.18222	4022183	NM_001077188 // HS6ST2 // heparan sulfate 6-O-sulfotransferase 2 // Xq26.2 // 90161 /// NM_147175 // HS6ST2 // heparan sulfate 6-O-sulfotransferase 2 // Xq26.2 // 90161 /// ENST00000319809 // HS6ST2 // heparan sulfate 6-O-sulfotransferase 2 // Xq26.2 // 90161 /// ENST00000370833 // HS6ST2 // heparan sulfate 6-O-sulfotransferase 2 // Xq26.2 // 90161 /// BC110620 // HS6ST2 // heparan sulfate 6-O-su…	-0.493832	-0.111935	-0.243311	-0.407488	-0.335581	-0.267214	-1.11103	-0.314366	-0.415272	-0.059105	-0.513664	-0.330617	0.235994	-0.0141224	-0.841744	0.0564114	-0.607244	0.0684273	-1.01273	-0.207444	-0.725184	-0.516472	-0.833011	-0.309519
2461150	-0.315024	-3.82924	0.00122291	0.543137	-1.18599	2461037	NM_014801 // PCNXL2 // pecanex-like 2 (Drosophila) // 1q42.2 // 80003 /// ENST00000258229 // PCNXL2 // pecanex-like 2 (Drosophila) // 1q42.2 // 80003 /// ENST00000344698 // PCNXL2 // pecanex-like 2 (Drosophila) // 1q42.2 // 80003 /// ENST00000324142 // PCNXL2 // pecanex-like 2 (Drosophila) // 1q42.2 // 80003 /// AK092353 // PCNXL2 // pecanex-like 2 (Drosophila) // 1q42.2 // 80003	0.701039	0.299053	0.867328	0.803812	1.09443	0.667125	0.736028	0.723111	1.00391	0.693765	0.943645	0.839731	1.10209	0.607095	1.14199	0.944806	1.09633	0.897225	1.11696	0.511	0.871403	0.904687	0.965918	-0.030639
3416011	-0.256929	-3.82702	0.00122899	0.5446	-1.18937	3415988	NM_020547 // AMHR2 // anti-Mullerian hormone receptor, type II // 12q13 // 269 /// ENST00000257863 // AMHR2 // anti-Mullerian hormone receptor, type II // 12q13 // 269 /// BC126316 // AMHR2 // anti-Mullerian hormone receptor, type II // 12q13 // 269 /// ENST00000379791 // AMHR2 // anti-Mullerian hormone receptor, type II // 12q13 // 269	0.395588	0.423022	0.669287	0.283881	0.223364	-0.0940743	0.801716	0.324136	0.5191	0.00579508	1.21779	0.976569	0.604849	0.453312	1.06804	0.887517	1.24541	0.95545	0.783109	0.29746	0.835058	0.860188	0.470934	0.377832
3554537	0.349956	3.82592	0.00123201	0.5446	-1.19105	3554523	NM_174891 // C14orf79 // chromosome 14 open reading frame 79 // 14q32.33 // 122616 /// ENST00000389964 // C14orf79 // chromosome 14 open reading frame 79 // 14q32.33 // 122616 /// AK057249 // C14orf79 // chromosome 14 open reading frame 79 // 14q32.33 // 122616	-0.755266	0.243544	-0.18471	-0.516299	-0.340827	-0.0613191	-0.323748	-0.0819649	-0.324232	0.129545	-0.532838	0.236804	-0.376949	-0.21546	-0.557006	-0.0607622	-0.813006	-0.356045	-0.478971	0.0159052	-0.298179	-0.262976	-0.490337	-0.347566
2931877	0.627903	3.82572	0.00123255	0.5446	-1.19135	2931763	NM_001122742 // ESR1 // estrogen receptor 1 // 6q25.1 // 2099 /// NM_001122740 // ESR1 // estrogen receptor 1 // 6q25.1 // 2099 /// NM_000125 // ESR1 // estrogen receptor 1 // 6q25.1 // 2099 /// NM_001122741 // ESR1 // estrogen receptor 1 // 6q25.1 // 2099 /// ENST00000206249 // ESR1 // estrogen receptor 1 // 6q25.1 // 2099 /// ENST00000347491 // ESR1 // estrogen receptor 1 // 6q25.1 // 2099 /// …	-3.16971	-2.24203	-1.91913	-2.12889	-2.40845	-1.00948	-3.21435	-2.0066	-2.65687	-2.80409	-2.58599	-1.68499	-1.99019	-1.96861	-2.0117	-0.900213	-2.27296	-1.85076	-2.30593	-1.92041	-1.86097	-1.04452	-2.57072	-1.87156
3428786	0.220038	3.82349	0.00123872	0.546385	-1.19476	3428783	NM_018370 // DRAM // damage-regulated autophagy modulator // 12q23.2 // 55332 /// ENST00000258534 // DRAM // damage-regulated autophagy modulator // 12q23.2 // 55332 /// BC018435 // DRAM // damage-regulated autophagy modulator // 12q23.2 // 55332	0.892538	1.39301	1.1651	1.6232	1.52936	1.49538	1.45304	1.6322	1.5032	1.69348	1.26023	1.66301	1.54005	1.62562	1.16034	1.26522	1.25217	1.42728	1.52473	1.57921	1.47885	1.66112	1.02692	1.36826
3587489	-0.225141	-3.81773	0.00125473	0.552214	-1.20352	3587457	NM_014783 // ARHGAP11A // Rho GTPase activating protein 11A // 15q13.2 // 9824 /// NM_199357 // ARHGAP11A // Rho GTPase activating protein 11A // 15q13.2 // 9824 /// NM_001039841 // ARHGAP11B // Rho GTPase activating protein 11B // 15q13.2 // 89839 /// ENST00000361627 // ARHGAP11A // Rho GTPase activating protein 11A // 15q13.2 // 9824 /// BC039563 // ARHGAP11A // Rho GTPase activating protein 11…	1.06364	0.626567	1.18301	0.742412	0.922374	0.890664	1.16612	0.858866	0.853495	0.619562	0.840207	0.722824	0.620965	0.381358	0.27986	0.0591468	0.0728468	0.060869	0.596874	0.124206	0.498119	0.227924	0.951466	1.03289
2439053	-0.802693	-3.81681	0.00125731	0.552214	-1.20493	2439052	NM_030764 // FCRL2 // Fc receptor-like 2 // 1q21 // 79368 /// NM_138738 // FCRL2 // Fc receptor-like 2 // 1q21 // 79368 /// ENST00000361516 // FCRL2 // Fc receptor-like 2 // 1q21 // 79368 /// ENST00000255041 // FCRL2 // Fc receptor-like 2 // 1q21 // 79368 /// ENST00000368181 // FCRL2 // Fc receptor-like 2 // 1q21 // 79368 /// ENST00000368179 // FCRL2 // Fc receptor-like 2 // 1q21 // 79368 /// ENS…	-0.290253	-1.41675	0.209885	-0.0147503	0.413413	-1.68601	0.90087	-0.279523	-0.453916	-1.38827	0.245606	-0.532124	0.435106	-0.633348	-1.20375	-0.842362	-0.77729	-1.74047	0.197822	-0.685678	1.41496	1.0267	0.28168	-0.065609
3519848	-0.335527	-3.8161	0.00125931	0.552214	-1.20602	3519840	NM_032229 // SLITRK6 // SLIT and NTRK-like family, member 6 // 13q31.1 // 84189 /// ENST00000400286 // SLITRK6 // SLIT and NTRK-like family, member 6 // 13q31.1 // 84189 /// BC101070 // SLITRK6 // SLIT and NTRK-like family, member 6 // 13q31.1 // 84189 /// ENST00000313206 // SLITRK6 // SLIT and NTRK-like family, member 6 // 13q31.1 // 84189	-0.819317	-0.792813	-0.837298	-0.598632	0.120429	-0.969328	-0.720499	-1.0873	-1.05365	-1.15085	-0.246555	-0.676046	-0.706063	-0.953878	-0.463755	-0.995463	-0.393452	-0.689605	-0.600148	-1.00672	-0.595519	-1.01658	-0.784945	-1.18988
3102129	0.412668	3.81554	0.00126089	0.552214	-1.20687	3102096	NM_024870 // DEPDC2 // DEP domain containing 2 // 8q13.2 // 80243 /// NM_025170 // DEPDC2 // DEP domain containing 2 // 8q13.2 // 80243 /// ENST00000288368 // DEPDC2 // DEP domain containing 2 // 8q13.2 // 80243 /// ENST00000354677 // DEPDC2 // DEP domain containing 2 // 8q13.2 // 80243 /// ENST00000396543 // DEPDC2 // DEP domain containing 2 // 8q13.2 // 80243 /// ENST00000396539 // DEPDC2 // DE…	0.484935	0.953785	0.300725	1.07027	0.808308	1.19982	0.135808	1.20733	0.623064	1.02234	0.585946	1.33822	0.661901	0.936546	0.496174	1.15256	1.24484	1.36739	1.21353	1.15888	1.31147	0.945019	0.591353	1.05791
3188660	0.332302	3.8149	0.00126267	0.552214	-1.20783	3188656	NM_004789 // LHX2 // LIM homeobox 2 // 9q33-q34.1 // 9355 /// ENST00000373615 // LHX2 // LIM homeobox 2 // 9q33-q34.1 // 9355 /// AK027597 // LHX2 // LIM homeobox 2 // 9q33-q34.1 // 9355	-1.34195	-0.751891	-1.47812	-0.780052	-0.905079	-0.8562	-0.595476	-0.615201	-0.853169	-0.446258	-0.586505	-0.340949	-0.803503	-0.651808	-1.32072	-0.463914	-0.990713	-0.802563	-0.695087	-0.352324	-0.661074	-0.716214	-0.935863	-0.402265
2522229	-0.317466	-3.81352	0.00126656	0.552867	-1.20994	2522212	NM_152524 // SGOL2 // shugoshin-like 2 (S. pombe) // 2q33.1 // 151246 /// ENST00000357799 // SGOL2 // shugoshin-like 2 (S. pombe) // 2q33.1 // 151246 /// ENST00000295774 // SGOL2 // shugoshin-like 2 (S. pombe) // 2q33.1 // 151246 /// AK095291 // SGOL2 // shugoshin-like 2 (S. pombe) // 2q33.1 // 151246	0.701493	0.139504	1.02214	0.865673	0.464538	0.185516	0.556397	0.518155	0.552311	0.417801	0.631459	0.438247	0.491794	0.0585247	1.16252	0.678464	0.741838	0.459305	0.591926	0.135324	1.02942	0.506945	0.703236	0.436031
3644789	-0.316745	-3.81157	0.00127209	0.552867	-1.21291	3644764	NM_001761 // CCNF // cyclin F // 16p13.3 // 899 /// NR_003574 // ABCA17P // ATP-binding cassette, sub-family A (ABC1), member 17 (pseudogene) // 16p13.3 // 650655 /// ENST00000293968 // CCNF // cyclin F // 16p13.3 // 899 /// BC012349 // CCNF // cyclin F // 16p13.3 // 899 /// ENST00000397066 // CCNF // cyclin F // 16p13.3 // 899	0.496542	0.0627398	0.776209	0.220659	0.471017	-0.0632632	0.658556	-0.0254628	0.502676	0.310521	0.698173	0.453413	0.440254	0.172783	0.544946	0.290106	0.422164	0.159134	0.270197	0.524522	0.379282	0.414805	0.511129	-0.149758
2527592	0.489259	3.81134	0.00127275	0.552867	-1.21326	2527580	NM_001557 // IL8RB // interleukin 8 receptor, beta // 2q35 // 3579 /// ENST00000318507 // IL8RB // interleukin 8 receptor, beta // 2q35 // 3579 /// L19593 // IL8RB // interleukin 8 receptor, beta // 2q35 // 3579	1.38848	2.08585	0.721641	2.16823	1.55699	1.58388	1.86974	1.75971	1.2394	2.2134	1.83503	2.12475	1.56249	2.07534	1.44069	1.32852	1.53859	1.92066	1.12516	1.54497	0.899244	1.51455	1.65828	2.38698
3016661	-0.364305	-3.81088	0.00127406	0.552867	-1.21397	3016636	NM_020979 // SH2B2 // SH2B adaptor protein 2 // 7q22 // 10603 /// ENST00000306803 // SH2B2 // SH2B adaptor protein 2 // 7q22 // 10603 /// AB000520 // SH2B2 // SH2B adaptor protein 2 // 7q22 // 10603	-0.630678	-0.705745	-0.1018	-0.361337	0.374313	-0.554498	-0.077911	-0.587817	-0.124857	-0.492854	-0.5242	-0.810401	0.126938	-0.0165821	0.369434	0.0678956	0.424941	0.0826756	0.180824	-0.521219	0.0322568	0.233444	-0.180783	-0.836742
2370364	-0.256252	-3.81058	0.00127491	0.552867	-1.21442	2370355	NM_016545 // IER5 // immediate early response 5 // 1q25.3 // 51278 /// ENST00000367577 // IER5 // immediate early response 5 // 1q25.3 // 51278 /// BC000128 // IER5 // immediate early response 5 // 1q25.3 // 51278 /// AF178984 // IER5 // immediate early response 5 // 1q25.3 // 51278 /// AJ251089 // IER5 // immediate early response 5 // 1q25.3 // 51278	0.496168	0.225395	0.692214	0.0869806	-0.181539	-0.000909532	0.194373	-0.0398134	0.200733	-0.102302	-0.0227394	-0.279069	0.106579	-0.28022	-0.0716663	-0.197847	0.161442	-0.0385159	0.100016	-0.126765	0.206577	-0.200707	0.308779	0.0696838
3339867	0.289829	3.80837	0.00128123	0.553246	-1.2178	3339812	NM_014786 // ARHGEF17 // Rho guanine nucleotide exchange factor (GEF) 17 // 11q13.4 // 9828 /// ENST00000263674 // ARHGEF17 // Rho guanine nucleotide exchange factor (GEF) 17 // 11q13.4 // 9828 /// AF378754 // ARHGEF17 // Rho guanine nucleotide exchange factor (GEF) 17 // 11q13.4 // 9828	1.1288	1.83633	0.675127	0.762149	0.494161	1.07859	0.868417	1.5325	1.10225	1.10924	0.604318	0.885132	0.856764	1.02952	0.263641	0.70581	0.367894	0.629835	0.845621	1.06031	0.724327	0.73778	0.791948	0.834012
3407492	-0.303478	-3.80831	0.00128139	0.553246	-1.21789	3407453	NM_000921 // PDE3A // phosphodiesterase 3A, cGMP-inhibited // 12p12 // 5139 /// ENST00000359062 // PDE3A // phosphodiesterase 3A, cGMP-inhibited // 12p12 // 5139 /// M91667 // PDE3A // phosphodiesterase 3A, cGMP-inhibited // 12p12 // 5139	2.35067	1.8761	1.81946	1.43352	1.52899	1.03707	1.58809	1.67737	1.88098	1.86374	1.73284	1.52662	1.94717	1.76455	1.72222	1.22068	1.66513	1.02546	1.3774	0.92604	1.50699	1.62476	1.72831	1.23061
3972174	-0.196894	-3.80801	0.00128224	0.553246	-1.21834	3972093	NM_016937 // POLA1 // polymerase (DNA directed), alpha 1 // Xp22.1-p21.3 // 5422 /// NR_003007 // SCARNA23 // small Cajal body-specific RNA 23 // Xp22.11 // 677773 /// ENST00000379059 // POLA1 // polymerase (DNA directed), alpha 1 // Xp22.1-p21.3 // 5422 /// ENST00000379068 // POLA1 // polymerase (DNA directed), alpha 1 // Xp22.1-p21.3 // 5422 /// BX648513 // POLA1 // polymerase (DNA directed), a…	0.685004	0.506076	0.520365	0.397662	0.243758	-0.146561	0.590519	0.213803	0.2997	0.240187	0.216999	0.27399	0.495259	0.298318	0.385701	0.163676	0.266232	0.113399	0.335367	0.0170953	0.214381	-0.0365375	0.622815	0.472265
3834415	0.560915	3.80499	0.00129092	0.556059	-1.22295	3834405	NM_001815 // CEACAM3 // carcinoembryonic antigen-related cell adhesion molecule 3 // 19q13.2 // 1084 /// ENST00000357396 // CEACAM3 // carcinoembryonic antigen-related cell adhesion molecule 3 // 19q13.2 // 1084 /// D90278 // CEACAM3 // carcinoembryonic antigen-related cell adhesion molecule 3 // 19q13.2 // 1084 /// ENST00000221999 // CEACAM3 // carcinoembryonic antigen-related cell adhesion mole…	-3.08245	-2.45321	-2.12206	-1.92646	-3.05506	-2.54524	-2.56338	-2.22286	-3.06492	-1.28551	-1.97177	-2.19281	-2.47148	-1.74509	-2.83507	-2.06059	-1.77197	-1.34644	-2.77157	-2.7491	-2.71917	-2.54767	-3.27862	-1.9016
3414736	-0.327574	-3.80332	0.00129573	0.557083	-1.22549	3414723	NM_182559 // TMPRSS12 // transmembrane protease, serine 12 // 12q13.13 // 283471 /// ENST00000335572 // TMPRSS12 // transmembrane protease, serine 12 // 12q13.13 // 283471 /// BC035123 // TMPRSS12 // transmembrane protease, serine 12 // 12q13.13 // 283471 /// ENST00000398458 // TMPRSS12 // transmembrane protease, serine 12 // 12q13.13 // 283471	-1.36038	-1.4124	-1.59651	-1.69705	-1.11927	-1.5903	-0.736845	-1.28302	-0.666772	-1.17645	-0.650592	-0.984119	-1.00955	-0.959566	-0.820434	-0.821089	-0.860037	-1.37872	-0.500858	-1.18609	-1.07833	-1.0378	-1.04327	-1.84712
3882209	0.363338	3.80266	0.00129763	0.557083	-1.22649	3882190	NM_025227 // BPIL1 // bactericidal/permeability-increasing protein-like 1 // 20q11.21 // 80341 /// ENST00000170150 // BPIL1 // bactericidal/permeability-increasing protein-like 1 // 20q11.21 // 80341 /// BC034415 // BPIL1 // bactericidal/permeability-increasing protein-like 1 // 20q11.21 // 80341	-1.13453	-0.958414	-1.10843	-0.434202	-1.01123	-0.73394	-1.24238	-0.873661	-1.31392	-1.01484	-1.69068	-0.830625	-1.38549	-1.0787	-1.24259	-1.16665	-1.06925	-0.346932	-1.40433	-1.67837	-1.42352	-1.14304	-1.1533	-0.560232
3452488	0.406112	3.80141	0.00130128	0.557422	-1.22841	3452478	NM_181847 // AMIGO2 // adhesion molecule with Ig-like domain 2 // 12q13.11 // 347902 /// ENST00000266581 // AMIGO2 // adhesion molecule with Ig-like domain 2 // 12q13.11 // 347902 /// BC095477 // AMIGO2 // adhesion molecule with Ig-like domain 2 // 12q13.11 // 347902	0.793962	1.27954	0.925945	1.20883	0.766996	1.72593	0.442539	1.20667	1.38582	1.55683	0.800317	1.22719	1.21565	1.5996	0.496019	0.827615	0.535675	0.71879	0.546071	1.47836	1.28543	0.986152	1.55527	1.80753
2334194	-0.44071	-3.8009	0.00130276	0.557422	-1.22919	2334191	NM_004073 // PLK3 // polo-like kinase 3 (Drosophila) // 1p34.1 // 1263 /// ENST00000372201 // PLK3 // polo-like kinase 3 (Drosophila) // 1p34.1 // 1263 /// AJ293866 // PLK3 // polo-like kinase 3 (Drosophila) // 1p34.1 // 1263	0.4645	-0.48513	0.167352	-0.186629	-0.0166449	-0.493793	-0.184107	-0.459666	0.392965	-0.396936	0.0757543	-0.267749	0.0275922	-0.37838	0.479468	-0.383446	-0.666318	-0.933432	-0.443545	-0.276839	-0.000770153	-0.323277	0.57679	0.169789
3090707	-0.464426	-3.79602	0.00131703	0.561976	-1.23663	3090697	NM_152562 // CDCA2 // cell division cycle associated 2 // 8p21.2 // 157313 /// ENST00000330560 // CDCA2 // cell division cycle associated 2 // 8p21.2 // 157313 /// AK292505 // CDCA2 // cell division cycle associated 2 // 8p21.2 // 157313 /// ENST00000380665 // CDCA2 // cell division cycle associated 2 // 8p21.2 // 157313	0.685177	0.562164	0.468083	0.197895	0.764439	0.0535895	0.912654	0.107164	0.618908	0.389694	0.939074	0.984245	1.07129	0.520446	0.885201	0.727537	1.01705	0.329988	0.980019	0.387233	0.760733	0.907635	0.91443	-0.723639
3457905	-0.300818	-3.79571	0.00131792	0.561976	-1.2371	3457891	NM_013267 // GLS2 // glutaminase 2 (liver, mitochondrial) // 12q13 // 27165 /// ENST00000311966 // GLS2 // glutaminase 2 (liver, mitochondrial) // 12q13 // 27165 /// AF223944 // GLS2 // glutaminase 2 (liver, mitochondrial) // 12q13 // 27165	-0.109825	-0.392979	-0.00167871	-0.404806	0.124352	-0.742147	0.467579	-0.165378	0.235773	-0.0704591	0.193458	-0.195952	0.25822	0.0317536	0.0781685	0.123191	0.0431901	-0.260075	-0.043941	-0.263844	0.0155138	0.112234	0.0564808	-0.0640657
3848835	0.36274	3.79502	0.00131996	0.561976	-1.23815	3848745	NM_032447 // FBN3 // fibrillin 3 // 19p13 // 84467 /// ENST00000270509 // FBN3 // fibrillin 3 // 19p13 // 84467 /// AY165863 // FBN3 // fibrillin 3 // 19p13 // 84467 /// ENST00000341066 // FBN3 // fibrillin 3 // 19p13 // 84467	-0.990012	-0.987873	-0.630234	-0.183923	-0.779131	-0.645705	-0.838571	-0.693848	-0.948891	-0.727043	-0.970831	-0.456224	-1.36726	-0.696564	-1.12068	-0.0727944	-0.797158	-0.285789	-0.624927	-0.694821	-1.08041	-0.339921	-0.767592	-0.778308
2881219	-0.339405	-3.78682	0.00134434	0.571409	-1.25067	2881187	NM_005211 // CSF1R // colony stimulating factor 1 receptor, formerly McDonough feline sarcoma viral (v-fms) oncogene homolog // 5q33-q35 // 1436 /// ENST00000286301 // CSF1R // colony stimulating factor 1 receptor, formerly McDonough feline sarcoma viral (v-fms) oncogene homolog // 5q33-q35 // 1436 /// ENST00000394307 // CSF1R // colony stimulating factor 1 receptor, formerly McDonough feline sar…	0.722218	0.0515544	0.741994	0.812107	0.797891	0.450356	0.431457	0.23029	0.316825	0.0516531	1.06054	0.164936	0.676348	0.337477	1.20473	0.480637	0.880535	0.802583	1.06399	0.652542	0.892068	0.683007	0.260643	0.25923
3222589	0.806224	3.78527	0.001349	0.572445	-1.25303	3222534	NM_198186 // ASTN2 // astrotactin 2 // 9q33.1 // 23245 /// NM_198187 // ASTN2 // astrotactin 2 // 9q33.1 // 23245 /// NM_014010 // ASTN2 // astrotactin 2 // 9q33.1 // 23245 /// NM_198188 // ASTN2 // astrotactin 2 // 9q33.1 // 23245 /// ENST00000313400 // ASTN2 // astrotactin 2 // 9q33.1 // 23245 /// ENST00000361209 // ASTN2 // astrotactin 2 // 9q33.1 // 23245 /// ENST00000361477 // ASTN2 // astro…	-0.217892	0.79088	-0.9677	0.294691	0.103604	-0.377454	-1.02299	-0.169785	-0.684307	0.00679357	-0.122964	1.48188	-0.0918512	0.671082	0.587262	0.547299	0.162182	0.422343	-0.441339	-0.108904	-0.362104	0.474091	-1.9108	0.672863
2522181	-0.233104	-3.78228	0.00135801	0.574507	-1.25759	2522094	NM_001100422 // LOC26010 // viral DNA polymerase-transactivated protein 6 // 2q33.1 // 26010 /// NM_015535 // LOC26010 // viral DNA polymerase-transactivated protein 6 // 2q33.1 // 26010 /// NM_001100424 // LOC26010 // viral DNA polymerase-transactivated protein 6 // 2q33.1 // 26010 /// NM_001100423 // LOC26010 // viral DNA polymerase-transactivated protein 6 // 2q33.1 // 26010 /// ENST0000035867…	0.952216	0.967303	0.839801	0.780204	1.01802	0.872448	0.894445	0.571281	0.937652	0.384892	0.743291	0.488887	0.850725	0.352992	1.03911	0.99042	1.07771	1.03475	0.933513	0.761827	0.988671	0.419074	0.993271	0.847094
2831745	-0.376584	-3.78218	0.00135833	0.574507	-1.25775	2831719	NM_020690 // ANKHD1-EIF4EBP3 // ANKHD1-EIF4EBP3 // 5q31.3 // 404734 /// NM_017747 // ANKHD1 // ankyrin repeat and KH domain containing 1 // 5q31.3 // 54882 /// NM_024668 // ANKHD1 // ankyrin repeat and KH domain containing 1 // 5q31.3 // 54882 /// NM_017978 // ANKHD1 // ankyrin repeat and KH domain containing 1 // 5q31.3 // 54882 /// NM_003732 // EIF4EBP3 // eukaryotic translation initiation fact…	0.488016	-0.259921	0.540206	0.213523	0.185002	-0.0776248	0.63375	-0.212575	0.106477	-0.630361	0.268727	0.430884	-0.111721	-0.0170564	-0.469196	-1.03284	-0.378349	-0.852303	0.262341	-0.326914	-0.0132808	-0.0768286	-0.239666	-0.404679
2952329	0.409951	3.77876	0.00136873	0.57526	-1.26297	2952323	NM_153487 // MDGA1 // MAM domain containing glycosylphosphatidylinositol anchor 1 // 6p21 // 266727 /// ENST00000297153 // MDGA1 // MAM domain containing glycosylphosphatidylinositol anchor 1 // 6p21 // 266727 /// ENST00000373401 // MDGA1 // MAM domain containing glycosylphosphatidylinositol anchor 1 // 6p21 // 266727 /// AF478693 // MDGA1 // MAM domain containing glycosylphosphatidylinositol anc…	-2.6411	-1.8743	-1.95316	-0.856521	-2.17336	-1.45958	-1.08376	-0.822792	-2.63865	-2.26141	-1.10074	-0.39879	-2.08198	-1.89261	-2.07548	-1.84753	-1.69152	-2.24419	-2.42912	-2.06073	-1.8423	-1.60018	-1.81843	-1.29155
2675235	0.326792	3.77722	0.00137344	0.57526	-1.26532	2675208	NM_007182 // RASSF1 // Ras association (RalGDS/AF-6) domain family member 1 // 3p21.3 // 11186 /// NM_170714 // RASSF1 // Ras association (RalGDS/AF-6) domain family member 1 // 3p21.3 // 11186 /// NM_170712 // RASSF1 // Ras association (RalGDS/AF-6) domain family member 1 // 3p21.3 // 11186 /// NM_170713 // RASSF1 // Ras association (RalGDS/AF-6) domain family member 1 // 3p21.3 // 11186 /// ENS…	-0.955055	-0.560176	-1.05509	-0.581303	-1.26539	-1.13452	-1.56727	-0.832935	-1.07273	-0.454394	-1.14817	-0.602227	-1.08161	-0.920468	-0.832542	-1.13356	-1.25619	-0.840737	-1.13939	-0.937238	-1.31238	-1.23923	-0.98782	-0.51533
3051817	0.487965	3.77681	0.0013747	0.57526	-1.26595	3051800	NM_207366 // SEPT14 // septin 14 // 7p11.2 // 346288 /// ENST00000388975 // SEPT14 // septin 14 // 7p11.2 // 346288 /// ENST00000275579 // SEPT14 // septin 14 // 7p11.2 // 346288	1.0984	1.48769	1.14694	1.43147	0.170247	0.957173	0.798142	1.35434	0.918789	1.30861	0.463496	1.03231	1.18223	1.32625	-0.495111	0.889513	0.381973	1.04932	0.903828	1.77003	1.5579	0.924188	0.927063	1.37858
3056048	-0.292336	-3.77625	0.00137642	0.57526	-1.2668	3056044	NM_032408 // BAZ1B // bromodomain adjacent to zinc finger domain, 1B // 7q11.23 // 9031 /// ENST00000339594 // BAZ1B // bromodomain adjacent to zinc finger domain, 1B // 7q11.23 // 9031 /// AF084479 // BAZ1B // bromodomain adjacent to zinc finger domain, 1B // 7q11.23 // 9031	-0.265546	-0.826393	-0.974493	-1.06662	-0.371432	-0.698819	-1.0194	-1.5889	-1.06814	-1.5247	-0.673594	-1.26984	-1.02459	-1.25319	-0.786444	-1.00621	-0.967161	-1.13096	-1.1677	-1.60863	-1.42988	-1.12746	-0.938518	-1.09322
2336322	0.537286	3.77581	0.00137778	0.57526	-1.26748	2336302	NM_004799 // ZFYVE9 // zinc finger, FYVE domain containing 9 // 1p32.3 // 9372 /// NM_007324 // ZFYVE9 // zinc finger, FYVE domain containing 9 // 1p32.3 // 9372 /// NM_007323 // ZFYVE9 // zinc finger, FYVE domain containing 9 // 1p32.3 // 9372 /// ENST00000287727 // ZFYVE9 // zinc finger, FYVE domain containing 9 // 1p32.3 // 9372 /// ENST00000371591 // ZFYVE9 // zinc finger, FYVE domain contain…	-1.18412	-0.826832	-1.01378	-1.2086	-1.87128	-0.864081	-1.14171	-0.686873	-1.7888	-1.092	-0.887475	-0.829027	-2.0177	-0.696332	-1.34204	-1.69882	-1.92544	-0.374901	-2.03363	-1.15904	-1.52485	-1.03639	-1.0586	-0.869106
2871179	-0.220151	-3.77556	0.00137853	0.57526	-1.26785	2871176	NM_005669 // REEP5 // receptor accessory protein 5 // 5q22-q23 // 7905 /// ENST00000379638 // REEP5 // receptor accessory protein 5 // 5q22-q23 // 7905 /// BC000232 // REEP5 // receptor accessory protein 5 // 5q22-q23 // 7905 /// ENST00000261482 // REEP5 // receptor accessory protein 5 // 5q22-q23 // 7905	0.726267	0.361347	0.806551	0.625245	0.392637	0.431753	0.6282	0.351597	0.849393	0.72818	0.751273	0.619199	0.690904	0.474743	0.712574	0.389856	0.489779	0.406905	0.603824	0.330701	0.810411	0.290402	0.77968	0.589754
2943288	0.30563	3.77517	0.00137973	0.57526	-1.26845	2943236	NM_183040 // DTNBP1 // dystrobrevin binding protein 1 // 6p22.3 // 84062 /// NM_183041 // DTNBP1 // dystrobrevin binding protein 1 // 6p22.3 // 84062 /// NM_032122 // DTNBP1 // dystrobrevin binding protein 1 // 6p22.3 // 84062 /// ENST00000344537 // DTNBP1 // dystrobrevin binding protein 1 // 6p22.3 // 84062 /// ENST00000397302 // DTNBP1 // dystrobrevin binding protein 1 // 6p22.3 // 84062 /// AK…	-5.21441	-4.6564	-5.09683	-5.07339	-5.50633	-4.86454	-5.53087	-5.16594	-5.37349	-4.76598	-5.07399	-4.90193	-4.94771	-5.16804	-5.6241	-5.09467	-5.62675	-5.18894	-5.38774	-5.30822	-5.66845	-5.40528	-5.31341	-5.10318
3825008	-0.37271	-3.77495	0.00138042	0.57526	-1.26879	3824993	NM_004864 // GDF15 // growth differentiation factor 15 // 19p13.11 // 9518 /// ENST00000252809 // GDF15 // growth differentiation factor 15 // 19p13.11 // 9518 /// BC008962 // GDF15 // growth differentiation factor 15 // 19p13.11 // 9518	0.0582944	-0.56381	0.238829	-0.214916	-0.0512427	-0.416245	0.0498197	-0.00795989	0.936466	-0.312014	0.0721186	-0.273807	0.00214043	-0.234139	-0.0334469	-0.243698	0.0160747	0.0927476	-0.0147779	-0.274197	0.249055	-0.06131	0.135181	-0.304656
3770467	-0.262738	-3.77485	0.00138071	0.57526	-1.26893	3770457	NM_024417 // FDXR // ferredoxin reductase // 17q24-q25 // 2232 /// NM_004110 // FDXR // ferredoxin reductase // 17q24-q25 // 2232 /// ENST00000293195 // FDXR // ferredoxin reductase // 17q24-q25 // 2232 /// BC034763 // FDXR // ferredoxin reductase // 17q24-q25 // 2232	-1.08863	-1.36607	-1.1949	-1.33332	-0.592924	-1.17642	-1.44366	-1.20278	-1.28685	-1.42685	-0.798061	-1.4438	-1.10661	-1.43048	-1.22721	-1.30348	-1.17601	-1.47904	-1.08168	-1.3096	-1.20377	-1.41668	-1.03529	-1.49992
3945013	-0.442747	-3.77383	0.00138386	0.57526	-1.27049	3945006	NM_005318 // H1F0 // H1 histone family, member 0 // 22q13.1 // 3005 /// ENST00000340857 // H1F0 // H1 histone family, member 0 // 22q13.1 // 3005 /// BC029046 // H1F0 // H1 histone family, member 0 // 22q13.1 // 3005	0.103983	0.00575328	0.260628	0.324556	0.782866	0.00852639	1.81705	1.39378	0.697765	0.0700082	1.39543	1.07318	1.40515	0.679566	0.309376	0.0953498	0.405136	0.196816	1.45054	0.791342	1.41822	1.08769	1.23524	0.241863
3617451	0.33688	3.77356	0.00138471	0.57526	-1.27091	3617412	NM_153613 // AGPAT7 // 1-acylglycerol-3-phosphate O-acyltransferase 7 (lysophosphatidic acid acyltransferase, eta) // 15q14 // 254531 /// ENST00000314891 // AGPAT7 // 1-acylglycerol-3-phosphate O-acyltransferase 7 (lysophosphatidic acid acyltransferase, eta) // 15q14 // 254531 /// AY734233 // AGPAT7 // 1-acylglycerol-3-phosphate O-acyltransferase 7 (lysophosphatidic acid acyltransferase, eta) // …	0.75654	1.09811	0.664415	0.738798	1.09292	1.60396	0.927124	1.30358	1.35781	1.29096	0.415937	1.09047	0.798275	1.26295	1.16603	1.34341	0.763411	0.865889	0.625837	1.12373	0.968071	0.94276	0.790691	1.705
2663853	0.22885	3.77178	0.00139021	0.576613	-1.27363	2663810	NM_004628 // XPC // xeroderma pigmentosum, complementation group C // 3p25 // 7508 /// ENST00000285021 // XPC // xeroderma pigmentosum, complementation group C // 3p25 // 7508 /// D21089 // XPC // xeroderma pigmentosum, complementation group C // 3p25 // 7508	-0.181288	0.0918186	-0.270678	-0.00972434	0.17676	0.239246	0.208187	0.427929	-0.0178361	0.311443	0.129077	0.209668	0.268989	0.528837	0.411932	0.433801	0.0769462	0.488172	0.546346	0.821261	0.316366	0.523097	-0.378047	-0.0325914
3529100	-0.321825	-3.7684	0.00140073	0.579488	-1.27878	3529082	NM_004643 // PABPN1 // poly(A) binding protein, nuclear 1 // 14q11.2-q13 // 8106 /// ENST00000216727 // PABPN1 // poly(A) binding protein, nuclear 1 // 14q11.2-q13 // 8106 /// BC010939 // PABPN1 // poly(A) binding protein, nuclear 1 // 14q11.2-q13 // 8106 /// ENST00000397276 // PABPN1 // poly(A) binding protein, nuclear 1 // 14q11.2-q13 // 8106	-1.25504	-1.23781	-1.56901	-1.33037	-1.00708	-1.64563	-1.45283	-2.23254	-1.55667	-1.97718	-1.6533	-1.65391	-1.60661	-1.78809	-1.49578	-2.01042	-1.70481	-1.82849	-0.940427	-1.74743	-1.22948	-1.61638	-1.31006	-1.57472
3882324	-0.424065	-3.76807	0.00140177	0.579488	-1.27929	3882304	NM_080574 // C20orf70 // chromosome 20 open reading frame 70 // 20q11.21 // 140683 /// ENST00000253362 // C20orf70 // chromosome 20 open reading frame 70 // 20q11.21 // 140683 /// ENST00000354932 // C20orf70 // chromosome 20 open reading frame 70 // 20q11.21 // 140683 /// AK291854 // C20orf70 // chromosome 20 open reading frame 70 // 20q11.21 // 140683	0.144747	-0.193755	-0.227952	-0.435468	-0.699605	-1.23136	-0.141073	-0.98886	-0.205002	-0.181884	-0.584548	-0.845028	-0.550503	-0.467879	-0.316825	-1.24655	-0.424673	-0.947397	-0.198515	-0.963397	-0.39643	-1.46522	0.0374633	0.315111
3910807	0.497758	3.76713	0.00140472	0.579488	-1.28073	3910785	NM_198433 // AURKA // aurora kinase A // 20q13.2-q13.3 // 6790 /// NM_003600 // AURKA // aurora kinase A // 20q13.2-q13.3 // 6790 /// NM_198434 // AURKA // aurora kinase A // 20q13.2-q13.3 // 6790 /// NM_198436 // AURKA // aurora kinase A // 20q13.2-q13.3 // 6790 /// NM_198435 // AURKA // aurora kinase A // 20q13.2-q13.3 // 6790 /// NM_198437 // AURKA // aurora kinase A // 20q13.2-q13.3 // 6790 /…	-1.22533	-0.984564	-1.42342	-0.826042	-1.22119	-0.323196	-0.83854	-0.293714	-0.823795	-0.664101	-1.61283	-1.41662	-1.43959	-0.477859	-0.898153	-0.845479	-0.970486	-0.326281	-1.49766	-0.440154	-0.79882	-1.01861	-1.16306	-0.32315
3371021	-0.378611	-3.76667	0.00140616	0.579488	-1.28143	3371003	NM_001076787 // TP53I11 // tumor protein p53 inducible protein 11 // 11p11.2 // 9537 /// NM_006034 // TP53I11 // tumor protein p53 inducible protein 11 // 11p11.2 // 9537 /// ENST00000308212 // TP53I11 // tumor protein p53 inducible protein 11 // 11p11.2 // 9537 /// ENST00000395648 // TP53I11 // tumor protein p53 inducible protein 11 // 11p11.2 // 9537 /// BC045666 // TP53I11 // tumor protein p53…	0.263591	0.336216	0.651169	-0.206614	0.0960334	-0.378001	0.0306978	-0.642675	0.0666262	-0.315746	-0.0300456	-0.345175	-0.0649914	0.0952724	0.091353	0.143901	0.379814	-0.418482	0.0922894	-0.518884	0.244971	0.225707	0.221426	-0.475918
3874442	0.539809	3.76519	0.00141081	0.580121	-1.28369	3874438	NM_021873 // CDC25B // cell division cycle 25 homolog B (S. pombe) // 20p13 // 994 /// NM_004358 // CDC25B // cell division cycle 25 homolog B (S. pombe) // 20p13 // 994 /// NM_021872 // CDC25B // cell division cycle 25 homolog B (S. pombe) // 20p13 // 994 /// ENST00000245960 // CDC25B // cell division cycle 25 homolog B (S. pombe) // 20p13 // 994 /// ENST00000344256 // CDC25B // cell division cy…	-3.18177	-1.89547	-2.60689	-2.26616	-2.18384	-1.31458	-1.79361	-1.46213	-1.58443	-1.23087	-2.33225	-1.71642	-2.1273	-2.06916	-2.66936	-2.43346	-1.90115	-2.0428	-2.39808	-1.73563	-2.24413	-1.57203	-3.28243	-2.0888
2949774	-0.347321	-3.76475	0.00141221	0.580121	-1.28437	2949772	NM_030651 // PRRT1 // proline-rich transmembrane protein 1 // 6p21.32 // 80863 /// ENST00000211413 // PRRT1 // proline-rich transmembrane protein 1 // 6p21.32 // 80863 /// ENST00000383154 // PRRT1 // proline-rich transmembrane protein 1 // 6p21.32 // 80863 /// ENST00000383306 // PRRT1 // proline-rich transmembrane protein 1 // 6p21.32 // 80863 /// ENST00000383155 // PRRT1 // proline-rich transmem…	-1.08994	-1.26844	-1.29847	-1.35448	-1.10698	-1.85406	-1.29002	-1.05214	-0.947159	-1.06975	-1.21927	-1.7563	-0.999793	-1.37621	-0.940026	-1.93588	-1.49258	-2.05677	-1.27447	-1.29214	-1.00101	-1.63162	-1.16211	-1.34192
2406152	-0.352459	-3.76277	0.00141846	0.581123	-1.28739	2406139	NM_024874 // KIAA0319L // KIAA0319-like // 1p34.2 // 79932 /// NM_182686 // KIAA0319L // KIAA0319-like // 1p34.2 // 79932 /// ENST00000325722 // KIAA0319L // KIAA0319-like // 1p34.2 // 79932 /// ENST00000335883 // KIAA0319L // KIAA0319-like // 1p34.2 // 79932 /// BC014530 // KIAA0319L // KIAA0319-like // 1p34.2 // 79932 /// ENST00000373266 // KIAA0319L // KIAA0319-like // 1p34.2 // 79932 /// ENST…	-0.102821	-1.01596	-0.745374	-0.577574	-0.886566	-1.71054	-0.258565	-0.8454	-0.367614	-1.12729	-0.26492	-0.630798	-0.885264	-0.882283	-0.688699	-0.515613	-0.554818	-0.83596	-0.274415	-0.654546	-0.517372	-0.645941	-0.287037	-0.621064
3451965	0.349699	3.76254	0.00141917	0.581123	-1.28774	3451960	ENST00000312377 // RACGAP1 // Rac GTPase activating protein 1 // 12q13.13 // 29127 /// BC125190 // RACGAP1P // Rac GTPase activating protein 1 pseudogene // 12q12 // 83956 /// CR533565 // RACGAP1 // Rac GTPase activating protein 1 // 12q13.13 // 29127	-0.782167	-0.657843	-0.981923	-0.295433	-0.829998	-0.30803	-0.832103	-0.738898	-0.399794	-0.422815	-0.995348	-0.681073	-0.741657	-0.172867	-0.515151	-0.241105	-0.713082	-0.00993537	-1.55942	-0.708847	-0.566575	-0.814174	-0.733818	-0.403626
3804518	0.349862	3.75987	0.00142767	0.583284	-1.29182	3804452	NM_020180 // BRUNOL4 // bruno-like 4, RNA binding protein (Drosophila) // 18q12 // 56853 /// ENST00000361795 // BRUNOL4 // bruno-like 4, RNA binding protein (Drosophila) // 18q12 // 56853 /// BC004167 // BRUNOL4 // bruno-like 4, RNA binding protein (Drosophila) // 18q12 // 56853 /// ENST00000334919 // BRUNOL4 // bruno-like 4, RNA binding protein (Drosophila) // 18q12 // 56853	-2.07555	-1.58151	-1.89959	-1.69791	-2.47863	-1.59497	-1.78066	-1.62581	-1.78795	-1.47009	-1.90581	-1.48462	-1.18509	-1.0611	-2.10346	-1.28485	-1.95357	-1.38692	-1.94652	-2.20795	-1.7936	-1.45909	-1.9726	-1.82985
3222600	0.637664	3.75945	0.00142898	0.583284	-1.29245	3222534	NM_198186 // ASTN2 // astrotactin 2 // 9q33.1 // 23245 /// NM_198187 // ASTN2 // astrotactin 2 // 9q33.1 // 23245 /// NM_014010 // ASTN2 // astrotactin 2 // 9q33.1 // 23245 /// NM_198188 // ASTN2 // astrotactin 2 // 9q33.1 // 23245 /// ENST00000313400 // ASTN2 // astrotactin 2 // 9q33.1 // 23245 /// ENST00000361209 // ASTN2 // astrotactin 2 // 9q33.1 // 23245 /// ENST00000361477 // ASTN2 // astro…	-1.51971	0.249392	-0.851678	0.322579	-0.674351	-0.28998	-0.0388477	0.226443	-0.380696	0.335609	-0.274237	1.43647	0.213919	0.495917	0.549646	0.657265	0.669303	0.246952	-0.244589	0.137245	0.117919	1.06999	-0.210726	0.12004
3822180	0.293896	3.7581	0.00143331	0.584028	-1.29453	3822122	NM_002501 // NFIX // nuclear factor I/X (CCAAT-binding transcription factor) // 19p13.3 // 4784 /// BX537794 // NFIX // nuclear factor I/X (CCAAT-binding transcription factor) // 19p13.3 // 4784 /// ENST00000397661 // NFIX // nuclear factor I/X (CCAAT-binding transcription factor) // 19p13.3 // 4784 /// ENST00000358552 // NFIX // nuclear factor I/X (CCAAT-binding transcription factor) // 19p13.3 …	-1.60365	-1.32984	-1.83628	-1.49869	-1.58657	-0.903369	-1.89286	-1.45719	-2.00865	-1.69599	-1.57185	-1.56038	-1.94323	-1.74924	-2.03571	-1.61988	-2.09541	-1.81705	-1.67208	-1.81237	-1.85999	-1.91498	-2.27777	-1.49833
2773410	-0.31706	-3.75681	0.00143744	0.584028	-1.2965	2773407	L10403 // PPBPL2 // pro-platelet basic protein-like 2 // 4q13.3 // 10895 /// BC132938 // PPBPL2 // pro-platelet basic protein-like 2 // 4q13.3 // 10895 /// AK292349 // CCDC90B // coiled-coil domain containing 90B // 11q14.1 // 60492 /// ENST00000325515 // PPBPL2 // pro-platelet basic protein-like 2 // 4q13.3 // 10895	-1.82179	-1.7046	-1.60131	-1.97912	-1.36942	-2.08806	-1.45312	-1.63497	-1.39473	-1.8304	-1.72713	-1.98113	-1.47092	-2.02947	-1.51777	-1.63434	-1.49144	-1.75731	-1.4568	-1.86764	-1.01874	-1.56042	-1.99961	-2.06002
3868784	0.507416	3.75675	0.00143761	0.584028	-1.29658	3868783	NM_139277 // KLK7 // kallikrein-related peptidase 7 // 19q13.33 // 5650 /// NM_005046 // KLK7 // kallikrein-related peptidase 7 // 19q13.33 // 5650 /// ENST00000391807 // KLK7 // kallikrein-related peptidase 7 // 19q13.33 // 5650 /// ENST00000304045 // KLK7 // kallikrein-related peptidase 7 // 19q13.33 // 5650 /// AF411214 // KLK7 // kallikrein-related peptidase 7 // 19q13.33 // 5650 /// ENST0000…	-1.69645	-1.45211	-2.45744	-1.57755	-2.45084	-1.82161	-2.23043	-1.49708	-1.48678	-1.55946	-2.20864	-1.88549	-2.26202	-1.49541	-1.64578	-1.58229	-1.76857	-0.420648	-2.36356	-1.29082	-1.8816	-2.03464	-1.65289	-1.39892
3457925	-0.765748	-3.75572	0.00144095	0.584458	-1.29816	3457891	NM_013267 // GLS2 // glutaminase 2 (liver, mitochondrial) // 12q13 // 27165 /// ENST00000311966 // GLS2 // glutaminase 2 (liver, mitochondrial) // 12q13 // 27165 /// AF223944 // GLS2 // glutaminase 2 (liver, mitochondrial) // 12q13 // 27165	0.547667	-1.07467	1.16342	-0.254267	0.491421	0.33884	1.32566	0.615123	0.649319	-0.743878	0.411492	-1.11506	0.655318	0.061993	1.29497	0.786944	0.909542	0.305545	0.0355203	0.99636	0.49956	-0.368746	1.04405	0.29076
3673738	-0.227721	-3.75151	0.00145453	0.588276	-1.30459	3673723	NM_016209 // TRAPPC2L // trafficking protein particle complex 2-like // 16q24.3 // 51693 /// ENST00000301021 // TRAPPC2L // trafficking protein particle complex 2-like // 16q24.3 // 51693 /// BC011369 // TRAPPC2L // trafficking protein particle complex 2-like // 16q24.3 // 51693	-0.87919	-1.06062	-0.719116	-0.737951	-0.480314	-0.449003	-0.811928	-1.31851	-0.467684	-0.701619	-0.960335	-1.5329	-0.509708	-0.689362	-0.438623	-0.654252	-0.467378	-0.888403	-0.415598	-0.791519	-0.665353	-0.758097	-0.696449	-0.662089
2468123	0.361025	3.75096	0.00145632	0.588276	-1.30543	2468105	BC093858 // FLJ30594 // hypothetical locus FLJ30594 // 2p25.2 // 150622 /// ENST00000391666 // FLJ30594 // hypothetical locus FLJ30594 // 2p25.2 // 150622 /// BX648932 // FLJ30594 // hypothetical locus FLJ30594 // 2p25.2 // 150622 /// AK124750 // FLJ30594 // hypothetical locus FLJ30594 // 2p25.2 // 150622 /// AK091363 // FLJ30594 // hypothetical locus FLJ30594 // 2p25.2 // 150622	-0.247531	0.530265	0.110207	0.927959	0.551169	0.797598	0.291307	0.98679	0.64425	0.489719	0.504542	0.841435	0.292445	0.912763	0.196038	0.566132	0.121377	0.769977	0.78659	0.632878	0.341184	0.535673	0.279671	0.212362
3283964	0.295996	3.75068	0.00145722	0.588276	-1.30586	3283920	NM_018287 // ARHGAP12 // Rho GTPase activating protein 12 // 10pter-cen // 94134 /// ENST00000344936 // ARHGAP12 // Rho GTPase activating protein 12 // 10pter-cen // 94134 /// AY033595 // ARHGAP12 // Rho GTPase activating protein 12 // 10pter-cen // 94134 /// ENST00000375250 // ARHGAP12 // Rho GTPase activating protein 12 // 10pter-cen // 94134 /// ENST00000375245 // ARHGAP12 // Rho GTPase activa…	-0.171853	0.388804	0.202755	0.126009	0.190868	0.824342	-0.435294	0.152834	-0.214653	-0.306284	0.0268072	0.315971	0.0326215	0.351713	0.024064	0.305882	-0.00980315	0.145999	-0.254219	-0.136548	-0.227875	0.297064	-0.00345459	0.246133
3540866	0.298238	3.74888	0.00146308	0.589716	-1.30861	3540862	NM_020806 // GPHN // gephyrin // 14q23.3 // 10243 /// NM_001024218 // GPHN // gephyrin // 14q23.3 // 10243 /// ENST00000305960 // GPHN // gephyrin // 14q23.3 // 10243 /// ENST00000315266 // GPHN // gephyrin // 14q23.3 // 10243 /// AF272663 // GPHN // gephyrin // 14q23.3 // 10243	0.929824	0.938779	0.832088	1.01275	0.608364	0.97758	1.15865	1.58111	1.32021	1.66724	1.21066	1.45294	1.56736	1.6664	0.866401	0.737959	0.781627	1.02571	0.979673	1.80636	1.28977	1.51114	0.852576	1.59809
2623404	-0.303786	-3.74591	0.00147282	0.592373	-1.31315	2623388	NM_001003935 // PARP3 // poly (ADP-ribose) polymerase family, member 3 // 3p21.31-p21.1 // 10039 /// NM_001003931 // PARP3 // poly (ADP-ribose) polymerase family, member 3 // 3p21.31-p21.1 // 10039 /// NM_005485 // PARP3 // poly (ADP-ribose) polymerase family, member 3 // 3p21.31-p21.1 // 10039 /// ENST00000045065 // PARP3 // poly (ADP-ribose) polymerase family, member 3 // 3p21.31-p21.1 // 10039…	-0.0271812	0.159851	0.505692	0.0251072	0.269577	-0.27743	0.193677	0.284233	0.41728	-0.193643	0.26729	0.0311594	0.214336	0.0355424	0.325606	0.208213	0.46116	-0.283903	0.207703	-0.179172	0.297014	0.20123	0.529651	0.00518484
2450394	-0.326327	-3.74502	0.00147575	0.592373	-1.31452	2450345	NM_014875 // KIF14 // kinesin family member 14 // 1q32.1 // 9928 /// ENST00000367350 // KIF14 // kinesin family member 14 // 1q32.1 // 9928 /// BC113742 // KIF14 // kinesin family member 14 // 1q32.1 // 9928	1.02487	1.00153	1.43135	1.41206	1.24902	0.525339	1.45496	1.42388	1.55124	0.993836	1.2525	1.23128	1.38154	0.988337	1.50147	0.854122	1.28582	1.14009	1.21059	0.99082	1.74823	1.23015	1.44225	0.826499
2438622	0.346562	3.74476	0.00147658	0.592373	-1.3149	2438612	NM_014215 // INSRR // insulin receptor-related receptor // 1q21-q23 // 3645 /// ENST00000368195 // INSRR // insulin receptor-related receptor // 1q21-q23 // 3645	0.261652	0.0580467	-0.147329	0.262936	-0.0741472	0.168635	-0.403712	0.569901	-0.135809	-0.0296295	-0.276418	0.02153	0.0543128	0.260194	0.184864	0.399017	0.228919	0.186401	-0.337463	0.45724	-0.254922	0.353084	-0.00187148	0.549465
3204703	0.348542	3.74027	0.00149148	0.59696	-1.32178	3204692	NM_032818 // C9orf100 // chromosome 9 open reading frame 100 // 9p13.3 // 84904 /// ENST00000378387 // C9orf100 // chromosome 9 open reading frame 100 // 9p13.3 // 84904 /// ENST00000343259 // C9orf100 // chromosome 9 open reading frame 100 // 9p13.3 // 84904 /// ENST00000378395 // C9orf100 // chromosome 9 open reading frame 100 // 9p13.3 // 84904 /// ENST00000378382 // C9orf100 // chromosome 9 o…	0.163906	0.447558	0.210654	0.473204	0.347037	0.697105	0.357228	0.710871	0.199535	0.396561	-0.000408348	0.36091	0.537661	0.98677	0.66504	1.10918	0.314669	0.56243	0.428351	1.26646	0.311702	0.69188	0.294123	0.30908
3871663	-0.345717	-3.73991	0.00149266	0.59696	-1.32232	3871662	NM_145007 // NLRP11 // NLR family, pyrin domain containing 11 // 19q13.42 // 204801 /// ENST00000308725 // NLRP11 // NLR family, pyrin domain containing 11 // 19q13.42 // 204801 /// AY168967 // NLRP11 // NLR family, pyrin domain containing 11 // 19q13.42 // 204801 /// ENST00000360133 // NLRP11 // NLR family, pyrin domain containing 11 // 19q13.42 // 204801	-0.158503	-0.651198	-0.394028	-0.678164	-0.589223	-0.847629	-0.473179	-0.257304	-0.580171	-1.04755	-0.743359	-0.670069	-0.627027	-0.681956	-0.0961205	-0.816996	-0.0268176	-0.818234	-0.19646	-0.799686	-0.436967	-0.660491	-0.562594	-1.10378
3065818	0.346019	3.73892	0.00149597	0.597354	-1.32384	3065740	NM_005045 // RELN // reelin // 7q22 // 5649 /// NM_173054 // RELN // reelin // 7q22 // 5649 /// ENST00000343529 // RELN // reelin // 7q22 // 5649 /// ENST00000389115 // RELN // reelin // 7q22 // 5649 /// U79716 // RELN // reelin // 7q22 // 5649	0.41925	0.6805	0.0459233	0.11361	-0.456287	0.393904	0.167443	0.993404	0.186996	0.723955	-0.0831891	0.450088	0.56967	0.677962	0.539751	0.652265	0.0484951	0.497157	0.400472	0.493472	0.200138	0.536392	0.596904	0.575083
[truncated: 2,871 more rows]
