# Supplementary material for: Alternative Transcript Initiation and Splicing as a Response to DNA Damage
Source: PLoS One. 2011 Oct 19;6(10):e25758. doi: 10.1371/journal.pone.0025758 (PMC3198437; doi:10.1371/journal.pone.0025758)
Supplement: Table S9 — Genes predicted to be alternatively spliced in fibroblasts at 4 hours post 10 Gy IR based on Partek. (XLSX) [file pone.0025758.s011.xlsx]

## Sheet: Supplemental Table S9
Supplemental Table S9. Genes predicted to be alternatively spliced in fibroblasts at 4 hours post 10 Gy IR based on Partek.
# of markers	Transcript Cluster ID	gene_assignment	Gene Symbol	RefSeq	p-value(Dose)	p-value(Scan Date)	alt-splicing(Dose)	step-up(altsplice-dose)	Mean(0)	LSMean(0)	Mean(10)	LSMean(10)	p-value(0 vs. 10)	Ratio(0 vs. 10)	Fold-Change(0 vs. 10)	Fold-Change(0 vs. 10) (Description)	F(Dose)	F(Scan Date)	F(Marker ID)	F(Dose * Marker ID)	F(Sample ID(Scan Date * Dose))	SS(Error)	F(Error)
99	3134034	NM_006904 // PRKDC // protein kinase, DNA-activated, catalytic polypeptide // 8q	PRKDC	NM_006904	0.0957297	0.00932901	5.67521e-20	9.80879e-16	11.0448	10.9777	10.8243	10.7534	0.108027	1.16823	1.16823	0 up vs 10	3.46164	10.8459	280.953	3.18451	90.0368	45.4145	1
44	3623771	NM_017672 // TRPM7 // transient receptor potential cation channel, subfamily M,	TRPM7	NM_017672	0.198647	0.299516	9.42189e-17	8.1337e-13	10.1495	10.2008	9.83184	9.86969	0.205864	1.25798	1.25798	0 up vs 10	1.92546	1.21196	251.278	4.54266	109.784	27.1024	1
40	3228007	NM_015046 // SETX // senataxin // 9q34.13 // 23064 /// ENST00000224140 // SETX /	SETX	NM_015046	0.227861	0.745906	1.3206e-14	7.59836e-11	10.1695	10.1783	9.94619	9.95774	0.258849	1.16521	1.16521	0 up vs 10	1.67461	0.11167	190.333	4.37582	65.078	21.4139	1
33	2929870	NM_001127715 // STXBP5 // syntaxin binding protein 5 (tomosyn) // 6q24.3 // 1349	STXBP5	NM_001127715	0.537607	0.42771	1.17595e-13	5.09435e-10	9.79983	9.7848	9.70358	9.67451	0.506201	1.07944	1.07944	0 up vs 10	0.410662	0.689812	258.073	4.72251	26.676	26.7891	1
39	3261544	NM_004193 // GBF1 // golgi-specific brefeldin A resistance factor 1 // 10q24 //	GBF1	NM_004193	0.631145	0.353561	4.29691e-13	1.48513e-09	10.8153	10.7927	10.7665	10.7552	0.72688	1.02633	1.02633	0 up vs 10	0.246947	0.956767	327.959	4.11337	59.5569	7.1837	1
84	3552847	NM_001376 // DYNC1H1 // dynein, cytoplasmic 1, heavy chain 1 // 14q32.3-qter|14q	DYNC1H1	NM_001376	0.3227	0.15963	1.02791e-12	2.96451e-09	10.9126	10.9381	10.8091	10.8372	0.361311	1.07246	1.07246	0 up vs 10	1.09479	2.35023	267.206	2.70354	91.5674	22.3623	1
48	3683050	NM_015092 // SMG1 // PI-3-kinase-related kinase SMG-1 // 16p12.3 // 23049 /// EN	SMG1	NM_015092	0.15605	0.497714	1.29371e-12	3.18243e-09	9.75004	9.71181	9.53633	9.54006	0.270961	1.12642	1.12642	0 up vs 10	2.39603	0.499248	232.258	3.55364	56.153	22.9734	1
97	3518496	NM_015057 // MYCBP2 // MYC binding protein 2 // 13q22 // 23077 /// ENST000003573	MYCBP2	NM_015057	0.0333725	0.000638438	1.49288e-12	3.21635e-09	9.33184	9.4182	9.09385	9.17879	0.0412589	1.18051	1.18051	0 up vs 10	6.29444	26.0891	252.978	2.52561	34.0781	73.7645	1
28	3912718	NM_003185 // TAF4 // TAF4 RNA polymerase II, TATA box binding protein (TBP)-asso	TAF4	NM_003185	0.359287	0.682326	6.15092e-12	1.18005e-08	7.81955	7.81642	7.76343	7.77525	0.520825	1.02895	1.02895	0 up vs 10	0.933139	0.178805	261.242	4.75727	2.40132	31.8788	1
28	4021149	NM_003069 // SMARCA1 // SWI/SNF related, matrix associated, actin dependent regu	SMARCA1	NM_003069	0.00923016	0.0486451	8.79842e-12	1.51967e-08	10.4856	10.5228	10.1606	10.2028	0.0134951	1.24835	1.24835	0 up vs 10	10.8899	5.19366	609.887	4.70902	22.4124	9.81606	1
26	2672532	NM_014159 // SETD2 // SET domain containing 2 // 3p21.31 // 29072 /// ENST000003	SETD2	NM_014159	0.0816655	0.47887	1.21574e-11	1.78446e-08	9.28775	9.28359	9.0815	9.05818	0.0741848	1.16912	1.16912	0 up vs 10	3.84097	0.545779	173.299	4.90682	11.8201	18.271	1
21	2625606	NM_012096 // APPL1 // adaptor protein, phosphotyrosine interaction, PH domain an	APPL1	NM_012096	0.480813	0.28506	1.24285e-11	1.78446e-08	9.51995	9.50351	9.39213	9.33872	0.394648	1.121	1.121	0 up vs 10	0.540832	1.29188	381.509	5.72446	17.4995	21.7508	1
16	2334191	NM_004073 // PLK3 // polo-like kinase 3 (Drosophila) // 1p34.1 // 1263 /// ENST0	PLK3	NM_004073	0.000108691	0.240093	2.09714e-11	2.78961e-08	9.14874	9.19014	9.92644	9.93807	0.000225335	0.595458	-1.67938	0 down vs 10	42.531	1.58224	242.546	6.99876	20.6831	4.95027	1
39	3219547	NM_003640 // IKBKAP // inhibitor of kappa light polypeptide gene enhancer in B-c	IKBKAP	NM_003640	0.00944977	0.00376102	2.63124e-11	3.24411e-08	9.74684	9.71124	9.52516	9.46832	0.0079469	1.18339	1.18339	0 up vs 10	10.7928	15.0142	305.026	3.71866	5.70799	35.4655	1
32	3777470	NM_001105244 // PTPRM // protein tyrosine phosphatase, receptor type, M // 18p11	PTPRM	NM_001105244	0.213239	0.000369231	3.6716e-11	4.22515e-08	10.581	10.6985	10.4342	10.5306	0.182417	1.12344	1.12344	0 up vs 10	1.79434	30.4994	692.023	4.14767	29.2838	12.2034	1
36	3768015	NM_014877 // HELZ // helicase with zinc finger // 17q24.2 // 9931 /// ENST000003	HELZ	NM_014877	0.365985	0.859915	4.96061e-11	5.35339e-08	9.57899	9.56024	9.44337	9.45297	0.495767	1.07719	1.07719	0 up vs 10	0.906215	0.0329815	172.521	3.83086	44.8186	17.1183	1
37	2431112	NM_024408 // NOTCH2 // Notch homolog 2 (Drosophila) // 1p13-p11 // 4853 /// NM_2	NOTCH2	NM_024408	0.462017	0.224442	7.64948e-11	7.77105e-08	10.9002	10.8764	10.8174	10.7915	0.476751	1.06061	1.06061	0 up vs 10	0.590217	1.70165	973.235	3.72619	29.2237	15.8894	1
14	3809671	NM_004539 // NARS // asparaginyl-tRNA synthetase // 18q21.2-q21.3 // 4677 /// EN	NARS	NM_004539	0.044667	0.903684	9.36767e-11	8.98947e-08	11.926	11.9483	11.6795	11.6526	0.0270569	1.22751	1.22751	0 up vs 10	5.434	0.015491	383.449	7.41992	6.67737	9.14318	1
25	3336696	NM_012308 // FBXL11 // F-box and leucine-rich repeat protein 11 // 11q13.1 // 22	FBXL11	NM_012308	0.205579	0.283266	1.0057e-10	9.17984e-08	10.0374	10.0533	9.8986	9.9237	0.260227	1.094	1.094	0 up vs 10	1.86161	1.3022	302.369	4.72244	23.0637	8.07377	1
40	3257938	NM_003972 // BTAF1 // BTAF1 RNA polymerase II, B-TFIID transcription factor-asso	BTAF1	NM_003972	0.0572409	0.463773	1.26537e-10	1.09658e-07	9.41382	9.44086	9.15185	9.15733	0.0532423	1.21716	1.21716	0 up vs 10	4.74929	0.585454	232.354	3.51777	18.5444	36.4677	1
47	3542689	NM_014982 // PCNX // pecanex homolog (Drosophila) // 14q24.2 // 22990 /// ENST00	PCNX	NM_014982	0.110982	0.564712	1.37523e-10	1.13482e-07	10.3538	10.3555	10.0902	10.12	0.170736	1.17735	1.17735	0 up vs 10	3.12327	0.357361	210.735	3.22055	74.5004	19.371	1
27	3300350	NM_004969 // IDE // insulin-degrading enzyme // 10q23-q25 // 3416 /// ENST000002	IDE	NM_004969	0.0305974	0.576846	2.79204e-10	2.19002e-07	10.3046	10.3194	10.0562	10.0612	0.0332281	1.196	1.196	0 up vs 10	6.56275	0.335143	165.6	4.34444	18.4954	10.6991	1
69	3623031	NM_000138 // FBN1 // fibrillin 1 // 15q21.1 // 2200 /// ENST00000316623 // FBN1	FBN1	NM_000138	0.361017	0.425801	3.15853e-10	2.37261e-07	12.9567	12.9759	12.8403	12.8567	0.376975	1.08617	1.08617	0 up vs 10	0.926112	0.695746	288.065	2.63329	205.99	10.001	1
31	3809826	NM_005603 // ATP8B1 // ATPase, class I, type 8B, member 1 // 18q21-q22|18q21.31	ATP8B1	NM_005603	0.0770678	0.74254	3.37092e-10	2.42485e-07	11.2956	11.3173	11.0058	11.0014	0.0704634	1.24484	1.24484	0 up vs 10	3.98338	0.114777	175.721	3.96311	79.3867	7.41148	1
27	3463571	NM_002480 // PPP1R12A // protein phosphatase 1, regulatory (inhibitor) subunit 1	PPP1R12A	NM_002480	0.0300677	0.0035894	5.81151e-10	4.01332e-07	10.0777	9.96996	9.65439	9.53493	0.0342988	1.35193	1.35193	0 up vs 10	6.61739	15.2527	260.787	4.24262	21.2583	26.831	1
39	3320604	NM_017944 // USP47 // ubiquitin specific peptidase 47 // 11p15.3 // 55031 /// EN	USP47	NM_017944	0.0972298	0.771823	1.68581e-09	1.12249e-06	9.14669	9.14905	8.86801	8.84974	0.093685	1.23055	1.23055	0 up vs 10	3.4254	0.0893253	586.877	3.3173	32.3412	31.1672	1
35	3708704	NM_000937 // POLR2A // polymerase (RNA) II (DNA directed) polypeptide A, 220kDa	POLR2A	NM_000937	0.565194	0.0318803	1.80818e-09	1.15766e-06	9.97028	9.92844	10.0055	9.99445	0.318544	0.955277	-1.04682	0 down vs 10	0.35646	6.4351	517.608	3.51001	11.857	10.46	1
26	3881874	NM_015338 // ASXL1 // additional sex combs like 1 (Drosophila) // 20q11.1 // 171	ASXL1	NM_015338	0.0645991	0.457256	2.11304e-09	1.28624e-06	9.39768	9.3979	9.24154	9.26169	0.117459	1.09901	1.09901	0 up vs 10	4.43074	0.603281	141.396	4.15981	6.49545	16.5187	1
16	2968652	NM_014454 // SESN1 // sestrin 1 // 6q21 // 27244 /// ENST00000302071 // SESN1 //	SESN1	NM_014454	0.00022684	0.450206	2.16277e-09	1.28624e-06	7.87993	7.92788	8.94223	8.94446	0.000474496	0.494286	-2.02312	0 down vs 10	34.9033	0.623059	282.561	5.83214	11.6152	20.0416	1
52	3717052	NM_001042492 // NF1 // neurofibromin 1 // 17q11.2 // 4763 /// NM_000267 // NF1 /	NF1	NM_001042492	0.0585027	0.161863	5.21303e-09	2.99905e-06	10.0385	10.0523	9.82494	9.86428	0.105767	1.13919	1.13919	0 up vs 10	4.69113	2.32234	231.925	2.78889	22.243	34.7718	1
46	3619773	NM_017553 // INO80 // INO80 homolog (S. cerevisiae) // 15q15.1 // 54617 /// ENST	INO80	NM_017553	0.0280249	0.925186	5.56888e-09	3.10285e-06	8.60584	8.60362	8.42675	8.42664	0.0375731	1.13051	1.13051	0 up vs 10	6.83993	0.00932538	229.736	2.94856	6.85249	42.4964	1
26	3957589	NM_014941 // MORC2 // MORC family CW-type zinc finger 2 // 22q12.2 // 22880 ///	MORC2	NM_014941	0.0119573	0.900198	6.60685e-09	3.56713e-06	8.98535	8.97414	8.7773	8.78549	0.0250748	1.1397	1.1397	0 up vs 10	9.85006	0.0166399	194.246	3.99559	4.58383	18.6931	1
32	3166880	NM_002504 // NFX1 // nuclear transcription factor, X-box binding 1 // 9p13.3 //	NFX1	NM_002504	0.108315	0.593796	7.95058e-09	4.07853e-06	9.87771	9.87179	9.75526	9.74775	0.122857	1.08978	1.08978	0 up vs 10	3.17799	0.305699	410.723	3.5182	10.3522	13.5639	1
30	3326252	NM_024662 // NAT10 // N-acetyltransferase 10 // 11p13 // 55226 /// ENST000002578	NAT10	NM_024662	0.332694	0.683653	8.02541e-09	4.07853e-06	9.65036	9.64353	9.55198	9.54451	0.356749	1.07105	1.07105	0 up vs 10	1.04801	0.177214	241.211	3.64719	17.8036	13.5414	1
78	3014411	NM_003496 // TRRAP // transformation/transcription domain-associated protein //	TRRAP	NM_003496	0.639305	0.627237	1.09681e-08	5.32461e-06	9.06683	9.0571	9.01445	9.00498	0.659896	1.03679	1.03679	0 up vs 10	0.235165	0.252719	193.499	2.31106	40.4179	52.0033	1
7	2375664	NM_006763 // BTG2 // BTG family, member 2 // 1q32 // 7832 /// ENST00000290551 //	BTG2	NM_006763	2.21418e-05	0.0238353	1.10546e-08	5.32461e-06	7.41934	7.53042	8.68025	8.72042	5.55635e-05	0.438303	-2.28152	0 down vs 10	63.9949	7.36656	781.047	11.7802	5.89975	5.30586	1
11	3760625	NM_001114091 // CDC27 // cell division cycle 27 homolog (S. cerevisiae) // 17q12	CDC27	NM_001114091	0.00211668	0.0394622	1.23749e-08	5.78745e-06	11.08	11.0305	10.5814	10.5313	0.00302008	1.41345	1.41345	0 up vs 10	18.1325	5.79219	164.165	7.34817	9.58715	4.71965	1
23	2789957	NM_033632 // FBXW7 // F-box and WD repeat domain containing 7 // 4q31.3 // 55294	FBXW7	NM_033632	0.0373206	0.153423	1.47064e-08	6.68038e-06	8.07562	8.01671	8.75016	8.65674	0.0568604	0.641702	-1.55836	0 down vs 10	5.95711	2.43052	135.885	4.18374	30.9671	37.4415	1
5	2905169	NM_078467 // CDKN1A // cyclin-dependent kinase inhibitor 1A (p21, Cip1) // 6p21.	CDKN1A	NM_078467	1.08279e-05	0.0138476	1.57216e-08	6.95188e-06	11.0694	11.1851	12.1734	12.1938	3.57742e-05	0.49698	-2.01215	0 down vs 10	76.4171	9.28759	837.345	18.0067	7.71109	1.24114	1
21	3874438	NM_021873 // CDC25B // cell division cycle 25 homolog B (S. pombe) // 20p13 // 9	CDC25B	NM_021873	0.184903	0.82971	2.7129e-08	1.16997e-05	9.6942	9.66554	9.3891	9.40112	0.270851	1.20115	1.20115	0 up vs 10	2.06138	0.0490254	368.941	4.32617	42.6254	13.3487	1
29	3471588	NM_002973 // ATXN2 // ataxin 2 // 12q24.1 // 6311 /// ENST00000377617 // ATXN2 /	ATXN2	NM_002973	0.0295372	0.996571	3.49213e-08	1.46997e-05	9.75183	9.76168	9.47728	9.4676	0.0283237	1.2261	1.2261	0 up vs 10	6.67334	1.95257e-05	251.438	3.52872	6.81652	40.3641	1
23	3629698	NM_197960 // DPP8 // dipeptidyl-peptidase 8 // 15q22 // 54878 /// NM_130434 // D	DPP8	NM_197960	0.0446004	0.779253	5.11261e-08	2.10106e-05	9.86485	9.87559	9.62092	9.62085	0.0473062	1.19312	1.19312	0 up vs 10	5.43825	0.0834231	375.37	3.98068	13.5349	12.2712	1
23	3662265	NM_014669 // NUP93 // nucleoporin 93kDa // 16q13 // 9688 /// ENST00000308159 //	NUP93	NM_014669	0.557041	0.0205993	5.45038e-08	2.18874e-05	10.7062	10.646	10.6223	10.5461	0.510697	1.0717	1.0717	0 up vs 10	0.37192	7.85882	514.858	3.97026	42.2524	6.79618	1
26	3722554	NM_004941 // DHX8 // DEAH (Asp-Glu-Ala-His) box polypeptide 8 // 17q21.31 // 165	DHX8	NM_004941	0.074407	0.0845161	7.0701e-08	2.77481e-05	9.97999	9.96984	9.89105	9.87099	0.0636479	1.07092	1.07092	0 up vs 10	4.0708	3.75768	227.238	3.65414	3.61157	10.493	1
18	3659306	NM_031490 // LONP2 // lon peptidase 2, peroxisomal // 16q12.1 // 83752 /// ENST0	LONP2	NM_031490	0.176935	0.20911	7.37102e-08	2.82828e-05	10.6754	10.7032	10.5334	10.5519	0.175182	1.11056	1.11056	0 up vs 10	2.14651	1.83019	209.041	4.58552	16.2785	5.29693	1
36	3989721	NM_001042750 // STAG2 // stromal antigen 2 // Xq25 // 10735 /// NM_001042749 //	STAG2	NM_001042750	0.124244	0.191081	8.16171e-08	3.06337e-05	9.23052	9.20266	8.92333	8.86062	0.108825	1.26755	1.26755	0 up vs 10	2.87426	1.99867	238.647	3.0546	41.4408	29.9473	1
28	3667281	NM_012426 // SF3B3 // splicing factor 3b, subunit 3, 130kDa // 16q22.1 // 23450	SF3B3	NM_012426	0.452843	0.104138	1.00354e-07	3.67425e-05	11.4297	11.3854	11.3172	11.2698	0.466441	1.08344	1.08344	0 up vs 10	0.615601	3.26723	485.627	3.45737	104.224	4.47137	1
37	3563459	NM_004713 // SDCCAG1 // serologically defined colon cancer antigen 1 // 14q22 //	SDCCAG1	NM_004713	0.255203	0.719792	1.10572e-07	3.91196e-05	9.30643	9.32039	9.06361	9.02349	0.194768	1.22851	1.22851	0 up vs 10	1.47673	0.137052	244.348	2.98197	28.3804	56.2194	1
37	4020444	NM_001081550 // THOC2 // THO complex 2 // Xq25-q26.3 // 57187 /// NM_020449 // T	THOC2	NM_001081550	0.0364834	0.0663033	1.10916e-07	3.91196e-05	9.19356	9.15597	8.94014	8.90148	0.0451909	1.19291	1.19291	0 up vs 10	6.02482	4.36343	317.827	2.98165	14.2039	29.9879	1
19	3204692	NM_032818 // C9orf100 // chromosome 9 open reading frame 100 // 9p13.3 // 84904	C9orf100	NM_032818	0.393996	0.121766	1.19188e-07	4.11002e-05	7.37361	7.28919	7.21154	7.18661	0.606135	1.07369	1.07369	0 up vs 10	0.801369	2.91812	112.76	4.32796	11.0761	30.3616	1
26	3362719	NM_001418 // EIF4G2 // eukaryotic translation initiation factor 4 gamma, 2 // 11	EIF4G2	NM_001418	0.113061	0.0129428	1.67069e-07	5.50653e-05	12.9452	12.9319	12.8516	12.8067	0.053947	1.09072	1.09072	0 up vs 10	3.08177	9.54416	561.795	3.53002	10.3434	5.35787	1
70	4009315	NM_031407 // HUWE1 // HECT, UBA and WWE domain containing 1 // Xp11.22 // 10075	HUWE1	NM_031407	0.191681	0.424891	1.68299e-07	5.50653e-05	10.1374	10.1397	10.0402	10.0582	0.293413	1.0581	1.0581	0 up vs 10	1.99273	0.698589	456.196	2.24552	31.7371	21.6419	1
18	3977651	NM_001005333 // MAGED1 // melanoma antigen family D, 1 // Xp11.23 // 9500 /// NM	MAGED1	NM_001005333	0.669021	0.905214	1.69373e-07	5.50653e-05	11.3919	11.3985	11.3258	11.3257	0.657486	1.05171	1.05171	0 up vs 10	0.195235	0.0150002	749.711	4.41081	36.3929	5.64421	1
72	3754469	NM_198839 // ACACA // acetyl-Coenzyme A carboxylase alpha // 17q21 // 31 /// NM_	ACACA	NM_198839	0.369208	0.0154809	1.89916e-07	6.07613e-05	8.80763	8.8688	8.68716	8.76021	0.44252	1.07817	1.07817	0 up vs 10	0.893525	8.87297	363.16	2.21528	40.2771	61.852	1
19	3452231	NM_030674 // SLC38A1 // solute carrier family 38, member 1 // 12q13.11 // 81539	SLC38A1	NM_030674	0.211716	0.34736	2.14274e-07	6.71921e-05	10.5248	10.5663	10.1219	10.1854	0.261429	1.30209	1.30209	0 up vs 10	1.80746	0.983023	383.617	4.21181	102.963	8.94718	1
23	3470253	NM_014706 // SART3 // squamous cell carcinoma antigen recognized by T cells 3 //	SART3	NM_014706	0.671449	0.520195	2.33669e-07	7.21597e-05	9.10433	9.09474	9.14739	9.13374	0.716839	0.973329	-1.0274	0 down vs 10	0.192172	0.447758	232.182	3.73317	6.45298	22.7005	1
16	3593652	NM_001128611 // USP8 // ubiquitin specific peptidase 8 // 15q21.2 // 9101 /// NM	USP8	NM_001128611	0.0898127	0.889799	2.42115e-07	7.33175e-05	9.55138	9.5844	9.19842	9.17476	0.0673052	1.32836	1.32836	0 up vs 10	3.612	0.0203156	124.567	4.69176	12.7125	19.5339	1
19	3541073	NM_022474 // MPP5 // membrane protein, palmitoylated 5 (MAGUK p55 subfamily memb	MPP5	NM_022474	0.153456	0.57568	2.62488e-07	7.78568e-05	9.43754	9.41657	9.10754	9.08504	0.173916	1.25835	1.25835	0 up vs 10	2.43009	0.337236	427.778	4.17167	23.5022	19.5641	1
15	2327391	NM_031459 // SESN2 // sestrin 2 // 1p35.3 // 83667 /// ENST00000253063 // SESN2	SESN2	NM_031459	0.000272771	0.269627	2.66447e-07	7.78568e-05	8.48535	8.51733	9.11808	9.13178	0.000511234	0.653181	-1.53097	0 down vs 10	33.1799	1.38383	126.752	4.88367	7.28276	10.4376	1
41	3974708	NM_001039590 // USP9X // ubiquitin specific peptidase 9, X-linked // Xp11.4 // 8	USP9X	NM_001039590	0.116317	0.540222	3.0727e-07	8.83597e-05	11.0511	11.0695	10.7847	10.8009	0.132925	1.20465	1.20465	0 up vs 10	3.01873	0.405289	192.605	2.74207	50.4254	22.9297	1
47	3371719	NM_001008938 // CKAP5 // cytoskeleton associated protein 5 // 11p11.2 // 9793 //	CKAP5	NM_001008938	0.0459255	0.00966008	3.74588e-07	0.000106162	10.6638	10.5732	10.3586	10.2968	0.0796072	1.21115	1.21115	0 up vs 10	5.35517	10.7025	597.209	2.56544	66.0012	17.0937	1
29	3456732	NM_002205 // ITGA5 // integrin, alpha 5 (fibronectin receptor, alpha polypeptide	ITGA5	NM_002205	0.215725	0.0279132	4.5392e-07	0.000124721	12.1213	12.0854	12.0085	11.9661	0.216884	1.0862	1.0862	0 up vs 10	1.77321	6.85268	811.173	3.19499	39.7119	4.39945	1
30	3475587	NM_002956 // CLIP1 // CAP-GLY domain containing linker protein 1 // 12q24.3 // 6	CLIP1	NM_002956	0.0907844	0.632024	4.5545e-07	0.000124721	9.66716	9.69699	9.35672	9.35562	0.0812075	1.26696	1.26696	0 up vs 10	3.58645	0.24566	337.551	3.13937	18.0571	38.8417	1
16	2904597	NM_006238 // PPARD // peroxisome proliferator-activated receptor delta // 6p21.2	PPARD	NM_006238	0.108277	0.601176	4.98555e-07	0.000134644	8.91272	8.89915	9.04925	9.04815	0.0997618	0.901873	-1.1088	0 down vs 10	3.17877	0.293439	750.777	4.52036	6.09381	6.92782	1
12	2539387	AK127578 // C2orf46 // chromosome 2 open reading frame 46 // 2p25.1 // 339789 //	C2orf46	AK127578	0.107408	0.992712	5.17618e-07	0.000137621	5.38016	5.3738	5.69518	5.70096	0.113917	0.797104	-1.25454	0 down vs 10	3.197	8.81989e-05	103.347	5.55019	7.55527	16.2698	1
45	3946615	NM_001429 // EP300 // E1A binding protein p300 // 22q13.2 // 2033 /// ENST000002	EP300	NM_001429	0.137441	0.75851	5.3643e-07	0.000140245	9.29659	9.27795	9.13087	9.13812	0.226847	1.10178	1.10178	0 up vs 10	2.65842	0.100457	163.785	2.58172	23.056	26.6133	1
12	3238491	NM_005180 // BMI1 // BMI1 polycomb ring finger oncogene // 10p11.23 // 648 /// E	BMI1	NM_005180	0.00931396	0.506898	5.77593e-07	0.000148977	10.0747	10.0758	9.59516	9.55852	0.00852078	1.43125	1.43125	0 up vs 10	10.8525	0.477706	432.169	5.51419	7.4637	11.2431	1
47	3473083	NM_015335 // MED13L // mediator complex subunit 13-like // 12q24.21 // 23389 ///	MED13L	NM_015335	0.0330556	0.024368	7.21208e-07	0.000183102	10.5976	10.5572	10.417	10.3888	0.0542459	1.12388	1.12388	0 up vs 10	6.32365	7.29348	249.939	2.5092	22.4603	14.8886	1
26	3800619	NM_005406 // ROCK1 // Rho-associated, coiled-coil containing protein kinase 1 //	ROCK1	NM_005406	0.0211428	0.433342	8.01051e-07	0.000200471	10.2886	10.2853	9.83679	9.79311	0.0186945	1.40658	1.40658	0 up vs 10	7.7697	0.672562	289.922	3.30302	35.5548	14.4103	1
28	3473802	NM_016281 // TAOK3 // TAO kinase 3 // 12q // 51347 /// ENST00000392533 // TAOK3	TAOK3	NM_016281	0.0665236	0.273903	9.27275e-07	0.000228691	9.26081	9.3093	8.94992	8.96279	0.0559855	1.27148	1.27148	0 up vs 10	4.35489	1.35762	412.266	3.15729	16.2647	30.948	1
19	3556323	NM_007192 // SUPT16H // suppressor of Ty 16 homolog (S. cerevisiae) // 14q11.2 /	SUPT16H	NM_007192	0.243252	0.00308991	9.70424e-07	0.00023481	10.9399	10.8762	10.8088	10.724	0.204733	1.11123	1.11123	0 up vs 10	1.55944	16.0351	556.214	3.91339	14.0011	8.06748	1
17	3506153	NM_004685 // MTMR6 // myotubularin related protein 6 // 13q12 // 9107 /// ENST00	MTMR6	NM_004685	0.0176218	0.113147	9.79332e-07	0.00023481	9.92741	9.87401	9.48798	9.44733	0.0263051	1.34413	1.34413	0 up vs 10	8.40465	3.08008	350.27	4.19255	13.4259	13.9637	1
30	3282117	NM_014915 // ANKRD26 // ankyrin repeat domain 26 // 10pter-q22.1 // 22852 /// EN	ANKRD26	NM_014915	0.26302	0.814591	1.08298e-06	0.000255487	6.65139	6.64148	6.41898	6.41227	0.295731	1.17219	1.17219	0 up vs 10	1.42549	0.0583152	114.719	3.02922	13.0916	75.546	1
39	3399545	NM_015261 // NCAPD3 // non-SMC condensin II complex, subunit D3 // 11q25 // 2331	NCAPD3	NM_015261	0.311001	0.00184663	1.17212e-06	0.000273037	9.34501	9.1893	9.11287	8.93588	0.297887	1.19203	1.19203	0 up vs 10	1.15232	18.9342	162.74	2.67063	72.8267	28.5508	1
19	3475679	NM_017612 // ZCCHC8 // zinc finger, CCHC domain containing 8 // 12q24.31 // 5559	ZCCHC8	NM_017612	0.00704147	0.00989448	1.20346e-06	0.000276304	8.44407	8.37386	8.01044	7.9368	0.00925918	1.35384	1.35384	0 up vs 10	12.0455	10.6046	104.135	3.87092	5.87599	27.2574	1
16	3619595	NM_018145 // FAM82A2 // family with sequence similarity 82, member A2 // 15q15.1	FAM82A2	NM_018145	0.185833	0.0639682	1.22185e-06	0.000277213	9.43713	9.47032	9.31141	9.34372	0.206909	1.09172	1.09172	0 up vs 10	2.05177	4.45623	138.186	4.30851	4.20413	13.1915	1
28	3462949	NM_020841 // OSBPL8 // oxysterol binding protein-like 8 // 12q14 // 114882 /// N	OSBPL8	NM_020841	0.246527	0.637252	1.35452e-06	0.000302768	10.8589	10.9045	10.5379	10.5371	0.213812	1.29005	1.29005	0 up vs 10	1.53622	0.238095	278.113	3.10582	72.6519	20.9345	1
18	3766334	NM_020198 // CCDC47 // coiled-coil domain containing 47 // 17q23.3 // 57003 ///	CCDC47	NM_020198	0.0548829	0.800848	1.7168e-06	0.000380804	10.4348	10.4397	10.0971	10.0782	0.0530658	1.28479	1.28479	0 up vs 10	4.86243	0.067507	315.582	3.92692	9.75552	22.0689	1
31	3696057	NM_005072 // SLC12A4 // solute carrier family 12 (potassium/chloride transporter	SLC12A4	NM_005072	0.141936	0.0489389	1.84272e-06	0.000401504	9.93699	9.97488	10.1125	10.1623	0.139518	0.878158	-1.13875	0 down vs 10	2.59096	5.17689	471.119	2.91477	26.6466	12.4487	1
34	3659156	NM_001031835 // PHKB // phosphorylase kinase, beta // 16q12-q13 // 5257 /// NM_0	PHKB	NM_001031835	0.1478	0.128678	1.85643e-06	0.000401504	10.0917	10.126	9.92849	9.95512	0.152449	1.12573	1.12573	0 up vs 10	2.50702	2.79856	522.21	2.79003	20.2826	17.6249	1
35	3214668	NM_013417 // IARS // isoleucyl-tRNA synthetase // 9q21 // 3376 /// NM_002161 //	IARS	NM_013417	0.146204	0.814045	2.46957e-06	0.000526598	12.1505	12.1552	11.986	11.9901	0.166581	1.12128	1.12128	0 up vs 10	2.52943	0.0586666	333.729	2.72128	34.8975	10.9497	1
27	3755714	NM_004774 // MED1 // mediator complex subunit 1 // 17q12-q21.1 // 5469 /// ENST0	MED1	NM_004774	0.0573235	0.342037	2.75546e-06	0.000581249	9.85783	9.84737	9.70213	9.68724	0.0638362	1.11738	1.11738	0 up vs 10	4.74544	1.00613	302.214	3.06397	9.22466	11.6623	1
24	3502497	NM_001008895 // CUL4A // cullin 4A // 13q34 // 8451 /// NM_003589 // CUL4A // cu	CUL4A	NM_001008895	0.0568293	0.74382	2.82308e-06	0.00058673	9.97275	9.98515	9.76554	9.76445	0.0559788	1.1653	1.1653	0 up vs 10	4.76862	0.11359	128.795	3.25168	7.61557	19.5774	1
7	3405748	NM_001423 // EMP1 // epithelial membrane protein 1 // 12p12.3 // 2012 /// ENST00	EMP1	NM_001423	0.201168	0.214042	2.8894e-06	0.000594136	11.3384	11.3834	11.1049	11.14	0.208484	1.18374	1.18374	0 up vs 10	1.9019	1.78748	2121.61	7.86131	16.8316	2.14666	1
23	3765167	NM_032582 // USP32 // ubiquitin specific peptidase 32 // 17q23.2 // 84669 /// NM	USP32	NM_032582	0.0231286	0.0282434	2.97478e-06	0.000598391	9.33516	9.37993	9.0901	9.12811	0.0265913	1.19071	1.19071	0 up vs 10	7.46672	6.81518	558.347	3.31765	6.43509	18.9735	1
21	3598613	NM_133375 // DIS3L // DIS3 mitotic control homolog (S. cerevisiae)-like // 15q22	DIS3L	NM_133375	0.103143	0.0569033	2.97793e-06	0.000598391	9.02701	9.08427	8.74095	8.80541	0.129886	1.21324	1.21324	0 up vs 10	3.28918	4.76513	298.466	3.48692	24.2919	12.9037	1
33	3499453	NM_003291 // TPP2 // tripeptidyl peptidase II // 13q32-q33 // 7174 /// ENST00000	TPP2	NM_003291	0.0922369	0.199093	3.17177e-06	0.000629227	10.3322	10.3048	10.0868	10.0504	0.0987766	1.19284	1.19284	0 up vs 10	3.54891	1.92127	190.042	2.76572	28.07	19.1595	1
10	3178416	NM_006717 // SPIN1 // spindlin 1 // 9q22.1-q22.3 // 10927 /// ENST00000404529 //	SPIN1	NM_006717	0.0368154	0.633972	3.27963e-06	0.000640872	10.9549	10.9649	10.7197	10.7265	0.0439762	1.17971	1.17971	0 up vs 10	5.99773	0.242824	231.838	5.68386	13.0877	1.90285	1
20	3600744	NM_005744 // ARIH1 // ariadne homolog, ubiquitin-conjugating enzyme E2 binding p	ARIH1	NM_005744	0.0137289	0.0405211	3.31484e-06	0.000640872	10.5121	10.5526	10.2569	10.2871	0.0150824	1.20212	1.20212	0 up vs 10	9.32004	5.71471	224.052	3.56424	4.54107	17.5486	1
12	3894637	NM_016143 // NSFL1C // NSFL1 (p97) cofactor (p47) // 20p13 // 55968 /// NM_01883	NSFL1C	NM_016143	0.0614329	0.0886678	3.33758e-06	0.000640872	9.8774	9.86213	9.7204	9.68607	0.0503192	1.1298	1.1298	0 up vs 10	4.56192	3.64255	330.019	4.94427	0.911275	23.4787	1
15	3680610	NM_002094 // GSPT1 // G1 to S phase transition 1 // 16p13.1 // 2935 /// ENST0000	GSPT1	NM_002094	0.019384	0.0222214	3.51178e-06	0.00066609	11.6724	11.6256	11.3554	11.2935	0.0205072	1.25885	1.25885	0 up vs 10	8.06904	7.60097	321.884	4.23063	10.7904	7.26912	1
20	3888721	NM_002827 // PTPN1 // protein tyrosine phosphatase, non-receptor type 1 // 20q13	PTPN1	NM_002827	0.718955	0.4478	3.57173e-06	0.000670112	9.35973	9.38373	9.32396	9.32699	0.592186	1.04011	1.04011	0 up vs 10	0.137915	0.62993	225.159	3.55024	5.10294	20.7294	1
34	3278401	NM_018027 // FRMD4A // FERM domain containing 4A // 10p13 // 55691 /// ENST00000	FRMD4A	NM_018027	0.96329	0.227469	3.63276e-06	0.000670552	8.4024	8.45986	8.39081	8.44551	0.957158	1.01	1.01	0 up vs 10	0.00223939	1.67768	281.661	2.71279	54.8155	36.842	1
18	3336857	NM_207354 // ANKRD13D // ankyrin repeat domain 13 family, member D // 11q13.1 //	ANKRD13D	NM_207354	0.731307	0.127781	3.64955e-06	0.000670552	7.96851	7.9998	7.93764	7.95802	0.661949	1.02938	1.02938	0 up vs 10	0.125495	2.8136	147.716	3.76979	3.0674	22.7211	1
22	3499632	NM_000123 // ERCC5 // excision repair cross-complementing rodent repair deficien	ERCC5	NM_000123	0.178676	0.739637	3.85823e-06	0.000701667	9.36847	9.38481	9.04022	9.05116	0.195668	1.2602	1.2602	0 up vs 10	2.12748	0.117495	133.041	3.35404	25.6777	27.3379	1
15	3602873	NM_018200 // HMG20A // high-mobility group 20A // 15q24 // 10363 /// ENST0000038	HMG20A	NM_018200	0.0435755	0.0451482	3.91382e-06	0.000703352	8.6367	8.69461	8.42922	8.44399	0.0255427	1.18972	1.18972	0 up vs 10	5.50465	5.40354	239.913	4.20338	3.95359	12.462	1
34	3327948	NM_018259 // TTC17 // tetratricopeptide repeat domain 17 // 11p12-p11.2 // 55761	TTC17	NM_018259	0.311919	0.647433	3.97991e-06	0.000708563	9.28579	9.30606	9.11832	9.12419	0.301161	1.13436	1.13436	0 up vs 10	1.14769	0.223785	272.496	2.70224	28.2332	29.1343	1
25	3614087	NM_130839 // UBE3A // ubiquitin protein ligase E3A // 15q11-q13 // 7337 /// NM_0	UBE3A	NM_130839	0.0162038	0.223586	4.15215e-06	0.000726666	9.84152	9.81911	9.52914	9.50262	0.0200931	1.2453	1.2453	0 up vs 10	8.70633	1.70851	430.389	3.12442	8.0129	25.177	1
27	3351564	NM_015157 // PHLDB1 // pleckstrin homology-like domain, family B, member 1 // 11	PHLDB1	NM_015157	0.634784	0.228335	4.16736e-06	0.000726666	9.64844	9.67629	9.58006	9.61579	0.691417	1.04282	1.04282	0 up vs 10	0.241649	1.6709	1092.8	3.00545	46.2821	8.80631	1
18	3543481	NM_000021 // PSEN1 // presenilin 1 // 14q24.3 // 5663 /// ENST00000324501 // PSE	PSEN1	NM_000021	0.870788	0.38607	4.21252e-06	0.000726666	10.3338	10.35	10.3225	10.3281	0.766191	1.01529	1.01529	0 up vs 10	0.0280091	0.829831	597.815	3.73991	6.79481	6.12793	1
38	3884640	NM_020336 // KIAA1219 // KIAA1219 // 20q11.23 // 57148 /// ENST00000262879 // KI	KIAA1219	NM_020336	0.678752	0.270311	4.2531e-06	0.000726666	10.3285	10.3552	10.2802	10.3004	0.658223	1.03871	1.03871	0 up vs 10	0.183134	1.37959	188.852	2.56703	21.5203	25.004	1
25	3283991	NM_004521 // KIF5B // kinesin family member 5B // 10pter-q22.1 // 3799 /// ENST0	KIF5B	NM_004521	0.216936	0.129565	4.38981e-06	0.000743244	10.8346	10.8026	10.6451	10.5929	0.199291	1.15646	1.15646	0 up vs 10	1.76304	2.78382	256.712	3.11596	42.8274	8.56008	1
30	3489212	NM_001079673 // FNDC3A // fibronectin type III domain containing 3A // 13q14.2 /	FNDC3A	NM_001079673	0.117118	0.201952	4.46945e-06	0.000749441	9.97071	9.91639	9.56463	9.50492	0.132177	1.33003	1.33003	0 up vs 10	3.00356	1.89465	348.15	2.84741	59.8471	23.9426	1
23	3884922	NM_021931 // DHX35 // DEAH (Asp-Glu-Ala-His) box polypeptide 35 // 20q11.22-q12	DHX35	NM_021931	0.103393	0.401928	4.66902e-06	0.000775444	8.80339	8.82551	8.62344	8.6322	0.0996583	1.14338	1.14338	0 up vs 10	3.28365	0.773776	234.472	3.24366	13.4385	11.1398	1
17	3346584	NM_001166 // BIRC2 // baculoviral IAP repeat-containing 2 // 11q22 // 329 /// EN	BIRC2	NM_001166	0.0853963	0.0600826	4.73745e-06	0.000779572	10.7896	10.6958	10.3713	10.3006	0.119344	1.31518	1.31518	0 up vs 10	3.73268	4.62048	346.206	3.84422	25.003	15.3007	1
12	3340269	NM_006591 // POLD3 // polymerase (DNA-directed), delta 3, accessory subunit // 1	POLD3	NM_006591	0.0960233	0.00529596	4.84238e-06	0.000788509	8.62074	8.50558	8.17884	7.98696	0.0698701	1.43259	1.43259	0 up vs 10	3.45449	13.3416	184.583	4.82471	11.0175	20.3183	1
27	3267455	NM_007190 // SEC23IP // SEC23 interacting protein // 10q25-q26 // 11196 /// ENST	SEC23IP	NM_007190	0.044602	0.303962	4.89846e-06	0.000790823	10.7583	10.779	10.5672	10.5782	0.0462486	1.14934	1.14934	0 up vs 10	5.43815	1.18848	267.575	2.98253	9.96189	14.2021	1
23	3519119	NM_022118 // RBM26 // RNA binding motif protein 26 // 13q31.1 // 64062 /// ENST0	RBM26	NM_022118	0.0495048	0.0506204	5.04314e-06	0.000805887	8.9436	8.90033	8.67206	8.6199	0.0545805	1.21456	1.21456	0 up vs 10	5.14494	5.08327	247.542	3.23099	8.25401	26.358	1
14	3661718	NM_017839 // LPCAT2 // lysophosphatidylcholine acyltransferase 2 // 16q12.2 // 5	LPCAT2	NM_017839	0.13707	0.23733	5.08968e-06	0.000806415	9.41916	9.37836	9.0555	8.99659	0.14066	1.30294	1.30294	0 up vs 10	2.66411	1.60253	260.713	4.32683	15.031	18.0319	1
18	3620515	NM_015497 // TMEM87A // transmembrane protein 87A // 15q15.1 // 25963 /// NM_001	TMEM87A	NM_015497	0.452879	0.107712	5.25865e-06	0.000825772	10.845	10.7863	10.6958	10.6344	0.470776	1.111	1.111	0 up vs 10	0.615499	3.1906	112.127	3.6937	36.3987	9.12233	1
22	3490655	NM_018204 // CKAP2 // cytoskeleton associated protein 2 // 13q14 // 26586 /// NM	CKAP2	NM_018204	0.0318412	0.00732095	5.55628e-06	0.000865006	10.2355	10.0106	9.40357	9.229	0.0511853	1.71906	1.71906	0 up vs 10	6.4389	11.8748	355.039	3.29154	67.9809	21.9125	1
10	3405032	NM_001987 // ETV6 // ets variant gene 6 (TEL oncogene) // 12p13 // 2120 /// ENST	ETV6	NM_001987	0.281034	0.00251802	5.85558e-06	0.000903539	9.03826	9.11087	8.92375	8.99733	0.311623	1.08187	1.08187	0 up vs 10	1.31517	17.1476	92.9507	5.45314	6.92189	3.88895	1
23	3883547	NM_016436 // PHF20 // PHD finger protein 20 // 20q11.22-q11.23 // 51230 /// ENST	PHF20	NM_016436	0.0143573	0.630421	6.07228e-06	0.000925558	9.47766	9.47526	9.18454	9.16989	0.0156672	1.23573	1.23573	0 up vs 10	9.15198	0.248011	151.653	3.20044	7.32459	19.4565	1
17	3743763	NM_020899 // ZBTB4 // zinc finger and BTB domain containing 4 // 17p13.1 // 5765	ZBTB4	NM_020899	0.0553525	0.181676	6.1077e-06	0.000925558	9.48905	9.51685	9.2445	9.27359	0.0691262	1.18367	1.18367	0 up vs 10	4.83942	2.09526	168.376	3.78816	7.96238	12.6642	1
39	3666779	NM_138714 // NFAT5 // nuclear factor of activated T-cells 5, tonicity-responsive	NFAT5	NM_138714	0.259619	0.0826503	6.40381e-06	0.000961057	9.6594	9.70863	9.45538	9.5232	0.329461	1.13716	1.13716	0 up vs 10	1.44752	3.81178	415.068	2.49669	29.1565	43.8477	1
35	3251848	NM_004922 // SEC24C // SEC24 related gene family, member C (S. cerevisiae) // 10	SEC24C	NM_004922	0.177413	0.390761	6.51273e-06	0.000969148	10.0413	10.0289	9.9385	9.92846	0.210382	1.07212	1.07212	0 up vs 10	2.14126	0.812877	372.751	2.61192	7.36712	23.9022	1
30	3362263	NM_015213 // DENND5A // DENN/MADD domain containing 5A // 11p15.4 // 23258 /// E	DENND5A	NM_015213	0.00887467	0.437662	6.57326e-06	0.000969721	11.018	11.0235	10.7745	10.79	0.014788	1.17572	1.17572	0 up vs 10	11.0532	0.659577	318.096	2.79754	9.37527	14.927	1
14	3421300	NM_002392 // MDM2 // Mdm2 p53 binding protein homolog (mouse) // 12q14.3-q15 //	MDM2	NM_002392	1.99244e-05	0.114865	6.95055e-06	0.00101712	10.4723	10.5413	11.5465	11.5593	4.85661e-05	0.493822	-2.02502	0 down vs 10	65.7055	3.04656	349.67	4.24267	6.95643	13.7831	1
34	3302360	NM_022362 // MMS19 // MMS19 nucleotide excision repair homolog (S. cerevisiae) /	MMS19	NM_022362	0.483284	0.19753	7.13073e-06	0.00102491	9.59607	9.61795	9.50903	9.54571	0.581209	1.05135	1.05135	0 up vs 10	0.53459	1.93603	241.739	2.6346	22.3053	21.3836	1
45	3624607	NM_000259 // MYO5A // myosin VA (heavy chain 12, myoxin) // 15q21 // 4644 /// EN	MYO5A	NM_000259	0.381456	0.350471	7.17223e-06	0.00102491	9.50934	9.49407	9.35604	9.31332	0.333028	1.13347	1.13347	0 up vs 10	0.846823	0.969764	215.907	2.34685	31.0454	53.0961	1
8	3553803	NM_152307 // C14orf172 // chromosome 14 open reading frame 172 // 14q32.33 // 11	C14orf172	NM_152307	0.209512	0.716809	7.2931e-06	0.00102491	8.65007	8.64141	8.75943	8.77881	0.143845	0.909156	-1.09992	0 down vs 10	1.82666	0.140141	521.167	6.44188	3.48734	3.15401	1
13	3293998	NM_006077 // CBARA1 // calcium binding atopy-related autoantigen 1 // 10q22.1 //	CBARA1	NM_006077	0.369409	0.301999	7.2971e-06	0.00102491	10.185	10.239	10.0498	10.0512	0.247072	1.13907	1.13907	0 up vs 10	0.892741	1.19878	483.384	4.44221	10.5464	9.08391	1
10	3514879	NR_002816 // THSD1P // thrombospondin, type I, domain containing 1 pseudogene //	THSD1P	NR_002816	0.0155819	0.127214	7.30332e-06	0.00102491	7.8027	7.88316	8.70106	8.8	0.0187101	0.52967	-1.88797	0 down vs 10	8.84911	2.82317	65.9606	5.36574	18.7101	13.1609	1
33	3626826	NM_004998 // MYO1E // myosin IE // 15q21-q22 // 4643 /// ENST00000288235 // MYO1	MYO1E	NM_004998	0.551726	0.602145	7.36429e-06	0.001025	11.254	11.2907	11.1319	11.1329	0.470668	1.11557	1.11557	0 up vs 10	0.382248	0.291854	417.997	2.66559	109.835	11.2549	1
25	3563734	NM_006939 // SOS2 // son of sevenless homolog 2 (Drosophila) // 14q21 // 6655 //	SOS2	NM_006939	0.299712	0.520913	7.51831e-06	0.0010389	9.48205	9.46879	9.26273	9.22892	0.285826	1.18088	1.18088	0 up vs 10	1.21091	0.446183	191.965	3.034	33.5464	21.3138	1
5	3303530	NM_005004 // NDUFB8 // NADH dehydrogenase (ubiquinone) 1 beta subcomplex, 8, 19k	NDUFB8	NM_005004	0.186755	0.0249906	7.59598e-06	0.00104162	10.2293	10.2623	10.3072	10.3261	0.298631	0.956741	-1.04521	0 down vs 10	2.04229	7.21052	1219.6	10.3408	1.2559	1.42069	1
45	3620880	NM_174916 // UBR1 // ubiquitin protein ligase E3 component n-recognin 1 // 15q13	UBR1	NM_174916	0.348437	0.373222	8.21201e-06	0.00111637	9.39334	9.37328	9.24279	9.21242	0.345084	1.11795	1.11795	0 up vs 10	0.978411	0.877958	269.814	2.33434	47.6795	28.8604	1
18	3513883	NM_002267 // KPNA3 // karyopherin alpha 3 (importin alpha 4) // 13q14.3 // 3839	KPNA3	NM_002267	0.0297853	0.109988	8.37874e-06	0.00112851	10.555	10.5325	10.2745	10.2288	0.0272454	1.23432	1.23432	0 up vs 10	6.64703	3.14347	281.053	3.59663	5.30369	20.4781	1
17	3252170	NM_006721 // ADK // adenosine kinase // 10q22|10q11-q24 // 132 /// NM_001123 //	ADK	NM_006721	0.100676	0.273125	8.4348e-06	0.00112851	10.0013	9.98545	9.68555	9.63017	0.0843079	1.27923	1.27923	0 up vs 10	3.34476	1.36234	376.332	3.71694	14.0266	17.3428	1
24	3261447	NM_015062 // PPRC1 // peroxisome proliferator-activated receptor gamma, coactiva	PPRC1	NM_015062	0.00764921	0.577596	8.62199e-06	0.00114424	8.53487	8.52757	8.27333	8.29626	0.0190832	1.1739	1.1739	0 up vs 10	11.6844	0.333801	301.564	3.07526	4.42593	21.9056	1
16	3613300	NM_030922 // NIPA2 // non imprinted in Prader-Willi/Angelman syndrome 2 // 15q11	NIPA2	NM_030922	0.0319137	0.0607997	8.67948e-06	0.00114424	10.1423	10.1055	9.8809	9.83964	0.037869	1.20236	1.20236	0 up vs 10	6.43186	4.58918	406.986	3.84755	5.77859	13.2384	1
55	3190558	NM_003127 // SPTAN1 // spectrin, alpha, non-erythrocytic 1 (alpha-fodrin) // 9q3	SPTAN1	NM_003127	0.468664	0.608365	8.85154e-06	0.00115781	11.1371	11.1498	11.0656	11.0706	0.450066	1.05637	1.05637	0 up vs 10	0.572358	0.281811	505.182	2.16182	76.3806	10.4111	1
28	3224366	NM_001100588 // RC3H2 // ring finger and CCCH-type zinc finger domains 2 // 9q34	RC3H2	NM_001100588	0.424757	0.426993	9.04105e-06	0.00117377	9.4097	9.43101	9.27287	9.29969	0.468665	1.0953	1.0953	0 up vs 10	0.69901	0.692038	387.111	2.8458	27.5357	22.0617	1
22	3486383	NM_020751 // COG6 // component of oligomeric golgi complex 6 // 13q13.3 // 57511	COG6	NM_020751	0.443209	0.74283	9.65903e-06	0.00124491	10.2186	10.2063	9.98615	9.96376	0.450395	1.18312	1.18312	0 up vs 10	0.643217	0.114507	189.048	3.19658	99.7606	11.6746	1
9	3302328	NM_016046 // EXOSC1 // exosome component 1 // 10q24 // 51013 /// ENST00000370902	EXOSC1	NM_016046	0.0101191	0.947568	1.04312e-05	0.00133035	10.0921	10.1041	9.83879	9.82867	0.00888695	1.21034	1.21034	0 up vs 10	10.5134	0.00457226	766.47	5.67291	2.608	5.05489	1
29	3465593	NM_003566 // EEA1 // early endosome antigen 1 // 12q22 // 8411 /// ENST000003223	EEA1	NM_003566	0.251178	0.39088	1.06294e-05	0.00134597	10.3086	10.3561	10.0199	10.0473	0.247398	1.23873	1.23873	0 up vs 10	1.50397	0.812448	176.204	2.77783	65.141	20.7234	1
12	3722417	NM_031858 // NBR1 // neighbor of BRCA1 gene 1 // 17q21.31 // 4077 /// NM_005899	NBR1	NM_031858	0.614062	0.0391223	1.06813e-05	0.00134875	9.3665	9.46622	9.26718	9.32961	0.515235	1.09932	1.09932	0 up vs 10	0.272813	5.81761	588.225	4.57194	18.145	7.89132	1
25	3133135	NM_001099412 // MYST3 // MYST histone acetyltransferase (monocytic leukemia) 3 /	MYST3	NM_001099412	0.00878146	0.0506858	1.13377e-05	0.00141406	9.2762	9.25128	9.057	9.02949	0.011221	1.16618	1.16618	0 up vs 10	11.0973	5.07971	185.144	2.9712	6.41188	12.1544	1
61	3693673	NM_016284 // CNOT1 // CCR4-NOT transcription complex, subunit 1 // 16q21 // 2301	CNOT1	NM_016284	0.0218427	0.0297189	1.14619e-05	0.00142873	10.5582	10.5241	10.3605	10.3296	0.0303391	1.14432	1.14432	0 up vs 10	7.65905	6.65404	742.075	2.06717	16.6353	33.6786	1
11	3216476	NM_014930 // ZNF510 // zinc finger protein 510 // 9q22.33 // 22869 /// ENST00000	ZNF510	NM_014930	0.0645082	0.782235	1.20442e-05	0.0014802	7.66602	7.69194	7.32143	7.31199	0.0563307	1.3013	1.3013	0 up vs 10	4.43439	0.0811167	86.6197	4.81912	4.46296	19.7995	1
31	3145020	NM_015496 // KIAA1429 // KIAA1429 // 8q22.1 // 25962 /// NM_183009 // KIAA1429 /	KIAA1429	NM_015496	0.17607	0.480215	1.22308e-05	0.0014942	9.70779	9.70259	9.50587	9.47526	0.15354	1.17066	1.17066	0 up vs 10	2.15607	0.542349	253.305	2.67722	19.1062	27.6155	1
72	3347658	NM_000051 // ATM // ataxia telangiectasia mutated // 11q22-q23 // 472 /// NM_138	ATM	NM_000051	0.2692	0.872923	1.24387e-05	0.001508	9.27016	9.25522	8.98176	8.98245	0.321094	1.20812	1.20812	0 up vs 10	1.38647	0.0270817	220.067	1.95466	148.506	61.9483	1
17	3429406	NM_013320 // HCFC2 // host cell factor C2 // 12q23.3 // 29915 /// ENST0000022933	HCFC2	NM_013320	0.0472815	0.392559	1.25926e-05	0.0015216	9.36146	9.34304	8.94628	8.9073	0.0491813	1.35261	1.35261	0 up vs 10	5.27319	0.806461	222.256	3.62852	11.7093	22.7797	1
19	3819543	NM_005968 // HNRNPM // heterogeneous nuclear ribonucleoprotein M // 19p13.3-p13.	HNRNPM	NM_005968	0.330734	0.00951067	1.28093e-05	0.00153502	11.0535	10.9859	10.9037	10.8022	0.265225	1.13579	1.13579	0 up vs 10	1.05702	10.7664	515.32	3.40391	16.9169	12.889	1
24	3595096	NM_207036 // TCF12 // transcription factor 12 // 15q21 // 6938 /// NM_207037 //	TCF12	NM_207036	0.0130033	0.0220104	1.2856e-05	0.00153635	10.598	10.5575	10.3257	10.28	0.0158076	1.21208	1.21208	0 up vs 10	9.52632	7.63317	400.455	3.01181	8.33102	15.4655	1
14	2757720	BC003648 // C4orf15 // chromosome 4 open reading frame 15 // 4p16.3 // 79441 ///	C4orf15	BC003648	0.128315	0.00227498	1.3061e-05	0.00154948	8.178	8.05875	7.90564	7.78286	0.144192	1.21075	1.21075	0 up vs 10	2.80463	17.7186	159.923	4.07268	7.14364	20.2156	1
31	3257850	NM_025235 // TNKS2 // tankyrase, TRF1-interacting ankyrin-related ADP-ribose pol	TNKS2	NM_025235	0.133457	0.975611	1.35683e-05	0.00159768	9.82699	9.83112	9.61259	9.60702	0.138501	1.16805	1.16805	0 up vs 10	2.72065	0.00098794	240.224	2.66405	25.4323	18.5346	1
16	3474697	NM_139015 // UNQ1887 // signal peptide peptidase 3 // 12q24.31 // 121665 /// ENS	UNQ1887	NM_139015	0.230166	0.0500554	1.36868e-05	0.00159855	9.36228	9.43024	9.18155	9.22586	0.203211	1.15219	1.15219	0 up vs 10	1.65669	5.11429	321.161	3.74073	8.29639	17.1107	1
23	3716048	NM_020791 // TAOK1 // TAO kinase 1 // 17q11.2 // 57551 /// ENST00000261716 // TA	TAOK1	NM_020791	0.0432372	0.850583	1.43569e-05	0.00166895	10.0677	10.0511	9.80161	9.81038	0.0758636	1.1816	1.1816	0 up vs 10	5.527	0.0375857	345.402	3.05845	15.6368	12.4326	1
9	3556966	BC001916 // C14orf94 // chromosome 14 open reading frame 94 // 14q11.2 // 54930	C14orf94	BC001916	0.392134	0.369144	1.44607e-05	0.00166934	9.24498	9.2065	9.02761	8.98526	0.410764	1.16574	1.16574	0 up vs 10	0.807975	0.893775	299.808	5.5274	39.0591	3.23397	1
11	3909395	NM_003859 // DPM1 // dolichyl-phosphate mannosyltransferase polypeptide 1, catal	DPM1	NM_003859	0.0568656	0.576097	1.46083e-05	0.00166972	10.6492	10.6815	10.3409	10.3375	0.0472523	1.26923	1.26923	0 up vs 10	4.76691	0.336486	371.553	4.75147	6.07409	10.8309	1
26	3337618	NM_018312 // SAPS3 // SAPS domain family, member 3 // 11q13 // 55291 /// ENST000	SAPS3	NM_018312	0.0282848	0.00719571	1.48218e-05	0.00168146	10.633	10.5937	10.4628	10.4224	0.0351967	1.12613	1.12613	0 up vs 10	6.81052	11.9503	341.527	2.87546	8.4969	9.76956	1
31	4005859	NM_003688 // CASK // calcium/calmodulin-dependent serine protein kinase (MAGUK f	CASK	NM_003688	0.573414	0.843994	1.53879e-05	0.00173819	9.53528	9.5251	9.30818	9.29053	0.583319	1.17655	1.17655	0 up vs 10	0.341329	0.0410254	309.246	2.64805	129	32.6795	1
34	3429754	NM_015275 // KIAA1033 // KIAA1033 // 12q24.11 // 23325 /// ENST00000332180 // KI	KIAA1033	NM_015275	0.165798	0.386115	1.58429e-05	0.00177176	10.5495	10.5377	10.3145	10.2761	0.147998	1.19878	1.19878	0 up vs 10	2.27442	0.829665	279.911	2.54118	20.2135	40.4406	1
54	3564071	NM_020921 // NIN // ninein (GSK3B interacting protein) // 14q22.1 // 51199 /// N	NIN	NM_020921	0.102821	0.0298117	1.63419e-05	0.00181603	8.29635	8.25637	8.11388	8.06227	0.101962	1.14401	1.14401	0 up vs 10	3.29633	6.64424	241.707	2.12639	12.3876	70.0087	1
22	3159483	NM_153186 // KANK1 // KN motif and ankyrin repeat domains 1 // 9p24.3 // 23189 /	KANK1	NM_153186	0.128322	0.023971	1.66003e-05	0.0018376	8.43354	8.46456	8.27662	8.3354	0.226018	1.09366	1.09366	0 up vs 10	2.80451	7.34776	437.649	3.10328	4.74191	25.6624	1
10	3910785	NM_198433 // AURKA // aurora kinase A // 20q13.2-q13.3 // 6790 /// NM_003600 //	AURKA	NM_198433	0.00289986	0.021069	1.68145e-05	0.00184789	9.55589	9.38744	8.41989	8.31147	0.00562791	2.10815	2.10815	0 up vs 10	16.3747	7.78164	302.941	5.03834	16.6072	12.8129	1
24	3126191	NM_015310 // PSD3 // pleckstrin and Sec7 domain containing 3 // 8pter-p23.3 // 2	PSD3	NM_015310	0.518011	0.672622	1.79807e-05	0.00196735	9.71127	9.69055	9.50397	9.47712	0.53009	1.15944	1.15944	0 up vs 10	0.45258	0.190703	202.599	2.95837	61.7506	25.4658	1
17	4005392	NM_001123385 // BCOR // BCL6 co-repressor // Xp21.2-p11.4 // 54880 /// NM_017745	BCOR	NM_001123385	0.0113634	0.239882	1.86179e-05	0.00202015	8.67852	8.7162	8.28231	8.30023	0.0119682	1.3342	1.3342	0 up vs 10	10.0498	1.58378	578.141	3.54222	13.7959	9.23917	1
34	3740201	NM_001080779 // MYO1C // myosin IC // 17p13 // 4641 /// NM_001080950 // MYO1C //	MYO1C	NM_001080779	0.866023	0.402575	1.96041e-05	0.00211304	11.5283	11.5439	11.5128	11.5249	0.845229	1.01326	1.01326	0 up vs 10	0.0301362	0.771564	686.474	2.51607	47.7163	5.6141	1
18	3501471	NM_005537 // ING1 // inhibitor of growth family, member 1 // 13q34 // 3621 /// N	ING1	NM_005537	0.82487	0.300353	1.96905e-05	0.00211304	8.04268	8.04111	8.02458	8.05701	0.854519	0.989043	-1.01108	0 down vs 10	0.0519063	1.2075	293.773	3.4184	2.96281	19.5424	1
23	3564919	NM_006832 // FERMT2 // fermitin family homolog 2 (Drosophila) // 14q22.2 // 1097	FERMT2	NM_006832	0.0863685	0.236649	2.09547e-05	0.00223857	10.9826	10.959	10.6989	10.6564	0.0849429	1.23332	1.23332	0 up vs 10	3.70544	1.60759	405.365	2.99577	28.0341	11.7629	1
27	3679564	NM_003470 // USP7 // ubiquitin specific peptidase 7 (herpes virus-associated) //	USP7	NM_003470	0.0285119	0.0103122	2.12849e-05	0.00225662	10.782	10.7333	10.5676	10.5222	0.0387747	1.15755	1.15755	0 up vs 10	6.78509	10.437	260.138	2.7727	10.7854	13.2331	1
39	3153428	NM_018482 // DDEF1 // development and differentiation enhancing factor 1 // 8q24	DDEF1	NM_018482	0.194414	0.529175	2.15772e-05	0.00227114	10.6477	10.6757	10.4105	10.4217	0.190704	1.19243	1.19243	0 up vs 10	1.96595	0.428335	213.314	2.36967	37.4352	33.9883	1
37	3296512	NM_007055 // POLR3A // polymerase (RNA) III (DNA directed) polypeptide A, 155kDa	POLR3A	NM_007055	0.328166	0.00481673	2.16677e-05	0.00227114	8.57861	8.52238	8.4934	8.44142	0.378497	1.05772	1.05772	0 up vs 10	1.06894	13.7922	151.97	2.41921	8.15185	33.2895	1
9	3793588	NM_014177 // C18orf55 // chromosome 18 open reading frame 55 // 18q22.3 // 29090	C18orf55	NM_014177	0.135168	0.0254014	2.22218e-05	0.00228891	8.30835	8.24838	8.04115	7.94713	0.115012	1.23222	1.23222	0 up vs 10	2.69364	7.15716	601.111	5.33728	4.97944	11.4972	1
17	3861738	NM_017827 // SARS2 // seryl-tRNA synthetase 2, mitochondrial // 19q13.2 // 54938	SARS2	NM_017827	0.189207	0.313282	2.22316e-05	0.00228891	8.45908	8.46874	8.57724	8.59899	0.174046	0.913678	-1.09448	0 down vs 10	2.0174	1.14086	406.233	3.50305	7.24255	7.79767	1
14	3954294	NM_014634 // PPM1F // protein phosphatase 1F (PP2C domain containing) // 22q11.2	PPM1F	NM_014634	0.108276	0.949186	2.23071e-05	0.00228891	8.62613	8.61932	8.71418	8.72214	0.0812553	0.931211	-1.07387	0 down vs 10	3.1788	0.0042939	482.452	3.92876	1.39483	9.54647	1
23	3421897	NM_014515 // CNOT2 // CCR4-NOT transcription complex, subunit 2 // 12q15 // 4848	CNOT2	NM_014515	0.0683856	0.658474	2.23593e-05	0.00228891	10.08	10.107	9.8467	9.8379	0.0509241	1.20506	1.20506	0 up vs 10	4.28409	0.208885	599.922	2.985	15.0856	12.7842	1
17	3421446	NM_007007 // CPSF6 // cleavage and polyadenylation specific factor 6, 68kDa // 1	CPSF6	NM_007007	0.0183607	0.000350344	2.3001e-05	0.00233639	10.3017	10.2384	10.1193	10.0577	0.0250496	1.1334	1.1334	0 up vs 10	8.25909	30.9513	414.907	3.49553	4.87254	6.74528	1
6	3277751	NM_014142 // NUDT5 // nudix (nucleoside diphosphate linked moiety X)-type motif	NUDT5	NM_014142	0.0737679	0.616928	2.33184e-05	0.00235303	8.75599	8.7913	8.39109	8.38881	0.0647241	1.32179	1.32179	0 up vs 10	4.09239	0.268359	113.36	7.57372	6.31052	4.64038	1
21	3899173	NM_001042576 // RRBP1 // ribosome binding protein 1 homolog 180kDa (dog) // 20p1	RRBP1	NM_001042576	0.834754	0.859472	2.42754e-05	0.00243975	10.7337	10.7419	10.7145	10.7119	0.759044	1.02102	1.02102	0 up vs 10	0.0461148	0.033193	280.648	3.11	12.3612	8.15698	1
30	3615985	NM_017762 // MTMR10 // myotubularin related protein 10 // 15q13.3 // 54893 /// B	MTMR10	NM_017762	0.197637	0.888462	2.45461e-05	0.00244561	8.73363	8.74086	8.55059	8.55008	0.204826	1.14138	1.14138	0 up vs 10	1.93502	0.0208153	176.383	2.62554	11.6371	38.8343	1
24	3284302	NM_003873 // NRP1 // neuropilin 1 // 10p12 // 8829 /// NM_001024628 // NRP1 // n	NRP1	NM_003873	0.220103	0.450228	2.48757e-05	0.002467	11.3646	11.3393	11.1649	11.1479	0.264098	1.14187	1.14187	0 up vs 10	1.73679	0.622998	1136.89	2.90651	30.6011	12.4215	1
19	3594825	NM_004855 // PIGB // phosphatidylinositol glycan anchor biosynthesis, class B //	PIGB	NM_004855	0.131967	0.950569	2.49604e-05	0.002467	9.0025	9.01597	8.69877	8.68944	0.127428	1.25399	1.25399	0 up vs 10	2.74455	0.00406297	246.809	3.27171	18.9391	18.2097	1
17	3994710	NM_005491 // MAMLD1 // mastermind-like domain containing 1 // Xq28 // 10046 ///	MAMLD1	NM_005491	0.294609	0.724012	2.52336e-05	0.00247261	9.26333	9.25615	9.08651	9.07323	0.305971	1.13518	1.13518	0 up vs 10	1.23845	0.132749	120.761	3.47507	23.6325	8.7172	1
21	3968122	NM_005647 // TBL1X // transducin (beta)-like 1X-linked // Xp22.3 // 6907 /// ENS	TBL1X	NM_005647	0.137417	0.0506476	2.55518e-05	0.00248363	8.39887	8.43223	8.21421	8.2711	0.212642	1.11816	1.11816	0 up vs 10	2.65879	5.08179	306.733	3.10074	7.82224	20.6588	1
25	3309215	NM_003750 // EIF3A // eukaryotic translation initiation factor 3, subunit A // 1	EIF3A	NM_003750	0.0770108	0.0774287	2.5557e-05	0.00248363	11.0275	11.0767	10.7835	10.8204	0.0793695	1.19443	1.19443	0 up vs 10	3.98521	3.97182	360.612	2.84627	30.6214	8.77835	1
26	3352070	NM_005188 // CBL // Cas-Br-M (murine) ecotropic retroviral transforming sequence	CBL	NM_005188	0.00706956	0.758801	2.58806e-05	0.0024987	9.15785	9.14986	8.80118	8.82068	0.0145332	1.2563	1.2563	0 up vs 10	12.0279	0.100207	150.092	2.7926	11.8712	17.374	1
10	3864847	NM_001083335 // ZFP112 // zinc finger protein 112 homolog (mouse) // 19q13.2 //	ZFP112	NM_001083335	0.139604	0.739462	2.6633e-05	0.00255197	7.2331	7.23904	6.90027	6.86942	0.12401	1.29201	1.29201	0 up vs 10	2.6256	0.11766	140.842	4.85938	7.50409	15.1804	1
15	3530982	NM_017769 // KIAA1333 // KIAA1333 // 14q12 // 55632 /// ENST00000206595 // KIAA1	KIAA1333	NM_017769	0.00264911	0.0517729	2.77288e-05	0.00264283	8.56194	8.39985	7.49593	7.45238	0.00737317	1.92848	1.92848	0 up vs 10	16.8669	5.02133	302.25	3.71259	18.8873	22.4724	1
21	3694657	NM_001797 // CDH11 // cadherin 11, type 2, OB-cadherin (osteoblast) // 16q22.1 /	CDH11	NM_001797	0.435026	0.448505	2.80239e-05	0.00265677	11.7241	11.7547	11.5814	11.5998	0.424528	1.11335	1.11335	0 up vs 10	0.667473	0.627911	946.065	3.08404	71.0996	5.40185	1
31	3653398	NM_014494 // TNRC6A // trinucleotide repeat containing 6A // 16p11.2 // 27327 //	TNRC6A	NM_014494	0.114827	0.501775	2.85836e-05	0.00269887	9.23248	9.21187	9.03951	9.03278	0.161008	1.13217	1.13217	0 up vs 10	3.04729	0.489633	307.837	2.56895	12.9241	26.3807	1
14	3264004	NM_007373 // SHOC2 // soc-2 suppressor of clear homolog (C. elegans) // 10q25 //	SHOC2	NM_007373	0.0387862	0.102129	2.89016e-05	0.00271236	11.3154	11.2803	10.9882	10.9362	0.040086	1.26942	1.26942	0 up vs 10	5.84302	3.31182	310.545	3.85922	17.5416	5.70354	1
64	3147321	NM_015902 // UBR5 // ubiquitin protein ligase E3 component n-recognin 5 // 8q22	UBR5	NM_015902	0.0278278	0.829597	3.0935e-05	0.00288439	10.2031	10.1973	9.94735	9.94546	0.0378259	1.19074	1.19074	0 up vs 10	6.86247	0.0490917	286.951	1.96358	34.8383	33.0845	1
8	3824993	NM_004864 // GDF15 // growth differentiation factor 15 // 19p13.11 // 9518 /// E	GDF15	NM_004864	0.00103865	0.0394176	3.25095e-05	0.00299452	7.62514	7.76078	9.12596	9.25903	0.00154517	0.353982	-2.825	0 down vs 10	22.5986	5.79551	66.4847	5.67219	20.9115	8.00755	1
16	3806913	NM_005901 // SMAD2 // SMAD family member 2 // 18q21.1 // 4087 /// NM_001003652 /	SMAD2	NM_005901	0.0560252	0.617447	3.25291e-05	0.00299452	10.6279	10.6464	10.3802	10.3823	0.0549244	1.20095	1.20095	0 up vs 10	4.80688	0.267556	559.292	3.53772	14.3719	6.39385	1
13	2813414	NM_031966 // CCNB1 // cyclin B1 // 5q12 // 891 /// ENST00000256442 // CCNB1 // c	CCNB1	NM_031966	0.135355	0.0316032	3.26432e-05	0.00299452	11.1204	10.8836	10.231	9.98045	0.150752	1.87018	1.87018	0 up vs 10	2.6907	6.46213	122.571	4.00625	70.4623	19.5264	1
15	2656683	NM_000893 // KNG1 // kininogen 1 // 3q27 // 3827 /// NM_001102416 // KNG1 // kin	KNG1	NM_000893	0.596887	0.701908	3.28769e-05	0.00300608	4.37026	4.36636	4.43528	4.45575	0.495302	0.93992	-1.06392	0 down vs 10	0.300524	0.156173	83.4195	3.66999	3.42036	25.9045	1
29	3454576	NM_000617 // SLC11A2 // solute carrier family 11 (proton-coupled divalent metal	SLC11A2	NM_000617	0.501166	0.222446	3.34826e-05	0.0030448	9.05331	9.10765	8.9135	8.95161	0.47968	1.11422	1.11422	0 up vs 10	0.491067	1.7177	659.67	2.62284	40.9203	23.6959	1
7	3711986	NM_004278 // PIGL // phosphatidylinositol glycan anchor biosynthesis, class L //	PIGL	NM_004278	0.145265	0.597927	3.38873e-05	0.00306502	8.53629	8.54346	8.45087	8.45406	0.150036	1.06393	1.06393	0 up vs 10	2.54276	0.298796	156.306	6.32559	0.759603	4.75915	1
16	3401217	NM_003324 // TULP3 // tubby like protein 3 // 12p13.3 // 7289 /// ENST0000022824	TULP3	NM_003324	0.12619	0.0992769	3.74314e-05	0.00336386	10.2888	10.2373	10.0468	10.0049	0.161388	1.17479	1.17479	0 up vs 10	2.84063	3.37707	188.36	3.50479	23.7681	6.24633	1
37	3715703	NM_003170 // SUPT6H // suppressor of Ty 6 homolog (S. cerevisiae) // 17q11.2 //	SUPT6H	NM_003170	0.575695	0.189979	3.8027e-05	0.00340011	10.3021	10.3339	10.2463	10.2627	0.50213	1.05063	1.05063	0 up vs 10	0.337209	2.00965	326.927	2.35689	29.6826	12.431	1
16	3962494	NM_032311 // POLDIP3 // polymerase (DNA-directed), delta interacting protein 3 /	POLDIP3	NM_032311	0.0404842	0.000126653	3.9128e-05	0.0034538	10.4308	10.4065	10.3676	10.3321	0.0263055	1.05294	1.05294	0 up vs 10	5.71737	40.8408	539.44	3.49438	1.38978	3.62114	1
32	3521372	NM_198968 // DZIP1 // DAZ interacting protein 1 // 13q32.1 // 22873 /// NM_01493	DZIP1	NM_198968	0.170831	0.466277	3.9155e-05	0.0034538	9.00175	9.03175	8.78663	8.7955	0.157673	1.17793	1.17793	0 up vs 10	2.21525	0.57872	170.475	2.49515	13.8327	44.9395	1
18	3498502	NM_004800 // TM9SF2 // transmembrane 9 superfamily member 2 // 13q32.3 // 9375 /	TM9SF2	NM_004800	0.207246	0.610923	3.92157e-05	0.0034538	11.6218	11.6458	11.4181	11.422	0.192859	1.1678	1.1678	0 up vs 10	1.84669	0.277748	377.535	3.27436	38.5702	5.34808	1
48	3198974	NM_003829 // MPDZ // multiple PDZ domain protein // 9p24-p22 // 8777 /// ENST000	MPDZ	NM_003829	0.281807	0.0235327	3.95041e-05	0.00346257	8.91431	8.99002	8.74479	8.81158	0.285228	1.13166	1.13166	0 up vs 10	1.31066	7.409	171.889	2.13765	41.4825	35.7711	1
43	3794458	NM_007345 // ZNF236 // zinc finger protein 236 // 18q22-q23 // 7776 /// ENST0000	ZNF236	NM_007345	0.374708	0.899987	4.04214e-05	0.00352357	7.8734	7.86599	7.81675	7.82139	0.505586	1.0314	1.0314	0 up vs 10	0.872262	0.0167106	175.376	2.2208	4.62229	43.1183	1
22	3599162	NM_145160 // MAP2K5 // mitogen-activated protein kinase kinase 5 // 15q23 // 560	MAP2K5	NM_145160	0.172675	0.0700079	4.0879e-05	0.00354878	7.65029	7.69969	7.48881	7.51862	0.151805	1.13372	1.13372	0 up vs 10	2.19414	4.22436	144.508	2.94719	3.87244	42.5368	1
27	3233431	NM_032807 // FBXO18 // F-box protein, helicase, 18 // 10p15.1 // 84893 /// NM_17	FBXO18	NM_032807	0.485741	0.309901	4.10993e-05	0.00354878	10.0542	10.0731	9.99134	10.0053	0.478944	1.04806	1.04806	0 up vs 10	0.52844	1.15789	266.097	2.67762	12.4339	12.6567	1
15	3771297	NM_014230 // SRP68 // signal recognition particle 68kDa // 17q25.1 // 6730 /// E	SRP68	NM_014230	0.69994	0.205923	4.57138e-05	0.0039069	10.7529	10.7638	10.7365	10.7454	0.683741	1.01284	1.01284	0 up vs 10	0.158366	1.85851	438.513	3.58752	3.09208	3.46215	1
26	3338453	NM_003626 // PPFIA1 // protein tyrosine phosphatase, receptor type, f polypeptid	PPFIA1	NM_003626	0.142549	0.688939	4.57425e-05	0.0039069	9.71919	9.72217	9.5683	9.57904	0.184547	1.1043	1.1043	0 up vs 10	2.58197	0.17096	292.437	2.70739	12.6698	13.5714	1
28	3447129	AK295862 // KIAA0528 // KIAA0528 // 12p12.1 // 9847 /// BC117143 // KIAA0528 //	KIAA0528	AK295862	0.0633521	0.0376037	4.60713e-05	0.00391939	8.89431	8.827	8.54107	8.46466	0.0709252	1.28551	1.28551	0 up vs 10	4.48142	5.93464	118.51	2.6188	17.1051	36.9183	1
12	3599495	NM_006091 // CORO2B // coronin, actin binding protein, 2B // 15q23 // 10391 ///	CORO2B	NM_006091	0.771742	0.0120479	4.62682e-05	0.00391939	8.45016	8.54141	8.49592	8.57428	0.844099	0.977477	-1.02304	0 down vs 10	0.0893909	9.82065	43.6021	4.10782	7.76407	11.9531	1
40	3953724	NM_058004 // PI4KA // phosphatidylinositol 4-kinase, catalytic, alpha // 22q11.2	PI4KA	NM_058004	0.652537	0.123776	4.72988e-05	0.00398451	10.2309	10.269	10.1784	10.2081	0.623121	1.04312	1.04312	0 up vs 10	0.216818	2.88246	334.614	2.26457	46.5319	12.812	1
47	3660858	NM_025134 // CHD9 // chromodomain helicase DNA binding protein 9 // 16q12.2 // 8	CHD9	NM_025134	0.675499	0.891603	4.87661e-05	0.00407949	9.11668	9.11563	9.04407	9.05343	0.734834	1.04406	1.04406	0 up vs 10	0.187127	0.0196513	210.352	2.13396	43.6898	41.8226	1
12	3722820	NM_177441 // TMUB2 // transmembrane and ubiquitin-like domain containing 2 // 17	TMUB2	NM_177441	0.1152	0.096489	4.88841e-05	0.00407949	9.59985	9.63312	9.43212	9.46196	0.127765	1.12596	1.12596	0 up vs 10	3.04009	3.4432	166.655	4.0905	2.82388	12.977	1
45	2459042	NM_003607 // CDC42BPA // CDC42 binding protein kinase alpha (DMPK-like) // 1q42.	CDC42BPA	NM_003607	0.130211	0.233992	5.01033e-05	0.0041595	9.98485	9.96947	9.85648	9.83709	0.139896	1.0961	1.0961	0 up vs 10	2.77317	1.62748	336.854	2.16414	14.3699	24.5643	1
6	3230932	NM_173691 // C9orf75 // chromosome 9 open reading frame 75 // 9q34.3 // 286262 /	C9orf75	NM_173691	0.581656	0.690244	5.26394e-05	0.00434192	7.67899	7.65805	7.7531	7.79291	0.352449	0.910754	-1.09799	0 down vs 10	0.326602	0.169436	254.349	6.96555	3.94273	3.8387	1
12	3183238	NM_207647 // FSD1L // fibronectin type III and SPRY domain containing 1-like //	FSD1L	NM_207647	0.0836688	0.174254	5.28304e-05	0.00434192	6.7925	6.71961	6.43675	6.41423	0.14994	1.23575	1.23575	0 up vs 10	3.78206	2.17631	168.656	4.06606	9.74965	13.5911	1
53	3746881	NM_006311 // NCOR1 // nuclear receptor co-repressor 1 // 17p11.2 // 9611 /// NR_	NCOR1	NM_006311	0.0621362	0.113423	5.3846e-05	0.00440319	9.64539	9.62258	9.47393	9.44681	0.0697493	1.12957	1.12957	0 up vs 10	4.53206	3.07465	322.028	2.04061	12.7566	42.0408	1
12	3752611	NM_022344 // C17orf75 // chromosome 17 open reading frame 75 // 17q11.2 // 64149	C17orf75	NM_022344	0.264788	0.727747	5.44603e-05	0.00443944	8.47181	8.4538	8.27321	8.27002	0.326581	1.13586	1.13586	0 up vs 10	1.4142	0.129006	155.69	4.05649	7.41679	14.8921	1
17	3918574	NM_000629 // IFNAR1 // interferon (alpha, beta and omega) receptor 1 // 21q22.1|	IFNAR1	NM_000629	0.163708	0.985594	5.55098e-05	0.00449967	10.4019	10.4153	10.1412	10.1289	0.150688	1.21961	1.21961	0 up vs 10	2.29969	0.0003446	135.025	3.30071	23.1774	10.4058	1
21	3431892	NM_005475 // SH2B3 // SH2B adaptor protein 3 // 12q24 // 10019 /// ENST000003412	SH2B3	NM_005475	0.179711	0.101272	5.63717e-05	0.0045361	9.14859	9.11409	8.99219	8.95731	0.202426	1.1148	1.1148	0 up vs 10	2.11629	3.33118	592.393	2.9573	8.59569	16.9431	1
23	3654859	NM_007245 // ATXN2L // ataxin 2-like // 16p11 // 11273 /// NM_148414 // ATXN2L /	ATXN2L	NM_007245	0.4269	0.332215	5.65707e-05	0.0045361	8.91718	8.92892	8.83499	8.85904	0.52152	1.04963	1.04963	0 up vs 10	0.692324	1.0502	179.702	2.83013	4.8625	30.4614	1
16	2548776	NM_022374 // ARL6IP2 // ADP-ribosylation factor-like 6 interacting protein 2 //	ARL6IP2	NM_022374	0.0562994	0.0210417	5.69172e-05	0.0045361	9.52885	9.46438	9.2689	9.21625	0.0802928	1.18767	1.18767	0 up vs 10	4.79375	7.78607	450.07	3.40641	8.18875	12.3941	1
16	3493391	NM_024808 // C13orf34 // chromosome 13 open reading frame 34 // 13q22.1 // 79866	C13orf34	NM_024808	0.0021549	0.0234794	5.69616e-05	0.0045361	7.94709	7.75513	6.75141	6.67223	0.00552282	2.11829	2.11829	0 up vs 10	18.0291	7.41654	148.93	3.40623	25.4901	22.398	1
15	3374746	NM_152716 // PATL1 // protein associated with topoisomerase II homolog 1 (yeast)	PATL1	NM_152716	0.103313	0.235431	5.85235e-05	0.00463411	10.1281	10.178	9.92783	9.92761	0.0613613	1.18949	1.18949	0 up vs 10	3.28541	1.61667	131.875	3.5257	11.993	6.41077	1
18	3987996	NM_005032 // PLS3 // plastin 3 (T isoform) // Xq23 // 5358 /// ENST00000289290 /	PLS3	NM_005032	0.138221	0.00098019	6.06154e-05	0.00474509	12.0778	12.002	11.8959	11.7822	0.0969026	1.16453	1.16453	0 up vs 10	2.6465	22.9944	415.034	3.18308	13.2153	8.68477	1
22	3708462	NM_014716 // CENTB1 // centaurin, beta 1 // 17p13.1 // 9744 /// ENST00000158762	CENTB1	NM_014716	0.138607	0.52964	6.06308e-05	0.00474509	6.77753	6.77438	7.0047	7.04016	0.106658	0.831749	-1.20229	0 down vs 10	2.64065	0.427347	129.087	2.87853	12.1136	22.3611	1
22	3646434	NM_016936 // UBN1 // ubinuclein 1 // 16p13.3 // 29855 /// NM_001079514 // UBN1 /	UBN1	NM_016936	0.256307	0.163259	6.09584e-05	0.00474509	8.81834	8.83706	8.71939	8.74449	0.312805	1.06627	1.06627	0 up vs 10	1.46936	2.30517	318.565	2.87758	4.51346	20.4594	1
28	3883819	NM_014902 // DLGAP4 // discs, large (Drosophila) homolog-associated protein 4 //	DLGAP4	NM_014902	0.576909	0.508602	6.10257e-05	0.00474509	9.42382	9.41506	9.45763	9.45219	0.563759	0.974592	-1.02607	0 down vs 10	0.33503	0.473786	475.202	2.57911	4.42063	17.5053	1
18	3804195	NM_012319 // SLC39A6 // solute carrier family 39 (zinc transporter), member 6 //	SLC39A6	NM_012319	0.160483	0.728567	6.12657e-05	0.00474704	11.0164	11.0361	10.7981	10.7966	0.148141	1.18057	1.18057	0 up vs 10	2.33952	0.128193	395.987	3.18084	20.4156	9.16107	1
19	3666566	NM_032830 // CIRH1A // cirrhosis, autosomal recessive 1A (cirhin) // 16q22.1 //	CIRH1A	NM_032830	0.29755	0.0449458	6.54114e-05	0.00504193	11.0236	10.9871	10.9035	10.8506	0.266462	1.09926	1.09926	0 up vs 10	1.2225	5.4163	232.901	3.07999	13.2093	9.17007	1
57	3614901	NM_004667 // HERC2 // hect domain and RLD 2 // 15q13 // 8924 /// NM_001024682 //	HERC2	NM_004667	0.652776	0.400439	6.84117e-05	0.00524978	9.19232	9.1652	9.1464	9.14273	0.83482	1.0157	1.0157	0 up vs 10	0.216496	0.77889	226.194	1.97402	33.8115	27.5817	1
11	3468261	NM_024057 // NUP37 // nucleoporin 37kDa // 12q23.2 // 79023 /// ENST00000251074	NUP37	NM_024057	0.0318613	0.00549792	6.93551e-05	0.0052796	9.23292	9.14707	8.9534	8.8979	0.0617939	1.18852	1.18852	0 up vs 10	6.43695	13.1665	716.082	4.21024	6.22857	6.43091	1
38	2683763	NM_133631 // ROBO1 // roundabout, axon guidance receptor, homolog 1 (Drosophila)	ROBO1	NM_133631	0.822689	0.00162568	6.94303e-05	0.0052796	9.29278	9.33583	9.30479	9.34342	0.893749	0.994757	-1.00527	0 down vs 10	0.0532332	19.7053	539.023	2.26662	5.16709	22.1146	1
115	2331213	NM_012090 // MACF1 // microtubule-actin crosslinking factor 1 // 1p32-p31 // 234	MACF1	NM_012090	0.492754	0.785964	7.06702e-05	0.00535491	9.90445	9.90427	9.80723	9.82087	0.577272	1.05951	1.05951	0 up vs 10	0.511186	0.0782815	478.851	1.63207	101.02	71.991	1
37	3981120	NM_181672 // OGT // O-linked N-acetylglucosamine (GlcNAc) transferase (UDP-N-ace	OGT	NM_181672	0.0965012	0.100151	7.14166e-05	0.00537423	9.78636	9.84376	9.524	9.55818	0.0892761	1.2189	1.2189	0 up vs 10	3.44291	3.35681	469.944	2.28627	25.8518	30.9014	1
24	3306984	NM_020918 // GPAM // glycerol-3-phosphate acyltransferase, mitochondrial // 10q2	GPAM	NM_020918	0.247626	0.00272797	7.15601e-05	0.00537423	8.15017	8.05653	7.99963	7.9173	0.309056	1.10132	1.10132	0 up vs 10	1.52853	16.7062	158.102	2.73648	9.49601	25.8577	1
11	3668617	NM_002811 // PSMD7 // proteasome (prosome, macropain) 26S subunit, non-ATPase, 7	PSMD7	NM_002811	0.0258903	0.0367224	7.21418e-05	0.00537423	10.9399	10.9155	10.7108	10.6607	0.0209587	1.19316	1.19316	0 up vs 10	7.09506	6.00529	251.772	4.19664	1.20662	20.2334	1
25	2862716	NM_032380 // GFM2 // G elongation factor, mitochondrial 2 // 5q13 // 84340 /// N	GFM2	NM_032380	0.590609	0.00391782	7.21744e-05	0.00537423	8.77391	8.73625	8.73674	8.68372	0.476361	1.03708	1.03708	0 up vs 10	0.311097	14.8077	472.4	2.68508	4.01237	19.9275	1
11	3678000	NM_003223 // TFAP4 // transcription factor AP-4 (activating enhancer binding pro	TFAP4	NM_003223	0.510094	0.942921	7.35522e-05	0.00541486	7.64005	7.62881	7.53237	7.54769	0.637793	1.05784	1.05784	0 up vs 10	0.470375	0.00542027	66.5713	4.18997	6.85275	11.8708	1
30	3960629	NM_006386 // DDX17 // DEAD (Asp-Glu-Ala-Asp) box polypeptide 17 // 22q13.1 // 10	DDX17	NM_006386	0.000906208	0.53485	7.38185e-05	0.00541486	11.6717	11.6684	11.4763	11.4704	0.00122451	1.14715	1.14715	0 up vs 10	23.5389	0.416381	347.539	2.47939	4.44367	9.52491	1
12	3205293	NM_016734 // PAX5 // paired box 5 // 9p13 // 5079 /// ENST00000358127 // PAX5 //	PAX5	NM_016734	0.708411	0.370861	7.39047e-05	0.00541486	6.68914	6.70684	6.64857	6.66586	0.721657	1.02881	1.02881	0 up vs 10	0.149052	0.887084	149.4	3.96048	2.26503	19.3067	1
49	3631794	NM_006901 // MYO9A // myosin IXA // 15q22-q23 // 4649 /// ENST00000356056 // MYO	MYO9A	NM_006901	0.0937582	0.202083	7.40041e-05	0.00541486	8.75766	8.70837	8.44504	8.41316	0.129638	1.22707	1.22707	0 up vs 10	3.51039	1.89344	218.933	2.06598	41.9994	46.7714	1
47	3359910	NM_016320 // NUP98 // nucleoporin 98kDa // 11p15.5 // 4928 /// NM_139132 // NUP9	NUP98	NM_016320	0.0254779	0.249	7.57306e-05	0.00550722	10.1769	10.1554	9.95266	9.93768	0.036972	1.16287	1.16287	0 up vs 10	7.14734	1.51897	450.623	2.09297	15.4475	29.5521	1
19	3720228	NM_016507 // CRKRS // Cdc2-related kinase, arginine/serine-rich // 17q12 // 5175	CRKRS	NM_016507	0.271446	0.781318	7.59474e-05	0.00550722	9.28201	9.28409	9.19697	9.18754	0.24138	1.06922	1.06922	0 up vs 10	1.3726	0.0818221	163.364	3.05016	7.31898	7.3853	1
42	3608113	NM_003870 // IQGAP1 // IQ motif containing GTPase activating protein 1 // 15q26.	IQGAP1	NM_003870	0.101405	0.416902	7.81462e-05	0.00564313	11.4987	11.5125	11.3782	11.3842	0.100397	1.09302	1.09302	0 up vs 10	3.32817	0.723988	360.808	2.17313	18.5024	12.1935	1
50	3462094	NM_144982 // CCDC131 // coiled-coil domain containing 131 // 12q21.1 // 196441 /	CCDC131	NM_144982	0.0202965	0.462611	7.89768e-05	0.00568229	9.35699	9.3717	8.97114	8.99365	0.0288347	1.29958	1.29958	0 up vs 10	7.90973	0.588601	204.541	2.04637	31.2084	44.3297	1
32	2459866	NM_018230 // NUP133 // nucleoporin 133kDa // 1q42.13 // 55746 /// ENST0000026139	NUP133	NM_018230	0.367177	0.23518	7.93004e-05	0.00568229	9.08092	9.07186	8.93495	8.87487	0.2578	1.1463	1.1463	0 up vs 10	0.901502	1.61855	110.001	2.406	19.3894	36.2746	1
5	2840213	NM_012188 // FOXI1 // forkhead box I1 // 5q34 // 2299 /// NM_144769 // FOXI1 //	FOXI1	NM_012188	0.928658	0.527619	7.99492e-05	0.00569237	6.96671	6.94864	6.98626	6.95503	0.97798	0.995581	-1.00444	0 down vs 10	0.00847706	0.431656	404.013	7.97122	9.68203	2.7928	1
11	3636562	NM_001717 // BNC1 // basonuclin 1 // 15q25.2 // 646 /// ENST00000345382 // BNC1	BNC1	NM_001717	0.254411	0.390361	8.00651e-05	0.00569237	8.0093	7.93921	7.69643	7.68453	0.37453	1.19307	1.19307	0 up vs 10	1.48204	0.814308	54.9143	4.16071	13.5356	16.1027	1
17	3441215	NM_020374 // C12orf4 // chromosome 12 open reading frame 4 // 12p13.3 // 57102 /	C12orf4	NM_020374	0.0218533	0.030669	8.27104e-05	0.00584327	9.31837	9.26766	8.92417	8.84593	0.0210155	1.33953	1.33953	0 up vs 10	7.6574	6.55544	344.83	3.2123	9.83766	16.8325	1
45	3629811	NM_005848 // DENND4A // DENN/MADD domain containing 4A // 15q22.31 // 10260 ///	DENND4A	NM_005848	0.194029	0.349268	8.28786e-05	0.00584327	8.78436	8.81458	8.52197	8.55701	0.226275	1.19546	1.19546	0 up vs 10	1.96969	0.974867	312.161	2.11559	47.253	43.9398	1
16	3382861	NM_001128620 // PAK1 // p21 protein (Cdc42/Rac)-activated kinase 1 // 11q13-q14	PAK1	NM_001128620	0.196544	0.613388	8.35581e-05	0.00586587	9.38743	9.3882	9.17807	9.14953	0.168077	1.17991	1.17991	0 up vs 10	1.94543	0.273869	384.727	3.31618	10.88	14.9105	1
10	3812074	NM_032160 // DSEL // dermatan sulfate epimerase-like // 18q22.1 // 92126 /// ENS	DSEL	NM_032160	0.307681	0.55001	8.39036e-05	0.00586587	10.9258	10.975	10.6384	10.6476	0.275268	1.2548	1.2548	0 up vs 10	1.16923	0.385624	209.03	4.41732	9.1055	20.9448	1
85	3627929	NM_020821 // VPS13C // vacuolar protein sorting 13 homolog C (S. cerevisiae) //	VPS13C	NM_020821	0.360696	0.242771	8.6755e-05	0.00604415	9.59047	9.64855	9.34459	9.39936	0.381467	1.18855	1.18855	0 up vs 10	0.927413	1.56288	261.37	1.74541	210.858	66.2202	1
18	3828949	NM_207325 // DPY19L3 // dpy-19-like 3 (C. elegans) // 19q13.11 // 147991 /// ENS	DPY19L3	NM_207325	0.193747	0.0553916	9.04233e-05	0.00626519	8.38174	8.30831	8.09537	8.01024	0.201423	1.2295	1.2295	0 up vs 10	1.97244	4.83751	156.165	3.09903	11.163	34.1904	1
14	3426828	NM_017599 // VEZT // vezatin, adherens junctions transmembrane protein // 12q22	VEZT	NM_017599	0.177844	0.710337	9.07249e-05	0.00626519	9.3064	9.30249	9.0747	9.05712	0.178462	1.1854	1.1854	0 up vs 10	2.13654	0.14698	191.661	3.55239	12.8631	10.6658	1
40	3439603	NM_005056 // JARID1A // jumonji, AT rich interactive domain 1A // 12p11 // 5927	JARID1A	NM_005056	0.417588	0.521772	9.19582e-05	0.00632967	9.80919	9.81762	9.70362	9.72447	0.497606	1.0667	1.0667	0 up vs 10	0.721774	0.444302	282.629	2.19421	39.4827	18.3038	1
20	3829687	NM_000175 // GPI // glucose phosphate isomerase // 19q13.1 // 2821 /// ENST00000	GPI	NM_000175	0.138962	0.00169184	9.69946e-05	0.00664245	11.5494	11.5823	11.4849	11.5141	0.140376	1.04842	1.04842	0 up vs 10	2.63527	19.4616	339.184	2.9263	2.51575	7.16956	1
20	3740998	NM_018128 // TSR1 // TSR1, 20S rRNA accumulation, homolog (S. cerevisiae) // 17p	TSR1	NM_018128	0.15885	0.0240216	9.76054e-05	0.00664245	9.5663	9.54519	9.48074	9.4485	0.136115	1.06931	1.06931	0 up vs 10	2.3601	7.34077	290.231	2.9251	3.57341	9.89483	1
19	3662612	NM_133368 // RSPRY1 // ring finger and SPRY domain containing 1 // 16q13 // 8997	RSPRY1	NM_133368	0.0611646	0.697399	9.76899e-05	0.00664245	10.3376	10.3384	10.1298	10.1152	0.0585188	1.1673	1.1673	0 up vs 10	4.57343	0.161225	160.497	2.99979	5.1112	18.9468	1
19	3651018	NM_014711 // CP110 // CP110 protein // 16p12.3 // 9738 /// ENST00000396212 // CP	CP110	NM_014711	0.396023	0.0411923	0.000103007	0.0069758	7.37797	7.30698	7.20534	7.1133	0.370432	1.14368	1.14368	0 up vs 10	0.794233	5.6669	121.176	2.98917	16.9727	22.6809	1
20	3590422	NM_015138 // RTF1 // Rtf1, Paf1/RNA polymerase II complex component, homolog (S.	RTF1	NM_015138	0.231079	0.799054	0.000105323	0.00710428	9.65296	9.671	9.53906	9.52924	0.166053	1.10325	1.10325	0 up vs 10	1.64966	0.0687601	363.192	2.91055	13.5764	6.60384	1
26	3508330	NM_006644 // HSPH1 // heat shock 105kDa/110kDa protein 1 // 13q12.3 // 10808 ///	HSPH1	NM_006644	0.135855	0.158927	0.000105727	0.00710428	10.4471	10.4114	10.1826	10.1305	0.135456	1.21494	1.21494	0 up vs 10	2.68291	2.35911	310.962	2.58086	29.666	17.1422	1
9	3931329	NM_006052 // DSCR3 // Down syndrome critical region gene 3 // 21q22.2 // 10311 /	DSCR3	NM_006052	0.276139	0.566343	0.000108834	0.00726338	10.8723	10.9147	10.6714	10.6655	0.208019	1.18857	1.18857	0 up vs 10	1.34414	0.354317	232.083	4.64574	25.2149	2.57085	1
11	2370355	NM_016545 // IER5 // immediate early response 5 // 1q25.3 // 51278 /// ENST00000	IER5	NM_016545	0.000626523	0.929971	0.000108936	0.00726338	9.57302	9.57753	10.1507	10.1498	0.00099638	0.672569	-1.48684	0 down vs 10	26.232	0.00816718	254.386	4.05469	7.09441	5.91719	1
21	4021508	NM_017666 // ZNF280C // zinc finger protein 280C // Xq25 // 55609 /// ENST000003	ZNF280C	NM_017666	0.0771646	0.165172	0.000109732	0.00728832	7.76796	7.72647	7.54388	7.52539	0.12571	1.14956	1.14956	0 up vs 10	3.98027	2.28193	242.883	2.83573	7.53368	21.0999	1
39	3615579	NM_003257 // TJP1 // tight junction protein 1 (zona occludens 1) // 15q13 // 708	TJP1	NM_003257	0.070583	0.249061	0.00011253	0.00744552	9.85152	9.83112	9.6208	9.59218	0.0763162	1.18013	1.18013	0 up vs 10	4.2036	1.51855	444.907	2.19238	15.1419	37.1823	1
20	3325768	NM_001076786 // QSER1 // glutamine and serine rich 1 // 11p13 // 79832 /// ENST0	QSER1	NM_001076786	0.0326862	0.0743535	0.000113542	0.0074838	8.4892	8.42399	8.11765	8.07772	0.0539542	1.27127	1.27127	0 up vs 10	6.35814	4.0726	435.784	2.89617	10.1521	24.3811	1
14	3134922	NM_052937 // PCMTD1 // protein-L-isoaspartate (D-aspartate) O-methyltransferase	PCMTD1	NM_052937	0.397927	0.300183	0.000114343	0.00750794	9.55972	9.66822	9.20424	9.25141	0.352196	1.33497	1.33497	0 up vs 10	0.787586	1.2084	157.675	3.49034	29.8229	29.3744	1
19	3514849	NM_002498 // NEK3 // NIMA (never in mitosis gene a)-related kinase 3 // 13q14.13	NEK3	NM_002498	0.0715154	0.0206515	0.000117583	0.00769144	7.91252	7.84762	7.6293	7.55682	0.0794577	1.22332	1.22332	0 up vs 10	4.1704	7.85014	169.573	2.96263	7.90049	24.9791	1
36	3189110	NM_015635 // GAPVD1 // GTPase activating protein and VPS9 domains 1 // 9q33.3 //	GAPVD1	NM_015635	0.103927	0.378867	0.000118338	0.00771162	9.60739	9.59354	9.40817	9.38598	0.109322	1.15473	1.15473	0 up vs 10	3.27187	0.856502	240.92	2.25163	19.1058	23.998	1
27	3277662	NM_080599 // UPF2 // UPF2 regulator of nonsense transcripts homolog (yeast) // 1	UPF2	NM_080599	0.0953805	0.19666	0.000122093	0.00789678	8.71411	8.68695	8.39292	8.33508	0.0864966	1.27621	1.27621	0 up vs 10	3.47018	1.94432	179.8	2.51834	21.8964	28.5929	1
27	3338552	NM_005231 // CTTN // cortactin // 11q13 // 2017 /// NM_138565 // CTTN // cortact	CTTN	NM_005231	0.563045	0.570101	0.000122094	0.00789678	11.8016	11.8178	11.7349	11.7419	0.53548	1.05404	1.05404	0 up vs 10	0.360492	0.347373	442.313	2.51834	36.4399	7.13638	1
37	3497881	NM_005766 // FARP1 // FERM, RhoGEF (ARHGEF) and pleckstrin domain protein 1 (cho	FARP1	NM_005766	0.124025	0.00910047	0.00012325	0.00790652	10.6256	10.6851	10.466	10.5164	0.12508	1.12404	1.12404	0 up vs 10	2.8781	10.9485	360.992	2.22436	20.0199	17.6568	1
19	3181193	NM_014290 // TDRD7 // tudor domain containing 7 // 9q22.33 // 23424 /// ENST0000	TDRD7	NM_014290	0.0839525	0.326874	0.00012361	0.00790652	8.60179	8.57747	8.34703	8.32327	0.100884	1.19268	1.19268	0 up vs 10	3.77386	1.07499	212.866	2.9526	7.86761	22.4271	1
19	3526378	NM_018386 // PCID2 // PCI domain containing 2 // 13q34 // 55795 /// ENST00000246	PCID2	NM_018386	0.0292145	0.2625	0.000123618	0.00790652	9.57362	9.56065	9.38357	9.36554	0.0334816	1.14481	1.14481	0 up vs 10	6.70799	1.42883	320.959	2.95259	4.40863	12.5308	1
30	3449304	NM_006390 // IPO8 // importin 8 // 12p11.21 // 10526 /// ENST00000256079 // IPO8	IPO8	NM_006390	0.195582	0.0270281	0.000124076	0.00790653	9.71955	9.65417	9.48255	9.38986	0.175613	1.20106	1.20106	0 up vs 10	1.95467	6.95596	304.856	2.40952	35.7155	20.9981	1
20	3502632	NM_017905 // TMCO3 // transmembrane and coiled-coil domains 3 // 13q34 // 55002	TMCO3	NM_017905	0.38153	0.499192	0.00012666	0.00804151	10.9602	10.9702	10.8795	10.8913	0.418504	1.05617	1.05617	0 up vs 10	0.846548	0.495733	243.742	2.87523	12.0845	7.25145	1
38	3262198	NM_014976 // PDCD11 // programmed cell death 11 // 10q24.33 // 22984 /// ENST000	PDCD11	NM_014976	0.894832	0.669359	0.000134157	0.00847914	8.43944	8.43071	8.42729	8.42207	0.929442	1.006	1.006	0 up vs 10	0.0184898	0.194807	142.589	2.19341	15.6785	21.4857	1
31	3260829	NM_018121 // FAM178A // family with sequence similarity 178, member A // 10q24.3	FAM178A	NM_018121	0.115071	0.0522376	0.000134535	0.00847914	8.68394	8.62927	8.44329	8.38892	0.134907	1.18128	1.18128	0 up vs 10	3.04258	4.99683	127.359	2.36762	10.4033	51.0459	1
28	3292448	NM_022079 // HERC4 // hect domain and RLD 4 // 10q21.3 // 26091 /// NM_015601 //	HERC4	NM_022079	0.0208402	0.000104759	0.000137314	0.00862282	11.6434	11.525	11.3414	11.2096	0.0223499	1.24439	1.24439	0 up vs 10	7.81896	42.947	237.094	2.46361	15.5564	17.008	1
14	3428131	NM_017988 // SCYL2 // SCY1-like 2 (S. cerevisiae) // 12q23.1 // 55681 /// ENST00	SCYL2	NM_017988	0.0458759	0.380666	0.000142134	0.00889316	10.1262	10.1124	9.70778	9.66263	0.0435777	1.36587	1.36587	0 up vs 10	5.35822	0.849765	266.7	3.43198	12.9658	13.7594	1
22	3697218	NM_018052 // VAC14 // Vac14 homolog (S. cerevisiae) // 16q22.1 // 55697 /// ENST	VAC14	NM_018052	0.500078	0.0144816	0.000143921	0.00897246	9.83875	9.92358	9.73726	9.80666	0.464928	1.08442	1.08442	0 up vs 10	0.493634	9.11982	236.059	2.72687	40.1416	7.20482	1
11	2864237	NM_004272 // HOMER1 // homer homolog 1 (Drosophila) // 5q14.2 // 9456 /// ENST00	HOMER1	NM_004272	0.0641151	0.0863831	0.00014854	0.00922711	6.92117	6.86837	6.62645	6.58417	0.0873487	1.21773	1.21773	0 up vs 10	4.45026	3.70503	132.526	3.94813	4.22463	15.2463	1
24	3945877	NM_019008 // SMCR7L // Smith-Magenis syndrome chromosome region, candidate 7-lik	SMCR7L	NM_019008	0.44251	0.0193135	0.000151602	0.00935394	8.74095	8.79226	8.67399	8.70647	0.357261	1.06127	1.06127	0 up vs 10	0.645257	8.08174	237.989	2.61427	4.11996	27.9294	1
19	3706000	NM_002945 // RPA1 // replication protein A1, 70kDa // 17p13.3 // 6117 /// ENST00	RPA1	NM_002945	0.559654	0.0992322	0.000151665	0.00935394	10.6326	10.5995	10.5534	10.5015	0.497887	1.07029	1.07029	0 up vs 10	0.366917	3.37811	192.038	2.9115	28.6215	6.135	1
47	3362468	NM_030962 // SBF2 // SET binding factor 2 // 11p15.4 // 81846 /// ENST0000025619	SBF2	NM_030962	0.110919	0.0354296	0.00015335	0.0094242	9.91108	9.98666	9.63055	9.6937	0.115772	1.22515	1.22515	0 up vs 10	3.12454	6.11284	401.74	2.02628	73.4517	22.24	1
14	3511189	NM_004294 // MTRF1 // mitochondrial translational release factor 1 // 13q14.1-q1	MTRF1	NM_004294	0.363983	0.343118	0.000165417	0.0101297	6.78289	6.73638	6.60113	6.58038	0.458942	1.1142	1.1142	0 up vs 10	0.914184	1.00139	242.967	3.39128	11.3162	17.436	1
27	3347549	NM_003478 // CUL5 // cullin 5 // 11q22-q23 // 8065 /// ENST00000299351 // CUL5 /	CUL5	NM_003478	0.0705855	0.893212	0.000170477	0.0104027	9.23576	9.23761	8.87625	8.86585	0.0766926	1.29393	1.29393	0 up vs 10	4.20352	0.019068	161.688	2.46894	29.4237	22.0073	1
23	3575103	NM_000153 // GALC // galactosylceramidase // 14q31 // 2581 /// NM_001037525 // G	GALC	NM_000153	0.369324	0.144651	0.000173071	0.0105238	8.59373	8.64713	8.44694	8.48125	0.340303	1.12185	1.12185	0 up vs 10	0.893073	2.55155	459.957	2.64134	14.7922	24.7588	1
24	3829638	NM_014686 // KIAA0355 // KIAA0355 // 19q13.11 // 9710 /// ENST00000299505 // KIA	KIAA0355	NM_014686	0.448292	0.343685	0.000174738	0.0105879	8.77407	8.70889	8.55634	8.52447	0.542405	1.13636	1.13636	0 up vs 10	0.628519	0.998916	95.804	2.591	44.2645	28.2173	1
43	3442054	NM_001273 // CHD4 // chromodomain helicase DNA binding protein 4 // 12p13 // 110	CHD4	NM_001273	0.0384312	0.120442	0.000176854	0.0106786	10.6631	10.6974	10.4801	10.4916	0.0303165	1.15328	1.15328	0 up vs 10	5.87015	2.94201	417.781	2.0723	17.265	17.9124	1
12	3976609	NM_177439 // FTSJ1 // FtsJ homolog 1 (E. coli) // Xp11.23 // 24140 /// NM_012280	FTSJ1	NM_177439	0.921716	0.0473502	0.000177641	0.0106888	9.74018	9.70824	9.72979	9.67828	0.789758	1.02098	1.02098	0 up vs 10	0.0102138	5.26911	294.432	3.68538	5.62901	7.438	1
7	3224341	NM_005388 // PDCL // phosducin-like // 9q12-q13 // 5082 /// ENST00000259467 // P	PDCL	NM_005388	0.967913	0.402334	0.000188494	0.0113024	8.95969	8.94952	8.96268	8.95043	0.990726	0.999366	-1.00063	0 down vs 10	0.00171052	0.772385	223.494	5.31494	1.16282	5.63991	1
8	3389529	NM_032424 // KIAA1826 // KIAA1826 // 11q22 // 84437 /// ENST00000301919 // KIAA1	KIAA1826	NM_032424	0.148012	0.513249	0.000189945	0.0113479	9.86689	9.895	9.56663	9.58419	0.156899	1.24041	1.24041	0 up vs 10	2.50406	0.463221	321.204	4.79377	32.2739	1.87419	1
10	3747812	NM_148172 // PEMT // phosphatidylethanolamine N-methyltransferase // 17p11.2 //	PEMT	NM_148172	0.267623	0.0242079	0.000191213	0.0113479	9.11184	9.1434	9.18413	9.21107	0.324202	0.954178	-1.04802	0 down vs 10	1.39631	7.31524	837.516	4.10339	0.845052	11.9573	1
11	3428268	NM_174942 // GAS2L3 // growth arrest-specific 2 like 3 // 12q23.1 // 283431 ///	GAS2L3	NM_174942	0.0535452	0.223439	0.000191224	0.0113479	9.61251	9.45738	8.56702	8.50446	0.0887633	1.93578	1.93578	0 up vs 10	4.92936	1.70969	182.669	3.86148	61.7871	11.8433	1
37	3625539	NM_006154 // NEDD4 // neural precursor cell expressed, developmentally down-regu	NEDD4	NM_006154	0.16765	0.33929	0.000196249	0.0116063	9.17066	9.13679	8.82954	8.78232	0.175558	1.27851	1.27851	0 up vs 10	2.25237	1.01826	138.608	2.17096	33.122	62.3302	1
41	2851965	NM_013235 // RNASEN // ribonuclease type III, nuclear // 5p13.3 // 29102 /// NM_	RNASEN	NM_013235	0.257785	0.00010826	0.000199169	0.0117304	9.11911	9.04232	9.03526	8.95195	0.250723	1.06464	1.06464	0 up vs 10	1.45956	42.5758	294.079	2.09332	8.79509	26.9412	1
15	3268274	NM_001001974 // PLEKHA1 // pleckstrin homology domain containing, family A (phos	PLEKHA1	NM_001001974	0.204388	0.124839	0.000199707	0.0117304	9.4814	9.53832	9.23203	9.28414	0.221049	1.19265	1.19265	0 up vs 10	1.87237	2.86391	225.86	3.21809	14.3746	14.5561	1
23	3358425	NM_018494 // LRDD // leucine-rich repeats and death domain containing // 11p15.5	LRDD	NM_018494	0.00750911	0.0714159	0.000201548	0.0117984	7.93561	7.97588	8.39292	8.44896	0.00858811	0.720424	-1.38807	0 down vs 10	11.7644	4.17392	111.828	2.61539	13.4038	20.1329	1
19	3441849	NM_001065 // TNFRSF1A // tumor necrosis factor receptor superfamily, member 1A /	TNFRSF1A	NM_001065	0.611338	0.00708835	0.000205622	0.0119468	10.1694	10.208	10.1402	10.1695	0.528708	1.02705	1.02705	0 up vs 10	0.277092	12.0163	864.863	2.85018	5.17313	6.08728	1
38	2954678	NM_020750 // XPO5 // exportin 5 // 6p21.1 // 57510 /// ENST00000398799 // XPO5 /	XPO5	NM_020750	0.705685	0.880097	0.000205841	0.0119468	9.15879	9.16985	9.12597	9.11953	0.586843	1.03549	1.03549	0 up vs 10	0.152014	0.0240837	273.013	2.1452	8.87031	33.702	1
13	3447863	NM_033360 // KRAS // v-Ki-ras2 Kirsten rat sarcoma viral oncogene homolog // 12p	KRAS	NM_033360	0.0602454	0.361399	0.000206817	0.0119468	9.18293	9.14959	8.85208	8.83306	0.0846651	1.24533	1.24533	0 up vs 10	4.61333	0.924568	442.305	3.47241	6.21909	17.8556	1
16	3772775	NM_138793 // CANT1 // calcium activated nucleotidase 1 // 17q25.3 // 124583 ///	CANT1	NM_138793	0.0729067	0.165256	0.00020685	0.0119468	8.99421	8.98055	8.86797	8.84843	0.0761514	1.0959	1.0959	0 up vs 10	4.12186	2.28092	803.102	3.10253	3.23154	8.61378	1
20	3956781	NM_001127 // AP1B1 // adaptor-related protein complex 1, beta 1 subunit // 22q12	AP1B1	NM_001127	0.530658	0.00153419	0.000214226	0.0122653	9.80227	9.76687	9.83185	9.7954	0.567909	0.980421	-1.01997	0 down vs 10	0.425188	20.0632	253.071	2.77419	3.27534	7.16468	1
10	3132333	NM_031940 // TM2D2 // TM2 domain containing 2 // 8p11.23 // 83877 /// NM_0010243	TM2D2	NM_031940	0.0767944	0.717922	0.000215308	0.0122653	9.24857	9.23804	8.83153	8.81455	0.0880468	1.34117	1.34117	0 up vs 10	3.99219	0.138984	360.12	4.05836	8.84882	13.2927	1
11	3872335	NM_017879 // ZNF416 // zinc finger protein 416 // 19q13.4 // 55659 /// ENST00000	ZNF416	NM_017879	0.0427267	0.0908684	0.000215425	0.0122653	8.34247	8.389	8.15298	8.16024	0.0250387	1.17183	1.17183	0 up vs 10	5.56114	3.58426	183.522	3.82064	1.28139	16.6293	1
20	3539070	NM_001530 // HIF1A // hypoxia-inducible factor 1, alpha subunit (basic helix-loo	HIF1A	NM_001530	0.00776542	0.616068	0.000215454	0.0122653	12.7152	12.7361	12.447	12.4406	0.00630465	1.22727	1.22727	0 up vs 10	11.6193	0.26969	284.703	2.77309	10.2883	6.85709	1
67	3428447	NM_014503 // UTP20 // UTP20, small subunit (SSU) processome component, homolog (	UTP20	NM_014503	0.109942	0.304454	0.000215915	0.0122653	8.17883	8.14287	7.90954	7.88703	0.146674	1.19403	1.19403	0 up vs 10	3.14441	1.18592	178.476	1.79591	40.2958	75.923	1
23	3572278	NM_033116 // NEK9 // NIMA (never in mitosis gene a)- related kinase 9 // 14q24.3	NEK9	NM_033116	0.592635	0.00931841	0.000220542	0.012487	10.2405	10.3116	10.1795	10.2364	0.534735	1.05352	1.05352	0 up vs 10	0.307659	10.8506	287.769	2.60002	20.6666	8.8668	1
34	3574207	NM_005065 // SEL1L // sel-1 suppressor of lin-12-like (C. elegans) // 14q24.3-q3	SEL1L	NM_005065	0.395833	0.872725	0.000222371	0.0125494	10.5946	10.6061	10.4594	10.4567	0.37729	1.10913	1.10913	0 up vs 10	0.7949	0.0271671	586.21	2.22299	20.8807	37.0956	1
35	3765689	NM_005121 // MED13 // mediator complex subunit 13 // 17q22-q23 // 9969 /// ENST0	MED13	NM_005121	0.115295	0.930795	0.000234651	0.0131993	10.1545	10.1494	9.95131	9.95273	0.146164	1.14608	1.14608	0 up vs 10	3.03826	0.00797548	268.575	2.19318	29.6056	16.393	1
23	3445908	NM_004447 // EPS8 // epidermal growth factor receptor pathway substrate 8 // 12q	EPS8	NM_004447	0.155795	0.0126662	0.000236454	0.0132181	11.3506	11.2882	11.1489	11.0685	0.146199	1.16447	1.16447	0 up vs 10	2.39935	9.62703	236.868	2.58811	29.9046	8.60803	1
12	3147726	NM_030780 // SLC25A32 // solute carrier family 25, member 32 // 8q22.3 // 81034	SLC25A32	NM_030780	0.0282518	0.00803252	0.000236515	0.0132181	11.0093	11.0708	10.7413	10.8028	0.0361808	1.20406	1.20406	0 up vs 10	6.81424	11.4743	234.56	3.59574	4.04245	10.3309	1
19	3533435	NM_002687 // PNN // pinin, desmosome associated protein // 14q21.1 // 5411 /// E	PNN	NM_002687	0.0525243	0.0119302	0.00024553	0.0136776	7.96766	7.99824	7.80165	7.85363	0.0999982	1.10543	1.10543	0 up vs 10	4.98186	9.8589	93.0082	2.81435	2.17674	26.0732	1
14	3980329	NM_015686 // FAM155B // family with sequence similarity 155, member B // Xq13.1	FAM155B	NM_015686	0.412581	0.526124	0.000249334	0.0138449	7.10228	7.1091	7.2294	7.25708	0.370336	0.902508	-1.10802	0 down vs 10	0.738054	0.434865	362.684	3.2811	9.67364	12.3579	1
24	3923498	NM_005049 // PWP2 // PWP2 periodic tryptophan protein homolog (yeast) // 21q22.3	PWP2	NM_005049	0.267943	0.477644	0.000254161	0.0140676	8.0978	8.10317	8.19085	8.20612	0.249266	0.931131	-1.07396	0 down vs 10	1.39431	0.548918	284.331	2.52933	6.06849	16.9436	1
18	3757770	NM_012448 // STAT5B // signal transducer and activator of transcription 5B // 17	STAT5B	NM_012448	0.0537767	0.000163478	0.000257296	0.0141596	8.43931	8.51818	8.31312	8.35851	0.0266711	1.11704	1.11704	0 up vs 10	4.91763	38.1453	338.544	2.878	1.57686	18.8516	1
15	3163136	NM_001039697 // SNAPC3 // small nuclear RNA activating complex, polypeptide 3, 5	SNAPC3	NM_001039697	0.0525563	0.700625	0.000257462	0.0141596	9.67218	9.66656	9.39289	9.38094	0.0598748	1.21893	1.21893	0 up vs 10	4.98019	0.1576	389.114	3.15423	4.47797	22.0363	1
25	3538213	NM_014992 // DAAM1 // dishevelled associated activator of morphogenesis 1 // 14q	DAAM1	NM_014992	0.459127	0.0497045	0.000261401	0.0143306	7.64046	7.7403	7.4348	7.54798	0.512497	1.1426	1.1426	0 up vs 10	0.598119	5.13378	107.177	2.4819	33.9985	37.4392	1
18	3448975	NM_016570 // ERGIC2 // ERGIC and golgi 2 // 12p11.22 // 51290 /// ENST0000036015	ERGIC2	NM_016570	0.18169	0.110916	0.000263305	0.0143893	10.2675	10.2259	9.97033	9.88366	0.150516	1.26768	1.26768	0 up vs 10	2.09511	3.12461	172.241	2.8731	36.6016	10.5705	1
29	2819044	NM_002890 // RASA1 // RAS p21 protein activator (GTPase activating protein) 1 //	RASA1	NM_002890	0.407997	0.00750886	0.000270249	0.0147148	10.3484	10.2747	10.2344	10.1489	0.389941	1.09113	1.09113	0 up vs 10	0.753243	11.7645	342.173	2.33363	19.8475	21.1717	1
9	3238466	NM_012071 // COMMD3 // COMM domain containing 3 // 10pter-q22.1 // 23412 /// ENS	COMMD3	NM_012071	0.113527	0.369564	0.000271	0.0147148	8.78245	8.83335	8.45374	8.46546	0.0974168	1.29046	1.29046	0 up vs 10	3.0726	0.892134	188.741	4.25584	7.77692	9.76713	1
31	4024160	NM_173694 // ATP11C // ATPase, class VI, type 11C // Xq27.1 // 286410 /// NM_001	ATP11C	NM_173694	0.0442041	0.0174423	0.000272403	0.0147148	9.88844	9.81937	9.54035	9.45645	0.04718	1.28603	1.28603	0 up vs 10	5.4637	8.44115	225.806	2.27389	20.5278	30.1416	1
36	4005644	NM_004229 // MED14 // mediator complex subunit 14 // Xp11.4-p11.2 // 9282 /// EN	MED14	NM_004229	0.154442	0.261991	0.000272669	0.0147148	9.44135	9.41219	9.30955	9.30284	0.254893	1.07874	1.07874	0 up vs 10	2.41705	1.43212	417.513	2.15336	7.26122	37.4119	1
70	3741875	NM_015113 // ZZEF1 // zinc finger, ZZ-type with EF-hand domain 1 // 17p13.2 // 2	ZZEF1	NM_015113	0.344686	0.778723	0.000274677	0.0147769	9.08934	9.09269	8.98331	8.99084	0.389963	1.07315	1.07315	0 up vs 10	0.994562	0.0838373	192.036	1.75739	29.2244	56.0464	1
26	3937847	NM_006767 // LZTR1 // leucine-zipper-like transcription regulator 1 // 22q11.21|	LZTR1	NM_006767	0.915808	0.150197	0.000277413	0.0148778	9.8396	9.8685	9.85184	9.88552	0.889745	0.98827	-1.01187	0 down vs 10	0.0118206	2.47395	237.568	2.433	29.5724	8.35213	1
22	3847252	NM_014649 // SAFB2 // scaffold attachment factor B2 // 19p13.3 // 9667 /// ENST0	SAFB2	NM_014649	0.799139	0.031092	0.00028292	0.0151261	8.48027	8.49604	8.49571	8.5331	0.567678	0.974633	-1.02603	0 down vs 10	0.0687003	6.51276	127.816	2.60706	1.94496	24.7387	1
11	2358171	NM_004698 // PRPF3 // PRP3 pre-mRNA processing factor 3 homolog (S. cerevisiae)	PRPF3	NM_004698	0.28651	0.00153951	0.000292238	0.0155761	9.68515	9.6388	9.61084	9.55339	0.250674	1.06099	1.06099	0 up vs 10	1.2836	20.0417	461.866	3.71623	1.94124	7.31174	1
8	2438504	NM_145729 // MRPL24 // mitochondrial ribosomal protein L24 // 1q21-q22 // 79590	MRPL24	NM_145729	0.132939	0.000472064	0.000293759	0.015609	10.0837	10.0396	9.96215	9.8675	0.0548784	1.12668	1.12668	0 up vs 10	2.72892	28.4537	795.578	4.58127	2.37586	3.82731	1
8	3247757	NM_003338 // UBE2D1 // ubiquitin-conjugating enzyme E2D 1 (UBC4/5 homolog, yeast	UBE2D1	NM_003338	0.295205	0.443551	0.000297962	0.0157821	9.88416	9.94011	9.54928	9.57871	0.287362	1.28468	1.28468	0 up vs 10	1.2352	0.642218	77.8207	4.57438	12.2063	12.496	1
26	3988435	NM_144658 // DOCK11 // dedicator of cytokinesis 11 // Xq24 // 139818 /// ENST000	DOCK11	NM_144658	0.223261	0.512141	0.000298845	0.0157821	8.89058	8.92593	8.55229	8.57934	0.238133	1.27156	1.27156	0 up vs 10	1.71112	0.465724	182.541	2.42148	58.1247	22.4373	1
12	3536786	NM_017943 // FBXO34 // F-box protein 34 // 14q22.3 // 55030 /// ENST00000313833	FBXO34	NM_017943	0.00720146	0.1322	0.000302425	0.0158692	8.88339	8.89401	8.63645	8.66765	0.0152722	1.16988	1.16988	0 up vs 10	11.9468	2.74079	147.399	3.51879	1.49517	13.5192	1
10	3390180	NM_153705 // KDELC2 // KDEL (Lys-Asp-Glu-Leu) containing 2 // 11q22.3 // 143888	KDELC2	NM_153705	0.105376	0.00643666	0.000302961	0.0158692	10.2672	10.2349	10.1156	10.0429	0.0601272	1.14234	1.14234	0 up vs 10	3.24032	12.445	880.302	3.929	4.38914	4.36439	1
13	3497270	NM_006260 // DNAJC3 // DnaJ (Hsp40) homolog, subfamily C, member 3 // 13q32 // 5	DNAJC3	NM_006260	0.236277	0.788271	0.00030325	0.0158692	10.2748	10.2752	10.0584	10.0412	0.227913	1.1761	1.1761	0 up vs 10	1.61035	0.0765544	826.552	3.36183	19.1467	7.10645	1
7	3414315	NM_001651 // AQP5 // aquaporin 5 // 12q13 // 362 /// ENST00000293599 // AQP5 //	AQP5	NM_001651	0.178447	0.23102	0.000305177	0.0158774	7.23178	7.23799	7.41581	7.46687	0.12117	0.853296	-1.17193	0 down vs 10	2.12997	1.65011	639.972	5.03897	5.69044	3.52048	1
22	3229529	NM_015447 // CAMSAP1 // calmodulin regulated spectrin-associated protein 1 // 9q	CAMSAP1	NM_015447	0.0211642	0.20802	0.000305246	0.0158774	8.96357	8.94325	8.74832	8.7316	0.0295324	1.15801	1.15801	0 up vs 10	7.76626	1.83981	106.623	2.59351	3.9161	21.1159	1
21	3618333	NM_172316 // MEIS2 // Meis homeobox 2 // 15q14 // 4212 /// NM_170677 // MEIS2 //	MEIS2	NM_172316	0.146479	0.172788	0.000306363	0.0158876	9.28342	9.25466	9.06082	9.01624	0.142992	1.1797	1.1797	0 up vs 10	2.52555	2.19286	281.99	2.64641	14.3536	17.2218	1
19	3948754	NM_013236 // ATXN10 // ataxin 10 // 22q13.31 // 25814 /// ENST00000252934 // ATX	ATXN10	NM_013236	0.00848322	0.490413	0.000312066	0.0161349	11.1348	11.1519	10.8654	10.8687	0.00888938	1.21693	1.21693	0 up vs 10	11.2425	0.516896	382.946	2.76578	3.7146	17.8318	1
48	3351385	NM_005933 // MLL // myeloid/lymphoid or mixed-lineage leukemia (trithorax homolo	MLL	NM_005933	0.182095	0.645928	0.000314009	0.0161775	9.38912	9.35588	9.22377	9.2378	0.35577	1.08528	1.08528	0 up vs 10	2.09082	0.225866	166.565	1.94448	42.4371	20.8558	1
87	3628650	NM_003922 // HERC1 // hect (homologous to the E6-AP (UBE3A) carboxyl terminus) d	HERC1	NM_003922	0.509901	0.506969	0.000315213	0.0161775	9.02744	9.04657	8.91392	8.93521	0.54151	1.08024	1.08024	0 up vs 10	0.470815	0.477541	212.236	1.65571	108.865	56.4403	1
16	3597857	NM_003099 // SNX1 // sorting nexin 1 // 15q22.31 // 6642 /// NM_152826 // SNX1 /	SNX1	NM_003099	0.380068	0.244467	0.000316211	0.0161775	10.1335	10.1981	9.96066	9.97846	0.297375	1.16444	1.16444	0 up vs 10	0.852	1.55077	190.739	3.00206	32.8559	7.68092	1
19	3598721	NR_003105 // ZWILCH // Zwilch, kinetochore associated, homolog (Drosophila) // 1	ZWILCH	NR_003105	0.0573545	0.000188084	0.000316636	0.0161775	8.80539	8.59482	8.34745	8.10751	0.0566939	1.40183	1.40183	0 up vs 10	4.74399	36.7286	122.401	2.76283	9.54964	47.4939	1
12	3597977	NM_016213 // TRIP4 // thyroid hormone receptor interactor 4 // 15q22.31 // 9325	TRIP4	NM_016213	0.311361	0.487969	0.000318765	0.0162382	9.36028	9.35651	9.25748	9.23674	0.268896	1.08656	1.08656	0 up vs 10	1.15051	0.52291	328.783	3.50232	6.36016	5.71853	1
9	3325839	NM_018393 // TCP11L1 // t-complex 11 (mouse)-like 1 // 11p13 // 55346 /// ENST00	TCP11L1	NM_018393	0.70946	0.806072	0.000324468	0.0164801	9.82951	9.84563	9.8801	9.87574	0.833906	0.979343	-1.02109	0 down vs 10	0.147922	0.0639282	499.286	4.17941	14.0935	2.65132	1
8	3962781	NM_173467 // MCAT // malonyl CoA:ACP acyltransferase (mitochondrial) // 22q13.31	MCAT	NM_173467	0.576931	0.121495	0.000326917	0.0165275	9.73392	9.75912	9.77383	9.7903	0.679903	0.97862	-1.02185	0 down vs 10	0.33499	2.92299	270.071	4.5294	1.62407	4.91881	1
9	3624804	NM_004498 // ONECUT1 // one cut homeobox 1 // 15q21.1-q21.2 // 3175 /// ENST0000	ONECUT1	NM_004498	0.1647	0.82272	0.000327316	0.0165275	7.60463	7.59951	7.78113	7.79576	0.14731	0.872818	-1.14571	0 down vs 10	2.28764	0.0532144	705.02	4.17571	6.33116	4.64607	1
27	3709327	NM_001037144 // CNTROB // centrobin, centrosomal BRCA2 interacting protein // 17	CNTROB	NM_001037144	0.0944294	0.0165107	0.000330147	0.0166219	9.04497	8.97155	8.83093	8.78536	0.159659	1.13775	1.13775	0 up vs 10	3.49365	8.63835	180.377	2.37016	17.8875	15.4391	1
41	3273251	NM_014974 // DIP2C // DIP2 disco-interacting protein 2 homolog C (Drosophila) //	DIP2C	NM_014974	0.228	0.0543885	0.000332493	0.0166913	9.02673	9.04484	8.94473	8.97617	0.333737	1.04875	1.04875	0 up vs 10	1.67352	4.88692	168.161	2.03825	9.69913	20.3812	1
29	3915087	NM_013396 // USP25 // ubiquitin specific peptidase 25 // 21q11.2 // 29761 /// EN	USP25	NM_013396	0.133761	0.912456	0.000338007	0.016919	9.49574	9.51216	9.16791	9.14354	0.114578	1.29112	1.29112	0 up vs 10	2.71583	0.012785	301.717	2.30193	34.4315	27.998	1
13	3543355	NM_015604 // WDR21A // WD repeat domain 21A // 14q24.3 // 26094 /// NM_181340 //	WDR21A	NM_015604	0.278474	0.296566	0.000341594	0.0170456	8.39791	8.44236	8.1969	8.22073	0.261145	1.16605	1.16605	0 up vs 10	1.33023	1.22781	153.874	3.32741	15.4412	9.20527	1
14	3422231	NM_018279 // TMEM19 // transmembrane protein 19 // 12q21.1 // 55266 /// ENST0000	TMEM19	NM_018279	0.0208075	0.231944	0.000342512	0.0170456	10.282	10.2533	10.0344	10.023	0.036622	1.17307	1.17307	0 up vs 10	7.82435	1.64303	170.769	3.19572	5.17305	8.27378	1
12	3943414	NM_012179 // FBXO7 // F-box protein 7 // 22q12-q13 // 25793 /// NM_001033024 //	FBXO7	NM_012179	0.0964994	0.082485	0.000347193	0.0172289	11.1586	11.1933	11.0131	11.0326	0.0853127	1.11782	1.11782	0 up vs 10	3.44296	3.81665	498.922	3.47558	8.34182	2.91688	1
26	3881686	NM_014742 // TM9SF4 // transmembrane 9 superfamily protein member 4 // 20q11.21	TM9SF4	NM_014742	0.392383	0.0301202	0.000348308	0.0172348	10.4311	10.4891	10.3426	10.3741	0.299755	1.08297	1.08297	0 up vs 10	0.807087	6.61193	424.874	2.39771	16.9732	11.1545	1
9	4015838	NM_019007 // ARMCX6 // armadillo repeat containing, X-linked 6 // Xq21.33-q22.3	ARMCX6	NM_019007	0.157987	0.348558	0.000355977	0.0175361	10.0325	10.0414	9.93338	9.94703	0.200389	1.06759	1.06759	0 up vs 10	2.37108	0.977896	442.64	4.14013	2.99568	2.98874	1
23	3376155	NM_001081491 // NXF1 // nuclear RNA export factor 1 // 11q12-q13 // 10482 /// NM	NXF1	NM_001081491	0.948266	0.109936	0.000356428	0.0175361	10.7468	10.7279	10.751	10.731	0.963678	0.997871	-1.00213	0 down vs 10	0.0044511	3.14453	478.682	2.51768	9.36278	6.21428	1
33	3749010	NM_014683 // ULK2 // unc-51-like kinase 2 (C. elegans) // 17p11.2 // 9706 /// EN	ULK2	NM_014683	0.207535	0.0239903	0.00035803	0.0175648	8.4804	8.56323	8.30187	8.34501	0.152042	1.16329	1.16329	0 up vs 10	1.84411	7.34509	116.35	2.18682	12.8124	42.7346	1
9	3537747	NM_002788 // PSMA3 // proteasome (prosome, macropain) subunit, alpha type, 3 //	PSMA3	NM_002788	0.048084	0.164403	0.000362947	0.0177556	10.9068	10.8921	10.6743	10.6345	0.0407367	1.19544	1.19544	0 up vs 10	5.22605	2.29123	330.742	4.13192	5.3089	4.20906	1
32	3238231	NM_004641 // MLLT10 // myeloid/lymphoid or mixed-lineage leukemia (trithorax hom	MLLT10	NM_004641	0.0720571	0.289718	0.000369252	0.018013	8.90376	8.87729	8.63055	8.60369	0.0865365	1.20882	1.20882	0 up vs 10	4.15136	1.2655	184.248	2.20722	20.1276	26.5847	1
13	3534923	NM_014315 // KLHDC2 // kelch domain containing 2 // 14q22.1 // 23588 /// ENST000	KLHDC2	NM_014315	0.416474	0.328397	0.000379046	0.0184387	10.2104	10.2626	10.053	10.0683	0.34743	1.14419	1.14419	0 up vs 10	0.725369	1.06786	216.922	3.29733	17.9209	8.92019	1
9	3687308	NM_178863 // KCTD13 // potassium channel tetramerisation domain containing 13 //	KCTD13	NM_178863	0.0873073	0.289778	0.000382596	0.0185463	7.92613	7.93218	8.03073	8.04637	0.0797724	0.923899	-1.08237	0 down vs 10	3.6795	1.26516	83.0144	4.1096	0.631304	10.1734	1
10	3940185	NM_004175 // SNRPD3 // small nuclear ribonucleoprotein D3 polypeptide 18kDa // 2	SNRPD3	NM_004175	0.337337	0.115286	0.000383405	0.0185463	10.502	10.4818	10.563	10.546	0.341427	0.956462	-1.04552	0 down vs 10	1.02698	3.03844	1321.79	3.84	1.62098	6.05311	1
16	3766960	NM_022739 // SMURF2 // SMAD specific E3 ubiquitin protein ligase 2 // 17q22-q23	SMURF2	NM_022739	0.0055272	0.00191229	0.000386539	0.0186456	11.4286	11.3444	11.0433	10.965	0.00831149	1.30082	1.30082	0 up vs 10	13.1417	18.7266	215.043	2.9544	25.8839	3.14193	1
24	3444820	NM_002336 // LRP6 // low density lipoprotein receptor-related protein 6 // 12p11	LRP6	NM_002336	0.134008	0.0790495	0.000387971	0.0186626	9.54545	9.59253	9.33397	9.37679	0.147678	1.1613	1.1613	0 up vs 10	2.7119	3.92071	190.288	2.4592	35.86	7.61574	1
7	3407824	NM_016072 // GOLT1B // golgi transport 1 homolog B (S. cerevisiae) // 12p12.1 //	GOLT1B	NM_016072	0.176615	0.832684	0.00039232	0.018805	11.2161	11.2207	10.9478	10.9291	0.16725	1.22403	1.22403	0 up vs 10	2.15004	0.0472982	225.783	4.89635	16.333	2.58393	1
18	3718791	NM_139215 // TAF15 // TAF15 RNA polymerase II, TATA box binding protein (TBP)-as	TAF15	NM_139215	0.121104	0.490421	0.00039311	0.018805	9.54633	9.56183	9.33799	9.35343	0.140927	1.15541	1.15541	0 up vs 10	2.93004	0.516877	368.327	2.78773	9.99614	13.6051	1
16	3434525	NM_014730 // KIAA0152 // KIAA0152 // 12q24.31 // 9761 /// ENST00000228506 // KIA	KIAA0152	NM_014730	0.175525	0.702518	0.000395	0.0188432	11.1916	11.1958	11.0679	11.052	0.141341	1.10485	1.10485	0 up vs 10	2.1621	0.155497	381.339	2.94925	5.05724	10.0723	1
14	3825713	NM_017660 // GATAD2A // GATA zinc finger domain containing 2A // 19p13.11 // 548	GATAD2A	NM_017660	0.0593232	0.00614421	0.000400786	0.0190666	10.4308	10.4021	10.3442	10.3223	0.0936472	1.05687	1.05687	0 up vs 10	4.65414	12.6551	393.903	3.15343	2.68377	3.27735	1
10	3715839	NM_004295 // TRAF4 // TNF receptor-associated factor 4 // 17q11-q12 // 9618 ///	TRAF4	NM_004295	0.0224657	0.172852	0.000402898	0.0190753	9.037	9.05175	9.42331	9.48209	0.017928	0.742089	-1.34755	0 down vs 10	7.56416	2.19214	604.694	3.82127	17.4627	3.05048	1
26	4019900	NM_001079872 // CUL4B // cullin 4B // Xq23 // 8450 /// NM_003588 // CUL4B // cul	CUL4B	NM_001079872	0.0298027	0.416811	0.000404653	0.0190753	9.76731	9.80758	9.41684	9.41748	0.0241876	1.31048	1.31048	0 up vs 10	6.64518	0.724281	755.902	2.37437	13.9369	25.862	1
63	3438617	NM_015409 // EP400 // E1A binding protein p400 // 12q24.33 // 57634 /// NR_00297	EP400	NM_015409	0.449337	0.948288	0.000404654	0.0190753	8.63872	8.63075	8.58737	8.59687	0.634534	1.02376	1.02376	0 up vs 10	0.625535	0.00444723	186.684	1.77723	8.96459	55.1059	1
22	3414632	NM_173602 // DIP2B // DIP2 disco-interacting protein 2 homolog B (Drosophila) //	DIP2B	NM_173602	0.281476	0.759943	0.000405565	0.0190753	8.96653	8.95979	8.8874	8.90183	0.449186	1.04099	1.04099	0 up vs 10	1.31259	0.0992245	222.05	2.54268	9.0102	7.33788	1
21	3387483	NR_023356 // MTMR2 // myotubularin related protein 2 // 11q22 // 8898 /// NR_023	MTMR2	NR_023356	0.188278	0.2882	0.000406804	0.0190753	10.4579	10.4397	10.2742	10.2409	0.18061	1.14768	1.14768	0 up vs 10	2.02678	1.27403	312.535	2.59361	18.6177	11.277	1
40	3762519	NM_003971 // SPAG9 // sperm associated antigen 9 // 17q21.33 // 9043 /// ENST000	SPAG9	NM_003971	0.136843	0.121677	0.000407596	0.0190753	9.92027	9.89466	9.73522	9.69238	0.126622	1.15052	1.15052	0 up vs 10	2.66761	2.91971	545.14	2.03237	18.5807	32.3342	1
11	3482498	NM_001260 // CDK8 // cyclin-dependent kinase 8 // 13q12 // 1024 /// ENST00000381	CDK8	NM_001260	0.119014	0.665442	0.000413077	0.0192795	9.34135	9.35031	9.10251	9.07164	0.0905829	1.21307	1.21307	0 up vs 10	2.96818	0.199804	76.2308	3.59789	7.07338	8.96583	1
28	3606034	NM_002605 // PDE8A // phosphodiesterase 8A // 15q25.3 // 5151 /// NM_173454 // P	PDE8A	NM_002605	0.20391	0.0849395	0.000420006	0.0194824	9.30353	9.25598	9.11556	9.06922	0.231456	1.13821	1.13821	0 up vs 10	1.87672	3.74561	360.474	2.30139	13.5893	31.4219	1
32	3651057	BC050464 // C16orf62 // chromosome 16 open reading frame 62 // 16p12.3 // 57020	C16orf62	BC050464	0.732118	0.263265	0.000420633	0.0194824	10.1069	10.1457	10.0585	10.0775	0.650371	1.04837	1.04837	0 up vs 10	0.124703	1.42392	488.787	2.19005	26.9571	20.7369	1
45	3559570	NM_015382 // HECTD1 // HECT domain containing 1 // 14q12 // 25831 /// ENST000003	HECTD1	NM_015382	0.108912	0.0327156	0.000420808	0.0194824	10.7981	10.7505	10.6264	10.5879	0.146703	1.11931	1.11931	0 up vs 10	3.16559	6.35538	227.254	1.95433	41.7037	13.2717	1
11	3347234	NM_015423 // AASDHPPT // aminoadipate-semialdehyde dehydrogenase-phosphopantethe	AASDHPPT	NM_015423	0.0375972	0.839497	0.000427389	0.0197342	9.89316	9.8982	9.65014	9.65245	0.0452776	1.18572	1.18572	0 up vs 10	5.93515	0.0434633	186.97	3.58625	4.05181	8.10414	1
10	3348891	NM_018195 // C11orf57 // chromosome 11 open reading frame 57 // 11q23.1 // 55216	C11orf57	NM_018195	0.0558845	0.0433828	0.000432867	0.0199338	8.51174	8.54995	8.29454	8.33854	0.0749222	1.15782	1.15782	0 up vs 10	4.81364	5.51736	353.62	3.79419	3.45044	7.66899	1
25	3190463	NM_002540 // ODF2 // outer dense fiber of sperm tails 2 // 9q34.11 // 4957 /// N	ODF2	NM_002540	0.19098	0.0100644	0.000437916	0.0201003	9.18136	9.12162	9.06726	9.03441	0.334782	1.06232	1.06232	0 up vs 10	1.99968	10.5354	215.529	2.3991	5.26821	22.2444	1
27	3420713	NM_018448 // CAND1 // cullin-associated and neddylation-dissociated 1 // 12q14 /	CAND1	NM_018448	0.0447368	0.873875	0.00043881	0.0201003	10.5597	10.5625	10.3556	10.3476	0.0460233	1.1606	1.1606	0 up vs 10	5.42956	0.0266733	296.913	2.3272	10.5744	15.2798	1
15	3534248	NM_020937 // FANCM // Fanconi anemia, complementation group M // 14q21.3 // 5769	FANCM	NM_020937	0.0908859	9.65847e-05	0.000447722	0.0204543	7.39972	7.18612	7.08384	6.90667	0.148813	1.21373	1.21373	0 up vs 10	3.5838	43.8761	307.464	3.01479	12.7007	13.8112	1
9	3893250	NM_139317 // BIRC7 // baculoviral IAP repeat-containing 7 // 20q13.3 // 79444 //	BIRC7	NM_139317	0.210452	0.377173	0.000449624	0.020487	7.2302	7.23687	7.39784	7.432	0.173034	0.873496	-1.14482	0 down vs 10	1.81843	0.862889	457.73	4.04134	3.91458	8.52693	1
27	2817837	NM_002439 // MSH3 // mutS homolog 3 (E. coli) // 5q11-q12 // 4437 /// ENST000002	MSH3	NM_002439	0.253955	0.134464	0.0004549	0.0206207	8.58075	8.55206	8.47264	8.44975	0.305119	1.07349	1.07349	0 up vs 10	1.48511	2.70469	220.778	2.32174	6.0214	27.5223	1
22	3250055	NM_004728 // DDX21 // DEAD (Asp-Glu-Ala-Asp) box polypeptide 21 // 10q21 // 9188	DDX21	NM_004728	0.0792137	0.441284	0.000454947	0.0206207	10.1893	10.1776	9.97758	9.95882	0.0860068	1.16374	1.16374	0 up vs 10	3.91561	0.648856	279.508	2.52205	9.44082	16.8085	1
10	3804358	NM_015476 // C18orf10 // chromosome 18 open reading frame 10 // 18q12.2 // 25941	C18orf10	NM_015476	0.157622	0.0556928	0.000458134	0.0207108	10.8817	10.9429	10.6842	10.7225	0.139335	1.16507	1.16507	0 up vs 10	2.37575	4.82289	208.815	3.77279	1.73346	25.5787	1
26	3781124	NM_020774 // MIB1 // mindbomb homolog 1 (Drosophila) // 18q11.2 // 57534 /// ENS	MIB1	NM_020774	0.20645	0.0648877	0.000466702	0.021043	9.70345	9.73365	9.58175	9.61797	0.253374	1.08349	1.08349	0 up vs 10	1.85379	4.41918	90.0149	2.35209	7.02587	22.1719	1
13	2397732	NM_024758 // AGMAT // agmatine ureohydrolase (agmatinase) // 1p36.21 // 79814 //	AGMAT	NM_024758	0.399429	0.622142	0.000473617	0.0212992	7.22583	7.21375	7.3237	7.31583	0.40701	0.931688	-1.07332	0 down vs 10	0.782374	0.260374	301.41	3.23289	3.48964	16.4196	1
19	3323443	NM_005788 // PRMT3 // protein arginine methyltransferase 3 // 11p15.1 // 10196 /	PRMT3	NM_005788	0.0663581	0.707967	0.000478484	0.0214622	8.29586	8.3094	7.9735	7.98105	0.0758702	1.25558	1.25558	0 up vs 10	4.36131	0.149532	69.7116	2.6788	8.6659	28.209	1
32	3380901	NM_006185 // NUMA1 // nuclear mitotic apparatus protein 1 // 11q13 // 4926 /// E	NUMA1	NM_006185	0.14052	0.0112375	0.000485104	0.0217027	9.76252	9.74529	9.71426	9.69795	0.169262	1.03336	1.03336	0 up vs 10	2.61191	10.0938	481.572	2.17118	1.87115	14.1846	1
15	3753412	NM_002878 // RAD51L3 // RAD51-like 3 (S. cerevisiae) // 17q11 // 5892 /// NM_133	RAD51L3	NM_002878	0.612518	0.0785143	0.000493775	0.0220336	8.69186	8.66534	8.65669	8.63617	0.691232	1.02043	1.02043	0 up vs 10	0.275234	3.93744	224.619	2.99006	4.20522	6.73364	1
23	3329404	BC002378 // KIAA0652 // KIAA0652 // 11p11.2 // 9776 /// AK289641 // KIAA0652 //	KIAA0652	BC002378	0.799056	0.978759	0.000495343	0.0220466	10.3606	10.3676	10.3207	10.3153	0.753098	1.03695	1.03695	0 up vs 10	0.0687585	0.000749327	725.434	2.46079	31.6566	11.1022	1
23	3335267	NM_020680 // SCYL1 // SCY1-like 1 (S. cerevisiae) // 11q13 // 57410 /// NM_00104	SCYL1	NM_020680	0.597878	0.123043	0.000500615	0.022224	10.4468	10.4776	10.4853	10.4968	0.802624	0.986766	-1.01341	0 down vs 10	0.298878	2.89538	580.993	2.45896	12.8122	5.87015	1
22	3955875	NM_001008697 // TFIP11 // tuftelin interacting protein 11 // 22q12.1 // 24144 //	TFIP11	NM_001008697	0.774519	0.105707	0.000504413	0.0223352	8.75806	8.75199	8.77036	8.74994	0.963943	1.00142	1.00142	0 up vs 10	0.0871583	3.23318	785.846	2.50348	1.68518	14.2816	1
32	3476130	NM_018183 // SBNO1 // strawberry notch homolog 1 (Drosophila) // 12q24.31 // 552	SBNO1	NM_018183	0.0477287	0.203058	0.000508364	0.0224525	9.9638	9.93909	9.69812	9.66654	0.0539564	1.20794	1.20794	0 up vs 10	5.24679	1.88449	441.755	2.16496	25.027	15.9964	1
28	3540862	NM_020806 // GPHN // gephyrin // 14q23.3 // 10243 /// NM_001024218 // GPHN // ge	GPHN	NM_020806	0.688124	0.173877	0.000512121	0.0225069	7.30108	7.26306	7.25471	7.23433	0.814063	1.02011	1.02011	0 up vs 10	0.171915	2.18055	83.0828	2.27218	10.4396	27.1777	1
34	3803194	NM_014939 // KIAA1012 // KIAA1012 // 18q12.1 // 22878 /// ENST00000283351 // KIA	KIAA1012	NM_014939	0.354907	0.759883	0.000512201	0.0225069	8.98542	8.98419	8.79888	8.77881	0.337833	1.15299	1.15299	0 up vs 10	0.951163	0.0992756	554.331	2.11855	53.0102	23.2315	1
21	3189932	NM_003165 // STXBP1 // syntaxin binding protein 1 // 9q34.1 // 6812 /// NM_00103	STXBP1	NM_003165	0.537745	0.363461	0.00051403	0.0225299	9.79474	9.81273	9.7319	9.74711	0.543983	1.04653	1.04653	0 up vs 10	0.410378	0.91627	409.936	2.54985	13.4963	8.98512	1
26	3471819	NM_024953 // C12orf30 // chromosome 12 open reading frame 30 // 12q24.13 // 8001	C12orf30	NM_024953	0.131789	0.219612	0.00051657	0.0225839	8.32885	8.29842	8.09826	8.0638	0.146304	1.17659	1.17659	0 up vs 10	2.74743	1.74083	254.029	2.33618	9.60243	39.3046	1
36	3577870	NM_177438 // DICER1 // dicer 1, ribonuclease type III // 14q32.13 // 23405 /// N	DICER1	NM_177438	0.170254	0.677539	0.000519721	0.0226268	9.22467	9.21788	9.06569	9.08868	0.282874	1.09369	1.09369	0 up vs 10	2.22191	0.184616	236.734	2.0759	24.3213	17.6782	1
48	3779817	NM_032142 // CEP192 // centrosomal protein 192kDa // 18p11.21 // 55125 /// ENST0	CEP192	NM_032142	0.0415346	0.00629112	0.000520172	0.0226268	8.40021	8.28795	8.00049	7.90201	0.0588383	1.30671	1.30671	0 up vs 10	5.64288	12.5481	234.005	1.89559	27.2218	70.3971	1
16	3988538	NM_001560 // IL13RA1 // interleukin 13 receptor, alpha 1 // Xq24 // 3597 /// ENS	IL13RA1	NM_001560	0.0878038	0.921105	0.00052698	0.0228654	10.1832	10.1952	9.88705	9.86941	0.0782536	1.25338	1.25338	0 up vs 10	3.66593	0.0103743	425.143	2.88065	10.5743	16.2845	1
6	3563372	NM_018139 // C14orf104 // chromosome 14 open reading frame 104 // 14q22.1 // 551	C14orf104	NM_018139	0.153864	0.279233	0.000535171	0.0231494	7.42669	7.48429	7.07972	7.11283	0.150464	1.29367	1.29367	0 up vs 10	2.42467	1.32574	398.837	5.32341	8.36801	5.34017	1
21	3703665	NM_015144 // ZCCHC14 // zinc finger, CCHC domain containing 14 // 16q24.2 // 231	ZCCHC14	NM_015144	0.41807	0.473411	0.000536295	0.0231494	8.50424	8.53964	8.30012	8.32836	0.428997	1.15771	1.15771	0 up vs 10	0.720224	0.55987	116.228	2.5419	28.6855	25.4127	1
24	3820612	NM_020428 // SLC44A2 // solute carrier family 44, member 2 // 19p13.1 // 57153 /	SLC44A2	NM_020428	0.699093	0.027979	0.000537547	0.0231494	11.38	11.4735	11.3049	11.3854	0.669302	1.06298	1.06298	0 up vs 10	0.159315	6.84516	457.014	2.40472	75.3937	7.7792	1
33	3267678	NM_018117 // BRWD2 // bromodomain and WD repeat domain containing 2 // 10q26 //	BRWD2	NM_018117	0.179222	0.972551	0.000540483	0.0232126	9.90136	9.90853	9.74402	9.7382	0.171261	1.12532	1.12532	0 up vs 10	2.12157	0.00125155	284.904	2.13367	13.7195	26.9426	1
34	3806126	NM_020964 // KIAA1632 // KIAA1632 // 18q12.3-q21.1 // 57724 /// ENST00000282041	KIAA1632	NM_020964	0.0451717	0.0259547	0.000541787	0.0232126	10.5117	10.4578	10.2571	10.2079	0.0598474	1.18919	1.18919	0 up vs 10	5.40205	7.08698	501.439	2.11143	20.2984	19.8904	1
21	3919952	NM_015358 // MORC3 // MORC family CW-type zinc finger 3 // 21q22.13 // 23515 ///	MORC3	NM_015358	0.122946	0.411877	0.000544892	0.0232126	9.34783	9.33131	9.04765	9.01051	0.1205	1.24902	1.24902	0 up vs 10	2.89711	0.740371	151.503	2.53892	20.652	18.9767	1
11	3311269	NM_014661 // FAM53B // family with sequence similarity 53, member B // 10q26.13	FAM53B	NM_014661	0.562539	0.482244	0.000545301	0.0232126	7.6893	7.69652	7.64863	7.65895	0.613265	1.02638	1.02638	0 up vs 10	0.361446	0.537209	270.86	3.503	1.38739	10.8863	1
4	3842130	NM_139172 // TMEM190 // transmembrane protein 190 // 19q13.42 // 147744 /// ENST	TMEM190	NM_139172	0.153372	0.0507829	0.000545737	0.0232126	7.15814	7.19483	7.36654	7.4363	0.122697	0.845882	-1.1822	0 down vs 10	2.4312	5.07443	1058.16	7.78628	2.83174	2.27095	1
13	2899437	NM_078476 // BTN2A1 // butyrophilin, subfamily 2, member A1 // 6p22.1 // 11120 /	BTN2A1	NM_078476	0.277453	0.0220495	0.00055383	0.023499	8.8321	8.75156	8.98045	8.93569	0.209135	0.880181	-1.13613	0 down vs 10	1.33629	7.62717	268.795	3.18759	7.44816	10.3477	1
28	3557106	NM_014977 // ACIN1 // apoptotic chromatin condensation inducer 1 // 14q11.2 // 2	ACIN1	NM_014977	0.532295	0.0824707	0.00055905	0.0236623	9.29239	9.27109	9.25816	9.24305	0.627929	1.01963	1.01963	0 up vs 10	0.421734	3.81707	290.376	2.25922	3.39447	18.5582	1
30	3685610	NM_001006634 // ARHGAP17 // Rho GTPase activating protein 17 // 16p12.1 // 55114	ARHGAP17	NM_001006634	0.0235446	0.482249	0.000566398	0.0238693	8.89744	8.90551	8.69489	8.70611	0.0324404	1.14822	1.14822	0 up vs 10	7.40731	0.537197	379.733	2.20073	5.12813	28.1881	1
10	3351733	NM_198489 // CCDC84 // coiled-coil domain containing 84 // 11q23.3 // 338657 ///	CCDC84	NM_198489	0.0269564	0.0876823	0.000566703	0.0238693	8.71314	8.703	8.59815	8.57878	0.0248812	1.08992	1.08992	0 up vs 10	6.9645	3.66925	528.344	3.69261	0.64108	7.99562	1
8	2451261	NM_177402 // SYT2 // synaptotagmin II // 1q32.1 // 127833 /// ENST00000367267 //	SYT2	NM_177402	0.357897	0.896988	0.000569247	0.0239181	7.10921	7.10216	7.24675	7.24712	0.360817	0.904407	-1.1057	0 down vs 10	0.938822	0.0177346	305.046	4.26182	8.72546	3.87968	1
12	3770029	NM_012121 // CDC42EP4 // CDC42 effector protein (Rho GTPase binding) 4 // 17q24-	CDC42EP4	NM_012121	0.822205	0.149018	0.000577077	0.0241882	8.87964	8.83933	8.90688	8.88152	0.743138	0.971178	-1.02968	0 down vs 10	0.0535299	2.49014	144.344	3.31651	5.87551	9.33745	1
31	3665550	NM_024519 // FAM65A // family with sequence similarity 65, member A // 16q22.1 /	FAM65A	NM_024519	0.0224524	0.117515	0.000582265	0.0243067	9.51213	9.5197	9.39799	9.41581	0.0425746	1.07466	1.07466	0 up vs 10	7.56616	2.99609	298.73	2.17116	4.28476	11.2115	1
50	3187577	NM_007018 // CEP110 // centrosomal protein 110kDa // 9q33-q34 // 11064 /// ENST0	CEP110	NM_007018	0.0926623	0.00995585	0.000584619	0.0243067	6.80613	6.63105	6.35243	6.25013	0.170693	1.30217	1.30217	0 up vs 10	3.53806	10.5794	75.1042	1.86192	40.7684	104.893	1
7	3882984	NM_032514 // MAP1LC3A // microtubule-associated protein 1 light chain 3 alpha //	MAP1LC3A	NM_032514	0.0834973	0.0129427	0.000584649	0.0243067	7.16925	7.20051	7.38726	7.47837	0.0441322	0.824811	-1.2124	0 down vs 10	3.78703	9.54418	171.111	4.67151	1.6914	9.34934	1
17	3469865	NM_004075 // CRY1 // cryptochrome 1 (photolyase-like) // 12q23-q24.1 // 1407 ///	CRY1	NM_004075	0.0915982	0.152355	0.000585534	0.0243067	8.41693	8.39919	8.18476	8.13454	0.0730264	1.20134	1.20134	0 up vs 10	3.56533	2.44477	106.506	2.77462	5.50005	22.4307	1
25	2823820	NM_139281 // WDR36 // WD repeat domain 36 // 5q22.1 // 134430 /// ENST0000032365	WDR36	NM_139281	0.924696	0.115672	0.000588287	0.0243624	9.54095	9.50358	9.55474	9.50481	0.99364	0.999146	-1.00085	0 down vs 10	0.00944824	3.03102	752.093	2.35131	23.2416	15.5769	1
9	3422269	NM_014999 // RAB21 // RAB21, member RAS oncogene family // 12q21.1 // 23011 ///	RAB21	NM_014999	0.0632024	0.556833	0.000590586	0.0243991	11.2442	11.2478	10.9429	10.9085	0.0510862	1.26513	1.26513	0 up vs 10	4.48759	0.37232	96.9832	3.92627	6.98042	6.26013	1
5	3655708	NM_024516 // C16orf53 // chromosome 16 open reading frame 53 // 16p11.2 // 79447	C16orf53	NM_024516	0.448088	0.000959249	0.000604555	0.0249166	9.66358	9.56378	9.58616	9.51994	0.681931	1.03085	1.03085	0 up vs 10	0.629105	23.1433	51.2807	6.13083	6.58913	0.8677	1
16	3290785	NM_005436 // CCDC6 // coiled-coil domain containing 6 // 10q21 // 8030 /// ENST0	CCDC6	NM_005436	0.102816	0.436947	0.000610384	0.025097	10.4968	10.5178	10.297	10.3076	0.105265	1.15688	1.15688	0 up vs 10	3.29645	0.661712	263.576	2.8456	5.50915	15.8352	1
7	3445670	NM_016312 // WBP11 // WW domain binding protein 11 // 12p12.3 // 51729 /// ENST0	WBP11	NM_016312	0.0153935	0.142135	0.000626731	0.0257079	9.09216	9.07389	8.70928	8.65452	0.0131482	1.33734	1.33734	0 up vs 10	8.89376	2.58804	174.878	4.63254	2.05125	10.1251	1
9	3178611	NM_024077 // SECISBP2 // SECIS binding protein 2 // 9q22.2 // 79048 /// ENST0000	SECISBP2	NM_024077	0.170547	0.953597	0.000634685	0.0259725	9.08169	9.08059	8.80278	8.79992	0.191245	1.21476	1.21476	0 up vs 10	2.21852	0.00357992	138.413	3.89594	10.1708	7.44646	1
11	3478457	NM_194356 // STX2 // syntaxin 2 // 12q24.33 // 2054 /// NM_001980 // STX2 // syn	STX2	NM_194356	0.00965451	0.00173305	0.000637193	0.0260134	10.4553	10.3967	10.2575	10.2221	0.0235117	1.12862	1.12862	0 up vs 10	10.7048	19.3155	153.171	3.4498	1.96998	6.12157	1
34	2436283	NM_014856 // DENND4B // DENN/MADD domain containing 4B // 1q21 // 9909 /// ENST0	DENND4B	NM_014856	0.869724	0.358595	0.000640573	0.0260481	8.41276	8.38639	8.43349	8.41786	0.814562	0.978423	-1.02205	0 down vs 10	0.028477	0.935963	118.883	2.09013	23.6048	21.5186	1
14	3488022	BC032333 // KIAA1704 // KIAA1704 // 13q13-q14 // 55425 /// BC039586 // KIAA1704	KIAA1704	BC032333	0.032509	0.894872	0.000641059	0.0260481	8.49893	8.50504	8.26239	8.26079	0.0362804	1.18447	1.18447	0 up vs 10	6.37486	0.0184758	326.499	3.02674	2.94435	16.2761	1
17	3686339	NM_015171 // XPO6 // exportin 6 // 16p11.2 // 23214 /// ENST00000304658 // XPO6	XPO6	NM_015171	0.0585979	0.0107856	0.000646388	0.0261833	11.7677	11.7435	11.6685	11.6409	0.0639081	1.07373	1.07373	0 up vs 10	4.6868	10.2569	354.67	2.75226	5.31256	3.22546	1
39	3875908	NM_000933 // PLCB4 // phospholipase C, beta 4 // 20p12 // 5332 /// NM_182797 //	PLCB4	NM_000933	0.485623	0.059818	0.000647418	0.0261833	9.07351	9.28745	8.68018	8.87785	0.49338	1.32832	1.32832	0 up vs 10	0.528733	4.63215	292.996	1.99658	237.064	54.8766	1
6	2360633	NM_005227 // EFNA4 // ephrin-A4 // 1q21-q22 // 1945 /// NM_182689 // EFNA4 // ep	EFNA4	NM_005227	0.0523088	0.0143165	0.000650787	0.026258	7.15292	7.2207	7.38707	7.43144	0.0904438	0.86409	-1.15729	0 down vs 10	4.99311	9.1626	122.183	5.19049	2.16865	4.55703	1
6	3345427	NM_015036 // ENDOD1 // endonuclease domain containing 1 // 11q21 // 23052 /// EN	ENDOD1	NM_015036	0.0903221	0.0185219	0.000664962	0.0267322	10.0808	10.0324	9.91935	9.88147	0.128992	1.11026	1.11026	0 up vs 10	3.59856	8.2283	162.262	5.1759	1.15655	5.63862	1
18	3992354	NM_001042537 // SLC9A6 // solute carrier family 9 (sodium/hydrogen exchanger), m	SLC9A6	NM_001042537	0.0798429	0.844945	0.000665636	0.0267322	10.1661	10.1833	9.9267	9.91815	0.0693585	1.20175	1.20175	0 up vs 10	3.89618	0.0405189	406.302	2.67485	10.7471	12.5641	1
24	3335952	NM_018026 // PACS1 // phosphofurin acidic cluster sorting protein 1 // 11q13.1 /	PACS1	NM_018026	0.308717	0.260947	0.000676412	0.027102	9.54687	9.55584	9.42916	9.46646	0.459721	1.06391	1.06391	0 up vs 10	1.16392	1.43887	189.81	2.36609	13.5129	14.5896	1
27	3471005	NM_057169 // GIT2 // G protein-coupled receptor kinase interactor 2 // 12q24.1 /	GIT2	NM_057169	0.19025	0.916528	0.000682753	0.0272927	9.76124	9.75077	9.61628	9.62285	0.268748	1.09272	1.09272	0 up vs 10	2.00695	0.0116185	252.554	2.25987	15.472	14.2515	1
8	3722039	NM_005854 // RAMP2 // receptor (G protein-coupled) activity modifying protein 2	RAMP2	NM_005854	0.193628	0.362584	0.000688614	0.0274176	5.93153	5.90298	6.07639	6.06999	0.161098	0.890686	-1.12273	0 down vs 10	1.9736	0.919792	560.608	4.1705	2.24907	7.94227	1
17	3965784	NM_002751 // MAPK11 // mitogen-activated protein kinase 11 // 22q13.33 // 5600 /	MAPK11	NM_002751	0.118725	0.10279	0.000689053	0.0274176	7.49917	7.51758	7.6795	7.72823	0.0900182	0.864149	-1.15721	0 down vs 10	2.97353	3.29703	120.025	2.73779	4.26998	20.8995	1
17	3472000	NM_001109662 // C12orf51 // chromosome 12 open reading frame 51 // 12q24.13 // 2	C12orf51	NM_001109662	0.0744685	0.531793	0.000694947	0.0275886	8.08968	8.10018	7.82479	7.84448	0.09958	1.19392	1.19392	0 up vs 10	4.06874	0.422792	259.55	2.73586	7.7598	18.1354	1
9	3564027	NM_021818 // SAV1 // salvador homolog 1 (Drosophila) // 14q13-q23 // 60485 /// E	SAV1	NM_021818	0.377643	0.985703	0.000699595	0.0277094	9.91126	9.92748	9.70115	9.68345	0.336092	1.1843	1.1843	0 up vs 10	0.861112	0.000339401	196.61	3.85495	13.874	7.98134	1
49	3139035	NM_006421 // ARFGEF1 // ADP-ribosylation factor guanine nucleotide-exchange fact	ARFGEF1	NM_006421	0.287037	0.801277	0.000708949	0.0280156	9.48601	9.49041	9.31394	9.32348	0.32766	1.12266	1.12266	0 up vs 10	1.2806	0.0672092	283.125	1.85413	42.2159	38.6408	1
18	3765299	NM_006380 // APPBP2 // amyloid beta precursor protein (cytoplasmic tail) binding	APPBP2	NM_006380	0.150066	0.0782093	0.000718491	0.0283279	10.7057	10.7529	10.5332	10.563	0.136934	1.14064	1.14064	0 up vs 10	2.47574	3.94704	154.571	2.6584	18.041	6.11443	1
19	3301857	NM_020123 // TM9SF3 // transmembrane 9 superfamily member 3 // 10q24.1 // 56889	TM9SF3	NM_020123	0.169026	0.55667	0.000727534	0.0286191	12.3008	12.2968	12.1253	12.104	0.155826	1.14303	1.14303	0 up vs 10	2.23619	0.372635	287.102	2.59296	13.1578	10.747	1
13	3802129	NM_001007559 // SS18 // synovial sarcoma translocation, chromosome 18 // 18q11.2	SS18	NM_001007559	0.0465219	0.118039	0.000730731	0.0286596	10.426	10.3862	10.1577	10.1264	0.064489	1.19738	1.19738	0 up vs 10	5.31874	2.98627	213.557	3.10724	7.86649	8.05264	1
13	3220384	NM_057159 // LPAR1 // lysophosphatidic acid receptor 1 // 9q31.3 // 1902 /// NM_	LPAR1	NM_057159	0.551299	0.041858	0.000731883	0.0286596	10.967	10.8476	10.8033	10.701	0.614043	1.10692	1.10692	0 up vs 10	0.383085	5.62042	234.889	3.10679	16.6084	19.7148	1
14	3405531	NM_016355 // DDX47 // DEAD (Asp-Glu-Ala-Asp) box polypeptide 47 // 12p13.1 // 51	DDX47	NM_016355	0.0360139	0.970066	0.000738929	0.0288701	10.4695	10.4696	10.3264	10.3255	0.0441104	1.10506	1.10506	0 up vs 10	6.06364	0.00148853	499.39	2.98833	4.61771	3.99174	1
20	3553607	NM_183004 // EIF5 // eukaryotic translation initiation factor 5 // 14q32.32 // 1	EIF5	NM_183004	0.0149128	0.481157	0.000743818	0.0289445	10.9061	10.8994	10.6886	10.6765	0.017615	1.16702	1.16702	0 up vs 10	9.0108	0.539959	629.981	2.53183	5.91685	10.1158	1
11	3834599	NM_022752 // ZNF574 // zinc finger protein 574 // 19q13.2 // 64763 /// ENST00000	ZNF574	NM_022752	0.468226	0.0881454	0.000744733	0.0289445	8.32391	8.28642	8.26474	8.24941	0.665726	1.02598	1.02598	0 up vs 10	0.57352	3.65665	141.95	3.39654	2.9561	6.81491	1
16	3347615	NM_000019 // ACAT1 // acetyl-Coenzyme A acetyltransferase 1 // 11q22.3-q23.1 //	ACAT1	NM_000019	0.214291	0.686061	0.000747356	0.0289445	9.49442	9.53717	9.23919	9.22464	0.157329	1.24189	1.24189	0 up vs 10	1.78536	0.174348	517.876	2.79721	13.9419	18.8437	1
41	3823982	NM_004145 // MYO9B // myosin IXB // 19p13.1 // 4650 /// ENST00000319396 // MYO9B	MYO9B	NM_004145	0.510518	0.453512	0.00074754	0.0289445	9.60379	9.59309	9.54285	9.52892	0.51354	1.04548	1.04548	0 up vs 10	0.469409	0.613719	260.62	1.94937	18.0986	21.5116	1
7	3145149	NM_033285 // TP53INP1 // tumor protein p53 inducible nuclear protein 1 // 8q22 /	TP53INP1	NM_033285	0.00238918	0.00591108	0.000751065	0.029016	9.65253	9.80571	10.5297	10.6425	0.00451054	0.559872	-1.78612	0 down vs 10	17.4414	12.8316	53.601	4.53134	12.0876	4.59866	1
15	3377226	NM_006795 // EHD1 // EH-domain containing 1 // 11q13 // 10938 /// ENST0000035939	EHD1	NM_006795	0.306879	0.230968	0.000756651	0.0291665	9.0951	9.11076	9.03422	9.0441	0.292459	1.04729	1.04729	0 up vs 10	1.17335	1.65052	157.143	2.88195	1.47608	13.4837	1
15	3283378	NM_018109 // PAPD1 // PAP associated domain containing 1 // 10p11.23 // 55149 //	PAPD1	NM_018109	0.174254	0.696983	0.0007813	0.0300496	8.94536	8.94085	8.66819	8.64598	0.173092	1.22677	1.22677	0 up vs 10	2.17631	0.161695	297.298	2.87381	13.4072	16.5875	1
20	3855410	NM_001017392 // SFRS14 // splicing factor, arginine/serine-rich 14 // 19p12 // 1	SFRS14	NM_001017392	0.227342	0.182492	0.000801229	0.0307476	9.50146	9.47276	9.40685	9.39826	0.361267	1.05299	1.05299	0 up vs 10	1.67868	2.08662	399.105	2.51719	3.10599	19.5717	1
18	3191273	NM_020960 // GPR107 // G protein-coupled receptor 107 // 9q34.11 // 57720 /// EN	GPR107	NM_020960	0.0749747	0.311055	0.000810454	0.0310327	10.0086	10.0462	9.72974	9.74472	0.070421	1.23242	1.23242	0 up vs 10	4.05182	1.15205	228.832	2.63243	11.8269	14.8987	1
31	3173880	NM_004817 // TJP2 // tight junction protein 2 (zona occludens 2) // 9q13-q21 //	TJP2	NM_004817	0.4477	0.00150501	0.000820377	0.0313431	9.04138	8.97019	8.95539	8.85451	0.340328	1.08349	1.08349	0 up vs 10	0.630218	20.1829	351.357	2.12407	13.6812	23.9308	1
9	3913945	NM_080823 // SRMS // src-related kinase lacking C-terminal regulatory tyrosine a	SRMS	NM_080823	0.558482	0.537561	0.000824753	0.0314408	7.33855	7.34654	7.41878	7.44072	0.51818	0.936804	-1.06746	0 down vs 10	0.369155	0.410757	190.241	3.78576	6.47673	5.81477	1
27	3765642	NM_020748 // INTS2 // integrator complex subunit 2 // 17q23.2 // 57508 /// ENST0	INTS2	NM_020748	0.0733959	0.0775853	0.000837515	0.0318569	8.58012	8.52807	8.32486	8.2882	0.106229	1.18088	1.18088	0 up vs 10	4.10506	3.96682	162.334	2.22849	15.1894	22.0081	1
24	3458337	NM_003153 // STAT6 // signal transducer and activator of transcription 6, interl	STAT6	NM_003153	0.953773	0.459453	0.000846294	0.0321201	10.9685	10.9922	10.9768	10.991	0.993761	1.00082	1.00082	0 up vs 10	0.00355273	0.597224	563.532	2.32822	68.3201	4.65661	1
13	3462693	NM_007043 // KRR1 // KRR1, small subunit (SSU) processome component, homolog (ye	KRR1	NM_007043	0.332306	0.611254	0.000851625	0.0322516	9.72724	9.71641	9.54046	9.51735	0.330149	1.14795	1.14795	0 up vs 10	1.04979	0.277225	295.806	3.06281	20.9839	7.41237	1
19	2346934	NM_007358 // MTF2 // metal response element binding transcription factor 2 // 1p	MTF2	NM_007358	0.297676	0.000373195	0.000874229	0.0330351	8.74794	8.6471	8.62456	8.50779	0.26953	1.10137	1.10137	0 up vs 10	1.22182	30.4081	492.089	2.55514	9.78024	13.0702	1
14	3657193	NM_001042454 // TGFB1I1 // transforming growth factor beta 1 induced transcript	TGFB1I1	NM_001042454	0.724188	0.314807	0.000879822	0.0330624	10.5446	10.5657	10.4962	10.5252	0.780107	1.02853	1.02853	0 up vs 10	0.132571	1.13326	211.552	2.94108	23.7133	4.07252	1
16	3591327	NM_012142 // CCNDBP1 // cyclin D-type binding-protein 1 // 15q14-q15 // 23582 //	CCNDBP1	NM_012142	0.620132	0.830306	0.000880382	0.0330624	9.76342	9.77661	9.67875	9.67843	0.58843	1.07042	1.07042	0 up vs 10	0.263433	0.0486767	350.653	2.75795	18.5082	10.5871	1
5	3843399	NM_003435 // ZNF134 // zinc finger protein 134 // 19q13.4 // 7693 /// ENST000003	ZNF134	NM_003435	0.153086	0.0910558	0.000880693	0.0330624	8.61054	8.64191	8.43021	8.47615	0.209246	1.12176	1.12176	0 up vs 10	2.43501	3.57938	398.912	5.80648	7.43915	1.0771	1
22	3334025	NM_017490 // MARK2 // MAP/microtubule affinity-regulating kinase 2 // 11q12-q13	MARK2	NM_017490	0.00657813	0.473451	0.000889854	0.0333338	8.89613	8.89005	8.69604	8.68706	0.00837423	1.15109	1.15109	0 up vs 10	12.3475	0.559766	209.607	2.40064	2.14842	20.9174	1
28	3160895	NM_004972 // JAK2 // Janus kinase 2 (a protein tyrosine kinase) // 9p24 // 3717	JAK2	NM_004972	0.0342435	0.00583108	0.000892565	0.0333393	8.47413	8.38021	8.08106	7.97483	0.0383471	1.32444	1.32444	0 up vs 10	6.21589	12.8942	157.52	2.18954	17.3083	32.5709	1
14	3728889	NM_030938 // TMEM49 // transmembrane protein 49 // 17q23.1 // 81671 /// NM_00485	TMEM49	NM_030938	0.105027	0.0469005	0.000893863	0.0333393	12.0442	12.0197	11.957	11.9421	0.164488	1.05531	1.05531	0 up vs 10	3.24786	5.29592	395.282	2.93679	3.65615	3.49585	1
18	3600960	NM_033028 // BBS4 // Bardet-Biedl syndrome 4 // 15q22.3-q23 // 585 /// ENST00000	BBS4	NM_033028	0.8387	0.702305	0.00090774	0.0336654	8.73524	8.77851	8.69177	8.67744	0.656934	1.07257	1.07257	0 up vs 10	0.0439034	0.155732	387.885	2.60793	16.8318	23.4771	1
10	3261820	NM_030912 // TRIM8 // tripartite motif-containing 8 // 10q24.3 // 81603 /// ENST	TRIM8	NM_030912	0.240842	0.535211	0.000907939	0.0336654	10.7122	10.7098	10.5335	10.5035	0.204954	1.15366	1.15366	0 up vs 10	1.5768	0.415631	654.741	3.51519	23.0894	2.36735	1
7	3744039	NM_021210 // TRAPPC1 // trafficking protein particle complex 1 // 17p13.1 // 584	TRAPPC1	NM_021210	0.604029	0.482093	0.000908454	0.0336654	11.1001	11.1163	11.158	11.1696	0.651923	0.963729	-1.03764	0 down vs 10	0.288787	0.537592	1781.97	4.42537	14.4992	1.00829	1
20	4014251	NM_000390 // CHM // choroideremia (Rab escort protein 1) // Xq21.2 // 1121 /// E	CHM	NM_000390	0.341805	0.182349	0.000910889	0.0336834	8.58178	8.53759	8.40314	8.35639	0.362283	1.13383	1.13383	0 up vs 10	1.00714	2.08813	405.73	2.49188	15.2026	23.7619	1
17	3291435	NM_145307 // RTKN2 // rhotekin 2 // 10q21.2 // 219790 /// ENST00000373789 // RTK	RTKN2	NM_145307	0.0944145	0.0900579	0.000920302	0.0339193	6.66027	6.52676	6.0319	5.93973	0.134089	1.50215	1.50215	0 up vs 10	3.49402	3.60552	128.246	2.67212	23.5102	39.222	1
10	3824153	NM_001033549 // C19orf62 // chromosome 19 open reading frame 62 // 19p13.11 // 2	C19orf62	NM_001033549	0.153156	0.240004	0.000921197	0.0339193	11.1005	11.0955	10.9937	10.9683	0.113404	1.09219	1.09219	0 up vs 10	2.43407	1.58289	517.727	3.50974	3.91058	3.2307	1
16	3537557	NM_018229 // C14orf108 // chromosome 14 open reading frame 108 // 14q23.1 // 557	C14orf108	NM_018229	0.118161	0.928492	0.00093917	0.0345075	9.31817	9.33939	8.89166	8.8785	0.112277	1.37639	1.37639	0 up vs 10	2.98401	0.00851677	229.781	2.74244	15.0162	29.2299	1
26	3946762	NM_017590 // ZC3H7B // zinc finger CCCH-type containing 7B // 22q13.2 // 23264 /	ZC3H7B	NM_017590	0.647161	0.671735	0.000941475	0.0345188	9.9966	10.0035	9.95853	9.96411	0.655411	1.02766	1.02766	0 up vs 10	0.22416	0.191813	194.26	2.24133	9.02227	13.9738	1
17	3719474	NM_001488 // TADA2L // transcriptional adaptor 2 (ADA2 homolog, yeast)-like // 1	TADA2L	NM_001488	0.0216989	0.0438515	0.000944456	0.0345547	8.25978	8.21473	7.87176	7.80087	0.021152	1.33225	1.33225	0 up vs 10	7.68142	5.48658	151.573	2.66622	5.68319	28.1414	1
24	2727587	NM_000222 // KIT // v-kit Hardy-Zuckerman 4 feline sarcoma viral oncogene homolo	KIT	NM_000222	0.171675	0.119152	0.000954081	0.034833	9.53893	9.62148	9.1121	9.20455	0.204583	1.33508	1.33508	0 up vs 10	2.20555	2.96565	258.395	2.30788	84.8347	16.1242	1
22	3150060	NM_000127 // EXT1 // exostoses (multiple) 1 // 8q24.11-q24.13 // 2131 /// ENST00	EXT1	NM_000127	0.0335782	0.0552495	0.000985636	0.0359092	11.4763	11.5078	11.3369	11.3487	0.0246153	1.11655	1.11655	0 up vs 10	6.27566	4.84445	240.828	2.38198	5.63456	7.61859	1
57	3204744	NM_006289 // TLN1 // talin 1 // 9p13 // 7094 /// ENST00000314888 // TLN1 // tali	TLN1	NM_006289	0.501157	0.966576	0.00100485	0.0365321	11.7882	11.7912	11.7321	11.7279	0.474813	1.04487	1.04487	0 up vs 10	0.491087	0.00185615	579.828	1.74738	67.7387	9.05935	1
21	3331433	NM_015457 // ZDHHC5 // zinc finger, DHHC-type containing 5 // 11q12.1 // 25921 /	ZDHHC5	NM_015457	0.429898	0.488812	0.00100922	0.0365878	10.2816	10.302	10.1993	10.2043	0.378536	1.0701	1.0701	0 up vs 10	0.683067	0.52083	240.079	2.42254	9.49835	13.1348	1
19	3908786	NM_017453 // STAU1 // staufen, RNA binding protein, homolog 1 (Drosophila) // 20	STAU1	NM_017453	0.029983	0.490408	0.00101062	0.0365878	10.6026	10.6157	10.4113	10.417	0.0327579	1.14765	1.14765	0 up vs 10	6.62625	0.516909	352.35	2.52519	5.82994	9.72318	1
19	3168508	NM_014791 // MELK // maternal embryonic leucine zipper kinase // 9p13.2 // 9833	MELK	NM_014791	0.176744	0.000886943	0.00103054	0.0372309	9.94246	9.68718	9.48171	9.19609	0.174852	1.4055	1.4055	0 up vs 10	2.14861	23.6897	222.781	2.52115	48.2741	20.9994	1
16	3540398	NM_002028 // FNTB // farnesyltransferase, CAAX box, beta // 14q23-q24 // 2342 //	FNTB	NM_002028	0.598747	0.0815962	0.00103638	0.0373638	9.20007	9.16236	9.15213	9.12892	0.728055	1.02346	1.02346	0 up vs 10	0.297437	3.84304	368.252	2.71877	6.31737	8.80652	1
21	2622359	NM_005777 // RBM6 // RNA binding motif protein 6 // 3p21.3 // 10180 /// ENST0000	RBM6	NM_005777	0.959047	0.907346	0.001044	0.0375601	8.35348	8.36544	8.34938	8.3407	0.770485	1.0173	1.0173	0 up vs 10	0.00278756	0.0143294	415.925	2.4161	2.88571	26.2757	1
10	3251490	NM_138357 // CCDC109A // coiled-coil domain containing 109A // 10q22.1 // 90550	CCDC109A	NM_138357	0.453849	0.470026	0.00104948	0.0376787	9.15249	9.2009	9.00567	9.00727	0.355821	1.14364	1.14364	0 up vs 10	0.612775	0.568753	109.14	3.46072	20.3105	4.67663	1
14	3471704	NM_006768 // BRAP // BRCA1 associated protein // 12q24 // 8315 /// NM_020357 //	BRAP	NM_006768	0.332055	0.269312	0.00105188	0.0376865	9.12681	9.16315	8.97071	8.99774	0.332522	1.12148	1.12148	0 up vs 10	1.05094	1.38578	182.631	2.89265	8.78529	14.4108	1
17	3722152	NM_176863 // PSME3 // proteasome (prosome, macropain) activator subunit 3 (PA28	PSME3	NM_176863	0.125265	0.456086	0.00105487	0.0377154	10.4503	10.4481	10.3409	10.3253	0.107283	1.08883	1.08883	0 up vs 10	2.85653	0.606528	660.357	2.64104	2.93663	11.6375	1
16	3729528	NM_003620 // PPM1D // protein phosphatase 1D magnesium-dependent, delta isoform	PPM1D	NM_003620	2.1217e-05	0.45522	0.00107728	0.0382169	8.70006	8.71034	9.41551	9.42978	3.2426e-05	0.607336	-1.64653	0 down vs 10	64.6817	0.608939	394.911	2.70946	2.70701	21.0488	1
11	3603408	NM_002789 // PSMA4 // proteasome (prosome, macropain) subunit, alpha type, 4 //	PSMA4	NM_002789	0.12219	0.175601	0.00107749	0.0382169	12.2835	12.2729	12.1103	12.068	0.0894748	1.1526	1.1526	0 up vs 10	2.91054	2.16126	141.559	3.27037	16.0696	2.11638	1
12	3816153	NM_001319 // CSNK1G2 // casein kinase 1, gamma 2 // 19p13.3 // 1455 /// ENST0000	CSNK1G2	NM_001319	0.267712	0.0221131	0.00107754	0.0382169	10.2898	10.3331	10.2093	10.2326	0.197754	1.07214	1.07214	0 up vs 10	1.39575	7.61746	296.683	3.12076	4.2951	4.27924	1
28	3583577	NM_052903 // TUBGCP5 // tubulin, gamma complex associated protein 5 // 15q11.2 /	TUBGCP5	NM_052903	0.27352	0.305207	0.00107871	0.0382169	8.43489	8.41626	8.20565	8.14872	0.231488	1.20376	1.20376	0 up vs 10	1.35994	1.182	171.203	2.16106	21.7358	40.321	1
27	3697799	NM_001030007 // AP1G1 // adaptor-related protein complex 1, gamma 1 subunit // 1	AP1G1	NM_001030007	0.0565999	0.738971	0.00107996	0.0382169	11.1815	11.181	10.9962	10.9863	0.0585646	1.14449	1.14449	0 up vs 10	4.77946	0.118124	383.535	2.18918	15.8472	9.55252	1
3	3513856	NM_032565 // EBPL // emopamil binding protein-like // 13q12-q13 // 84650 /// ENS	EBPL	NM_032565	0.29244	0.291324	0.00110101	0.0388391	8.27076	8.2711	8.14692	8.19047	0.509782	1.05748	1.05748	0 up vs 10	1.25037	1.25654	2752.85	9.76155	1.44232	1.53079	1
15	3965447	NM_001001694 // IL17REL // interleukin 17 receptor E-like // 22q13.33 // 400935	IL17REL	NM_001001694	0.245571	0.662654	0.00110369	0.0388391	7.26287	7.26781	7.4791	7.50192	0.236634	0.850212	-1.17618	0 down vs 10	1.54295	0.203408	225.27	2.7859	14.3453	13.3075	1
11	3308864	NM_014904 // RAB11FIP2 // RAB11 family interacting protein 2 (class I) // 10q26.	RAB11FIP2	NM_014904	0.166206	0.00649039	0.00110429	0.0388391	9.94054	10.044	9.70349	9.79597	0.17136	1.18761	1.18761	0 up vs 10	2.26953	12.4077	236.669	3.26197	15.8061	5.16929	1
3	3764066	NM_007146 // VEZF1 // vascular endothelial zinc finger 1 // 17q22 // 7716 /// EN	VEZF1	NM_007146	0.0645676	0.932096	0.00111565	0.0390983	10.1168	10.1139	9.802	9.80027	0.0793908	1.24283	1.24283	0 up vs 10	4.432	0.00767765	225.994	9.73546	2.44532	1.646	1
7	3824103	NM_018467 // USE1 // unconventional SNARE in the ER 1 homolog (S. cerevisiae) //	USE1	NM_018467	0.787296	3.14067e-05	0.00111619	0.0390983	9.65995	9.75992	9.67805	9.75435	0.937393	1.00387	1.00387	0 up vs 10	0.0772822	58.6073	68.0236	4.31113	1.49132	3.58331	1
22	3660213	NM_015247 // CYLD // cylindromatosis (turban tumor syndrome) // 16q12.1 // 1540	CYLD	NM_015247	0.379893	0.831685	0.00111877	0.0391094	9.16319	9.19337	8.93728	8.92603	0.329767	1.20359	1.20359	0 up vs 10	0.852653	0.0478744	134.014	2.35879	21.996	37.7132	1
5	3723005	NM_001466 // FZD2 // frizzled homolog 2 (Drosophila) // 17q21.1 // 2535 /// ENST	FZD2	NM_001466	0.246199	0.00982465	0.00112163	0.0391302	9.17801	9.28212	8.94402	9.0574	0.290453	1.16855	1.16855	0 up vs 10	1.53853	10.6334	200.521	5.60075	8.03799	2.65644	1
22	3319937	NM_003390 // WEE1 // WEE1 homolog (S. pombe) // 11p15.3-p15.1 // 7465 /// ENST00	WEE1	NM_003390	0.133114	0.131499	0.00112833	0.0392031	9.19704	9.22148	8.87319	8.96379	0.246801	1.19556	1.19556	0 up vs 10	2.72612	2.75213	188.307	2.35723	12.0649	44.1942	1
12	3851603	NM_001930 // DHPS // deoxyhypusine synthase // 19p13.2-p13.1 // 1725 /// NM_0134	DHPS	NM_001930	0.947841	0.553384	0.00112983	0.0392031	9.33756	9.34303	9.34416	9.31732	0.810472	1.01798	1.01798	0 up vs 10	0.0045247	0.379004	427.641	3.10589	7.03105	5.42559	1
19	3350850	NM_207343 // RNF214 // ring finger protein 214 // 11q23.3 // 257160 /// NM_00107	RNF214	NM_207343	0.0124912	0.734584	0.00113053	0.0392031	8.41961	8.41321	8.12326	8.11787	0.0169361	1.22718	1.22718	0 up vs 10	9.68065	0.122313	135.842	2.50196	7.14548	13.0262	1
11	3541137	NM_004094 // EIF2S1 // eukaryotic translation initiation factor 2, subunit 1 alp	EIF2S1	NM_004094	0.0510995	0.0167495	0.00113575	0.0393051	11.4497	11.4122	11.2351	11.1737	0.0428384	1.1798	1.1798	0 up vs 10	5.05731	8.58652	290.526	3.25238	7.66476	3.92105	1
5	3701384	AF201935 // C16orf61 // chromosome 16 open reading frame 61 // 16q23.2 // 56942	C16orf61	AF201935	0.0165766	0.00156999	0.00114018	0.0393795	10.4231	10.3489	10.1248	10.0387	0.0182193	1.23982	1.23982	0 up vs 10	8.62395	19.9201	266.522	5.58687	2.19741	2.81716	1
13	3383322	NM_024678 // NARS2 // asparaginyl-tRNA synthetase 2, mitochondrial (putative) //	NARS2	NM_024678	0.0297896	0.627832	0.00115219	0.0397149	8.75365	8.78621	8.35678	8.35153	0.0259518	1.35161	1.35161	0 up vs 10	6.64657	0.251835	242.941	2.97494	8.46454	13.1023	1
26	3704717	NM_013275 // ANKRD11 // ankyrin repeat domain 11 // 16q24.3 // 29123 /// ENST000	ANKRD11	NM_013275	0.358723	0.000105598	0.00116778	0.0401721	8.67428	8.71565	8.63346	8.68978	0.577513	1.01809	1.01809	0 up vs 10	0.935442	42.8566	242.316	2.20691	2.03883	17.0393	1
13	3386638	NM_152313 // SLC36A4 // solute carrier family 36 (proton/amino acid symporter),	SLC36A4	NM_152313	0.164226	0.296051	0.00118487	0.040679	9.26972	9.24277	9.01955	8.98171	0.170434	1.19836	1.19836	0 up vs 10	2.29338	1.2306	267.608	2.9668	15.3226	8.33544	1
11	3167325	NM_016525 // UBAP1 // ubiquitin associated protein 1 // 9p13.3 // 51271 /// ENST	UBAP1	NM_016525	0.434307	0.324278	0.00119055	0.0407929	9.84493	9.886	9.72277	9.73673	0.370423	1.10901	1.10901	0 up vs 10	0.669643	1.08726	508.957	3.23627	11.6513	6.31191	1
17	3422144	NM_003667 // LGR5 // leucine-rich repeat-containing G protein-coupled receptor 5	LGR5	NM_003667	0.567789	0.067513	0.00119722	0.0409402	7.23907	7.64548	6.56171	6.9944	0.60403	1.57034	1.57034	0 up vs 10	0.351635	4.31697	44.5636	2.61215	250.905	42.4349	1
13	3015147	NM_003439 // ZKSCAN1 // zinc finger with KRAB and SCAN domains 1 // 7q21.3-q22.1	ZKSCAN1	NM_003439	0.38628	0.036613	0.00120377	0.0410828	9.36862	9.40983	9.45005	9.48639	0.440413	0.948315	-1.0545	0 down vs 10	0.829063	6.01421	239.091	2.9622	4.15403	9.01141	1
24	3685051	NM_020718 // USP31 // ubiquitin specific peptidase 31 // 16p12.1 // 57478 /// EN	USP31	NM_020718	0.108622	0.0142109	0.0012078	0.0411391	8.61787	8.56448	8.49261	8.47061	0.240002	1.06722	1.06722	0 up vs 10	3.1716	9.1903	130.267	2.26766	4.78032	17.1385	1
27	3336801	NM_001619 // ADRBK1 // adrenergic, beta, receptor kinase 1 // 11q13.1 // 156 ///	ADRBK1	NM_001619	0.635054	0.648456	0.00122201	0.0415365	8.84965	8.8531	8.8852	8.89382	0.608573	0.972166	-1.02863	0 down vs 10	0.241257	0.222378	216.124	2.16997	5.07141	21.7502	1
19	3217807	NM_017746 // TEX10 // testis expressed 10 // 9q31.1 // 54881 /// ENST00000374902	TEX10	NM_017746	0.0994864	0.855432	0.00122428	0.0415365	9.45949	9.45521	9.14888	9.14195	0.114748	1.24252	1.24252	0 up vs 10	3.3722	0.0351542	815.83	2.48543	21.6639	13.5503	1
31	3923436	NM_003274 // TRAPPC10 // trafficking protein particle complex 10 // 21q22.3 // 7	TRAPPC10	NM_003274	0.160468	0.685554	0.00123134	0.0416941	9.3199	9.32771	9.18027	9.18596	0.17719	1.10325	1.10325	0 up vs 10	2.33971	0.174949	359.36	2.06764	14.3371	16.2154	1
9	3744800	NM_004853 // STX8 // syntaxin 8 // 17p12 // 9482 /// ENST00000306357 // STX8 //	STX8	NM_004853	0.504747	0.940272	0.00123437	0.0417063	9.41224	9.43497	9.24284	9.22676	0.441517	1.15526	1.15526	0 up vs 10	0.482686	0.00593625	453.678	3.6166	18.1321	7.08261	1
8	3378228	NM_006876 // B3GNT1 // UDP-GlcNAc:betaGal beta-1,3-N-acetylglucosaminyltransfera	B3GNT1	NM_006876	0.847036	0.00360585	0.00123653	0.0417063	8.20662	8.29324	8.23221	8.32339	0.830365	0.979321	-1.02112	0 down vs 10	0.0394175	15.2292	369.986	3.89119	3.2357	8.62244	1
17	2921086	NM_015891 // CDC40 // cell division cycle 40 homolog (S. cerevisiae) // 6q21 //	CDC40	NM_015891	0.636702	0.0685436	0.00125277	0.0421717	9.14767	9.12017	9.19746	9.15047	0.78544	0.979212	-1.02123	0 down vs 10	0.238884	4.2782	761.482	2.60178	9.44976	8.96069	1
16	3413950	NM_023071 // SPATS2 // spermatogenesis associated, serine-rich 2 // 12q13.12 //	SPATS2	NM_023071	0.0992896	0.741839	0.00126592	0.0425315	9.17781	9.18204	8.99049	8.97402	0.0865004	1.1551	1.1551	0 up vs 10	3.37677	0.11543	172.2	2.67059	7.16943	10.4351	1
11	3969455	NM_003611 // OFD1 // oral-facial-digital syndrome 1 // Xp22 // 8481 /// ENST0000	OFD1	NM_003611	0.0194869	0.119265	0.00128962	0.0432012	8.19168	8.23146	7.88317	7.90957	0.0210149	1.24997	1.24997	0 up vs 10	8.05061	2.96356	294.435	3.20896	2.88916	13.5038	1
22	3381377	NM_014824 // FCHSD2 // FCH and double SH3 domains 2 // 11q13.4 // 9873 /// AK297	FCHSD2	NM_014824	0.291165	0.144244	0.00129333	0.0432012	9.86483	9.91373	9.71496	9.74162	0.255578	1.12671	1.12671	0 up vs 10	1.25743	2.55739	404.62	2.33216	28.7687	8.60516	1
28	3834519	NM_199002 // ARHGEF1 // Rho guanine nucleotide exchange factor (GEF) 1 // 19q13.	ARHGEF1	NM_199002	0.189212	0.890353	0.00129336	0.0432012	9.44609	9.44141	9.51496	9.51721	0.174617	0.948815	-1.05395	0 down vs 10	2.01736	0.0201104	182.364	2.13362	4.48324	11.8947	1
13	3799415	NM_006796 // AFG3L2 // AFG3 ATPase family gene 3-like 2 (yeast) // 18p11 // 1093	AFG3L2	NM_006796	0.131847	0.274659	0.00130757	0.0435916	9.53022	9.54638	9.39165	9.40988	0.15818	1.09923	1.09923	0 up vs 10	2.7465	1.35304	271.236	2.9381	2.78459	11.7511	1
24	3715368	NM_016231 // NLK // nemo-like kinase // 17q11.2 // 51701 /// ENST00000262393 //	NLK	NM_016231	0.491992	0.0162256	0.00131342	0.0437022	8.64367	8.57709	8.57096	8.53168	0.683126	1.03197	1.03197	0 up vs 10	0.513039	8.70146	142.777	2.2533	9.76805	17.4673	1
14	3322251	NM_005013 // NUCB2 // nucleobindin 2 // 11p15.1-p14 // 4925 /// ENST00000323688	NUCB2	NM_005013	0.178823	0.339648	0.00132073	0.0437973	10.3985	10.3879	10.1046	10.0434	0.141524	1.26974	1.26974	0 up vs 10	2.12589	1.01667	311.103	2.83079	24.9949	8.87489	1
11	3645881	NM_003450 // ZNF174 // zinc finger protein 174 // 16p13.3 // 7727 /// NM_0010322	ZNF174	NM_003450	0.113744	0.227731	0.00132135	0.0437973	7.77431	7.81369	7.56878	7.5831	0.0969038	1.17332	1.17332	0 up vs 10	3.06835	1.67563	133.089	3.20065	4.06615	11.1728	1
8	3980035	NM_173834 // YIPF6 // Yip1 domain family, member 6 // Xq12 // 286451 /// ENST000	YIPF6	NM_173834	0.357863	0.417115	0.00132589	0.0438636	10.2244	10.2419	10.1126	10.1298	0.383763	1.08081	1.08081	0 up vs 10	0.93896	0.723299	330.279	3.85804	5.35073	4.1851	1
23	3353335	NM_032873 // UBASH3B // ubiquitin associated and SH3 domain containing, B // 11q	UBASH3B	NM_032873	0.408477	0.0828136	0.0013422	0.0441912	9.16995	9.11037	9.03195	8.98173	0.465605	1.09326	1.09326	0 up vs 10	0.751641	3.80699	195.094	2.28595	19.58	19.6432	1
19	2844203	NM_001746 // CANX // calnexin // 5q35 // 821 /// NM_001024649 // CANX // calnexi	CANX	NM_001746	0.279824	0.108061	0.00134366	0.0441912	12.6653	12.6616	12.597	12.5633	0.153154	1.07048	1.07048	0 up vs 10	1.32226	3.1833	332.536	2.46608	7.95373	4.54843	1
12	3441011	NM_020367 // PARP11 // poly (ADP-ribose) polymerase family, member 11 // 12p13.3	PARP11	NM_020367	0.4508	0.0907149	0.00134385	0.0441912	7.09073	7.13955	6.99161	7.027	0.420609	1.08114	1.08114	0 up vs 10	0.621375	3.58827	319.933	3.0514	4.84726	12.9187	1
14	3279857	NM_004412 // TRDMT1 // tRNA aspartic acid methyltransferase 1 // 10p15.1 // 1787	TRDMT1	NM_004412	0.281706	0.0858552	0.00134603	0.0441912	6.99431	6.9186	6.80856	6.77365	0.421322	1.1057	1.1057	0 up vs 10	1.31125	3.71977	204.354	2.82562	5.59834	25.6626	1
29	2753732	NM_024949 // WWC2 // WW and C2 domain containing 2 // 4q35.1 // 80014 /// ENST00	WWC2	NM_024949	0.464299	0.642196	0.00136406	0.0446954	9.419	9.43494	9.2893	9.3022	0.479655	1.09637	1.09637	0 up vs 10	0.584035	0.231077	278.813	2.09998	34.1929	20.5199	1
12	3368748	NM_033406 // FBXO3 // F-box protein 3 // 11p13 // 26273 /// NM_012175 // FBXO3 /	FBXO3	NM_033406	0.179552	0.505716	0.00136854	0.0446954	9.5899	9.57496	9.39525	9.37741	0.197197	1.14675	1.14675	0 up vs 10	2.118	0.480437	280.473	3.04567	10.3887	6.81899	1
39	3645253	NM_016333 // SRRM2 // serine/arginine repetitive matrix 2 // 16p13.3 // 23524 //	SRRM2	NM_016333	0.321075	0.673314	0.00137073	0.0446954	10.4906	10.4889	10.4262	10.4374	0.449088	1.03633	1.03633	0 up vs 10	1.10259	0.189839	590.62	1.90922	10.1591	16.4625	1
10	2719617	NM_004334 // BST1 // bone marrow stromal cell antigen 1 // 4p15 // 683 /// ENST0	BST1	NM_004334	0.862389	0.489424	0.00137174	0.0446954	10.2713	10.3144	10.3134	10.3305	0.950173	0.988895	-1.01123	0 down vs 10	0.0318131	0.519324	185.263	3.36007	42.2605	3.57012	1
39	3521174	NM_005845 // ABCC4 // ATP-binding cassette, sub-family C (CFTR/MRP), member 4 //	ABCC4	NM_005845	0.462882	0.396095	0.00137724	0.0447553	9.04475	9.08039	8.87723	8.91042	0.481947	1.12504	1.12504	0 up vs 10	0.587866	0.793982	163.864	1.90866	60.6929	34.9705	1
46	3164601	NM_017794 // KIAA1797 // KIAA1797 // 9p21 // 54914 /// ENST00000380249 // KIAA17	KIAA1797	NM_017794	0.666433	0.618724	0.00137876	0.0447553	9.5433	9.53332	9.45735	9.43217	0.632897	1.07262	1.07262	0 up vs 10	0.198533	0.26559	248.159	1.81972	60.7052	38.0653	1
35	2696802	NM_005862 // STAG1 // stromal antigen 1 // 3q22.3 // 10274 /// ENST00000383202 /	STAG1	NM_005862	0.111028	0.0182831	0.00138144	0.0447581	9.58819	9.54336	9.34659	9.25236	0.075738	1.22349	1.22349	0 up vs 10	3.12234	8.27404	218.138	1.9727	20.8912	31.9451	1
11	3894047	NM_018257 // PCMTD2 // protein-L-isoaspartate (D-aspartate) O-methyltransferase	PCMTD2	NM_018257	0.992274	0.179993	0.00139485	0.045108	8.98409	9.03471	8.98598	9.0332	0.994199	1.00105	1.00105	0 up vs 10	9.91073e-05	2.11325	243.907	3.18214	9.63299	12.4127	1
68	2802398	NM_007118 // TRIO // triple functional domain (PTPRF interacting) // 5p15.2 // 7	TRIO	NM_007118	0.762835	0.02235	0.00141317	0.045615	10.2766	10.2425	10.2559	10.2254	0.813978	1.01191	1.01191	0 up vs 10	0.0967618	7.58154	137.516	1.64496	13.5746	44.4976	1
19	3980643	NM_021120 // DLG3 // discs, large homolog 3 (neuroendocrine-dlg, Drosophila) //	DLG3	NM_021120	0.568391	0.827212	0.00144303	0.0464919	6.56234	6.55097	6.4837	6.48451	0.648363	1.04714	1.04714	0 up vs 10	0.350522	0.0505017	239.047	2.45122	5.74483	31.5067	1
14	3697632	NM_145911 // ZNF23 // zinc finger protein 23 (KOX 16) // 16q22 // 7571 /// ENST0	ZNF23	NM_145911	0.0527402	0.0251171	0.00145534	0.0468012	8.01898	8.06398	7.77441	7.83343	0.0788676	1.17329	1.17329	0 up vs 10	4.97065	7.19397	93.7847	2.80436	2.54331	25.8341	1
33	4026956	NM_005334 // HCFC1 // host cell factor C1 (VP16-accessory protein) // Xq28 // 30	HCFC1	NM_005334	0.666738	0.0943358	0.00146225	0.046936	9.54503	9.50464	9.5021	9.47874	0.805853	1.01811	1.01811	0 up vs 10	0.198142	3.49598	391.511	2.00237	33.5383	8.78394	1
9	3742384	NM_003562 // SLC25A11 // solute carrier family 25 (mitochondrial carrier; oxoglu	SLC25A11	NM_003562	0.255629	0.132956	0.00146733	0.0470117	10.2269	10.216	10.1368	10.1044	0.18988	1.08041	1.08041	0 up vs 10	1.47388	2.72865	370.927	3.5442	4.04221	2.941	1
8	3293341	NM_207119 // LRRC20 // leucine rich repeat containing 20 // 10q22.1 // 55222 ///	LRRC20	NM_207119	0.393812	0.603989	0.00147064	0.0470305	7.69716	7.71195	7.79707	7.80348	0.459036	0.938525	-1.0655	0 down vs 10	0.802019	0.288853	230.677	3.80885	3.05405	6.84641	1
5	2841284	NM_003945 // ATP6V0E1 // ATPase, H+ transporting, lysosomal 9kDa, V0 subunit e1	ATP6V0E1	NM_003945	0.382478	0.334207	0.00148539	0.0474144	11.981	12.0041	11.8928	11.9043	0.353104	1.07159	1.07159	0 up vs 10	0.843032	1.04111	5221.89	5.36442	7.56139	0.732083	1
48	3400034	NM_018979 // WNK1 // WNK lysine deficient protein kinase 1 // 12p13.3 // 65125 /	WNK1	NM_018979	0.157838	0.179524	0.00149185	0.0474595	10.023	10.0429	9.87845	9.90691	0.205157	1.09884	1.09884	0 up vs 10	2.37299	2.1183	441.341	1.79048	20.7501	28.7397	1
11	3402315	NM_001769 // CD9 // CD9 molecule // 12p13.3 // 928 /// ENST00000382518 // CD9 //	CD9	NM_001769	0.80532	0.714356	0.0014923	0.0474595	11.4058	11.3811	11.3126	11.2882	0.816961	1.06649	1.06649	0 up vs 10	0.0644368	0.14271	139.294	3.15905	121.342	3.67074	1
5	3869954	NM_203307 // ZNF321 // zinc finger protein 321 // 19q13.41 // 399669 /// ENST000	ZNF321	NM_203307	0.187695	0.443383	0.00150171	0.047671	5.99313	6.0195	5.6964	5.72902	0.22074	1.22305	1.22305	0 up vs 10	2.0327	0.642709	97.0416	5.35528	1.762	14.7495	1
18	3529799	NM_016576 // GMPR2 // guanosine monophosphate reductase 2 // 14q12 // 51292 ///	GMPR2	NM_016576	0.0454011	0.00458296	0.00152523	0.0483288	9.25657	9.29868	9.11347	9.15302	0.0529177	1.10624	1.10624	0 up vs 10	5.38768	14.0324	373.843	2.49512	4.57361	7.6294	1
16	3139882	NM_014294 // TRAM1 // translocation associated membrane protein 1 // 8q13.3 // 2	TRAM1	NM_014294	0.147615	0.0889537	0.00154228	0.0487795	12.5872	12.6206	12.4512	12.4757	0.145994	1.10562	1.10562	0 up vs 10	2.5096	3.63487	314.021	2.62288	12.3771	4.2847	1
56	3464622	NM_025114 // CEP290 // centrosomal protein 290kDa // 12q21.32 // 80184 /// ENST0	CEP290	NM_025114	0.163761	0.126118	0.00154974	0.0489259	7.12218	7.07489	6.80425	6.72658	0.151753	1.27307	1.27307	0 up vs 10	2.29903	2.84185	202.378	1.71616	32.7747	123.95	1
7	2366156	NM_199344 // SFT2D2 // SFT2 domain containing 2 // 1q24.2 // 375035 /// ENST0000	SFT2D2	NM_199344	0.616906	0.288799	0.0015589	0.0491253	11.0682	11.0856	11.1129	11.1299	0.639633	0.969764	-1.03118	0 down vs 10	0.268392	1.27065	180.359	4.1268	5.37904	1.74065	1
24	3542207	NM_001039465 // SFRS5 // splicing factor, arginine/serine-rich 5 // 14q24 // 643	SFRS5	NM_001039465	0.350789	0.00488427	0.0015666	0.0492544	11.1686	11.2478	11.0728	11.1212	0.251712	1.09171	1.09171	0 up vs 10	0.968417	13.7254	582.126	2.22299	7.91246	19.8702	1
24	3457752	NM_005419 // STAT2 // signal transducer and activator of transcription 2, 113kDa	STAT2	NM_005419	0.961779	0.0130473	0.00157265	0.0492544	10.8977	11.0596	10.8844	11.0168	0.884308	1.03015	1.03015	0 up vs 10	0.00242775	9.51341	335.01	2.22233	141.926	8.49969	1
18	3272205	NM_005539 // INPP5A // inositol polyphosphate-5-phosphatase, 40kDa // 10q26.3 //	INPP5A	NM_005539	0.814941	0.929993	0.00157451	0.0492544	9.67392	9.67789	9.63673	9.63769	0.81146	1.02826	1.02826	0 up vs 10	0.0580908	0.008162	372.378	2.48816	23.57	9.27432	1
11	3726465	NM_018346 // RSAD1 // radical S-adenosyl methionine domain containing 1 // 17q21	RSAD1	NM_018346	0.134504	0.0470749	0.00157551	0.0492544	8.79712	8.837	8.61602	8.66565	0.176468	1.12611	1.12611	0 up vs 10	2.70407	5.28549	285.492	3.1405	7.46838	5.35957	1
25	2625793	NM_007159 // SLMAP // sarcolemma associated protein // 3p21.2-p14.3 // 7871 ///	SLMAP	NM_007159	0.686085	0.663524	0.00157726	0.0492544	8.90658	8.89205	8.85033	8.84344	0.741521	1.03427	1.03427	0 up vs 10	0.17432	0.202279	313.262	2.18902	13.8458	23.5918	1
14	3588658	ENST00000330188 // TPM3 // tropomyosin 3 // 1q21.2 // 7170 /// BC006254 // C15or	TPM3	ENST00000330188	0.497028	0.656356	0.00158042	0.049264	9.26643	9.2497	9.11538	9.09739	0.517998	1.11134	1.11134	0 up vs 10	0.500888	0.211695	720.571	2.78188	35.8587	6.9364	1
10	3342983	NM_018480 // TMEM126B // transmembrane protein 126B // 11q14.1 // 55863 /// ENST	TMEM126B	NM_018480	0.248616	0.956737	0.00158895	0.0494407	9.32661	9.33123	9.0941	9.08576	0.250659	1.18548	1.18548	0 up vs 10	1.52163	0.00311119	519.169	3.30484	15.9031	6.03183	1
4	3734683	NM_024585 // ARMC7 // armadillo repeat containing 7 // 17q25.1 // 79637 /// ENST	ARMC7	NM_024585	0.389976	0.534982	0.00159631	0.0495804	7.60255	7.56435	7.71922	7.72796	0.262977	0.892789	-1.12009	0 down vs 10	0.815689	0.416106	90.1006	6.50808	7.68589	0.78166	1
