# Supplementary material for: Alternative Transcript Initiation and Splicing as a Response to DNA Damage
Source: PLoS One. 2011 Oct 19;6(10):e25758. doi: 10.1371/journal.pone.0025758 (PMC3198437; doi:10.1371/journal.pone.0025758)
Supplement: Table S10 — Genes predicted to be alternatively spliced in fibroblasts at 4 hours post 10 Gy IR based on FIRMA. (XLSX) [file pone.0025758.s012.xlsx]

## Sheet: Supplemental Table S10
Supplemental Table S10. Genes predicted to be alternatively spliced in fibroblasts at 4 hours post 10 Gy IR based on FIRMA.
Exon.ID	P.Value	adj.P.Val	Transcript.ID	gene_assignment
2905177	1.04624e-08	0.00269045	2905169	NM_078467 // CDKN1A // cyclin-dependent kinase inhibitor 1A (p21, Cip1) // 6p21.2 // 1026 /// NM_000389 // CDKN1A // cyclin-dependent kinase inhibitor 1A (p21, Cip1) // 6p21.2 // 1026 /// ENST00000244741 // CDKN1A // cyclin-dependent kinase inhibitor 1A (p21, Cip1) // 6p21.2 // 1026 /// ENST00000373711 // CDKN1A // cyclin-dependent kinase inhibitor 1A (p21, Cip1) // 6p21.2 // 1026 /// BC000312 //…
3421305	1.75946e-07	0.0226227	3421300	NM_002392 // MDM2 // Mdm2 p53 binding protein homolog (mouse) // 12q14.3-q15 // 4193 /// NM_006878 // MDM2 // Mdm2 p53 binding protein homolog (mouse) // 12q14.3-q15 // 4193 /// NM_006881 // MDM2 // Mdm2 p53 binding protein homolog (mouse) // 12q14.3-q15 // 4193 /// NM_006882 // MDM2 // Mdm2 p53 binding protein homolog (mouse) // 12q14.3-q15 // 4193 /// NM_006879 // MDM2 // Mdm2 p53 binding prote…
2905178	2.90992e-07	0.0249434	2905169	NM_078467 // CDKN1A // cyclin-dependent kinase inhibitor 1A (p21, Cip1) // 6p21.2 // 1026 /// NM_000389 // CDKN1A // cyclin-dependent kinase inhibitor 1A (p21, Cip1) // 6p21.2 // 1026 /// ENST00000244741 // CDKN1A // cyclin-dependent kinase inhibitor 1A (p21, Cip1) // 6p21.2 // 1026 /// ENST00000373711 // CDKN1A // cyclin-dependent kinase inhibitor 1A (p21, Cip1) // 6p21.2 // 1026 /// BC000312 //…
2375672	8.95506e-07	0.0461963	2375664	NM_006763 // BTG2 // BTG family, member 2 // 1q32 // 7832 /// ENST00000290551 // BTG2 // BTG family, member 2 // 1q32 // 7832 /// U72649 // BTG2 // BTG family, member 2 // 1q32 // 7832
2375673	8.98218e-07	0.0461963	2375664	NM_006763 // BTG2 // BTG family, member 2 // 1q32 // 7832 /// ENST00000290551 // BTG2 // BTG family, member 2 // 1q32 // 7832 /// U72649 // BTG2 // BTG family, member 2 // 1q32 // 7832
2790011	1.80043e-06	0.0747748	2789957	NM_033632 // FBXW7 // F-box and WD repeat domain containing 7 // 4q31.3 // 55294 /// NM_018315 // FBXW7 // F-box and WD repeat domain containing 7 // 4q31.3 // 55294 /// NM_001013415 // FBXW7 // F-box and WD repeat domain containing 7 // 4q31.3 // 55294 /// ENST00000281708 // FBXW7 // F-box and WD repeat domain containing 7 // 4q31.3 // 55294 /// ENST00000393956 // FBXW7 // F-box and WD repeat do…
2334193	2.03544e-06	0.0747748	2334191	NM_004073 // PLK3 // polo-like kinase 3 (Drosophila) // 1p34.1 // 1263 /// ENST00000372201 // PLK3 // polo-like kinase 3 (Drosophila) // 1p34.1 // 1263 /// AJ293866 // PLK3 // polo-like kinase 3 (Drosophila) // 1p34.1 // 1263
3293238	2.81348e-06	0.0865675	3293215	NM_173555 // TYSND1 // trypsin domain containing 1 // 10q22.1 // 219743 /// NM_001040273 // TYSND1 // trypsin domain containing 1 // 10q22.1 // 219743 /// ENST00000287078 // TYSND1 // trypsin domain containing 1 // 10q22.1 // 219743 /// ENST00000335494 // TYSND1 // trypsin domain containing 1 // 10q22.1 // 219743 /// BC111501 // TYSND1 // trypsin domain containing 1 // 10q22.1 // 219743
3375244	3.02972e-06	0.0865675	3375192	NM_152718 // VWCE // von Willebrand factor C and EGF domains // 11q12.2 // 220001 /// ENST00000335613 // VWCE // von Willebrand factor C and EGF domains // 11q12.2 // 220001 /// BC077719 // VWCE // von Willebrand factor C and EGF domains // 11q12.2 // 220001 /// ENST00000301770 // VWCE // von Willebrand factor C and EGF domains // 11q12.2 // 220001
3421323	3.45837e-06	0.0889338	3421300	NM_002392 // MDM2 // Mdm2 p53 binding protein homolog (mouse) // 12q14.3-q15 // 4193 /// NM_006878 // MDM2 // Mdm2 p53 binding protein homolog (mouse) // 12q14.3-q15 // 4193 /// NM_006881 // MDM2 // Mdm2 p53 binding protein homolog (mouse) // 12q14.3-q15 // 4193 /// NM_006882 // MDM2 // Mdm2 p53 binding protein homolog (mouse) // 12q14.3-q15 // 4193 /// NM_006879 // MDM2 // Mdm2 p53 binding prote…
2968694	3.84112e-06	0.0897966	2968652	NM_014454 // SESN1 // sestrin 1 // 6q21 // 27244 /// ENST00000302071 // SESN1 // sestrin 1 // 6q21 // 27244 /// AF033120 // SESN1 // sestrin 1 // 6q21 // 27244 /// ENST00000356644 // SESN1 // sestrin 1 // 6q21 // 27244 /// ENST00000368971 // SESN1 // sestrin 1 // 6q21 // 27244
2968677	4.19431e-06	0.0898824	2968652	NM_014454 // SESN1 // sestrin 1 // 6q21 // 27244 /// ENST00000302071 // SESN1 // sestrin 1 // 6q21 // 27244 /// AF033120 // SESN1 // sestrin 1 // 6q21 // 27244 /// ENST00000356644 // SESN1 // sestrin 1 // 6q21 // 27244 /// ENST00000368971 // SESN1 // sestrin 1 // 6q21 // 27244
2790007	5.96839e-06	0.118062	2789957	NM_033632 // FBXW7 // F-box and WD repeat domain containing 7 // 4q31.3 // 55294 /// NM_018315 // FBXW7 // F-box and WD repeat domain containing 7 // 4q31.3 // 55294 /// NM_001013415 // FBXW7 // F-box and WD repeat domain containing 7 // 4q31.3 // 55294 /// ENST00000281708 // FBXW7 // F-box and WD repeat domain containing 7 // 4q31.3 // 55294 /// ENST00000393956 // FBXW7 // F-box and WD repeat do…
3825012	6.52749e-06	0.119898	3824993	NM_004864 // GDF15 // growth differentiation factor 15 // 19p13.11 // 9518 /// ENST00000252809 // GDF15 // growth differentiation factor 15 // 19p13.11 // 9518 /// BC008962 // GDF15 // growth differentiation factor 15 // 19p13.11 // 9518
2375666	8.72646e-06	0.144421	2375664	NM_006763 // BTG2 // BTG family, member 2 // 1q32 // 7832 /// ENST00000290551 // BTG2 // BTG family, member 2 // 1q32 // 7832 /// U72649 // BTG2 // BTG family, member 2 // 1q32 // 7832
2334194	9.12432e-06	0.144421	2334191	NM_004073 // PLK3 // polo-like kinase 3 (Drosophila) // 1p34.1 // 1263 /// ENST00000372201 // PLK3 // polo-like kinase 3 (Drosophila) // 1p34.1 // 1263 /// AJ293866 // PLK3 // polo-like kinase 3 (Drosophila) // 1p34.1 // 1263
2473995	9.54739e-06	0.144421	2473991	NM_001809 // CENPA // centromere protein A // 2p24-p21 // 1058 /// NM_001042426 // CENPA // centromere protein A // 2p24-p21 // 1058 /// ENST00000335756 // CENPA // centromere protein A // 2p24-p21 // 1058 /// ENST00000233505 // CENPA // centromere protein A // 2p24-p21 // 1058 /// U14518 // CENPA // centromere protein A // 2p24-p21 // 1058
4041140	1.09212e-05	0.156025	4041113	NM_002266 // KPNA2 // karyopherin alpha 2 (RAG cohort 1, importin alpha 1) // 17q24.2 // 3838 /// U28386 // KPNA2 // karyopherin alpha 2 (RAG cohort 1, importin alpha 1) // 17q24.2 // 3838 /// ENST00000330459 // KPNA2 // karyopherin alpha 2 (RAG cohort 1, importin alpha 1) // 17q24.2 // 3838 /// ENST00000330459 // LOC728860 // karyopherin alpha-2 subunit like // --- // 728860 /// ENST00000400873 …
3157777	1.21132e-05	0.163946	3157751	NM_182706 // SCRIB // scribbled homolog (Drosophila) // 8q24.3 // 23513 /// NM_015356 // SCRIB // scribbled homolog (Drosophila) // 8q24.3 // 23513 /// ENST00000356994 // SCRIB // scribbled homolog (Drosophila) // 8q24.3 // 23513 /// ENST00000320476 // SCRIB // scribbled homolog (Drosophila) // 8q24.3 // 23513 /// AF271734 // SCRIB // scribbled homolog (Drosophila) // 8q24.3 // 23513 /// ENST0000…
3729538	1.44208e-05	0.185418	3729528	NM_003620 // PPM1D // protein phosphatase 1D magnesium-dependent, delta isoform // 17q23.2 // 8493 /// ENST00000305921 // PPM1D // protein phosphatase 1D magnesium-dependent, delta isoform // 17q23.2 // 8493 /// BC042418 // PPM1D // protein phosphatase 1D magnesium-dependent, delta isoform // 17q23.2 // 8493 /// ENST00000392995 // PPM1D // protein phosphatase 1D magnesium-dependent, delta isoform…
2790010	2.03393e-05	0.242022	2789957	NM_033632 // FBXW7 // F-box and WD repeat domain containing 7 // 4q31.3 // 55294 /// NM_018315 // FBXW7 // F-box and WD repeat domain containing 7 // 4q31.3 // 55294 /// NM_001013415 // FBXW7 // F-box and WD repeat domain containing 7 // 4q31.3 // 55294 /// ENST00000281708 // FBXW7 // F-box and WD repeat domain containing 7 // 4q31.3 // 55294 /// ENST00000393956 // FBXW7 // F-box and WD repeat do…
2370370	2.13487e-05	0.242022	2370355	NM_016545 // IER5 // immediate early response 5 // 1q25.3 // 51278 /// ENST00000367577 // IER5 // immediate early response 5 // 1q25.3 // 51278 /// BC000128 // IER5 // immediate early response 5 // 1q25.3 // 51278 /// AF178984 // IER5 // immediate early response 5 // 1q25.3 // 51278 /// AJ251089 // IER5 // immediate early response 5 // 1q25.3 // 51278
3428286	2.16465e-05	0.242022	3428268	NM_174942 // GAS2L3 // growth arrest-specific 2 like 3 // 12q23.1 // 283431 /// ENST00000266754 // GAS2L3 // growth arrest-specific 2 like 3 // 12q23.1 // 283431 /// AK095594 // GAS2L3 // growth arrest-specific 2 like 3 // 12q23.1 // 283431
3431294	2.33404e-05	0.250087	3431247	BC037221 // C12orf34 // chromosome 12 open reading frame 34 // 12q24.11 // 84915 /// ENST00000358906 // C12orf34 // chromosome 12 open reading frame 34 // 12q24.11 // 84915 /// BC020193 // C12orf34 // chromosome 12 open reading frame 34 // 12q24.11 // 84915 /// AK027627 // C12orf34 // chromosome 12 open reading frame 34 // 12q24.11 // 84915
3884893	3.23177e-05	0.332427	3884892	NM_030919 // FAM83D // family with sequence similarity 83, member D // 20q11.22-q12 // 81610 /// ENST00000217429 // FAM83D // family with sequence similarity 83, member D // 20q11.22-q12 // 81610 /// AK095660 // FAM83D // family with sequence similarity 83, member D // 20q11.22-q12 // 81610
3864418	4.27964e-05	0.416393	3864414	NM_198850 // PHLDB3 // pleckstrin homology-like domain, family B, member 3 // 19q13.31 // 653583 /// BC070094 // PHLDB3 // pleckstrin homology-like domain, family B, member 3 // 19q13.31 // 653583 /// ENST00000314735 // PHLDB3 // pleckstrin homology-like domain, family B, member 3 // 19q13.31 // 653583
3906090	4.37192e-05	0.416393	3906062	NM_015035 // ZHX3 // zinc fingers and homeoboxes 3 // 20q12 // 23051 /// ENST00000373263 // ZHX3 // zinc fingers and homeoboxes 3 // 20q12 // 23051 /// ENST00000309060 // ZHX3 // zinc fingers and homeoboxes 3 // 20q12 // 23051 /// AB081948 // ZHX3 // zinc fingers and homeoboxes 3 // 20q12 // 23051 /// ENST00000396935 // ZHX3 // zinc fingers and homeoboxes 3 // 20q12 // 23051 /// ENST00000373262 /…
2474010	5.08133e-05	0.466675	2473991	NM_001809 // CENPA // centromere protein A // 2p24-p21 // 1058 /// NM_001042426 // CENPA // centromere protein A // 2p24-p21 // 1058 /// ENST00000335756 // CENPA // centromere protein A // 2p24-p21 // 1058 /// ENST00000233505 // CENPA // centromere protein A // 2p24-p21 // 1058 /// U14518 // CENPA // centromere protein A // 2p24-p21 // 1058
3178596	5.8512e-05	0.51885	3178583	NM_001827 // CKS2 // CDC28 protein kinase regulatory subunit 2 // 9q22 // 1164 /// ENST00000314355 // CKS2 // CDC28 protein kinase regulatory subunit 2 // 9q22 // 1164 /// BC006458 // CKS2 // CDC28 protein kinase regulatory subunit 2 // 9q22 // 1164
3993869	6.5226e-05	0.538626	3993853	NM_032539 // SLITRK2 // SLIT and NTRK-like family, member 2 // Xq27.3 // 84631 /// ENST00000370490 // SLITRK2 // SLIT and NTRK-like family, member 2 // Xq27.3 // 84631 /// ENST00000394024 // SLITRK2 // SLIT and NTRK-like family, member 2 // Xq27.3 // 84631 /// ENST00000335565 // SLITRK2 // SLIT and NTRK-like family, member 2 // Xq27.3 // 84631 /// AB058757 // SLITRK2 // SLIT and NTRK-like family,…
2658789	6.68641e-05	0.538626	2658785	NM_153690 // FAM43A // family with sequence similarity 43, member A // 3q29 // 131583 /// ENST00000329759 // FAM43A // family with sequence similarity 43, member A // 3q29 // 131583 /// BC064989 // FAM43A // family with sequence similarity 43, member A // 3q29 // 131583
3825366	6.86976e-05	0.538626	3825292	NM_001098482 // CRTC1 // CREB regulated transcription coactivator 1 // 19p13.11 // 23373 /// NM_015321 // CRTC1 // CREB regulated transcription coactivator 1 // 19p13.11 // 23373 /// ENST00000338797 // CRTC1 // CREB regulated transcription coactivator 1 // 19p13.11 // 23373 /// ENST00000321949 // CRTC1 // CREB regulated transcription coactivator 1 // 19p13.11 // 23373 /// AY360171 // CRTC1 // CRE…
3261464	6.91204e-05	0.538626	3261447	NM_015062 // PPRC1 // peroxisome proliferator-activated receptor gamma, coactivator-related 1 // 10q24.32 // 23082 /// ENST00000278070 // PPRC1 // peroxisome proliferator-activated receptor gamma, coactivator-related 1 // 10q24.32 // 23082 /// AF325193 // PPRC1 // peroxisome proliferator-activated receptor gamma, coactivator-related 1 // 10q24.32 // 23082 /// ENST00000370012 // PPRC1 // peroxisom…
2968668	8.99696e-05	0.680474	2968652	NM_014454 // SESN1 // sestrin 1 // 6q21 // 27244 /// ENST00000302071 // SESN1 // sestrin 1 // 6q21 // 27244 /// AF033120 // SESN1 // sestrin 1 // 6q21 // 27244 /// ENST00000356644 // SESN1 // sestrin 1 // 6q21 // 27244 /// ENST00000368971 // SESN1 // sestrin 1 // 6q21 // 27244
3204705	9.50614e-05	0.698443	3204692	NM_032818 // C9orf100 // chromosome 9 open reading frame 100 // 9p13.3 // 84904 /// ENST00000378387 // C9orf100 // chromosome 9 open reading frame 100 // 9p13.3 // 84904 /// ENST00000343259 // C9orf100 // chromosome 9 open reading frame 100 // 9p13.3 // 84904 /// ENST00000378395 // C9orf100 // chromosome 9 open reading frame 100 // 9p13.3 // 84904 /// ENST00000378382 // C9orf100 // chromosome 9 o…
3375221	9.99902e-05	0.71425	3375192	NM_152718 // VWCE // von Willebrand factor C and EGF domains // 11q12.2 // 220001 /// ENST00000335613 // VWCE // von Willebrand factor C and EGF domains // 11q12.2 // 220001 /// BC077719 // VWCE // von Willebrand factor C and EGF domains // 11q12.2 // 220001 /// ENST00000301770 // VWCE // von Willebrand factor C and EGF domains // 11q12.2 // 220001
2709407	0.000106772	0.742082	2709402	NM_017541 // CRYGS // crystallin, gamma S // 3q25-qter // 1427 /// ENST00000307944 // CRYGS // crystallin, gamma S // 3q25-qter // 1427 /// BC070241 // CRYGS // crystallin, gamma S // 3q25-qter // 1427 /// ENST00000392499 // CRYGS // crystallin, gamma S // 3q25-qter // 1427
4023565	0.000113255	0.744059	4023530	NM_002139 // RBMX // RNA binding motif protein, X-linked // Xq26.3 // 27316 /// NR_002735 // SNORD61 // small nucleolar RNA, C/D box 61 // Xq26.3 // 26787 /// ENST00000320676 // RBMX // RNA binding motif protein, X-linked // Xq26.3 // 27316 /// BC012942 // CCBL2 // cysteine conjugate-beta lyase 2 // 1p22.2 // 56267 /// BX647131 // RBMX // RNA binding motif protein, X-linked // Xq26.3 // 27316
3770461	0.000113301	0.744059	3770457	NM_024417 // FDXR // ferredoxin reductase // 17q24-q25 // 2232 /// NM_004110 // FDXR // ferredoxin reductase // 17q24-q25 // 2232 /// ENST00000293195 // FDXR // ferredoxin reductase // 17q24-q25 // 2232 /// BC034763 // FDXR // ferredoxin reductase // 17q24-q25 // 2232
3863459	0.000117205	0.744059	3863435	NM_002698 // POU2F2 // POU class 2 homeobox 2 // 19q13.2 // 5452 /// ENST00000389341 // POU2F2 // POU class 2 homeobox 2 // 19q13.2 // 5452 /// BC006101 // POU2F2 // POU class 2 homeobox 2 // 19q13.2 // 5452 /// ENST00000292077 // POU2F2 // POU class 2 homeobox 2 // 19q13.2 // 5452 /// ENST00000342301 // POU2F2 // POU class 2 homeobox 2 // 19q13.2 // 5452
3421303	0.000119104	0.744059	3421300	NM_002392 // MDM2 // Mdm2 p53 binding protein homolog (mouse) // 12q14.3-q15 // 4193 /// NM_006878 // MDM2 // Mdm2 p53 binding protein homolog (mouse) // 12q14.3-q15 // 4193 /// NM_006881 // MDM2 // Mdm2 p53 binding protein homolog (mouse) // 12q14.3-q15 // 4193 /// NM_006882 // MDM2 // Mdm2 p53 binding protein homolog (mouse) // 12q14.3-q15 // 4193 /// NM_006879 // MDM2 // Mdm2 p53 binding prote…
3189848	0.000123514	0.744059	3189837	NM_007135 // ZNF79 // zinc finger protein 79 // 9q34 // 7633 /// ENST00000342483 // ZNF79 // zinc finger protein 79 // 9q34 // 7633 /// BC062309 // ZNF79 // zinc finger protein 79 // 9q34 // 7633
3358453	0.000127033	0.744059	3358425	NM_018494 // LRDD // leucine-rich repeats and death domain containing // 11p15.5 // 55367 /// NM_145886 // LRDD // leucine-rich repeats and death domain containing // 11p15.5 // 55367 /// NM_145887 // LRDD // leucine-rich repeats and death domain containing // 11p15.5 // 55367 /// ENST00000347755 // LRDD // leucine-rich repeats and death domain containing // 11p15.5 // 55367 /// AB209529 // LRDD …
3690558	0.000127311	0.744059	3690550	NM_001006610 // SIAH1 // seven in absentia homolog 1 (Drosophila) // 16q12 // 6477 /// NM_003031 // SIAH1 // seven in absentia homolog 1 (Drosophila) // 16q12 // 6477 /// ENST00000356721 // SIAH1 // seven in absentia homolog 1 (Drosophila) // 16q12 // 6477 /// ENST00000394725 // SIAH1 // seven in absentia homolog 1 (Drosophila) // 16q12 // 6477 /// BC042550 // SIAH1 // seven in absentia homolog 1…
2941663	0.00013247	0.744429	2941632	NM_005906 // MAK // male germ cell-associated kinase // 6p24 // 4117 /// ENST00000313243 // MAK // male germ cell-associated kinase // 6p24 // 4117 /// ENST00000354489 // MAK // male germ cell-associated kinase // 6p24 // 4117 /// BC039825 // MAK // male germ cell-associated kinase // 6p24 // 4117
2858053	0.000133164	0.744429	2858023	NM_006622 // PLK2 // polo-like kinase 2 (Drosophila) // 5q12.1-q13.2 // 10769 /// ENST00000274289 // PLK2 // polo-like kinase 2 (Drosophila) // 5q12.1-q13.2 // 10769 /// AF059617 // PLK2 // polo-like kinase 2 (Drosophila) // 5q12.1-q13.2 // 10769
3825001	0.000138372	0.757089	3824993	NM_004864 // GDF15 // growth differentiation factor 15 // 19p13.11 // 9518 /// ENST00000252809 // GDF15 // growth differentiation factor 15 // 19p13.11 // 9518 /// BC008962 // GDF15 // growth differentiation factor 15 // 19p13.11 // 9518
3853329	0.000144234	0.772716	3853299	NM_005858 // AKAP8 // A kinase (PRKA) anchor protein 8 // 19p13.1 // 10270 /// ENST00000269701 // AKAP8 // A kinase (PRKA) anchor protein 8 // 19p13.1 // 10270 /// BC037270 // AKAP8 // A kinase (PRKA) anchor protein 8 // 19p13.1 // 10270
3357853	0.000147282	0.772943	3357840	NM_021034 // IFITM3 // interferon induced transmembrane protein 3 (1-8U) // 11p15.5 // 10410 /// ENST00000399808 // IFITM3 // interferon induced transmembrane protein 3 (1-8U) // 11p15.5 // 10410 /// CR541874 // IFITM2 // interferon induced transmembrane protein 2 (1-8D) // 11p15.5 // 10581 /// X57352 // IFITM3 // interferon induced transmembrane protein 3 (1-8U) // 11p15.5 // 10410
3063471	0.000152969	0.786737	3063463	NM_000765 // CYP3A7 // cytochrome P450, family 3, subfamily A, polypeptide 7 // 7q21-q22.1 // 1551 /// ENST00000336374 // CYP3A7 // cytochrome P450, family 3, subfamily A, polypeptide 7 // 7q21-q22.1 // 1551 /// D00408 // CYP3A7 // cytochrome P450, family 3, subfamily A, polypeptide 7 // 7q21-q22.1 // 1551 /// ENST00000292414 // CYP3A7 // cytochrome P450, family 3, subfamily A, polypeptide 7 // 7…
2370362	0.000162224	0.799807	2370355	NM_016545 // IER5 // immediate early response 5 // 1q25.3 // 51278 /// ENST00000367577 // IER5 // immediate early response 5 // 1q25.3 // 51278 /// BC000128 // IER5 // immediate early response 5 // 1q25.3 // 51278 /// AF178984 // IER5 // immediate early response 5 // 1q25.3 // 51278 /// AJ251089 // IER5 // immediate early response 5 // 1q25.3 // 51278
3482313	0.000164369	0.799807	3482274	NM_016529 // ATP8A2 // ATPase, aminophospholipid transporter-like, class I, type 8A, member 2 // 13q12 // 51761 /// ENST00000381655 // ATP8A2 // ATPase, aminophospholipid transporter-like, class I, type 8A, member 2 // 13q12 // 51761 /// ENST00000281620 // ATP8A2 // ATPase, aminophospholipid transporter-like, class I, type 8A, member 2 // 13q12 // 51761 /// AF236871 // ATP8A2 // ATPase, aminophos…
3879128	0.000176842	0.799807	3879112	NM_002196 // INSM1 // insulinoma-associated 1 // 20p11.2 // 3642 /// ENST00000310227 // INSM1 // insulinoma-associated 1 // 20p11.2 // 3642 /// M93119 // INSM1 // insulinoma-associated 1 // 20p11.2 // 3642
3738118	0.000177779	0.799807	3738110	NM_199287 // CCDC137 // coiled-coil domain containing 137 // 17q25.3 // 339230 /// ENST00000329214 // CCDC137 // coiled-coil domain containing 137 // 17q25.3 // 339230 /// BC009369 // CCDC137 // coiled-coil domain containing 137 // 17q25.3 // 339230
2813418	0.000178784	0.799807	2813414	NM_031966 // CCNB1 // cyclin B1 // 5q12 // 891 /// ENST00000256442 // CCNB1 // cyclin B1 // 5q12 // 891 /// AK289431 // CCNB1 // cyclin B1 // 5q12 // 891 /// ENST00000380848 // CCNB1 // cyclin B1 // 5q12 // 891
3643802	0.000180819	0.799807	3643752	NM_003933 // BAIAP3 // BAI1-associated protein 3 // 16p13.3 // 8938 /// ENST00000324385 // BAIAP3 // BAI1-associated protein 3 // 16p13.3 // 8938 /// ENST00000397489 // BAIAP3 // BAI1-associated protein 3 // 16p13.3 // 8938 /// ENST00000397488 // BAIAP3 // BAI1-associated protein 3 // 16p13.3 // 8938 /// AB018277 // BAIAP3 // BAI1-associated protein 3 // 16p13.3 // 8938
2327403	0.000181081	0.799807	2327391	NM_031459 // SESN2 // sestrin 2 // 1p35.3 // 83667 /// ENST00000253063 // SESN2 // sestrin 2 // 1p35.3 // 83667 /// AY123223 // SESN2 // sestrin 2 // 1p35.3 // 83667
3665041	0.000183952	0.799807	3665029	NM_024922 // CES3 // carboxylesterase 3 (brain) // 16q22.1 // 23491 /// ENST00000303334 // CES3 // carboxylesterase 3 (brain) // 16q22.1 // 23491 /// ENST00000394037 // CES3 // carboxylesterase 3 (brain) // 16q22.1 // 23491 /// AK097538 // CES3 // carboxylesterase 3 (brain) // 16q22.1 // 23491
3770529	0.000184263	0.799807	3770512	BC035372 // C17orf28 // chromosome 17 open reading frame 28 // 17q25.1 // 283987 /// BC032219 // C17orf28 // chromosome 17 open reading frame 28 // 17q25.1 // 283987 /// ENST00000305419 // C17orf28 // chromosome 17 open reading frame 28 // 17q25.1 // 283987 /// ENST00000318565 // C17orf28 // chromosome 17 open reading frame 28 // 17q25.1 // 283987 /// AK125514 // C17orf28 // chromosome 17 open re…
2649589	0.000188117	0.799807	2649532	NM_016625 // RSRC1 // arginine/serine-rich coiled-coil 1 // 3q25.32 // 51319 /// ENST00000295930 // RSRC1 // arginine/serine-rich coiled-coil 1 // 3q25.32 // 51319 /// AK290334 // RSRC1 // arginine/serine-rich coiled-coil 1 // 3q25.32 // 51319 /// ENST00000312179 // RSRC1 // arginine/serine-rich coiled-coil 1 // 3q25.32 // 51319
3470274	0.00019144	0.799807	3470253	NM_014706 // SART3 // squamous cell carcinoma antigen recognized by T cells 3 // 12q24.1 // 9733 /// ENST00000228284 // SART3 // squamous cell carcinoma antigen recognized by T cells 3 // 12q24.1 // 9733 /// AB020880 // SART3 // squamous cell carcinoma antigen recognized by T cells 3 // 12q24.1 // 9733
3103294	0.000196054	0.799807	3103293	NM_172037 // RDH10 // retinol dehydrogenase 10 (all-trans) // 8q21.11 // 157506 /// ENST00000240285 // RDH10 // retinol dehydrogenase 10 (all-trans) // 8q21.11 // 157506 /// BC067131 // RDH10 // retinol dehydrogenase 10 (all-trans) // 8q21.11 // 157506
3847862	0.000203959	0.799807	3847858	NM_173637 // SLC25A41 // solute carrier family 25, member 41 // 19p13.3 // 284427 /// ENST00000398139 // SLC25A41 // solute carrier family 25, member 41 // 19p13.3 // 284427 /// AK097761 // SLC25A41 // solute carrier family 25, member 41 // 19p13.3 // 284427
3944141	0.00020974	0.799807	3944129	NM_002133 // HMOX1 // heme oxygenase (decycling) 1 // 22q12|22q13.1 // 3162 /// ENST00000216117 // HMOX1 // heme oxygenase (decycling) 1 // 22q12|22q13.1 // 3162 /// BC001491 // HMOX1 // heme oxygenase (decycling) 1 // 22q12|22q13.1 // 3162
3910808	0.000209757	0.799807	3910785	NM_198433 // AURKA // aurora kinase A // 20q13.2-q13.3 // 6790 /// NM_003600 // AURKA // aurora kinase A // 20q13.2-q13.3 // 6790 /// NM_198434 // AURKA // aurora kinase A // 20q13.2-q13.3 // 6790 /// NM_198436 // AURKA // aurora kinase A // 20q13.2-q13.3 // 6790 /// NM_198435 // AURKA // aurora kinase A // 20q13.2-q13.3 // 6790 /// NM_198437 // AURKA // aurora kinase A // 20q13.2-q13.3 // 6790 /…
2375665	0.000210871	0.799807	2375664	NM_006763 // BTG2 // BTG family, member 2 // 1q32 // 7832 /// ENST00000290551 // BTG2 // BTG family, member 2 // 1q32 // 7832 /// U72649 // BTG2 // BTG family, member 2 // 1q32 // 7832
3933245	0.000212829	0.799807	3933243	NM_001040424 // PRDM15 // PR domain containing 15 // 21q22.3 // 63977 /// NM_022115 // PRDM15 // PR domain containing 15 // 21q22.3 // 63977 /// ENST00000398548 // PRDM15 // PR domain containing 15 // 21q22.3 // 63977 /// ENST00000269844 // PRDM15 // PR domain containing 15 // 21q22.3 // 63977 /// AB051812 // PRDM15 // PR domain containing 15 // 21q22.3 // 63977 /// ENST00000380489 // PRDM15 // P…
2334211	0.000212896	0.799807	2334191	NM_004073 // PLK3 // polo-like kinase 3 (Drosophila) // 1p34.1 // 1263 /// ENST00000372201 // PLK3 // polo-like kinase 3 (Drosophila) // 1p34.1 // 1263 /// AJ293866 // PLK3 // polo-like kinase 3 (Drosophila) // 1p34.1 // 1263
3938191	0.000214605	0.799807	3938175	NM_198157 // UBE2L3 // ubiquitin-conjugating enzyme E2L 3 // 22q11.21 // 7332 /// NM_003347 // UBE2L3 // ubiquitin-conjugating enzyme E2L 3 // 22q11.21 // 7332 /// ENST00000342192 // UBE2L3 // ubiquitin-conjugating enzyme E2L 3 // 22q11.21 // 7332 /// AK125396 // UBE2L3 // ubiquitin-conjugating enzyme E2L 3 // 22q11.21 // 7332
3493429	0.000222175	0.816192	3493391	NM_024808 // C13orf34 // chromosome 13 open reading frame 34 // 13q22.1 // 79866 /// ENST00000377815 // C13orf34 // chromosome 13 open reading frame 34 // 13q22.1 // 79866 /// ENST00000390667 // C13orf34 // chromosome 13 open reading frame 34 // 13q22.1 // 79866 /// BX648605 // C13orf34 // chromosome 13 open reading frame 34 // 13q22.1 // 79866
3949056	0.000237527	0.828487	3949055	NM_016426 // GTSE1 // G-2 and S-phase expressed 1 // 22q13.2-q13.3 // 51512 /// ENST00000361934 // GTSE1 // G-2 and S-phase expressed 1 // 22q13.2-q13.3 // 51512 /// BC075828 // GTSE1 // G-2 and S-phase expressed 1 // 22q13.2-q13.3 // 51512 /// ENST00000160874 // GTSE1 // G-2 and S-phase expressed 1 // 22q13.2-q13.3 // 51512
2790001	0.000239314	0.828487	2789957	NM_033632 // FBXW7 // F-box and WD repeat domain containing 7 // 4q31.3 // 55294 /// NM_018315 // FBXW7 // F-box and WD repeat domain containing 7 // 4q31.3 // 55294 /// NM_001013415 // FBXW7 // F-box and WD repeat domain containing 7 // 4q31.3 // 55294 /// ENST00000281708 // FBXW7 // F-box and WD repeat domain containing 7 // 4q31.3 // 55294 /// ENST00000393956 // FBXW7 // F-box and WD repeat do…
2905193	0.000240888	0.828487	2905169	NM_078467 // CDKN1A // cyclin-dependent kinase inhibitor 1A (p21, Cip1) // 6p21.2 // 1026 /// NM_000389 // CDKN1A // cyclin-dependent kinase inhibitor 1A (p21, Cip1) // 6p21.2 // 1026 /// ENST00000244741 // CDKN1A // cyclin-dependent kinase inhibitor 1A (p21, Cip1) // 6p21.2 // 1026 /// ENST00000373711 // CDKN1A // cyclin-dependent kinase inhibitor 1A (p21, Cip1) // 6p21.2 // 1026 /// BC000312 //…
3159526	0.000240943	0.828487	3159483	NM_153186 // KANK1 // KN motif and ankyrin repeat domains 1 // 9p24.3 // 23189 /// NM_015158 // KANK1 // KN motif and ankyrin repeat domains 1 // 9p24.3 // 23189 /// ENST00000382303 // KANK1 // KN motif and ankyrin repeat domains 1 // 9p24.3 // 23189 /// ENST00000382293 // KANK1 // KN motif and ankyrin repeat domains 1 // 9p24.3 // 23189 /// ENST00000382297 // KANK1 // KN motif and ankyrin repeat…
3646483	0.000241631	0.828487	3646434	NM_016936 // UBN1 // ubinuclein 1 // 16p13.3 // 29855 /// NM_001079514 // UBN1 // ubinuclein 1 // 16p13.3 // 29855 /// ENST00000396658 // UBN1 // ubinuclein 1 // 16p13.3 // 29855 /// ENST00000262376 // UBN1 // ubinuclein 1 // 16p13.3 // 29855 /// AF108461 // UBN1 // ubinuclein 1 // 16p13.3 // 29855
2327393	0.000253015	0.856105	2327391	NM_031459 // SESN2 // sestrin 2 // 1p35.3 // 83667 /// ENST00000253063 // SESN2 // sestrin 2 // 1p35.3 // 83667 /// AY123223 // SESN2 // sestrin 2 // 1p35.3 // 83667
3725603	0.000264915	0.873502	3725602	NM_016428 // ABI3 // ABI gene family, member 3 // 17q21.3 // 51225 /// ENST00000225941 // ABI3 // ABI gene family, member 3 // 17q21.3 // 51225 /// AB037886 // ABI3 // ABI gene family, member 3 // 17q21.3 // 51225
3278245	0.00026495	0.873502	3278234	NM_012247 // SEPHS1 // selenophosphate synthetase 1 // 10p14 // 22929 /// ENST00000327347 // SEPHS1 // selenophosphate synthetase 1 // 10p14 // 22929 /// BC063816 // SEPHS1 // selenophosphate synthetase 1 // 10p14 // 22929 /// ENST00000319684 // SEPHS1 // selenophosphate synthetase 1 // 10p14 // 22929 /// ENST00000378614 // SEPHS1 // selenophosphate synthetase 1 // 10p14 // 22929 /// ENST00000378…
3298761	0.000276686	0.8937	3298738	NM_015045 // WAPAL // wings apart-like homolog (Drosophila) // 10q23.2 // 23063 /// ENST00000298767 // WAPAL // wings apart-like homolog (Drosophila) // 10q23.2 // 23063 /// AB065003 // WAPAL // wings apart-like homolog (Drosophila) // 10q23.2 // 23063 /// ENST00000342368 // WAPAL // wings apart-like homolog (Drosophila) // 10q23.2 // 23063 /// ENST00000263070 // WAPAL // wings apart-like homolog…
2671946	0.000278027	0.8937	2671936	NM_020208 // SLC6A20 // solute carrier family 6 (proline IMINO transporter), member 20 // 3p21.3 // 54716 /// NM_022405 // SLC6A20 // solute carrier family 6 (proline IMINO transporter), member 20 // 3p21.3 // 54716 /// ENST00000395974 // SLC6A20 // solute carrier family 6 (proline IMINO transporter), member 20 // 3p21.3 // 54716 /// ENST00000358525 // SLC6A20 // solute carrier family 6 (proline …
3413905	0.000285459	0.896076	3413875	NM_005480 // TROAP // trophinin associated protein (tastin) // 12q13.12 // 10024 /// NM_001100620 // TROAP // trophinin associated protein (tastin) // 12q13.12 // 10024 /// ENST00000257909 // TROAP // trophinin associated protein (tastin) // 12q13.12 // 10024 /// ENST00000380327 // TROAP // trophinin associated protein (tastin) // 12q13.12 // 10024 /// U04810 // TROAP // trophinin associated prot…
3653090	0.000285735	0.896076	3653072	NM_005030 // PLK1 // polo-like kinase 1 (Drosophila) // 16p12.1 // 5347 /// ENST00000300093 // PLK1 // polo-like kinase 1 (Drosophila) // 16p12.1 // 5347 /// ENST00000330792 // PLK1 // polo-like kinase 1 (Drosophila) // 16p12.1 // 5347 /// AB209179 // PLK1 // polo-like kinase 1 (Drosophila) // 16p12.1 // 5347
3874441	0.000303569	0.898593	3874438	NM_021873 // CDC25B // cell division cycle 25 homolog B (S. pombe) // 20p13 // 994 /// NM_004358 // CDC25B // cell division cycle 25 homolog B (S. pombe) // 20p13 // 994 /// NM_021872 // CDC25B // cell division cycle 25 homolog B (S. pombe) // 20p13 // 994 /// ENST00000245960 // CDC25B // cell division cycle 25 homolog B (S. pombe) // 20p13 // 994 /// ENST00000344256 // CDC25B // cell division cy…
2968665	0.000307921	0.898593	2968652	NM_014454 // SESN1 // sestrin 1 // 6q21 // 27244 /// ENST00000302071 // SESN1 // sestrin 1 // 6q21 // 27244 /// AF033120 // SESN1 // sestrin 1 // 6q21 // 27244 /// ENST00000356644 // SESN1 // sestrin 1 // 6q21 // 27244 /// ENST00000368971 // SESN1 // sestrin 1 // 6q21 // 27244
3821482	0.000313752	0.898593	3821479	NM_152262 // ZNF439 // zinc finger protein 439 // 19p13.2 // 90594 /// ENST00000304030 // ZNF439 // zinc finger protein 439 // 19p13.2 // 90594 /// BC032857 // ZNF439 // zinc finger protein 439 // 19p13.2 // 90594
3020723	0.000318394	0.898593	3020646	NM_000492 // CFTR // cystic fibrosis transmembrane conductance regulator (ATP-binding cassette sub-family C, member 7) // 7q31.2 // 1080 /// ENST00000003084 // CFTR // cystic fibrosis transmembrane conductance regulator (ATP-binding cassette sub-family C, member 7) // 7q31.2 // 1080 /// ENST00000376400 // CFTR // cystic fibrosis transmembrane conductance regulator (ATP-binding cassette sub-family…
3718786	0.000319076	0.898593	3718775	NM_145272 // C17orf50 // chromosome 17 open reading frame 50 // 17q12 // 146853 /// ENST00000285023 // C17orf50 // chromosome 17 open reading frame 50 // 17q12 // 146853
3644772	0.000324154	0.898593	3644764	NM_001761 // CCNF // cyclin F // 16p13.3 // 899 /// NR_003574 // ABCA17P // ATP-binding cassette, sub-family A (ABC1), member 17 (pseudogene) // 16p13.3 // 650655 /// ENST00000293968 // CCNF // cyclin F // 16p13.3 // 899 /// BC012349 // CCNF // cyclin F // 16p13.3 // 899 /// ENST00000397066 // CCNF // cyclin F // 16p13.3 // 899
3617269	0.000327354	0.898593	3617252	AL136908 // C15orf29 // chromosome 15 open reading frame 29 // 15q14 // 79768 /// BC026234 // C15orf29 // chromosome 15 open reading frame 29 // 15q14 // 79768 /// AK293021 // C15orf29 // chromosome 15 open reading frame 29 // 15q14 // 79768 /// ENST00000256544 // C15orf29 // chromosome 15 open reading frame 29 // 15q14 // 79768 /// BC037234 // C15orf29 // chromosome 15 open reading frame 29 // 1…
3354182	0.000337168	0.898593	3354174	NM_032811 // TBRG1 // transforming growth factor beta regulator 1 // 11q24.2 // 84897 /// NR_016021 // TBRG1 // transforming growth factor beta regulator 1 // 11q24.2 // 84897 /// ENST00000375005 // TBRG1 // transforming growth factor beta regulator 1 // 11q24.2 // 84897 /// BC041043 // TBRG1 // transforming growth factor beta regulator 1 // 11q24.2 // 84897 /// ENST00000284290 // TBRG1 // transf…
3825008	0.000338803	0.898593	3824993	NM_004864 // GDF15 // growth differentiation factor 15 // 19p13.11 // 9518 /// ENST00000252809 // GDF15 // growth differentiation factor 15 // 19p13.11 // 9518 /// BC008962 // GDF15 // growth differentiation factor 15 // 19p13.11 // 9518
2598375	0.000343119	0.898593	2598261	NM_212482 // FN1 // fibronectin 1 // 2q34 // 2335 /// NM_212475 // FN1 // fibronectin 1 // 2q34 // 2335 /// NM_002026 // FN1 // fibronectin 1 // 2q34 // 2335 /// NM_212476 // FN1 // fibronectin 1 // 2q34 // 2335 /// NM_212478 // FN1 // fibronectin 1 // 2q34 // 2335 /// NM_212474 // FN1 // fibronectin 1 // 2q34 // 2335 /// NM_054034 // FN1 // fibronectin 1 // 2q34 // 2335 /// ENST00000354785 // FN…
3155672	0.000349182	0.898593	3155637	NM_152888 // COL22A1 // collagen, type XXII, alpha 1 // 8q24.23 // 169044 /// ENST00000303045 // COL22A1 // collagen, type XXII, alpha 1 // 8q24.23 // 169044 /// AF406780 // COL22A1 // collagen, type XXII, alpha 1 // 8q24.23 // 169044 /// ENST00000341807 // COL22A1 // collagen, type XXII, alpha 1 // 8q24.23 // 169044
3421304	0.000349476	0.898593	3421300	NM_002392 // MDM2 // Mdm2 p53 binding protein homolog (mouse) // 12q14.3-q15 // 4193 /// NM_006878 // MDM2 // Mdm2 p53 binding protein homolog (mouse) // 12q14.3-q15 // 4193 /// NM_006881 // MDM2 // Mdm2 p53 binding protein homolog (mouse) // 12q14.3-q15 // 4193 /// NM_006882 // MDM2 // Mdm2 p53 binding protein homolog (mouse) // 12q14.3-q15 // 4193 /// NM_006879 // MDM2 // Mdm2 p53 binding prote…
4019804	0.000354508	0.898593	4019784	NM_017938 // FAM70A // family with sequence similarity 70, member A // Xq24 // 55026 /// NM_001104544 // FAM70A // family with sequence similarity 70, member A // Xq24 // 55026 /// NM_001104545 // FAM70A // family with sequence similarity 70, member A // Xq24 // 55026 /// ENST00000309720 // FAM70A // family with sequence similarity 70, member A // Xq24 // 55026 /// ENST00000371369 // FAM70A // fa…
2377474	0.000355256	0.898593	2377427	NM_002389 // CD46 // CD46 molecule, complement regulatory protein // 1q32 // 4179 /// NM_172351 // CD46 // CD46 molecule, complement regulatory protein // 1q32 // 4179 /// NM_172354 // CD46 // CD46 molecule, complement regulatory protein // 1q32 // 4179 /// NM_172359 // CD46 // CD46 molecule, complement regulatory protein // 1q32 // 4179 /// NM_172352 // CD46 // CD46 molecule, complement regulato…
3558448	0.000362143	0.898593	3558418	NM_014178 // STXBP6 // syntaxin binding protein 6 (amisyn) // 14q12 // 29091 /// ENST00000396700 // STXBP6 // syntaxin binding protein 6 (amisyn) // 14q12 // 29091 /// ENST00000323944 // STXBP6 // syntaxin binding protein 6 (amisyn) // 14q12 // 29091 /// ENST00000358326 // STXBP6 // syntaxin binding protein 6 (amisyn) // 14q12 // 29091 /// AK096957 // STXBP6 // syntaxin binding protein 6 (amisyn)…
3291466	0.000362445	0.898593	3291435	NM_145307 // RTKN2 // rhotekin 2 // 10q21.2 // 219790 /// ENST00000373789 // RTKN2 // rhotekin 2 // 10q21.2 // 219790 /// AY150309 // RTKN2 // rhotekin 2 // 10q21.2 // 219790 /// ENST00000395265 // RTKN2 // rhotekin 2 // 10q21.2 // 219790 /// ENST00000315289 // RTKN2 // rhotekin 2 // 10q21.2 // 219790 /// ENST00000395260 // RTKN2 // rhotekin 2 // 10q21.2 // 219790
3428269	0.000362909	0.898593	3428268	NM_174942 // GAS2L3 // growth arrest-specific 2 like 3 // 12q23.1 // 283431 /// ENST00000266754 // GAS2L3 // growth arrest-specific 2 like 3 // 12q23.1 // 283431 /// AK095594 // GAS2L3 // growth arrest-specific 2 like 3 // 12q23.1 // 283431
3150811	0.00036736	0.898593	3150797	NM_014078 // MRPL13 // mitochondrial ribosomal protein L13 // 8q22.1-q22.3 // 28998 /// ENST00000306185 // MRPL13 // mitochondrial ribosomal protein L13 // 8q22.1-q22.3 // 28998 /// BC021744 // MRPL13 // mitochondrial ribosomal protein L13 // 8q22.1-q22.3 // 28998
2880197	0.000376292	0.898593	2880051	NM_181674 // PPP2R2B // protein phosphatase 2 (formerly 2A), regulatory subunit B, beta isoform // 5q31-q32 // 5521 /// NM_004576 // PPP2R2B // protein phosphatase 2 (formerly 2A), regulatory subunit B, beta isoform // 5q31-q32 // 5521 /// NM_181675 // PPP2R2B // protein phosphatase 2 (formerly 2A), regulatory subunit B, beta isoform // 5q31-q32 // 5521 /// NM_181677 // PPP2R2B // protein phospha…
3262138	0.000378396	0.898593	3262129	NM_032727 // INA // internexin neuronal intermediate filament protein, alpha // 10q24.33 // 9118 /// ENST00000369849 // INA // internexin neuronal intermediate filament protein, alpha // 10q24.33 // 9118 /// BC006359 // INA // internexin neuronal intermediate filament protein, alpha // 10q24.33 // 9118
3729199	0.000380046	0.898593	3729172	NM_004859 // CLTC // clathrin, heavy chain (Hc) // 17q11-qter // 1213 /// ENST00000269122 // CLTC // clathrin, heavy chain (Hc) // 17q11-qter // 1213 /// BC054489 // CLTC // clathrin, heavy chain (Hc) // 17q11-qter // 1213 /// ENST00000393043 // CLTC // clathrin, heavy chain (Hc) // 17q11-qter // 1213
3063713	0.000386148	0.898593	3063685	NM_005916 // MCM7 // minichromosome maintenance complex component 7 // 7q21.3-q22.1 // 4176 /// NM_182776 // MCM7 // minichromosome maintenance complex component 7 // 7q21.3-q22.1 // 4176 /// ENST00000303887 // MCM7 // minichromosome maintenance complex component 7 // 7q21.3-q22.1 // 4176 /// ENST00000362082 // MCM7 // minichromosome maintenance complex component 7 // 7q21.3-q22.1 // 4176 /// ENS…
3389978	0.000388171	0.898593	3389976	NM_017515 // SLC35F2 // solute carrier family 35, member F2 // 11q22.3 // 54733 /// ENST00000265836 // SLC35F2 // solute carrier family 35, member F2 // 11q22.3 // 54733 /// ENST00000375682 // SLC35F2 // solute carrier family 35, member F2 // 11q22.3 // 54733 /// AK128062 // SLC35F2 // solute carrier family 35, member F2 // 11q22.3 // 54733
2619139	0.000393556	0.898593	2619120	NM_001042646 // TRAK1 // trafficking protein, kinesin binding 1 // 3p25.3-p24.1 // 22906 /// NM_014965 // TRAK1 // trafficking protein, kinesin binding 1 // 3p25.3-p24.1 // 22906 /// ENST00000327628 // TRAK1 // trafficking protein, kinesin binding 1 // 3p25.3-p24.1 // 22906 /// ENST00000396175 // TRAK1 // trafficking protein, kinesin binding 1 // 3p25.3-p24.1 // 22906 /// ENST00000341421 // TRAK1…
3187645	0.000395281	0.898593	3187577	NM_007018 // CEP110 // centrosomal protein 110kDa // 9q33-q34 // 11064 /// ENST00000373855 // CEP110 // centrosomal protein 110kDa // 9q33-q34 // 11064 /// ENST00000238341 // CEP110 // centrosomal protein 110kDa // 9q33-q34 // 11064 /// AF513978 // CEP110 // centrosomal protein 110kDa // 9q33-q34 // 11064 /// ENST00000394385 // CEP110 // centrosomal protein 110kDa // 9q33-q34 // 11064 /// ENST000…
3453640	0.000404689	0.898593	3453592	NM_003482 // MLL2 // myeloid/lymphoid or mixed-lineage leukemia 2 // 12q12-q14 // 8085 /// AF010403 // MLL2 // myeloid/lymphoid or mixed-lineage leukemia 2 // 12q12-q14 // 8085 /// ENST00000301067 // MLL2 // myeloid/lymphoid or mixed-lineage leukemia 2 // 12q12-q14 // 8085 /// U80756 // TNRC21 // trinucleotide repeat containing 21 // --- // 27318
3678248	0.000407874	0.898593	3678231	NM_145253 // FAM100A // family with sequence similarity 100, member A // 16p13.3 // 124402 /// ENST00000283474 // FAM100A // family with sequence similarity 100, member A // 16p13.3 // 124402 /// BC040160 // FAM100A // family with sequence similarity 100, member A // 16p13.3 // 124402
3414934	0.000414504	0.898593	3414885	NM_001039960 // SLC4A8 // solute carrier family 4, sodium bicarbonate cotransporter, member 8 // 12q13.13 // 9498 /// NM_004858 // SLC4A8 // solute carrier family 4, sodium bicarbonate cotransporter, member 8 // 12q13.13 // 9498 /// ENST00000319957 // SLC4A8 // solute carrier family 4, sodium bicarbonate cotransporter, member 8 // 12q13.13 // 9498 /// DQ063579 // SLC4A8 // solute carrier family 4…
2619138	0.000424892	0.898593	2619120	NM_001042646 // TRAK1 // trafficking protein, kinesin binding 1 // 3p25.3-p24.1 // 22906 /// NM_014965 // TRAK1 // trafficking protein, kinesin binding 1 // 3p25.3-p24.1 // 22906 /// ENST00000327628 // TRAK1 // trafficking protein, kinesin binding 1 // 3p25.3-p24.1 // 22906 /// ENST00000396175 // TRAK1 // trafficking protein, kinesin binding 1 // 3p25.3-p24.1 // 22906 /// ENST00000341421 // TRAK1…
3629586	0.000428549	0.898593	3629567	NM_017851 // PARP16 // poly (ADP-ribose) polymerase family, member 16 // 15q22.31 // 54956 /// ENST00000261888 // PARP16 // poly (ADP-ribose) polymerase family, member 16 // 15q22.31 // 54956 /// BC006389 // PARP16 // poly (ADP-ribose) polymerase family, member 16 // 15q22.31 // 54956
2327395	0.000428691	0.898593	2327391	NM_031459 // SESN2 // sestrin 2 // 1p35.3 // 83667 /// ENST00000253063 // SESN2 // sestrin 2 // 1p35.3 // 83667 /// AY123223 // SESN2 // sestrin 2 // 1p35.3 // 83667
3884904	0.000434319	0.898593	3884892	NM_030919 // FAM83D // family with sequence similarity 83, member D // 20q11.22-q12 // 81610 /// ENST00000217429 // FAM83D // family with sequence similarity 83, member D // 20q11.22-q12 // 81610 /// AK095660 // FAM83D // family with sequence similarity 83, member D // 20q11.22-q12 // 81610
3691085	0.000448457	0.898593	3691071	NM_013263 // BRD7 // bromodomain containing 7 // 16q12 // 29117 /// ENST00000394688 // BRD7 // bromodomain containing 7 // 16q12 // 29117 /// ENST00000299197 // BRD7 // bromodomain containing 7 // 16q12 // 29117 /// AF152604 // BRD7 // bromodomain containing 7 // 16q12 // 29117 /// ENST00000394689 // BRD7 // bromodomain containing 7 // 16q12 // 29117
2793451	0.000452945	0.898593	2793441	NM_016228 // AADAT // aminoadipate aminotransferase // 4q33 // 51166 /// NM_182662 // AADAT // aminoadipate aminotransferase // 4q33 // 51166 /// ENST00000337664 // AADAT // aminoadipate aminotransferase // 4q33 // 51166 /// ENST00000353187 // AADAT // aminoadipate aminotransferase // 4q33 // 51166 /// AF481738 // AADAT // aminoadipate aminotransferase // 4q33 // 51166
2780180	0.000453045	0.898593	2780172	NM_001813 // CENPE // centromere protein E, 312kDa // 4q24-q25 // 1062 /// ENST00000265148 // CENPE // centromere protein E, 312kDa // 4q24-q25 // 1062 /// ENST00000394771 // CENPE // centromere protein E, 312kDa // 4q24-q25 // 1062 /// ENST00000380026 // CENPE // centromere protein E, 312kDa // 4q24-q25 // 1062
3688390	0.000454004	0.898593	3688381	BC036762 // MGC46336 // hypothetical protein MGC46336 // 16p11.2 // 283933 /// ENST00000315678 // MGC46336 // hypothetical protein MGC46336 // 16p11.2 // 283933 /// AK096248 // MGC46336 // hypothetical protein MGC46336 // 16p11.2 // 283933
3375239	0.000455689	0.898593	3375192	NM_152718 // VWCE // von Willebrand factor C and EGF domains // 11q12.2 // 220001 /// ENST00000335613 // VWCE // von Willebrand factor C and EGF domains // 11q12.2 // 220001 /// BC077719 // VWCE // von Willebrand factor C and EGF domains // 11q12.2 // 220001 /// ENST00000301770 // VWCE // von Willebrand factor C and EGF domains // 11q12.2 // 220001
3189850	0.000460156	0.898593	3189837	NM_007135 // ZNF79 // zinc finger protein 79 // 9q34 // 7633 /// ENST00000342483 // ZNF79 // zinc finger protein 79 // 9q34 // 7633 /// BC062309 // ZNF79 // zinc finger protein 79 // 9q34 // 7633
3823620	0.00046027	0.898593	3823613	AF151902 // FAM32A // family with sequence similarity 32, member A // 19pter-p13.3 // 26017 /// ENST00000263384 // FAM32A // family with sequence similarity 32, member A // 19pter-p13.3 // 26017
3755725	0.000463277	0.898593	3755714	NM_004774 // MED1 // mediator complex subunit 1 // 17q12-q21.1 // 5469 /// ENST00000300651 // MED1 // mediator complex subunit 1 // 17q12-q21.1 // 5469 /// AF055994 // MED1 // mediator complex subunit 1 // 17q12-q21.1 // 5469 /// ENST00000394287 // MED1 // mediator complex subunit 1 // 17q12-q21.1 // 5469
3220991	0.000469616	0.898593	3220977	NM_005156 // ROD1 // ROD1 regulator of differentiation 1 (S. pombe) // 9q32 // 9991 /// ENST00000374255 // ROD1 // ROD1 regulator of differentiation 1 (S. pombe) // 9q32 // 9991 /// BC044585 // ROD1 // ROD1 regulator of differentiation 1 (S. pombe) // 9q32 // 9991 /// ENST00000374257 // ROD1 // ROD1 regulator of differentiation 1 (S. pombe) // 9q32 // 9991 /// ENST00000334318 // ROD1 // ROD1 regu…
3329434	0.000474284	0.898593	3329404	NM_014741 // HARBI1 // harbinger transposase derived 1 // 11p11.2 // 9776 /// ENST00000359513 // HARBI1 // harbinger transposase derived 1 // 11p11.2 // 9776 /// BC002378 // HARBI1 // harbinger transposase derived 1 // 11p11.2 // 9776 /// ENST00000343175 // HARBI1 // harbinger transposase derived 1 // 11p11.2 // 9776 /// ENST00000312040 // HARBI1 // harbinger transposase derived 1 // 11p11.2 // 9…
2756065	0.000475837	0.898593	2756029	NM_004477 // FRG1 // FSHD region gene 1 // 4q35 // 2483 /// NR_003579 // FRG1B // FSHD region gene 1 family, member B // 20q11.1 // 284802 /// ENST00000226798 // FRG1 // FSHD region gene 1 // 4q35 // 2483 /// L76159 // FRG1 // FSHD region gene 1 // 4q35 // 2483 /// ENST00000278882 // FRG1B // FSHD region gene 1 family, member B // 20q11.1 // 284802 /// ENST00000346061 // FRG1B // FSHD region gene…
3127714	0.000480708	0.898593	3127703	NM_003842 // TNFRSF10B // tumor necrosis factor receptor superfamily, member 10b // 8p22-p21 // 8795 /// NM_147187 // TNFRSF10B // tumor necrosis factor receptor superfamily, member 10b // 8p22-p21 // 8795 /// ENST00000276431 // TNFRSF10B // tumor necrosis factor receptor superfamily, member 10b // 8p22-p21 // 8795 /// ENST00000347739 // TNFRSF10B // tumor necrosis factor receptor superfamily, me…
3884908	0.000492833	0.898593	3884892	NM_030919 // FAM83D // family with sequence similarity 83, member D // 20q11.22-q12 // 81610 /// ENST00000217429 // FAM83D // family with sequence similarity 83, member D // 20q11.22-q12 // 81610 /// AK095660 // FAM83D // family with sequence similarity 83, member D // 20q11.22-q12 // 81610
3358428	0.000493739	0.898593	3358425	NM_018494 // LRDD // leucine-rich repeats and death domain containing // 11p15.5 // 55367 /// NM_145886 // LRDD // leucine-rich repeats and death domain containing // 11p15.5 // 55367 /// NM_145887 // LRDD // leucine-rich repeats and death domain containing // 11p15.5 // 55367 /// ENST00000347755 // LRDD // leucine-rich repeats and death domain containing // 11p15.5 // 55367 /// AB209529 // LRDD …
3562691	0.000499637	0.898593	3562671	NM_017658 // KLHL28 // kelch-like 28 (Drosophila) // 14q21.3 // 54813 /// ENST00000396128 // KLHL28 // kelch-like 28 (Drosophila) // 14q21.3 // 54813 /// AK289855 // KLHL28 // kelch-like 28 (Drosophila) // 14q21.3 // 54813 /// ENST00000355081 // KLHL28 // kelch-like 28 (Drosophila) // 14q21.3 // 54813
2428090	0.000509482	0.898593	2428079	NM_019099 // C1orf183 // chromosome 1 open reading frame 183 // 1p13.2 // 55924 /// NM_198926 // C1orf183 // chromosome 1 open reading frame 183 // 1p13.2 // 55924 /// ENST00000357260 // C1orf183 // chromosome 1 open reading frame 183 // 1p13.2 // 55924 /// BC031558 // C1orf183 // chromosome 1 open reading frame 183 // 1p13.2 // 55924
2802511	0.000515958	0.898593	2802398	NM_007118 // TRIO // triple functional domain (PTPRF interacting) // 5p15.1-p14 // 7204 /// ENST00000344204 // TRIO // triple functional domain (PTPRF interacting) // 5p15.1-p14 // 7204 /// AF091395 // TRIO // triple functional domain (PTPRF interacting) // 5p15.1-p14 // 7204 /// ENST00000322870 // TRIO // triple functional domain (PTPRF interacting) // 5p15.1-p14 // 7204 /// ENST00000397639 // T…
3884907	0.000517515	0.898593	3884892	NM_030919 // FAM83D // family with sequence similarity 83, member D // 20q11.22-q12 // 81610 /// ENST00000217429 // FAM83D // family with sequence similarity 83, member D // 20q11.22-q12 // 81610 /// AK095660 // FAM83D // family with sequence similarity 83, member D // 20q11.22-q12 // 81610
3533437	0.000524993	0.898593	3533435	NM_002687 // PNN // pinin, desmosome associated protein // 14q21.1 // 5411 /// ENST00000216832 // PNN // pinin, desmosome associated protein // 14q21.1 // 5411 /// AK292579 // PNN // pinin, desmosome associated protein // 14q21.1 // 5411
2581137	0.000530713	0.898593	2581000	NM_004543 // NEB // nebulin // 2q22 // 4703 /// ENST00000172853 // NEB // nebulin // 2q22 // 4703 /// ENST00000397345 // NEB // nebulin // 2q22 // 4703 /// ENST00000397337 // NEB // nebulin // 2q22 // 4703 /// X83957 // NEB // nebulin // 2q22 // 4703
3118672	0.000531899	0.898593	3118651	NM_014957 // DENND3 // DENN/MADD domain containing 3 // 8q24.3 // 22898 /// ENST00000262585 // DENND3 // DENN/MADD domain containing 3 // 8q24.3 // 22898 /// BC133023 // DENND3 // DENN/MADD domain containing 3 // 8q24.3 // 22898 /// ENST00000398933 // DENND3 // DENN/MADD domain containing 3 // 8q24.3 // 22898 /// ENST00000395213 // DENND3 // DENN/MADD domain containing 3 // 8q24.3 // 22898 /// EN…
3715849	0.000535765	0.898593	3715839	NM_004295 // TRAF4 // TNF receptor-associated factor 4 // 17q11-q12 // 9618 /// ENST00000262395 // TRAF4 // TNF receptor-associated factor 4 // 17q11-q12 // 9618 /// BC001769 // TRAF4 // TNF receptor-associated factor 4 // 17q11-q12 // 9618 /// ENST00000262396 // TRAF4 // TNF receptor-associated factor 4 // 17q11-q12 // 9618 /// ENST00000394925 // TRAF4 // TNF receptor-associated factor 4 // 17q1…
4021160	0.000535851	0.898593	4021149	NM_003069 // SMARCA1 // SWI/SNF related, matrix associated, actin dependent regulator of chromatin, subfamily a, member 1 // Xq25 // 6594 /// NM_139035 // SMARCA1 // SWI/SNF related, matrix associated, actin dependent regulator of chromatin, subfamily a, member 1 // Xq25 // 6594 /// ENST00000371122 // SMARCA1 // SWI/SNF related, matrix associated, actin dependent regulator of chromatin, subfamily…
2715197	0.000541004	0.898593	2715076	NM_133330 // WHSC1 // Wolf-Hirschhorn syndrome candidate 1 // 4p16.3 // 7468 /// NM_133331 // WHSC1 // Wolf-Hirschhorn syndrome candidate 1 // 4p16.3 // 7468 /// NM_001042424 // WHSC1 // Wolf-Hirschhorn syndrome candidate 1 // 4p16.3 // 7468 /// NM_133335 // WHSC1 // Wolf-Hirschhorn syndrome candidate 1 // 4p16.3 // 7468 /// NM_133334 // WHSC1 // Wolf-Hirschhorn syndrome candidate 1 // 4p16.3 // …
3189140	0.000544683	0.898593	3189110	NM_015635 // GAPVD1 // GTPase activating protein and VPS9 domains 1 // 9q33.3 // 26130 /// ENST00000394105 // GAPVD1 // GTPase activating protein and VPS9 domains 1 // 9q33.3 // 26130 /// ENST00000394101 // GAPVD1 // GTPase activating protein and VPS9 domains 1 // 9q33.3 // 26130 /// ENST00000361657 // GAPVD1 // GTPase activating protein and VPS9 domains 1 // 9q33.3 // 26130 /// ENST00000394104 /…
3188831	0.000550138	0.898593	3188780	AY278562 // GPR144 // G protein-coupled receptor 144 // 9q33.3 // 347088 /// ENST00000334810 // GPR144 // G protein-coupled receptor 144 // 9q33.3 // 347088 /// EF107718 // GPR144 // G protein-coupled receptor 144 // 9q33.3 // 347088 /// EF107716 // GPR144 // G protein-coupled receptor 144 // 9q33.3 // 347088 /// AK022431 // GPR144 // G protein-coupled receptor 144 // 9q33.3 // 347088 /// EF10771…
3375215	0.000559014	0.898593	3375192	NM_152718 // VWCE // von Willebrand factor C and EGF domains // 11q12.2 // 220001 /// ENST00000335613 // VWCE // von Willebrand factor C and EGF domains // 11q12.2 // 220001 /// BC077719 // VWCE // von Willebrand factor C and EGF domains // 11q12.2 // 220001 /// ENST00000301770 // VWCE // von Willebrand factor C and EGF domains // 11q12.2 // 220001
3878325	0.00056184	0.898593	3878308	NM_020536 // CSRP2BP // CSRP2 binding protein // 20p11.23 // 57325 /// NM_177926 // CSRP2BP // CSRP2 binding protein // 20p11.23 // 57325 /// ENST00000278816 // CSRP2BP // CSRP2 binding protein // 20p11.23 // 57325 /// BC007537 // CSRP2BP // CSRP2 binding protein // 20p11.23 // 57325
2733328	0.000562943	0.898593	2733287	NM_020226 // PRDM8 // PR domain containing 8 // 4q21 // 56978 /// NM_001099403 // PRDM8 // PR domain containing 8 // 4q21 // 56978 /// ENST00000339711 // PRDM8 // PR domain containing 8 // 4q21 // 56978 /// AK292137 // PRDM8 // PR domain containing 8 // 4q21 // 56978 /// ENST00000282699 // PRDM8 // PR domain containing 8 // 4q21 // 56978
2946211	0.000573303	0.898593	2946208	NM_003544 // HIST1H4B // histone cluster 1, H4b // 6p21.3 // 8366 /// ENST00000377364 // HIST4H4 // histone cluster 4, H4 // 12p12.3 // 121504 /// ENST00000377364 // HIST2H4B // histone cluster 2, H4b // 1q21 // 554313 /// ENST00000377364 // HIST1H4I // histone cluster 1, H4i // 6p21.33 // 8294 /// ENST00000377364 // HIST1H4A // histone cluster 1, H4a // 6p21.3 // 8359 /// ENST00000377364 // HIST…
2709645	0.000575771	0.898593	2709631	NM_001879 // MASP1 // mannan-binding lectin serine peptidase 1 (C4/C2 activating component of Ra-reactive factor) // 3q27-q28 // 5648 /// NM_139125 // MASP1 // mannan-binding lectin serine peptidase 1 (C4/C2 activating component of Ra-reactive factor) // 3q27-q28 // 5648 /// NM_001031849 // MASP1 // mannan-binding lectin serine peptidase 1 (C4/C2 activating component of Ra-reactive factor) // 3q2…
2703842	0.00057702	0.898593	2703836	NM_014926 // SLITRK3 // SLIT and NTRK-like family, member 3 // 3q26.1 // 22865 /// ENST00000241274 // SLITRK3 // SLIT and NTRK-like family, member 3 // 3q26.1 // 22865 /// AK290024 // SLITRK3 // SLIT and NTRK-like family, member 3 // 3q26.1 // 22865
3874442	0.000577351	0.898593	3874438	NM_021873 // CDC25B // cell division cycle 25 homolog B (S. pombe) // 20p13 // 994 /// NM_004358 // CDC25B // cell division cycle 25 homolog B (S. pombe) // 20p13 // 994 /// NM_021872 // CDC25B // cell division cycle 25 homolog B (S. pombe) // 20p13 // 994 /// ENST00000245960 // CDC25B // cell division cycle 25 homolog B (S. pombe) // 20p13 // 994 /// ENST00000344256 // CDC25B // cell division cy…
2428789	0.000582156	0.898593	2428760	NM_018364 // RSBN1 // round spermatid basic protein 1 // 1p13.2 // 54665 /// ENST00000261441 // RSBN1 // round spermatid basic protein 1 // 1p13.2 // 54665 /// ENST00000369581 // RSBN1 // round spermatid basic protein 1 // 1p13.2 // 54665 /// AK292552 // RSBN1 // round spermatid basic protein 1 // 1p13.2 // 54665
3164329	0.00058584	0.898593	3164312	NM_001010887 // ASAH3L // N-acylsphingosine amidohydrolase 3-like // 9p22.1 // 340485 /// ENST00000340967 // ASAH3L // N-acylsphingosine amidohydrolase 3-like // 9p22.1 // 340485 /// BC092487 // ASAH3L // N-acylsphingosine amidohydrolase 3-like // 9p22.1 // 340485 /// ENST00000380376 // ASAH3L // N-acylsphingosine amidohydrolase 3-like // 9p22.1 // 340485
3413912	0.000586059	0.898593	3413875	NM_005480 // TROAP // trophinin associated protein (tastin) // 12q13.12 // 10024 /// NM_001100620 // TROAP // trophinin associated protein (tastin) // 12q13.12 // 10024 /// ENST00000257909 // TROAP // trophinin associated protein (tastin) // 12q13.12 // 10024 /// ENST00000380327 // TROAP // trophinin associated protein (tastin) // 12q13.12 // 10024 /// U04810 // TROAP // trophinin associated prot…
3402743	0.000593502	0.898593	3402736	NM_002824 // PTMS // parathymosin // 12p13 // 5763 /// ENST00000309083 // PTMS // parathymosin // 12p13 // 5763 /// BC017025 // PTMS // parathymosin // 12p13 // 5763 /// ENST00000389462 // PTMS // parathymosin // 12p13 // 5763
3708945	0.000593555	0.898593	3708938	NM_001678 // ATP1B2 // ATPase, Na+/K+ transporting, beta 2 polypeptide // 17p13.1 // 482 /// ENST00000250111 // ATP1B2 // ATPase, Na+/K+ transporting, beta 2 polypeptide // 17p13.1 // 482 /// BC126175 // ATP1B2 // ATPase, Na+/K+ transporting, beta 2 polypeptide // 17p13.1 // 482
3441856	0.000597575	0.898593	3441849	NM_001065 // TNFRSF1A // tumor necrosis factor receptor superfamily, member 1A // 12p13.2 // 7132 /// ENST00000162749 // TNFRSF1A // tumor necrosis factor receptor superfamily, member 1A // 12p13.2 // 7132 /// M58286 // TNFRSF1A // tumor necrosis factor receptor superfamily, member 1A // 12p13.2 // 7132
2966219	0.000601991	0.898593	2966193	NM_032511 // C6orf168 // chromosome 6 open reading frame 168 // 6q16.2-q16.3 // 84553 /// ENST00000389677 // C6orf168 // chromosome 6 open reading frame 168 // 6q16.2-q16.3 // 84553 /// BC004869 // C6orf168 // chromosome 6 open reading frame 168 // 6q16.2-q16.3 // 84553
3375236	0.000609654	0.898593	3375192	NM_152718 // VWCE // von Willebrand factor C and EGF domains // 11q12.2 // 220001 /// ENST00000335613 // VWCE // von Willebrand factor C and EGF domains // 11q12.2 // 220001 /// BC077719 // VWCE // von Willebrand factor C and EGF domains // 11q12.2 // 220001 /// ENST00000301770 // VWCE // von Willebrand factor C and EGF domains // 11q12.2 // 220001
2673494	0.000618526	0.898593	2673345	NM_000094 // COL7A1 // collagen, type VII, alpha 1 (epidermolysis bullosa, dystrophic, dominant and recessive) // 3p21.1 // 1294 /// ENST00000328333 // COL7A1 // collagen, type VII, alpha 1 (epidermolysis bullosa, dystrophic, dominant and recessive) // 3p21.1 // 1294 /// L02870 // COL7A1 // collagen, type VII, alpha 1 (epidermolysis bullosa, dystrophic, dominant and recessive) // 3p21.1 // 1294
3850450	0.000628748	0.898593	3850445	NM_001800 // CDKN2D // cyclin-dependent kinase inhibitor 2D (p19, inhibits CDK4) // 19p13 // 1032 /// NM_079421 // CDKN2D // cyclin-dependent kinase inhibitor 2D (p19, inhibits CDK4) // 19p13 // 1032 /// ENST00000393599 // CDKN2D // cyclin-dependent kinase inhibitor 2D (p19, inhibits CDK4) // 19p13 // 1032 /// ENST00000335766 // CDKN2D // cyclin-dependent kinase inhibitor 2D (p19, inhibits CDK4) …
3164328	0.000629462	0.898593	3164312	NM_001010887 // ASAH3L // N-acylsphingosine amidohydrolase 3-like // 9p22.1 // 340485 /// ENST00000340967 // ASAH3L // N-acylsphingosine amidohydrolase 3-like // 9p22.1 // 340485 /// BC092487 // ASAH3L // N-acylsphingosine amidohydrolase 3-like // 9p22.1 // 340485 /// ENST00000380376 // ASAH3L // N-acylsphingosine amidohydrolase 3-like // 9p22.1 // 340485
2426977	0.00063479	0.898593	2426951	NM_001032290 // PSRC1 // proline/serine-rich coiled-coil 1 // 1p13.3 // 84722 /// NM_032636 // PSRC1 // proline/serine-rich coiled-coil 1 // 1p13.3 // 84722 /// NM_001032291 // PSRC1 // proline/serine-rich coiled-coil 1 // 1p13.3 // 84722 /// NM_001005290 // PSRC1 // proline/serine-rich coiled-coil 1 // 1p13.3 // 84722 /// ENST00000369909 // PSRC1 // proline/serine-rich coiled-coil 1 // 1p13.3 //…
2952326	0.000646873	0.898593	2952323	NM_153487 // MDGA1 // MAM domain containing glycosylphosphatidylinositol anchor 1 // 6p21 // 266727 /// ENST00000297153 // MDGA1 // MAM domain containing glycosylphosphatidylinositol anchor 1 // 6p21 // 266727 /// ENST00000373401 // MDGA1 // MAM domain containing glycosylphosphatidylinositol anchor 1 // 6p21 // 266727 /// AF478693 // MDGA1 // MAM domain containing glycosylphosphatidylinositol anc…
2373594	0.000652523	0.898593	2373564	NM_201253 // CRB1 // crumbs homolog 1 (Drosophila) // 1q31-q32.1 // 23418 /// ENST00000367400 // CRB1 // crumbs homolog 1 (Drosophila) // 1q31-q32.1 // 23418 /// AY043324 // CRB1 // crumbs homolog 1 (Drosophila) // 1q31-q32.1 // 23418 /// ENST00000367399 // CRB1 // crumbs homolog 1 (Drosophila) // 1q31-q32.1 // 23418 /// ENST00000367401 // CRB1 // crumbs homolog 1 (Drosophila) // 1q31-q32.1 // 23…
3743350	0.000653514	0.898593	3743340	NM_080912 // ASGR2 // asialoglycoprotein receptor 2 // 17p // 433 /// NM_001181 // ASGR2 // asialoglycoprotein receptor 2 // 17p // 433 /// NM_080913 // ASGR2 // asialoglycoprotein receptor 2 // 17p // 433 /// NM_080914 // ASGR2 // asialoglycoprotein receptor 2 // 17p // 433 /// ENST00000380952 // ASGR2 // asialoglycoprotein receptor 2 // 17p // 433 /// ENST00000254850 // ASGR2 // asialoglycoprot…
3620919	0.000663847	0.898593	3620880	NM_174916 // UBR1 // ubiquitin protein ligase E3 component n-recognin 1 // 15q13 // 197131 /// ENST00000290650 // UBR1 // ubiquitin protein ligase E3 component n-recognin 1 // 15q13 // 197131 /// BC113505 // UBR1 // ubiquitin protein ligase E3 component n-recognin 1 // 15q13 // 197131 /// ENST00000382177 // UBR1 // ubiquitin protein ligase E3 component n-recognin 1 // 15q13 // 197131
2568725	0.00066588	0.898593	2568687	NM_201555 // FHL2 // four and a half LIM domains 2 // 2q12-q14 // 2274 /// NM_001450 // FHL2 // four and a half LIM domains 2 // 2q12-q14 // 2274 /// NM_201557 // FHL2 // four and a half LIM domains 2 // 2q12-q14 // 2274 /// NM_001039492 // FHL2 // four and a half LIM domains 2 // 2q12-q14 // 2274 /// ENST00000393352 // FHL2 // four and a half LIM domains 2 // 2q12-q14 // 2274 /// ENST00000322142…
3998826	0.000669981	0.898593	3998766	NM_000216 // KAL1 // Kallmann syndrome 1 sequence // Xp22.32 // 3730 /// ENST00000262648 // KAL1 // Kallmann syndrome 1 sequence // Xp22.32 // 3730 /// M97252 // KAL1 // Kallmann syndrome 1 sequence // Xp22.32 // 3730
3493408	0.000670227	0.898593	3493391	NM_024808 // C13orf34 // chromosome 13 open reading frame 34 // 13q22.1 // 79866 /// ENST00000377815 // C13orf34 // chromosome 13 open reading frame 34 // 13q22.1 // 79866 /// ENST00000390667 // C13orf34 // chromosome 13 open reading frame 34 // 13q22.1 // 79866 /// BX648605 // C13orf34 // chromosome 13 open reading frame 34 // 13q22.1 // 79866
3607256	0.000671114	0.898593	3607232	NM_022767 // ISG20L1 // interferon stimulated exonuclease gene 20kDa-like 1 // 15q26.1 // 64782 /// ENST00000332810 // ISG20L1 // interferon stimulated exonuclease gene 20kDa-like 1 // 15q26.1 // 64782 /// BC020988 // ISG20L1 // interferon stimulated exonuclease gene 20kDa-like 1 // 15q26.1 // 64782 /// AF327352 // ISG20L1 // interferon stimulated exonuclease gene 20kDa-like 1 // 15q26.1 // 64782…
2318411	0.000676332	0.898593	2318398	NM_153812 // PHF13 // PHD finger protein 13 // 1p36.31 // 148479 /// ENST00000377648 // PHF13 // PHD finger protein 13 // 1p36.31 // 148479 /// BC038516 // PHF13 // PHD finger protein 13 // 1p36.31 // 148479
3885497	0.000679996	0.898593	3885464	NM_003286 // TOP1 // topoisomerase (DNA) I // 20q12-q13.1 // 7150 /// NR_002764 // PRO0628 // PRO0628 protein // 20q12 // 29053 /// ENST00000361337 // TOP1 // topoisomerase (DNA) I // 20q12-q13.1 // 7150 /// J03250 // TOP1 // topoisomerase (DNA) I // 20q12-q13.1 // 7150
3448116	0.000686088	0.898593	3448088	NM_030762 // BHLHB3 // basic helix-loop-helix domain containing, class B, 3 // 12p11.23-p12.1 // 79365 /// ENST00000242728 // BHLHB3 // basic helix-loop-helix domain containing, class B, 3 // 12p11.23-p12.1 // 79365 /// BC025968 // BHLHB3 // basic helix-loop-helix domain containing, class B, 3 // 12p11.23-p12.1 // 79365
2356282	0.000690134	0.898593	2356273	NM_144698 // ANKRD35 // ankyrin repeat domain 35 // 1q21.1 // 148741 /// ENST00000355594 // ANKRD35 // ankyrin repeat domain 35 // 1q21.1 // 148741 /// BC101618 // ANKRD35 // ankyrin repeat domain 35 // 1q21.1 // 148741
3183241	0.000691485	0.898593	3183238	NM_207647 // FSD1L // fibronectin type III and SPRY domain containing 1-like // 9q31 // 83856 /// NM_014990 // GARNL1 // GTPase activating Rap/RanGAP domain-like 1 // 14q13.2 // 253959 /// NM_194301 // GARNL1 // GTPase activating Rap/RanGAP domain-like 1 // 14q13.2 // 253959 /// ENST00000374710 // FSD1L // fibronectin type III and SPRY domain containing 1-like // 9q31 // 83856 /// ENST00000389698…
3336082	0.000702054	0.898593	3336074	NM_030981 // RAB1B // RAB1B, member RAS oncogene family // 11q12 // 81876 /// ENST00000311481 // RAB1B // RAB1B, member RAS oncogene family // 11q12 // 81876 /// BC071169 // RAB1B // RAB1B, member RAS oncogene family // 11q12 // 81876 /// ENST00000394080 // RAB1B // RAB1B, member RAS oncogene family // 11q12 // 81876 /// ENST00000314965 // RAB1B // RAB1B, member RAS oncogene family // 11q12 // 81…
3347774	0.00070777	0.898593	3347658	NM_000051 // ATM // ataxia telangiectasia mutated // 11q22-q23 // 472 /// NM_138292 // ATM // ataxia telangiectasia mutated // 11q22-q23 // 472 /// ENST00000299392 // ATM // ataxia telangiectasia mutated // 11q22-q23 // 472 /// ENST00000278616 // ATM // ataxia telangiectasia mutated // 11q22-q23 // 472 /// U33841 // ATM // ataxia telangiectasia mutated // 11q22-q23 // 472 /// ENST00000389511 // A…
2494160	0.00071233	0.898593	2494151	AK024144 // FLJ14082 // hypothetical protein FLJ14082 // 2q11.1 // 80092 /// AK055967 // FLJ14082 // hypothetical protein FLJ14082 // 2q11.1 // 80092
3386677	0.00071906	0.898593	3386638	NM_152313 // SLC36A4 // solute carrier family 36 (proton/amino acid symporter), member 4 // 11q21 // 120103 /// ENST00000326402 // SLC36A4 // solute carrier family 36 (proton/amino acid symporter), member 4 // 11q21 // 120103 /// AY162216 // SLC36A4 // solute carrier family 36 (proton/amino acid symporter), member 4 // 11q21 // 120103 /// ENST00000331527 // SLC36A4 // solute carrier family 36 (pr…
3820712	0.000721889	0.898593	3820663	NM_012218 // ILF3 // interleukin enhancer binding factor 3, 90kDa // 19p13.2 // 3609 /// NM_004516 // ILF3 // interleukin enhancer binding factor 3, 90kDa // 19p13.2 // 3609 /// NM_153464 // ILF3 // interleukin enhancer binding factor 3, 90kDa // 19p13.2 // 3609 /// ENST00000318511 // ILF3 // interleukin enhancer binding factor 3, 90kDa // 19p13.2 // 3609 /// ENST00000250241 // ILF3 // interleuki…
3456087	0.000728402	0.898593	3456081	NM_000966 // RARG // retinoic acid receptor, gamma // 12q13 // 5916 /// NM_001042728 // RARG // retinoic acid receptor, gamma // 12q13 // 5916 /// ENST00000394426 // RARG // retinoic acid receptor, gamma // 12q13 // 5916 /// ENST00000327550 // RARG // retinoic acid receptor, gamma // 12q13 // 5916 /// ENST00000338561 // RARG // retinoic acid receptor, gamma // 12q13 // 5916 /// AK290588 // RARG /…
3590435	0.000734591	0.898593	3590422	NM_015138 // RTF1 // Rtf1, Paf1/RNA polymerase II complex component, homolog (S. cerevisiae) // 15q15.1 // 23168 /// ENST00000260373 // RTF1 // Rtf1, Paf1/RNA polymerase II complex component, homolog (S. cerevisiae) // 15q15.1 // 23168 /// BC015052 // RTF1 // Rtf1, Paf1/RNA polymerase II complex component, homolog (S. cerevisiae) // 15q15.1 // 23168 /// ENST00000389629 // RTF1 // Rtf1, Paf1/RNA p…
3817142	0.000736741	0.898593	3817116	NM_014428 // TJP3 // tight junction protein 3 (zona occludens 3) // 19p13.3 // 27134 /// ENST00000262968 // TJP3 // tight junction protein 3 (zona occludens 3) // 19p13.3 // 27134 /// ENST00000382008 // TJP3 // tight junction protein 3 (zona occludens 3) // 19p13.3 // 27134 /// AK128237 // TJP3 // tight junction protein 3 (zona occludens 3) // 19p13.3 // 27134
3822846	0.000743634	0.898593	3822805	NM_138501 // GPSN2 // glycoprotein, synaptic 2 // 19p13.12 // 9524 /// ENST00000215567 // GPSN2 // glycoprotein, synaptic 2 // 19p13.12 // 9524 /// BC005384 // GPSN2 // glycoprotein, synaptic 2 // 19p13.12 // 9524
3375230	0.000744949	0.898593	3375192	NM_152718 // VWCE // von Willebrand factor C and EGF domains // 11q12.2 // 220001 /// ENST00000335613 // VWCE // von Willebrand factor C and EGF domains // 11q12.2 // 220001 /// BC077719 // VWCE // von Willebrand factor C and EGF domains // 11q12.2 // 220001 /// ENST00000301770 // VWCE // von Willebrand factor C and EGF domains // 11q12.2 // 220001
2962412	0.000765463	0.898593	2962383	NM_017633 // FAM46A // family with sequence similarity 46, member A // 6q14 // 55603 /// ENST00000320172 // FAM46A // family with sequence similarity 46, member A // 6q14 // 55603 /// AF350451 // FAM46A // family with sequence similarity 46, member A // 6q14 // 55603 /// ENST00000369754 // FAM46A // family with sequence similarity 46, member A // 6q14 // 55603 /// ENST00000369756 // FAM46A // fam…
2784367	0.000782197	0.898593	2784352	NM_007083 // NUDT6 // nudix (nucleoside diphosphate linked moiety X)-type motif 6 // 4q26 // 11162 /// NM_198041 // NUDT6 // nudix (nucleoside diphosphate linked moiety X)-type motif 6 // 4q26 // 11162 /// ENST00000304430 // NUDT6 // nudix (nucleoside diphosphate linked moiety X)-type motif 6 // 4q26 // 11162 /// ENST00000394344 // NUDT6 // nudix (nucleoside diphosphate linked moiety X)-type moti…
3222614	0.000784616	0.898593	3222534	NM_198186 // ASTN2 // astrotactin 2 // 9q33.1 // 23245 /// NM_198187 // ASTN2 // astrotactin 2 // 9q33.1 // 23245 /// NM_014010 // ASTN2 // astrotactin 2 // 9q33.1 // 23245 /// NM_198188 // ASTN2 // astrotactin 2 // 9q33.1 // 23245 /// ENST00000313400 // ASTN2 // astrotactin 2 // 9q33.1 // 23245 /// ENST00000361209 // ASTN2 // astrotactin 2 // 9q33.1 // 23245 /// ENST00000361477 // ASTN2 // astro…
3164324	0.000794513	0.898593	3164312	NM_001010887 // ASAH3L // N-acylsphingosine amidohydrolase 3-like // 9p22.1 // 340485 /// ENST00000340967 // ASAH3L // N-acylsphingosine amidohydrolase 3-like // 9p22.1 // 340485 /// BC092487 // ASAH3L // N-acylsphingosine amidohydrolase 3-like // 9p22.1 // 340485 /// ENST00000380376 // ASAH3L // N-acylsphingosine amidohydrolase 3-like // 9p22.1 // 340485
3415868	0.000807858	0.898593	3415857	NM_012291 // ESPL1 // extra spindle pole bodies homolog 1 (S. cerevisiae) // 12q // 9700 /// ENST00000257934 // ESPL1 // extra spindle pole bodies homolog 1 (S. cerevisiae) // 12q // 9700 /// ENST00000394416 // ESPL1 // extra spindle pole bodies homolog 1 (S. cerevisiae) // 12q // 9700 /// D79987 // ESPL1 // extra spindle pole bodies homolog 1 (S. cerevisiae) // 12q // 9700
3201211	0.000811959	0.898593	3201199	NM_021057 // IFNA7 // interferon, alpha 7 // 9p22 // 3444 /// NM_002172 // IFNA14 // interferon, alpha 14 // 9p22 // 3448 /// NM_002173 // IFNA16 // interferon, alpha 16 // 9p22 // 3449 /// NM_002173 // IFNA16 // interferon, alpha 16 // 9p22 // 3449 /// NM_002173 // IFNA16 // interferon, alpha 16 // 9p22 // 3449 /// NM_002173 // IFNA16 // interferon, alpha 16 // 9p22 // 3449 /// ENST00000259555 /…
3720804	0.00081874	0.898593	3720739	NM_007359 // CASC3 // cancer susceptibility candidate 3 // 17q11-q21.3 // 22794 /// NM_001012241 // MSL-1 // male-specific lethal-1 homolog // 17q21.1 // 339287 /// ENST00000394114 // CASC3 // cancer susceptibility candidate 3 // 17q11-q21.3 // 22794 /// ENST00000264645 // CASC3 // cancer susceptibility candidate 3 // 17q11-q21.3 // 22794 /// ENST00000339569 // MSL-1 // male-specific lethal-1 hom…
3653074	0.000822157	0.898593	3653072	NM_005030 // PLK1 // polo-like kinase 1 (Drosophila) // 16p12.1 // 5347 /// ENST00000300093 // PLK1 // polo-like kinase 1 (Drosophila) // 16p12.1 // 5347 /// ENST00000330792 // PLK1 // polo-like kinase 1 (Drosophila) // 16p12.1 // 5347 /// AB209179 // PLK1 // polo-like kinase 1 (Drosophila) // 16p12.1 // 5347
2406148	0.000825068	0.898593	2406139	NM_024874 // KIAA0319L // KIAA0319-like // 1p34.2 // 79932 /// NM_182686 // KIAA0319L // KIAA0319-like // 1p34.2 // 79932 /// ENST00000325722 // KIAA0319L // KIAA0319-like // 1p34.2 // 79932 /// ENST00000335883 // KIAA0319L // KIAA0319-like // 1p34.2 // 79932 /// BC014530 // KIAA0319L // KIAA0319-like // 1p34.2 // 79932 /// ENST00000373266 // KIAA0319L // KIAA0319-like // 1p34.2 // 79932 /// ENST…
3413910	0.00082642	0.898593	3413875	NM_005480 // TROAP // trophinin associated protein (tastin) // 12q13.12 // 10024 /// NM_001100620 // TROAP // trophinin associated protein (tastin) // 12q13.12 // 10024 /// ENST00000257909 // TROAP // trophinin associated protein (tastin) // 12q13.12 // 10024 /// ENST00000380327 // TROAP // trophinin associated protein (tastin) // 12q13.12 // 10024 /// U04810 // TROAP // trophinin associated prot…
2966648	0.000828385	0.898593	2966636	NM_006828 // ASCC3 // activating signal cointegrator 1 complex subunit 3 // 6q16.1-q16.3 // 10973 /// NM_022091 // ASCC3 // activating signal cointegrator 1 complex subunit 3 // 6q16.1-q16.3 // 10973 /// ENST00000369162 // ASCC3 // activating signal cointegrator 1 complex subunit 3 // 6q16.1-q16.3 // 10973 /// ENST00000324696 // ASCC3 // activating signal cointegrator 1 complex subunit 3 // 6q16.…
2621927	0.000838096	0.898593	2621917	NM_018031 // WDR6 // WD repeat domain 6 // 3p21.31 // 11180 /// ENST00000315574 // WDR6 // WD repeat domain 6 // 3p21.31 // 11180 /// AF099100 // WDR6 // WD repeat domain 6 // 3p21.31 // 11180 /// ENST00000395474 // WDR6 // WD repeat domain 6 // 3p21.31 // 11180 /// ENST00000354294 // WDR6 // WD repeat domain 6 // 3p21.31 // 11180
2644501	0.000840066	0.898593	2644461	NM_015396 // ARMC8 // armadillo repeat containing 8 // 3q22.3 // 25852 /// NM_213654 // ARMC8 // armadillo repeat containing 8 // 3q22.3 // 25852 /// NM_014154 // ARMC8 // armadillo repeat containing 8 // 3q22.3 // 25852 /// ENST00000289094 // ARMC8 // armadillo repeat containing 8 // 3q22.3 // 25852 /// ENST00000358441 // ARMC8 // armadillo repeat containing 8 // 3q22.3 // 25852 /// BC032661 // …
3525682	0.000850611	0.898593	3525679	NM_017664 // ANKRD10 // ankyrin repeat domain 10 // 13q34 // 55608 /// ENST00000267339 // ANKRD10 // ankyrin repeat domain 10 // 13q34 // 55608 /// ENST00000397157 // ANKRD10 // ankyrin repeat domain 10 // 13q34 // 55608 /// ENST00000310847 // ANKRD10 // ankyrin repeat domain 10 // 13q34 // 55608 /// ENST00000375758 // ANKRD10 // ankyrin repeat domain 10 // 13q34 // 55608 /// AK000100 // ANKRD10 …
2842931	0.000861487	0.898593	2842911	NM_213647 // FGFR4 // fibroblast growth factor receptor 4 // 5q35.1-qter // 2264 /// NM_002011 // FGFR4 // fibroblast growth factor receptor 4 // 5q35.1-qter // 2264 /// NM_022963 // FGFR4 // fibroblast growth factor receptor 4 // 5q35.1-qter // 2264 /// ENST00000292408 // FGFR4 // fibroblast growth factor receptor 4 // 5q35.1-qter // 2264 /// ENST00000292410 // FGFR4 // fibroblast growth factor …
3250201	0.000869314	0.898593	3250168	NM_004896 // VPS26A // vacuolar protein sorting 26 homolog A (S. pombe) // 10q21.1 // 9559 /// NM_001035260 // VPS26A // vacuolar protein sorting 26 homolog A (S. pombe) // 10q21.1 // 9559 /// ENST00000373382 // VPS26A // vacuolar protein sorting 26 homolog A (S. pombe) // 10q21.1 // 9559 /// ENST00000263559 // VPS26A // vacuolar protein sorting 26 homolog A (S. pombe) // 10q21.1 // 9559 /// ENST…
3371770	0.000887267	0.898593	3371719	NM_001008938 // CKAP5 // cytoskeleton associated protein 5 // 11p11.2 // 9793 /// NM_014756 // CKAP5 // cytoskeleton associated protein 5 // 11p11.2 // 9793 /// NR_003056 // SNORD67 // small nucleolar RNA, C/D box 67 // 11p11.2 // 692108 /// ENST00000354558 // CKAP5 // cytoskeleton associated protein 5 // 11p11.2 // 9793 /// ENST00000312055 // CKAP5 // cytoskeleton associated protein 5 // 11p11.2…
3456358	0.000889308	0.898593	3456353	NM_020898 // CALCOCO1 // calcium binding and coiled-coil domain 1 // 12q13.13 // 57658 /// ENST00000262059 // CALCOCO1 // calcium binding and coiled-coil domain 1 // 12q13.13 // 57658 /// ENST00000342760 // CALCOCO1 // calcium binding and coiled-coil domain 1 // 12q13.13 // 57658 /// AB040969 // CALCOCO1 // calcium binding and coiled-coil domain 1 // 12q13.13 // 57658
3257946	0.000891326	0.898593	3257938	NM_003972 // BTAF1 // BTAF1 RNA polymerase II, B-TFIID transcription factor-associated, 170kDa (Mot1 homolog, S. cerevisiae) // 10q22-q23 // 9044 /// ENST00000265990 // BTAF1 // BTAF1 RNA polymerase II, B-TFIID transcription factor-associated, 170kDa (Mot1 homolog, S. cerevisiae) // 10q22-q23 // 9044 /// AF038362 // BTAF1 // BTAF1 RNA polymerase II, B-TFIID transcription factor-associated, 170kDa…
3035797	0.000901474	0.898593	3035795	BC015632 // C7orf27 // chromosome 7 open reading frame 27 // 7p22.2 // 221927 /// BC040704 // C7orf27 // chromosome 7 open reading frame 27 // 7p22.2 // 221927 /// ENST00000382467 // C7orf27 // chromosome 7 open reading frame 27 // 7p22.2 // 221927 /// ENST00000396970 // C7orf27 // chromosome 7 open reading frame 27 // 7p22.2 // 221927 /// ENST00000340611 // C7orf27 // chromosome 7 open reading f…
4015860	0.00090563	0.898593	4015838	NM_019007 // ARMCX6 // armadillo repeat containing, X-linked 6 // Xq21.33-q22.3 // 54470 /// NM_001009584 // ARMCX6 // armadillo repeat containing, X-linked 6 // Xq21.33-q22.3 // 54470 /// ENST00000361910 // ARMCX6 // armadillo repeat containing, X-linked 6 // Xq21.33-q22.3 // 54470 /// ENST00000395128 // ARMCX6 // armadillo repeat containing, X-linked 6 // Xq21.33-q22.3 // 54470 /// AK097018 // …
3176941	0.000916702	0.898593	3176933	NM_001001551 // C9orf103 // chromosome 9 open reading frame 103 // 9q21-q22 // 414328 /// ENST00000277124 // C9orf103 // chromosome 9 open reading frame 103 // 9q21-q22 // 414328 /// ENST00000376419 // C9orf103 // chromosome 9 open reading frame 103 // 9q21-q22 // 414328 /// ENST00000376417 // C9orf103 // chromosome 9 open reading frame 103 // 9q21-q22 // 414328 /// BC036421 // C9orf103 // chromo…
3720339	0.000929504	0.898593	3720322	NM_032192 // PPP1R1B // protein phosphatase 1, regulatory (inhibitor) subunit 1B (dopamine and cAMP regulated phosphoprotein, DARPP-32) // 17q12 // 84152 /// NM_181505 // PPP1R1B // protein phosphatase 1, regulatory (inhibitor) subunit 1B (dopamine and cAMP regulated phosphoprotein, DARPP-32) // 17q12 // 84152 /// ENST00000254079 // PPP1R1B // protein phosphatase 1, regulatory (inhibitor) subunit…
3367376	0.000929585	0.898593	3367338	NM_031217 // KIF18A // kinesin family member 18A // 11p14.1 // 81930 /// ENST00000263181 // KIF18A // kinesin family member 18A // 11p14.1 // 81930 /// AY791349 // KIF18A // kinesin family member 18A // 11p14.1 // 81930
3874451	0.000935295	0.898593	3874438	NM_021873 // CDC25B // cell division cycle 25 homolog B (S. pombe) // 20p13 // 994 /// NM_004358 // CDC25B // cell division cycle 25 homolog B (S. pombe) // 20p13 // 994 /// NM_021872 // CDC25B // cell division cycle 25 homolog B (S. pombe) // 20p13 // 994 /// ENST00000245960 // CDC25B // cell division cycle 25 homolog B (S. pombe) // 20p13 // 994 /// ENST00000344256 // CDC25B // cell division cy…
2835452	0.000937615	0.898593	2835440	NM_001008656 // TCOF1 // Treacher Collins-Franceschetti syndrome 1 // 5q32-q33.1 // 6949 /// NM_000356 // TCOF1 // Treacher Collins-Franceschetti syndrome 1 // 5q32-q33.1 // 6949 /// NM_001008657 // TCOF1 // Treacher Collins-Franceschetti syndrome 1 // 5q32-q33.1 // 6949 /// ENST00000323753 // TCOF1 // Treacher Collins-Franceschetti syndrome 1 // 5q32-q33.1 // 6949 /// ENST00000323668 // TCOF1 //…
2495389	0.000940203	0.898593	2495279	NM_144992 // VWA3B // von Willebrand factor A domain containing 3B // 2q11.2 // 200403 /// ENST00000305068 // VWA3B // von Willebrand factor A domain containing 3B // 2q11.2 // 200403 /// ENST00000355889 // VWA3B // von Willebrand factor A domain containing 3B // 2q11.2 // 200403 /// ENST00000358269 // VWA3B // von Willebrand factor A domain containing 3B // 2q11.2 // 200403 /// AL832761 // VWA3B…
3554056	0.000946456	0.898593	3553998	NM_153046 // TDRD9 // tudor domain containing 9 // 14q32.33 // 122402 /// ENST00000286956 // TDRD9 // tudor domain containing 9 // 14q32.33 // 122402 /// BC128057 // TDRD9 // tudor domain containing 9 // 14q32.33 // 122402 /// ENST00000361369 // TDRD9 // tudor domain containing 9 // 14q32.33 // 122402 /// ENST00000339063 // TDRD9 // tudor domain containing 9 // 14q32.33 // 122402
2568745	0.000951061	0.898593	2568687	NM_201555 // FHL2 // four and a half LIM domains 2 // 2q12-q14 // 2274 /// NM_001450 // FHL2 // four and a half LIM domains 2 // 2q12-q14 // 2274 /// NM_201557 // FHL2 // four and a half LIM domains 2 // 2q12-q14 // 2274 /// NM_001039492 // FHL2 // four and a half LIM domains 2 // 2q12-q14 // 2274 /// ENST00000393352 // FHL2 // four and a half LIM domains 2 // 2q12-q14 // 2274 /// ENST00000322142…
3850875	0.000951081	0.898593	3850859	NM_000121 // EPOR // erythropoietin receptor // 19p13.3-p13.2 // 2057 /// NM_001035223 // RGL3 // ral guanine nucleotide dissociation stimulator-like 3 // 19p13.2 // 57139 /// ENST00000380456 // RGL3 // ral guanine nucleotide dissociation stimulator-like 3 // 19p13.2 // 57139 /// ENST00000222139 // EPOR // erythropoietin receptor // 19p13.3-p13.2 // 2057 /// BC014426 // RGL3 // ral guanine nucleo…
2899129	0.000957466	0.898593	2899110	NM_000410 // HFE // hemochromatosis // 6p21.3 // 3077 /// NM_139006 // HFE // hemochromatosis // 6p21.3 // 3077 /// NM_139009 // HFE // hemochromatosis // 6p21.3 // 3077 /// NM_139004 // HFE // hemochromatosis // 6p21.3 // 3077 /// NM_139007 // HFE // hemochromatosis // 6p21.3 // 3077 /// NM_139003 // HFE // hemochromatosis // 6p21.3 // 3077 /// NM_139008 // HFE // hemochromatosis // 6p21.3 // 30…
2562350	0.000958782	0.898593	2562343	NM_000821 // GGCX // gamma-glutamyl carboxylase // 2p12 // 2677 /// ENST00000233838 // GGCX // gamma-glutamyl carboxylase // 2p12 // 2677 /// BC013979 // GGCX // gamma-glutamyl carboxylase // 2p12 // 2677
3623828	0.000962318	0.898593	3623771	NM_017672 // TRPM7 // transient receptor potential cation channel, subfamily M, member 7 // 15q21 // 54822 /// ENST00000313478 // TRPM7 // transient receptor potential cation channel, subfamily M, member 7 // 15q21 // 54822 /// AF346629 // TRPM7 // transient receptor potential cation channel, subfamily M, member 7 // 15q21 // 54822
3063489	0.000964132	0.898593	3063463	NM_000765 // CYP3A7 // cytochrome P450, family 3, subfamily A, polypeptide 7 // 7q21-q22.1 // 1551 /// ENST00000336374 // CYP3A7 // cytochrome P450, family 3, subfamily A, polypeptide 7 // 7q21-q22.1 // 1551 /// D00408 // CYP3A7 // cytochrome P450, family 3, subfamily A, polypeptide 7 // 7q21-q22.1 // 1551 /// ENST00000292414 // CYP3A7 // cytochrome P450, family 3, subfamily A, polypeptide 7 // 7…
3743650	0.00097063	0.898593	3743611	NM_032442 // KIAA1787 // KIAA1787 protein // 17p13 // 84461 /// NM_001005408 // KIAA1787 // KIAA1787 protein // 17p13 // 84461 /// NM_004489 // GPS2 // G protein pathway suppressor 2 // 17p13 // 2874 /// ENST00000315614 // KIAA1787 // KIAA1787 protein // 17p13 // 84461 /// ENST00000399464 // KIAA1787 // KIAA1787 protein // 17p13 // 84461 /// ENST00000399465 // KIAA1787 // KIAA1787 protein // 17p1…
3812509	0.000972493	0.898593	3812426	NM_173630 // RTTN // rotatin // 18q22.2 // 25914 /// ENST00000255674 // RTTN // rotatin // 18q22.2 // 25914 /// AK128137 // RTTN // rotatin // 18q22.2 // 25914
3875210	0.000975416	0.898593	3875195	NM_032485 // MCM8 // minichromosome maintenance complex component 8 // 20p12.3 // 84515 /// NM_182802 // MCM8 // minichromosome maintenance complex component 8 // 20p12.3 // 84515 /// ENST00000378896 // MCM8 // minichromosome maintenance complex component 8 // 20p12.3 // 84515 /// ENST00000265187 // MCM8 // minichromosome maintenance complex component 8 // 20p12.3 // 84515 /// ENST00000399350 // …
3444235	0.000976382	0.898593	3444216	NM_018423 // STYK1 // serine/threonine/tyrosine kinase 1 // 12p13.2 // 55359 /// ENST00000075503 // STYK1 // serine/threonine/tyrosine kinase 1 // 12p13.2 // 55359 /// AF251059 // STYK1 // serine/threonine/tyrosine kinase 1 // 12p13.2 // 55359
2529463	0.000982127	0.898593	2529421	NM_152386 // SGPP2 // sphingosine-1-phosphate phosphotase 2 // 2q36.1 // 130367 /// ENST00000321276 // SGPP2 // sphingosine-1-phosphate phosphotase 2 // 2q36.1 // 130367 /// AF542512 // SGPP2 // sphingosine-1-phosphate phosphotase 2 // 2q36.1 // 130367 /// ENST00000392068 // SGPP2 // sphingosine-1-phosphate phosphotase 2 // 2q36.1 // 130367
3514973	0.000986229	0.898593	3514879	NM_018676 // THSD1 // thrombospondin, type I, domain containing 1 // 13q14.3 // 55901 /// NM_199263 // THSD1 // thrombospondin, type I, domain containing 1 // 13q14.3 // 55901 /// NR_002816 // THSD1P // thrombospondin, type I, domain containing 1 pseudogene // 13q14.3 // 374500 /// ENST00000258613 // THSD1 // thrombospondin, type I, domain containing 1 // 13q14.3 // 55901 /// ENST00000349258 // T…
3413909	0.000994949	0.898593	3413875	NM_005480 // TROAP // trophinin associated protein (tastin) // 12q13.12 // 10024 /// NM_001100620 // TROAP // trophinin associated protein (tastin) // 12q13.12 // 10024 /// ENST00000257909 // TROAP // trophinin associated protein (tastin) // 12q13.12 // 10024 /// ENST00000380327 // TROAP // trophinin associated protein (tastin) // 12q13.12 // 10024 /// U04810 // TROAP // trophinin associated prot…
2946263	0.000995891	0.898593	2946259	NM_005323 // HIST1H1T // histone cluster 1, H1t // 6p21.3 // 3010 /// ENST00000338379 // HIST1H1T // histone cluster 1, H1t // 6p21.3 // 3010 /// BC069517 // HIST1H1T // histone cluster 1, H1t // 6p21.3 // 3010
3381197	0.000998716	0.898593	3381150	NM_002599 // PDE2A // phosphodiesterase 2A, cGMP-stimulated // 11q13.4 // 5138 /// ENST00000334456 // PDE2A // phosphodiesterase 2A, cGMP-stimulated // 11q13.4 // 5138 /// BC040974 // PDE2A // phosphodiesterase 2A, cGMP-stimulated // 11q13.4 // 5138 /// ENST00000376450 // PDE2A // phosphodiesterase 2A, cGMP-stimulated // 11q13.4 // 5138
3236409	0.00100792	0.898593	3236395	NM_016299 // HSPA14 // heat shock 70kDa protein 14 // 10p13 // 51182 /// ENST00000378372 // HSPA14 // heat shock 70kDa protein 14 // 10p13 // 51182 /// AK292323 // HSPA14 // heat shock 70kDa protein 14 // 10p13 // 51182 /// ENST00000378348 // HSPA14 // heat shock 70kDa protein 14 // 10p13 // 51182
2651184	0.00100998	0.898593	2651165	NM_001122752 // SERPINI1 // serpin peptidase inhibitor, clade I (neuroserpin), member 1 // 3q26.1 // 5274 /// NM_005025 // SERPINI1 // serpin peptidase inhibitor, clade I (neuroserpin), member 1 // 3q26.1 // 5274 /// ENST00000295777 // SERPINI1 // serpin peptidase inhibitor, clade I (neuroserpin), member 1 // 3q26.1 // 5274 /// AK290082 // SERPINI1 // serpin peptidase inhibitor, clade I (neuroser…
3307029	0.0010161	0.898593	3306984	NM_020918 // GPAM // glycerol-3-phosphate acyltransferase, mitochondrial // 10q25.2 // 57678 /// ENST00000348367 // GPAM // glycerol-3-phosphate acyltransferase, mitochondrial // 10q25.2 // 57678 /// AL833061 // GPAM // glycerol-3-phosphate acyltransferase, mitochondrial // 10q25.2 // 57678 /// ENST00000369425 // GPAM // glycerol-3-phosphate acyltransferase, mitochondrial // 10q25.2 // 57678
2442107	0.00101846	0.898593	2442103	NM_000696 // ALDH9A1 // aldehyde dehydrogenase 9 family, member A1 // 1q23.1 // 223 /// ENST00000354775 // ALDH9A1 // aldehyde dehydrogenase 9 family, member A1 // 1q23.1 // 223 /// U34252 // ALDH9A1 // aldehyde dehydrogenase 9 family, member A1 // 1q23.1 // 223 /// ENST00000271359 // ALDH9A1 // aldehyde dehydrogenase 9 family, member A1 // 1q23.1 // 223
3729549	0.00103446	0.898593	3729528	NM_003620 // PPM1D // protein phosphatase 1D magnesium-dependent, delta isoform // 17q23.2 // 8493 /// ENST00000305921 // PPM1D // protein phosphatase 1D magnesium-dependent, delta isoform // 17q23.2 // 8493 /// BC042418 // PPM1D // protein phosphatase 1D magnesium-dependent, delta isoform // 17q23.2 // 8493 /// ENST00000392995 // PPM1D // protein phosphatase 1D magnesium-dependent, delta isoform…
2762352	0.00103678	0.898593	2762334	NM_000320 // QDPR // quinoid dihydropteridine reductase // 4p15.31 // 5860 /// ENST00000281243 // QDPR // quinoid dihydropteridine reductase // 4p15.31 // 5860 /// BC000576 // QDPR // quinoid dihydropteridine reductase // 4p15.31 // 5860
2674186	0.00103721	0.898593	2674179	NM_003363 // USP4 // ubiquitin specific peptidase 4 (proto-oncogene) // 3p21.3 // 7375 /// NM_199443 // USP4 // ubiquitin specific peptidase 4 (proto-oncogene) // 3p21.3 // 7375 /// ENST00000265560 // USP4 // ubiquitin specific peptidase 4 (proto-oncogene) // 3p21.3 // 7375 /// ENST00000351842 // USP4 // ubiquitin specific peptidase 4 (proto-oncogene) // 3p21.3 // 7375 /// BC125130 // USP4 // ubi…
2794621	0.0010379	0.898593	2794584	NM_005277 // GPM6A // glycoprotein M6A // 4q34 // 2823 /// NM_201591 // GPM6A // glycoprotein M6A // 4q34 // 2823 /// NM_201592 // GPM6A // glycoprotein M6A // 4q34 // 2823 /// ENST00000280187 // GPM6A // glycoprotein M6A // 4q34 // 2823 /// ENST00000393658 // GPM6A // glycoprotein M6A // 4q34 // 2823 /// BC022508 // GPM6A // glycoprotein M6A // 4q34 // 2823
2439561	0.00104496	0.898593	2439554	NM_004833 // AIM2 // absent in melanoma 2 // 1q22 // 9447 /// ENST00000368130 // AIM2 // absent in melanoma 2 // 1q22 // 9447 /// BC010940 // AIM2 // absent in melanoma 2 // 1q22 // 9447 /// ENST00000368129 // AIM2 // absent in melanoma 2 // 1q22 // 9447
3666066	0.00105135	0.898593	3666033	NM_173163 // NFATC3 // nuclear factor of activated T-cells, cytoplasmic, calcineurin-dependent 3 // 16q22.2 // 4775 /// NM_004555 // NFATC3 // nuclear factor of activated T-cells, cytoplasmic, calcineurin-dependent 3 // 16q22.2 // 4775 /// NM_173164 // NFATC3 // nuclear factor of activated T-cells, cytoplasmic, calcineurin-dependent 3 // 16q22.2 // 4775 /// NM_173165 // NFATC3 // nuclear factor o…
3746208	0.00106009	0.898593	3746182	NM_006042 // HS3ST3A1 // heparan sulfate (glucosamine) 3-O-sulfotransferase 3A1 // 17p12-p11.2 // 9955 /// ENST00000284110 // HS3ST3A1 // heparan sulfate (glucosamine) 3-O-sulfotransferase 3A1 // 17p12-p11.2 // 9955 /// AF105376 // HS3ST3A1 // heparan sulfate (glucosamine) 3-O-sulfotransferase 3A1 // 17p12-p11.2 // 9955
3665579	0.0010621	0.898593	3665550	NM_024519 // FAM65A // family with sequence similarity 65, member A // 16q22.1 // 79567 /// ENST00000042381 // FAM65A // family with sequence similarity 65, member A // 16q22.1 // 79567 /// ENST00000379312 // FAM65A // family with sequence similarity 65, member A // 16q22.1 // 79567 /// AK127792 // FAM65A // family with sequence similarity 65, member A // 16q22.1 // 79567
2454462	0.00106422	0.898593	2454444	NM_002497 // NEK2 // NIMA (never in mitosis gene a)-related kinase 2 // 1q32.2-q41 // 4751 /// ENST00000366999 // NEK2 // NIMA (never in mitosis gene a)-related kinase 2 // 1q32.2-q41 // 4751 /// BC043502 // NEK2 // NIMA (never in mitosis gene a)-related kinase 2 // 1q32.2-q41 // 4751 /// ENST00000366998 // NEK2 // NIMA (never in mitosis gene a)-related kinase 2 // 1q32.2-q41 // 4751
3685616	0.0010724	0.898593	3685610	NM_001006634 // ARHGAP17 // Rho GTPase activating protein 17 // 16p12.1 // 55114 /// NM_018054 // ARHGAP17 // Rho GTPase activating protein 17 // 16p12.1 // 55114 /// ENST00000289968 // ARHGAP17 // Rho GTPase activating protein 17 // 16p12.1 // 55114 /// ENST00000303665 // ARHGAP17 // Rho GTPase activating protein 17 // 16p12.1 // 55114 /// BC080195 // ARHGAP17 // Rho GTPase activating protein 17…
3617503	0.00107318	0.898593	3617458	NM_181077 // GOLGA8A // golgi autoantigen, golgin subfamily a, 8A // 15q11.2 // 23015 /// NM_001023567 // GOLGA8B // golgi autoantigen, golgin subfamily a, 8B // 15q14 // 440270 /// ENST00000360553 // GOLGA8A // golgi autoantigen, golgin subfamily a, 8A // 15q11.2 // 23015 /// ENST00000359187 // GOLGA8A // golgi autoantigen, golgin subfamily a, 8A // 15q11.2 // 23015 /// ENST00000267731 // GOLGA8…
3413890	0.00109672	0.898593	3413875	NM_005480 // TROAP // trophinin associated protein (tastin) // 12q13.12 // 10024 /// NM_001100620 // TROAP // trophinin associated protein (tastin) // 12q13.12 // 10024 /// ENST00000257909 // TROAP // trophinin associated protein (tastin) // 12q13.12 // 10024 /// ENST00000380327 // TROAP // trophinin associated protein (tastin) // 12q13.12 // 10024 /// U04810 // TROAP // trophinin associated prot…
3540038	0.00110144	0.898593	3540007	NM_005956 // MTHFD1 // methylenetetrahydrofolate dehydrogenase (NADP+ dependent) 1, methenyltetrahydrofolate cyclohydrolase, formyltetrahydrofolate synthetase // 14q24 // 4522 /// ENST00000216605 // MTHFD1 // methylenetetrahydrofolate dehydrogenase (NADP+ dependent) 1, methenyltetrahydrofolate cyclohydrolase, formyltetrahydrofolate synthetase // 14q24 // 4522 /// BC009806 // MTHFD1 // methylenete…
3041913	0.00110186	0.898593	3041875	NM_015550 // OSBPL3 // oxysterol binding protein-like 3 // 7p15 // 26031 /// NM_145320 // OSBPL3 // oxysterol binding protein-like 3 // 7p15 // 26031 /// NM_145321 // OSBPL3 // oxysterol binding protein-like 3 // 7p15 // 26031 /// NM_145322 // OSBPL3 // oxysterol binding protein-like 3 // 7p15 // 26031 /// ENST00000313367 // OSBPL3 // oxysterol binding protein-like 3 // 7p15 // 26031 /// ENST0000…
3318044	0.00110201	0.898593	3318009	NM_001033 // RRM1 // ribonucleotide reductase M1 // 11p15.5 // 6240 /// ENST00000300738 // RRM1 // ribonucleotide reductase M1 // 11p15.5 // 6240 /// BC006498 // RRM1 // ribonucleotide reductase M1 // 11p15.5 // 6240
3629834	0.00111126	0.898593	3629811	NM_005848 // DENND4A // DENN/MADD domain containing 4A // 15q22.31 // 10260 /// ENST00000308976 // DENND4A // DENN/MADD domain containing 4A // 15q22.31 // 10260 /// AF534403 // DENND4A // DENN/MADD domain containing 4A // 15q22.31 // 10260 /// BC107769 // LOC646358 // DnaJ (Hsp40) homolog, subfamily B, member 14 pseudogene // 15q22.31 // 646358
3145161	0.0011121	0.898593	3145149	NM_033285 // TP53INP1 // tumor protein p53 inducible nuclear protein 1 // 8q22 // 94241 /// ENST00000342697 // TP53INP1 // tumor protein p53 inducible nuclear protein 1 // 8q22 // 94241 /// ENST00000378776 // TP53INP1 // tumor protein p53 inducible nuclear protein 1 // 8q22 // 94241 /// AK125880 // TP53INP1 // tumor protein p53 inducible nuclear protein 1 // 8q22 // 94241
2327394	0.00111546	0.898593	2327391	NM_031459 // SESN2 // sestrin 2 // 1p35.3 // 83667 /// ENST00000253063 // SESN2 // sestrin 2 // 1p35.3 // 83667 /// AY123223 // SESN2 // sestrin 2 // 1p35.3 // 83667
3902590	0.00111962	0.898593	3902560	NM_080611 // DUSP15 // dual specificity phosphatase 15 // 20q11.21 // 128853 /// NM_177991 // DUSP15 // dual specificity phosphatase 15 // 20q11.21 // 128853 /// NM_001012644 // DUSP15 // dual specificity phosphatase 15 // 20q11.21 // 128853 /// ENST00000339738 // DUSP15 // dual specificity phosphatase 15 // 20q11.21 // 128853 /// ENST00000339738 // C20orf57 // chromosome 20 open reading frame 57…
3997989	0.00112823	0.898593	3997946	NM_005044 // PRKX // protein kinase, X-linked // Xp22.3 // 5613 /// ENST00000262848 // PRKX // protein kinase, X-linked // Xp22.3 // 5613 /// BC041073 // PRKX // protein kinase, X-linked // Xp22.3 // 5613 /// BC074851 // PRKY // protein kinase, Y-linked // Yp11.2 // 5616
3160074	0.00114504	0.898593	3159946	NM_003070 // SMARCA2 // SWI/SNF related, matrix associated, actin dependent regulator of chromatin, subfamily a, member 2 // 9p22.3 // 6595 /// NM_139045 // SMARCA2 // SWI/SNF related, matrix associated, actin dependent regulator of chromatin, subfamily a, member 2 // 9p22.3 // 6595 /// ENST00000349721 // SMARCA2 // SWI/SNF related, matrix associated, actin dependent regulator of chromatin, subfa…
3704727	0.0011754	0.898593	3704717	NM_013275 // ANKRD11 // ankyrin repeat domain 11 // 16q24.3 // 29123 /// ENST00000301030 // ANKRD11 // ankyrin repeat domain 11 // 16q24.3 // 29123 /// AY373756 // ANKRD11 // ankyrin repeat domain 11 // 16q24.3 // 29123 /// ENST00000378334 // ANKRD11 // ankyrin repeat domain 11 // 16q24.3 // 29123 /// ENST00000378332 // ANKRD11 // ankyrin repeat domain 11 // 16q24.3 // 29123 /// ENST00000378330 /…
2370369	0.0011765	0.898593	2370355	NM_016545 // IER5 // immediate early response 5 // 1q25.3 // 51278 /// ENST00000367577 // IER5 // immediate early response 5 // 1q25.3 // 51278 /// BC000128 // IER5 // immediate early response 5 // 1q25.3 // 51278 /// AF178984 // IER5 // immediate early response 5 // 1q25.3 // 51278 /// AJ251089 // IER5 // immediate early response 5 // 1q25.3 // 51278
2358142	0.00118268	0.898593	2358136	BC027999 // C1orf51 // chromosome 1 open reading frame 51 // 1q21.2 // 148523 /// ENST00000369095 // C1orf51 // chromosome 1 open reading frame 51 // 1q21.2 // 148523 /// ENST00000290363 // C1orf51 // chromosome 1 open reading frame 51 // 1q21.2 // 148523 /// ENST00000369094 // C1orf51 // chromosome 1 open reading frame 51 // 1q21.2 // 148523 /// ENST00000392890 // C1orf51 // chromosome 1 open re…
3729556	0.00119538	0.898593	3729528	NM_003620 // PPM1D // protein phosphatase 1D magnesium-dependent, delta isoform // 17q23.2 // 8493 /// ENST00000305921 // PPM1D // protein phosphatase 1D magnesium-dependent, delta isoform // 17q23.2 // 8493 /// BC042418 // PPM1D // protein phosphatase 1D magnesium-dependent, delta isoform // 17q23.2 // 8493 /// ENST00000392995 // PPM1D // protein phosphatase 1D magnesium-dependent, delta isoform…
3452666	0.0011958	0.898593	3452664	NM_006025 // P11 // 26 serine protease // 12q13.1 // 8909 /// ENST00000229003 // P11 // 26 serine protease // 12q13.1 // 8909 /// AK075446 // P11 // 26 serine protease // 12q13.1 // 8909
2789978	0.00119941	0.898593	2789957	NM_033632 // FBXW7 // F-box and WD repeat domain containing 7 // 4q31.3 // 55294 /// NM_018315 // FBXW7 // F-box and WD repeat domain containing 7 // 4q31.3 // 55294 /// NM_001013415 // FBXW7 // F-box and WD repeat domain containing 7 // 4q31.3 // 55294 /// ENST00000281708 // FBXW7 // F-box and WD repeat domain containing 7 // 4q31.3 // 55294 /// ENST00000393956 // FBXW7 // F-box and WD repeat do…
3068694	0.00120867	0.898593	3068688	NM_002711 // PPP1R3A // protein phosphatase 1, regulatory (inhibitor) subunit 3A // 7q31.1 // 5506 /// ENST00000284601 // PPP1R3A // protein phosphatase 1, regulatory (inhibitor) subunit 3A // 7q31.1 // 5506 /// ENST00000284602 // PPP1R3A // protein phosphatase 1, regulatory (inhibitor) subunit 3A // 7q31.1 // 5506 /// X78578 // PPP1R3A // protein phosphatase 1, regulatory (inhibitor) subunit 3A …
2378049	0.00120919	0.898593	2378019	NM_020439 // CAMK1G // calcium/calmodulin-dependent protein kinase IG // 1q32-q41 // 57172 /// ENST00000009105 // CAMK1G // calcium/calmodulin-dependent protein kinase IG // 1q32-q41 // 57172 /// ENST00000361322 // CAMK1G // calcium/calmodulin-dependent protein kinase IG // 1q32-q41 // 57172 /// AK095713 // CAMK1G // calcium/calmodulin-dependent protein kinase IG // 1q32-q41 // 57172
2535772	0.00121136	0.898593	2535761	NM_002081 // GPC1 // glypican 1 // 2q35-q37 // 2817 /// ENST00000264039 // GPC1 // glypican 1 // 2q35-q37 // 2817 /// X54232 // GPC1 // glypican 1 // 2q35-q37 // 2817
3620805	0.00121272	0.898593	3620799	NM_173500 // TTBK2 // tau tubulin kinase 2 // 15q15.2 // 146057 /// ENST00000267890 // TTBK2 // tau tubulin kinase 2 // 15q15.2 // 146057 /// AF525400 // TTBK2 // tau tubulin kinase 2 // 15q15.2 // 146057 /// ENST00000263802 // TTBK2 // tau tubulin kinase 2 // 15q15.2 // 146057 /// ENST00000399479 // TTBK2 // tau tubulin kinase 2 // 15q15.2 // 146057
3948695	0.00123132	0.898593	3948640	NM_006486 // FBLN1 // fibulin 1 // 22q13.31 // 2192 /// NM_006485 // FBLN1 // fibulin 1 // 22q13.31 // 2192 /// NM_001996 // FBLN1 // fibulin 1 // 22q13.31 // 2192 /// NM_006487 // FBLN1 // fibulin 1 // 22q13.31 // 2192 /// ENST00000327858 // FBLN1 // fibulin 1 // 22q13.31 // 2192 /// ENST00000262722 // FBLN1 // fibulin 1 // 22q13.31 // 2192 /// ENST00000340923 // FBLN1 // fibulin 1 // 22q13.31 /…
3248315	0.00124827	0.898593	3248289	NM_001786 // CDC2 // cell division cycle 2, G1 to S and G2 to M // 10q21.1 // 983 /// NM_033379 // CDC2 // cell division cycle 2, G1 to S and G2 to M // 10q21.1 // 983 /// ENST00000373811 // CDC2 // cell division cycle 2, G1 to S and G2 to M // 10q21.1 // 983 /// ENST00000307250 // CDC2 // cell division cycle 2, G1 to S and G2 to M // 10q21.1 // 983 /// ENST00000395284 // CDC2 // cell division cy…
3029034	0.00124867	0.898593	3029030	NM_032982 // CASP2 // caspase 2, apoptosis-related cysteine peptidase (neural precursor cell expressed, developmentally down-regulated 2) // 7q34-q35 // 835 /// NM_032983 // CASP2 // caspase 2, apoptosis-related cysteine peptidase (neural precursor cell expressed, developmentally down-regulated 2) // 7q34-q35 // 835 /// ENST00000310447 // CASP2 // caspase 2, apoptosis-related cysteine peptidase (…
2334213	0.00125555	0.898593	2334191	NM_004073 // PLK3 // polo-like kinase 3 (Drosophila) // 1p34.1 // 1263 /// ENST00000372201 // PLK3 // polo-like kinase 3 (Drosophila) // 1p34.1 // 1263 /// AJ293866 // PLK3 // polo-like kinase 3 (Drosophila) // 1p34.1 // 1263
3704737	0.00126549	0.898593	3704717	NM_013275 // ANKRD11 // ankyrin repeat domain 11 // 16q24.3 // 29123 /// ENST00000301030 // ANKRD11 // ankyrin repeat domain 11 // 16q24.3 // 29123 /// AY373756 // ANKRD11 // ankyrin repeat domain 11 // 16q24.3 // 29123 /// ENST00000378334 // ANKRD11 // ankyrin repeat domain 11 // 16q24.3 // 29123 /// ENST00000378332 // ANKRD11 // ankyrin repeat domain 11 // 16q24.3 // 29123 /// ENST00000378330 /…
4052896	0.00126557	0.898593	4052881	BC035696 // FAM72A // family with sequence similarity 72, member A // 1q32.1 // 729533 /// BC046199 // FAM72B // family with sequence similarity 72, member B // 1p12 // 653820 /// AB096683 // GCUD2 // gastric cancer up-regulated-2 // --- // 653573 /// ENST00000369390 // FAM72B // family with sequence similarity 72, member B // 1p12 // 653820 /// ENST00000369392 // FAM72B // family with sequence s…
3748402	0.00126828	0.898593	3748400	NR_003554 // LOC220594 // TL132 protein // 17p11.2 // 220594 /// NR_003190 // LOC162632 // TL132 pseudogene // 17p11.2 // 162632 /// AY363305 // LOC162632 // TL132 pseudogene // 17p11.2 // 162632 /// BC094680 // USP32 // ubiquitin specific peptidase 32 // 17q23.2 // 84669 /// AK124785 // LOC220594 // TL132 protein // 17p11.2 // 220594
3971417	0.0012842	0.898593	3971387	NM_004595 // SMS // spermine synthase // Xp22.1 // 6611 /// ENST00000265782 // SMS // spermine synthase // Xp22.1 // 6611 /// AD001528 // SMS // spermine synthase // Xp22.1 // 6611
3337361	0.00130044	0.898593	3337360	NM_002496 // NDUFS8 // NADH dehydrogenase (ubiquinone) Fe-S protein 8, 23kDa (NADH-coenzyme Q reductase) // 11q13 // 4728 /// ENST00000313468 // NDUFS8 // NADH dehydrogenase (ubiquinone) Fe-S protein 8, 23kDa (NADH-coenzyme Q reductase) // 11q13 // 4728 /// AK002110 // NDUFS8 // NADH dehydrogenase (ubiquinone) Fe-S protein 8, 23kDa (NADH-coenzyme Q reductase) // 11q13 // 4728
3717143	0.00131064	0.898593	3717052	NM_001042492 // NF1 // neurofibromin 1 (neurofibromatosis, von Recklinghausen disease, Watson disease) // 17q11.2 // 4763 /// NM_000267 // NF1 // neurofibromin 1 (neurofibromatosis, von Recklinghausen disease, Watson disease) // 17q11.2 // 4763 /// ENST00000358273 // NF1 // neurofibromin 1 (neurofibromatosis, von Recklinghausen disease, Watson disease) // 17q11.2 // 4763 /// ENST00000356175 // NF…
3354168	0.00131874	0.898593	3354156	NM_052959 // PANX3 // pannexin 3 // 11q24.2 // 116337 /// ENST00000284288 // PANX3 // pannexin 3 // 11q24.2 // 116337 /// AF406650 // PANX3 // pannexin 3 // 11q24.2 // 116337
3451946	0.00131926	0.898593	3451942	NM_001004329 // DBX2 // developing brain homeobox 2 // 12q12 // 440097 /// ENST00000332700 // DBX2 // developing brain homeobox 2 // 12q12 // 440097
3856246	0.00132059	0.898593	3856184	NM_001076675 // ZNF626 // zinc finger protein 626 // 19p12 // 199777 /// NM_145297 // ZNF626 // zinc finger protein 626 // 19p12 // 199777 /// NM_001039884 // ZNF826 // zinc finger protein 826 // 19p12 // 664701 /// ENST00000358224 // ZNF737 // zinc finger protein 737 // 19p12 // 163233 /// ENST00000392298 // ZNF626 // zinc finger protein 626 // 19p12 // 199777 /// ENST00000291750 // ZNF626 // zi…
3664994	0.0013262	0.898593	3664982	NM_003869 // CES2 // carboxylesterase 2 (intestine, liver) // 16q22.1 // 8824 /// NM_198061 // CES2 // carboxylesterase 2 (intestine, liver) // 16q22.1 // 8824 /// ENST00000317091 // CES2 // carboxylesterase 2 (intestine, liver) // 16q22.1 // 8824 /// AK095522 // CES2 // carboxylesterase 2 (intestine, liver) // 16q22.1 // 8824
2877954	0.00132643	0.898593	2877939	NM_152686 // DNAJC18 // DnaJ (Hsp40) homolog, subfamily C, member 18 // 5q31.2 // 202052 /// ENST00000302060 // DNAJC18 // DnaJ (Hsp40) homolog, subfamily C, member 18 // 5q31.2 // 202052 /// BC030162 // DNAJC18 // DnaJ (Hsp40) homolog, subfamily C, member 18 // 5q31.2 // 202052
3770467	0.00132825	0.898593	3770457	NM_024417 // FDXR // ferredoxin reductase // 17q24-q25 // 2232 /// NM_004110 // FDXR // ferredoxin reductase // 17q24-q25 // 2232 /// ENST00000293195 // FDXR // ferredoxin reductase // 17q24-q25 // 2232 /// BC034763 // FDXR // ferredoxin reductase // 17q24-q25 // 2232
2952211	0.00133409	0.898593	2952198	BC026012 // C6orf128 // chromosome 6 open reading frame 128 // 6p21.2 // 221468 /// BC029657 // C6orf128 // chromosome 6 open reading frame 128 // 6p21.2 // 221468 /// ENST00000357219 // C6orf128 // chromosome 6 open reading frame 128 // 6p21.2 // 221468 /// ENST00000336655 // C6orf128 // chromosome 6 open reading frame 128 // 6p21.2 // 221468 /// ENST00000356757 // C6orf128 // chromosome 6 open …
3792800	0.0013342	0.898593	3792776	NM_152721 // DOK6 // docking protein 6 // 18q22.2 // 220164 /// ENST00000382713 // DOK6 // docking protein 6 // 18q22.2 // 220164 /// BC096744 // DOK6 // docking protein 6 // 18q22.2 // 220164
3395769	0.00133605	0.898593	3395765	NM_001005188 // OR6X1 // olfactory receptor, family 6, subfamily X, member 1 // 11q24.1 // 390260 /// ENST00000327930 // OR6X1 // olfactory receptor, family 6, subfamily X, member 1 // 11q24.1 // 390260 /// ENST00000327930 // OR6M1 // olfactory receptor, family 6, subfamily M, member 1 // 11q24.1 // 390261
2334197	0.00133702	0.898593	2334191	NM_004073 // PLK3 // polo-like kinase 3 (Drosophila) // 1p34.1 // 1263 /// ENST00000372201 // PLK3 // polo-like kinase 3 (Drosophila) // 1p34.1 // 1263 /// AJ293866 // PLK3 // polo-like kinase 3 (Drosophila) // 1p34.1 // 1263
3820895	0.00134554	0.898593	3820865	NM_199141 // CARM1 // coactivator-associated arginine methyltransferase 1 // 19p13.2 // 10498 /// ENST00000327064 // CARM1 // coactivator-associated arginine methyltransferase 1 // 19p13.2 // 10498 /// ENST00000344150 // CARM1 // coactivator-associated arginine methyltransferase 1 // 19p13.2 // 10498 /// BC046240 // CARM1 // coactivator-associated arginine methyltransferase 1 // 19p13.2 // 10498
3512970	0.0013494	0.898593	3512948	NM_025113 // C13orf18 // chromosome 13 open reading frame 18 // 13q14.12 // 80183 /// BC032311 // C13orf18 // chromosome 13 open reading frame 18 // 13q14.12 // 80183 /// ENST00000389908 // C13orf18 // chromosome 13 open reading frame 18 // 13q14.12 // 80183 /// ENST00000378797 // C13orf18 // chromosome 13 open reading frame 18 // 13q14.12 // 80183 /// ENST00000378787 // C13orf18 // chromosome 13…
2802507	0.00135118	0.898593	2802398	NM_007118 // TRIO // triple functional domain (PTPRF interacting) // 5p15.1-p14 // 7204 /// ENST00000344204 // TRIO // triple functional domain (PTPRF interacting) // 5p15.1-p14 // 7204 /// AF091395 // TRIO // triple functional domain (PTPRF interacting) // 5p15.1-p14 // 7204 /// ENST00000322870 // TRIO // triple functional domain (PTPRF interacting) // 5p15.1-p14 // 7204 /// ENST00000397639 // T…
3263835	0.00136363	0.898593	3263790	NM_005445 // SMC3 // structural maintenance of chromosomes 3 // 10q25 // 9126 /// ENST00000361804 // SMC3 // structural maintenance of chromosomes 3 // 10q25 // 9126 /// AK289771 // SMC3 // structural maintenance of chromosomes 3 // 10q25 // 9126
3754593	0.00137099	0.898593	3754469	NM_198839 // ACACA // acetyl-Coenzyme A carboxylase alpha // 17q21 // 31 /// NM_198834 // ACACA // acetyl-Coenzyme A carboxylase alpha // 17q21 // 31 /// NM_198838 // ACACA // acetyl-Coenzyme A carboxylase alpha // 17q21 // 31 /// NM_198836 // ACACA // acetyl-Coenzyme A carboxylase alpha // 17q21 // 31 /// NM_198837 // ACACA // acetyl-Coenzyme A carboxylase alpha // 17q21 // 31 /// ENST0000039440…
2809411	0.00137153	0.898593	2809399	NM_006350 // FST // follistatin // 5q11.2 // 10468 /// NM_013409 // FST // follistatin // 5q11.2 // 10468 /// ENST00000396947 // FST // follistatin // 5q11.2 // 10468 /// ENST00000256759 // FST // follistatin // 5q11.2 // 10468 /// BC004107 // FST // follistatin // 5q11.2 // 10468
3957465	0.0013721	0.898593	3957445	NM_014303 // PES1 // pescadillo homolog 1, containing BRCT domain (zebrafish) // 22q12.1 // 23481 /// ENST00000335214 // PES1 // pescadillo homolog 1, containing BRCT domain (zebrafish) // 22q12.1 // 23481 /// ENST00000354694 // PES1 // pescadillo homolog 1, containing BRCT domain (zebrafish) // 22q12.1 // 23481 /// AK096320 // PES1 // pescadillo homolog 1, containing BRCT domain (zebrafish) // 2…
4021520	0.00137788	0.898593	4021508	NM_017666 // ZNF280C // zinc finger protein 280C // Xq25 // 55609 /// ENST00000370978 // ZNF280C // zinc finger protein 280C // Xq25 // 55609 /// BC051728 // ZNF280C // zinc finger protein 280C // Xq25 // 55609 /// ENST00000066465 // ZNF280C // zinc finger protein 280C // Xq25 // 55609
3154212	0.00137799	0.898593	3154185	NM_144649 // TMEM71 // transmembrane protein 71 // 8q24.22 // 137835 /// ENST00000356838 // TMEM71 // transmembrane protein 71 // 8q24.22 // 137835 /// BC062592 // TMEM71 // transmembrane protein 71 // 8q24.22 // 137835 /// ENST00000395406 // TMEM71 // transmembrane protein 71 // 8q24.22 // 137835 /// ENST00000377901 // TMEM71 // transmembrane protein 71 // 8q24.22 // 137835
3119669	0.00138182	0.898593	3119656	NM_024736 // GSDMDC1 // gasdermin domain containing 1 // 8q24.3 // 79792 /// ENST00000262580 // GSDMDC1 // gasdermin domain containing 1 // 8q24.3 // 79792 /// AK127941 // GSDMDC1 // gasdermin domain containing 1 // 8q24.3 // 79792
2847359	0.00138365	0.898593	2847292	NM_017755 // NSUN2 // NOL1/NOP2/Sun domain family, member 2 // 5p15.31 // 54888 /// ENST00000264670 // NSUN2 // NOL1/NOP2/Sun domain family, member 2 // 5p15.31 // 54888 /// AB255451 // NSUN2 // NOL1/NOP2/Sun domain family, member 2 // 5p15.31 // 54888
3728923	0.00139152	0.898593	3728889	NM_030938 // TMEM49 // transmembrane protein 49 // 17q23.1 // 81671 /// NM_004859 // CLTC // clathrin, heavy chain (Hc) // 17q11-qter // 1213 /// ENST00000262291 // TMEM49 // transmembrane protein 49 // 17q23.1 // 81671 /// ENST00000269122 // CLTC // clathrin, heavy chain (Hc) // 17q11-qter // 1213 /// BC009758 // TMEM49 // transmembrane protein 49 // 17q23.1 // 81671 /// AY699265 // MIRN21 // mi…
3439867	0.00139157	0.898593	3439836	NM_134424 // RAD52 // RAD52 homolog (S. cerevisiae) // 12p13-p12.2 // 5893 /// ENST00000358495 // RAD52 // RAD52 homolog (S. cerevisiae) // 12p13-p12.2 // 5893 /// AF125949 // RAD52 // RAD52 homolog (S. cerevisiae) // 12p13-p12.2 // 5893 /// ENST00000228345 // RAD52 // RAD52 homolog (S. cerevisiae) // 12p13-p12.2 // 5893 /// ENST00000397230 // RAD52 // RAD52 homolog (S. cerevisiae) // 12p13-p12.2…
3525723	0.00139191	0.898593	3525679	NM_017664 // ANKRD10 // ankyrin repeat domain 10 // 13q34 // 55608 /// ENST00000267339 // ANKRD10 // ankyrin repeat domain 10 // 13q34 // 55608 /// ENST00000397157 // ANKRD10 // ankyrin repeat domain 10 // 13q34 // 55608 /// ENST00000310847 // ANKRD10 // ankyrin repeat domain 10 // 13q34 // 55608 /// ENST00000375758 // ANKRD10 // ankyrin repeat domain 10 // 13q34 // 55608 /// AK000100 // ANKRD10 …
3394368	0.00139259	0.898593	3394356	NM_004205 // USP2 // ubiquitin specific peptidase 2 // 11q23.3 // 9099 /// NM_171997 // USP2 // ubiquitin specific peptidase 2 // 11q23.3 // 9099 /// ENST00000260187 // USP2 // ubiquitin specific peptidase 2 // 11q23.3 // 9099 /// ENST00000313870 // USP2 // ubiquitin specific peptidase 2 // 11q23.3 // 9099 /// BC002955 // USP2 // ubiquitin specific peptidase 2 // 11q23.3 // 9099
3673459	0.00140136	0.898593	3673369	NM_153813 // ZFPM1 // zinc finger protein, multitype 1 // 16q24.2 // 161882 /// ENST00000319555 // ZFPM1 // zinc finger protein, multitype 1 // 16q24.2 // 161882 /// AF488691 // ZFPM1 // zinc finger protein, multitype 1 // 16q24.2 // 161882 /// AB058761 // ZNF469 // zinc finger protein 469 // 16q24 // 84627
3387055	0.00140665	0.898593	3387033	NM_005591 // MRE11A // MRE11 meiotic recombination 11 homolog A (S. cerevisiae) // 11q21 // 4361 /// NM_005590 // MRE11A // MRE11 meiotic recombination 11 homolog A (S. cerevisiae) // 11q21 // 4361 /// ENST00000323929 // MRE11A // MRE11 meiotic recombination 11 homolog A (S. cerevisiae) // 11q21 // 4361 /// ENST00000323977 // MRE11A // MRE11 meiotic recombination 11 homolog A (S. cerevisiae) // 1…
2733325	0.00140701	0.898593	2733287	NM_020226 // PRDM8 // PR domain containing 8 // 4q21 // 56978 /// NM_001099403 // PRDM8 // PR domain containing 8 // 4q21 // 56978 /// ENST00000339711 // PRDM8 // PR domain containing 8 // 4q21 // 56978 /// AK292137 // PRDM8 // PR domain containing 8 // 4q21 // 56978 /// ENST00000282699 // PRDM8 // PR domain containing 8 // 4q21 // 56978
3959362	0.00140853	0.898593	3959350	NM_014349 // APOL3 // apolipoprotein L, 3 // 22q13.1 // 80833 /// NM_030644 // APOL3 // apolipoprotein L, 3 // 22q13.1 // 80833 /// NM_145639 // APOL3 // apolipoprotein L, 3 // 22q13.1 // 80833 /// NM_145640 // APOL3 // apolipoprotein L, 3 // 22q13.1 // 80833 /// NM_145641 // APOL3 // apolipoprotein L, 3 // 22q13.1 // 80833 /// NM_145642 // APOL3 // apolipoprotein L, 3 // 22q13.1 // 80833 /// ENS…
3884895	0.00140857	0.898593	3884892	NM_030919 // FAM83D // family with sequence similarity 83, member D // 20q11.22-q12 // 81610 /// ENST00000217429 // FAM83D // family with sequence similarity 83, member D // 20q11.22-q12 // 81610 /// AK095660 // FAM83D // family with sequence similarity 83, member D // 20q11.22-q12 // 81610
3145156	0.00140923	0.898593	3145149	NM_033285 // TP53INP1 // tumor protein p53 inducible nuclear protein 1 // 8q22 // 94241 /// ENST00000342697 // TP53INP1 // tumor protein p53 inducible nuclear protein 1 // 8q22 // 94241 /// ENST00000378776 // TP53INP1 // tumor protein p53 inducible nuclear protein 1 // 8q22 // 94241 /// AK125880 // TP53INP1 // tumor protein p53 inducible nuclear protein 1 // 8q22 // 94241
3729542	0.00141503	0.898593	3729528	NM_003620 // PPM1D // protein phosphatase 1D magnesium-dependent, delta isoform // 17q23.2 // 8493 /// ENST00000305921 // PPM1D // protein phosphatase 1D magnesium-dependent, delta isoform // 17q23.2 // 8493 /// BC042418 // PPM1D // protein phosphatase 1D magnesium-dependent, delta isoform // 17q23.2 // 8493 /// ENST00000392995 // PPM1D // protein phosphatase 1D magnesium-dependent, delta isoform…
2869560	0.00141535	0.898593	2869558	---
3358433	0.00142022	0.898593	3358425	NM_018494 // LRDD // leucine-rich repeats and death domain containing // 11p15.5 // 55367 /// NM_145886 // LRDD // leucine-rich repeats and death domain containing // 11p15.5 // 55367 /// NM_145887 // LRDD // leucine-rich repeats and death domain containing // 11p15.5 // 55367 /// ENST00000347755 // LRDD // leucine-rich repeats and death domain containing // 11p15.5 // 55367 /// AB209529 // LRDD …
3126007	0.00142654	0.898593	3125993	NM_201553 // FGL1 // fibrinogen-like 1 // 8p22-p21.3 // 2267 /// NM_201552 // FGL1 // fibrinogen-like 1 // 8p22-p21.3 // 2267 /// NM_147203 // FGL1 // fibrinogen-like 1 // 8p22-p21.3 // 2267 /// NM_004467 // FGL1 // fibrinogen-like 1 // 8p22-p21.3 // 2267 /// ENST00000398054 // FGL1 // fibrinogen-like 1 // 8p22-p21.3 // 2267 /// ENST00000381841 // FGL1 // fibrinogen-like 1 // 8p22-p21.3 // 2267 /…
3421339	0.00145532	0.898593	3421300	NM_002392 // MDM2 // Mdm2 p53 binding protein homolog (mouse) // 12q14.3-q15 // 4193 /// NM_006878 // MDM2 // Mdm2 p53 binding protein homolog (mouse) // 12q14.3-q15 // 4193 /// NM_006881 // MDM2 // Mdm2 p53 binding protein homolog (mouse) // 12q14.3-q15 // 4193 /// NM_006882 // MDM2 // Mdm2 p53 binding protein homolog (mouse) // 12q14.3-q15 // 4193 /// NM_006879 // MDM2 // Mdm2 p53 binding prote…
3609252	0.0014623	0.898593	3609138	NM_001271 // CHD2 // chromodomain helicase DNA binding protein 2 // 15q26 // 1106 /// NM_001042572 // CHD2 // chromodomain helicase DNA binding protein 2 // 15q26 // 1106 /// ENST00000309818 // CHD2 // chromodomain helicase DNA binding protein 2 // 15q26 // 1106 /// ENST00000394196 // CHD2 // chromodomain helicase DNA binding protein 2 // 15q26 // 1106 /// AF006514 // CHD2 // chromodomain helicas…
3375243	0.00146655	0.898593	3375192	NM_152718 // VWCE // von Willebrand factor C and EGF domains // 11q12.2 // 220001 /// ENST00000335613 // VWCE // von Willebrand factor C and EGF domains // 11q12.2 // 220001 /// BC077719 // VWCE // von Willebrand factor C and EGF domains // 11q12.2 // 220001 /// ENST00000301770 // VWCE // von Willebrand factor C and EGF domains // 11q12.2 // 220001
4038495	0.00147141	0.898593	4038494	NM_020382 // SETD8 // SET domain containing (lysine methyltransferase) 8 // 12q24.31 // 387893 /// AF287261 // SETD8 // SET domain containing (lysine methyltransferase) 8 // 12q24.31 // 387893
3514965	0.00148116	0.898593	3514879	NM_018676 // THSD1 // thrombospondin, type I, domain containing 1 // 13q14.3 // 55901 /// NM_199263 // THSD1 // thrombospondin, type I, domain containing 1 // 13q14.3 // 55901 /// NR_002816 // THSD1P // thrombospondin, type I, domain containing 1 pseudogene // 13q14.3 // 374500 /// ENST00000258613 // THSD1 // thrombospondin, type I, domain containing 1 // 13q14.3 // 55901 /// ENST00000349258 // T…
3841164	0.00148733	0.898593	3841157	NM_031895 // CACNG8 // calcium channel, voltage-dependent, gamma subunit 8 // 19q13.4 // 59283 /// ENST00000270458 // CACNG8 // calcium channel, voltage-dependent, gamma subunit 8 // 19q13.4 // 59283 /// AF361354 // CACNG8 // calcium channel, voltage-dependent, gamma subunit 8 // 19q13.4 // 59283
3230436	0.00149127	0.898593	3230414	NM_178469 // LCN8 // lipocalin 8 // 9q34.3 // 138307 /// ENST00000371688 // LCN8 // lipocalin 8 // 9q34.3 // 138307 /// ENST00000392896 // LCN8 // lipocalin 8 // 9q34.3 // 138307 /// ENST00000357788 // LCN8 // lipocalin 8 // 9q34.3 // 138307 /// ENST00000371689 // LCN8 // lipocalin 8 // 9q34.3 // 138307 /// AK090647 // LCN8 // lipocalin 8 // 9q34.3 // 138307
2351162	0.00149145	0.898593	2351121	NM_006621 // AHCYL1 // S-adenosylhomocysteine hydrolase-like 1 // 1p13.2 // 10768 /// ENST00000369799 // AHCYL1 // S-adenosylhomocysteine hydrolase-like 1 // 1p13.2 // 10768 /// AF315687 // AHCYL1 // S-adenosylhomocysteine hydrolase-like 1 // 1p13.2 // 10768 /// ENST00000359172 // AHCYL1 // S-adenosylhomocysteine hydrolase-like 1 // 1p13.2 // 10768 /// ENST00000393614 // AHCYL1 // S-adenosylhomoc…
3303393	0.00149187	0.898593	3303392	NM_001001342 // BLOC1S2 // biogenesis of lysosome-related organelles complex-1, subunit 2 // 10q24.31 // 282991 /// NM_173809 // BLOC1S2 // biogenesis of lysosome-related organelles complex-1, subunit 2 // 10q24.31 // 282991 /// ENST00000358848 // BLOC1S2 // biogenesis of lysosome-related organelles complex-1, subunit 2 // 10q24.31 // 282991 /// ENST00000370376 // BLOC1S2 // biogenesis of lysosom…
2946327	0.0015011	0.898593	2946324	NM_003530 // HIST1H3D // histone cluster 1, H3d // 6p21.3 // 8351 /// NM_021065 // HIST1H2AD // histone cluster 1, H2ad // 6p21.3 // 3013 /// ENST00000377831 // HIST1H2BN // histone cluster 1, H2bn // 6p22-p21.3 // 8341 /// ENST00000377831 // HIST1H3A // histone cluster 1, H3a // 6p21.3 // 8350 /// ENST00000377831 // HIST1H3D // histone cluster 1, H3d // 6p21.3 // 8351 /// ENST00000377831 // HIST…
3182252	0.00151131	0.898593	3182229	NM_003692 // TMEFF1 // transmembrane protein with EGF-like and two follistatin-like domains 1 // 9q31 // 8577 /// ENST00000374879 // TMEFF1 // transmembrane protein with EGF-like and two follistatin-like domains 1 // 9q31 // 8577 /// BC035056 // TMEFF1 // transmembrane protein with EGF-like and two follistatin-like domains 1 // 9q31 // 8577 /// ENST00000334943 // TMEFF1 // transmembrane protein w…
3938192	0.00151972	0.898593	3938175	NM_198157 // UBE2L3 // ubiquitin-conjugating enzyme E2L 3 // 22q11.21 // 7332 /// NM_003347 // UBE2L3 // ubiquitin-conjugating enzyme E2L 3 // 22q11.21 // 7332 /// ENST00000342192 // UBE2L3 // ubiquitin-conjugating enzyme E2L 3 // 22q11.21 // 7332 /// AK125396 // UBE2L3 // ubiquitin-conjugating enzyme E2L 3 // 22q11.21 // 7332
3980184	0.0015206	0.898593	3980170	NM_004429 // EFNB1 // ephrin-B1 // Xq12 // 1947 /// ENST00000204961 // EFNB1 // ephrin-B1 // Xq12 // 1947 /// BC016649 // EFNB1 // ephrin-B1 // Xq12 // 1947
3417289	0.00152163	0.898593	3417249	NM_001982 // ERBB3 // v-erb-b2 erythroblastic leukemia viral oncogene homolog 3 (avian) // 12q13 // 2065 /// NM_001005915 // ERBB3 // v-erb-b2 erythroblastic leukemia viral oncogene homolog 3 (avian) // 12q13 // 2065 /// ENST00000267101 // ERBB3 // v-erb-b2 erythroblastic leukemia viral oncogene homolog 3 (avian) // 12q13 // 2065 /// M34309 // ERBB3 // v-erb-b2 erythroblastic leukemia viral oncog…
3421336	0.00152248	0.898593	3421300	NM_002392 // MDM2 // Mdm2 p53 binding protein homolog (mouse) // 12q14.3-q15 // 4193 /// NM_006878 // MDM2 // Mdm2 p53 binding protein homolog (mouse) // 12q14.3-q15 // 4193 /// NM_006881 // MDM2 // Mdm2 p53 binding protein homolog (mouse) // 12q14.3-q15 // 4193 /// NM_006882 // MDM2 // Mdm2 p53 binding protein homolog (mouse) // 12q14.3-q15 // 4193 /// NM_006879 // MDM2 // Mdm2 p53 binding prote…
3868206	0.00152384	0.898593	3868183	NM_153719 // NUP62 // nucleoporin 62kDa // 19q13.33 // 23636 /// NM_016553 // NUP62 // nucleoporin 62kDa // 19q13.33 // 23636 /// NM_172374 // IL4I1 // interleukin 4 induced 1 // 19q13.3-q13.4 // 259307 /// NM_153718 // NUP62 // nucleoporin 62kDa // 19q13.33 // 23636 /// NM_012346 // NUP62 // nucleoporin 62kDa // 19q13.33 // 23636 /// NM_152899 // IL4I1 // interleukin 4 induced 1 // 19q13.3-q13.4…
3941868	0.00152684	0.898593	3941848	NM_133455 // EMID1 // EMI domain containing 1 // 22q12.2 // 129080 /// ENST00000334018 // EMID1 // EMI domain containing 1 // 22q12.2 // 129080 /// BC046358 // EMID1 // EMI domain containing 1 // 22q12.2 // 129080
3459123	0.00152775	0.898593	3459120	NM_153377 // LRIG3 // leucine-rich repeats and immunoglobulin-like domains 3 // 12q14.1 // 121227 /// ENST00000320743 // LRIG3 // leucine-rich repeats and immunoglobulin-like domains 3 // 12q14.1 // 121227 /// AK292857 // LRIG3 // leucine-rich repeats and immunoglobulin-like domains 3 // 12q14.1 // 121227 /// ENST00000379141 // LRIG3 // leucine-rich repeats and immunoglobulin-like domains 3 // 12…
3987508	0.00153343	0.898593	3987492	BC117377 // CXorf45 // chromosome X open reading frame 45 // Xq23 // 79868 /// ENST00000394780 // CXorf45 // chromosome X open reading frame 45 // Xq23 // 79868 /// ENST00000251943 // CXorf45 // chromosome X open reading frame 45 // Xq23 // 79868 /// AK026671 // CXorf45 // chromosome X open reading frame 45 // Xq23 // 79868
2907275	0.00154258	0.898593	2907190	NM_015255 // UBR2 // ubiquitin protein ligase E3 component n-recognin 2 // 6p21.1 // 23304 /// ENST00000372899 // UBR2 // ubiquitin protein ligase E3 component n-recognin 2 // 6p21.1 // 23304 /// AY061884 // UBR2 // ubiquitin protein ligase E3 component n-recognin 2 // 6p21.1 // 23304 /// ENST00000372901 // UBR2 // ubiquitin protein ligase E3 component n-recognin 2 // 6p21.1 // 23304 /// ENST0000…
3510367	0.00154477	0.898593	3510362	NM_025138 // C13orf23 // chromosome 13 open reading frame 23 // 13q13.3 // 80209 /// NM_170719 // C13orf23 // chromosome 13 open reading frame 23 // 13q13.3 // 80209 /// ENST00000350125 // C13orf23 // chromosome 13 open reading frame 23 // 13q13.3 // 80209 /// ENST00000352251 // C13orf23 // chromosome 13 open reading frame 23 // 13q13.3 // 80209 /// BC064348 // C13orf23 // chromosome 13 open read…
3315362	0.00154988	0.898593	3315341	NM_201564 // SYCE1 // synaptonemal complex central element protein 1 // 10q26.3 // 93426 /// NM_130784 // SYCE1 // synaptonemal complex central element protein 1 // 10q26.3 // 93426 /// ENST00000368517 // SYCE1 // synaptonemal complex central element protein 1 // 10q26.3 // 93426 /// ENST00000303903 // SYCE1 // synaptonemal complex central element protein 1 // 10q26.3 // 93426 /// BC034821 // SYC…
3376173	0.0015527	0.898593	3376155	NM_001081491 // NXF1 // nuclear RNA export factor 1 // 11q12-q13 // 10482 /// NM_006362 // NXF1 // nuclear RNA export factor 1 // 11q12-q13 // 10482 /// ENST00000294172 // NXF1 // nuclear RNA export factor 1 // 11q12-q13 // 10482 /// BC028041 // NXF1 // nuclear RNA export factor 1 // 11q12-q13 // 10482
2977654	0.00155376	0.898593	2977621	NM_001080951 // PLAGL1 // pleiomorphic adenoma gene-like 1 // 6q24-q25 // 5325 /// NM_006718 // PLAGL1 // pleiomorphic adenoma gene-like 1 // 6q24-q25 // 5325 /// NM_001080952 // PLAGL1 // pleiomorphic adenoma gene-like 1 // 6q24-q25 // 5325 /// NM_001080953 // PLAGL1 // pleiomorphic adenoma gene-like 1 // 6q24-q25 // 5325 /// NM_001080954 // PLAGL1 // pleiomorphic adenoma gene-like 1 // 6q24-q25…
3334435	0.00155863	0.898593	3334415	NM_020155 // GPR137 // G protein-coupled receptor 137 // 11cen-q22.3 // 56834 /// ENST00000313074 // GPR137 // G protein-coupled receptor 137 // 11cen-q22.3 // 56834 /// BC033920 // GPR137 // G protein-coupled receptor 137 // 11cen-q22.3 // 56834 /// ENST00000344496 // GPR137 // G protein-coupled receptor 137 // 11cen-q22.3 // 56834 /// ENST00000377702 // GPR137 // G protein-coupled receptor 137 …
3644198	0.00156899	0.898593	3644191	NM_031208 // FAHD1 // fumarylacetoacetate hydrolase domain containing 1 // 16p13.3 // 81889 /// NM_001018104 // FAHD1 // fumarylacetoacetate hydrolase domain containing 1 // 16p13.3 // 81889 /// ENST00000326061 // FAHD1 // fumarylacetoacetate hydrolase domain containing 1 // 16p13.3 // 81889 /// ENST00000382666 // FAHD1 // fumarylacetoacetate hydrolase domain containing 1 // 16p13.3 // 81889 /// …
2375671	0.0015811	0.898593	2375664	NM_006763 // BTG2 // BTG family, member 2 // 1q32 // 7832 /// ENST00000290551 // BTG2 // BTG family, member 2 // 1q32 // 7832 /// U72649 // BTG2 // BTG family, member 2 // 1q32 // 7832
3383146	0.00158236	0.898593	3383138	NM_004549 // NDUFC2 // NADH dehydrogenase (ubiquinone) 1, subcomplex unknown, 2, 14.5kDa // 11q14.1 // 4718 /// ENST00000281031 // NDUFC2 // NADH dehydrogenase (ubiquinone) 1, subcomplex unknown, 2, 14.5kDa // 11q14.1 // 4718 /// AF369951 // NDUFC2 // NADH dehydrogenase (ubiquinone) 1, subcomplex unknown, 2, 14.5kDa // 11q14.1 // 4718 /// ENST00000324742 // NDUFC2 // NADH dehydrogenase (ubiquinon…
3497690	0.00159502	0.898593	3497659	NM_021033 // RAP2A // RAP2A, member of RAS oncogene family // 13q34 // 5911 /// ENST00000245304 // RAP2A // RAP2A, member of RAS oncogene family // 13q34 // 5911 /// BC041333 // RAP2A // RAP2A, member of RAS oncogene family // 13q34 // 5911
3604174	0.00160399	0.898593	3604147	NM_018689 // KIAA1199 // KIAA1199 // 15q24 // 57214 /// ENST00000394685 // KIAA1199 // KIAA1199 // 15q24 // 57214 /// ENST00000356249 // KIAA1199 // KIAA1199 // 15q24 // 57214 /// ENST00000220244 // KIAA1199 // KIAA1199 // 15q24 // 57214 /// AB103330 // KIAA1199 // KIAA1199 // 15q24 // 57214 /// ENST00000394683 // KIAA1199 // KIAA1199 // 15q24 // 57214
3412057	0.00160714	0.898593	3412008	NM_016488 // PPHLN1 // periphilin 1 // 12q12 // 51535 /// NM_201515 // PPHLN1 // periphilin 1 // 12q12 // 51535 /// NM_201439 // PPHLN1 // periphilin 1 // 12q12 // 51535 /// NM_201440 // PPHLN1 // periphilin 1 // 12q12 // 51535 /// NM_201438 // PPHLN1 // periphilin 1 // 12q12 // 51535 /// ENST00000395568 // PPHLN1 // periphilin 1 // 12q12 // 51535 /// ENST00000395580 // PPHLN1 // periphilin 1 // …
3757216	0.00160834	0.898593	3757213	NM_000422 // KRT17 // keratin 17 // 17q12-q21 // 3872 /// ENST00000326333 // KRT17 // keratin 17 // 17q12-q21 // 3872 /// BC011901 // KRT17 // keratin 17 // 17q12-q21 // 3872 /// ENST00000340966 // KRT17 // keratin 17 // 17q12-q21 // 3872 /// ENST00000340966 // KRT17 // keratin 17 // 17q12-q21 // 3872
3067632	0.00160985	0.898593	3067592	NM_015723 // PNPLA8 // patatin-like phospholipase domain containing 8 // 7q31 // 50640 /// ENST00000257694 // PNPLA8 // patatin-like phospholipase domain containing 8 // 7q31 // 50640 /// ENST00000388727 // PNPLA8 // patatin-like phospholipase domain containing 8 // 7q31 // 50640 /// BC032999 // PNPLA8 // patatin-like phospholipase domain containing 8 // 7q31 // 50640 /// ENST00000388728 // PNPLA…
3414896	0.00161441	0.898593	3414885	NM_001039960 // SLC4A8 // solute carrier family 4, sodium bicarbonate cotransporter, member 8 // 12q13.13 // 9498 /// NM_004858 // SLC4A8 // solute carrier family 4, sodium bicarbonate cotransporter, member 8 // 12q13.13 // 9498 /// ENST00000319957 // SLC4A8 // solute carrier family 4, sodium bicarbonate cotransporter, member 8 // 12q13.13 // 9498 /// DQ063579 // SLC4A8 // solute carrier family 4…
3248911	0.00162001	0.898593	3248897	NM_030759 // NRBF2 // nuclear receptor binding factor 2 // 10q21.2 // 29982 /// ENST00000277746 // NRBF2 // nuclear receptor binding factor 2 // 10q21.2 // 29982 /// AL136656 // NRBF2 // nuclear receptor binding factor 2 // 10q21.2 // 29982 /// ENST00000395241 // NRBF2 // nuclear receptor binding factor 2 // 10q21.2 // 29982
3458561	0.00162151	0.898593	3458551	NM_032496 // ARHGAP9 // Rho GTPase activating protein 9 // 12q14 // 64333 /// NM_001080157 // ARHGAP9 // Rho GTPase activating protein 9 // 12q14 // 64333 /// NM_001080156 // ARHGAP9 // Rho GTPase activating protein 9 // 12q14 // 64333 /// ENST00000393791 // ARHGAP9 // Rho GTPase activating protein 9 // 12q14 // 64333 /// BC006107 // ARHGAP9 // Rho GTPase activating protein 9 // 12q14 // 64333 //…
3563507	0.00164231	0.898593	3563459	NM_004713 // SDCCAG1 // serologically defined colon cancer antigen 1 // 14q22 // 9147 /// ENST00000298310 // SDCCAG1 // serologically defined colon cancer antigen 1 // 14q22 // 9147 /// ENST00000382135 // SDCCAG1 // serologically defined colon cancer antigen 1 // 14q22 // 9147 /// BX648598 // SDCCAG1 // serologically defined colon cancer antigen 1 // 14q22 // 9147
2558882	0.00164297	0.898593	2558876	NM_015717 // CD207 // CD207 molecule, langerin // 2p13 // 50489 /// ENST00000234388 // CD207 // CD207 molecule, langerin // 2p13 // 50489 /// BC022278 // CD207 // CD207 molecule, langerin // 2p13 // 50489
3101645	0.00164534	0.898593	3101629	NM_144650 // ADHFE1 // alcohol dehydrogenase, iron containing, 1 // 8q13.1 // 137872 /// ENST00000396623 // ADHFE1 // alcohol dehydrogenase, iron containing, 1 // 8q13.1 // 137872 /// BC047492 // ADHFE1 // alcohol dehydrogenase, iron containing, 1 // 8q13.1 // 137872 /// ENST00000276576 // ADHFE1 // alcohol dehydrogenase, iron containing, 1 // 8q13.1 // 137872 /// ENST00000379385 // ADHFE1 // alc…
3347640	0.00164871	0.898593	3347615	NM_000019 // ACAT1 // acetyl-Coenzyme A acetyltransferase 1 (acetoacetyl Coenzyme A thiolase) // 11q22.3-q23.1 // 38 /// ENST00000265838 // ACAT1 // acetyl-Coenzyme A acetyltransferase 1 (acetoacetyl Coenzyme A thiolase) // 11q22.3-q23.1 // 38 /// D90228 // ACAT1 // acetyl-Coenzyme A acetyltransferase 1 (acetoacetyl Coenzyme A thiolase) // 11q22.3-q23.1 // 38 /// ENST00000375674 // ACAT1 // acety…
3633063	0.00164916	0.898593	3633048	NM_025083 // EDC3 // enhancer of mRNA decapping 3 homolog (S. cerevisiae) // 15q24.1 // 80153 /// ENST00000315127 // EDC3 // enhancer of mRNA decapping 3 homolog (S. cerevisiae) // 15q24.1 // 80153 /// BC021271 // EDC3 // enhancer of mRNA decapping 3 homolog (S. cerevisiae) // 15q24.1 // 80153
3582116	0.00165373	0.898593	3581637	NM_001012 // RPS8 // ribosomal protein S8 // 1p34.1-p32 // 6202 /// NR_002224 // ADAM6 // ADAM metallopeptidase domain 6 // 14q32.33 // 8755 /// ENST00000396651 // RPS8 // ribosomal protein S8 // 1p34.1-p32 // 6202 /// BC019046 // IGHG1 // immunoglobulin heavy constant gamma 1 (G1m marker) // 14q32.33 // 3500 /// BC021276 // IGHD // immunoglobulin heavy constant delta // 14q32.33 // 3495 /// BC07…
2362927	0.00165851	0.898593	2362892	NM_000702 // ATP1A2 // ATPase, Na+/K+ transporting, alpha 2 (+) polypeptide // 1q21-q23 // 477 /// ENST00000361216 // ATP1A2 // ATPase, Na+/K+ transporting, alpha 2 (+) polypeptide // 1q21-q23 // 477 /// BC052271 // ATP1A2 // ATPase, Na+/K+ transporting, alpha 2 (+) polypeptide // 1q21-q23 // 477 /// ENST00000392233 // ATP1A2 // ATPase, Na+/K+ transporting, alpha 2 (+) polypeptide // 1q21-q23 // …
3461207	0.00165953	0.898593	3461164	NM_017440 // MDM1 // Mdm1 nuclear protein homolog (mouse) // 12q15 // 56890 /// NM_020128 // MDM1 // Mdm1 nuclear protein homolog (mouse) // 12q15 // 56890 /// ENST00000303145 // MDM1 // Mdm1 nuclear protein homolog (mouse) // 12q15 // 56890 /// BC028355 // MDM1 // Mdm1 nuclear protein homolog (mouse) // 12q15 // 56890 /// ENST00000393543 // MDM1 // Mdm1 nuclear protein homolog (mouse) // 12q15 /…
2333358	0.00166504	0.898593	2333318	NM_002840 // PTPRF // protein tyrosine phosphatase, receptor type, F // 1p34 // 5792 /// NM_130440 // PTPRF // protein tyrosine phosphatase, receptor type, F // 1p34 // 5792 /// ENST00000359947 // PTPRF // protein tyrosine phosphatase, receptor type, F // 1p34 // 5792 /// ENST00000372413 // PTPRF // protein tyrosine phosphatase, receptor type, F // 1p34 // 5792 /// BC048768 // PTPRF // protein ty…
3470057	0.00166526	0.898593	3470037	NM_012406 // PRDM4 // PR domain containing 4 // 12q23-q24.1 // 11108 /// ENST00000228437 // PRDM4 // PR domain containing 4 // 12q23-q24.1 // 11108 /// BC035581 // PRDM4 // PR domain containing 4 // 12q23-q24.1 // 11108
3778425	0.00166781	0.898593	3778410	NM_006788 // RALBP1 // ralA binding protein 1 // 18p11.3 // 10928 /// ENST00000019317 // RALBP1 // ralA binding protein 1 // 18p11.3 // 10928 /// ENST00000383432 // RALBP1 // ralA binding protein 1 // 18p11.3 // 10928 /// BC013126 // RALBP1 // ralA binding protein 1 // 18p11.3 // 10928 /// AY517554 // RALBP1 // ralA binding protein 1 // 18p11.3 // 10928
3413360	0.00167205	0.898593	3413344	NM_000289 // PFKM // phosphofructokinase, muscle // 12q13.3 // 5213 /// ENST00000359794 // PFKM // phosphofructokinase, muscle // 12q13.3 // 5213 /// ENST00000340802 // PFKM // phosphofructokinase, muscle // 12q13.3 // 5213 /// ENST00000395233 // PFKM // phosphofructokinase, muscle // 12q13.3 // 5213 /// AK126020 // PFKM // phosphofructokinase, muscle // 12q13.3 // 5213
3595389	0.0016782	0.898593	3595315	NM_032866 // CGNL1 // cingulin-like 1 // 15q21.3 // 84952 /// ENST00000281282 // CGNL1 // cingulin-like 1 // 15q21.3 // 84952 /// AY274808 // CGNL1 // cingulin-like 1 // 15q21.3 // 84952
3136419	0.00168153	0.898593	3136413	NM_017813 // IMPAD1 // inositol monophosphatase domain containing 1 // 8q12.1 // 54928 /// ENST00000262644 // IMPAD1 // inositol monophosphatase domain containing 1 // 8q12.1 // 54928 /// BC067814 // IMPAD1 // inositol monophosphatase domain containing 1 // 8q12.1 // 54928
3394124	0.00168267	0.898593	3394123	NM_006389 // HYOU1 // hypoxia up-regulated 1 // 11q23.1-q23.3 // 10525 /// ENST00000353883 // HYOU1 // hypoxia up-regulated 1 // 11q23.1-q23.3 // 10525 /// U65785 // HYOU1 // hypoxia up-regulated 1 // 11q23.1-q23.3 // 10525
3644805	0.00168384	0.898593	3644764	NM_001761 // CCNF // cyclin F // 16p13.3 // 899 /// NR_003574 // ABCA17P // ATP-binding cassette, sub-family A (ABC1), member 17 (pseudogene) // 16p13.3 // 650655 /// ENST00000293968 // CCNF // cyclin F // 16p13.3 // 899 /// BC012349 // CCNF // cyclin F // 16p13.3 // 899 /// ENST00000397066 // CCNF // cyclin F // 16p13.3 // 899
2970109	0.00168849	0.898593	2970086	NM_001105206 // LAMA4 // laminin, alpha 4 // 6q21 // 3910 /// NM_002290 // LAMA4 // laminin, alpha 4 // 6q21 // 3910 /// NM_001105207 // LAMA4 // laminin, alpha 4 // 6q21 // 3910 /// NM_001105208 // LAMA4 // laminin, alpha 4 // 6q21 // 3910 /// NM_001105209 // LAMA4 // laminin, alpha 4 // 6q21 // 3910 /// ENST00000230538 // LAMA4 // laminin, alpha 4 // 6q21 // 3910 /// ENST00000389463 // LAMA4 //…
2427901	0.0016985	0.898593	2427898	NM_002557 // OVGP1 // oviductal glycoprotein 1, 120kDa (mucin 9, oviductin) // 1p13 // 5016 /// ENST00000369732 // OVGP1 // oviductal glycoprotein 1, 120kDa (mucin 9, oviductin) // 1p13 // 5016 /// AY189737 // OVGP1 // oviductal glycoprotein 1, 120kDa (mucin 9, oviductin) // 1p13 // 5016 /// ENST00000369728 // OVGP1 // oviductal glycoprotein 1, 120kDa (mucin 9, oviductin) // 1p13 // 5016
2350351	0.00170002	0.898593	2350339	NM_007269 // STXBP3 // syntaxin binding protein 3 // 1p13.3 // 6814 /// ENST00000370008 // STXBP3 // syntaxin binding protein 3 // 1p13.3 // 6814 /// AF032922 // STXBP3 // syntaxin binding protein 3 // 1p13.3 // 6814
3385529	0.00170565	0.898593	3385509	NM_012193 // FZD4 // frizzled homolog 4 (Drosophila) // 11q14.2 // 8322 /// ENST00000309186 // FZD4 // frizzled homolog 4 (Drosophila) // 11q14.2 // 8322 /// AB032417 // FZD4 // frizzled homolog 4 (Drosophila) // 11q14.2 // 8322
2760684	0.00170572	0.898593	2760632	NM_052964 // MIST // mast cell immunoreceptor signal transducer // 4p16.1 // 116449 /// ENST00000226951 // MIST // mast cell immunoreceptor signal transducer // 4p16.1 // 116449 /// AK093001 // MIST // mast cell immunoreceptor signal transducer // 4p16.1 // 116449
3729552	0.00170955	0.898593	3729528	NM_003620 // PPM1D // protein phosphatase 1D magnesium-dependent, delta isoform // 17q23.2 // 8493 /// ENST00000305921 // PPM1D // protein phosphatase 1D magnesium-dependent, delta isoform // 17q23.2 // 8493 /// BC042418 // PPM1D // protein phosphatase 1D magnesium-dependent, delta isoform // 17q23.2 // 8493 /// ENST00000392995 // PPM1D // protein phosphatase 1D magnesium-dependent, delta isoform…
2830039	0.00171327	0.898593	2830010	NM_001001419 // SMAD5 // SMAD family member 5 // 5q31 // 4090 /// NM_005903 // SMAD5 // SMAD family member 5 // 5q31 // 4090 /// NM_001001420 // SMAD5 // SMAD family member 5 // 5q31 // 4090 /// ENST00000231589 // SMAD5 // SMAD family member 5 // 5q31 // 4090 /// ENST00000398807 // SMAD5 // SMAD family member 5 // 5q31 // 4090 /// BC009682 // SMAD5 // SMAD family member 5 // 5q31 // 4090
3367270	0.00171796	0.898593	3367231	NM_170732 // BDNF // brain-derived neurotrophic factor // 11p13 // 627 /// NM_170735 // BDNF // brain-derived neurotrophic factor // 11p13 // 627 /// NM_001709 // BDNF // brain-derived neurotrophic factor // 11p13 // 627 /// NM_170733 // BDNF // brain-derived neurotrophic factor // 11p13 // 627 /// NM_170734 // BDNF // brain-derived neurotrophic factor // 11p13 // 627 /// NM_170731 // BDNF // bra…
2350749	0.00172206	0.898593	2350741	NM_153340 // ATXN7L2 // ataxin 7-like 2 // 1p13.3 // 127002 /// ENST00000369870 // ATXN7L2 // ataxin 7-like 2 // 1p13.3 // 127002 /// ENST00000369869 // ATXN7L2 // ataxin 7-like 2 // 1p13.3 // 127002 /// AK090460 // ATXN7L2 // ataxin 7-like 2 // 1p13.3 // 127002
2334607	0.00172759	0.898593	2334602	NM_005727 // TSPAN1 // tetraspanin 1 // 1p34.1 // 10103 /// ENST00000372003 // TSPAN1 // tetraspanin 1 // 1p34.1 // 10103 /// ENST00000236130 // TSPAN1 // tetraspanin 1 // 1p34.1 // 10103 /// AF065388 // TSPAN1 // tetraspanin 1 // 1p34.1 // 10103
3345785	0.00173053	0.898593	3345774	NM_003772 // JRKL // jerky homolog-like (mouse) // 11q21 // 8690 /// ENST00000332349 // JRKL // jerky homolog-like (mouse) // 11q21 // 8690 /// AF004715 // JRKL // jerky homolog-like (mouse) // 11q21 // 8690
3597137	0.0017327	0.898593	3597125	NM_015059 // TLN2 // talin 2 // 15q15-q21 // 83660 /// ENST00000306829 // TLN2 // talin 2 // 15q15-q21 // 83660 /// AF402000 // TLN2 // talin 2 // 15q15-q21 // 83660
3292457	0.00174267	0.898593	3292448	NM_022079 // HERC4 // hect domain and RLD 4 // 10q21.3 // 26091 /// NM_015601 // HERC4 // hect domain and RLD 4 // 10q21.3 // 26091 /// ENST00000395198 // HERC4 // hect domain and RLD 4 // 10q21.3 // 26091 /// ENST00000373700 // HERC4 // hect domain and RLD 4 // 10q21.3 // 26091 /// ENST00000277817 // HERC4 // hect domain and RLD 4 // 10q21.3 // 26091 /// AY221963 // HERC4 // hect domain and RLD …
3690616	0.00175177	0.898593	3690597	NM_153029 // N4BP1 // NEDD4 binding protein 1 // 16q12.1 // 9683 /// ENST00000262384 // N4BP1 // NEDD4 binding protein 1 // 16q12.1 // 9683 /// BC152472 // N4BP1 // NEDD4 binding protein 1 // 16q12.1 // 9683
3619888	0.00175219	0.898593	3619887	NM_152596 // EXDL1 // exonuclease 3'-5' domain-like 1 // 15q15.1 // 161829 /// ENST00000314992 // EXDL1 // exonuclease 3'-5' domain-like 1 // 15q15.1 // 161829 /// BC030628 // EXDL1 // exonuclease 3'-5' domain-like 1 // 15q15.1 // 161829
3191116	0.00176118	0.898593	3191113	NM_016307 // PRRX2 // paired related homeobox 2 // 9q34.1 // 51450 /// ENST00000372469 // PRRX2 // paired related homeobox 2 // 9q34.1 // 51450 /// BC014645 // PRRX2 // paired related homeobox 2 // 9q34.1 // 51450
3179743	0.00176358	0.898593	3179706	NM_006648 // WNK2 // WNK lysine deficient protein kinase 2 // 9q22.3 // 65268 /// ENST00000356055 // WNK2 // WNK lysine deficient protein kinase 2 // 9q22.3 // 65268 /// ENST00000395477 // WNK2 // WNK lysine deficient protein kinase 2 // 9q22.3 // 65268 /// ENST00000297954 // WNK2 // WNK lysine deficient protein kinase 2 // 9q22.3 // 65268 /// ENST00000349097 // WNK2 // WNK lysine deficient prote…
2594316	0.00177804	0.898593	2594313	NR_004862 // C2orf60 // chromosome 2 open reading frame 60 // 2q33.1 // 129450 /// NM_001039693 // C2orf60 // chromosome 2 open reading frame 60 // 2q33.1 // 129450 /// ENST00000354611 // C2orf60 // chromosome 2 open reading frame 60 // 2q33.1 // 129450 /// BX648265 // C2orf60 // chromosome 2 open reading frame 60 // 2q33.1 // 129450
3940780	0.00178511	0.898593	3940751	NM_032608 // MYO18B // myosin XVIIIB // 22q11.2-q12.1 // 84700 /// AY077700 // MYO18B // myosin XVIIIB // 22q11.2-q12.1 // 84700 /// ENST00000335473 // MYO18B // myosin XVIIIB // 22q11.2-q12.1 // 84700
3452971	0.00178683	0.898593	3452970	NM_014554 // SENP1 // SUMO1/sentrin specific peptidase 1 // 12q13.1 // 29843 /// ENST00000004980 // SENP1 // SUMO1/sentrin specific peptidase 1 // 12q13.1 // 29843 /// BC045639 // SENP1 // SUMO1/sentrin specific peptidase 1 // 12q13.1 // 29843 /// ENST00000339976 // SENP1 // SUMO1/sentrin specific peptidase 1 // 12q13.1 // 29843
3617380	0.00178838	0.898593	3617312	NM_001042496 // SLC12A6 // solute carrier family 12 (potassium/chloride transporters), member 6 // 15q13-q15 // 9990 /// NM_001042494 // SLC12A6 // solute carrier family 12 (potassium/chloride transporters), member 6 // 15q13-q15 // 9990 /// NM_133647 // SLC12A6 // solute carrier family 12 (potassium/chloride transporters), member 6 // 15q13-q15 // 9990 /// NM_001042495 // SLC12A6 // solute carri…
3280944	0.00178889	0.898593	3280902	NM_022365 // DNAJC1 // DnaJ (Hsp40) homolog, subfamily C, member 1 // 10p12.31 // 64215 /// ENST00000376980 // DNAJC1 // DnaJ (Hsp40) homolog, subfamily C, member 1 // 10p12.31 // 64215 /// BC110894 // DNAJC1 // DnaJ (Hsp40) homolog, subfamily C, member 1 // 10p12.31 // 64215 /// ENST00000376946 // DNAJC1 // DnaJ (Hsp40) homolog, subfamily C, member 1 // 10p12.31 // 64215 /// ENST00000376948 // D…
2789991	0.0017915	0.898593	2789957	NM_033632 // FBXW7 // F-box and WD repeat domain containing 7 // 4q31.3 // 55294 /// NM_018315 // FBXW7 // F-box and WD repeat domain containing 7 // 4q31.3 // 55294 /// NM_001013415 // FBXW7 // F-box and WD repeat domain containing 7 // 4q31.3 // 55294 /// ENST00000281708 // FBXW7 // F-box and WD repeat domain containing 7 // 4q31.3 // 55294 /// ENST00000393956 // FBXW7 // F-box and WD repeat do…
3708544	0.00179675	0.898593	3708528	NM_003985 // TNK1 // tyrosine kinase, non-receptor, 1 // 17p13.1 // 8711 /// BC035782 // TNK1 // tyrosine kinase, non-receptor, 1 // 17p13.1 // 8711 /// ENST00000311668 // TNK1 // tyrosine kinase, non-receptor, 1 // 17p13.1 // 8711
2585439	0.0018003	0.898593	2585400	NM_002977 // SCN9A // sodium channel, voltage-gated, type IX, alpha subunit // 2q24 // 6335 /// DQ857292 // SCN9A // sodium channel, voltage-gated, type IX, alpha subunit // 2q24 // 6335 /// ENST00000303354 // SCN9A // sodium channel, voltage-gated, type IX, alpha subunit // 2q24 // 6335 /// ENST00000375387 // SCN9A // sodium channel, voltage-gated, type IX, alpha subunit // 2q24 // 6335
3318416	0.00180569	0.898593	3318390	NM_001003819 // TRIM6-TRIM34 // TRIM6-TRIM34 // 11p15 // 445372 /// NM_021616 // TRIM34 // tripartite motif-containing 34 // 11p15 // 53840 /// NM_130389 // TRIM34 // tripartite motif-containing 34 // 11p15 // 53840 /// NM_001003827 // TRIM34 // tripartite motif-containing 34 // 11p15 // 53840 /// NM_001003818 // TRIM6 // tripartite motif-containing 6 // 11p15.4 // 117854 /// NM_058166 // TRIM6 /…
3413898	0.0018087	0.898593	3413875	NM_005480 // TROAP // trophinin associated protein (tastin) // 12q13.12 // 10024 /// NM_001100620 // TROAP // trophinin associated protein (tastin) // 12q13.12 // 10024 /// ENST00000257909 // TROAP // trophinin associated protein (tastin) // 12q13.12 // 10024 /// ENST00000380327 // TROAP // trophinin associated protein (tastin) // 12q13.12 // 10024 /// U04810 // TROAP // trophinin associated prot…
2735080	0.00181436	0.898593	2735073	NM_014208 // DSPP // dentin sialophosphoprotein // 4q21.3 // 1834 /// ENST00000399271 // DSPP // dentin sialophosphoprotein // 4q21.3 // 1834 /// AF094508 // DSPP // dentin sialophosphoprotein // 4q21.3 // 1834 /// ENST00000282478 // DSPP // dentin sialophosphoprotein // 4q21.3 // 1834
2426963	0.00181635	0.898593	2426951	NM_001032290 // PSRC1 // proline/serine-rich coiled-coil 1 // 1p13.3 // 84722 /// NM_032636 // PSRC1 // proline/serine-rich coiled-coil 1 // 1p13.3 // 84722 /// NM_001032291 // PSRC1 // proline/serine-rich coiled-coil 1 // 1p13.3 // 84722 /// NM_001005290 // PSRC1 // proline/serine-rich coiled-coil 1 // 1p13.3 // 84722 /// ENST00000369909 // PSRC1 // proline/serine-rich coiled-coil 1 // 1p13.3 //…
3698946	0.00182232	0.898593	3698919	NM_012201 // GLG1 // golgi apparatus protein 1 // 16q22-q23 // 2734 /// ENST00000205061 // GLG1 // golgi apparatus protein 1 // 16q22-q23 // 2734 /// AK027032 // GLG1 // golgi apparatus protein 1 // 16q22-q23 // 2734 /// BX648396 // LOC146346 // hypothetical protein LOC146346 // 16q22.3 // 146346
3869963	0.00182989	0.898593	3869954	NM_203307 // ZNF321 // zinc finger protein 321 // 19q13.41 // 399669 /// ENST00000313956 // ZNF321 // zinc finger protein 321 // 19q13.41 // 399669 /// BC046449 // ZNF321 // zinc finger protein 321 // 19q13.41 // 399669 /// ENST00000391779 // ZNF321 // zinc finger protein 321 // 19q13.41 // 399669
2496812	0.00183968	0.898593	2496727	NM_145686 // MAP4K4 // mitogen-activated protein kinase kinase kinase kinase 4 // 2q11.2-q12 // 9448 /// NM_145687 // MAP4K4 // mitogen-activated protein kinase kinase kinase kinase 4 // 2q11.2-q12 // 9448 /// NM_004834 // MAP4K4 // mitogen-activated protein kinase kinase kinase kinase 4 // 2q11.2-q12 // 9448 /// ENST00000324219 // MAP4K4 // mitogen-activated protein kinase kinase kinase kinase 4…
2877267	0.0018425	0.898593	2877257	NM_139199 // BRD8 // bromodomain containing 8 // 5q31 // 10902 /// NM_006696 // BRD8 // bromodomain containing 8 // 5q31 // 10902 /// NM_183359 // BRD8 // bromodomain containing 8 // 5q31 // 10902 /// ENST00000254900 // BRD8 // bromodomain containing 8 // 5q31 // 10902 /// ENST00000230901 // BRD8 // bromodomain containing 8 // 5q31 // 10902 /// ENST00000239899 // BRD8 // bromodomain containing 8 …
3756729	0.00184374	0.898593	3756723	BC063625 // KRTAP2-4 // keratin associated protein 2-4 // 17q12-q21 // 85294 /// BC012486 // KRTAP2-1 // keratin associated protein 2-1 // 17q12-q21 // 81872 /// ENST00000391418 // LOC644350 // hypothetical LOC644350 // --- // 644350 /// ENST00000391418 // LOC728285 // similar to keratin associated protein // 17q21.2 // 728285 /// ENST00000391418 // LOC728934 // hypothetical LOC728934 // --- // 7…
3183767	0.00184586	0.898593	3183757	NM_002874 // RAD23B // RAD23 homolog B (S. cerevisiae) // 9q31.2 // 5887 /// ENST00000358015 // RAD23B // RAD23 homolog B (S. cerevisiae) // 9q31.2 // 5887 /// D21090 // RAD23B // RAD23 homolog B (S. cerevisiae) // 9q31.2 // 5887 /// ENST00000374678 // RAD23B // RAD23 homolog B (S. cerevisiae) // 9q31.2 // 5887
2327402	0.00184919	0.898593	2327391	NM_031459 // SESN2 // sestrin 2 // 1p35.3 // 83667 /// ENST00000253063 // SESN2 // sestrin 2 // 1p35.3 // 83667 /// AY123223 // SESN2 // sestrin 2 // 1p35.3 // 83667
3587465	0.00185053	0.898593	3587457	NM_014783 // ARHGAP11A // Rho GTPase activating protein 11A // 15q13.2 // 9824 /// NM_199357 // ARHGAP11A // Rho GTPase activating protein 11A // 15q13.2 // 9824 /// NM_001039841 // ARHGAP11B // Rho GTPase activating protein 11B // 15q13.2 // 89839 /// ENST00000361627 // ARHGAP11A // Rho GTPase activating protein 11A // 15q13.2 // 9824 /// BC039563 // ARHGAP11A // Rho GTPase activating protein 11…
3742856	0.00186079	0.898593	3742783	NM_033004 // NLRP1 // NLR family, pyrin domain containing 1 // 17p13.2 // 22861 /// NM_014922 // NLRP1 // NLR family, pyrin domain containing 1 // 17p13.2 // 22861 /// NM_033006 // NLRP1 // NLR family, pyrin domain containing 1 // 17p13.2 // 22861 /// NM_033007 // NLRP1 // NLR family, pyrin domain containing 1 // 17p13.2 // 22861 /// NM_001033053 // NLRP1 // NLR family, pyrin domain containing 1 …
3619337	0.00186804	0.898593	3619326	NM_004573 // PLCB2 // phospholipase C, beta 2 // 15q15 // 5330 /// ENST00000260402 // PLCB2 // phospholipase C, beta 2 // 15q15 // 5330 /// M95678 // PLCB2 // phospholipase C, beta 2 // 15q15 // 5330 /// ENST00000389812 // PLCB2 // phospholipase C, beta 2 // 15q15 // 5330
3508959	0.00186871	0.898593	3508898	NM_178006 // STARD13 // StAR-related lipid transfer (START) domain containing 13 // 13q12-q13 // 90627 /// NM_178007 // STARD13 // StAR-related lipid transfer (START) domain containing 13 // 13q12-q13 // 90627 /// NM_052851 // STARD13 // StAR-related lipid transfer (START) domain containing 13 // 13q12-q13 // 90627 /// ENST00000336934 // STARD13 // StAR-related lipid transfer (START) domain conta…
2454386	0.00186906	0.898593	2454378	NM_021194 // SLC30A1 // solute carrier family 30 (zinc transporter), member 1 // 1q32-q41 // 7779 /// ENST00000367001 // SLC30A1 // solute carrier family 30 (zinc transporter), member 1 // 1q32-q41 // 7779 /// BC121015 // SLC30A1 // solute carrier family 30 (zinc transporter), member 1 // 1q32-q41 // 7779
3678428	0.00187609	0.898593	3678395	NM_032569 // N-PAC // cytokine-like nuclear factor n-pac // 16p13.3 // 84656 /// ENST00000321919 // N-PAC // cytokine-like nuclear factor n-pac // 16p13.3 // 84656 /// BC047223 // N-PAC // cytokine-like nuclear factor n-pac // 16p13.3 // 84656 /// ENST00000381983 // N-PAC // cytokine-like nuclear factor n-pac // 16p13.3 // 84656
3490524	0.00190755	0.898593	3490504	NM_001004127 // ALG11 // asparagine-linked glycosylation 11 homolog (S. cerevisiae, alpha-1,2-mannosyltransferase) // 13q14.2 // 440138 /// NM_021645 // UTP14C // UTP14, U3 small nucleolar ribonucleoprotein, homolog C (yeast) // 13q14.2 // 9724 /// NM_006649 // UTP14A // UTP14, U3 small nucleolar ribonucleoprotein, homolog A (yeast) // Xq25 // 10813 /// ENST00000310959 // ALG11 // asparagine-link…
4007921	0.00191127	0.898593	4007919	NM_005183 // CACNA1F // calcium channel, voltage-dependent, L type, alpha 1F subunit // Xp11.23 // 778 /// ENST00000376265 // CACNA1F // calcium channel, voltage-dependent, L type, alpha 1F subunit // Xp11.23 // 778 /// ENST00000323022 // CACNA1F // calcium channel, voltage-dependent, L type, alpha 1F subunit // Xp11.23 // 778 /// AF201304 // CACNA1F // calcium channel, voltage-dependent, L type,…
3962938	0.00191191	0.898593	3962935	---
3960789	0.00192042	0.898593	3960782	NM_014876 // JOSD1 // Josephin domain containing 1 // 22q13.1 // 9929 /// ENST00000216039 // JOSD1 // Josephin domain containing 1 // 22q13.1 // 9929 /// BC015026 // JOSD1 // Josephin domain containing 1 // 22q13.1 // 9929
3696111	0.00192428	0.898593	3696057	NM_005072 // SLC12A4 // solute carrier family 12 (potassium/chloride transporters), member 4 // 16q22.1 // 6560 /// ENST00000316341 // SLC12A4 // solute carrier family 12 (potassium/chloride transporters), member 4 // 16q22.1 // 6560 /// AF054505 // SLC12A4 // solute carrier family 12 (potassium/chloride transporters), member 4 // 16q22.1 // 6560 /// ENST00000338335 // SLC12A4 // solute carrier f…
2351667	0.00192505	0.898593	2351632	NM_006090 // CEPT1 // choline/ethanolamine phosphotransferase 1 // 1p13.3 // 10390 /// NM_001007794 // CEPT1 // choline/ethanolamine phosphotransferase 1 // 1p13.3 // 10390 /// ENST00000317584 // CEPT1 // choline/ethanolamine phosphotransferase 1 // 1p13.3 // 10390 /// ENST00000357172 // CEPT1 // choline/ethanolamine phosphotransferase 1 // 1p13.3 // 10390 /// BC032610 // CEPT1 // choline/ethanol…
3137909	0.00192575	0.898593	3137901	NM_000370 // TTPA // tocopherol (alpha) transfer protein // 8q13.1-q13.3 // 7274 /// ENST00000260116 // TTPA // tocopherol (alpha) transfer protein // 8q13.1-q13.3 // 7274 /// BC058000 // TTPA // tocopherol (alpha) transfer protein // 8q13.1-q13.3 // 7274
3954535	0.00192581	0.898593	3954525	NM_080764 // ZNF280B // zinc finger protein 280B // 22q11.22 // 140883 /// ENST00000360412 // ZNF280B // zinc finger protein 280B // 22q11.22 // 140883 /// BC040020 // ZNF280B // zinc finger protein 280B // 22q11.22 // 140883
2986846	0.00192917	0.898593	2986825	NM_025154 // UNC84A // unc-84 homolog A (C. elegans) // 7p22.3 // 23353 /// ENST00000389574 // UNC84A // unc-84 homolog A (C. elegans) // 7p22.3 // 23353 /// ENST00000297445 // UNC84A // unc-84 homolog A (C. elegans) // 7p22.3 // 23353 /// ENST00000340926 // UNC84A // unc-84 homolog A (C. elegans) // 7p22.3 // 23353 /// BC151827 // UNC84A // unc-84 homolog A (C. elegans) // 7p22.3 // 23353
3230763	0.00192932	0.898593	3230760	DQ150361 // C9orf140 // chromosome 9 open reading frame 140 // 9q34.3 // 89958 /// ENST00000359018 // C9orf140 // chromosome 9 open reading frame 140 // 9q34.3 // 89958
3984009	0.00193207	0.898593	3983962	NM_006729 // DIAPH2 // diaphanous homolog 2 (Drosophila) // Xq22 // 1730 /// NM_007309 // DIAPH2 // diaphanous homolog 2 (Drosophila) // Xq22 // 1730 /// ENST00000373049 // DIAPH2 // diaphanous homolog 2 (Drosophila) // Xq22 // 1730 /// ENST00000324765 // DIAPH2 // diaphanous homolog 2 (Drosophila) // Xq22 // 1730 /// ENST00000373061 // DIAPH2 // diaphanous homolog 2 (Drosophila) // Xq22 // 1730 …
3884906	0.00194309	0.898593	3884892	NM_030919 // FAM83D // family with sequence similarity 83, member D // 20q11.22-q12 // 81610 /// ENST00000217429 // FAM83D // family with sequence similarity 83, member D // 20q11.22-q12 // 81610 /// AK095660 // FAM83D // family with sequence similarity 83, member D // 20q11.22-q12 // 81610
4009368	0.0019491	0.898593	4009315	NM_031407 // HUWE1 // HECT, UBA and WWE domain containing 1 // Xp11.22 // 10075 /// ENST00000262854 // HUWE1 // HECT, UBA and WWE domain containing 1 // Xp11.22 // 10075 /// ENST00000342160 // HUWE1 // HECT, UBA and WWE domain containing 1 // Xp11.22 // 10075 /// DQ097177 // HUWE1 // HECT, UBA and WWE domain containing 1 // Xp11.22 // 10075 /// ENST00000276009 // HUWE1 // HECT, UBA and WWE domain…
3541014	0.00195297	0.898593	3540862	NM_020806 // GPHN // gephyrin // 14q23.3 // 10243 /// NM_001024218 // GPHN // gephyrin // 14q23.3 // 10243 /// ENST00000305960 // GPHN // gephyrin // 14q23.3 // 10243 /// ENST00000315266 // GPHN // gephyrin // 14q23.3 // 10243 /// AF272663 // GPHN // gephyrin // 14q23.3 // 10243
3904615	0.00195702	0.898593	3904594	NM_199181 // C20orf117 // chromosome 20 open reading frame 117 // 20q11.23 // 140710 /// ENST00000237536 // C20orf117 // chromosome 20 open reading frame 117 // 20q11.23 // 140710 /// ENST00000279034 // C20orf117 // chromosome 20 open reading frame 117 // 20q11.23 // 140710 /// AK131491 // C20orf117 // chromosome 20 open reading frame 117 // 20q11.23 // 140710
3602548	0.00196328	0.898593	3602526	NM_147188 // FBXO22 // F-box protein 22 // 15q24.2 // 26263 /// NM_012170 // FBXO22 // F-box protein 22 // 15q24.2 // 26263 /// ENST00000308275 // FBXO22 // F-box protein 22 // 15q24.2 // 26263 /// BC041691 // FBXO22 // F-box protein 22 // 15q24.2 // 26263
3222553	0.00196777	0.898593	3222534	NM_198186 // ASTN2 // astrotactin 2 // 9q33.1 // 23245 /// NM_198187 // ASTN2 // astrotactin 2 // 9q33.1 // 23245 /// NM_014010 // ASTN2 // astrotactin 2 // 9q33.1 // 23245 /// NM_198188 // ASTN2 // astrotactin 2 // 9q33.1 // 23245 /// ENST00000313400 // ASTN2 // astrotactin 2 // 9q33.1 // 23245 /// ENST00000361209 // ASTN2 // astrotactin 2 // 9q33.1 // 23245 /// ENST00000361477 // ASTN2 // astro…
3272207	0.00196977	0.898593	3272205	NM_005539 // INPP5A // inositol polyphosphate-5-phosphatase, 40kDa // 10q26.3 // 3632 /// ENST00000368594 // INPP5A // inositol polyphosphate-5-phosphatase, 40kDa // 10q26.3 // 3632 /// BC096280 // INPP5A // inositol polyphosphate-5-phosphatase, 40kDa // 10q26.3 // 3632 /// ENST00000342652 // INPP5A // inositol polyphosphate-5-phosphatase, 40kDa // 10q26.3 // 3632 /// ENST00000368593 // INPP5A //…
2505625	0.00197874	0.898593	2505618	NM_001079530 // CFC1B // cripto, FRL-1, cryptic family 1B // 2q21.1 // 653275 /// NM_032545 // CFC1 // cripto, FRL-1, cryptic family 1 // 2q21.1 // 55997 /// ENST00000281882 // CFC1B // cripto, FRL-1, cryptic family 1B // 2q21.1 // 653275 /// ENST00000259216 // CFC1 // cripto, FRL-1, cryptic family 1 // 2q21.1 // 55997 /// AK290094 // CFC1 // cripto, FRL-1, cryptic family 1 // 2q21.1 // 55997
3547712	0.00198082	0.898593	3547696	NM_144596 // TTC8 // tetratricopeptide repeat domain 8 // 14q31.3 // 123016 /// NM_198309 // TTC8 // tetratricopeptide repeat domain 8 // 14q31.3 // 123016 /// NM_198310 // TTC8 // tetratricopeptide repeat domain 8 // 14q31.3 // 123016 /// ENST00000380656 // TTC8 // tetratricopeptide repeat domain 8 // 14q31.3 // 123016 /// ENST00000345383 // TTC8 // tetratricopeptide repeat domain 8 // 14q31.3 /…
2844248	0.00198095	0.898593	2844203	NM_001746 // CANX // calnexin // 5q35 // 821 /// NM_001024649 // CANX // calnexin // 5q35 // 821 /// ENST00000247461 // CANX // calnexin // 5q35 // 821 /// L10284 // CANX // calnexin // 5q35 // 821 /// ENST00000354394 // CANX // calnexin // 5q35 // 821 /// ENST00000376953 // CANX // calnexin // 5q35 // 821
3980176	0.00198732	0.898593	3980170	NM_004429 // EFNB1 // ephrin-B1 // Xq12 // 1947 /// ENST00000204961 // EFNB1 // ephrin-B1 // Xq12 // 1947 /// BC016649 // EFNB1 // ephrin-B1 // Xq12 // 1947
2698922	0.00199439	0.898593	2698844	NM_001184 // ATR // ataxia telangiectasia and Rad3 related // 3q22-q24 // 545 /// ENST00000350721 // ATR // ataxia telangiectasia and Rad3 related // 3q22-q24 // 545 /// U49844 // ATR // ataxia telangiectasia and Rad3 related // 3q22-q24 // 545 /// ENST00000383101 // ATR // ataxia telangiectasia and Rad3 related // 3q22-q24 // 545
3089180	0.00199812	0.898593	3089140	NM_022749 // RAI16 // retinoic acid induced 16 // 8p21.3 // 64760 /// ENST00000289921 // RAI16 // retinoic acid induced 16 // 8p21.3 // 64760 /// AF495722 // RAI16 // retinoic acid induced 16 // 8p21.3 // 64760 /// ENST00000356512 // RAI16 // retinoic acid induced 16 // 8p21.3 // 64760
3467675	0.00200751	0.898593	3467637	NM_015054 // UHRF1BP1L // UHRF1 (ICBP90) binding protein 1-like // 12q23.1 // 23074 /// NM_001006947 // UHRF1BP1L // UHRF1 (ICBP90) binding protein 1-like // 12q23.1 // 23074 /// ENST00000279907 // UHRF1BP1L // UHRF1 (ICBP90) binding protein 1-like // 12q23.1 // 23074 /// ENST00000356828 // UHRF1BP1L // UHRF1 (ICBP90) binding protein 1-like // 12q23.1 // 23074 /// BC127017 // UHRF1BP1L // UHRF1 (…
2953182	0.00202529	0.898593	2953139	NM_005943 // MOCS1 // molybdenum cofactor synthesis 1 // 6p21.3 // 4337 /// NM_005942 // MOCS1 // molybdenum cofactor synthesis 1 // 6p21.3 // 4337 /// NM_001075098 // MOCS1 // molybdenum cofactor synthesis 1 // 6p21.3 // 4337 /// NM_138928 // MOCS1 // molybdenum cofactor synthesis 1 // 6p21.3 // 4337 /// ENST00000373195 // MOCS1 // molybdenum cofactor synthesis 1 // 6p21.3 // 4337 /// ENST000003…
2641798	0.00202777	0.898593	2641794	NM_153833 // H1FOO // H1 histone family, member O, oocyte-specific // 3q21.3 // 132243 /// ENST00000324382 // H1FOO // H1 histone family, member O, oocyte-specific // 3q21.3 // 132243 /// AY158091 // H1FOO // H1 histone family, member O, oocyte-specific // 3q21.3 // 132243
3194821	0.00202897	0.898593	3194810	NM_014172 // PHPT1 // phosphohistidine phosphatase 1 // 9q34.3 // 29085 /// ENST00000247665 // PHPT1 // phosphohistidine phosphatase 1 // 9q34.3 // 29085 /// ENST00000371661 // PHPT1 // phosphohistidine phosphatase 1 // 9q34.3 // 29085 /// ENST00000371660 // PHPT1 // phosphohistidine phosphatase 1 // 9q34.3 // 29085 /// ENST00000371659 // PHPT1 // phosphohistidine phosphatase 1 // 9q34.3 // 29085…
2950727	0.00203003	0.898593	2950714	NM_015921 // CUTA // cutA divalent cation tolerance homolog (E. coli) // 6pter-p21.31 // 51596 /// NM_001014837 // CUTA // cutA divalent cation tolerance homolog (E. coli) // 6pter-p21.31 // 51596 /// NM_001014838 // CUTA // cutA divalent cation tolerance homolog (E. coli) // 6pter-p21.31 // 51596 /// NM_001014840 // CUTA // cutA divalent cation tolerance homolog (E. coli) // 6pter-p21.31 // 5159…
3590188	0.00203398	0.898593	3590164	NM_181642 // SPINT1 // serine peptidase inhibitor, Kunitz type 1 // 15q15.1 // 6692 /// NM_003710 // SPINT1 // serine peptidase inhibitor, Kunitz type 1 // 15q15.1 // 6692 /// NM_001032367 // SPINT1 // serine peptidase inhibitor, Kunitz type 1 // 15q15.1 // 6692 /// ENST00000344051 // SPINT1 // serine peptidase inhibitor, Kunitz type 1 // 15q15.1 // 6692 /// AY358969 // SPINT1 // serine peptidase…
2370368	0.00203615	0.898593	2370355	NM_016545 // IER5 // immediate early response 5 // 1q25.3 // 51278 /// ENST00000367577 // IER5 // immediate early response 5 // 1q25.3 // 51278 /// BC000128 // IER5 // immediate early response 5 // 1q25.3 // 51278 /// AF178984 // IER5 // immediate early response 5 // 1q25.3 // 51278 /// AJ251089 // IER5 // immediate early response 5 // 1q25.3 // 51278
3261671	0.00203721	0.898593	3261643	NM_001077494 // NFKB2 // nuclear factor of kappa light polypeptide gene enhancer in B-cells 2 (p49/p100) // 10q24 // 4791 /// NM_001077493 // NFKB2 // nuclear factor of kappa light polypeptide gene enhancer in B-cells 2 (p49/p100) // 10q24 // 4791 /// NM_002502 // NFKB2 // nuclear factor of kappa light polypeptide gene enhancer in B-cells 2 (p49/p100) // 10q24 // 4791 /// ENST00000336486 // NFKB2…
2391362	0.00205444	0.898593	2391360	NM_017871 // CPSF3L // cleavage and polyadenylation specific factor 3-like // 1p36.33 // 54973 /// ENST00000323275 // CPSF3L // cleavage and polyadenylation specific factor 3-like // 1p36.33 // 54973 /// CR533557 // CPSF3L // cleavage and polyadenylation specific factor 3-like // 1p36.33 // 54973 /// ENST00000294579 // CPSF3L // cleavage and polyadenylation specific factor 3-like // 1p36.33 // 54…
2733417	0.00205708	0.898593	2733392	BC034296 // C4orf22 // chromosome 4 open reading frame 22 // 4q21.21 // 255119 /// ENST00000358105 // C4orf22 // chromosome 4 open reading frame 22 // 4q21.21 // 255119 /// AK128642 // C4orf22 // chromosome 4 open reading frame 22 // 4q21.21 // 255119 /// AY349359 // C4orf22 // chromosome 4 open reading frame 22 // 4q21.21 // 255119
3564650	0.00205991	0.898593	3564620	NM_007361 // NID2 // nidogen 2 (osteonidogen) // 14q21-q22 // 22795 /// ENST00000216286 // NID2 // nidogen 2 (osteonidogen) // 14q21-q22 // 22795 /// AK291652 // NID2 // nidogen 2 (osteonidogen) // 14q21-q22 // 22795 /// ENST00000316204 // NID2 // nidogen 2 (osteonidogen) // 14q21-q22 // 22795 /// ENST00000395707 // NID2 // nidogen 2 (osteonidogen) // 14q21-q22 // 22795
3821317	0.00206326	0.898593	3821301	NM_145295 // ZNF627 // zinc finger protein 627 // 19p13.2 // 199692 /// ENST00000361113 // ZNF627 // zinc finger protein 627 // 19p13.2 // 199692 /// BC098416 // ZNF627 // zinc finger protein 627 // 19p13.2 // 199692
3818474	0.00207483	0.898593	3818468	NM_003811 // TNFSF9 // tumor necrosis factor (ligand) superfamily, member 9 // 19p13.3 // 8744 /// ENST00000245817 // TNFSF9 // tumor necrosis factor (ligand) superfamily, member 9 // 19p13.3 // 8744 /// U03398 // TNFSF9 // tumor necrosis factor (ligand) superfamily, member 9 // 19p13.3 // 8744
2688111	0.00208124	0.898593	2688089	NM_014429 // MORC1 // MORC family CW-type zinc finger 1 // 3q13 // 27136 /// ENST00000232603 // MORC1 // MORC family CW-type zinc finger 1 // 3q13 // 27136 /// BC050307 // MORC1 // MORC family CW-type zinc finger 1 // 3q13 // 27136
3757933	0.00208327	0.898593	3757917	NM_012232 // PTRF // polymerase I and transcript release factor // 17q21.31 // 284119 /// ENST00000357037 // PTRF // polymerase I and transcript release factor // 17q21.31 // 284119 /// BC066123 // PTRF // polymerase I and transcript release factor // 17q21.31 // 284119
3953035	0.00208691	0.898593	3953033	NM_022727 // HTF9C // HpaII tiny fragments locus 9C // 22q11.1-22q13|22q11.21 // 27037 /// NM_182984 // HTF9C // HpaII tiny fragments locus 9C // 22q11.1-22q13|22q11.21 // 27037 /// ENST00000252136 // HTF9C // HpaII tiny fragments locus 9C // 22q11.1-22q13|22q11.21 // 27037 /// BC017184 // HTF9C // HpaII tiny fragments locus 9C // 22q11.1-22q13|22q11.21 // 27037
3631237	0.00208935	0.898593	3631214	NM_005078 // TLE3 // transducin-like enhancer of split 3 (E(sp1) homolog, Drosophila) // 15q22 // 7090 /// NM_001105192 // TLE3 // transducin-like enhancer of split 3 (E(sp1) homolog, Drosophila) // 15q22 // 7090 /// NM_020908 // TLE3 // transducin-like enhancer of split 3 (E(sp1) homolog, Drosophila) // 15q22 // 7090 /// ENST00000317509 // TLE3 // transducin-like enhancer of split 3 (E(sp1) homo…
3957611	0.00209435	0.898593	3957589	NM_014941 // MORC2 // MORC family CW-type zinc finger 2 // 22q12.2 // 22880 /// ENST00000215862 // MORC2 // MORC family CW-type zinc finger 2 // 22q12.2 // 22880 /// BC019257 // MORC2 // MORC family CW-type zinc finger 2 // 22q12.2 // 22880 /// ENST00000397641 // MORC2 // MORC family CW-type zinc finger 2 // 22q12.2 // 22880
3375207	0.00211231	0.898593	3375192	NM_152718 // VWCE // von Willebrand factor C and EGF domains // 11q12.2 // 220001 /// ENST00000335613 // VWCE // von Willebrand factor C and EGF domains // 11q12.2 // 220001 /// BC077719 // VWCE // von Willebrand factor C and EGF domains // 11q12.2 // 220001 /// ENST00000301770 // VWCE // von Willebrand factor C and EGF domains // 11q12.2 // 220001
3473824	0.00212782	0.898593	3473802	NM_016281 // TAOK3 // TAO kinase 3 // 12q // 51347 /// ENST00000392533 // TAOK3 // TAO kinase 3 // 12q // 51347 /// ENST00000359166 // TAOK3 // TAO kinase 3 // 12q // 51347 /// AF181985 // TAOK3 // TAO kinase 3 // 12q // 51347
3049786	0.00212839	0.898593	3049700	NM_138295 // PKD1L1 // polycystic kidney disease 1 like 1 // 7p12.3 // 168507 /// ENST00000289672 // PKD1L1 // polycystic kidney disease 1 like 1 // 7p12.3 // 168507 /// AB061683 // PKD1L1 // polycystic kidney disease 1 like 1 // 7p12.3 // 168507
2673599	0.00213106	0.898593	2673594	NM_001407 // CELSR3 // cadherin, EGF LAG seven-pass G-type receptor 3 (flamingo homolog, Drosophila) // 3p24.1-p21.2 // 1951 /// ENST00000164024 // CELSR3 // cadherin, EGF LAG seven-pass G-type receptor 3 (flamingo homolog, Drosophila) // 3p24.1-p21.2 // 1951 /// ENST00000164024 // SLC26A6 // solute carrier family 26, member 6 // 3p21.3 // 65010 /// AF231023 // CELSR3 // cadherin, EGF LAG seven-p…
3072579	0.00214226	0.898593	3072546	NM_018718 // TSGA14 // testis specific, 14 // 7q32 // 95681 /// ENST00000223208 // TSGA14 // testis specific, 14 // 7q32 // 95681 /// AF429308 // TSGA14 // testis specific, 14 // 7q32 // 95681 /// ENST00000343969 // TSGA14 // testis specific, 14 // 7q32 // 95681 /// ENST00000334451 // TSGA14 // testis specific, 14 // 7q32 // 95681
3249778	0.00214319	0.898593	3249738	NM_012207 // HNRNPH3 // heterogeneous nuclear ribonucleoprotein H3 (2H9) // 10q22 // 3189 /// NM_021644 // HNRNPH3 // heterogeneous nuclear ribonucleoprotein H3 (2H9) // 10q22 // 3189 /// ENST00000265866 // HNRNPH3 // heterogeneous nuclear ribonucleoprotein H3 (2H9) // 10q22 // 3189 /// ENST00000354695 // HNRNPH3 // heterogeneous nuclear ribonucleoprotein H3 (2H9) // 10q22 // 3189 /// AK091411 //…
2986847	0.00217917	0.898593	2986825	NM_025154 // UNC84A // unc-84 homolog A (C. elegans) // 7p22.3 // 23353 /// ENST00000389574 // UNC84A // unc-84 homolog A (C. elegans) // 7p22.3 // 23353 /// ENST00000297445 // UNC84A // unc-84 homolog A (C. elegans) // 7p22.3 // 23353 /// ENST00000340926 // UNC84A // unc-84 homolog A (C. elegans) // 7p22.3 // 23353 /// BC151827 // UNC84A // unc-84 homolog A (C. elegans) // 7p22.3 // 23353
3554528	0.00217931	0.898593	3554523	NM_174891 // C14orf79 // chromosome 14 open reading frame 79 // 14q32.33 // 122616 /// ENST00000389964 // C14orf79 // chromosome 14 open reading frame 79 // 14q32.33 // 122616 /// AK057249 // C14orf79 // chromosome 14 open reading frame 79 // 14q32.33 // 122616
2441951	0.00218362	0.898593	2441940	NM_177398 // LMX1A // LIM homeobox transcription factor 1, alpha // 1q22-q23 // 4009 /// NM_001033507 // LMX1A // LIM homeobox transcription factor 1, alpha // 1q22-q23 // 4009 /// NM_177399 // LMX1A // LIM homeobox transcription factor 1, alpha // 1q22-q23 // 4009 /// ENST00000342310 // LMX1A // LIM homeobox transcription factor 1, alpha // 1q22-q23 // 4009 /// ENST00000294816 // LMX1A // LIM ho…
2827808	0.00219696	0.898593	2827772	NM_133638 // ADAMTS19 // ADAM metallopeptidase with thrombospondin type 1 motif, 19 // 5q31 // 171019 /// ENST00000274487 // ADAMTS19 // ADAM metallopeptidase with thrombospondin type 1 motif, 19 // 5q31 // 171019
2673493	0.00219931	0.898593	2673345	NM_000094 // COL7A1 // collagen, type VII, alpha 1 (epidermolysis bullosa, dystrophic, dominant and recessive) // 3p21.1 // 1294 /// ENST00000328333 // COL7A1 // collagen, type VII, alpha 1 (epidermolysis bullosa, dystrophic, dominant and recessive) // 3p21.1 // 1294 /// L02870 // COL7A1 // collagen, type VII, alpha 1 (epidermolysis bullosa, dystrophic, dominant and recessive) // 3p21.1 // 1294
2381265	0.0022152	0.898593	2381264	NM_017898 // MOSC2 // MOCO sulphurase C-terminal domain containing 2 // 1q41 // 54996 /// ENST00000366913 // MOSC2 // MOCO sulphurase C-terminal domain containing 2 // 1q41 // 54996 /// BC011973 // MOSC2 // MOCO sulphurase C-terminal domain containing 2 // 1q41 // 54996 /// ENST00000359316 // MOSC2 // MOCO sulphurase C-terminal domain containing 2 // 1q41 // 54996
3048726	0.00221855	0.898593	3048712	NM_013389 // NPC1L1 // NPC1 (Niemann-Pick disease, type C1, gene)-like 1 // 7p13 // 29881 /// NM_001101648 // NPC1L1 // NPC1 (Niemann-Pick disease, type C1, gene)-like 1 // 7p13 // 29881 /// ENST00000289547 // NPC1L1 // NPC1 (Niemann-Pick disease, type C1, gene)-like 1 // 7p13 // 29881 /// ENST00000381160 // NPC1L1 // NPC1 (Niemann-Pick disease, type C1, gene)-like 1 // 7p13 // 29881 /// AF192522…
3036864	0.00222084	0.898593	3036844	NM_024963 // FBXL18 // F-box and leucine-rich repeat protein 18 // 7p22.2 // 80028 /// ENST00000382368 // FBXL18 // F-box and leucine-rich repeat protein 18 // 7p22.2 // 80028 /// ENST00000312577 // FBXL18 // F-box and leucine-rich repeat protein 18 // 7p22.2 // 80028 /// ENST00000275418 // FBXL18 // F-box and leucine-rich repeat protein 18 // 7p22.2 // 80028 /// ENST00000399530 // FBXL18 // F-bo…
2361362	0.002225	0.898593	2361342	NM_022367 // SEMA4A // sema domain, immunoglobulin domain (Ig), transmembrane domain (TM) and short cytoplasmic domain, (semaphorin) 4A // 1q22 // 64218 /// ENST00000355014 // SEMA4A // sema domain, immunoglobulin domain (Ig), transmembrane domain (TM) and short cytoplasmic domain, (semaphorin) 4A // 1q22 // 64218 /// ENST00000368282 // SEMA4A // sema domain, immunoglobulin domain (Ig), transmemb…
3518097	0.00223517	0.898593	3518086	NM_014832 // TBC1D4 // TBC1 domain family, member 4 // 13q22.2 // 9882 /// ENST00000377636 // TBC1D4 // TBC1 domain family, member 4 // 13q22.2 // 9882 /// BC151239 // TBC1D4 // TBC1 domain family, member 4 // 13q22.2 // 9882 /// ENST00000377625 // TBC1D4 // TBC1 domain family, member 4 // 13q22.2 // 9882
3473735	0.0022365	0.898593	3473727	NM_018639 // WSB2 // WD repeat and SOCS box-containing 2 // 12q24.23 // 55884 /// ENST00000315436 // WSB2 // WD repeat and SOCS box-containing 2 // 12q24.23 // 55884 /// AF163324 // WSB2 // WD repeat and SOCS box-containing 2 // 12q24.23 // 55884
3697095	0.00223665	0.898593	3697090	NM_006927 // ST3GAL2 // ST3 beta-galactoside alpha-2,3-sialyltransferase 2 // 16q22.1 // 6483 /// ENST00000393640 // ST3GAL2 // ST3 beta-galactoside alpha-2,3-sialyltransferase 2 // 16q22.1 // 6483 /// ENST00000342907 // ST3GAL2 // ST3 beta-galactoside alpha-2,3-sialyltransferase 2 // 16q22.1 // 6483 /// AK127322 // ST3GAL2 // ST3 beta-galactoside alpha-2,3-sialyltransferase 2 // 16q22.1 // 6483
3537286	0.00223743	0.898593	3537264	NM_017799 // C14orf101 // chromosome 14 open reading frame 101 // 14q23.1 // 54916 /// ENST00000261556 // C14orf101 // chromosome 14 open reading frame 101 // 14q23.1 // 54916 /// AK293099 // C14orf101 // chromosome 14 open reading frame 101 // 14q23.1 // 54916
3810179	0.00223747	0.898593	3810133	NM_052947 // ALPK2 // alpha-kinase 2 // 18q21.31-q21.32 // 115701 /// ENST00000398254 // ALPK2 // alpha-kinase 2 // 18q21.31-q21.32 // 115701 /// ENST00000361673 // ALPK2 // alpha-kinase 2 // 18q21.31-q21.32 // 115701 /// BX647796 // ALPK2 // alpha-kinase 2 // 18q21.31-q21.32 // 115701
3290712	0.00224035	0.898593	3290649	NM_198215 // FAM13C1 // family with sequence similarity 13, member C1 // 10q21.1 // 220965 /// NM_001001971 // FAM13C1 // family with sequence similarity 13, member C1 // 10q21.1 // 220965 /// ENST00000373868 // FAM13C1 // family with sequence similarity 13, member C1 // 10q21.1 // 220965 /// ENST00000373867 // FAM13C1 // family with sequence similarity 13, member C1 // 10q21.1 // 220965 /// BC03…
4015402	0.00224337	0.898593	4015397	NM_003270 // TSPAN6 // tetraspanin 6 // Xq22 // 7105 /// ENST00000373020 // TSPAN6 // tetraspanin 6 // Xq22 // 7105 /// AB209876 // TSPAN6 // tetraspanin 6 // Xq22 // 7105
4041138	0.00224751	0.898593	4041113	NM_002266 // KPNA2 // karyopherin alpha 2 (RAG cohort 1, importin alpha 1) // 17q24.2 // 3838 /// U28386 // KPNA2 // karyopherin alpha 2 (RAG cohort 1, importin alpha 1) // 17q24.2 // 3838 /// ENST00000330459 // KPNA2 // karyopherin alpha 2 (RAG cohort 1, importin alpha 1) // 17q24.2 // 3838 /// ENST00000330459 // LOC728860 // karyopherin alpha-2 subunit like // --- // 728860 /// ENST00000400873 …
2862409	0.00226474	0.898593	2862380	NM_023039 // ANKRA2 // ankyrin repeat, family A (RFXANK-like), 2 // 5q12-q13 // 57763 /// ENST00000296785 // ANKRA2 // ankyrin repeat, family A (RFXANK-like), 2 // 5q12-q13 // 57763 /// AF251051 // ANKRA2 // ankyrin repeat, family A (RFXANK-like), 2 // 5q12-q13 // 57763
3708532	0.00227128	0.898593	3708528	NM_003985 // TNK1 // tyrosine kinase, non-receptor, 1 // 17p13.1 // 8711 /// BC035782 // TNK1 // tyrosine kinase, non-receptor, 1 // 17p13.1 // 8711 /// ENST00000311668 // TNK1 // tyrosine kinase, non-receptor, 1 // 17p13.1 // 8711
3318862	0.00227613	0.898593	3318844	NM_144666 // DNHD1 // dynein heavy chain domain 1 // 11p15.4 // 144132 /// ENST00000354346 // DNHD1 // dynein heavy chain domain 1 // 11p15.4 // 144132 /// BC082757 // DNHD1 // dynein heavy chain domain 1 // 11p15.4 // 144132
3632510	0.00227755	0.898593	3632492	NM_012428 // NPTN // neuroplastin // 15q22 // 27020 /// NM_017455 // NPTN // neuroplastin // 15q22 // 27020 /// ENST00000345330 // NPTN // neuroplastin // 15q22 // 27020 /// ENST00000351217 // NPTN // neuroplastin // 15q22 // 27020 /// AF109126 // NPTN // neuroplastin // 15q22 // 27020 /// ENST00000395177 // NPTN // neuroplastin // 15q22 // 27020 /// ENST00000287226 // NPTN // neuroplastin // 15q…
3723151	0.00228683	0.898593	3723128	NM_002390 // ADAM11 // ADAM metallopeptidase domain 11 // 17q21.3 // 4185 /// ENST00000200557 // ADAM11 // ADAM metallopeptidase domain 11 // 17q21.3 // 4185 /// AB009675 // ADAM11 // ADAM metallopeptidase domain 11 // 17q21.3 // 4185 /// ENST00000355638 // ADAM11 // ADAM metallopeptidase domain 11 // 17q21.3 // 4185
3676133	0.00228774	0.898593	3676127	NM_023936 // MRPS34 // mitochondrial ribosomal protein S34 // 16p13.3 // 65993 /// ENST00000397375 // MRPS34 // mitochondrial ribosomal protein S34 // 16p13.3 // 65993 /// BC001182 // MRPS34 // mitochondrial ribosomal protein S34 // 16p13.3 // 65993 /// ENST00000177742 // MRPS34 // mitochondrial ribosomal protein S34 // 16p13.3 // 65993
3872985	0.00228974	0.898593	3872983	NM_014453 // CHMP2A // chromatin modifying protein 2A // 19q // 27243 /// NM_198426 // CHMP2A // chromatin modifying protein 2A // 19q // 27243 /// ENST00000312547 // CHMP2A // chromatin modifying protein 2A // 19q // 27243 /// ENST00000391693 // CHMP2A // chromatin modifying protein 2A // 19q // 27243 /// AF042384 // CHMP2A // chromatin modifying protein 2A // 19q // 27243
3374859	0.00229028	0.898593	3374856	NM_017840 // MRPL16 // mitochondrial ribosomal protein L16 // 11q12-q13.1 // 54948 /// ENST00000300151 // MRPL16 // mitochondrial ribosomal protein L16 // 11q12-q13.1 // 54948 /// AF183428 // MRPL16 // mitochondrial ribosomal protein L16 // 11q12-q13.1 // 54948
3429506	0.00229139	0.898593	3429460	NM_003330 // TXNRD1 // thioredoxin reductase 1 // 12q23-q24.1 // 7296 /// NM_001093771 // TXNRD1 // thioredoxin reductase 1 // 12q23-q24.1 // 7296 /// NM_182742 // TXNRD1 // thioredoxin reductase 1 // 12q23-q24.1 // 7296 /// NM_182729 // TXNRD1 // thioredoxin reductase 1 // 12q23-q24.1 // 7296 /// NM_182743 // TXNRD1 // thioredoxin reductase 1 // 12q23-q24.1 // 7296 /// ENST00000388854 // TXNRD1 …
3766037	0.00230587	0.898593	3766013	NM_152598 // MARCH10 // membrane-associated ring finger (C3HC4) 10 // 17q23.2 // 162333 /// NM_001100875 // MARCH10 // membrane-associated ring finger (C3HC4) 10 // 17q23.2 // 162333 /// ENST00000311269 // MARCH10 // membrane-associated ring finger (C3HC4) 10 // 17q23.2 // 162333 /// BX648705 // MARCH10 // membrane-associated ring finger (C3HC4) 10 // 17q23.2 // 162333
2440552	0.00231332	0.898593	2440549	NM_001025598 // ARHGAP30 // Rho GTPase activating protein 30 // 1q23.3 // 257106 /// NM_181720 // ARHGAP30 // Rho GTPase activating protein 30 // 1q23.3 // 257106 /// ENST00000368013 // ARHGAP30 // Rho GTPase activating protein 30 // 1q23.3 // 257106 /// ENST00000368016 // ARHGAP30 // Rho GTPase activating protein 30 // 1q23.3 // 257106 /// ENST00000368017 // ARHGAP30 // Rho GTPase activating pro…
3996507	0.00232428	0.898593	3996467	NM_017514 // PLXNA3 // plexin A3 // Xq28 // 55558 /// ENST00000369682 // PLXNA3 // plexin A3 // Xq28 // 55558
2695415	0.00232453	0.898593	2695393	NM_007208 // MRPL3 // mitochondrial ribosomal protein L3 // 3q21-q23 // 11222 /// NR_002985 // SNORA58 // small nucleolar RNA, H/ACA box 58 // 3q21.2 // 677836 /// ENST00000264995 // MRPL3 // mitochondrial ribosomal protein L3 // 3q21-q23 // 11222 /// BC003375 // MRPL3 // mitochondrial ribosomal protein L3 // 3q21-q23 // 11222
3167829	0.00232464	0.898593	3167731	NM_006377 // UNC13B // unc-13 homolog B (C. elegans) // 9p12-p11 // 10497 /// ENST00000378495 // UNC13B // unc-13 homolog B (C. elegans) // 9p12-p11 // 10497 /// AF020202 // UNC13B // unc-13 homolog B (C. elegans) // 9p12-p11 // 10497 /// ENST00000396787 // UNC13B // unc-13 homolog B (C. elegans) // 9p12-p11 // 10497 /// ENST00000378496 // UNC13B // unc-13 homolog B (C. elegans) // 9p12-p11 // 10…
2733324	0.00232898	0.898593	2733287	NM_020226 // PRDM8 // PR domain containing 8 // 4q21 // 56978 /// NM_001099403 // PRDM8 // PR domain containing 8 // 4q21 // 56978 /// ENST00000339711 // PRDM8 // PR domain containing 8 // 4q21 // 56978 /// AK292137 // PRDM8 // PR domain containing 8 // 4q21 // 56978 /// ENST00000282699 // PRDM8 // PR domain containing 8 // 4q21 // 56978
3291452	0.0023303	0.898593	3291435	NM_145307 // RTKN2 // rhotekin 2 // 10q21.2 // 219790 /// ENST00000373789 // RTKN2 // rhotekin 2 // 10q21.2 // 219790 /// AY150309 // RTKN2 // rhotekin 2 // 10q21.2 // 219790 /// ENST00000395265 // RTKN2 // rhotekin 2 // 10q21.2 // 219790 /// ENST00000315289 // RTKN2 // rhotekin 2 // 10q21.2 // 219790 /// ENST00000395260 // RTKN2 // rhotekin 2 // 10q21.2 // 219790
2585353	0.00233257	0.898593	2585322	NM_006920 // SCN1A // sodium channel, voltage-gated, type I, alpha subunit // 2q24.3 // 6323 /// ENST00000375405 // SCN1A // sodium channel, voltage-gated, type I, alpha subunit // 2q24.3 // 6323 /// AF225985 // SCN1A // sodium channel, voltage-gated, type I, alpha subunit // 2q24.3 // 6323 /// ENST00000303395 // SCN1A // sodium channel, voltage-gated, type I, alpha subunit // 2q24.3 // 6323
2459898	0.00233287	0.898593	2459866	NM_018230 // NUP133 // nucleoporin 133kDa // 1q42.13 // 55746 /// ENST00000261396 // NUP133 // nucleoporin 133kDa // 1q42.13 // 55746 /// BC020107 // NUP133 // nucleoporin 133kDa // 1q42.13 // 55746 /// ENST00000366679 // NUP133 // nucleoporin 133kDa // 1q42.13 // 55746 /// ENST00000366678 // NUP133 // nucleoporin 133kDa // 1q42.13 // 55746
2521882	0.00233555	0.898593	2521878	AK290476 // FLJ32063 // hypothetical protein LOC150538 // 2q33.1 // 150538 /// AK291368 // FLJ32063 // hypothetical protein LOC150538 // 2q33.1 // 150538 /// BC101782 // FLJ32063 // hypothetical protein LOC150538 // 2q33.1 // 150538 /// BC113374 // FLJ32063 // hypothetical protein LOC150538 // 2q33.1 // 150538 /// ENST00000295075 // FLJ32063 // hypothetical protein LOC150538 // 2q33.1 // 150538 /…
4014764	0.00234519	0.898593	4014759	NM_004538 // NAP1L3 // nucleosome assembly protein 1-like 3 // Xq21.3-q22 // 4675 /// ENST00000373079 // NAP1L3 // nucleosome assembly protein 1-like 3 // Xq21.3-q22 // 4675 /// D50370 // NAP1L3 // nucleosome assembly protein 1-like 3 // Xq21.3-q22 // 4675
3715855	0.00235179	0.898593	3715839	NM_004295 // TRAF4 // TNF receptor-associated factor 4 // 17q11-q12 // 9618 /// ENST00000262395 // TRAF4 // TNF receptor-associated factor 4 // 17q11-q12 // 9618 /// BC001769 // TRAF4 // TNF receptor-associated factor 4 // 17q11-q12 // 9618 /// ENST00000262396 // TRAF4 // TNF receptor-associated factor 4 // 17q11-q12 // 9618 /// ENST00000394925 // TRAF4 // TNF receptor-associated factor 4 // 17q1…
3571554	0.00235669	0.898593	3571553	NM_194278 // C14orf43 // chromosome 14 open reading frame 43 // 14q24.3 // 91748 /// NM_001043318 // C14orf43 // chromosome 14 open reading frame 43 // 14q24.3 // 91748 /// ENST00000286523 // C14orf43 // chromosome 14 open reading frame 43 // 14q24.3 // 91748 /// ENST00000394071 // C14orf43 // chromosome 14 open reading frame 43 // 14q24.3 // 91748 /// BC009202 // C14orf43 // chromosome 14 open r…
2329788	0.00235943	0.898593	2329752	NM_005095 // ZMYM4 // zinc finger, MYM-type 4 // 1p32-p34 // 9202 /// ENST00000314607 // ZMYM4 // zinc finger, MYM-type 4 // 1p32-p34 // 9202 /// BC127113 // ZMYM4 // zinc finger, MYM-type 4 // 1p32-p34 // 9202 /// ENST00000373297 // ZMYM4 // zinc finger, MYM-type 4 // 1p32-p34 // 9202
3272275	0.00236523	0.898593	3272205	NM_005539 // INPP5A // inositol polyphosphate-5-phosphatase, 40kDa // 10q26.3 // 3632 /// ENST00000368594 // INPP5A // inositol polyphosphate-5-phosphatase, 40kDa // 10q26.3 // 3632 /// BC096280 // INPP5A // inositol polyphosphate-5-phosphatase, 40kDa // 10q26.3 // 3632 /// ENST00000342652 // INPP5A // inositol polyphosphate-5-phosphatase, 40kDa // 10q26.3 // 3632 /// ENST00000368593 // INPP5A //…
3878727	0.00237203	0.898593	3878619	NM_020689 // SLC24A3 // solute carrier family 24 (sodium/potassium/calcium exchanger), member 3 // 20p13 // 57419 /// ENST00000328041 // SLC24A3 // solute carrier family 24 (sodium/potassium/calcium exchanger), member 3 // 20p13 // 57419
3334285	0.00237444	0.898593	3334277	NM_032344 // NUDT22 // nudix (nucleoside diphosphate linked moiety X)-type motif 22 // 11q13.1 // 84304 /// ENST00000279206 // NUDT22 // nudix (nucleoside diphosphate linked moiety X)-type motif 22 // 11q13.1 // 84304 /// BC006129 // NUDT22 // nudix (nucleoside diphosphate linked moiety X)-type motif 22 // 11q13.1 // 84304
3187677	0.00237874	0.898593	3187577	NM_007018 // CEP110 // centrosomal protein 110kDa // 9q33-q34 // 11064 /// ENST00000373855 // CEP110 // centrosomal protein 110kDa // 9q33-q34 // 11064 /// ENST00000238341 // CEP110 // centrosomal protein 110kDa // 9q33-q34 // 11064 /// AF513978 // CEP110 // centrosomal protein 110kDa // 9q33-q34 // 11064 /// ENST00000394385 // CEP110 // centrosomal protein 110kDa // 9q33-q34 // 11064 /// ENST000…
2408553	0.00239174	0.898593	2408499	NM_001031694 // SCMH1 // sex comb on midleg homolog 1 (Drosophila) // 1p34 // 22955 /// NM_012236 // SCMH1 // sex comb on midleg homolog 1 (Drosophila) // 1p34 // 22955 /// ENST00000326197 // SCMH1 // sex comb on midleg homolog 1 (Drosophila) // 1p34 // 22955 /// ENST00000372597 // SCMH1 // sex comb on midleg homolog 1 (Drosophila) // 1p34 // 22955 /// ENST00000397174 // SCMH1 // sex comb on midl…
2686676	0.00239925	0.898593	2686646	NM_020654 // SENP7 // SUMO1/sentrin specific peptidase 7 // 3q12 // 57337 /// NM_001077203 // SENP7 // SUMO1/sentrin specific peptidase 7 // 3q12 // 57337 /// ENST00000394095 // SENP7 // SUMO1/sentrin specific peptidase 7 // 3q12 // 57337 /// ENST00000394094 // SENP7 // SUMO1/sentrin specific peptidase 7 // 3q12 // 57337 /// BC129988 // SENP7 // SUMO1/sentrin specific peptidase 7 // 3q12 // 57337…
2371158	0.0024012	0.898593	2371139	NM_005562 // LAMC2 // laminin, gamma 2 // 1q25-q31 // 3918 /// NM_018891 // LAMC2 // laminin, gamma 2 // 1q25-q31 // 3918 /// ENST00000264144 // LAMC2 // laminin, gamma 2 // 1q25-q31 // 3918 /// BC112286 // LAMC2 // laminin, gamma 2 // 1q25-q31 // 3918
3984955	0.00240377	0.898593	3984945	NM_016607 // ARMCX3 // armadillo repeat containing, X-linked 3 // Xq21.33-q22.2 // 51566 /// NM_177948 // ARMCX3 // armadillo repeat containing, X-linked 3 // Xq21.33-q22.2 // 51566 /// NM_177947 // ARMCX3 // armadillo repeat containing, X-linked 3 // Xq21.33-q22.2 // 51566 /// ENST00000341189 // ARMCX3 // armadillo repeat containing, X-linked 3 // Xq21.33-q22.2 // 51566 /// ENST00000395122 // AR…
3188202	0.00240422	0.898593	3188200	NM_001005236 // OR1L1 // olfactory receptor, family 1, subfamily L, member 1 // 9q33.2 // 26737 /// ENST00000373686 // OR1L1 // olfactory receptor, family 1, subfamily L, member 1 // 9q33.2 // 26737 /// ENST00000309623 // OR1L1 // olfactory receptor, family 1, subfamily L, member 1 // 9q33.2 // 26737
3716462	0.0024057	0.898593	3716411	NM_001304 // CPD // carboxypeptidase D // 17q11.2 // 1362 /// ENST00000225719 // CPD // carboxypeptidase D // 17q11.2 // 1362 /// U65090 // CPD // carboxypeptidase D // 17q11.2 // 1362
3917317	0.0024068	0.898593	3917305	NM_206866 // BACH1 // BTB and CNC homology 1, basic leucine zipper transcription factor 1 // 21q22.11 // 571 /// NM_001186 // BACH1 // BTB and CNC homology 1, basic leucine zipper transcription factor 1 // 21q22.11 // 571 /// NM_001011545 // BACH1 // BTB and CNC homology 1, basic leucine zipper transcription factor 1 // 21q22.11 // 571 /// ENST00000286800 // BACH1 // BTB and CNC homology 1, basic…
2450857	0.00240737	0.898593	2450855	NM_012396 // PHLDA3 // pleckstrin homology-like domain, family A, member 3 // 1q31 // 23612 /// ENST00000367311 // PHLDA3 // pleckstrin homology-like domain, family A, member 3 // 1q31 // 23612 /// ENST00000367309 // PHLDA3 // pleckstrin homology-like domain, family A, member 3 // 1q31 // 23612 /// BC068273 // PHLDA3 // pleckstrin homology-like domain, family A, member 3 // 1q31 // 23612
2855683	0.00242034	0.898593	2855679	NM_006451 // PAIP1 // poly(A) binding protein interacting protein 1 // 5p12 // 10605 /// NM_182789 // PAIP1 // poly(A) binding protein interacting protein 1 // 5p12 // 10605 /// NM_183323 // PAIP1 // poly(A) binding protein interacting protein 1 // 5p12 // 10605 /// ENST00000306846 // PAIP1 // poly(A) binding protein interacting protein 1 // 5p12 // 10605 /// ENST00000381546 // PAIP1 // poly(A) b…
2920925	0.00242617	0.898593	2920906	NM_003080 // SMPD2 // sphingomyelin phosphodiesterase 2, neutral membrane (neutral sphingomyelinase) // 6q21 // 6610 /// ENST00000258052 // SMPD2 // sphingomyelin phosphodiesterase 2, neutral membrane (neutral sphingomyelinase) // 6q21 // 6610 /// BC000038 // SMPD2 // sphingomyelin phosphodiesterase 2, neutral membrane (neutral sphingomyelinase) // 6q21 // 6610
3834601	0.00243709	0.898593	3834599	NM_022752 // ZNF574 // zinc finger protein 574 // 19q13.2 // 64763 /// ENST00000391978 // ZNF574 // zinc finger protein 574 // 19q13.2 // 64763 /// ENST00000359044 // ZNF574 // zinc finger protein 574 // 19q13.2 // 64763 /// ENST00000378118 // ZNF574 // zinc finger protein 574 // 19q13.2 // 64763 /// ENST00000222339 // ZNF574 // zinc finger protein 574 // 19q13.2 // 64763 /// AK131418 // ZNF574 /…
3116658	0.00243959	0.898593	3116614	NM_003235 // TG // thyroglobulin // 8q24 // 7038 /// ENST00000220616 // TG // thyroglobulin // 8q24 // 7038 /// U93033 // TG // thyroglobulin // 8q24 // 7038 /// ENST00000377869 // TG // thyroglobulin // 8q24 // 7038
3778303	0.00244524	0.898593	3778252	NM_015208 // ANKRD12 // ankyrin repeat domain 12 // 18p11.22 // 23253 /// NM_001083625 // ANKRD12 // ankyrin repeat domain 12 // 18p11.22 // 23253 /// ENST00000262126 // ANKRD12 // ankyrin repeat domain 12 // 18p11.22 // 23253 /// ENST00000383440 // ANKRD12 // ankyrin repeat domain 12 // 18p11.22 // 23253 /// AY373757 // ANKRD12 // ankyrin repeat domain 12 // 18p11.22 // 23253 /// ENST00000359158…
3206057	0.00245001	0.898593	3206008	NM_033655 // CNTNAP3 // contactin associated protein-like 3 // 9p13.1 // 79937 /// ENST00000297668 // CNTNAP3 // contactin associated protein-like 3 // 9p13.1 // 79937 /// AF333769 // CNTNAP3 // contactin associated protein-like 3 // 9p13.1 // 79937 /// ENST00000377656 // CNTNAP3 // contactin associated protein-like 3 // 9p13.1 // 79937 /// ENST00000358144 // CNTNAP3 // contactin associated prote…
3329771	0.00245443	0.898593	3329724	NM_003682 // MADD // MAP-kinase activating death domain // 11p11.2 // 8567 /// NM_130475 // MADD // MAP-kinase activating death domain // 11p11.2 // 8567 /// NM_130473 // MADD // MAP-kinase activating death domain // 11p11.2 // 8567 /// NM_130471 // MADD // MAP-kinase activating death domain // 11p11.2 // 8567 /// NM_130470 // MADD // MAP-kinase activating death domain // 11p11.2 // 8567 /// NM_1…
3652463	0.00245869	0.898593	3652424	NM_013302 // EEF2K // eukaryotic elongation factor-2 kinase // 16p12.1 // 29904 /// ENST00000263026 // EEF2K // eukaryotic elongation factor-2 kinase // 16p12.1 // 29904 /// BC032665 // EEF2K // eukaryotic elongation factor-2 kinase // 16p12.1 // 29904
3636197	0.00246326	0.898593	3636169	NM_001079535 // CPEB1 // cytoplasmic polyadenylation element binding protein 1 // 15q25.2 // 64506 /// NM_030594 // CPEB1 // cytoplasmic polyadenylation element binding protein 1 // 15q25.2 // 64506 /// NM_001079533 // CPEB1 // cytoplasmic polyadenylation element binding protein 1 // 15q25.2 // 64506 /// NM_001079534 // CPEB1 // cytoplasmic polyadenylation element binding protein 1 // 15q25.2 // …
3914216	0.00246411	0.898593	3914181	NM_017859 // UCKL1 // uridine-cytidine kinase 1-like 1 // 20q13.33 // 54963 /// ENST00000369908 // UCKL1 // uridine-cytidine kinase 1-like 1 // 20q13.33 // 54963 /// BC033078 // UCKL1 // uridine-cytidine kinase 1-like 1 // 20q13.33 // 54963 /// ENST00000358711 // UCKL1 // uridine-cytidine kinase 1-like 1 // 20q13.33 // 54963 /// ENST00000354216 // UCKL1 // uridine-cytidine kinase 1-like 1 // 20q1…
3430170	0.00246608	0.898593	3430129	NM_018082 // POLR3B // polymerase (RNA) III (DNA directed) polypeptide B // 12q23.3 // 55703 /// ENST00000228347 // POLR3B // polymerase (RNA) III (DNA directed) polypeptide B // 12q23.3 // 55703 /// AY092084 // POLR3B // polymerase (RNA) III (DNA directed) polypeptide B // 12q23.3 // 55703
3754613	0.00246651	0.898593	3754469	NM_198839 // ACACA // acetyl-Coenzyme A carboxylase alpha // 17q21 // 31 /// NM_198834 // ACACA // acetyl-Coenzyme A carboxylase alpha // 17q21 // 31 /// NM_198838 // ACACA // acetyl-Coenzyme A carboxylase alpha // 17q21 // 31 /// NM_198836 // ACACA // acetyl-Coenzyme A carboxylase alpha // 17q21 // 31 /// NM_198837 // ACACA // acetyl-Coenzyme A carboxylase alpha // 17q21 // 31 /// ENST0000039440…
3330135	0.0024825	0.898593	3330131	NM_001004727 // OR4X2 // olfactory receptor, family 4, subfamily X, member 2 // 11p11.2 // 119764 /// ENST00000302329 // OR4X2 // olfactory receptor, family 4, subfamily X, member 2 // 11p11.2 // 119764
3486388	0.0024856	0.898593	3486383	NM_020751 // COG6 // component of oligomeric golgi complex 6 // 13q13.3 // 57511 /// ENST00000255468 // COG6 // component of oligomeric golgi complex 6 // 13q13.3 // 57511 /// BC051723 // COG6 // component of oligomeric golgi complex 6 // 13q13.3 // 57511 /// ENST00000356576 // COG6 // component of oligomeric golgi complex 6 // 13q13.3 // 57511
2754952	0.00248778	0.898593	2754937	NM_003265 // TLR3 // toll-like receptor 3 // 4q35 // 7098 /// ENST00000296795 // TLR3 // toll-like receptor 3 // 4q35 // 7098 /// BC094737 // TLR3 // toll-like receptor 3 // 4q35 // 7098
3845760	0.00249226	0.898593	3845708	NM_003938 // AP3D1 // adaptor-related protein complex 3, delta 1 subunit // 19p13.3 // 8943 /// NM_001077523 // AP3D1 // adaptor-related protein complex 3, delta 1 subunit // 19p13.3 // 8943 /// ENST00000345016 // AP3D1 // adaptor-related protein complex 3, delta 1 subunit // 19p13.3 // 8943 /// ENST00000356926 // AP3D1 // adaptor-related protein complex 3, delta 1 subunit // 19p13.3 // 8943 /// …
3479526	0.00250532	0.898593	3479519	NM_183238 // ZNF605 // zinc finger protein 605 // 12q24.33 // 90462 /// ENST00000360187 // ZNF605 // zinc finger protein 605 // 12q24.33 // 90462 /// AL832623 // ZNF605 // zinc finger protein 605 // 12q24.33 // 90462 /// BC017932 // hCG_1646157 // hCG1646157 // 12q24.33 // 440122
2617096	0.00250678	0.898593	2617041	NM_002078 // GOLGA4 // golgi autoantigen, golgin subfamily a, 4 // 3p22-p21.3 // 2803 /// ENST00000361924 // GOLGA4 // golgi autoantigen, golgin subfamily a, 4 // 3p22-p21.3 // 2803 /// ENST00000396405 // GOLGA4 // golgi autoantigen, golgin subfamily a, 4 // 3p22-p21.3 // 2803 /// U41740 // GOLGA4 // golgi autoantigen, golgin subfamily a, 4 // 3p22-p21.3 // 2803 /// ENST00000356847 // GOLGA4 // g…
2491475	0.00251417	0.898593	2491386	NM_031283 // TCF7L1 // transcription factor 7-like 1 (T-cell specific, HMG-box) // 2p11.2 // 83439 /// ENST00000282111 // TCF7L1 // transcription factor 7-like 1 (T-cell specific, HMG-box) // 2p11.2 // 83439 /// AB031046 // TCF7L1 // transcription factor 7-like 1 (T-cell specific, HMG-box) // 2p11.2 // 83439
2672026	0.00251917	0.898593	2672016	NM_024513 // FYCO1 // FYVE and coiled-coil domain containing 1 // 3p21.31 // 79443 /// ENST00000296137 // FYCO1 // FYVE and coiled-coil domain containing 1 // 3p21.31 // 79443 /// BC101468 // FYCO1 // FYVE and coiled-coil domain containing 1 // 3p21.31 // 79443
3326696	0.00252268	0.898593	3326635	NM_000610 // CD44 // CD44 molecule (Indian blood group) // 11p13 // 960 /// NM_001001389 // CD44 // CD44 molecule (Indian blood group) // 11p13 // 960 /// NM_001001390 // CD44 // CD44 molecule (Indian blood group) // 11p13 // 960 /// NM_001001391 // CD44 // CD44 molecule (Indian blood group) // 11p13 // 960 /// NM_001001392 // CD44 // CD44 molecule (Indian blood group) // 11p13 // 960 /// ENST000…
3015916	0.00252891	0.898593	3015911	NM_003302 // TRIP6 // thyroid hormone receptor interactor 6 // 7q22 // 7205 /// ENST00000200457 // TRIP6 // thyroid hormone receptor interactor 6 // 7q22 // 7205 /// AK056773 // TRIP6 // thyroid hormone receptor interactor 6 // 7q22 // 7205
3875982	0.00253179	0.898593	3875908	NM_000933 // PLCB4 // phospholipase C, beta 4 // 20p12 // 5332 /// NM_182797 // PLCB4 // phospholipase C, beta 4 // 20p12 // 5332 /// ENST00000334005 // PLCB4 // phospholipase C, beta 4 // 20p12 // 5332 /// ENST00000278655 // PLCB4 // phospholipase C, beta 4 // 20p12 // 5332 /// ENST00000378501 // PLCB4 // phospholipase C, beta 4 // 20p12 // 5332 /// ENST00000378493 // PLCB4 // phospholipase C, b…
3976623	0.00253829	0.898593	3976609	NM_177439 // FTSJ1 // FtsJ homolog 1 (E. coli) // Xp11.23 // 24140 /// NM_012280 // FTSJ1 // FtsJ homolog 1 (E. coli) // Xp11.23 // 24140 /// NM_177434 // FTSJ1 // FtsJ homolog 1 (E. coli) // Xp11.23 // 24140 /// ENST00000019019 // FTSJ1 // FtsJ homolog 1 (E. coli) // Xp11.23 // 24140 /// ENST00000348411 // FTSJ1 // FtsJ homolog 1 (E. coli) // Xp11.23 // 24140 /// ENST00000396894 // FTSJ1 // FtsJ…
4009532	0.00254948	0.898593	4009506	NM_015107 // PHF8 // PHD finger protein 8 // Xp11.22 // 23133 /// ENST00000338154 // PHF8 // PHD finger protein 8 // Xp11.22 // 23133 /// BC053861 // PHF8 // PHD finger protein 8 // Xp11.22 // 23133 /// ENST00000357988 // PHF8 // PHD finger protein 8 // Xp11.22 // 23133 /// ENST00000354751 // PHF8 // PHD finger protein 8 // Xp11.22 // 23133 /// ENST00000375193 // PHF8 // PHD finger protein 8 // X…
3036480	0.00256	0.898593	3036476	NM_018059 // RADIL // Rap GTPase interactor // 7p22.1 // 55698 /// ENST00000399583 // RADIL // Rap GTPase interactor // 7p22.1 // 55698 /// CR456873 // RPL22 // ribosomal protein L22 // 1p36.3-p36.2 // 6146 /// ENST00000316919 // RADIL // Rap GTPase interactor // 7p22.1 // 55698 /// AB058752 // RADIL // Rap GTPase interactor // 7p22.1 // 55698
3319938	0.00256962	0.898593	3319937	NM_003390 // WEE1 // WEE1 homolog (S. pombe) // 11p15.3-p15.1 // 7465 /// ENST00000299613 // WEE1 // WEE1 homolog (S. pombe) // 11p15.3-p15.1 // 7465 /// BC051831 // WEE1 // WEE1 homolog (S. pombe) // 11p15.3-p15.1 // 7465
3743412	0.00257333	0.898593	3743393	NM_001365 // DLG4 // discs, large homolog 4 (Drosophila) // 17p13.1 // 1742 /// U83192 // DLG4 // discs, large homolog 4 (Drosophila) // 17p13.1 // 1742 /// ENST00000399510 // DLG4 // discs, large homolog 4 (Drosophila) // 17p13.1 // 1742 /// ENST00000293813 // DLG4 // discs, large homolog 4 (Drosophila) // 17p13.1 // 1742 /// ENST00000302955 // DLG4 // discs, large homolog 4 (Drosophila) // 17p1…
3291463	0.00257473	0.898593	3291435	NM_145307 // RTKN2 // rhotekin 2 // 10q21.2 // 219790 /// ENST00000373789 // RTKN2 // rhotekin 2 // 10q21.2 // 219790 /// AY150309 // RTKN2 // rhotekin 2 // 10q21.2 // 219790 /// ENST00000395265 // RTKN2 // rhotekin 2 // 10q21.2 // 219790 /// ENST00000315289 // RTKN2 // rhotekin 2 // 10q21.2 // 219790 /// ENST00000395260 // RTKN2 // rhotekin 2 // 10q21.2 // 219790
3784533	0.00258048	0.898593	3784509	NM_001112663 // ZNF271 // zinc finger protein 271 // 18q12 // 10778 /// NM_006629 // ZNF271 // zinc finger protein 271 // 18q12 // 10778 /// ENST00000399070 // ZNF271 // zinc finger protein 271 // 18q12 // 10778 /// ENST00000317475 // ZNF271 // zinc finger protein 271 // 18q12 // 10778 /// AF159567 // ZNF271 // zinc finger protein 271 // 18q12 // 10778
2675860	0.00258052	0.898593	2675859	NM_000992 // RPL29 // ribosomal protein L29 // 3p21.3-p21.2 // 6159 /// ENST00000294189 // RPL29P4 // ribosomal protein L29 pseudogene 4 // 6q22.2 // 387101 /// ENST00000294189 // RPL29 // ribosomal protein L29 // 3p21.3-p21.2 // 6159 /// BC008926 // RPL29 // ribosomal protein L29 // 3p21.3-p21.2 // 6159
3726644	0.0025874	0.898593	3726618	NM_018896 // CACNA1G // calcium channel, voltage-dependent, T type, alpha 1G subunit // 17q22 // 8913 /// NM_198377 // CACNA1G // calcium channel, voltage-dependent, T type, alpha 1G subunit // 17q22 // 8913 /// NM_198385 // CACNA1G // calcium channel, voltage-dependent, T type, alpha 1G subunit // 17q22 // 8913 /// NM_198396 // CACNA1G // calcium channel, voltage-dependent, T type, alpha 1G subu…
3709392	0.00259326	0.898593	3709384	NM_000180 // GUCY2D // guanylate cyclase 2D, membrane (retina-specific) // 17p13.1 // 3000 /// ENST00000254854 // GUCY2D // guanylate cyclase 2D, membrane (retina-specific) // 17p13.1 // 3000 /// M92432 // GUCY2D // guanylate cyclase 2D, membrane (retina-specific) // 17p13.1 // 3000
3708406	0.00260254	0.898593	3708399	NM_001042 // SLC2A4 // solute carrier family 2 (facilitated glucose transporter), member 4 // 17p13 // 6517 /// ENST00000317370 // SLC2A4 // solute carrier family 2 (facilitated glucose transporter), member 4 // 17p13 // 6517 /// BC034387 // SLC2A4 // solute carrier family 2 (facilitated glucose transporter), member 4 // 17p13 // 6517
3821421	0.00261421	0.898593	3821410	NM_152357 // ZNF440 // zinc finger protein 440 // 19p13.2 // 126070 /// ENST00000304060 // ZNF440 // zinc finger protein 440 // 19p13.2 // 126070 /// BC035760 // ZNF440 // zinc finger protein 440 // 19p13.2 // 126070
3208644	0.00261422	0.898593	3208640	NM_002732 // PRKACG // protein kinase, cAMP-dependent, catalytic, gamma // 9q13 // 5568 /// ENST00000377276 // PRKACG // protein kinase, cAMP-dependent, catalytic, gamma // 9q13 // 5568 /// BC039888 // PRKACG // protein kinase, cAMP-dependent, catalytic, gamma // 9q13 // 5568
3064562	0.00261837	0.898593	3064541	NM_001084 // PLOD3 // procollagen-lysine, 2-oxoglutarate 5-dioxygenase 3 // 7q22 // 8985 /// ENST00000223127 // PLOD3 // procollagen-lysine, 2-oxoglutarate 5-dioxygenase 3 // 7q22 // 8985 /// BC011674 // PLOD3 // procollagen-lysine, 2-oxoglutarate 5-dioxygenase 3 // 7q22 // 8985
3413903	0.00261869	0.898593	3413875	NM_005480 // TROAP // trophinin associated protein (tastin) // 12q13.12 // 10024 /// NM_001100620 // TROAP // trophinin associated protein (tastin) // 12q13.12 // 10024 /// ENST00000257909 // TROAP // trophinin associated protein (tastin) // 12q13.12 // 10024 /// ENST00000380327 // TROAP // trophinin associated protein (tastin) // 12q13.12 // 10024 /// U04810 // TROAP // trophinin associated prot…
3678175	0.00262365	0.898593	3678147	NM_020677 // NMRAL1 // NmrA-like family domain containing 1 // 16p13.3 // 57407 /// ENST00000283429 // NMRAL1 // NmrA-like family domain containing 1 // 16p13.3 // 57407 /// AF225419 // NMRAL1 // NmrA-like family domain containing 1 // 16p13.3 // 57407
3908678	0.00263155	0.898593	3908631	NM_020820 // PREX1 // phosphatidylinositol 3,4,5-trisphosphate-dependent RAC exchanger 1 // 20q13.13 // 57580 /// ENST00000371941 // PREX1 // phosphatidylinositol 3,4,5-trisphosphate-dependent RAC exchanger 1 // 20q13.13 // 57580 /// ENST00000396220 // PREX1 // phosphatidylinositol 3,4,5-trisphosphate-dependent RAC exchanger 1 // 20q13.13 // 57580 /// ENST00000396223 // PREX1 // phosphatidylinosi…
3966550	0.00263619	0.898593	3966529	NM_002183 // IL3RA // interleukin 3 receptor, alpha (low affinity) // Xp22.3 or Yp11.3 // 3563 /// ENST00000331035 // IL3RA // interleukin 3 receptor, alpha (low affinity) // Xp22.3 or Yp11.3 // 3563 /// BC035407 // IL3RA // interleukin 3 receptor, alpha (low affinity) // Xp22.3 or Yp11.3 // 3563 /// ENST00000381469 // IL3RA // interleukin 3 receptor, alpha (low affinity) // Xp22.3 or Yp11.3 // 3…
3281369	0.00264656	0.898593	3281358	ENST00000376500 // C10orf67 // chromosome 10 open reading frame 67 // 10p12.2 // 256815
3345632	0.00264828	0.898593	3345593	NM_014679 // CEP57 // centrosomal protein 57kDa // 11q21 // 9702 /// ENST00000325542 // CEP57 // centrosomal protein 57kDa // 11q21 // 9702 /// AY239292 // CEP57 // centrosomal protein 57kDa // 11q21 // 9702 /// ENST00000325486 // CEP57 // centrosomal protein 57kDa // 11q21 // 9702
3357316	0.00264986	0.898593	3357303	NM_014384 // ACAD8 // acyl-Coenzyme A dehydrogenase family, member 8 // 11q25 // 27034 /// ENST00000281182 // ACAD8 // acyl-Coenzyme A dehydrogenase family, member 8 // 11q25 // 27034 /// ENST00000374753 // ACAD8 // acyl-Coenzyme A dehydrogenase family, member 8 // 11q25 // 27034 /// ENST00000374752 // ACAD8 // acyl-Coenzyme A dehydrogenase family, member 8 // 11q25 // 27034 /// AK125373 // ACAD8…
4016104	0.00265065	0.898593	4016092	NM_017809 // NXF2 // nuclear RNA export factor 2 // Xq22.1 // 56001 /// NM_022053 // NXF2 // nuclear RNA export factor 2 // Xq22.1 // 56001 /// ENST00000399467 // NXF2 // nuclear RNA export factor 2 // Xq22.1 // 56001 /// ENST00000399467 // NXF2B // nuclear RNA export factor 2B // Xq22.1 // 728343 /// ENST00000395088 // NXF2 // nuclear RNA export factor 2 // Xq22.1 // 56001 /// ENST00000395088 //…
2888942	0.00265419	0.898593	2888941	NM_019057 // FLJ10404 // hypothetical protein FLJ10404 // 5q35.3 // 54540 /// ENST00000329540 // FLJ10404 // hypothetical protein FLJ10404 // 5q35.3 // 54540 /// BC008784 // FLJ10404 // hypothetical protein FLJ10404 // 5q35.3 // 54540 /// ENST00000398118 // FLJ10404 // hypothetical protein FLJ10404 // 5q35.3 // 54540 /// AB067518 // FLJ10404 // hypothetical protein FLJ10404 // 5q35.3 // 54540 ///…
3589740	0.00265883	0.898593	3589697	NM_001211 // BUB1B // BUB1 budding uninhibited by benzimidazoles 1 homolog beta (yeast) // 15q15 // 701 /// ENST00000287598 // BUB1B // BUB1 budding uninhibited by benzimidazoles 1 homolog beta (yeast) // 15q15 // 701 /// AF107297 // BUB1B // BUB1 budding uninhibited by benzimidazoles 1 homolog beta (yeast) // 15q15 // 701 /// AK315813 // PAK6 // p21(CDKN1A)-activated kinase 6 // 15q14 // 56924
3834536	0.0026615	0.898593	3834519	NM_199002 // ARHGEF1 // Rho guanine nucleotide exchange factor (GEF) 1 // 19q13.13 // 9138 /// NM_004706 // ARHGEF1 // Rho guanine nucleotide exchange factor (GEF) 1 // 19q13.13 // 9138 /// NM_198977 // ARHGEF1 // Rho guanine nucleotide exchange factor (GEF) 1 // 19q13.13 // 9138 /// ENST00000354532 // ARHGEF1 // Rho guanine nucleotide exchange factor (GEF) 1 // 19q13.13 // 9138 /// ENST000003376…
2598304	0.00266209	0.898593	2598261	NM_212482 // FN1 // fibronectin 1 // 2q34 // 2335 /// NM_212475 // FN1 // fibronectin 1 // 2q34 // 2335 /// NM_002026 // FN1 // fibronectin 1 // 2q34 // 2335 /// NM_212476 // FN1 // fibronectin 1 // 2q34 // 2335 /// NM_212478 // FN1 // fibronectin 1 // 2q34 // 2335 /// NM_212474 // FN1 // fibronectin 1 // 2q34 // 2335 /// NM_054034 // FN1 // fibronectin 1 // 2q34 // 2335 /// ENST00000354785 // FN…
3190072	0.00266468	0.898593	3190061	NM_004957 // FPGS // folylpolyglutamate synthase // 9q34.1 // 2356 /// NM_001018078 // FPGS // folylpolyglutamate synthase // 9q34.1 // 2356 /// ENST00000393706 // FPGS // folylpolyglutamate synthase // 9q34.1 // 2356 /// ENST00000373247 // FPGS // folylpolyglutamate synthase // 9q34.1 // 2356 /// ENST00000373225 // FPGS // folylpolyglutamate synthase // 9q34.1 // 2356 /// BC064393 // FPGS // fol…
3868474	0.0026659	0.898593	3868472	BC071737 // FAM71E1 // family with sequence similarity 71, member E1 // 19q13.33 // 112703 /// ENST00000391816 // FAM71E1 // family with sequence similarity 71, member E1 // 19q13.33 // 112703 /// ENST00000270620 // FAM71E1 // family with sequence similarity 71, member E1 // 19q13.33 // 112703 /// AK125745 // FAM71E1 // family with sequence similarity 71, member E1 // 19q13.33 // 112703
2790008	0.00267327	0.898593	2789957	NM_033632 // FBXW7 // F-box and WD repeat domain containing 7 // 4q31.3 // 55294 /// NM_018315 // FBXW7 // F-box and WD repeat domain containing 7 // 4q31.3 // 55294 /// NM_001013415 // FBXW7 // F-box and WD repeat domain containing 7 // 4q31.3 // 55294 /// ENST00000281708 // FBXW7 // F-box and WD repeat domain containing 7 // 4q31.3 // 55294 /// ENST00000393956 // FBXW7 // F-box and WD repeat do…
3295055	0.0026765	0.898593	3295032	NM_207012 // AP3M1 // adaptor-related protein complex 3, mu 1 subunit // 10q22.2 // 26985 /// NM_012095 // AP3M1 // adaptor-related protein complex 3, mu 1 subunit // 10q22.2 // 26985 /// ENST00000355264 // AP3M1 // adaptor-related protein complex 3, mu 1 subunit // 10q22.2 // 26985 /// ENST00000372745 // AP3M1 // adaptor-related protein complex 3, mu 1 subunit // 10q22.2 // 26985 /// BC067127 //…
3757542	0.00267854	0.898593	3757538	NM_001013624 // ZNF385C // zinc finger protein 385C // 17q21.2 // 201181 /// ENST00000344380 // ZNF385C // zinc finger protein 385C // 17q21.2 // 201181 /// BC067901 // ZNF385C // zinc finger protein 385C // 17q21.2 // 201181 /// ENST00000393873 // ZNF385C // zinc finger protein 385C // 17q21.2 // 201181
3829315	0.00267865	0.898593	3829313	NM_001806 // CEBPG // CCAAT/enhancer binding protein (C/EBP), gamma // 19q13.11 // 1054 /// ENST00000284000 // CEBPG // CCAAT/enhancer binding protein (C/EBP), gamma // 19q13.11 // 1054 /// BC007582 // CEBPG // CCAAT/enhancer binding protein (C/EBP), gamma // 19q13.11 // 1054
2540273	0.00268384	0.898593	2540210	NM_024894 // NOL10 // nucleolar protein 10 // 2p25.1 // 79954 /// ENST00000381685 // NOL10 // nucleolar protein 10 // 2p25.1 // 79954 /// BC005125 // NOL10 // nucleolar protein 10 // 2p25.1 // 79954 /// ENST00000345985 // NOL10 // nucleolar protein 10 // 2p25.1 // 79954 /// ENST00000263836 // NOL10 // nucleolar protein 10 // 2p25.1 // 79954
4054354	0.00268773	0.898593	4054287	ENST00000295201 // TEKT4 // tektin 4 // 2q11.1 // 150483 /// BC073934 // LOC389833 // similar to hypothetical protein MGC27019 // --- // 389833 /// AK126241 // FLJ44253 // hypothetical gene supported by AK096952; AK126241; BC068588 // 4p16.3 // 441057 /// AK097438 // TEKT4 // tektin 4 // 2q11.1 // 150483 /// ENST00000400840 // LOC100132288 // hypothetical protein LOC100132288 // --- // 100132288 …
4001685	0.00270006	0.898593	4001654	NM_001079858 // GPR64 // G protein-coupled receptor 64 // Xp22.13 // 10149 /// NM_005756 // GPR64 // G protein-coupled receptor 64 // Xp22.13 // 10149 /// NM_001079859 // GPR64 // G protein-coupled receptor 64 // Xp22.13 // 10149 /// NM_001079860 // GPR64 // G protein-coupled receptor 64 // Xp22.13 // 10149 /// ENST00000340581 // GPR64 // G protein-coupled receptor 64 // Xp22.13 // 10149 /// ENST…
3983092	0.00270269	0.898593	3983080	BC040290 // UBE2DNL // ubiquitin-conjugating enzyme E2D N-terminal like // Xq21.1 // 340561
3374404	0.00270317	0.898593	3374402	NM_004811 // LPXN // leupaxin // 11q12.1 // 9404 /// ENST00000263845 // LPXN // leupaxin // 11q12.1 // 9404 /// AF062075 // LPXN // leupaxin // 11q12.1 // 9404
3837841	0.00271397	0.898593	3837836	NM_017457 // PSCD2 // pleckstrin homology, Sec7 and coiled-coil domains 2 (cytohesin-2) // 19q13.3 // 9266 /// NM_004228 // PSCD2 // pleckstrin homology, Sec7 and coiled-coil domains 2 (cytohesin-2) // 19q13.3 // 9266 /// ENST00000325139 // PSCD2 // pleckstrin homology, Sec7 and coiled-coil domains 2 (cytohesin-2) // 19q13.3 // 9266 /// ENST00000391881 // PSCD2 // pleckstrin homology, Sec7 and co…
3299410	0.0027162	0.898593	3299408	NM_018363 // C10orf59 // chromosome 10 open reading frame 59 // 10q23.31 // 55328 /// NM_001031709 // C10orf59 // chromosome 10 open reading frame 59 // 10q23.31 // 55328 /// ENST00000371947 // C10orf59 // chromosome 10 open reading frame 59 // 10q23.31 // 55328 /// ENST00000331772 // C10orf59 // chromosome 10 open reading frame 59 // 10q23.31 // 55328 /// AK002080 // C10orf59 // chromosome 10 op…
3947181	0.00271662	0.898593	3947123	NM_004599 // SREBF2 // sterol regulatory element binding transcription factor 2 // 22q13 // 6721 /// ENST00000361204 // SREBF2 // sterol regulatory element binding transcription factor 2 // 22q13 // 6721 /// BC051385 // SREBF2 // sterol regulatory element binding transcription factor 2 // 22q13 // 6721
2399801	0.00271728	0.898593	2399765	NM_004930 // CAPZB // capping protein (actin filament) muscle Z-line, beta // 1p36.1 // 832 /// ENST00000401084 // CAPZB // capping protein (actin filament) muscle Z-line, beta // 1p36.1 // 832 /// ENST00000375144 // CAPZB // capping protein (actin filament) muscle Z-line, beta // 1p36.1 // 832 /// ENST00000375142 // CAPZB // capping protein (actin filament) muscle Z-line, beta // 1p36.1 // 832 /…
3358456	0.00272011	0.898593	3358425	NM_018494 // LRDD // leucine-rich repeats and death domain containing // 11p15.5 // 55367 /// NM_145886 // LRDD // leucine-rich repeats and death domain containing // 11p15.5 // 55367 /// NM_145887 // LRDD // leucine-rich repeats and death domain containing // 11p15.5 // 55367 /// ENST00000347755 // LRDD // leucine-rich repeats and death domain containing // 11p15.5 // 55367 /// AB209529 // LRDD …
3585799	0.00272331	0.898593	3585749	NR_002824 // HERC2P2 // hect domain and RLD 2 pseudogene 2 // 15q11.2 // 400322 /// NM_001024682 // LOC283755 // hypothetical protein LOC283755 // 15q11.2 // 283755 /// ENST00000324413 // LOC283755 // hypothetical protein LOC283755 // 15q11.2 // 283755 /// BC047911 // LOC440248 // hect domain and RLD 2 pseudogene // 15q13.1 // 440248 /// ENST00000383034 // HERC2P2 // hect domain and RLD 2 pseudog…
3351987	0.00272624	0.898593	3351975	NM_022169 // ABCG4 // ATP-binding cassette, sub-family G (WHITE), member 4 // 11q23.3 // 64137 /// ENST00000307417 // ABCG4 // ATP-binding cassette, sub-family G (WHITE), member 4 // 11q23.3 // 64137 /// BC041091 // ABCG4 // ATP-binding cassette, sub-family G (WHITE), member 4 // 11q23.3 // 64137
2749042	0.00273043	0.898593	2749011	NM_005651 // TDO2 // tryptophan 2,3-dioxygenase // 4q31-q32 // 6999 /// ENST00000281525 // TDO2 // tryptophan 2,3-dioxygenase // 4q31-q32 // 6999 /// BC005355 // TDO2 // tryptophan 2,3-dioxygenase // 4q31-q32 // 6999
3605794	0.00273478	0.898593	3605780	NR_004859 // SCAND2 // SCAN domain containing 2 // 15q25-q26 // 54581 /// NR_003654 // SCAND2 // SCAN domain containing 2 // 15q25-q26 // 54581 /// AF229246 // SCAND2 // SCAN domain containing 2 // 15q25-q26 // 54581 /// ENST00000348993 // SCAND2 // SCAN domain containing 2 // 15q25-q26 // 54581 /// ENST00000318093 // SCAND2 // SCAN domain containing 2 // 15q25-q26 // 54581
3261488	0.00273929	0.898593	3261447	NM_015062 // PPRC1 // peroxisome proliferator-activated receptor gamma, coactivator-related 1 // 10q24.32 // 23082 /// ENST00000278070 // PPRC1 // peroxisome proliferator-activated receptor gamma, coactivator-related 1 // 10q24.32 // 23082 /// AF325193 // PPRC1 // peroxisome proliferator-activated receptor gamma, coactivator-related 1 // 10q24.32 // 23082 /// ENST00000370012 // PPRC1 // peroxisom…
2816419	0.0027393	0.898593	2816298	NM_006633 // IQGAP2 // IQ motif containing GTPase activating protein 2 // 5q13.3 // 10788 /// ENST00000274364 // IQGAP2 // IQ motif containing GTPase activating protein 2 // 5q13.3 // 10788 /// AK291066 // IQGAP2 // IQ motif containing GTPase activating protein 2 // 5q13.3 // 10788 /// ENST00000396236 // IQGAP2 // IQ motif containing GTPase activating protein 2 // 5q13.3 // 10788 /// ENST00000396…
3527379	0.00274355	0.898593	3527377	NM_001004480 // OR11H6 // olfactory receptor, family 11, subfamily H, member 6 // 14q11.2 // 122748 /// ENST00000315519 // OR11H6 // olfactory receptor, family 11, subfamily H, member 6 // 14q11.2 // 122748
3238514	0.00274922	0.898593	3238491	NM_005180 // BMI1 // BMI1 polycomb ring finger oncogene // 10p11.23 // 648 /// ENST00000376663 // BMI1 // BMI1 polycomb ring finger oncogene // 10p11.23 // 648 /// BC011652 // BMI1 // BMI1 polycomb ring finger oncogene // 10p11.23 // 648 /// ENST00000376691 // BMI1 // BMI1 polycomb ring finger oncogene // 10p11.23 // 648 /// ENST00000376719 // BMI1 // BMI1 polycomb ring finger oncogene // 10p11.2…
2425129	0.00275111	0.898593	2425118	NM_194292 // SASS6 // spindle assembly 6 homolog (C. elegans) // 1p21.2 // 163786 /// ENST00000287482 // SASS6 // spindle assembly 6 homolog (C. elegans) // 1p21.2 // 163786 /// AY359522 // SASS6 // spindle assembly 6 homolog (C. elegans) // 1p21.2 // 163786 /// BX641109 // SASS6 // spindle assembly 6 homolog (C. elegans) // 1p21.2 // 163786
3479398	0.00276602	0.898593	3479355	NM_005895 // GOLGA3 // golgi autoantigen, golgin subfamily a, 3 // 12q24.33 // 2802 /// ENST00000204726 // GOLGA3 // golgi autoantigen, golgin subfamily a, 3 // 12q24.33 // 2802 /// D63997 // GOLGA3 // golgi autoantigen, golgin subfamily a, 3 // 12q24.33 // 2802
2626193	0.00276871	0.898593	2626167	NM_017771 // PXK // PX domain containing serine/threonine kinase // 3p14.3 // 54899 /// ENST00000356151 // PXK // PX domain containing serine/threonine kinase // 3p14.3 // 54899 /// AY274811 // PXK // PX domain containing serine/threonine kinase // 3p14.3 // 54899 /// ENST00000302779 // PXK // PX domain containing serine/threonine kinase // 3p14.3 // 54899 /// ENST00000383716 // PXK // PX domain …
2855984	0.00278499	0.898593	2855963	NM_021072 // HCN1 // hyperpolarization activated cyclic nucleotide-gated potassium channel 1 // 5p12 // 348980 /// ENST00000303230 // HCN1 // hyperpolarization activated cyclic nucleotide-gated potassium channel 1 // 5p12 // 348980 /// AF488549 // HCN1 // hyperpolarization activated cyclic nucleotide-gated potassium channel 1 // 5p12 // 348980
3770465	0.0027904	0.898593	3770457	NM_024417 // FDXR // ferredoxin reductase // 17q24-q25 // 2232 /// NM_004110 // FDXR // ferredoxin reductase // 17q24-q25 // 2232 /// ENST00000293195 // FDXR // ferredoxin reductase // 17q24-q25 // 2232 /// BC034763 // FDXR // ferredoxin reductase // 17q24-q25 // 2232
2673357	0.00279083	0.898593	2673345	NM_000094 // COL7A1 // collagen, type VII, alpha 1 (epidermolysis bullosa, dystrophic, dominant and recessive) // 3p21.1 // 1294 /// ENST00000328333 // COL7A1 // collagen, type VII, alpha 1 (epidermolysis bullosa, dystrophic, dominant and recessive) // 3p21.1 // 1294 /// L02870 // COL7A1 // collagen, type VII, alpha 1 (epidermolysis bullosa, dystrophic, dominant and recessive) // 3p21.1 // 1294
3358431	0.00279152	0.898593	3358425	NM_018494 // LRDD // leucine-rich repeats and death domain containing // 11p15.5 // 55367 /// NM_145886 // LRDD // leucine-rich repeats and death domain containing // 11p15.5 // 55367 /// NM_145887 // LRDD // leucine-rich repeats and death domain containing // 11p15.5 // 55367 /// ENST00000347755 // LRDD // leucine-rich repeats and death domain containing // 11p15.5 // 55367 /// AB209529 // LRDD …
3755370	0.00279551	0.898593	3755359	NM_003559 // PIP4K2B // phosphatidylinositol-5-phosphate 4-kinase, type II, beta // 17q12 // 8396 /// ENST00000269554 // PIP4K2B // phosphatidylinositol-5-phosphate 4-kinase, type II, beta // 17q12 // 8396 /// U85245 // PIP4K2B // phosphatidylinositol-5-phosphate 4-kinase, type II, beta // 17q12 // 8396 /// ENST00000311500 // PIP4K2B // phosphatidylinositol-5-phosphate 4-kinase, type II, beta // …
2392538	0.00280243	0.898593	2392528	NM_018216 // PANK4 // pantothenate kinase 4 // 1p36.32 // 55229 /// ENST00000378466 // PANK4 // pantothenate kinase 4 // 1p36.32 // 55229 /// BC043496 // PANK4 // pantothenate kinase 4 // 1p36.32 // 55229
3720710	0.00280924	0.898593	3720695	NM_003250 // THRA // thyroid hormone receptor, alpha (erythroblastic leukemia viral (v-erb-a) oncogene homolog, avian) // 17q11.2 // 7067 /// NM_199334 // THRA // thyroid hormone receptor, alpha (erythroblastic leukemia viral (v-erb-a) oncogene homolog, avian) // 17q11.2 // 7067 /// ENST00000394121 // THRA // thyroid hormone receptor, alpha (erythroblastic leukemia viral (v-erb-a) oncogene homolo…
3709370	0.00281249	0.898593	3709327	NM_001037144 // CNTROB // centrobin, centrosomal BRCA2 interacting protein // 17p13.1 // 116840 /// NM_053051 // CNTROB // centrobin, centrosomal BRCA2 interacting protein // 17p13.1 // 116840 /// ENST00000380262 // CNTROB // centrobin, centrosomal BRCA2 interacting protein // 17p13.1 // 116840 /// ENST00000303707 // CNTROB // centrobin, centrosomal BRCA2 interacting protein // 17p13.1 // 116840 …
3988392	0.00281903	0.898593	3988365	NM_019045 // WDR44 // WD repeat domain 44 // Xq24 // 54521 /// ENST00000254029 // WDR44 // WD repeat domain 44 // Xq24 // 54521 /// BX538087 // WDR44 // WD repeat domain 44 // Xq24 // 54521 /// ENST00000371825 // WDR44 // WD repeat domain 44 // Xq24 // 54521 /// ENST00000371822 // WDR44 // WD repeat domain 44 // Xq24 // 54521
2417505	0.00282006	0.898593	2417500	NM_000329 // RPE65 // retinal pigment epithelium-specific protein 65kDa // 1p31 // 6121 /// ENST00000262340 // RPE65 // retinal pigment epithelium-specific protein 65kDa // 1p31 // 6121 /// U18991 // RPE65 // retinal pigment epithelium-specific protein 65kDa // 1p31 // 6121
3623105	0.00282351	0.898593	3623031	NM_000138 // FBN1 // fibrillin 1 // 15q21.1 // 2200 /// ENST00000316623 // FBN1 // fibrillin 1 // 15q21.1 // 2200 /// L13923 // FBN1 // fibrillin 1 // 15q21.1 // 2200 /// ENST00000389087 // FBN1 // fibrillin 1 // 15q21.1 // 2200 /// AK095841 // LOC100129397 // hypothetical protein LOC100129397 // 15q21.1 // 100129397
3948081	0.0028246	0.898593	3948047	NM_022141 // PARVG // parvin, gamma // 22q13.2-q13 // 64098 /// ENST00000356909 // PARVG // parvin, gamma // 22q13.2-q13 // 64098 /// BX648942 // PARVG // parvin, gamma // 22q13.2-q13 // 64098
3848799	0.00283153	0.898593	3848745	NM_032447 // FBN3 // fibrillin 3 // 19p13 // 84467 /// ENST00000270509 // FBN3 // fibrillin 3 // 19p13 // 84467 /// AY165863 // FBN3 // fibrillin 3 // 19p13 // 84467 /// ENST00000341066 // FBN3 // fibrillin 3 // 19p13 // 84467
3770892	0.0028328	0.898593	3770857	NM_004259 // RECQL5 // RecQ protein-like 5 // 17q25.2-q25.3 // 9400 /// NM_001003716 // RECQL5 // RecQ protein-like 5 // 17q25.2-q25.3 // 9400 /// NM_001003715 // RECQL5 // RecQ protein-like 5 // 17q25.2-q25.3 // 9400 /// ENST00000317905 // RECQL5 // RecQ protein-like 5 // 17q25.2-q25.3 // 9400 /// ENST00000340830 // RECQL5 // RecQ protein-like 5 // 17q25.2-q25.3 // 9400 /// AB042824 // RECQL5 //…
3788054	0.00283429	0.898593	3788049	NM_001039535 // C18orf24 // chromosome 18 open reading frame 24 // 18q21.1 // 220134 /// NM_145060 // C18orf24 // chromosome 18 open reading frame 24 // 18q21.1 // 220134 /// ENST00000398452 // C18orf24 // chromosome 18 open reading frame 24 // 18q21.1 // 220134 /// ENST00000285116 // C18orf24 // chromosome 18 open reading frame 24 // 18q21.1 // 220134 /// BC015706 // C18orf24 // chromosome 18 op…
2356134	0.0028351	0.898593	2356115	NM_006472 // TXNIP // thioredoxin interacting protein // 1q21.1 // 10628 /// ENST00000369317 // TXNIP // thioredoxin interacting protein // 1q21.1 // 10628 /// S73591 // TXNIP // thioredoxin interacting protein // 1q21.1 // 10628
3023957	0.00283843	0.898593	3023912	NM_080385 // CPA5 // carboxypeptidase A5 // 7q32 // 93979 /// ENST00000355388 // CPA5 // carboxypeptidase A5 // 7q32 // 93979 /// ENST00000393213 // CPA5 // carboxypeptidase A5 // 7q32 // 93979 /// BC042996 // CPA5 // carboxypeptidase A5 // 7q32 // 93979 /// ENST00000313122 // CPA5 // carboxypeptidase A5 // 7q32 // 93979
3650867	0.00284367	0.898593	3650861	NM_016524 // SYT17 // synaptotagmin XVII // 16p12.3 // 51760 /// ENST00000355377 // SYT17 // synaptotagmin XVII // 16p12.3 // 51760 /// ENST00000396244 // SYT17 // synaptotagmin XVII // 16p12.3 // 51760 /// AK226136 // SYT17 // synaptotagmin XVII // 16p12.3 // 51760
3874760	0.00284518	0.898593	3874751	NM_000311 // PRNP // prion protein (p27-30) (Creutzfeldt-Jakob disease, Gerstmann-Strausler-Scheinker syndrome, fatal familial insomnia) // 20p13 // 5621 /// NM_183079 // PRNP // prion protein (p27-30) (Creutzfeldt-Jakob disease, Gerstmann-Strausler-Scheinker syndrome, fatal familial insomnia) // 20p13 // 5621 /// NM_001080121 // PRNP // prion protein (p27-30) (Creutzfeldt-Jakob disease, Gerstman…
4020670	0.00284575	0.898593	4020655	NM_014253 // ODZ1 // odz, odd Oz/ten-m homolog 1(Drosophila) // Xq25 // 10178 /// ENST00000371130 // ODZ1 // odz, odd Oz/ten-m homolog 1(Drosophila) // Xq25 // 10178 /// AF100772 // ODZ1 // odz, odd Oz/ten-m homolog 1(Drosophila) // Xq25 // 10178
3265580	0.00285618	0.898593	3265565	NM_207303 // ATRNL1 // attractin-like 1 // 10q26 // 26033 /// ENST00000355044 // ATRNL1 // attractin-like 1 // 10q26 // 26033 /// AY442317 // ATRNL1 // attractin-like 1 // 10q26 // 26033 /// ENST00000303745 // ATRNL1 // attractin-like 1 // 10q26 // 26033
2733315	0.00286088	0.898593	2733287	NM_020226 // PRDM8 // PR domain containing 8 // 4q21 // 56978 /// NM_001099403 // PRDM8 // PR domain containing 8 // 4q21 // 56978 /// ENST00000339711 // PRDM8 // PR domain containing 8 // 4q21 // 56978 /// AK292137 // PRDM8 // PR domain containing 8 // 4q21 // 56978 /// ENST00000282699 // PRDM8 // PR domain containing 8 // 4q21 // 56978
3824089	0.00286171	0.898593	3823982	NM_004145 // MYO9B // myosin IXB // 19p13.1 // 4650 /// ENST00000319396 // MYO9B // myosin IXB // 19p13.1 // 4650 /// AB290184 // MYO9B // myosin IXB // 19p13.1 // 4650 /// ENST00000397274 // MYO9B // myosin IXB // 19p13.1 // 4650 /// ENST00000379793 // LOC100130442 // hypothetical protein LOC100130442 // 19p13.11 // 100130442 /// AK131364 // LOC100130442 // hypothetical protein LOC100130442 // 1…
2793955	0.00286258	0.898593	2793951	NM_002129 // HMGB2 // high-mobility group box 2 // 4q31 // 3148 /// ENST00000296503 // HMGB2 // high-mobility group box 2 // 4q31 // 3148 /// X62534 // HMGB2 // high-mobility group box 2 // 4q31 // 3148
3715127	0.00286287	0.898593	3715109	NM_015626 // WSB1 // WD repeat and SOCS box-containing 1 // 17q11.1 // 26118 /// NM_134265 // WSB1 // WD repeat and SOCS box-containing 1 // 17q11.1 // 26118 /// ENST00000262394 // WSB1 // WD repeat and SOCS box-containing 1 // 17q11.1 // 26118 /// ENST00000348811 // WSB1 // WD repeat and SOCS box-containing 1 // 17q11.1 // 26118 /// AF069313 // WSB1 // WD repeat and SOCS box-containing 1 // 17q1…
2800830	0.00286814	0.898593	2800711	NM_020546 // ADCY2 // adenylate cyclase 2 (brain) // 5p15.3 // 108 /// ENST00000338316 // ADCY2 // adenylate cyclase 2 (brain) // 5p15.3 // 108 /// BC111743 // ADCY2 // adenylate cyclase 2 (brain) // 5p15.3 // 108 /// ENST00000382531 // ADCY2 // adenylate cyclase 2 (brain) // 5p15.3 // 108 /// ENST00000382532 // ADCY2 // adenylate cyclase 2 (brain) // 5p15.3 // 108
3493519	0.00286816	0.898593	3493448	NM_006346 // PIBF1 // progesterone immunomodulatory binding factor 1 // 13q22.1 // 10464 /// ENST00000326291 // PIBF1 // progesterone immunomodulatory binding factor 1 // 13q22.1 // 10464 /// AF330046 // PIBF1 // progesterone immunomodulatory binding factor 1 // 13q22.1 // 10464 /// ENST00000397941 // PIBF1 // progesterone immunomodulatory binding factor 1 // 13q22.1 // 10464
3696064	0.00287153	0.898593	3696057	NM_005072 // SLC12A4 // solute carrier family 12 (potassium/chloride transporters), member 4 // 16q22.1 // 6560 /// ENST00000316341 // SLC12A4 // solute carrier family 12 (potassium/chloride transporters), member 4 // 16q22.1 // 6560 /// AF054505 // SLC12A4 // solute carrier family 12 (potassium/chloride transporters), member 4 // 16q22.1 // 6560 /// ENST00000338335 // SLC12A4 // solute carrier f…
2793267	0.00287208	0.898593	2793221	NM_012224 // NEK1 // NIMA (never in mitosis gene a)-related kinase 1 // 4q33 // 4750 /// ENST00000336047 // NEK1 // NIMA (never in mitosis gene a)-related kinase 1 // 4q33 // 4750 /// BC114491 // NEK1 // NIMA (never in mitosis gene a)-related kinase 1 // 4q33 // 4750 /// ENST00000379072 // NEK1 // NIMA (never in mitosis gene a)-related kinase 1 // 4q33 // 4750 /// ENST00000308881 // NEK1 // NIMA …
2651678	0.00287946	0.898593	2651671	NM_018657 // MYNN // myoneurin // 3q26.2 // 55892 /// ENST00000349841 // MYNN // myoneurin // 3q26.2 // 55892 /// ENST00000356716 // MYNN // myoneurin // 3q26.2 // 55892 /// ENST00000392733 // MYNN // myoneurin // 3q26.2 // 55892 /// ENST00000392731 // MYNN // myoneurin // 3q26.2 // 55892 /// AK092022 // MYNN // myoneurin // 3q26.2 // 55892
3359533	0.00287982	0.898593	3359529	NM_001014438 // CARS // cysteinyl-tRNA synthetase // 11p15.5 // 833 /// NM_001014437 // CARS // cysteinyl-tRNA synthetase // 11p15.5 // 833 /// NM_139273 // CARS // cysteinyl-tRNA synthetase // 11p15.5 // 833 /// NM_001751 // CARS // cysteinyl-tRNA synthetase // 11p15.5 // 833 /// ENST00000397114 // CARS // cysteinyl-tRNA synthetase // 11p15.5 // 833 /// ENST00000380525 // CARS // cysteinyl-tRNA …
3887675	0.00288555	0.898593	3887635	NM_181659 // NCOA3 // nuclear receptor coactivator 3 // 20q12 // 8202 /// NM_006534 // NCOA3 // nuclear receptor coactivator 3 // 20q12 // 8202 /// ENST00000371998 // NCOA3 // nuclear receptor coactivator 3 // 20q12 // 8202 /// ENST00000372004 // NCOA3 // nuclear receptor coactivator 3 // 20q12 // 8202 /// ENST00000340189 // NCOA3 // nuclear receptor coactivator 3 // 20q12 // 8202 /// AF012108 //…
3715801	0.00289619	0.898593	3715779	NM_000984 // RPL23A // ribosomal protein L23a // 17q11 // 6147 /// NM_001093758 // hCG_16001 // similar to ribosomal protein L23A // 3q26.1 // 647099 /// NR_000010 // SNORD4A // small nucleolar RNA, C/D box 4A // 17q11 // 26773 /// NR_000009 // SNORD4B // small nucleolar RNA, C/D box 4B // 17q11 // 26772 /// NR_000014 // SNORD42A // small nucleolar RNA, C/D box 42A // 17q11 // 26809 /// ENST00000…
3619956	0.00289866	0.898593	3619945	NM_007280 // OIP5 // Opa interacting protein 5 // 15q15.1 // 11339 /// ENST00000220514 // OIP5 // Opa interacting protein 5 // 15q15.1 // 11339 /// BC015050 // OIP5 // Opa interacting protein 5 // 15q15.1 // 11339
3334999	0.0029064	0.898593	3334954	NM_005186 // CAPN1 // calpain 1, (mu/I) large subunit // 11q13 // 823 /// ENST00000279247 // CAPN1 // calpain 1, (mu/I) large subunit // 11q13 // 823 /// BC075862 // CAPN1 // calpain 1, (mu/I) large subunit // 11q13 // 823
2717401	0.00291399	0.898593	2717253	NM_020777 // SORCS2 // sortilin-related VPS10 domain containing receptor 2 // 4p16.1 // 57537 /// ENST00000329016 // SORCS2 // sortilin-related VPS10 domain containing receptor 2 // 4p16.1 // 57537 /// ENST00000360303 // SORCS2 // sortilin-related VPS10 domain containing receptor 2 // 4p16.1 // 57537
2370542	0.00291795	0.898593	2370433	NM_000721 // CACNA1E // calcium channel, voltage-dependent, R type, alpha 1E subunit // 1q25-q31 // 777 /// ENST00000367570 // CACNA1E // calcium channel, voltage-dependent, R type, alpha 1E subunit // 1q25-q31 // 777 /// ENST00000367567 // CACNA1E // calcium channel, voltage-dependent, R type, alpha 1E subunit // 1q25-q31 // 777 /// L29384 // CACNA1E // calcium channel, voltage-dependent, R type…
3371738	0.00294115	0.898593	3371719	NM_001008938 // CKAP5 // cytoskeleton associated protein 5 // 11p11.2 // 9793 /// NM_014756 // CKAP5 // cytoskeleton associated protein 5 // 11p11.2 // 9793 /// NR_003056 // SNORD67 // small nucleolar RNA, C/D box 67 // 11p11.2 // 692108 /// ENST00000354558 // CKAP5 // cytoskeleton associated protein 5 // 11p11.2 // 9793 /// ENST00000312055 // CKAP5 // cytoskeleton associated protein 5 // 11p11.2…
3147529	0.00294369	0.898593	3147508	NM_005655 // KLF10 // Kruppel-like factor 10 // 8q22.2 // 7071 /// NM_001032282 // KLF10 // Kruppel-like factor 10 // 8q22.2 // 7071 /// ENST00000285407 // KLF10 // Kruppel-like factor 10 // 8q22.2 // 7071 /// ENST00000395884 // KLF10 // Kruppel-like factor 10 // 8q22.2 // 7071 /// ENST00000395885 // KLF10 // Kruppel-like factor 10 // 8q22.2 // 7071 /// BC095399 // KLF10 // Kruppel-like factor 10…
3600254	0.00294725	0.898593	3600212	NM_017691 // LRRC49 // leucine rich repeat containing 49 // 15q23 // 54839 /// ENST00000260382 // LRRC49 // leucine rich repeat containing 49 // 15q23 // 54839 /// AK125732 // LRRC49 // leucine rich repeat containing 49 // 15q23 // 54839
3347630	0.00295333	0.898593	3347615	NM_000019 // ACAT1 // acetyl-Coenzyme A acetyltransferase 1 (acetoacetyl Coenzyme A thiolase) // 11q22.3-q23.1 // 38 /// ENST00000265838 // ACAT1 // acetyl-Coenzyme A acetyltransferase 1 (acetoacetyl Coenzyme A thiolase) // 11q22.3-q23.1 // 38 /// D90228 // ACAT1 // acetyl-Coenzyme A acetyltransferase 1 (acetoacetyl Coenzyme A thiolase) // 11q22.3-q23.1 // 38 /// ENST00000375674 // ACAT1 // acety…
2434345	0.00296325	0.898593	2434341	NM_016022 // APH1A // anterior pharynx defective 1 homolog A (C. elegans) // 1p36.13-q31.3 // 51107 /// NM_001077628 // APH1A // anterior pharynx defective 1 homolog A (C. elegans) // 1p36.13-q31.3 // 51107 /// ENST00000360244 // APH1A // anterior pharynx defective 1 homolog A (C. elegans) // 1p36.13-q31.3 // 51107 /// ENST00000369109 // APH1A // anterior pharynx defective 1 homolog A (C. elegans…
3103307	0.00296745	0.898593	3103293	NM_172037 // RDH10 // retinol dehydrogenase 10 (all-trans) // 8q21.11 // 157506 /// ENST00000240285 // RDH10 // retinol dehydrogenase 10 (all-trans) // 8q21.11 // 157506 /// BC067131 // RDH10 // retinol dehydrogenase 10 (all-trans) // 8q21.11 // 157506
2435082	0.00298787	0.898593	2435044	NM_015100 // POGZ // pogo transposable element with ZNF domain // 1q21.3 // 23126 /// NM_207171 // POGZ // pogo transposable element with ZNF domain // 1q21.3 // 23126 /// NM_145796 // POGZ // pogo transposable element with ZNF domain // 1q21.3 // 23126 /// ENST00000271715 // POGZ // pogo transposable element with ZNF domain // 1q21.3 // 23126 /// ENST00000361398 // POGZ // pogo transposable elem…
3869466	0.00299066	0.898593	3869461	NM_178523 // ZNF616 // zinc finger protein 616 // 19q13.33 // 90317 /// ENST00000330123 // ZNF616 // zinc finger protein 616 // 19q13.33 // 90317 /// BC033199 // ZNF616 // zinc finger protein 616 // 19q13.33 // 90317
3487258	0.00299969	0.898593	3487220	NM_016248 // AKAP11 // A kinase (PRKA) anchor protein 11 // 13q14.11 // 11215 /// ENST00000025301 // AKAP11 // A kinase (PRKA) anchor protein 11 // 13q14.11 // 11215 /// AF176555 // AKAP11 // A kinase (PRKA) anchor protein 11 // 13q14.11 // 11215 /// ENST00000316176 // AKAP11 // A kinase (PRKA) anchor protein 11 // 13q14.11 // 11215
3416357	0.00300253	0.898593	3416353	NM_022658 // HOXC8 // homeobox C8 // 12q13.3 // 3224 /// ENST00000040584 // HOXC8 // homeobox C8 // 12q13.3 // 3224 /// BC053898 // HOXC8 // homeobox C8 // 12q13.3 // 3224
3029207	0.00300539	0.898593	3029198	NM_177437 // TAS2R60 // taste receptor, type 2, member 60 // 7q35 // 338398 /// ENST00000332690 // TAS2R60 // taste receptor, type 2, member 60 // 7q35 // 338398 /// BC100938 // TAS2R60 // taste receptor, type 2, member 60 // 7q35 // 338398
3209444	0.00300665	0.898593	3209384	NM_013390 // TMEM2 // transmembrane protein 2 // 9q13-q21 // 23670 /// ENST00000377044 // TMEM2 // transmembrane protein 2 // 9q13-q21 // 23670 /// ENST00000377066 // TMEM2 // transmembrane protein 2 // 9q13-q21 // 23670 /// AF137030 // TMEM2 // transmembrane protein 2 // 9q13-q21 // 23670
3379327	0.00301859	0.898593	3379326	NM_001277 // CHKA // choline kinase alpha // 11q13.2 // 1119 /// NM_212469 // CHKA // choline kinase alpha // 11q13.2 // 1119 /// ENST00000265689 // CHKA // choline kinase alpha // 11q13.2 // 1119 /// ENST00000356135 // CHKA // choline kinase alpha // 11q13.2 // 1119 /// BC036471 // CHKA // choline kinase alpha // 11q13.2 // 1119
3173487	0.00302081	0.898593	3173479	NM_199135 // FOXD4L3 // forkhead box D4-like 3 // 9q13 // 286380 /// NM_012184 // FOXD4L1 // forkhead box D4-like 1 // 2q14.1 // 200350 /// NM_001085476 // FOXD4L6 // forkhead box D4-like 6 // 9q12 // 653404 /// NM_207305 // FOXD4 // forkhead box D4 // 9p11-q11 // 2298 /// ENST00000342833 // FOXD4L2 // forkhead box D4-like 2 // 9p12 // 100036519 /// ENST00000342833 // FOXD4L3 // forkhead box D4-l…
3198979	0.00302245	0.898593	3198974	NM_003829 // MPDZ // multiple PDZ domain protein // 9p24-p22 // 8777 /// ENST00000319217 // MPDZ // multiple PDZ domain protein // 9p24-p22 // 8777 /// ENST00000381022 // MPDZ // multiple PDZ domain protein // 9p24-p22 // 8777 /// ENST00000399902 // MPDZ // multiple PDZ domain protein // 9p24-p22 // 8777 /// ENST00000381015 // MPDZ // multiple PDZ domain protein // 9p24-p22 // 8777 /// AB210041 /…
3259102	0.0030357	0.898593	3259087	ENST00000394005 // C10orf129 // chromosome 10 open reading frame 129 // 10q23.33 // 142827 /// ENST00000341686 // C10orf129 // chromosome 10 open reading frame 129 // 10q23.33 // 142827 /// BC112988 // C10orf129 // chromosome 10 open reading frame 129 // 10q23.33 // 142827 /// BC063654 // C10orf129 // chromosome 10 open reading frame 129 // 10q23.33 // 142827
2637845	0.00306612	0.898593	2637831	NM_006952 // UPK1B // uroplakin 1B // 3q13.3-q21 // 7348 /// ENST00000264234 // UPK1B // uroplakin 1B // 3q13.3-q21 // 7348 /// AB002155 // UPK1B // uroplakin 1B // 3q13.3-q21 // 7348
3226051	0.00307168	0.898593	3226041	NM_170600 // SH2D3C // SH2 domain containing 3C // 9q34.11 // 10044 /// NM_005489 // SH2D3C // SH2 domain containing 3C // 9q34.11 // 10044 /// ENST00000314830 // SH2D3C // SH2 domain containing 3C // 9q34.11 // 10044 /// ENST00000373277 // SH2D3C // SH2 domain containing 3C // 9q34.11 // 10044 /// ENST00000373276 // SH2D3C // SH2 domain containing 3C // 9q34.11 // 10044 /// ENST00000373274 // SH…
3504631	0.00307474	0.898593	3504617	NM_145061 // C13orf3 // chromosome 13 open reading frame 3 // 13q12.11 // 221150 /// ENST00000314759 // C13orf3 // chromosome 13 open reading frame 3 // 13q12.11 // 221150 /// AF361358 // C13orf3 // chromosome 13 open reading frame 3 // 13q12.11 // 221150 /// ENST00000400018 // C13orf3 // chromosome 13 open reading frame 3 // 13q12.11 // 221150 /// ENST00000298260 // C13orf3 // chromosome 13 open…
3708393	0.00307491	0.898593	3708366	NM_203413 // C17orf81 // chromosome 17 open reading frame 81 // 17p13.1 // 23587 /// NM_203414 // C17orf81 // chromosome 17 open reading frame 81 // 17p13.1 // 23587 /// NM_015362 // C17orf81 // chromosome 17 open reading frame 81 // 17p13.1 // 23587 /// NM_203415 // C17orf81 // chromosome 17 open reading frame 81 // 17p13.1 // 23587 /// ENST00000356683 // C17orf81 // chromosome 17 open reading f…
3985710	0.00308307	0.898593	3985709	NM_182541 // TMEM31 // transmembrane protein 31 // Xq22.2 // 203562 /// ENST00000319560 // TMEM31 // transmembrane protein 31 // Xq22.2 // 203562 /// BC029575 // TMEM31 // transmembrane protein 31 // Xq22.2 // 203562
2415098	0.00308472	0.898593	2415084	NM_002228 // JUN // jun oncogene // 1p32-p31 // 3725 /// ENST00000371222 // JUN // jun oncogene // 1p32-p31 // 3725 /// BC068522 // JUN // jun oncogene // 1p32-p31 // 3725
3620749	0.00308746	0.898593	3620741	NM_138477 // CDAN1 // congenital dyserythropoietic anemia, type I // 15q15.2 // 146059 /// ENST00000356231 // CDAN1 // congenital dyserythropoietic anemia, type I // 15q15.2 // 146059 /// BC066640 // CDAN1 // congenital dyserythropoietic anemia, type I // 15q15.2 // 146059 /// ENST00000267892 // CDAN1 // congenital dyserythropoietic anemia, type I // 15q15.2 // 146059
2555041	0.00309257	0.898593	2554975	NM_022893 // BCL11A // B-cell CLL/lymphoma 11A (zinc finger protein) // 2p16.1 // 53335 /// NM_018014 // BCL11A // B-cell CLL/lymphoma 11A (zinc finger protein) // 2p16.1 // 53335 /// NM_138559 // BCL11A // B-cell CLL/lymphoma 11A (zinc finger protein) // 2p16.1 // 53335 /// ENST00000335712 // BCL11A // B-cell CLL/lymphoma 11A (zinc finger protein) // 2p16.1 // 53335 /// ENST00000356842 // BCL11A…
3758614	0.00309599	0.898593	3758606	NM_025237 // SOST // sclerosteosis // 17q11.2 // 50964 /// ENST00000301691 // SOST // sclerosteosis // 17q11.2 // 50964 /// AY358203 // SOST // sclerosteosis // 17q11.2 // 50964
3770531	0.00309795	0.898593	3770512	BC035372 // C17orf28 // chromosome 17 open reading frame 28 // 17q25.1 // 283987 /// BC032219 // C17orf28 // chromosome 17 open reading frame 28 // 17q25.1 // 283987 /// ENST00000305419 // C17orf28 // chromosome 17 open reading frame 28 // 17q25.1 // 283987 /// ENST00000318565 // C17orf28 // chromosome 17 open reading frame 28 // 17q25.1 // 283987 /// AK125514 // C17orf28 // chromosome 17 open re…
2331315	0.00309878	0.898593	2331213	NM_012090 // MACF1 // microtubule-actin crosslinking factor 1 // 1p32-p31 // 23499 /// NM_033044 // MACF1 // microtubule-actin crosslinking factor 1 // 1p32-p31 // 23499 /// ENST00000361689 // MACF1 // microtubule-actin crosslinking factor 1 // 1p32-p31 // 23499 /// ENST00000360115 // MACF1 // microtubule-actin crosslinking factor 1 // 1p32-p31 // 23499 /// AB029290 // MACF1 // microtubule-actin …
3134129	0.00310184	0.898593	3134034	NM_001081640 // PRKDC // protein kinase, DNA-activated, catalytic polypeptide // 8q11 // 5591 /// NM_006904 // PRKDC // protein kinase, DNA-activated, catalytic polypeptide // 8q11 // 5591 /// ENST00000314191 // PRKDC // protein kinase, DNA-activated, catalytic polypeptide // 8q11 // 5591 /// ENST00000338368 // PRKDC // protein kinase, DNA-activated, catalytic polypeptide // 8q11 // 5591 /// U470…
3660036	0.00310471	0.898593	3659966	NM_001114 // ADCY7 // adenylate cyclase 7 // 16q12-q13 // 113 /// ENST00000394697 // ADCY7 // adenylate cyclase 7 // 16q12-q13 // 113 /// ENST00000254235 // ADCY7 // adenylate cyclase 7 // 16q12-q13 // 113 /// D25538 // ADCY7 // adenylate cyclase 7 // 16q12-q13 // 113
3956800	0.00311122	0.898593	3956781	NM_001127 // AP1B1 // adaptor-related protein complex 1, beta 1 subunit // 22q12|22q12.2 // 162 /// NM_145730 // AP1B1 // adaptor-related protein complex 1, beta 1 subunit // 22q12|22q12.2 // 162 /// NR_002727 // RFPL1S // ret finger protein-like 1 antisense // 22q12 // 10740 /// ENST00000357586 // AP1B1 // adaptor-related protein complex 1, beta 1 subunit // 22q12|22q12.2 // 162 /// ENST00000356…
2641544	0.00311628	0.898593	2641532	NM_016128 // COPG // coatomer protein complex, subunit gamma // 3q21.3 // 22820 /// ENST00000314797 // COPG // coatomer protein complex, subunit gamma // 3q21.3 // 22820 /// AK291693 // COPG // coatomer protein complex, subunit gamma // 3q21.3 // 22820
3568685	0.00311648	0.898593	3568667	NM_145113 // MAX // MYC associated factor X // 14q23 // 4149 /// NM_002382 // MAX // MYC associated factor X // 14q23 // 4149 /// NM_145112 // MAX // MYC associated factor X // 14q23 // 4149 /// NM_145114 // MAX // MYC associated factor X // 14q23 // 4149 /// NM_145116 // MAX // MYC associated factor X // 14q23 // 4149 /// NM_197957 // MAX // MYC associated factor X // 14q23 // 4149 /// ENST00000…
3884689	0.00311997	0.898593	3884640	NM_020336 // KIAA1219 // KIAA1219 // 20q11.23 // 57148 /// ENST00000262879 // KIAA1219 // KIAA1219 // 20q11.23 // 57148 /// ENST00000397040 // KIAA1219 // KIAA1219 // 20q11.23 // 57148 /// ENST00000397042 // KIAA1219 // KIAA1219 // 20q11.23 // 57148 /// ENST00000397038 // KIAA1219 // KIAA1219 // 20q11.23 // 57148 /// ENST00000304939 // KIAA1219 // KIAA1219 // 20q11.23 // 57148 /// AB033045 // KIA…
2955325	0.00313493	0.898593	2955282	NM_181356 // SUPT3H // suppressor of Ty 3 homolog (S. cerevisiae) // 6p21.1-p21.3 // 8464 /// NM_003599 // SUPT3H // suppressor of Ty 3 homolog (S. cerevisiae) // 6p21.1-p21.3 // 8464 /// ENST00000371460 // SUPT3H // suppressor of Ty 3 homolog (S. cerevisiae) // 6p21.1-p21.3 // 8464 /// ENST00000371459 // SUPT3H // suppressor of Ty 3 homolog (S. cerevisiae) // 6p21.1-p21.3 // 8464 /// ENST0000037…
3633071	0.00313766	0.898593	3633048	NM_025083 // EDC3 // enhancer of mRNA decapping 3 homolog (S. cerevisiae) // 15q24.1 // 80153 /// ENST00000315127 // EDC3 // enhancer of mRNA decapping 3 homolog (S. cerevisiae) // 15q24.1 // 80153 /// BC021271 // EDC3 // enhancer of mRNA decapping 3 homolog (S. cerevisiae) // 15q24.1 // 80153
3894028	0.00314014	0.898593	3893973	NM_004535 // MYT1 // myelin transcription factor 1 // 20q13.33 // 4661 /// ENST00000328439 // MYT1 // myelin transcription factor 1 // 20q13.33 // 4661 /// ENST00000356590 // PCMTD2 // protein-L-isoaspartate (D-aspartate) O-methyltransferase domain containing 2 // 20q13.33 // 55251 /// ENST00000395022 // MYT1 // myelin transcription factor 1 // 20q13.33 // 4661 /// ENST00000360149 // MYT1 // myel…
3089825	0.00314423	0.898593	3089816	NM_003841 // TNFRSF10C // tumor necrosis factor receptor superfamily, member 10c, decoy without an intracellular domain // 8p22-p21 // 8794 /// ENST00000356864 // TNFRSF10C // tumor necrosis factor receptor superfamily, member 10c, decoy without an intracellular domain // 8p22-p21 // 8794 /// ENST00000312659 // TNFRSF10C // tumor necrosis factor receptor superfamily, member 10c, decoy without an …
3790536	0.00314804	0.898593	3790529	NM_002091 // GRP // gastrin-releasing peptide // 18q21.1-q21.32 // 2922 /// NM_001012512 // GRP // gastrin-releasing peptide // 18q21.1-q21.32 // 2922 /// NM_001012513 // GRP // gastrin-releasing peptide // 18q21.1-q21.32 // 2922 /// ENST00000256857 // GRP // gastrin-releasing peptide // 18q21.1-q21.32 // 2922 /// BC004488 // GRP // gastrin-releasing peptide // 18q21.1-q21.32 // 2922
3070933	0.00315048	0.898593	3070908	NR_003102 // POT1 // POT1 protection of telomeres 1 homolog (S. pombe) // 7q31.33 // 25913 /// NR_003104 // POT1 // POT1 protection of telomeres 1 homolog (S. pombe) // 7q31.33 // 25913 /// NM_015450 // POT1 // POT1 protection of telomeres 1 homolog (S. pombe) // 7q31.33 // 25913 /// NR_003103 // POT1 // POT1 protection of telomeres 1 homolog (S. pombe) // 7q31.33 // 25913 /// NM_001042594 // POT…
3770670	0.00315837	0.898593	3770663	NM_138619 // GGA3 // golgi associated, gamma adaptin ear containing, ARF binding protein 3 // 17q25.1 // 23163 /// NM_014001 // GGA3 // golgi associated, gamma adaptin ear containing, ARF binding protein 3 // 17q25.1 // 23163 /// ENST00000245541 // GGA3 // golgi associated, gamma adaptin ear containing, ARF binding protein 3 // 17q25.1 // 23163 /// ENST00000351904 // GGA3 // golgi associated, gam…
3441299	0.00316262	0.898593	3441280	NM_006422 // AKAP3 // A kinase (PRKA) anchor protein 3 // 12p13.3 // 10566 /// ENST00000228850 // AKAP3 // A kinase (PRKA) anchor protein 3 // 12p13.3 // 10566 /// BC047535 // AKAP3 // A kinase (PRKA) anchor protein 3 // 12p13.3 // 10566
3390081	0.00316322	0.898593	3390067	NM_002519 // NPAT // nuclear protein, ataxia-telangiectasia locus // 11q22-q23 // 4863 /// ENST00000278612 // NPAT // nuclear protein, ataxia-telangiectasia locus // 11q22-q23 // 4863 /// D83243 // NPAT // nuclear protein, ataxia-telangiectasia locus // 11q22-q23 // 4863
3384710	0.00316544	0.898593	3384704	NM_001364 // DLG2 // discs, large homolog 2, chapsyn-110 (Drosophila) // 11q14.1 // 1740 /// ENST00000398309 // DLG2 // discs, large homolog 2, chapsyn-110 (Drosophila) // 11q14.1 // 1740 /// BC110844 // DLG2 // discs, large homolog 2, chapsyn-110 (Drosophila) // 11q14.1 // 1740
3174441	0.00317848	0.898593	3174429	NM_182505 // C9orf85 // chromosome 9 open reading frame 85 // 9q21.13 // 138241 /// ENST00000334731 // C9orf85 // chromosome 9 open reading frame 85 // 9q21.13 // 138241 /// BC028019 // C9orf85 // chromosome 9 open reading frame 85 // 9q21.13 // 138241 /// ENST00000356065 // C9orf85 // chromosome 9 open reading frame 85 // 9q21.13 // 138241
2890864	0.00318782	0.898593	2890859	NM_001114618 // MGAT1 // mannosyl (alpha-1,3-)-glycoprotein beta-1,2-N-acetylglucosaminyltransferase // 5q35 // 4245 /// NM_001114617 // MGAT1 // mannosyl (alpha-1,3-)-glycoprotein beta-1,2-N-acetylglucosaminyltransferase // 5q35 // 4245 /// NM_001114620 // MGAT1 // mannosyl (alpha-1,3-)-glycoprotein beta-1,2-N-acetylglucosaminyltransferase // 5q35 // 4245 /// NM_002406 // MGAT1 // mannosyl (alph…
3368071	0.00319055	0.898593	3368054	NM_001604 // PAX6 // paired box 6 // 11p13 // 5080 /// NM_000280 // PAX6 // paired box 6 // 11p13 // 5080 /// ENST00000241001 // PAX6 // paired box 6 // 11p13 // 5080 /// ENST00000379123 // PAX6 // paired box 6 // 11p13 // 5080 /// ENST00000379109 // PAX6 // paired box 6 // 11p13 // 5080 /// ENST00000379115 // PAX6 // paired box 6 // 11p13 // 5080 /// ENST00000379129 // PAX6 // paired box 6 // 11…
2925425	0.0031975	0.898593	2925237	NM_000426 // LAMA2 // laminin, alpha 2 (merosin, congenital muscular dystrophy) // 6q22-q23 // 3908 /// NM_001079823 // LAMA2 // laminin, alpha 2 (merosin, congenital muscular dystrophy) // 6q22-q23 // 3908 /// ENST00000354729 // LAMA2 // laminin, alpha 2 (merosin, congenital muscular dystrophy) // 6q22-q23 // 3908 /// ENST00000368151 // LAMA2 // laminin, alpha 2 (merosin, congenital muscular dys…
3869478	0.00320013	0.898593	3869461	NM_178523 // ZNF616 // zinc finger protein 616 // 19q13.33 // 90317 /// ENST00000330123 // ZNF616 // zinc finger protein 616 // 19q13.33 // 90317 /// BC033199 // ZNF616 // zinc finger protein 616 // 19q13.33 // 90317
3127784	0.00321397	0.898593	3127775	NM_003844 // TNFRSF10A // tumor necrosis factor receptor superfamily, member 10a // 8p21 // 8797 /// ENST00000221132 // TNFRSF10A // tumor necrosis factor receptor superfamily, member 10a // 8p21 // 8797 /// BC012866 // TNFRSF10A // tumor necrosis factor receptor superfamily, member 10a // 8p21 // 8797
3895137	0.00321418	0.898593	3895118	NM_019609 // CPXM1 // carboxypeptidase X (M14 family), member 1 // 20p13-p12.3 // 56265 /// ENST00000380605 // CPXM1 // carboxypeptidase X (M14 family), member 1 // 20p13-p12.3 // 56265 /// BC032692 // CPXM1 // carboxypeptidase X (M14 family), member 1 // 20p13-p12.3 // 56265
2867401	0.00321515	0.898593	2867392	BC035515 // C5orf36 // chromosome 5 open reading frame 36 // 5q15 // 285600 /// ENST00000329378 // C5orf36 // chromosome 5 open reading frame 36 // 5q15 // 285600 /// BX648338 // C5orf36 // chromosome 5 open reading frame 36 // 5q15 // 285600
3518645	0.00322542	0.898593	3518496	NM_015057 // MYCBP2 // MYC binding protein 2 // 13q22 // 23077 /// ENST00000357337 // MYCBP2 // MYC binding protein 2 // 13q22 // 23077 /// AF075587 // MYCBP2 // MYC binding protein 2 // 13q22 // 23077 /// ENST00000360084 // MYCBP2 // MYC binding protein 2 // 13q22 // 23077
3860934	0.00322708	0.898593	3860924	NM_016536 // ZNF571 // zinc finger protein 571 // 19q13.12 // 51276 /// ENST00000328550 // ZNF571 // zinc finger protein 571 // 19q13.12 // 51276 /// ENST00000392146 // ZNF571 // zinc finger protein 571 // 19q13.12 // 51276 /// BC040591 // ZNF571 // zinc finger protein 571 // 19q13.12 // 51276
2333588	0.00322798	0.898593	2333574	NM_057091 // ARTN // artemin // 1p33-p32 // 9048 /// NM_003976 // ARTN // artemin // 1p33-p32 // 9048 /// NM_057160 // ARTN // artemin // 1p33-p32 // 9048 /// NM_057090 // ARTN // artemin // 1p33-p32 // 9048 /// ENST00000372359 // ARTN // artemin // 1p33-p32 // 9048 /// ENST00000360447 // ARTN // artemin // 1p33-p32 // 9048 /// ENST00000372354 // ARTN // artemin // 1p33-p32 // 9048 /// AF120274 /…
3812447	0.00323044	0.898593	3812426	NM_173630 // RTTN // rotatin // 18q22.2 // 25914 /// ENST00000255674 // RTTN // rotatin // 18q22.2 // 25914 /// AK128137 // RTTN // rotatin // 18q22.2 // 25914
3713889	0.00323061	0.898593	3713874	NM_139033 // MAPK7 // mitogen-activated protein kinase 7 // 17p11.2 // 5598 /// NM_002749 // MAPK7 // mitogen-activated protein kinase 7 // 17p11.2 // 5598 /// NM_139034 // MAPK7 // mitogen-activated protein kinase 7 // 17p11.2 // 5598 /// NM_139032 // MAPK7 // mitogen-activated protein kinase 7 // 17p11.2 // 5598 /// ENST00000299612 // MAPK7 // mitogen-activated protein kinase 7 // 17p11.2 // 55…
3389260	0.00323195	0.898593	3389257	NR_000035 // CASP12 // caspase 12 (gene/pseudogene) // 11q22.3 // 120329 /// ENST00000375726 // CASP12 // caspase 12 (gene/pseudogene) // 11q22.3 // 120329 /// AF486844 // CASP12 // caspase 12 (gene/pseudogene) // 11q22.3 // 120329
2640274	0.00323614	0.898593	2640263	NM_001012337 // ROPN1B // ropporin, rhophilin associated protein 1B // 3q21.2 // 152015 /// ENST00000251776 // ROPN1B // ropporin, rhophilin associated protein 1B // 3q21.2 // 152015 /// ENST00000251776 // ROPN1 // ropporin, rhophilin associated protein 1 // 3q21.1 // 54763 /// BC141849 // ROPN1B // ropporin, rhophilin associated protein 1B // 3q21.2 // 152015 /// BC132744 // ROPN1 // ropporin, r…
2724865	0.00323772	0.898593	2724853	NM_024677 // NSUN7 // NOL1/NOP2/Sun domain family, member 7 // 4p14 // 79730 /// ENST00000316607 // NSUN7 // NOL1/NOP2/Sun domain family, member 7 // 4p14 // 79730 /// BC036568 // NSUN7 // NOL1/NOP2/Sun domain family, member 7 // 4p14 // 79730 /// BC001111 // ARL4A // ADP-ribosylation factor-like 4A // 7p21-p15.3 // 10124 /// ENST00000381782 // NSUN7 // NOL1/NOP2/Sun domain family, member 7 // 4p…
3841095	0.00324319	0.898593	3841076	NM_001020818 // MYADM // myeloid-associated differentiation marker // 19q13.41 // 91663 /// NM_001020819 // MYADM // myeloid-associated differentiation marker // 19q13.41 // 91663 /// NM_138373 // MYADM // myeloid-associated differentiation marker // 19q13.41 // 91663 /// NM_001020821 // MYADM // myeloid-associated differentiation marker // 19q13.41 // 91663 /// NM_001020820 // MYADM // myeloid-a…
3952362	0.00324603	0.898593	3952360	NM_016335 // PRODH // proline dehydrogenase (oxidase) 1 // 22q11.21 // 5625 /// ENST00000334029 // PRODH // proline dehydrogenase (oxidase) 1 // 22q11.21 // 5625 /// ENST00000357068 // PRODH // proline dehydrogenase (oxidase) 1 // 22q11.21 // 5625 /// ENST00000313755 // PRODH // proline dehydrogenase (oxidase) 1 // 22q11.21 // 5625 /// AB209472 // PRODH // proline dehydrogenase (oxidase) 1 // 22q…
2330778	0.00324915	0.898593	2330773	NM_018101 // CDCA8 // cell division cycle associated 8 // 1p34.3 // 55143 /// ENST00000373055 // CDCA8 // cell division cycle associated 8 // 1p34.3 // 55143 /// ENST00000327331 // CDCA8 // cell division cycle associated 8 // 1p34.3 // 55143 /// BC001651 // CDCA8 // cell division cycle associated 8 // 1p34.3 // 55143
3241629	0.00325477	0.898593	3241601	NM_024688 // C10orf68 // chromosome 10 open reading frame 68 // 10p11.22 // 79741 /// NM_145023 // CCDC7 // coiled-coil domain containing 7 // 10p11.22 // 221016 /// NM_001026383 // CCDC7 // coiled-coil domain containing 7 // 10p11.22 // 221016 /// ENST00000302316 // CCDC7 // coiled-coil domain containing 7 // 10p11.22 // 221016 /// ENST00000302316 // C10orf68 // chromosome 10 open reading frame …
3514972	0.00325507	0.898593	3514879	NM_018676 // THSD1 // thrombospondin, type I, domain containing 1 // 13q14.3 // 55901 /// NM_199263 // THSD1 // thrombospondin, type I, domain containing 1 // 13q14.3 // 55901 /// NR_002816 // THSD1P // thrombospondin, type I, domain containing 1 pseudogene // 13q14.3 // 374500 /// ENST00000258613 // THSD1 // thrombospondin, type I, domain containing 1 // 13q14.3 // 55901 /// ENST00000349258 // T…
2426966	0.00325737	0.898593	2426951	NM_001032290 // PSRC1 // proline/serine-rich coiled-coil 1 // 1p13.3 // 84722 /// NM_032636 // PSRC1 // proline/serine-rich coiled-coil 1 // 1p13.3 // 84722 /// NM_001032291 // PSRC1 // proline/serine-rich coiled-coil 1 // 1p13.3 // 84722 /// NM_001005290 // PSRC1 // proline/serine-rich coiled-coil 1 // 1p13.3 // 84722 /// ENST00000369909 // PSRC1 // proline/serine-rich coiled-coil 1 // 1p13.3 //…
3646566	0.00325868	0.898593	3646542	NM_019109 // ALG1 // asparagine-linked glycosylation 1 homolog (S. cerevisiae, beta-1,4-mannosyltransferase) // 16p13.3 // 56052 /// ENST00000262374 // ALG1 // asparagine-linked glycosylation 1 homolog (S. cerevisiae, beta-1,4-mannosyltransferase) // 16p13.3 // 56052 /// AB019038 // ALG1 // asparagine-linked glycosylation 1 homolog (S. cerevisiae, beta-1,4-mannosyltransferase) // 16p13.3 // 56052…
3493423	0.00326	0.898593	3493391	NM_024808 // C13orf34 // chromosome 13 open reading frame 34 // 13q22.1 // 79866 /// ENST00000377815 // C13orf34 // chromosome 13 open reading frame 34 // 13q22.1 // 79866 /// ENST00000390667 // C13orf34 // chromosome 13 open reading frame 34 // 13q22.1 // 79866 /// BX648605 // C13orf34 // chromosome 13 open reading frame 34 // 13q22.1 // 79866
3318872	0.00326087	0.898593	3318844	NM_144666 // DNHD1 // dynein heavy chain domain 1 // 11p15.4 // 144132 /// ENST00000354346 // DNHD1 // dynein heavy chain domain 1 // 11p15.4 // 144132 /// BC082757 // DNHD1 // dynein heavy chain domain 1 // 11p15.4 // 144132
3046324	0.00326461	0.898593	3046197	NM_014800 // ELMO1 // engulfment and cell motility 1 // 7p14.2 // 9844 /// NM_001039459 // ELMO1 // engulfment and cell motility 1 // 7p14.2 // 9844 /// NM_130442 // ELMO1 // engulfment and cell motility 1 // 7p14.2 // 9844 /// ENST00000310758 // ELMO1 // engulfment and cell motility 1 // 7p14.2 // 9844 /// ENST00000361912 // ELMO1 // engulfment and cell motility 1 // 7p14.2 // 9844 /// ENST00000…
3625343	0.00327279	0.898593	3625326	NM_004748 // CCPG1 // cell cycle progression 1 // 15q21.1 // 9236 /// NM_020739 // CCPG1 // cell cycle progression 1 // 15q21.1 // 9236 /// ENST00000310958 // CCPG1 // cell cycle progression 1 // 15q21.1 // 9236 /// AF212228 // CCPG1 // cell cycle progression 1 // 15q21.1 // 9236
3802404	0.00327321	0.898593	3802396	NM_001650 // AQP4 // aquaporin 4 // 18q11.2-q12.1 // 361 /// NM_004028 // AQP4 // aquaporin 4 // 18q11.2-q12.1 // 361 /// ENST00000383168 // AQP4 // aquaporin 4 // 18q11.2-q12.1 // 361 /// D63412 // AQP4 // aquaporin 4 // 18q11.2-q12.1 // 361 /// ENST00000339532 // AQP4 // aquaporin 4 // 18q11.2-q12.1 // 361 /// ENST00000383170 // AQP4 // aquaporin 4 // 18q11.2-q12.1 // 361
3776169	0.00327624	0.898593	3776139	NM_006101 // NDC80 // NDC80 homolog, kinetochore complex component (S. cerevisiae) // 18p11.32 // 10403 /// ENST00000261597 // NDC80 // NDC80 homolog, kinetochore complex component (S. cerevisiae) // 18p11.32 // 10403 /// BC035617 // NDC80 // NDC80 homolog, kinetochore complex component (S. cerevisiae) // 18p11.32 // 10403
3947613	0.00327794	0.898593	3947604	NM_001197 // BIK // BCL2-interacting killer (apoptosis-inducing) // 22q13.31 // 638 /// ENST00000216115 // BIK // BCL2-interacting killer (apoptosis-inducing) // 22q13.31 // 638 /// BC001599 // BIK // BCL2-interacting killer (apoptosis-inducing) // 22q13.31 // 638
3531082	0.00327891	0.898593	3531032	NM_016106 // SCFD1 // sec1 family domain containing 1 // 14q12 // 23256 /// NM_182835 // SCFD1 // sec1 family domain containing 1 // 14q12 // 23256 /// ENST00000311943 // SCFD1 // sec1 family domain containing 1 // 14q12 // 23256 /// AK290410 // SCFD1 // sec1 family domain containing 1 // 14q12 // 23256 /// ENST00000396631 // SCFD1 // sec1 family domain containing 1 // 14q12 // 23256
3333366	0.00328078	0.898593	3333358	NM_001040694 // INCENP // inner centromere protein antigens 135/155kDa // 11q12-q13 // 3619 /// NM_020238 // INCENP // inner centromere protein antigens 135/155kDa // 11q12-q13 // 3619 /// ENST00000278849 // INCENP // inner centromere protein antigens 135/155kDa // 11q12-q13 // 3619 /// AF282265 // INCENP // inner centromere protein antigens 135/155kDa // 11q12-q13 // 3619 /// ENST00000394818 // …
2670608	0.00328712	0.898593	2670481	NM_017886 // ULK4 // unc-51-like kinase 4 (C. elegans) // 3p22.1 // 54986 /// ENST00000301831 // ULK4 // unc-51-like kinase 4 (C. elegans) // 3p22.1 // 54986 /// AK000581 // ULK4 // unc-51-like kinase 4 (C. elegans) // 3p22.1 // 54986
3799651	0.00328892	0.898593	3799615	NM_002828 // PTPN2 // protein tyrosine phosphatase, non-receptor type 2 // 18p11.3-p11.2 // 5771 /// NM_080422 // PTPN2 // protein tyrosine phosphatase, non-receptor type 2 // 18p11.3-p11.2 // 5771 /// NM_080423 // PTPN2 // protein tyrosine phosphatase, non-receptor type 2 // 18p11.3-p11.2 // 5771 /// ENST00000309660 // PTPN2 // protein tyrosine phosphatase, non-receptor type 2 // 18p11.3-p11.2 /…
3540059	0.00328915	0.898593	3540007	NM_005956 // MTHFD1 // methylenetetrahydrofolate dehydrogenase (NADP+ dependent) 1, methenyltetrahydrofolate cyclohydrolase, formyltetrahydrofolate synthetase // 14q24 // 4522 /// ENST00000216605 // MTHFD1 // methylenetetrahydrofolate dehydrogenase (NADP+ dependent) 1, methenyltetrahydrofolate cyclohydrolase, formyltetrahydrofolate synthetase // 14q24 // 4522 /// BC009806 // MTHFD1 // methylenete…
2529366	0.00329966	0.898593	2529365	NM_153038 // CCDC140 // coiled-coil domain containing 140 // 2q36.1 // 151278 /// ENST00000295226 // CCDC140 // coiled-coil domain containing 140 // 2q36.1 // 151278 /// BC109388 // CCDC140 // coiled-coil domain containing 140 // 2q36.1 // 151278
3283123	0.00330388	0.898593	3282974	NM_021738 // SVIL // supervillin // 10p11.2 // 6840 /// NM_003174 // SVIL // supervillin // 10p11.2 // 6840 /// ENST00000375398 // SVIL // supervillin // 10p11.2 // 6840 /// ENST00000355867 // SVIL // supervillin // 10p11.2 // 6840 /// ENST00000375400 // SVIL // supervillin // 10p11.2 // 6840 /// AF109135 // SVIL // supervillin // 10p11.2 // 6840
3682948	0.00330691	0.898593	3682893	NM_001004067 // NOMO3 // NODAL modulator 3 // 16p13 // 408050 /// NM_173614 // NOMO2 // NODAL modulator 2 // 16p12.3 // 283820 /// NM_014287 // NOMO1 // NODAL modulator 1 // 16p13.11 // 23420 /// NM_001004060 // NOMO2 // NODAL modulator 2 // 16p12.3 // 283820 /// ENST00000330537 // NOMO2 // NODAL modulator 2 // 16p12.3 // 283820 /// ENST00000287667 // NOMO1 // NODAL modulator 1 // 16p13.11 // 234…
2395282	0.00330891	0.898593	2395245	NM_012102 // RERE // arginine-glutamic acid dipeptide (RE) repeats // 1p36.2-p36.1 // 473 /// NM_001042681 // RERE // arginine-glutamic acid dipeptide (RE) repeats // 1p36.2-p36.1 // 473 /// NM_001042682 // RERE // arginine-glutamic acid dipeptide (RE) repeats // 1p36.2-p36.1 // 473 /// ENST00000337907 // RERE // arginine-glutamic acid dipeptide (RE) repeats // 1p36.2-p36.1 // 473 /// ENST0000040…
3682924	0.00330996	0.898593	3682893	NM_001004067 // NOMO3 // NODAL modulator 3 // 16p13 // 408050 /// NM_173614 // NOMO2 // NODAL modulator 2 // 16p12.3 // 283820 /// NM_014287 // NOMO1 // NODAL modulator 1 // 16p13.11 // 23420 /// NM_001004060 // NOMO2 // NODAL modulator 2 // 16p12.3 // 283820 /// ENST00000330537 // NOMO2 // NODAL modulator 2 // 16p12.3 // 283820 /// ENST00000287667 // NOMO1 // NODAL modulator 1 // 16p13.11 // 234…
3989728	0.00332105	0.898593	3989721	NM_001042750 // STAG2 // stromal antigen 2 // Xq25 // 10735 /// NM_001042749 // STAG2 // stromal antigen 2 // Xq25 // 10735 /// NM_001042751 // STAG2 // stromal antigen 2 // Xq25 // 10735 /// NM_006603 // STAG2 // stromal antigen 2 // Xq25 // 10735 /// ENST00000371144 // STAG2 // stromal antigen 2 // Xq25 // 10735 /// ENST00000371166 // STAG2 // stromal antigen 2 // Xq25 // 10735 /// ENST00000371…
3895832	0.00332682	0.898593	3895795	NM_007219 // RNF24 // ring finger protein 24 // 20p13-p12.1 // 11237 /// ENST00000358395 // RNF24 // ring finger protein 24 // 20p13-p12.1 // 11237 /// ENST00000336095 // RNF24 // ring finger protein 24 // 20p13-p12.1 // 11237 /// BC000213 // RNF24 // ring finger protein 24 // 20p13-p12.1 // 11237
2925294	0.00332703	0.898593	2925237	NM_000426 // LAMA2 // laminin, alpha 2 (merosin, congenital muscular dystrophy) // 6q22-q23 // 3908 /// NM_001079823 // LAMA2 // laminin, alpha 2 (merosin, congenital muscular dystrophy) // 6q22-q23 // 3908 /// ENST00000354729 // LAMA2 // laminin, alpha 2 (merosin, congenital muscular dystrophy) // 6q22-q23 // 3908 /// ENST00000368151 // LAMA2 // laminin, alpha 2 (merosin, congenital muscular dys…
3931122	0.00332892	0.898593	3931112	NM_000411 // HLCS // holocarboxylase synthetase (biotin-(proprionyl-Coenzyme A-carboxylase (ATP-hydrolysing)) ligase) // 21q22.1|21q22.13 // 3141 /// ENST00000336648 // HLCS // holocarboxylase synthetase (biotin-(proprionyl-Coenzyme A-carboxylase (ATP-hydrolysing)) ligase) // 21q22.1|21q22.13 // 3141 /// ENST00000399120 // HLCS // holocarboxylase synthetase (biotin-(proprionyl-Coenzyme A-carboxyl…
2927038	0.00333307	0.898593	2926969	NM_018945 // PDE7B // phosphodiesterase 7B // 6q23-q24 // 27115 /// ENST00000308191 // PDE7B // phosphodiesterase 7B // 6q23-q24 // 27115 /// ENST00000367787 // PDE7B // phosphodiesterase 7B // 6q23-q24 // 27115 /// AB209990 // PDE7B // phosphodiesterase 7B // 6q23-q24 // 27115
3568560	0.00333429	0.898593	3568534	NM_001024858 // SPTB // spectrin, beta, erythrocytic (includes spherocytosis, clinical type I) // 14q23-q24.2 // 6710 /// NM_000347 // SPTB // spectrin, beta, erythrocytic (includes spherocytosis, clinical type I) // 14q23-q24.2 // 6710 /// ENST00000389722 // SPTB // spectrin, beta, erythrocytic (includes spherocytosis, clinical type I) // 14q23-q24.2 // 6710 /// ENST00000389721 // SPTB // spectr…
3179581	0.00333467	0.898593	3179551	NM_001083536 // FGD3 // FYVE, RhoGEF and PH domain containing 3 // --- // 89846 /// NM_033086 // FGD3 // FYVE, RhoGEF and PH domain containing 3 // --- // 89846 /// ENST00000337352 // FGD3 // FYVE, RhoGEF and PH domain containing 3 // --- // 89846 /// ENST00000375482 // FGD3 // FYVE, RhoGEF and PH domain containing 3 // --- // 89846 /// AY211386 // FGD3 // FYVE, RhoGEF and PH domain containing 3 …
3863622	0.00334208	0.898593	3863606	NM_005357 // LIPE // lipase, hormone-sensitive // 19q13.2 // 3991 /// ENST00000244289 // LIPE // lipase, hormone-sensitive // 19q13.2 // 3991 /// BC070041 // LIPE // lipase, hormone-sensitive // 19q13.2 // 3991
2986870	0.00334654	0.898593	2986825	NM_025154 // UNC84A // unc-84 homolog A (C. elegans) // 7p22.3 // 23353 /// ENST00000389574 // UNC84A // unc-84 homolog A (C. elegans) // 7p22.3 // 23353 /// ENST00000297445 // UNC84A // unc-84 homolog A (C. elegans) // 7p22.3 // 23353 /// ENST00000340926 // UNC84A // unc-84 homolog A (C. elegans) // 7p22.3 // 23353 /// BC151827 // UNC84A // unc-84 homolog A (C. elegans) // 7p22.3 // 23353
3168862	0.00334659	0.898593	3168841	NM_012203 // GRHPR // glyoxylate reductase/hydroxypyruvate reductase // 9q12 // 9380 /// ENST00000318158 // GRHPR // glyoxylate reductase/hydroxypyruvate reductase // 9q12 // 9380 /// ENST00000377824 // GRHPR // glyoxylate reductase/hydroxypyruvate reductase // 9q12 // 9380 /// AK024386 // GRHPR // glyoxylate reductase/hydroxypyruvate reductase // 9q12 // 9380
3759717	0.00334683	0.898593	3759704	NM_003954 // MAP3K14 // mitogen-activated protein kinase kinase kinase 14 // 17q21 // 9020 /// ENST00000344686 // MAP3K14 // mitogen-activated protein kinase kinase kinase 14 // 17q21 // 9020 /// ENST00000376926 // MAP3K14 // mitogen-activated protein kinase kinase kinase 14 // 17q21 // 9020 /// Y10256 // MAP3K14 // mitogen-activated protein kinase kinase kinase 14 // 17q21 // 9020
2952210	0.00334805	0.898593	2952198	BC026012 // C6orf128 // chromosome 6 open reading frame 128 // 6p21.2 // 221468 /// BC029657 // C6orf128 // chromosome 6 open reading frame 128 // 6p21.2 // 221468 /// ENST00000357219 // C6orf128 // chromosome 6 open reading frame 128 // 6p21.2 // 221468 /// ENST00000336655 // C6orf128 // chromosome 6 open reading frame 128 // 6p21.2 // 221468 /// ENST00000356757 // C6orf128 // chromosome 6 open …
3845949	0.00334838	0.898593	3845944	NM_052847 // GNG7 // guanine nucleotide binding protein (G protein), gamma 7 // 19p13.3 // 2788 /// ENST00000323883 // GNG7 // guanine nucleotide binding protein (G protein), gamma 7 // 19p13.3 // 2788 /// BC053630 // GNG7 // guanine nucleotide binding protein (G protein), gamma 7 // 19p13.3 // 2788 /// ENST00000382159 // GNG7 // guanine nucleotide binding protein (G protein), gamma 7 // 19p13.3 …
2402507	0.00335177	0.898593	2402493	NM_000437 // PAFAH2 // platelet-activating factor acetylhydrolase 2, 40kDa // 1p36 // 5051 /// ENST00000374284 // PAFAH2 // platelet-activating factor acetylhydrolase 2, 40kDa // 1p36 // 5051 /// ENST00000374282 // PAFAH2 // platelet-activating factor acetylhydrolase 2, 40kDa // 1p36 // 5051 /// D87845 // PAFAH2 // platelet-activating factor acetylhydrolase 2, 40kDa // 1p36 // 5051
3723122	0.00335384	0.898593	3723120	BC033660 // DBF4B // DBF4 homolog B (S. cerevisiae) // 17q21.31|17q21 // 80174
3456063	0.00335944	0.898593	3456049	NM_000889 // ITGB7 // integrin, beta 7 // 12q13.13 // 3695 /// ENST00000267082 // ITGB7 // integrin, beta 7 // 12q13.13 // 3695 /// BC015916 // ITGB7 // integrin, beta 7 // 12q13.13 // 3695 /// ENST00000338737 // ITGB7 // integrin, beta 7 // 12q13.13 // 3695
3537304	0.00336382	0.898593	3537264	NM_017799 // C14orf101 // chromosome 14 open reading frame 101 // 14q23.1 // 54916 /// ENST00000261556 // C14orf101 // chromosome 14 open reading frame 101 // 14q23.1 // 54916 /// AK293099 // C14orf101 // chromosome 14 open reading frame 101 // 14q23.1 // 54916
3896427	0.00336547	0.898593	3896370	NM_019593 // RP5-1022P6.2 // hypothetical protein KIAA1434 // 20p12.3 // 56261 /// ENST00000379019 // RP5-1022P6.2 // hypothetical protein KIAA1434 // 20p12.3 // 56261 /// BC027588 // RP5-1022P6.2 // hypothetical protein KIAA1434 // 20p12.3 // 56261 /// ENST00000378992 // RP5-1022P6.2 // hypothetical protein KIAA1434 // 20p12.3 // 56261 /// AL833069 // RP5-1022P6.2 // hypothetical protein KIAA143…
3413354	0.00336837	0.898593	3413344	NM_000289 // PFKM // phosphofructokinase, muscle // 12q13.3 // 5213 /// ENST00000359794 // PFKM // phosphofructokinase, muscle // 12q13.3 // 5213 /// ENST00000340802 // PFKM // phosphofructokinase, muscle // 12q13.3 // 5213 /// ENST00000395233 // PFKM // phosphofructokinase, muscle // 12q13.3 // 5213 /// AK126020 // PFKM // phosphofructokinase, muscle // 12q13.3 // 5213
2568718	0.0033684	0.898593	2568687	NM_201555 // FHL2 // four and a half LIM domains 2 // 2q12-q14 // 2274 /// NM_001450 // FHL2 // four and a half LIM domains 2 // 2q12-q14 // 2274 /// NM_201557 // FHL2 // four and a half LIM domains 2 // 2q12-q14 // 2274 /// NM_001039492 // FHL2 // four and a half LIM domains 2 // 2q12-q14 // 2274 /// ENST00000393352 // FHL2 // four and a half LIM domains 2 // 2q12-q14 // 2274 /// ENST00000322142…
2473998	0.00337007	0.898593	2473991	NM_001809 // CENPA // centromere protein A // 2p24-p21 // 1058 /// NM_001042426 // CENPA // centromere protein A // 2p24-p21 // 1058 /// ENST00000335756 // CENPA // centromere protein A // 2p24-p21 // 1058 /// ENST00000233505 // CENPA // centromere protein A // 2p24-p21 // 1058 /// U14518 // CENPA // centromere protein A // 2p24-p21 // 1058
3454626	0.00337668	0.898593	3454576	NM_000617 // SLC11A2 // solute carrier family 11 (proton-coupled divalent metal ion transporters), member 2 // 12q13 // 4891 /// ENST00000262052 // SLC11A2 // solute carrier family 11 (proton-coupled divalent metal ion transporters), member 2 // 12q13 // 4891 /// ENST00000394904 // SLC11A2 // solute carrier family 11 (proton-coupled divalent metal ion transporters), member 2 // 12q13 // 4891 /// …
4002752	0.0033773	0.898593	4002741	NM_001037171 // ACOT9 // acyl-CoA thioesterase 9 // Xp22.11 // 23597 /// NM_001033583 // ACOT9 // acyl-CoA thioesterase 9 // Xp22.11 // 23597 /// ENST00000336430 // ACOT9 // acyl-CoA thioesterase 9 // Xp22.11 // 23597 /// ENST00000379303 // ACOT9 // acyl-CoA thioesterase 9 // Xp22.11 // 23597 /// ENST00000379295 // ACOT9 // acyl-CoA thioesterase 9 // Xp22.11 // 23597 /// ENST00000379297 // ACOT9 …
3351410	0.00338234	0.898593	3351385	NM_005933 // MLL // myeloid/lymphoid or mixed-lineage leukemia (trithorax homolog, Drosophila) // 11q23 // 4297 /// ENST00000359313 // MLL // myeloid/lymphoid or mixed-lineage leukemia (trithorax homolog, Drosophila) // 11q23 // 4297 /// L04284 // MLL // myeloid/lymphoid or mixed-lineage leukemia (trithorax homolog, Drosophila) // 11q23 // 4297 /// ENST00000328469 // MLL // myeloid/lymphoid or mi…
2689091	0.00338328	0.898593	2689042	NM_018338 // WDR52 // WD repeat domain 52 // 3q13.2 // 55779 /// ENST00000295868 // WDR52 // WD repeat domain 52 // 3q13.2 // 55779 /// BC101582 // WDR52 // WD repeat domain 52 // 3q13.2 // 55779 /// ENST00000393845 // WDR52 // WD repeat domain 52 // 3q13.2 // 55779 /// ENST00000308346 // WDR52 // WD repeat domain 52 // 3q13.2 // 55779
3174234	0.00338697	0.898593	3174224	NM_015110 // SMC5 // structural maintenance of chromosomes 5 // 9q21.11 // 23137 /// ENST00000361138 // SMC5 // structural maintenance of chromosomes 5 // 9q21.11 // 23137 /// BC038225 // SMC5 // structural maintenance of chromosomes 5 // 9q21.11 // 23137 /// AK055825 // SMC5 // structural maintenance of chromosomes 5 // 9q21.11 // 23137
3903733	0.0033918	0.898593	3903708	NM_015638 // TRPC4AP // transient receptor potential cation channel, subfamily C, member 4 associated protein // 20q11.22 // 26133 /// NM_199368 // TRPC4AP // transient receptor potential cation channel, subfamily C, member 4 associated protein // 20q11.22 // 26133 /// ENST00000252015 // TRPC4AP // transient receptor potential cation channel, subfamily C, member 4 associated protein // 20q11.22 /…
2344742	0.00339283	0.898593	2344731	NM_145172 // WDR63 // WD repeat domain 63 // 1p22.3 // 126820 /// ENST00000294664 // WDR63 // WD repeat domain 63 // 1p22.3 // 126820 /// AY049724 // WDR63 // WD repeat domain 63 // 1p22.3 // 126820 /// ENST00000370596 // WDR63 // WD repeat domain 63 // 1p22.3 // 126820 /// ENST00000326813 // WDR63 // WD repeat domain 63 // 1p22.3 // 126820
3414323	0.00339631	0.898593	3414315	NM_001651 // AQP5 // aquaporin 5 // 12q13 // 362 /// ENST00000293599 // AQP5 // aquaporin 5 // 12q13 // 362 /// BC032946 // AQP5 // aquaporin 5 // 12q13 // 362
3055761	0.00339783	0.898593	3055749	NM_198924 // TRIM73 // tripartite motif-containing 73 // 7q11.23 // 375593 /// NM_198853 // TRIM74 // tripartite motif-containing 74 // 7q11.23 // 378108 /// ENST00000285805 // TRIM74 // tripartite motif-containing 74 // 7q11.23 // 378108 /// AF498998 // TRIM73 // tripartite motif-containing 73 // 7q11.23 // 375593 /// AF498999 // TRIM74 // tripartite motif-containing 74 // 7q11.23 // 378108 /// …
3294827	0.00340026	0.898593	3294816	NM_003635 // NDST2 // N-deacetylase/N-sulfotransferase (heparan glucosaminyl) 2 // 10q22 // 8509 /// ENST00000309979 // NDST2 // N-deacetylase/N-sulfotransferase (heparan glucosaminyl) 2 // 10q22 // 8509 /// ENST00000299641 // NDST2 // N-deacetylase/N-sulfotransferase (heparan glucosaminyl) 2 // 10q22 // 8509 /// BC035711 // NDST2 // N-deacetylase/N-sulfotransferase (heparan glucosaminyl) 2 // 10…
3869956	0.00340049	0.898593	3869954	NM_203307 // ZNF321 // zinc finger protein 321 // 19q13.41 // 399669 /// ENST00000313956 // ZNF321 // zinc finger protein 321 // 19q13.41 // 399669 /// BC046449 // ZNF321 // zinc finger protein 321 // 19q13.41 // 399669 /// ENST00000391779 // ZNF321 // zinc finger protein 321 // 19q13.41 // 399669
3826616	0.00340776	0.898593	3826601	NM_001076678 // ZNF493 // zinc finger protein 493 // 19p12 // 284443 /// NM_175910 // ZNF493 // zinc finger protein 493 // 19p12 // 284443 /// ENST00000392287 // ZNF493 // zinc finger protein 493 // 19p12 // 284443 /// ENST00000392288 // ZNF493 // zinc finger protein 493 // 19p12 // 284443 /// ENST00000355504 // ZNF493 // zinc finger protein 493 // 19p12 // 284443 /// BC006408 // ZNF493 // zinc f…
3967698	0.00341411	0.898593	3967689	NM_000351 // STS // steroid sulfatase (microsomal), isozyme S // Xp22.32 // 412 /// ENST00000217961 // STS // steroid sulfatase (microsomal), isozyme S // Xp22.32 // 412 /// M16505 // STS // steroid sulfatase (microsomal), isozyme S // Xp22.32 // 412
3427778	0.00341676	0.898593	3427767	NM_001032283 // TMPO // thymopoietin // 12q22 // 7112 /// NM_001032284 // TMPO // thymopoietin // 12q22 // 7112 /// NM_003276 // TMPO // thymopoietin // 12q22 // 7112 /// ENST00000261210 // TMPO // thymopoietin // 12q22 // 7112 /// ENST00000393053 // TMPO // thymopoietin // 12q22 // 7112 /// ENST00000266732 // TMPO // thymopoietin // 12q22 // 7112 /// ENST00000343315 // TMPO // thymopoietin // 12…
3866436	0.00342016	0.898593	3866435	NM_014417 // BBC3 // BCL2 binding component 3 // 19q13.3-q13.4 // 27113 /// ENST00000359924 // BBC3 // BCL2 binding component 3 // 19q13.3-q13.4 // 27113 /// AF354654 // BBC3 // BCL2 binding component 3 // 19q13.3-q13.4 // 27113 /// ENST00000341983 // BBC3 // BCL2 binding component 3 // 19q13.3-q13.4 // 27113 /// ENST00000300880 // BBC3 // BCL2 binding component 3 // 19q13.3-q13.4 // 27113
3629583	0.0034203	0.898593	3629567	NM_017851 // PARP16 // poly (ADP-ribose) polymerase family, member 16 // 15q22.31 // 54956 /// ENST00000261888 // PARP16 // poly (ADP-ribose) polymerase family, member 16 // 15q22.31 // 54956 /// BC006389 // PARP16 // poly (ADP-ribose) polymerase family, member 16 // 15q22.31 // 54956
3204790	0.00342832	0.898593	3204744	NM_006289 // TLN1 // talin 1 // 9p13 // 7094 /// ENST00000314888 // TLN1 // talin 1 // 9p13 // 7094 /// ENST00000378192 // TLN1 // talin 1 // 9p13 // 7094 /// AF177198 // TLN1 // talin 1 // 9p13 // 7094 /// ENST00000378176 // TLN1 // talin 1 // 9p13 // 7094
3279861	0.00342934	0.898593	3279857	NM_004412 // TRDMT1 // tRNA aspartic acid methyltransferase 1 // 10p15.1 // 1787 /// NM_176083 // TRDMT1 // tRNA aspartic acid methyltransferase 1 // 10p15.1 // 1787 /// NM_176081 // TRDMT1 // tRNA aspartic acid methyltransferase 1 // 10p15.1 // 1787 /// ENST00000354631 // TRDMT1 // tRNA aspartic acid methyltransferase 1 // 10p15.1 // 1787 /// ENST00000377799 // TRDMT1 // tRNA aspartic acid methy…
2827581	0.00343246	0.898593	2827525	NM_001046 // SLC12A2 // solute carrier family 12 (sodium/potassium/chloride transporters), member 2 // 5q23.3 // 6558 /// ENST00000262461 // SLC12A2 // solute carrier family 12 (sodium/potassium/chloride transporters), member 2 // 5q23.3 // 6558 /// AY280459 // SLC12A2 // solute carrier family 12 (sodium/potassium/chloride transporters), member 2 // 5q23.3 // 6558 /// ENST00000343225 // SLC12A2 /…
3575128	0.00343401	0.898593	3575103	NM_000153 // GALC // galactosylceramidase // 14q31 // 2581 /// NM_001037525 // GALC // galactosylceramidase // 14q31 // 2581 /// ENST00000393569 // GALC // galactosylceramidase // 14q31 // 2581 /// ENST00000261304 // GALC // galactosylceramidase // 14q31 // 2581 /// D25283 // GALC // galactosylceramidase // 14q31 // 2581 /// ENST00000393568 // GALC // galactosylceramidase // 14q31 // 2581
3615807	0.00344429	0.898593	3615791	NM_139320 // CHRFAM7A // CHRNA7 (cholinergic receptor, nicotinic, alpha 7, exons 5-10) and FAM7A (family with sequence similarity 7A, exons A-E) fusion // 15q13.1 // 89832 /// NM_148911 // CHRFAM7A // CHRNA7 (cholinergic receptor, nicotinic, alpha 7, exons 5-10) and FAM7A (family with sequence similarity 7A, exons A-E) fusion // 15q13.1 // 89832 /// ENST00000299847 // CHRNA7 // cholinergic recept…
3844148	0.00344622	0.898593	3844132	NM_207395 // ZNF324B // zinc finger protein 324B // 19q13.43 // 388569 /// ENST00000336614 // ZNF584 // zinc finger protein 584 // 19q13.43 // 201514 /// ENST00000336614 // ZNF324B // zinc finger protein 324B // 19q13.43 // 388569 /// ENST00000391696 // ZNF584 // zinc finger protein 584 // 19q13.43 // 201514 /// ENST00000379190 // ZNF584 // zinc finger protein 584 // 19q13.43 // 201514 /// ENST00…
3156396	0.00344656	0.898593	3156307	NM_153831 // PTK2 // PTK2 protein tyrosine kinase 2 // 8q24-qter // 5747 /// NM_005607 // PTK2 // PTK2 protein tyrosine kinase 2 // 8q24-qter // 5747 /// ENST00000340930 // PTK2 // PTK2 protein tyrosine kinase 2 // 8q24-qter // 5747 /// ENST00000395223 // PTK2 // PTK2 protein tyrosine kinase 2 // 8q24-qter // 5747 /// ENST00000354438 // PTK2 // PTK2 protein tyrosine kinase 2 // 8q24-qter // 5747 …
3164267	0.00344909	0.898593	3164221	NM_017925 // DENND4C // DENN/MADD domain containing 4C // 9p22.1 // 55667 /// ENST00000380437 // DENND4C // DENN/MADD domain containing 4C // 9p22.1 // 55667 /// ENST00000307015 // DENND4C // DENN/MADD domain containing 4C // 9p22.1 // 55667 /// ENST00000380432 // DENND4C // DENN/MADD domain containing 4C // 9p22.1 // 55667 /// ENST00000380427 // DENND4C // DENN/MADD domain containing 4C // 9p22.…
3825515	0.00345322	0.898593	3825496	NM_033415 // ARMC6 // armadillo repeat containing 6 // 19p13.11 // 93436 /// ENST00000269932 // ARMC6 // armadillo repeat containing 6 // 19p13.11 // 93436 /// ENST00000392335 // ARMC6 // armadillo repeat containing 6 // 19p13.11 // 93436 /// BC067125 // ARMC6 // armadillo repeat containing 6 // 19p13.11 // 93436 /// ENST00000392336 // ARMC6 // armadillo repeat containing 6 // 19p13.11 // 93436 /…
3957492	0.00345388	0.898593	3957486	NM_152511 // DUSP18 // dual specificity phosphatase 18 // 22q12.2 // 150290 /// ENST00000334679 // DUSP18 // dual specificity phosphatase 18 // 22q12.2 // 150290 /// AF461689 // DUSP18 // dual specificity phosphatase 18 // 22q12.2 // 150290
3026644	0.00345587	0.898593	3026599	NM_015905 // TRIM24 // tripartite motif-containing 24 // 7q32-q34 // 8805 /// NM_003852 // TRIM24 // tripartite motif-containing 24 // 7q32-q34 // 8805 /// ENST00000343526 // TRIM24 // tripartite motif-containing 24 // 7q32-q34 // 8805 /// BC028689 // TRIM24 // tripartite motif-containing 24 // 7q32-q34 // 8805 /// ENST00000378381 // TRIM24 // tripartite motif-containing 24 // 7q32-q34 // 8805
3413900	0.00346302	0.898593	3413875	NM_005480 // TROAP // trophinin associated protein (tastin) // 12q13.12 // 10024 /// NM_001100620 // TROAP // trophinin associated protein (tastin) // 12q13.12 // 10024 /// ENST00000257909 // TROAP // trophinin associated protein (tastin) // 12q13.12 // 10024 /// ENST00000380327 // TROAP // trophinin associated protein (tastin) // 12q13.12 // 10024 /// U04810 // TROAP // trophinin associated prot…
3726191	0.00346509	0.898593	3726154	NM_002204 // ITGA3 // integrin, alpha 3 (antigen CD49C, alpha 3 subunit of VLA-3 receptor) // 17q21.33 // 3675 /// NM_005501 // ITGA3 // integrin, alpha 3 (antigen CD49C, alpha 3 subunit of VLA-3 receptor) // 17q21.33 // 3675 /// ENST00000320031 // ITGA3 // integrin, alpha 3 (antigen CD49C, alpha 3 subunit of VLA-3 receptor) // 17q21.33 // 3675 /// ENST00000007722 // ITGA3 // integrin, alpha 3 (a…
3499662	0.00346724	0.898593	3499632	NM_000123 // ERCC5 // excision repair cross-complementing rodent repair deficiency, complementation group 5 (xeroderma pigmentosum, complementation group G (Cockayne syndrome)) // 13q22|13q33 // 2073 /// ENST00000355739 // ERCC5 // excision repair cross-complementing rodent repair deficiency, complementation group 5 (xeroderma pigmentosum, complementation group G (Cockayne syndrome)) // 13q22|13q…
3368527	0.00346742	0.898593	3368520	NM_001326 // CSTF3 // cleavage stimulation factor, 3' pre-RNA, subunit 3, 77kDa // 11p13 // 1479 /// NM_001033506 // CSTF3 // cleavage stimulation factor, 3' pre-RNA, subunit 3, 77kDa // 11p13 // 1479 /// NM_001033505 // CSTF3 // cleavage stimulation factor, 3' pre-RNA, subunit 3, 77kDa // 11p13 // 1479 /// ENST00000323959 // CSTF3 // cleavage stimulation factor, 3' pre-RNA, subunit 3, 77kDa // 1…
2519643	0.00346968	0.898593	2519577	NM_000090 // COL3A1 // collagen, type III, alpha 1 (Ehlers-Danlos syndrome type IV, autosomal dominant) // 2q31 // 1281 /// ENST00000304636 // COL3A1 // collagen, type III, alpha 1 (Ehlers-Danlos syndrome type IV, autosomal dominant) // 2q31 // 1281 /// BC028178 // COL3A1 // collagen, type III, alpha 1 (Ehlers-Danlos syndrome type IV, autosomal dominant) // 2q31 // 1281 /// ENST00000317840 // COL…
3543892	0.00347552	0.898593	3543884	NM_021188 // ZNF410 // zinc finger protein 410 // 14q24.3 // 57862 /// ENST00000334521 // ZNF410 // zinc finger protein 410 // 14q24.3 // 57862 /// BC050683 // ZNF410 // zinc finger protein 410 // 14q24.3 // 57862 /// ENST00000324593 // ZNF410 // zinc finger protein 410 // 14q24.3 // 57862
3954358	0.00348749	0.898593	3954331	NM_003935 // TOP3B // topoisomerase (DNA) III beta // 22q11.22 // 8940 /// ENST00000398793 // TOP3B // topoisomerase (DNA) III beta // 22q11.22 // 8940 /// ENST00000357179 // TOP3B // topoisomerase (DNA) III beta // 22q11.22 // 8940 /// ENST00000398789 // TOP3B // topoisomerase (DNA) III beta // 22q11.22 // 8940 /// AL833505 // TOP3B // topoisomerase (DNA) III beta // 22q11.22 // 8940
2336324	0.00348803	0.898593	2336302	NM_004799 // ZFYVE9 // zinc finger, FYVE domain containing 9 // 1p32.3 // 9372 /// NM_007324 // ZFYVE9 // zinc finger, FYVE domain containing 9 // 1p32.3 // 9372 /// NM_007323 // ZFYVE9 // zinc finger, FYVE domain containing 9 // 1p32.3 // 9372 /// ENST00000287727 // ZFYVE9 // zinc finger, FYVE domain containing 9 // 1p32.3 // 9372 /// ENST00000371591 // ZFYVE9 // zinc finger, FYVE domain contain…
3458001	0.0034926	0.898593	3457947	NM_013449 // BAZ2A // bromodomain adjacent to zinc finger domain, 2A // 12q24.3-qter // 11176 /// ENST00000398156 // BAZ2A // bromodomain adjacent to zinc finger domain, 2A // 12q24.3-qter // 11176 /// ENST00000379441 // BAZ2A // bromodomain adjacent to zinc finger domain, 2A // 12q24.3-qter // 11176 /// ENST00000179765 // BAZ2A // bromodomain adjacent to zinc finger domain, 2A // 12q24.3-qter //…
3844161	0.00349496	0.898593	3844152	NM_014347 // ZNF324 // zinc finger protein 324 // 19q13.43 // 25799 /// ENST00000196482 // ZNF324 // zinc finger protein 324 // 19q13.43 // 25799 /// AK092341 // ZNF324 // zinc finger protein 324 // 19q13.43 // 25799
3929258	0.00349701	0.898593	3929237	BC027970 // C21orf77 // chromosome 21 open reading frame 77 // 21q22.11 // 55264 /// ENST00000334165 // C21orf77 // chromosome 21 open reading frame 77 // 21q22.11 // 55264 /// AK001794 // C21orf77 // chromosome 21 open reading frame 77 // 21q22.11 // 55264
3822679	0.00349843	0.898593	3822657	NM_078481 // CD97 // CD97 molecule // 19p13 // 976 /// NM_001025160 // CD97 // CD97 molecule // 19p13 // 976 /// NM_001784 // CD97 // CD97 molecule // 19p13 // 976 /// ENST00000242786 // CD97 // CD97 molecule // 19p13 // 976 /// ENST00000357355 // CD97 // CD97 molecule // 19p13 // 976 /// ENST00000358600 // CD97 // CD97 molecule // 19p13 // 976 /// U76764 // CD97 // CD97 molecule // 19p13 // 976
3629616	0.00350304	0.898593	3629610	NM_004884 // PUNC // putative neuronal cell adhesion molecule // 15q22.3-q23 // 9543 /// ENST00000327987 // PUNC // putative neuronal cell adhesion molecule // 15q22.3-q23 // 9543 /// BC042054 // PUNC // putative neuronal cell adhesion molecule // 15q22.3-q23 // 9543
2919705	0.00350852	0.898593	2919669	NM_001198 // PRDM1 // PR domain containing 1, with ZNF domain // 6q21-q22.1 // 639 /// NM_182907 // PRDM1 // PR domain containing 1, with ZNF domain // 6q21-q22.1 // 639 /// ENST00000071246 // PRDM1 // PR domain containing 1, with ZNF domain // 6q21-q22.1 // 639 /// ENST00000369096 // PRDM1 // PR domain containing 1, with ZNF domain // 6q21-q22.1 // 639 /// ENST00000369089 // PRDM1 // PR domain c…
2696110	0.00350946	0.898593	2696109	NM_025041 // C3orf36 // chromosome 3 open reading frame 36 // 3q22.1 // 80111 /// ENST00000313045 // C3orf36 // chromosome 3 open reading frame 36 // 3q22.1 // 80111 /// BC104161 // C3orf36 // chromosome 3 open reading frame 36 // 3q22.1 // 80111
2360135	0.00350994	0.898593	2360083	NM_014847 // UBAP2L // ubiquitin associated protein 2-like // 1q21.3 // 9898 /// ENST00000361546 // UBAP2L // ubiquitin associated protein 2-like // 1q21.3 // 9898 /// BC003170 // UBAP2L // ubiquitin associated protein 2-like // 1q21.3 // 9898 /// ENST00000310038 // UBAP2L // ubiquitin associated protein 2-like // 1q21.3 // 9898 /// ENST00000271877 // UBAP2L // ubiquitin associated protein 2-like…
2677833	0.00352756	0.898593	2677723	NM_019555 // ARHGEF3 // Rho guanine nucleotide exchange factor (GEF) 3 // 3p21-p13 // 50650 /// ENST00000296315 // ARHGEF3 // Rho guanine nucleotide exchange factor (GEF) 3 // 3p21-p13 // 50650 /// AF433662 // ARHGEF3 // Rho guanine nucleotide exchange factor (GEF) 3 // 3p21-p13 // 50650 /// ENST00000338458 // ARHGEF3 // Rho guanine nucleotide exchange factor (GEF) 3 // 3p21-p13 // 50650
3482633	0.00353285	0.898593	3482572	NM_006646 // WASF3 // WAS protein family, member 3 // 13q12 // 10810 /// ENST00000381468 // WASF3 // WAS protein family, member 3 // 13q12 // 10810 /// ENST00000335327 // WASF3 // WAS protein family, member 3 // 13q12 // 10810 /// BC050283 // WASF3 // WAS protein family, member 3 // 13q12 // 10810 /// ENST00000361042 // WASF3 // WAS protein family, member 3 // 13q12 // 10810
2516891	0.00353716	0.898593	2516879	NM_019558 // HOXD8 // homeobox D8 // 2q31.1 // 3234 /// ENST00000313173 // HOXD8 // homeobox D8 // 2q31.1 // 3234 /// BC090853 // HOXD8 // homeobox D8 // 2q31.1 // 3234
2430170	0.00353774	0.898593	2430163	NM_024626 // VTCN1 // V-set domain containing T cell activation inhibitor 1 // 1p13.1 // 79679 /// ENST00000369458 // VTCN1 // V-set domain containing T cell activation inhibitor 1 // 1p13.1 // 79679 /// ENST00000256654 // VTCN1 // V-set domain containing T cell activation inhibitor 1 // 1p13.1 // 79679 /// ENST00000359008 // VTCN1 // V-set domain containing T cell activation inhibitor 1 // 1p13.…
3359947	0.00354329	0.898593	3359910	NM_016320 // NUP98 // nucleoporin 98kDa // 11p15.5 // 4928 /// NM_139132 // NUP98 // nucleoporin 98kDa // 11p15.5 // 4928 /// NM_005387 // NUP98 // nucleoporin 98kDa // 11p15.5 // 4928 /// NM_139131 // NUP98 // nucleoporin 98kDa // 11p15.5 // 4928 /// ENST00000324932 // NUP98 // nucleoporin 98kDa // 11p15.5 // 4928 /// ENST00000397018 // NUP98 // nucleoporin 98kDa // 11p15.5 // 4928 /// ENST00000…
3939389	0.00354388	0.898593	3939365	NM_003073 // SMARCB1 // SWI/SNF related, matrix associated, actin dependent regulator of chromatin, subfamily b, member 1 // 22q11.23|22q11 // 6598 /// NM_001007468 // SMARCB1 // SWI/SNF related, matrix associated, actin dependent regulator of chromatin, subfamily b, member 1 // 22q11.23|22q11 // 6598 /// ENST00000263121 // SMARCB1 // SWI/SNF related, matrix associated, actin dependent regulator …
3622936	0.00354914	0.898593	3622934	NM_016132 // MYEF2 // myelin expression factor 2 // 15q21.1 // 50804 /// ENST00000324324 // MYEF2 // myelin expression factor 2 // 15q21.1 // 50804 /// BC152420 // MYEF2 // myelin expression factor 2 // 15q21.1 // 50804 /// ENST00000267836 // MYEF2 // myelin expression factor 2 // 15q21.1 // 50804 /// ENST00000396590 // MYEF2 // myelin expression factor 2 // 15q21.1 // 50804
3760144	0.0035494	0.898593	3760137	NM_015443 // KIAA1267 // KIAA1267 // 17q21.31 // 284058 /// ENST00000262419 // KIAA1267 // KIAA1267 // 17q21.31 // 284058 /// BX538006 // KIAA1267 // KIAA1267 // 17q21.31 // 284058 /// ENST00000393476 // KIAA1267 // KIAA1267 // 17q21.31 // 284058
3990649	0.00355225	0.898593	3990616	NM_021946 // BCORL1 // BCL6 co-repressor-like 1 // Xq25-q26.1 // 63035 /// ENST00000218147 // BCORL1 // BCL6 co-repressor-like 1 // Xq25-q26.1 // 63035 /// ENST00000303743 // BCORL1 // BCL6 co-repressor-like 1 // Xq25-q26.1 // 63035 /// ENST00000359304 // BCORL1 // BCL6 co-repressor-like 1 // Xq25-q26.1 // 63035 /// AK124676 // BCORL1 // BCL6 co-repressor-like 1 // Xq25-q26.1 // 63035
3773802	0.00355421	0.898593	3773801	ENST00000332012 // C17orf55 // chromosome 17 open reading frame 55 // 17q25.3 // 284185 /// AK096740 // C17orf55 // chromosome 17 open reading frame 55 // 17q25.3 // 284185
2664962	0.00355782	0.898593	2664891	NM_014744 // TBC1D5 // TBC1 domain family, member 5 // 3p24.3 // 9779 /// ENST00000253692 // TBC1D5 // TBC1 domain family, member 5 // 3p24.3 // 9779 /// BC013145 // TBC1D5 // TBC1 domain family, member 5 // 3p24.3 // 9779
2326267	0.00355817	0.898593	2326237	NM_004455 // EXTL1 // exostoses (multiple)-like 1 // 1p36.1 // 2134 /// ENST00000374280 // EXTL1 // exostoses (multiple)-like 1 // 1p36.1 // 2134 /// BC065528 // EXTL1 // exostoses (multiple)-like 1 // 1p36.1 // 2134
3378292	0.0035717	0.898593	3378281	NM_170739 // MRPL11 // mitochondrial ribosomal protein L11 // 11q13.3 // 65003 /// NM_016050 // MRPL11 // mitochondrial ribosomal protein L11 // 11q13.3 // 65003 /// NM_170738 // MRPL11 // mitochondrial ribosomal protein L11 // 11q13.3 // 65003 /// ENST00000329819 // MRPL11 // mitochondrial ribosomal protein L11 // 11q13.3 // 65003 /// ENST00000310999 // MRPL11 // mitochondrial ribosomal protein …
2670888	0.00359466	0.898593	2670874	NM_020707 // HHATL // hedgehog acyltransferase-like // 3p22.1 // 57467 /// ENST00000310417 // HHATL // hedgehog acyltransferase-like // 3p22.1 // 57467 /// ENST00000396120 // HHATL // hedgehog acyltransferase-like // 3p22.1 // 57467 /// BC022529 // HHATL // hedgehog acyltransferase-like // 3p22.1 // 57467 /// ENST00000341477 // HHATL // hedgehog acyltransferase-like // 3p22.1 // 57467
3664998	0.00359582	0.898593	3664982	NM_003869 // CES2 // carboxylesterase 2 (intestine, liver) // 16q22.1 // 8824 /// NM_198061 // CES2 // carboxylesterase 2 (intestine, liver) // 16q22.1 // 8824 /// ENST00000317091 // CES2 // carboxylesterase 2 (intestine, liver) // 16q22.1 // 8824 /// AK095522 // CES2 // carboxylesterase 2 (intestine, liver) // 16q22.1 // 8824
2470700	0.00359958	0.898593	2470654	NM_004939 // DDX1 // DEAD (Asp-Glu-Ala-Asp) box polypeptide 1 // 2p24 // 1653 /// ENST00000381341 // DDX1 // DEAD (Asp-Glu-Ala-Asp) box polypeptide 1 // 2p24 // 1653 /// ENST00000233084 // DDX1 // DEAD (Asp-Glu-Ala-Asp) box polypeptide 1 // 2p24 // 1653 /// X70649 // DDX1 // DEAD (Asp-Glu-Ala-Asp) box polypeptide 1 // 2p24 // 1653
3649252	0.00360481	0.898593	3649245	NM_016561 // BFAR // bifunctional apoptosis regulator // 16p13.12 // 51283 /// ENST00000261658 // BFAR // bifunctional apoptosis regulator // 16p13.12 // 51283 /// AF173003 // BFAR // bifunctional apoptosis regulator // 16p13.12 // 51283
3884894	0.00360919	0.898593	3884892	NM_030919 // FAM83D // family with sequence similarity 83, member D // 20q11.22-q12 // 81610 /// ENST00000217429 // FAM83D // family with sequence similarity 83, member D // 20q11.22-q12 // 81610 /// AK095660 // FAM83D // family with sequence similarity 83, member D // 20q11.22-q12 // 81610
2421912	0.00361188	0.898593	2421883	NM_002053 // GBP1 // guanylate binding protein 1, interferon-inducible, 67kDa // 1p22.2 // 2633 /// ENST00000370473 // GBP1 // guanylate binding protein 1, interferon-inducible, 67kDa // 1p22.2 // 2633 /// NR_003133 // LOC400759 // interferon-induced guanylate-binding protein 1 pseudogene // 1p22.2 // 400759 /// AB208912 // GBP1 // guanylate binding protein 1, interferon-inducible, 67kDa // 1p22.…
3428477	0.00361951	0.898593	3428447	NM_014503 // UTP20 // UTP20, small subunit (SSU) processome component, homolog (yeast) // 12q23 // 27340 /// ENST00000261637 // UTP20 // UTP20, small subunit (SSU) processome component, homolog (yeast) // 12q23 // 27340 /// AF072718 // UTP20 // UTP20, small subunit (SSU) processome component, homolog (yeast) // 12q23 // 27340
3829037	0.003626	0.898593	3829020	NM_004708 // PDCD5 // programmed cell death 5 // 19q12-q13.1 // 9141 /// ENST00000221784 // PDCD5 // programmed cell death 5 // 19q12-q13.1 // 9141 /// BC015519 // PDCD5 // programmed cell death 5 // 19q12-q13.1 // 9141 /// ENST00000379316 // PDCD5 // programmed cell death 5 // 19q12-q13.1 // 9141
2565271	0.00362745	0.898593	2565262	NM_014014 // ASCC3L1 // activating signal cointegrator 1 complex subunit 3-like 1 // 2q11.2 // 23020 /// ENST00000323853 // ASCC3L1 // activating signal cointegrator 1 complex subunit 3-like 1 // 2q11.2 // 23020 /// AY572488 // ASCC3L1 // activating signal cointegrator 1 complex subunit 3-like 1 // 2q11.2 // 23020 /// ENST00000349783 // ASCC3L1 // activating signal cointegrator 1 complex subunit …
3723121	0.00362837	0.898593	3723120	BC033660 // DBF4B // DBF4 homolog B (S. cerevisiae) // 17q21.31|17q21 // 80174
3950853	0.00363053	0.898593	3950846	NM_017584 // MIOX // myo-inositol oxygenase // 22q13.3 // 55586 /// ENST00000216075 // MIOX // myo-inositol oxygenase // 22q13.3 // 55586 /// ENST00000395732 // MIOX // myo-inositol oxygenase // 22q13.3 // 55586 /// ENST00000395733 // MIOX // myo-inositol oxygenase // 22q13.3 // 55586 /// BC064395 // MIOX // myo-inositol oxygenase // 22q13.3 // 55586
3628026	0.00363565	0.898593	3627929	NM_020821 // VPS13C // vacuolar protein sorting 13 homolog C (S. cerevisiae) // 15q22.2 // 54832 /// NM_017684 // VPS13C // vacuolar protein sorting 13 homolog C (S. cerevisiae) // 15q22.2 // 54832 /// NM_001018088 // VPS13C // vacuolar protein sorting 13 homolog C (S. cerevisiae) // 15q22.2 // 54832 /// NM_018080 // VPS13C // vacuolar protein sorting 13 homolog C (S. cerevisiae) // 15q22.2 // 54…
2950765	0.00363689	0.898593	2950753	NM_001188 // BAK1 // BCL2-antagonist/killer 1 // 6p21.3 // 578 /// ENST00000374467 // BAK1 // BCL2-antagonist/killer 1 // 6p21.3 // 578 /// BC004431 // BAK1 // BCL2-antagonist/killer 1 // 6p21.3 // 578 /// ENST00000360661 // BAK1 // BCL2-antagonist/killer 1 // 6p21.3 // 578 /// ENST00000374460 // BAK1 // BCL2-antagonist/killer 1 // 6p21.3 // 578
4013266	0.00364444	0.898593	4013224	NM_000489 // ATRX // alpha thalassemia/mental retardation syndrome X-linked (RAD54 homolog, S. cerevisiae) // Xq13.1-q21.1 // 546 /// NM_138270 // ATRX // alpha thalassemia/mental retardation syndrome X-linked (RAD54 homolog, S. cerevisiae) // Xq13.1-q21.1 // 546 /// ENST00000373344 // ATRX // alpha thalassemia/mental retardation syndrome X-linked (RAD54 homolog, S. cerevisiae) // Xq13.1-q21.1 //…
2540500	0.00365041	0.898593	2540477	NM_004850 // ROCK2 // Rho-associated, coiled-coil containing protein kinase 2 // 2p24 // 9475 /// ENST00000399089 // ROCK2 // Rho-associated, coiled-coil containing protein kinase 2 // 2p24 // 9475 /// ENST00000315872 // ROCK2 // Rho-associated, coiled-coil containing protein kinase 2 // 2p24 // 9475 /// AB014519 // ROCK2 // Rho-associated, coiled-coil containing protein kinase 2 // 2p24 // 9475
2402855	0.00365052	0.898593	2402838	NM_018066 // GPN2 // GPN-loop GTPase 2 // 1p36.11 // 54707 /// ENST00000374135 // GPN2 // GPN-loop GTPase 2 // 1p36.11 // 54707 /// AY358864 // GPN2 // GPN-loop GTPase 2 // 1p36.11 // 54707 /// AY364261 // GPN2 // GPN-loop GTPase 2 // 1p36.11 // 54707 /// ENST00000374131 // GPN2 // GPN-loop GTPase 2 // 1p36.11 // 54707 /// ENST00000374133 // GPN2 // GPN-loop GTPase 2 // 1p36.11 // 54707
3537841	0.00365346	0.898593	3537813	NM_018477 // ACTR10 // actin-related protein 10 homolog (S. cerevisiae) // 14q23.1 // 55860 /// ENST00000254286 // ACTR10 // actin-related protein 10 homolog (S. cerevisiae) // 14q23.1 // 55860 /// AF220190 // ACTR10 // actin-related protein 10 homolog (S. cerevisiae) // 14q23.1 // 55860
2356315	0.00365955	0.898593	2356300	NM_006099 // PIAS3 // protein inhibitor of activated STAT, 3 // 1q21 // 10401 /// ENST00000369299 // PIAS3 // protein inhibitor of activated STAT, 3 // 1q21 // 10401 /// ENST00000393046 // PIAS3 // protein inhibitor of activated STAT, 3 // 1q21 // 10401 /// AB021868 // PIAS3 // protein inhibitor of activated STAT, 3 // 1q21 // 10401 /// ENST00000393045 // PIAS3 // protein inhibitor of activated S…
2673264	0.00366369	0.898593	2673257	NM_024661 // CCDC51 // coiled-coil domain containing 51 // 3p21.31 // 79714 /// ENST00000395694 // CCDC51 // coiled-coil domain containing 51 // 3p21.31 // 79714 /// ENST00000395696 // CCDC51 // coiled-coil domain containing 51 // 3p21.31 // 79714 /// BC011993 // CCDC51 // coiled-coil domain containing 51 // 3p21.31 // 79714 /// ENST00000296441 // CCDC51 // coiled-coil domain containing 51 // 3p2…
2612157	0.00366692	0.898593	2612100	NM_152536 // FGD5 // FYVE, RhoGEF and PH domain containing 5 // 3p24.3 // 152273 /// ENST00000285046 // FGD5 // FYVE, RhoGEF and PH domain containing 5 // 3p24.3 // 152273 /// BC132814 // FGD5 // FYVE, RhoGEF and PH domain containing 5 // 3p24.3 // 152273
2327412	0.00367417	0.898593	2327391	NM_031459 // SESN2 // sestrin 2 // 1p35.3 // 83667 /// ENST00000253063 // SESN2 // sestrin 2 // 1p35.3 // 83667 /// AY123223 // SESN2 // sestrin 2 // 1p35.3 // 83667
2552080	0.00367678	0.898593	2552051	NM_022055 // KCNK12 // potassium channel, subfamily K, member 12 // 2p22-p21 // 56660 /// ENST00000327876 // KCNK12 // potassium channel, subfamily K, member 12 // 2p22-p21 // 56660 /// BC047749 // KCNK12 // potassium channel, subfamily K, member 12 // 2p22-p21 // 56660
2370360	0.00369381	0.898593	2370355	NM_016545 // IER5 // immediate early response 5 // 1q25.3 // 51278 /// ENST00000367577 // IER5 // immediate early response 5 // 1q25.3 // 51278 /// BC000128 // IER5 // immediate early response 5 // 1q25.3 // 51278 /// AF178984 // IER5 // immediate early response 5 // 1q25.3 // 51278 /// AJ251089 // IER5 // immediate early response 5 // 1q25.3 // 51278
3981130	0.00369518	0.898593	3981120	NM_181672 // OGT // O-linked N-acetylglucosamine (GlcNAc) transferase (UDP-N-acetylglucosamine:polypeptide-N-acetylglucosaminyl transferase) // Xq13 // 8473 /// NM_181673 // OGT // O-linked N-acetylglucosamine (GlcNAc) transferase (UDP-N-acetylglucosamine:polypeptide-N-acetylglucosaminyl transferase) // Xq13 // 8473 /// ENST00000373719 // OGT // O-linked N-acetylglucosamine (GlcNAc) transferase (…
3332758	0.00369779	0.898593	3332729	NM_014207 // CD5 // CD5 molecule // 11q13 // 921 /// ENST00000347785 // CD5 // CD5 molecule // 11q13 // 921 /// AK292698 // CD5 // CD5 molecule // 11q13 // 921
3200631	0.00370747	0.898593	3200611	NR_003009 // SCARNA8 // small Cajal body-specific RNA 8 // 9p22.1 // 677776 /// AF533709 // FAM29A // family with sequence similarity 29, member A // 9p22.1 // 54801 /// AF537091 // FAM29A // family with sequence similarity 29, member A // 9p22.1 // 54801 /// ENST00000380502 // FAM29A // family with sequence similarity 29, member A // 9p22.1 // 54801 /// ENST00000380496 // FAM29A // family with s…
2350632	0.0037112	0.898593	2350596	NM_001408 // CELSR2 // cadherin, EGF LAG seven-pass G-type receptor 2 (flamingo homolog, Drosophila) // 1p21 // 1952 /// ENST00000271332 // CELSR2 // cadherin, EGF LAG seven-pass G-type receptor 2 (flamingo homolog, Drosophila) // 1p21 // 1952 /// AK127745 // CELSR2 // cadherin, EGF LAG seven-pass G-type receptor 2 (flamingo homolog, Drosophila) // 1p21 // 1952
3721690	0.00371288	0.898593	3721658	NM_003152 // STAT5A // signal transducer and activator of transcription 5A // 17q11.2 // 6776 /// ENST00000345506 // STAT5A // signal transducer and activator of transcription 5A // 17q11.2 // 6776 /// U43185 // STAT5A // signal transducer and activator of transcription 5A // 17q11.2 // 6776
4007234	0.0037157	0.898593	4007216	NM_153477 // UXT // ubiquitously-expressed transcript // Xp11.23-p11.22 // 8409 /// NM_004182 // UXT // ubiquitously-expressed transcript // Xp11.23-p11.22 // 8409 /// ENST00000333119 // UXT // ubiquitously-expressed transcript // Xp11.23-p11.22 // 8409 /// ENST00000335890 // UXT // ubiquitously-expressed transcript // Xp11.23-p11.22 // 8409 /// AF092737 // UXT // ubiquitously-expressed transcrip…
3675938	0.00371897	0.898593	3675935	NM_001287 // CLCN7 // chloride channel 7 // 16p13 // 1186 /// NM_001114331 // CLCN7 // chloride channel 7 // 16p13 // 1186 /// ENST00000262318 // CLCN7 // chloride channel 7 // 16p13 // 1186 /// BC012737 // CLCN7 // chloride channel 7 // 16p13 // 1186 /// ENST00000382745 // CLCN7 // chloride channel 7 // 16p13 // 1186
3273587	0.00371954	0.898593	3273578	NM_033261 // IDI2 // isopentenyl-diphosphate delta isomerase 2 // 10p15.3 // 91734 /// ENST00000277517 // IDI2 // isopentenyl-diphosphate delta isomerase 2 // 10p15.3 // 91734 /// BC017778 // IDI2 // isopentenyl-diphosphate delta isomerase 2 // 10p15.3 // 91734
2484364	0.00372908	0.898593	2484358	NM_002908 // REL // v-rel reticuloendotheliosis viral oncogene homolog (avian) // 2p13-p12 // 5966 /// ENST00000295025 // REL // v-rel reticuloendotheliosis viral oncogene homolog (avian) // 2p13-p12 // 5966 /// BC117191 // REL // v-rel reticuloendotheliosis viral oncogene homolog (avian) // 2p13-p12 // 5966 /// ENST00000394479 // REL // v-rel reticuloendotheliosis viral oncogene homolog (avian) …
3485798	0.0037359	0.898593	3485786	NM_000538 // RFXAP // regulatory factor X-associated protein // 13q14 // 5994 /// ENST00000255476 // RFXAP // regulatory factor X-associated protein // 13q14 // 5994 /// BC026088 // RFXAP // regulatory factor X-associated protein // 13q14 // 5994
2426965	0.00373662	0.898593	2426951	NM_001032290 // PSRC1 // proline/serine-rich coiled-coil 1 // 1p13.3 // 84722 /// NM_032636 // PSRC1 // proline/serine-rich coiled-coil 1 // 1p13.3 // 84722 /// NM_001032291 // PSRC1 // proline/serine-rich coiled-coil 1 // 1p13.3 // 84722 /// NM_001005290 // PSRC1 // proline/serine-rich coiled-coil 1 // 1p13.3 // 84722 /// ENST00000369909 // PSRC1 // proline/serine-rich coiled-coil 1 // 1p13.3 //…
3471711	0.0037371	0.898593	3471704	NM_006768 // BRAP // BRCA1 associated protein // 12q24 // 8315 /// NM_020357 // PCNP // PEST proteolytic signal containing nuclear protein // 3q12.3 // 57092 /// ENST00000327551 // BRAP // BRCA1 associated protein // 12q24 // 8315 /// ENST00000265260 // PCNP // PEST proteolytic signal containing nuclear protein // 3q12.3 // 57092 /// AB037675 // PCNP // PEST proteolytic signal containing nuclear …
3832850	0.00373853	0.898593	3832830	NM_001014831 // PAK4 // p21(CDKN1A)-activated kinase 4 // 19q13.2 // 10298 /// NM_005884 // PAK4 // p21(CDKN1A)-activated kinase 4 // 19q13.2 // 10298 /// NM_001014832 // PAK4 // p21(CDKN1A)-activated kinase 4 // 19q13.2 // 10298 /// NM_001014835 // PAK4 // p21(CDKN1A)-activated kinase 4 // 19q13.2 // 10298 /// NM_001014834 // PAK4 // p21(CDKN1A)-activated kinase 4 // 19q13.2 // 10298 /// ENST000…
3818459	0.00373916	0.898593	3818446	NM_139161 // CRB3 // crumbs homolog 3 (Drosophila) // 19p13.3 // 92359 /// NM_174881 // CRB3 // crumbs homolog 3 (Drosophila) // 19p13.3 // 92359 /// ENST00000356762 // CRB3 // crumbs homolog 3 (Drosophila) // 19p13.3 // 92359 /// ENST00000308243 // CRB3 // crumbs homolog 3 (Drosophila) // 19p13.3 // 92359 /// AY103469 // CRB3 // crumbs homolog 3 (Drosophila) // 19p13.3 // 92359
3247090	0.00374749	0.898593	3246888	NM_001098512 // PRKG1 // protein kinase, cGMP-dependent, type I // 10q11.2 // 5592 /// NM_006258 // PRKG1 // protein kinase, cGMP-dependent, type I // 10q11.2 // 5592 /// ENST00000373985 // PRKG1 // protein kinase, cGMP-dependent, type I // 10q11.2 // 5592 /// ENST00000373980 // PRKG1 // protein kinase, cGMP-dependent, type I // 10q11.2 // 5592 /// BC127090 // PRKG1 // protein kinase, cGMP-depend…
3429518	0.0037546	0.898593	3429460	NM_003330 // TXNRD1 // thioredoxin reductase 1 // 12q23-q24.1 // 7296 /// NM_001093771 // TXNRD1 // thioredoxin reductase 1 // 12q23-q24.1 // 7296 /// NM_182742 // TXNRD1 // thioredoxin reductase 1 // 12q23-q24.1 // 7296 /// NM_182729 // TXNRD1 // thioredoxin reductase 1 // 12q23-q24.1 // 7296 /// NM_182743 // TXNRD1 // thioredoxin reductase 1 // 12q23-q24.1 // 7296 /// ENST00000388854 // TXNRD1 …
3948088	0.00375526	0.898593	3948047	NM_022141 // PARVG // parvin, gamma // 22q13.2-q13 // 64098 /// ENST00000356909 // PARVG // parvin, gamma // 22q13.2-q13 // 64098 /// BX648942 // PARVG // parvin, gamma // 22q13.2-q13 // 64098
3413635	0.00375979	0.898593	3413604	NM_000725 // CACNB3 // calcium channel, voltage-dependent, beta 3 subunit // 12q13 // 784 /// ENST00000301050 // CACNB3 // calcium channel, voltage-dependent, beta 3 subunit // 12q13 // 784 /// AK122911 // CACNB3 // calcium channel, voltage-dependent, beta 3 subunit // 12q13 // 784
3447709	0.00376017	0.898593	3447694	NM_005504 // BCAT1 // branched chain aminotransferase 1, cytosolic // 12pter-q12 // 586 /// ENST00000261192 // BCAT1 // branched chain aminotransferase 1, cytosolic // 12pter-q12 // 586 /// ENST00000342945 // BCAT1 // branched chain aminotransferase 1, cytosolic // 12pter-q12 // 586 /// AK056255 // BCAT1 // branched chain aminotransferase 1, cytosolic // 12pter-q12 // 586
3809834	0.0037634	0.898593	3809826	NM_005603 // ATP8B1 // ATPase, class I, type 8B, member 1 // 18q21-q22|18q21.31 // 5205 /// ENST00000283684 // ATP8B1 // ATPase, class I, type 8B, member 1 // 18q21-q22|18q21.31 // 5205 /// AF038007 // ATP8B1 // ATPase, class I, type 8B, member 1 // 18q21-q22|18q21.31 // 5205
2320077	0.00378067	0.898593	2320048	NM_007375 // TARDBP // TAR DNA binding protein // 1p36.22 // 23435 /// ENST00000240185 // TARDBP // TAR DNA binding protein // 1p36.22 // 23435 /// BC095435 // TARDBP // TAR DNA binding protein // 1p36.22 // 23435 /// ENST00000315091 // TARDBP // TAR DNA binding protein // 1p36.22 // 23435
3082971	0.00378878	0.898593	3082963	NM_014867 // KBTBD11 // kelch repeat and BTB (POZ) domain containing 11 // 8p23.3 // 9920 /// ENST00000320248 // KBTBD11 // kelch repeat and BTB (POZ) domain containing 11 // 8p23.3 // 9920 /// AY762229 // KBTBD11 // kelch repeat and BTB (POZ) domain containing 11 // 8p23.3 // 9920
3413901	0.00378913	0.898593	3413875	NM_005480 // TROAP // trophinin associated protein (tastin) // 12q13.12 // 10024 /// NM_001100620 // TROAP // trophinin associated protein (tastin) // 12q13.12 // 10024 /// ENST00000257909 // TROAP // trophinin associated protein (tastin) // 12q13.12 // 10024 /// ENST00000380327 // TROAP // trophinin associated protein (tastin) // 12q13.12 // 10024 /// U04810 // TROAP // trophinin associated prot…
3284200	0.00379563	0.898593	3284188	NM_002211 // ITGB1 // integrin, beta 1 (fibronectin receptor, beta polypeptide, antigen CD29 includes MDF2, MSK12) // 10p11.2 // 3688 /// NM_033667 // ITGB1 // integrin, beta 1 (fibronectin receptor, beta polypeptide, antigen CD29 includes MDF2, MSK12) // 10p11.2 // 3688 /// NM_033669 // ITGB1 // integrin, beta 1 (fibronectin receptor, beta polypeptide, antigen CD29 includes MDF2, MSK12) // 10p11…
3005256	0.0037987	0.898593	3005252	ENST00000304917 // DKFZp434F142 // hypothetical protein DKFZp434F142 // 7q11.21 // 84214
2449560	0.00380361	0.898593	2449559	NM_018136 // ASPM // asp (abnormal spindle) homolog, microcephaly associated (Drosophila) // 1q31 // 259266 /// ENST00000367409 // ASPM // asp (abnormal spindle) homolog, microcephaly associated (Drosophila) // 1q31 // 259266 /// AF509326 // ASPM // asp (abnormal spindle) homolog, microcephaly associated (Drosophila) // 1q31 // 259266 /// ENST00000294732 // ASPM // asp (abnormal spindle) homolog,…
2875752	0.0038207	0.898593	2875685	NM_015082 // FSTL4 // follistatin-like 4 // 5q31.1 // 23105 /// ENST00000265342 // FSTL4 // follistatin-like 4 // 5q31.1 // 23105 /// BC024300 // FSTL4 // follistatin-like 4 // 5q31.1 // 23105 /// ENST00000360575 // FSTL4 // follistatin-like 4 // 5q31.1 // 23105
2593691	0.00383106	0.898593	2593670	NM_012433 // SF3B1 // splicing factor 3b, subunit 1, 155kDa // 2q33.1 // 23451 /// NM_001005526 // SF3B1 // splicing factor 3b, subunit 1, 155kDa // 2q33.1 // 23451 /// ENST00000335508 // SF3B1 // splicing factor 3b, subunit 1, 155kDa // 2q33.1 // 23451 /// AF054284 // SF3B1 // splicing factor 3b, subunit 1, 155kDa // 2q33.1 // 23451
3710815	0.00383111	0.898593	3710804	ENST00000313495 // FLJ34690 // hypothetical protein FLJ34690 // 17p12 // 284034 /// AK092009 // FLJ34690 // hypothetical protein FLJ34690 // 17p12 // 284034
2813437	0.00383383	0.898593	2813414	NM_031966 // CCNB1 // cyclin B1 // 5q12 // 891 /// ENST00000256442 // CCNB1 // cyclin B1 // 5q12 // 891 /// AK289431 // CCNB1 // cyclin B1 // 5q12 // 891 /// ENST00000380848 // CCNB1 // cyclin B1 // 5q12 // 891
3932596	0.00383743	0.898593	3932524	NM_001389 // DSCAM // Down syndrome cell adhesion molecule // 21q22.2 // 1826 /// ENST00000400454 // DSCAM // Down syndrome cell adhesion molecule // 21q22.2 // 1826 /// ENST00000304537 // DSCAM // Down syndrome cell adhesion molecule // 21q22.2 // 1826 /// AF217525 // DSCAM // Down syndrome cell adhesion molecule // 21q22.2 // 1826
2777138	0.00383877	0.898593	2777113	NM_004684 // SPARCL1 // SPARC-like 1 (mast9, hevin) // 4q22.1 // 8404 /// ENST00000282470 // SPARCL1 // SPARC-like 1 (mast9, hevin) // 4q22.1 // 8404 /// X86693 // SPARCL1 // SPARC-like 1 (mast9, hevin) // 4q22.1 // 8404
3473124	0.00383883	0.898593	3473083	NM_015335 // MED13L // mediator complex subunit 13-like // 12q24.21 // 23389 /// ENST00000281928 // MED13L // mediator complex subunit 13-like // 12q24.21 // 23389 /// AY338463 // MED13L // mediator complex subunit 13-like // 12q24.21 // 23389
3737349	0.00383966	0.898593	3737338	NM_020914 // RNF213 // ring finger protein 213 // 17q25.3 // 57674 /// ENST00000336301 // RNF213 // ring finger protein 213 // 17q25.3 // 57674 /// AK127358 // RNF213 // ring finger protein 213 // 17q25.3 // 57674
3627508	0.00384029	0.898593	3627422	NM_134260 // RORA // RAR-related orphan receptor A // 15q21-q22 // 6095 /// NM_002943 // RORA // RAR-related orphan receptor A // 15q21-q22 // 6095 /// NM_134261 // RORA // RAR-related orphan receptor A // 15q21-q22 // 6095 /// NM_134262 // RORA // RAR-related orphan receptor A // 15q21-q22 // 6095 /// ENST00000261523 // RORA // RAR-related orphan receptor A // 15q21-q22 // 6095 /// ENST000003091…
2788426	0.00384203	0.898593	2788366	NM_178835 // ZNF827 // zinc finger protein 827 // 4q31.22 // 152485 /// ENST00000394075 // ZNF827 // zinc finger protein 827 // 4q31.22 // 152485 /// BC117407 // ZNF827 // zinc finger protein 827 // 4q31.22 // 152485 /// ENST00000379448 // ZNF827 // zinc finger protein 827 // 4q31.22 // 152485 /// AK094136 // ZNF827 // zinc finger protein 827 // 4q31.22 // 152485 /// AK225805 // ZNF827 // zinc fi…
3721860	0.00384216	0.898593	3721851	NM_025233 // COASY // Coenzyme A synthase // 17q12-q21 // 80347 /// NM_001042532 // COASY // Coenzyme A synthase // 17q12-q21 // 80347 /// NM_001042530 // COASY // Coenzyme A synthase // 17q12-q21 // 80347 /// NM_001042529 // COASY // Coenzyme A synthase // 17q12-q21 // 80347 /// NM_001042531 // COASY // Coenzyme A synthase // 17q12-q21 // 80347 /// ENST00000393818 // COASY // Coenzyme A synthase…
3321554	0.00384561	0.898593	3321512	NM_000922 // PDE3B // phosphodiesterase 3B, cGMP-inhibited // 11p15.1 // 5140 /// ENST00000282096 // PDE3B // phosphodiesterase 3B, cGMP-inhibited // 11p15.1 // 5140 /// BC150307 // PDE3B // phosphodiesterase 3B, cGMP-inhibited // 11p15.1 // 5140
3391670	0.00385173	0.898593	3391653	NM_000795 // DRD2 // dopamine receptor D2 // 11q23 // 1813 /// NM_016574 // DRD2 // dopamine receptor D2 // 11q23 // 1813 /// ENST00000362072 // DRD2 // dopamine receptor D2 // 11q23 // 1813 /// ENST00000346454 // DRD2 // dopamine receptor D2 // 11q23 // 1813 /// BC021195 // DRD2 // dopamine receptor D2 // 11q23 // 1813 /// ENST00000355319 // DRD2 // dopamine receptor D2 // 11q23 // 1813
3053697	0.00385193	0.898593	3053691	NM_000181 // GUSB // glucuronidase, beta // 7q21.11 // 2990 /// ENST00000304895 // GUSB // glucuronidase, beta // 7q21.11 // 2990 /// BC014142 // GUSB // glucuronidase, beta // 7q21.11 // 2990 /// ENST00000345660 // GUSB // glucuronidase, beta // 7q21.11 // 2990
3131802	0.00385902	0.898593	3131789	NM_152413 // GOT1L1 // glutamic-oxaloacetic transaminase 1-like 1 // 8p12 // 137362 /// ENST00000307599 // GOT1L1 // glutamic-oxaloacetic transaminase 1-like 1 // 8p12 // 137362 /// BC029504 // GOT1L1 // glutamic-oxaloacetic transaminase 1-like 1 // 8p12 // 137362
3761306	0.00386695	0.898593	3761291	NM_002145 // HOXB2 // homeobox B2 // 17q21-q22 // 3212 /// ENST00000330070 // HOXB2 // homeobox B2 // 17q21-q22 // 3212 /// BC074806 // HOXB2 // homeobox B2 // 17q21-q22 // 3212 /// ENST00000326226 // HOXB2 // homeobox B2 // 17q21-q22 // 3212
3382360	0.0038677	0.898593	3382319	NM_030792 // GDPD5 // glycerophosphodiester phosphodiesterase domain containing 5 // 11q13.4-q13.5 // 81544 /// ENST00000336898 // GDPD5 // glycerophosphodiester phosphodiesterase domain containing 5 // 11q13.4-q13.5 // 81544 /// BC018771 // GDPD5 // glycerophosphodiester phosphodiesterase domain containing 5 // 11q13.4-q13.5 // 81544 /// ENST00000376282 // GDPD5 // glycerophosphodiester phosphod…
3499506	0.0038681	0.898593	3499453	NM_003291 // TPP2 // tripeptidyl peptidase II // 13q32-q33 // 7174 /// ENST00000376065 // TPP2 // tripeptidyl peptidase II // 13q32-q33 // 7174 /// M73047 // TPP2 // tripeptidyl peptidase II // 13q32-q33 // 7174 /// ENST00000376052 // TPP2 // tripeptidyl peptidase II // 13q32-q33 // 7174
3863465	0.00386861	0.898593	3863435	NM_002698 // POU2F2 // POU class 2 homeobox 2 // 19q13.2 // 5452 /// ENST00000389341 // POU2F2 // POU class 2 homeobox 2 // 19q13.2 // 5452 /// BC006101 // POU2F2 // POU class 2 homeobox 2 // 19q13.2 // 5452 /// ENST00000292077 // POU2F2 // POU class 2 homeobox 2 // 19q13.2 // 5452 /// ENST00000342301 // POU2F2 // POU class 2 homeobox 2 // 19q13.2 // 5452
4033220	0.00387151	0.898593	4033203	NM_004192 // ASMTL // acetylserotonin O-methyltransferase-like // Xp22.3; Yp11.3 // 8623 /// ENST00000381317 // ASMTL // acetylserotonin O-methyltransferase-like // Xp22.3; Yp11.3 // 8623 /// BC010089 // ASMTL // acetylserotonin O-methyltransferase-like // Xp22.3; Yp11.3 // 8623 /// ENST00000381333 // ASMTL // acetylserotonin O-methyltransferase-like // Xp22.3; Yp11.3 // 8623
3156209	0.00387807	0.898593	3156193	NM_012154 // EIF2C2 // eukaryotic translation initiation factor 2C, 2 // 8q24 // 27161 /// ENST00000220592 // EIF2C2 // eukaryotic translation initiation factor 2C, 2 // 8q24 // 27161 /// AY077717 // EIF2C2 // eukaryotic translation initiation factor 2C, 2 // 8q24 // 27161 /// AK092172 // LOC286109 // hypothetical protein LOC286109 // 8q24.3 // 286109
2818108	0.00388743	0.898593	2818079	NM_032280 // ZCCHC9 // zinc finger, CCHC domain containing 9 // 5q14.1 // 84240 /// ENST00000254037 // ZCCHC9 // zinc finger, CCHC domain containing 9 // 5q14.1 // 84240 /// ENST00000380199 // ZCCHC9 // zinc finger, CCHC domain containing 9 // 5q14.1 // 84240 /// BC014841 // ZCCHC9 // zinc finger, CCHC domain containing 9 // 5q14.1 // 84240
3696235	0.00388757	0.898593	3696226	NM_024939 // RBM35B // RNA binding motif protein 35B // 16q22.1 // 80004 /// ENST00000251366 // RBM35B // RNA binding motif protein 35B // 16q22.1 // 80004 /// ENST00000393828 // RBM35B // RNA binding motif protein 35B // 16q22.1 // 80004 /// BC069241 // RBM35B // RNA binding motif protein 35B // 16q22.1 // 80004
3463895	0.00389058	0.898593	3463821	NM_003625 // PPFIA2 // protein tyrosine phosphatase, receptor type, f polypeptide (PTPRF), interacting protein (liprin), alpha 2 // 12q21.31 // 8499 /// ENST00000333447 // PPFIA2 // protein tyrosine phosphatase, receptor type, f polypeptide (PTPRF), interacting protein (liprin), alpha 2 // 12q21.31 // 8499 /// AF034799 // PPFIA2 // protein tyrosine phosphatase, receptor type, f polypeptide (PTPRF…
3378011	0.0038951	0.898593	3378007	NM_031450 // C11orf68 // chromosome 11 open reading frame 68 // 11q13.1 // 83638 /// ENST00000312536 // C11orf68 // chromosome 11 open reading frame 68 // 11q13.1 // 83638 /// BC013185 // C11orf68 // chromosome 11 open reading frame 68 // 11q13.1 // 83638
3620776	0.0038951	0.898593	3620741	NM_138477 // CDAN1 // congenital dyserythropoietic anemia, type I // 15q15.2 // 146059 /// ENST00000356231 // CDAN1 // congenital dyserythropoietic anemia, type I // 15q15.2 // 146059 /// BC066640 // CDAN1 // congenital dyserythropoietic anemia, type I // 15q15.2 // 146059 /// ENST00000267892 // CDAN1 // congenital dyserythropoietic anemia, type I // 15q15.2 // 146059
2370361	0.00390155	0.898593	2370355	NM_016545 // IER5 // immediate early response 5 // 1q25.3 // 51278 /// ENST00000367577 // IER5 // immediate early response 5 // 1q25.3 // 51278 /// BC000128 // IER5 // immediate early response 5 // 1q25.3 // 51278 /// AF178984 // IER5 // immediate early response 5 // 1q25.3 // 51278 /// AJ251089 // IER5 // immediate early response 5 // 1q25.3 // 51278
2789987	0.00390756	0.898593	2789957	NM_033632 // FBXW7 // F-box and WD repeat domain containing 7 // 4q31.3 // 55294 /// NM_018315 // FBXW7 // F-box and WD repeat domain containing 7 // 4q31.3 // 55294 /// NM_001013415 // FBXW7 // F-box and WD repeat domain containing 7 // 4q31.3 // 55294 /// ENST00000281708 // FBXW7 // F-box and WD repeat domain containing 7 // 4q31.3 // 55294 /// ENST00000393956 // FBXW7 // F-box and WD repeat do…
3951744	0.00390929	0.898593	3951732	NM_033070 // CECR5 // cat eye syndrome chromosome region, candidate 5 // --- // 27440 /// NM_017829 // CECR5 // cat eye syndrome chromosome region, candidate 5 // --- // 27440 /// ENST00000336737 // CECR5 // cat eye syndrome chromosome region, candidate 5 // --- // 27440 /// ENST00000155674 // CECR5 // cat eye syndrome chromosome region, candidate 5 // --- // 27440 /// BC042540 // CECR5 // cat ey…
4052009	0.0039204	0.898593	4051998	NM_020385 // REXO4 // REX4, RNA exonuclease 4 homolog (S. cerevisiae) // 9q34.2 // 57109 /// ENST00000371942 // REXO4 // REX4, RNA exonuclease 4 homolog (S. cerevisiae) // 9q34.2 // 57109 /// AF273304 // REXO4 // REX4, RNA exonuclease 4 homolog (S. cerevisiae) // 9q34.2 // 57109 /// ENST00000371935 // REXO4 // REX4, RNA exonuclease 4 homolog (S. cerevisiae) // 9q34.2 // 57109
3796253	0.00393762	0.898593	3796244	NM_022840 // METTL4 // methyltransferase like 4 // 18p11.32 // 64863 /// ENST00000319888 // METTL4 // methyltransferase like 4 // 18p11.32 // 64863 /// BX647373 // METTL4 // methyltransferase like 4 // 18p11.32 // 64863
2844227	0.00394788	0.898593	2844203	NM_001746 // CANX // calnexin // 5q35 // 821 /// NM_001024649 // CANX // calnexin // 5q35 // 821 /// ENST00000247461 // CANX // calnexin // 5q35 // 821 /// L10284 // CANX // calnexin // 5q35 // 821 /// ENST00000354394 // CANX // calnexin // 5q35 // 821 /// ENST00000376953 // CANX // calnexin // 5q35 // 821
2858632	0.00394856	0.898593	2858592	NM_018369 // DEPDC1B // DEP domain containing 1B // 5q12.1 // 55789 /// ENST00000265036 // DEPDC1B // DEP domain containing 1B // 5q12.1 // 55789 /// AF303178 // DEPDC1B // DEP domain containing 1B // 5q12.1 // 55789
2736305	0.00395026	0.898593	2736259	NM_020159 // SMARCAD1 // SWI/SNF-related, matrix-associated actin-dependent regulator of chromatin, subfamily a, containing DEAD/H box 1 // 4q22-q23 // 56916 /// ENST00000354268 // SMARCAD1 // SWI/SNF-related, matrix-associated actin-dependent regulator of chromatin, subfamily a, containing DEAD/H box 1 // 4q22-q23 // 56916 /// AY008271 // SMARCAD1 // SWI/SNF-related, matrix-associated actin-depe…
3252594	0.00395032	0.898593	3252577	NM_003375 // VDAC2 // voltage-dependent anion channel 2 // 10q22 // 7417 /// ENST00000332211 // VDAC2 // voltage-dependent anion channel 2 // 10q22 // 7417 /// BC000165 // VDAC2 // voltage-dependent anion channel 2 // 10q22 // 7417 /// ENST00000313132 // VDAC2 // voltage-dependent anion channel 2 // 10q22 // 7417 /// ENST00000298468 // VDAC2 // voltage-dependent anion channel 2 // 10q22 // 7417 /…
3835352	0.00395035	0.898593	3835339	NM_006300 // ZNF230 // zinc finger protein 230 // 19q13.31 // 7773 /// ENST00000251272 // ZNF230 // zinc finger protein 230 // 19q13.31 // 7773 /// BC050340 // ZNF230 // zinc finger protein 230 // 19q13.31 // 7773 /// ENST00000391961 // ZNF230 // zinc finger protein 230 // 19q13.31 // 7773
3653085	0.00395058	0.898593	3653072	NM_005030 // PLK1 // polo-like kinase 1 (Drosophila) // 16p12.1 // 5347 /// ENST00000300093 // PLK1 // polo-like kinase 1 (Drosophila) // 16p12.1 // 5347 /// ENST00000330792 // PLK1 // polo-like kinase 1 (Drosophila) // 16p12.1 // 5347 /// AB209179 // PLK1 // polo-like kinase 1 (Drosophila) // 16p12.1 // 5347
3620072	0.00395309	0.898593	3620054	NM_015540 // RPAP1 // RNA polymerase II associated protein 1 // 15q15.1 // 26015 /// ENST00000304330 // RPAP1 // RNA polymerase II associated protein 1 // 15q15.1 // 26015 /// AB037824 // RPAP1 // RNA polymerase II associated protein 1 // 15q15.1 // 26015
2419277	0.00395714	0.898593	2419235	NM_003902 // FUBP1 // far upstream element (FUSE) binding protein 1 // 1p31.1 // 8880 /// ENST00000370768 // FUBP1 // far upstream element (FUSE) binding protein 1 // 1p31.1 // 8880 /// ENST00000394922 // FUBP1 // far upstream element (FUSE) binding protein 1 // 1p31.1 // 8880 /// ENST00000370767 // FUBP1 // far upstream element (FUSE) binding protein 1 // 1p31.1 // 8880 /// ENST00000370773 // FU…
3570606	0.00396338	0.898593	3570599	NM_033141 // MAP3K9 // mitogen-activated protein kinase kinase kinase 9 // 14q24.3-q31 // 4293 /// ENST00000005198 // MAP3K9 // mitogen-activated protein kinase kinase kinase 9 // 14q24.3-q31 // 4293 /// AY327900 // MAP3K9 // mitogen-activated protein kinase kinase kinase 9 // 14q24.3-q31 // 4293 /// ENST00000381250 // MAP3K9 // mitogen-activated protein kinase kinase kinase 9 // 14q24.3-q31 // 4…
3426868	0.00396716	0.898593	3426828	NM_017599 // VEZT // vezatin, adherens junctions transmembrane protein // 12q22 // 55591 /// ENST00000397796 // VEZT // vezatin, adherens junctions transmembrane protein // 12q22 // 55591 /// ENST00000261219 // VEZT // vezatin, adherens junctions transmembrane protein // 12q22 // 55591 /// ENST00000356859 // VEZT // vezatin, adherens junctions transmembrane protein // 12q22 // 55591 /// ENST00000…
2815462	0.00396748	0.898593	2815455	NM_032175 // UTP15 // UTP15, U3 small nucleolar ribonucleoprotein, homolog (S. cerevisiae) // 5q13.2 // 84135 /// ENST00000296792 // UTP15 // UTP15, U3 small nucleolar ribonucleoprotein, homolog (S. cerevisiae) // 5q13.2 // 84135 /// CR457295 // UTP15 // UTP15, U3 small nucleolar ribonucleoprotein, homolog (S. cerevisiae) // 5q13.2 // 84135 /// AL831972 // UTP15 // UTP15, U3 small nucleolar ribon…
2337185	0.00397698	0.898593	2337147	NM_147161 // ACOT11 // acyl-CoA thioesterase 11 // 1p32.3 // 26027 /// NM_015547 // ACOT11 // acyl-CoA thioesterase 11 // 1p32.3 // 26027 /// ENST00000343744 // ACOT11 // acyl-CoA thioesterase 11 // 1p32.3 // 26027 /// ENST00000371316 // ACOT11 // acyl-CoA thioesterase 11 // 1p32.3 // 26027 /// BC093844 // ACOT11 // acyl-CoA thioesterase 11 // 1p32.3 // 26027
3961515	0.00398273	0.898593	3961496	NM_020831 // MKL1 // megakaryoblastic leukemia (translocation) 1 // 22q13 // 57591 /// ENST00000355630 // MKL1 // megakaryoblastic leukemia (translocation) 1 // 22q13 // 57591 /// BC115039 // MKL1 // megakaryoblastic leukemia (translocation) 1 // 22q13 // 57591 /// ENST00000396617 // MKL1 // megakaryoblastic leukemia (translocation) 1 // 22q13 // 57591 /// AB051446 // KIAA1659 // KIAA1659 protein…
4011228	0.00398723	0.898593	4011189	NM_002547 // OPHN1 // oligophrenin 1 // Xq12 // 4983 /// ENST00000355520 // OPHN1 // oligophrenin 1 // Xq12 // 4983 /// AJ001189 // OPHN1 // oligophrenin 1 // Xq12 // 4983
3740226	0.00398819	0.898593	3740201	NM_001080779 // MYO1C // myosin IC // 17p13 // 4641 /// NM_001080950 // MYO1C // myosin IC // 17p13 // 4641 /// NM_033375 // MYO1C // myosin IC // 17p13 // 4641 /// ENST00000359786 // MYO1C // myosin IC // 17p13 // 4641 /// ENST00000361007 // MYO1C // myosin IC // 17p13 // 4641 /// BC068013 // MYO1C // myosin IC // 17p13 // 4641
2766366	0.00399952	0.898593	2766359	NM_002913 // RFC1 // replication factor C (activator 1) 1, 145kDa // 4p14-p13 // 5981 /// ENST00000349703 // RFC1 // replication factor C (activator 1) 1, 145kDa // 4p14-p13 // 5981 /// L23320 // RFC1 // replication factor C (activator 1) 1, 145kDa // 4p14-p13 // 5981 /// ENST00000381897 // RFC1 // replication factor C (activator 1) 1, 145kDa // 4p14-p13 // 5981
3593371	0.00400203	0.898593	3593339	NM_001001556 // GALK2 // galactokinase 2 // 15q21.1 // 2585 /// NM_002044 // GALK2 // galactokinase 2 // 15q21.1 // 2585 /// ENST00000396509 // GALK2 // galactokinase 2 // 15q21.1 // 2585 /// ENST00000396511 // GALK2 // galactokinase 2 // 15q21.1 // 2585 /// ENST00000327171 // GALK2 // galactokinase 2 // 15q21.1 // 2585 /// AK098049 // GALK2 // galactokinase 2 // 15q21.1 // 2585
2481362	0.00400488	0.898593	2481308	NM_152994 // CCDC128 // coiled-coil domain containing 128 // 2p16.3 // 129285 /// ENST00000281394 // CCDC128 // coiled-coil domain containing 128 // 2p16.3 // 129285 /// ENST00000294952 // CCDC128 // coiled-coil domain containing 128 // 2p16.3 // 129285 /// AK122900 // CCDC128 // coiled-coil domain containing 128 // 2p16.3 // 129285
2733330	0.00401184	0.898593	2733287	NM_020226 // PRDM8 // PR domain containing 8 // 4q21 // 56978 /// NM_001099403 // PRDM8 // PR domain containing 8 // 4q21 // 56978 /// ENST00000339711 // PRDM8 // PR domain containing 8 // 4q21 // 56978 /// AK292137 // PRDM8 // PR domain containing 8 // 4q21 // 56978 /// ENST00000282699 // PRDM8 // PR domain containing 8 // 4q21 // 56978
2817895	0.00401582	0.898593	2817837	NM_002439 // MSH3 // mutS homolog 3 (E. coli) // 5q11-q12 // 4437 /// ENST00000265081 // MSH3 // mutS homolog 3 (E. coli) // 5q11-q12 // 4437 /// U61981 // MSH3 // mutS homolog 3 (E. coli) // 5q11-q12 // 4437
3874443	0.00401886	0.898593	3874438	NM_021873 // CDC25B // cell division cycle 25 homolog B (S. pombe) // 20p13 // 994 /// NM_004358 // CDC25B // cell division cycle 25 homolog B (S. pombe) // 20p13 // 994 /// NM_021872 // CDC25B // cell division cycle 25 homolog B (S. pombe) // 20p13 // 994 /// ENST00000245960 // CDC25B // cell division cycle 25 homolog B (S. pombe) // 20p13 // 994 /// ENST00000344256 // CDC25B // cell division cy…
2598230	0.00401897	0.898593	2598145	NM_173076 // ABCA12 // ATP-binding cassette, sub-family A (ABC1), member 12 // 2q34 // 26154 /// NM_015657 // ABCA12 // ATP-binding cassette, sub-family A (ABC1), member 12 // 2q34 // 26154 /// ENST00000272895 // ABCA12 // ATP-binding cassette, sub-family A (ABC1), member 12 // 2q34 // 26154 /// ENST00000389661 // ABCA12 // ATP-binding cassette, sub-family A (ABC1), member 12 // 2q34 // 26154 ///…
2373474	0.00402514	0.898593	2373465	NM_006684 // CFHR4 // complement factor H-related 4 // 1q32 // 10877 /// NM_021023 // CFHR3 // complement factor H-related 3 // 1q32 // 10878 /// ENST00000251424 // CFHR4 // complement factor H-related 4 // 1q32 // 10877 /// ENST00000367425 // CFHR3 // complement factor H-related 3 // 1q32 // 10878 /// AK292752 // CFHR4 // complement factor H-related 4 // 1q32 // 10877 /// BC058009 // CFHR3 // co…
3188134	0.00405037	0.898593	3188111	NM_000962 // PTGS1 // prostaglandin-endoperoxide synthase 1 (prostaglandin G/H synthase and cyclooxygenase) // 9q32-q33.3 // 5742 /// NM_080591 // PTGS1 // prostaglandin-endoperoxide synthase 1 (prostaglandin G/H synthase and cyclooxygenase) // 9q32-q33.3 // 5742 /// ENST00000362012 // PTGS1 // prostaglandin-endoperoxide synthase 1 (prostaglandin G/H synthase and cyclooxygenase) // 9q32-q33.3 // …
3334576	0.00405194	0.898593	3334571	NM_003942 // RPS6KA4 // ribosomal protein S6 kinase, 90kDa, polypeptide 4 // 11q11-q13 // 8986 /// NM_001006944 // RPS6KA4 // ribosomal protein S6 kinase, 90kDa, polypeptide 4 // 11q11-q13 // 8986 /// ENST00000334205 // RPS6KA4 // ribosomal protein S6 kinase, 90kDa, polypeptide 4 // 11q11-q13 // 8986 /// ENST00000294261 // RPS6KA4 // ribosomal protein S6 kinase, 90kDa, polypeptide 4 // 11q11-q13 …
3768048	0.00405734	0.898593	3768015	NM_014877 // HELZ // helicase with zinc finger // 17q24.2 // 9931 /// ENST00000358691 // HELZ // helicase with zinc finger // 17q24.2 // 9931 /// BC130582 // HELZ // helicase with zinc finger // 17q24.2 // 9931
3290659	0.00405846	0.898593	3290649	NM_198215 // FAM13C1 // family with sequence similarity 13, member C1 // 10q21.1 // 220965 /// NM_001001971 // FAM13C1 // family with sequence similarity 13, member C1 // 10q21.1 // 220965 /// ENST00000373868 // FAM13C1 // family with sequence similarity 13, member C1 // 10q21.1 // 220965 /// ENST00000373867 // FAM13C1 // family with sequence similarity 13, member C1 // 10q21.1 // 220965 /// BC03…
3572248	0.00406507	0.898593	3572235	NM_001040108 // MLH3 // mutL homolog 3 (E. coli) // 14q24.3 // 27030 /// NM_014381 // MLH3 // mutL homolog 3 (E. coli) // 14q24.3 // 27030 /// ENST00000355774 // MLH3 // mutL homolog 3 (E. coli) // 14q24.3 // 27030 /// ENST00000238662 // MLH3 // mutL homolog 3 (E. coli) // 14q24.3 // 27030 /// AF195657 // MLH3 // mutL homolog 3 (E. coli) // 14q24.3 // 27030 /// ENST00000380968 // MLH3 // mutL hom…
3552924	0.00406526	0.898593	3552847	NM_001376 // DYNC1H1 // dynein, cytoplasmic 1, heavy chain 1 // 14q32.3-qter|14q32 // 1778 /// ENST00000360184 // DYNC1H1 // dynein, cytoplasmic 1, heavy chain 1 // 14q32.3-qter|14q32 // 1778 /// AB290157 // DYNC1H1 // dynein, cytoplasmic 1, heavy chain 1 // 14q32.3-qter|14q32 // 1778
3333429	0.00406608	0.898593	3333425	NM_006551 // SCGB1D2 // secretoglobin, family 1D, member 2 // 11q13 // 10647 /// ENST00000244926 // SCGB1D2 // secretoglobin, family 1D, member 2 // 11q13 // 10647 /// AJ224172 // SCGB1D2 // secretoglobin, family 1D, member 2 // 11q13 // 10647
3565693	0.00408306	0.898593	3565663	NM_014750 // DLG7 // discs, large homolog 7 (Drosophila) // 14q22.3 // 9787 /// ENST00000247191 // DLG7 // discs, large homolog 7 (Drosophila) // 14q22.3 // 9787 /// AB076695 // DLG7 // discs, large homolog 7 (Drosophila) // 14q22.3 // 9787 /// ENST00000341764 // DLG7 // discs, large homolog 7 (Drosophila) // 14q22.3 // 9787
3153251	0.0040845	0.898593	3153235	BC070152 // CCDC26 // coiled-coil domain containing 26 // 8q24.21 // 137196 /// BC026098 // CCDC26 // coiled-coil domain containing 26 // 8q24.21 // 137196 /// ENST00000311357 // CCDC26 // coiled-coil domain containing 26 // 8q24.21 // 137196
2343223	0.00408986	0.898593	2343170	NM_032141 // CCDC55 // coiled-coil domain containing 55 // 17q11.2 // 84081 /// ENST00000247026 // CCDC55 // coiled-coil domain containing 55 // 17q11.2 // 84081 /// BX537792 // FAM73A // family with sequence similarity 73, member A // 1p31.1 // 374986 /// BC105044 // CCDC55 // coiled-coil domain containing 55 // 17q11.2 // 84081 /// CR533555 // CCDC55 // coiled-coil domain containing 55 // 17q11…
3954296	0.00410073	0.898593	3954294	NM_014634 // PPM1F // protein phosphatase 1F (PP2C domain containing) // 22q11.22 // 9647 /// ENST00000263212 // PPM1F // protein phosphatase 1F (PP2C domain containing) // 22q11.22 // 9647 /// AK126377 // PPM1F // protein phosphatase 1F (PP2C domain containing) // 22q11.22 // 9647
3628788	0.00411056	0.898593	3628650	NM_003922 // HERC1 // hect (homologous to the E6-AP (UBE3A) carboxyl terminus) domain and RCC1 (CHC1)-like domain (RLD) 1 // 15q22 // 8925 /// ENST00000261887 // HERC1 // hect (homologous to the E6-AP (UBE3A) carboxyl terminus) domain and RCC1 (CHC1)-like domain (RLD) 1 // 15q22 // 8925 /// U50078 // HERC1 // hect (homologous to the E6-AP (UBE3A) carboxyl terminus) domain and RCC1 (CHC1)-like dom…
3817990	0.00411531	0.898593	3817984	NM_002967 // SAFB // scaffold attachment factor B // 19p13.3-p13.2 // 6294 /// ENST00000292123 // SAFB // scaffold attachment factor B // 19p13.3-p13.2 // 6294 /// U72355 // SAFB // scaffold attachment factor B // 19p13.3-p13.2 // 6294
3456051	0.00411932	0.898593	3456049	NM_000889 // ITGB7 // integrin, beta 7 // 12q13.13 // 3695 /// ENST00000267082 // ITGB7 // integrin, beta 7 // 12q13.13 // 3695 /// BC015916 // ITGB7 // integrin, beta 7 // 12q13.13 // 3695 /// ENST00000338737 // ITGB7 // integrin, beta 7 // 12q13.13 // 3695
2465327	0.0041231	0.898593	2465324	NM_015446 // AHCTF1 // AT hook containing transcription factor 1 // 1q44 // 25909 /// ENST00000326225 // AHCTF1 // AT hook containing transcription factor 1 // 1q44 // 25909 /// ENST00000391829 // AHCTF1 // AT hook containing transcription factor 1 // 1q44 // 25909 /// AY157619 // AHCTF1 // AT hook containing transcription factor 1 // 1q44 // 25909 /// ENST00000366508 // AHCTF1 // AT hook contain…
3653075	0.00412962	0.898593	3653072	NM_005030 // PLK1 // polo-like kinase 1 (Drosophila) // 16p12.1 // 5347 /// ENST00000300093 // PLK1 // polo-like kinase 1 (Drosophila) // 16p12.1 // 5347 /// ENST00000330792 // PLK1 // polo-like kinase 1 (Drosophila) // 16p12.1 // 5347 /// AB209179 // PLK1 // polo-like kinase 1 (Drosophila) // 16p12.1 // 5347
2864264	0.00413169	0.898593	2864237	NM_004272 // HOMER1 // homer homolog 1 (Drosophila) // 5q14.2 // 9456 /// ENST00000399166 // HOMER1 // homer homolog 1 (Drosophila) // 5q14.2 // 9456 /// ENST00000334082 // HOMER1 // homer homolog 1 (Drosophila) // 5q14.2 // 9456 /// BC047438 // HOMER1 // homer homolog 1 (Drosophila) // 5q14.2 // 9456 /// ENST00000282260 // HOMER1 // homer homolog 1 (Drosophila) // 5q14.2 // 9456
2622247	0.00413176	0.898593	2622239	NM_022064 // RNF123 // ring finger protein 123 // 3p24.3 // 63891 /// ENST00000327697 // RNF123 // ring finger protein 123 // 3p24.3 // 63891 /// ENST00000389066 // RNF123 // ring finger protein 123 // 3p24.3 // 63891 /// AL832138 // RNF123 // ring finger protein 123 // 3p24.3 // 63891
3155789	0.00413346	0.898593	3155637	NM_152888 // COL22A1 // collagen, type XXII, alpha 1 // 8q24.23 // 169044 /// ENST00000303045 // COL22A1 // collagen, type XXII, alpha 1 // 8q24.23 // 169044 /// AF406780 // COL22A1 // collagen, type XXII, alpha 1 // 8q24.23 // 169044 /// ENST00000341807 // COL22A1 // collagen, type XXII, alpha 1 // 8q24.23 // 169044
3471724	0.00413473	0.898593	3471704	NM_006768 // BRAP // BRCA1 associated protein // 12q24 // 8315 /// NM_020357 // PCNP // PEST proteolytic signal containing nuclear protein // 3q12.3 // 57092 /// ENST00000327551 // BRAP // BRCA1 associated protein // 12q24 // 8315 /// ENST00000265260 // PCNP // PEST proteolytic signal containing nuclear protein // 3q12.3 // 57092 /// AB037675 // PCNP // PEST proteolytic signal containing nuclear …
3587561	0.00413619	0.898593	3587553	NM_013372 // GREM1 // gremlin 1, cysteine knot superfamily, homolog (Xenopus laevis) // 15q13-q15 // 26585 /// ENST00000300177 // GREM1 // gremlin 1, cysteine knot superfamily, homolog (Xenopus laevis) // 15q13-q15 // 26585 /// AY232290 // GREM1 // gremlin 1, cysteine knot superfamily, homolog (Xenopus laevis) // 15q13-q15 // 26585 /// ENST00000322805 // GREM1 // gremlin 1, cysteine knot superfam…
3461175	0.00413774	0.898593	3461164	NM_017440 // MDM1 // Mdm1 nuclear protein homolog (mouse) // 12q15 // 56890 /// NM_020128 // MDM1 // Mdm1 nuclear protein homolog (mouse) // 12q15 // 56890 /// ENST00000303145 // MDM1 // Mdm1 nuclear protein homolog (mouse) // 12q15 // 56890 /// BC028355 // MDM1 // Mdm1 nuclear protein homolog (mouse) // 12q15 // 56890 /// ENST00000393543 // MDM1 // Mdm1 nuclear protein homolog (mouse) // 12q15 /…
3744309	0.00414102	0.898593	3744300	BC113564 // C17orf44 // chromosome 17 open reading frame 44 // 17p13.1 // 284029 /// ENST00000315707 // C17orf44 // chromosome 17 open reading frame 44 // 17p13.1 // 284029 /// AK092109 // C17orf44 // chromosome 17 open reading frame 44 // 17p13.1 // 284029 /// BC063002 // C17orf44 // chromosome 17 open reading frame 44 // 17p13.1 // 284029
3291747	0.00414307	0.898593	3291682	NM_032776 // JMJD1C // jumonji domain containing 1C // 10q21.2-q21.3 // 221037 /// NM_004241 // JMJD1C // jumonji domain containing 1C // 10q21.2-q21.3 // 221037 /// ENST00000399262 // JMJD1C // jumonji domain containing 1C // 10q21.2-q21.3 // 221037 /// ENST00000399251 // JMJD1C // jumonji domain containing 1C // 10q21.2-q21.3 // 221037 /// ENST00000327520 // JMJD1C // jumonji domain containing …
2514500	0.00415354	0.898593	2514497	NM_144711 // KLHL23 // kelch-like 23 (Drosophila) // 2q31.1 // 151230 /// NM_001008489 // PHOSPHO2 // phosphatase, orphan 2 // 2q31.1 // 493911 /// ENST00000359744 // PHOSPHO2 // phosphatase, orphan 2 // 2q31.1 // 493911 /// ENST00000272797 // KLHL23 // kelch-like 23 (Drosophila) // 2q31.1 // 151230 /// BC106013 // PHOSPHO2 // phosphatase, orphan 2 // 2q31.1 // 493911
3561148	0.00415466	0.898593	3561110	NM_014990 // GARNL1 // GTPase activating Rap/RanGAP domain-like 1 // 14q13.2 // 253959 /// NM_194301 // GARNL1 // GTPase activating Rap/RanGAP domain-like 1 // 14q13.2 // 253959 /// ENST00000389698 // GARNL1 // GTPase activating Rap/RanGAP domain-like 1 // 14q13.2 // 253959 /// ENST00000307138 // GARNL1 // GTPase activating Rap/RanGAP domain-like 1 // 14q13.2 // 253959 /// AY596970 // GARNL1 // G…
3838101	0.00415638	0.898593	3838094	NM_000146 // FTL // ferritin, light polypeptide // 19q13.3-q13.4 // 2512 /// ENST00000331825 // FTL // ferritin, light polypeptide // 19q13.3-q13.4 // 2512 /// BC067772 // FTL // ferritin, light polypeptide // 19q13.3-q13.4 // 2512 /// ENST00000263258 // FTL // ferritin, light polypeptide // 19q13.3-q13.4 // 2512
3669072	0.00415701	0.898593	3669059	NM_007285 // GABARAPL2 // GABA(A) receptor-associated protein-like 2 // 16q22.3-q24.1 // 11345 /// ENST00000037243 // GABARAPL2 // GABA(A) receptor-associated protein-like 2 // 16q22.3-q24.1 // 11345 /// BC029601 // GABARAPL2 // GABA(A) receptor-associated protein-like 2 // 16q22.3-q24.1 // 11345
2522470	0.00415705	0.898593	2522439	NM_014670 // BZW1 // basic leucine zipper and W2 domains 1 // 2q33 // 9689 /// ENST00000353957 // BZW1 // basic leucine zipper and W2 domains 1 // 2q33 // 9689 /// AL833518 // BZW1 // basic leucine zipper and W2 domains 1 // 2q33 // 9689
3729550	0.0041602	0.898593	3729528	NM_003620 // PPM1D // protein phosphatase 1D magnesium-dependent, delta isoform // 17q23.2 // 8493 /// ENST00000305921 // PPM1D // protein phosphatase 1D magnesium-dependent, delta isoform // 17q23.2 // 8493 /// BC042418 // PPM1D // protein phosphatase 1D magnesium-dependent, delta isoform // 17q23.2 // 8493 /// ENST00000392995 // PPM1D // protein phosphatase 1D magnesium-dependent, delta isoform…
3016318	0.00417939	0.898593	3016316	---
3120592	0.00418582	0.898593	3120567	NM_145754 // KIFC2 // kinesin family member C2 // 8q24.3 // 90990 /// ENST00000301332 // KIFC2 // kinesin family member C2 // 8q24.3 // 90990 /// BC017311 // KIFC2 // kinesin family member C2 // 8q24.3 // 90990 /// ENST00000301331 // KIFC2 // kinesin family member C2 // 8q24.3 // 90990
3873354	0.0041963	0.898593	3873338	NM_001042353 // FAM110A // family with sequence similarity 110, member A // 20p13 // 83541 /// NM_031424 // FAM110A // family with sequence similarity 110, member A // 20p13 // 83541 /// NM_207121 // FAM110A // family with sequence similarity 110, member A // 20p13 // 83541 /// ENST00000304189 // FAM110A // family with sequence similarity 110, member A // 20p13 // 83541 /// ENST00000381941 // FAM…
3738153	0.00419893	0.898593	3738138	NM_004712 // HGS // hepatocyte growth factor-regulated tyrosine kinase substrate // 17q25 // 9146 /// ENST00000329138 // HGS // hepatocyte growth factor-regulated tyrosine kinase substrate // 17q25 // 9146 /// U43895 // HGS // hepatocyte growth factor-regulated tyrosine kinase substrate // 17q25 // 9146
3867385	0.00420245	0.898593	3867374	NM_182575 // IZUMO1 // izumo sperm-egg fusion 1 // 19q13.33 // 284359 /// ENST00000332955 // IZUMO1 // izumo sperm-egg fusion 1 // 19q13.33 // 284359 /// BC034769 // IZUMO1 // izumo sperm-egg fusion 1 // 19q13.33 // 284359 /// AY552609 // IZUMO1 // izumo sperm-egg fusion 1 // 19q13.33 // 284359 /// AY552610 // IZUMO1 // izumo sperm-egg fusion 1 // 19q13.33 // 284359
4041134	0.0042058	0.898593	4041113	NM_002266 // KPNA2 // karyopherin alpha 2 (RAG cohort 1, importin alpha 1) // 17q24.2 // 3838 /// U28386 // KPNA2 // karyopherin alpha 2 (RAG cohort 1, importin alpha 1) // 17q24.2 // 3838 /// ENST00000330459 // KPNA2 // karyopherin alpha 2 (RAG cohort 1, importin alpha 1) // 17q24.2 // 3838 /// ENST00000330459 // LOC728860 // karyopherin alpha-2 subunit like // --- // 728860 /// ENST00000400873 …
3150155	0.00420923	0.898593	3150060	NM_000127 // EXT1 // exostoses (multiple) 1 // 8q24.11-q24.13 // 2131 /// ENST00000378204 // EXT1 // exostoses (multiple) 1 // 8q24.11-q24.13 // 2131 /// BC001174 // EXT1 // exostoses (multiple) 1 // 8q24.11-q24.13 // 2131
3069417	0.00421426	0.898593	3069399	NM_130768 // ASZ1 // ankyrin repeat, SAM and basic leucine zipper domain containing 1 // 7q31.2 // 136991 /// ENST00000284629 // ASZ1 // ankyrin repeat, SAM and basic leucine zipper domain containing 1 // 7q31.2 // 136991 /// BC034963 // ASZ1 // ankyrin repeat, SAM and basic leucine zipper domain containing 1 // 7q31.2 // 136991
2605353	0.0042179	0.898593	2605321	NM_004369 // COL6A3 // collagen, type VI, alpha 3 // 2q37 // 1293 /// NM_057164 // COL6A3 // collagen, type VI, alpha 3 // 2q37 // 1293 /// NM_057165 // COL6A3 // collagen, type VI, alpha 3 // 2q37 // 1293 /// NM_057166 // COL6A3 // collagen, type VI, alpha 3 // 2q37 // 1293 /// NM_057167 // COL6A3 // collagen, type VI, alpha 3 // 2q37 // 1293 /// ENST00000295550 // COL6A3 // collagen, type VI, a…
3502859	0.00421869	0.898593	3502829	NM_000820 // GAS6 // growth arrest-specific 6 // 13q34 // 2621 /// ENST00000327773 // GAS6 // growth arrest-specific 6 // 13q34 // 2621 /// ENST00000357389 // GAS6 // growth arrest-specific 6 // 13q34 // 2621 /// ENST00000355761 // GAS6 // growth arrest-specific 6 // 13q34 // 2621 /// AK126533 // GAS6 // growth arrest-specific 6 // 13q34 // 2621
2364280	0.00421944	0.898593	2364231	NM_001014796 // DDR2 // discoidin domain receptor tyrosine kinase 2 // 1q23.3 // 4921 /// NM_006182 // DDR2 // discoidin domain receptor tyrosine kinase 2 // 1q23.3 // 4921 /// ENST00000367922 // DDR2 // discoidin domain receptor tyrosine kinase 2 // 1q23.3 // 4921 /// ENST00000367921 // DDR2 // discoidin domain receptor tyrosine kinase 2 // 1q23.3 // 4921 /// BC052998 // DDR2 // discoidin domain…
3638369	0.00422084	0.898593	3638337	NM_002693 // POLG // polymerase (DNA directed), gamma // 15q25 // 5428 /// NM_001126131 // POLG // polymerase (DNA directed), gamma // 15q25 // 5428 /// ENST00000268124 // POLG // polymerase (DNA directed), gamma // 15q25 // 5428 /// BC042571 // POLG // polymerase (DNA directed), gamma // 15q25 // 5428
3444826	0.00422397	0.898593	3444820	NM_002336 // LRP6 // low density lipoprotein receptor-related protein 6 // 12p11-p13 // 4040 /// ENST00000261349 // LRP6 // low density lipoprotein receptor-related protein 6 // 12p11-p13 // 4040 /// AF074264 // LRP6 // low density lipoprotein receptor-related protein 6 // 12p11-p13 // 4040
3927456	0.00422568	0.898593	3927446	NM_006988 // ADAMTS1 // ADAM metallopeptidase with thrombospondin type 1 motif, 1 // 21q21.2 // 9510 /// ENST00000284984 // ADAMTS1 // ADAM metallopeptidase with thrombospondin type 1 motif, 1 // 21q21.2 // 9510 /// BC036515 // ADAMTS1 // ADAM metallopeptidase with thrombospondin type 1 motif, 1 // 21q21.2 // 9510 /// ENST00000382884 // ADAMTS1 // ADAM metallopeptidase with thrombospondin type 1 …
3015538	0.00422936	0.898593	3015519	NM_013439 // PILRA // paired immunoglobin-like type 2 receptor alpha // 7q22.1 // 29992 /// NM_178272 // PILRA // paired immunoglobin-like type 2 receptor alpha // 7q22.1 // 29992 /// NM_178273 // PILRA // paired immunoglobin-like type 2 receptor alpha // 7q22.1 // 29992 /// ENST00000198536 // PILRA // paired immunoglobin-like type 2 receptor alpha // 7q22.1 // 29992 /// ENST00000350573 // PILRA …
3460141	0.00423272	0.898593	3460127	NM_002076 // GNS // glucosamine (N-acetyl)-6-sulfatase (Sanfilippo disease IIID) // 12q14 // 2799 /// ENST00000258145 // GNS // glucosamine (N-acetyl)-6-sulfatase (Sanfilippo disease IIID) // 12q14 // 2799 /// BX537363 // GNS // glucosamine (N-acetyl)-6-sulfatase (Sanfilippo disease IIID) // 12q14 // 2799
2946261	0.00423733	0.898593	2946259	NM_005323 // HIST1H1T // histone cluster 1, H1t // 6p21.3 // 3010 /// ENST00000338379 // HIST1H1T // histone cluster 1, H1t // 6p21.3 // 3010 /// BC069517 // HIST1H1T // histone cluster 1, H1t // 6p21.3 // 3010
3009985	0.00423814	0.898593	3009959	NM_002835 // PTPN12 // protein tyrosine phosphatase, non-receptor type 12 // 7q11.23 // 5782 /// ENST00000248594 // PTPN12 // protein tyrosine phosphatase, non-receptor type 12 // 7q11.23 // 5782 /// BC050008 // PTPN12 // protein tyrosine phosphatase, non-receptor type 12 // 7q11.23 // 5782
3724223	0.00424126	0.898593	3724197	NM_006178 // NSF // N-ethylmaleimide-sensitive factor // 17q21 // 4905 /// ENST00000398238 // NSF // N-ethylmaleimide-sensitive factor // 17q21 // 4905 /// ENST00000225282 // NSF // N-ethylmaleimide-sensitive factor // 17q21 // 4905 /// AF135168 // NSF // N-ethylmaleimide-sensitive factor // 17q21 // 4905
3789990	0.00424408	0.898593	3789947	NM_015277 // NEDD4L // neural precursor cell expressed, developmentally down-regulated 4-like // 18q21 // 23327 /// AB071179 // NEDD4L // neural precursor cell expressed, developmentally down-regulated 4-like // 18q21 // 23327 /// ENST00000400345 // NEDD4L // neural precursor cell expressed, developmentally down-regulated 4-like // 18q21 // 23327 /// ENST00000357895 // NEDD4L // neural precursor …
2557563	0.00424804	0.898593	2557549	NM_006333 // C1D // nuclear DNA-binding protein // 2p13-p12 // 10438 /// NM_173177 // C1D // nuclear DNA-binding protein // 2p13-p12 // 10438 /// ENST00000355848 // C1D // nuclear DNA-binding protein // 2p13-p12 // 10438 /// BC005235 // C1D // nuclear DNA-binding protein // 2p13-p12 // 10438
2426962	0.00424953	0.898593	2426951	NM_001032290 // PSRC1 // proline/serine-rich coiled-coil 1 // 1p13.3 // 84722 /// NM_032636 // PSRC1 // proline/serine-rich coiled-coil 1 // 1p13.3 // 84722 /// NM_001032291 // PSRC1 // proline/serine-rich coiled-coil 1 // 1p13.3 // 84722 /// NM_001005290 // PSRC1 // proline/serine-rich coiled-coil 1 // 1p13.3 // 84722 /// ENST00000369909 // PSRC1 // proline/serine-rich coiled-coil 1 // 1p13.3 //…
2789990	0.00425448	0.898593	2789957	NM_033632 // FBXW7 // F-box and WD repeat domain containing 7 // 4q31.3 // 55294 /// NM_018315 // FBXW7 // F-box and WD repeat domain containing 7 // 4q31.3 // 55294 /// NM_001013415 // FBXW7 // F-box and WD repeat domain containing 7 // 4q31.3 // 55294 /// ENST00000281708 // FBXW7 // F-box and WD repeat domain containing 7 // 4q31.3 // 55294 /// ENST00000393956 // FBXW7 // F-box and WD repeat do…
3580778	0.00425738	0.898593	3580769	NM_001823 // CKB // creatine kinase, brain // 14q32 // 1152 /// ENST00000348956 // CKB // creatine kinase, brain // 14q32 // 1152 /// AK290101 // CKB // creatine kinase, brain // 14q32 // 1152
2817261	0.0042591	0.898593	2817251	NM_001713 // BHMT // betaine-homocysteine methyltransferase // 5q13.1-q15 // 635 /// ENST00000274353 // BHMT // betaine-homocysteine methyltransferase // 5q13.1-q15 // 635 /// BC012616 // BHMT // betaine-homocysteine methyltransferase // 5q13.1-q15 // 635
3903867	0.0042604	0.898593	3903836	NM_002212 // EIF6 // eukaryotic translation initiation factor 6 // 20q12 // 3692 /// NM_181468 // EIF6 // eukaryotic translation initiation factor 6 // 20q12 // 3692 /// NM_181466 // EIF6 // eukaryotic translation initiation factor 6 // 20q12 // 3692 /// ENST00000374450 // EIF6 // eukaryotic translation initiation factor 6 // 20q12 // 3692 /// ENST00000374436 // EIF6 // eukaryotic translation ini…
2834541	0.00427226	0.898593	2834503	NM_006846 // SPINK5 // serine peptidase inhibitor, Kazal type 5 // 5q32 // 11005 /// ENST00000256084 // SPINK5 // serine peptidase inhibitor, Kazal type 5 // 5q32 // 11005 /// DQ149928 // SPINK5 // serine peptidase inhibitor, Kazal type 5 // 5q32 // 11005 /// ENST00000359874 // SPINK5 // serine peptidase inhibitor, Kazal type 5 // 5q32 // 11005 /// ENST00000398459 // SPINK5 // serine peptidase in…
2968654	0.00427644	0.898593	2968652	NM_014454 // SESN1 // sestrin 1 // 6q21 // 27244 /// ENST00000302071 // SESN1 // sestrin 1 // 6q21 // 27244 /// AF033120 // SESN1 // sestrin 1 // 6q21 // 27244 /// ENST00000356644 // SESN1 // sestrin 1 // 6q21 // 27244 /// ENST00000368971 // SESN1 // sestrin 1 // 6q21 // 27244
3405445	0.00427982	0.898593	3405440	NM_004064 // CDKN1B // cyclin-dependent kinase inhibitor 1B (p27, Kip1) // 12p13.1-p12 // 1027 /// ENST00000228872 // CDKN1B // cyclin-dependent kinase inhibitor 1B (p27, Kip1) // 12p13.1-p12 // 1027 /// BC001971 // CDKN1B // cyclin-dependent kinase inhibitor 1B (p27, Kip1) // 12p13.1-p12 // 1027 /// ENST00000396340 // CDKN1B // cyclin-dependent kinase inhibitor 1B (p27, Kip1) // 12p13.1-p12 // 1…
2975878	0.00428165	0.898593	2975867	NM_005923 // MAP3K5 // mitogen-activated protein kinase kinase kinase 5 // 6q22.33 // 4217 /// ENST00000359015 // MAP3K5 // mitogen-activated protein kinase kinase kinase 5 // 6q22.33 // 4217 /// BC088829 // MAP3K5 // mitogen-activated protein kinase kinase kinase 5 // 6q22.33 // 4217
2957232	0.00429128	0.898593	2957227	NM_012288 // TRAM2 // translocation associated membrane protein 2 // 6p21.1-p12 // 9697 /// ENST00000182527 // TRAM2 // translocation associated membrane protein 2 // 6p21.1-p12 // 9697 /// BC028121 // TRAM2 // translocation associated membrane protein 2 // 6p21.1-p12 // 9697
3724744	0.00429485	0.898593	3724698	NM_006310 // NPEPPS // aminopeptidase puromycin sensitive // 17q21 // 9520 /// ENST00000322157 // NPEPPS // aminopeptidase puromycin sensitive // 17q21 // 9520 /// BC065294 // NPEPPS // aminopeptidase puromycin sensitive // 17q21 // 9520 /// AK125832 // LOC440434 // hypothetical protein FLJ11822 // 17q12 // 440434
3629110	0.00429671	0.898593	3629103	NM_014736 // KIAA0101 // KIAA0101 // 15q22.31 // 9768 /// NM_001029989 // KIAA0101 // KIAA0101 // 15q22.31 // 9768 /// ENST00000300035 // KIAA0101 // KIAA0101 // 15q22.31 // 9768 /// ENST00000380258 // KIAA0101 // KIAA0101 // 15q22.31 // 9768 /// BC005832 // KIAA0101 // KIAA0101 // 15q22.31 // 9768
3723087	0.00430367	0.898593	3723071	NM_145663 // DBF4B // DBF4 homolog B (S. cerevisiae) // 17q21.31|17q21 // 80174 /// NM_025104 // DBF4B // DBF4 homolog B (S. cerevisiae) // 17q21.31|17q21 // 80174 /// ENST00000315005 // DBF4B // DBF4 homolog B (S. cerevisiae) // 17q21.31|17q21 // 80174 /// AF448801 // DBF4B // DBF4 homolog B (S. cerevisiae) // 17q21.31|17q21 // 80174 /// ENST00000393547 // DBF4B // DBF4 homolog B (S. cerevisiae)…
2827800	0.00430369	0.898593	2827772	NM_133638 // ADAMTS19 // ADAM metallopeptidase with thrombospondin type 1 motif, 19 // 5q31 // 171019 /// ENST00000274487 // ADAMTS19 // ADAM metallopeptidase with thrombospondin type 1 motif, 19 // 5q31 // 171019
2862719	0.00430475	0.898593	2862716	NM_032380 // GFM2 // G elongation factor, mitochondrial 2 // 5q13 // 84340 /// NM_170691 // GFM2 // G elongation factor, mitochondrial 2 // 5q13 // 84340 /// NM_170681 // GFM2 // G elongation factor, mitochondrial 2 // 5q13 // 84340 /// ENST00000296805 // GFM2 // G elongation factor, mitochondrial 2 // 5q13 // 84340 /// ENST00000345239 // GFM2 // G elongation factor, mitochondrial 2 // 5q13 // 84…
3421258	0.00431908	0.898593	3421244	NM_018656 // SLC35E3 // solute carrier family 35, member E3 // 12q15 // 55508 /// ENST00000398004 // SLC35E3 // solute carrier family 35, member E3 // 12q15 // 55508 /// AF148713 // SLC35E3 // solute carrier family 35, member E3 // 12q15 // 55508 /// ENST00000319429 // SLC35E3 // solute carrier family 35, member E3 // 12q15 // 55508
2362515	0.00431961	0.898593	2362511	NM_002036 // DARC // Duffy blood group, chemokine receptor // 1q21-q22 // 2532 /// NM_001122951 // DARC // Duffy blood group, chemokine receptor // 1q21-q22 // 2532 /// ENST00000368122 // DARC // Duffy blood group, chemokine receptor // 1q21-q22 // 2532 /// ENST00000359381 // DARC // Duffy blood group, chemokine receptor // 1q21-q22 // 2532 /// ENST00000368121 // DARC // Duffy blood group, chemok…
3166955	0.00431992	0.898593	3166880	NM_002504 // NFX1 // nuclear transcription factor, X-box binding 1 // 9p13.3 // 4799 /// NM_147133 // NFX1 // nuclear transcription factor, X-box binding 1 // 9p13.3 // 4799 /// NM_147134 // NFX1 // nuclear transcription factor, X-box binding 1 // 9p13.3 // 4799 /// ENST00000379540 // NFX1 // nuclear transcription factor, X-box binding 1 // 9p13.3 // 4799 /// ENST00000379521 // NFX1 // nuclear tr…
3710732	0.00432192	0.898593	3710681	NM_003010 // MAP2K4 // mitogen-activated protein kinase kinase 4 // 17p11.2 // 6416 /// ENST00000353533 // MAP2K4 // mitogen-activated protein kinase kinase 4 // 17p11.2 // 6416 /// AK131544 // MAP2K4 // mitogen-activated protein kinase kinase 4 // 17p11.2 // 6416
3687829	0.004329	0.898593	3687828	NM_024671 // ZNF768 // zinc finger protein 768 // 16p11.2 // 79724 /// ENST00000380412 // ZNF768 // zinc finger protein 768 // 16p11.2 // 79724 /// BC013760 // ZNF768 // zinc finger protein 768 // 16p11.2 // 79724 /// ENST00000247774 // ZNF768 // zinc finger protein 768 // 16p11.2 // 79724
3418035	0.00433757	0.898593	3418007	NM_005412 // SHMT2 // serine hydroxymethyltransferase 2 (mitochondrial) // 12q12-q14 // 6472 /// ENST00000328923 // SHMT2 // serine hydroxymethyltransferase 2 (mitochondrial) // 12q12-q14 // 6472 /// ENST00000393827 // SHMT2 // serine hydroxymethyltransferase 2 (mitochondrial) // 12q12-q14 // 6472 /// AK055053 // SHMT2 // serine hydroxymethyltransferase 2 (mitochondrial) // 12q12-q14 // 6472
3851591	0.00434683	0.898593	3851589	NM_016145 // C19orf56 // chromosome 19 open reading frame 56 // 19p13.13 // 51398 /// ENST00000222190 // C19orf56 // chromosome 19 open reading frame 56 // 19p13.13 // 51398 /// AK091030 // C19orf56 // chromosome 19 open reading frame 56 // 19p13.13 // 51398
2417512	0.00435107	0.898593	2417500	NM_000329 // RPE65 // retinal pigment epithelium-specific protein 65kDa // 1p31 // 6121 /// ENST00000262340 // RPE65 // retinal pigment epithelium-specific protein 65kDa // 1p31 // 6121 /// U18991 // RPE65 // retinal pigment epithelium-specific protein 65kDa // 1p31 // 6121
2369329	0.00436677	0.898593	2369325	NM_207467 // C1orf220 // chromosome 1 open reading frame 220 // 1q25.2 // 400798 /// ENST00000367636 // C1orf220 // chromosome 1 open reading frame 220 // 1q25.2 // 400798 /// ENST00000319387 // C1orf220 // chromosome 1 open reading frame 220 // 1q25.2 // 400798 /// ENST00000367638 // C1orf220 // chromosome 1 open reading frame 220 // 1q25.2 // 400798 /// AK097518 // C1orf49 // chromosome 1 open …
3942806	0.00436909	0.898593	3942805	NM_152267 // RNF185 // ring finger protein 185 // 22q12.2 // 91445 /// ENST00000326132 // RNF185 // ring finger protein 185 // 22q12.2 // 91445 /// DQ296564 // RNF185 // ring finger protein 185 // 22q12.2 // 91445 /// ENST00000266252 // RNF185 // ring finger protein 185 // 22q12.2 // 91445
3512997	0.00439433	0.898593	3512948	NM_025113 // C13orf18 // chromosome 13 open reading frame 18 // 13q14.12 // 80183 /// BC032311 // C13orf18 // chromosome 13 open reading frame 18 // 13q14.12 // 80183 /// ENST00000389908 // C13orf18 // chromosome 13 open reading frame 18 // 13q14.12 // 80183 /// ENST00000378797 // C13orf18 // chromosome 13 open reading frame 18 // 13q14.12 // 80183 /// ENST00000378787 // C13orf18 // chromosome 13…
3607737	0.0044016	0.898593	3607698	NM_152259 // C15orf42 // chromosome 15 open reading frame 42 // 15q26.1 // 90381 /// ENST00000268138 // C15orf42 // chromosome 15 open reading frame 42 // 15q26.1 // 90381 /// BC033209 // C15orf42 // chromosome 15 open reading frame 42 // 15q26.1 // 90381 /// ENST00000343406 // C15orf42 // chromosome 15 open reading frame 42 // 15q26.1 // 90381
2933614	0.00441369	0.898593	2933536	NM_020245 // TULP4 // tubby like protein 4 // 6q25-q26 // 56995 /// NM_001007466 // TULP4 // tubby like protein 4 // 6q25-q26 // 56995 /// ENST00000367097 // TULP4 // tubby like protein 4 // 6q25-q26 // 56995 /// ENST00000367094 // TULP4 // tubby like protein 4 // 6q25-q26 // 56995 /// AF219946 // TULP4 // tubby like protein 4 // 6q25-q26 // 56995
2523441	0.00441589	0.898593	2523419	NM_024744 // ALS2CR8 // amyotrophic lateral sclerosis 2 (juvenile) chromosome region, candidate 8 // 2q33.1-q33.2 // 79800 /// NM_001104586 // ALS2CR8 // amyotrophic lateral sclerosis 2 (juvenile) chromosome region, candidate 8 // 2q33.1-q33.2 // 79800 /// ENST00000320443 // ALS2CR8 // amyotrophic lateral sclerosis 2 (juvenile) chromosome region, candidate 8 // 2q33.1-q33.2 // 79800 /// AB053309 …
3487455	0.00441849	0.898593	3487432	NM_013238 // DNAJC15 // DnaJ (Hsp40) homolog, subfamily C, member 15 // 13q14.1 // 29103 /// ENST00000379221 // DNAJC15 // DnaJ (Hsp40) homolog, subfamily C, member 15 // 13q14.1 // 29103 /// BC095400 // DNAJC15 // DnaJ (Hsp40) homolog, subfamily C, member 15 // 13q14.1 // 29103
3959167	0.00443017	0.898593	3959166	NM_203377 // MB // myoglobin // 22q13.1 // 4151 /// NM_203378 // MB // myoglobin // 22q13.1 // 4151 /// NM_005368 // MB // myoglobin // 22q13.1 // 4151 /// ENST00000359787 // MB // myoglobin // 22q13.1 // 4151 /// ENST00000397328 // MB // myoglobin // 22q13.1 // 4151 /// ENST00000397326 // MB // myoglobin // 22q13.1 // 4151 /// BC014547 // MB // myoglobin // 22q13.1 // 4151
3945013	0.00443102	0.898593	3945006	NM_005318 // H1F0 // H1 histone family, member 0 // 22q13.1 // 3005 /// ENST00000340857 // H1F0 // H1 histone family, member 0 // 22q13.1 // 3005 /// BC029046 // H1F0 // H1 histone family, member 0 // 22q13.1 // 3005
3771299	0.00443704	0.898593	3771297	NM_014230 // SRP68 // signal recognition particle 68kDa // 17q25.1 // 6730 /// ENST00000307877 // SRP68 // signal recognition particle 68kDa // 17q25.1 // 6730 /// AF195951 // SRP68 // signal recognition particle 68kDa // 17q25.1 // 6730 /// ENST00000304220 // SRP68 // signal recognition particle 68kDa // 17q25.1 // 6730 /// ENST00000355113 // SRP68 // signal recognition particle 68kDa // 17q25.1…
3910786	0.00444322	0.898593	3910785	NM_198433 // AURKA // aurora kinase A // 20q13.2-q13.3 // 6790 /// NM_003600 // AURKA // aurora kinase A // 20q13.2-q13.3 // 6790 /// NM_198434 // AURKA // aurora kinase A // 20q13.2-q13.3 // 6790 /// NM_198436 // AURKA // aurora kinase A // 20q13.2-q13.3 // 6790 /// NM_198435 // AURKA // aurora kinase A // 20q13.2-q13.3 // 6790 /// NM_198437 // AURKA // aurora kinase A // 20q13.2-q13.3 // 6790 /…
3772450	0.00444495	0.898593	3772437	BC105107 // DNAH17 // dynein, axonemal, heavy chain 17 // 17q25.3 // 8632 /// ENST00000313223 // DNAH17 // dynein, axonemal, heavy chain 17 // 17q25.3 // 8632 /// AK097776 // DNAH17 // dynein, axonemal, heavy chain 17 // 17q25.3 // 8632
3989751	0.00444555	0.898593	3989721	NM_001042750 // STAG2 // stromal antigen 2 // Xq25 // 10735 /// NM_001042749 // STAG2 // stromal antigen 2 // Xq25 // 10735 /// NM_001042751 // STAG2 // stromal antigen 2 // Xq25 // 10735 /// NM_006603 // STAG2 // stromal antigen 2 // Xq25 // 10735 /// ENST00000371144 // STAG2 // stromal antigen 2 // Xq25 // 10735 /// ENST00000371166 // STAG2 // stromal antigen 2 // Xq25 // 10735 /// ENST00000371…
3164045	0.00444742	0.898593	3163982	NM_001040272 // ADAMTSL1 // ADAMTS-like 1 // 9p22.2-p22.1 // 92949 /// NM_052866 // ADAMTSL1 // ADAMTS-like 1 // 9p22.2-p22.1 // 92949 /// ENST00000327883 // ADAMTSL1 // ADAMTS-like 1 // 9p22.2-p22.1 // 92949 /// ENST00000380559 // ADAMTSL1 // ADAMTS-like 1 // 9p22.2-p22.1 // 92949 /// AY358327 // ADAMTSL1 // ADAMTS-like 1 // 9p22.2-p22.1 // 92949 /// ENST00000276935 // ADAMTSL1 // ADAMTS-like 1 …
3334293	0.00444904	0.898593	3334290	CR615814 // NUDT22 // nudix (nucleoside diphosphate linked moiety X)-type motif 22 // 11q13.1 // 84304
2542695	0.00445766	0.898593	2542651	NM_001006657 // WDR35 // WD repeat domain 35 // 2p24.1 // 57539 /// NM_020779 // WDR35 // WD repeat domain 35 // 2p24.1 // 57539 /// ENST00000345530 // WDR35 // WD repeat domain 35 // 2p24.1 // 57539 /// ENST00000281405 // WDR35 // WD repeat domain 35 // 2p24.1 // 57539 /// BC036659 // WDR35 // WD repeat domain 35 // 2p24.1 // 57539
3884901	0.00445783	0.898593	3884892	NM_030919 // FAM83D // family with sequence similarity 83, member D // 20q11.22-q12 // 81610 /// ENST00000217429 // FAM83D // family with sequence similarity 83, member D // 20q11.22-q12 // 81610 /// AK095660 // FAM83D // family with sequence similarity 83, member D // 20q11.22-q12 // 81610
3351623	0.00446294	0.898593	3351564	NM_015157 // PHLDB1 // pleckstrin homology-like domain, family B, member 1 // 11q23.3 // 23187 /// ENST00000361417 // PHLDB1 // pleckstrin homology-like domain, family B, member 1 // 11q23.3 // 23187 /// ENST00000361465 // PHLDB1 // pleckstrin homology-like domain, family B, member 1 // 11q23.3 // 23187 /// AB094090 // PHLDB1 // pleckstrin homology-like domain, family B, member 1 // 11q23.3 // 23…
2888351	0.00446558	0.898593	2888341	NM_014901 // RNF44 // ring finger protein 44 // 5q35.2 // 22838 /// ENST00000274811 // RNF44 // ring finger protein 44 // 5q35.2 // 22838 /// BC039833 // RNF44 // ring finger protein 44 // 5q35.2 // 22838
3834165	0.00446621	0.898593	3834149	NM_052848 // CCDC97 // coiled-coil domain containing 97 // 19q13.2 // 90324 /// ENST00000269967 // CCDC97 // coiled-coil domain containing 97 // 19q13.2 // 90324 /// BC011577 // CCDC97 // coiled-coil domain containing 97 // 19q13.2 // 90324
3435824	0.00446793	0.898593	3435817	NM_020382 // SETD8 // SET domain containing (lysine methyltransferase) 8 // 12q24.31 // 387893 /// ENST00000330479 // SETD8 // SET domain containing (lysine methyltransferase) 8 // 12q24.31 // 387893 /// BC050346 // SETD8 // SET domain containing (lysine methyltransferase) 8 // 12q24.31 // 387893
2476401	0.00446861	0.898593	2476219	NM_016252 // BIRC6 // baculoviral IAP repeat-containing 6 (apollon) // 2p22-p21 // 57448 /// ENST00000261359 // BIRC6 // baculoviral IAP repeat-containing 6 (apollon) // 2p22-p21 // 57448 /// AF265555 // BIRC6 // baculoviral IAP repeat-containing 6 (apollon) // 2p22-p21 // 57448
2645981	0.00446879	0.898593	2645951	NM_003304 // TRPC1 // transient receptor potential cation channel, subfamily C, member 1 // 3q22-q24 // 7220 /// ENST00000351106 // TRPC1 // transient receptor potential cation channel, subfamily C, member 1 // 3q22-q24 // 7220 /// ENST00000392969 // TRPC1 // transient receptor potential cation channel, subfamily C, member 1 // 3q22-q24 // 7220 /// ENST00000273482 // TRPC1 // transient receptor p…
3269712	0.00447205	0.898593	3269694	NM_145235 // FANK1 // fibronectin type III and ankyrin repeat domains 1 // 10q26.2 // 92565 /// ENST00000368693 // FANK1 // fibronectin type III and ankyrin repeat domains 1 // 10q26.2 // 92565 /// ENST00000368695 // FANK1 // fibronectin type III and ankyrin repeat domains 1 // 10q26.2 // 92565 /// AY358154 // FANK1 // fibronectin type III and ankyrin repeat domains 1 // 10q26.2 // 92565 /// ENST…
3913782	0.004475	0.898593	3913775	ENST00000370263 // CHRNA4 // cholinergic receptor, nicotinic, alpha 4 // 20q13.2-q13.3 // 1137 /// U62433 // CHRNA4 // cholinergic receptor, nicotinic, alpha 4 // 20q13.2-q13.3 // 1137 /// BC096290 // CHRNA4 // cholinergic receptor, nicotinic, alpha 4 // 20q13.2-q13.3 // 1137 /// BC096292 // CHRNA4 // cholinergic receptor, nicotinic, alpha 4 // 20q13.2-q13.3 // 1137 /// BC096291 // CHRNA4 // chol…
3772666	0.00447821	0.898593	3772661	NM_003255 // TIMP2 // TIMP metallopeptidase inhibitor 2 // 17q25 // 7077 /// ENST00000262768 // TIMP2 // TIMP metallopeptidase inhibitor 2 // 17q25 // 7077 /// ENST00000322630 // TIMP2 // TIMP metallopeptidase inhibitor 2 // 17q25 // 7077 /// BC040445 // TIMP2 // TIMP metallopeptidase inhibitor 2 // 17q25 // 7077
2450859	0.00447998	0.898593	2450855	NM_012396 // PHLDA3 // pleckstrin homology-like domain, family A, member 3 // 1q31 // 23612 /// ENST00000367311 // PHLDA3 // pleckstrin homology-like domain, family A, member 3 // 1q31 // 23612 /// ENST00000367309 // PHLDA3 // pleckstrin homology-like domain, family A, member 3 // 1q31 // 23612 /// BC068273 // PHLDA3 // pleckstrin homology-like domain, family A, member 3 // 1q31 // 23612
2690914	0.00448014	0.898593	2690900	NM_005191 // CD80 // CD80 molecule // 3q13.3-q21 // 941 /// ENST00000264246 // CD80 // CD80 molecule // 3q13.3-q21 // 941 /// BC042665 // CD80 // CD80 molecule // 3q13.3-q21 // 941 /// ENST00000383669 // CD80 // CD80 molecule // 3q13.3-q21 // 941 /// ENST00000383668 // CD80 // CD80 molecule // 3q13.3-q21 // 941
3678441	0.00448259	0.898593	3678395	NM_032569 // N-PAC // cytokine-like nuclear factor n-pac // 16p13.3 // 84656 /// ENST00000321919 // N-PAC // cytokine-like nuclear factor n-pac // 16p13.3 // 84656 /// BC047223 // N-PAC // cytokine-like nuclear factor n-pac // 16p13.3 // 84656 /// ENST00000381983 // N-PAC // cytokine-like nuclear factor n-pac // 16p13.3 // 84656
2911930	0.00449309	0.898593	2911903	NM_003463 // PTP4A1 // protein tyrosine phosphatase type IVA, member 1 // 6q12 // 7803 /// ENST00000370651 // PTP4A1 // protein tyrosine phosphatase type IVA, member 1 // 6q12 // 7803 /// BC023975 // PTP4A1 // protein tyrosine phosphatase type IVA, member 1 // 6q12 // 7803 /// ENST00000370650 // PTP4A1 // protein tyrosine phosphatase type IVA, member 1 // 6q12 // 7803 /// ENST00000370644 // PTP4A…
3621145	0.00449397	0.898593	3621140	NM_014793 // LCMT2 // leucine carboxyl methyltransferase 2 // 15q15.3 // 9836 /// ENST00000305641 // LCMT2 // leucine carboxyl methyltransferase 2 // 15q15.3 // 9836 /// BC015949 // LCMT2 // leucine carboxyl methyltransferase 2 // 15q15.3 // 9836
2811775	0.00449563	0.898593	2811745	NM_016338 // IPO11 // importin 11 // 5q12.1 // 51194 /// ENST00000325324 // IPO11 // importin 11 // 5q12.1 // 51194 /// BC033776 // IPO11 // importin 11 // 5q12.1 // 51194
3859889	0.0045006	0.898593	3859888	---
2540506	0.00450156	0.898593	2540477	NM_004850 // ROCK2 // Rho-associated, coiled-coil containing protein kinase 2 // 2p24 // 9475 /// ENST00000399089 // ROCK2 // Rho-associated, coiled-coil containing protein kinase 2 // 2p24 // 9475 /// ENST00000315872 // ROCK2 // Rho-associated, coiled-coil containing protein kinase 2 // 2p24 // 9475 /// AB014519 // ROCK2 // Rho-associated, coiled-coil containing protein kinase 2 // 2p24 // 9475
3803199	0.00450296	0.898593	3803194	NM_014939 // KIAA1012 // KIAA1012 // 18q12.1 // 22878 /// ENST00000283351 // KIAA1012 // KIAA1012 // 18q12.1 // 22878 /// BC127109 // KIAA1012 // KIAA1012 // 18q12.1 // 22878
2327409	0.00450744	0.898593	2327391	NM_031459 // SESN2 // sestrin 2 // 1p35.3 // 83667 /// ENST00000253063 // SESN2 // sestrin 2 // 1p35.3 // 83667 /// AY123223 // SESN2 // sestrin 2 // 1p35.3 // 83667
4004294	0.00451483	0.898593	4004044	NM_000109 // DMD // dystrophin (muscular dystrophy, Duchenne and Becker types) // Xp21.2 // 1756 /// NM_004010 // DMD // dystrophin (muscular dystrophy, Duchenne and Becker types) // Xp21.2 // 1756 /// NM_004006 // DMD // dystrophin (muscular dystrophy, Duchenne and Becker types) // Xp21.2 // 1756 /// NM_004009 // DMD // dystrophin (muscular dystrophy, Duchenne and Becker types) // Xp21.2 // 1756…
3737218	0.00452091	0.898593	3737192	NM_024110 // CARD14 // caspase recruitment domain family, member 14 // 17q25 // 79092 /// NM_052819 // CARD14 // caspase recruitment domain family, member 14 // 17q25 // 79092 /// ENST00000344227 // CARD14 // caspase recruitment domain family, member 14 // 17q25 // 79092 /// ENST00000392434 // CARD14 // caspase recruitment domain family, member 14 // 17q25 // 79092 /// ENST00000309710 // CARD14 /…
3735448	0.00452705	0.898593	3735447	BC035511 // FAM100B // family with sequence similarity 100, member B // 17q25.1 // 283991 /// BC060859 // FAM100B // family with sequence similarity 100, member B // 17q25.1 // 283991 /// ENST00000327490 // FAM100B // family with sequence similarity 100, member B // 17q25.1 // 283991
4000978	0.00453226	0.898593	4000944	NM_002893 // RBBP7 // retinoblastoma binding protein 7 // Xp22.2 // 5931 /// ENST00000380087 // RBBP7 // retinoblastoma binding protein 7 // Xp22.2 // 5931 /// ENST00000330735 // RBBP7 // retinoblastoma binding protein 7 // Xp22.2 // 5931 /// U35143 // RBBP7 // retinoblastoma binding protein 7 // Xp22.2 // 5931 /// ENST00000380085 // RBBP7 // retinoblastoma binding protein 7 // Xp22.2 // 5931 ///…
3878472	0.00453915	0.898593	3878467	NM_006363 // SEC23B // Sec23 homolog B (S. cerevisiae) // 20p11.23 // 10483 /// NM_032985 // SEC23B // Sec23 homolog B (S. cerevisiae) // 20p11.23 // 10483 /// NM_032986 // SEC23B // Sec23 homolog B (S. cerevisiae) // 20p11.23 // 10483 /// ENST00000377475 // SEC23B // Sec23 homolog B (S. cerevisiae) // 20p11.23 // 10483 /// ENST00000336714 // SEC23B // Sec23 homolog B (S. cerevisiae) // 20p11.23 …
2683773	0.00455434	0.898593	2683763	NM_133631 // ROBO1 // roundabout, axon guidance receptor, homolog 1 (Drosophila) // 3p12 // 6091 /// NM_002941 // ROBO1 // roundabout, axon guidance receptor, homolog 1 (Drosophila) // 3p12 // 6091 /// ENST00000398414 // ROBO1 // roundabout, axon guidance receptor, homolog 1 (Drosophila) // 3p12 // 6091 /// ENST00000343019 // ROBO1 // roundabout, axon guidance receptor, homolog 1 (Drosophila) // …
3870671	0.00455889	0.898593	3870611	NM_001081450 // LILRB3 // leukocyte immunoglobulin-like receptor, subfamily B (with TM and ITIM domains), member 3 // 19q13.4 // 11025 /// NM_006864 // LILRB3 // leukocyte immunoglobulin-like receptor, subfamily B (with TM and ITIM domains), member 3 // 19q13.4 // 11025 /// NM_024318 // LILRA6 // leukocyte immunoglobulin-like receptor, subfamily A (with TM domain), member 6 // 19q13.4 // 79168 //…
3489229	0.00457288	0.898593	3489212	NM_001079673 // FNDC3A // fibronectin type III domain containing 3A // 13q14.2 // 22862 /// NM_014923 // FNDC3A // fibronectin type III domain containing 3A // 13q14.2 // 22862 /// ENST00000337156 // FNDC3A // fibronectin type III domain containing 3A // 13q14.2 // 22862 /// ENST00000398316 // FNDC3A // fibronectin type III domain containing 3A // 13q14.2 // 22862 /// ENST00000398315 // FNDC3A //…
2789971	0.00457785	0.898593	2789957	NM_033632 // FBXW7 // F-box and WD repeat domain containing 7 // 4q31.3 // 55294 /// NM_018315 // FBXW7 // F-box and WD repeat domain containing 7 // 4q31.3 // 55294 /// NM_001013415 // FBXW7 // F-box and WD repeat domain containing 7 // 4q31.3 // 55294 /// ENST00000281708 // FBXW7 // F-box and WD repeat domain containing 7 // 4q31.3 // 55294 /// ENST00000393956 // FBXW7 // F-box and WD repeat do…
3367995	0.00458055	0.898593	3367965	NM_144981 // IMMP1L // IMP1 inner mitochondrial membrane peptidase-like (S. cerevisiae) // 11p13 // 196294 /// ENST00000278200 // IMMP1L // IMP1 inner mitochondrial membrane peptidase-like (S. cerevisiae) // 11p13 // 196294 /// BC023595 // IMMP1L // IMP1 inner mitochondrial membrane peptidase-like (S. cerevisiae) // 11p13 // 196294
3223798	0.00458169	0.898593	3223776	NM_001735 // C5 // complement component 5 // 9q33-q34 // 727 /// ENST00000223642 // C5 // complement component 5 // 9q33-q34 // 727 /// AB209031 // C5 // complement component 5 // 9q33-q34 // 727
3713404	0.00459022	0.898593	3713397	NM_009587 // LGALS9 // lectin, galactoside-binding, soluble, 9 (galectin 9) // 17q11.1 // 3965 /// NM_002308 // LGALS9 // lectin, galactoside-binding, soluble, 9 (galectin 9) // 17q11.1 // 3965 /// ENST00000395473 // LGALS9 // lectin, galactoside-binding, soluble, 9 (galectin 9) // 17q11.1 // 3965 /// ENST00000302228 // LGALS9 // lectin, galactoside-binding, soluble, 9 (galectin 9) // 17q11.1 // …
3416543	0.00459079	0.898593	3416522	NM_016057 // COPZ1 // coatomer protein complex, subunit zeta 1 // 12q13.2-q13.3 // 22818 /// ENST00000262061 // COPZ1 // coatomer protein complex, subunit zeta 1 // 12q13.2-q13.3 // 22818 /// AF151878 // COPZ1 // coatomer protein complex, subunit zeta 1 // 12q13.2-q13.3 // 22818
3874421	0.0045956	0.898593	3874402	NM_052970 // HSPA12B // heat shock 70kD protein 12B // 20p13 // 116835 /// ENST00000254963 // HSPA12B // heat shock 70kD protein 12B // 20p13 // 116835 /// BC110881 // HSPA12B // heat shock 70kD protein 12B // 20p13 // 116835 /// ENST00000399701 // HSPA12B // heat shock 70kD protein 12B // 20p13 // 116835 /// ENST00000399705 // HSPA12B // heat shock 70kD protein 12B // 20p13 // 116835
3776546	0.00459752	0.898593	3776504	NM_170695 // TGIF1 // TGFB-induced factor homeobox 1 // 18p11.3 // 7050 /// NM_173207 // TGIF1 // TGFB-induced factor homeobox 1 // 18p11.3 // 7050 /// NM_173208 // TGIF1 // TGFB-induced factor homeobox 1 // 18p11.3 // 7050 /// NM_173210 // TGIF1 // TGFB-induced factor homeobox 1 // 18p11.3 // 7050 /// NM_174886 // TGIF1 // TGFB-induced factor homeobox 1 // 18p11.3 // 7050 /// NM_003244 // TGIF1 …
3228116	0.00459779	0.898593	3228097	NM_007344 // TTF1 // transcription termination factor, RNA polymerase I // 9q34.13 // 7270 /// ENST00000334270 // TTF1 // transcription termination factor, RNA polymerase I // 9q34.13 // 7270 /// ENST00000245588 // TTF1 // transcription termination factor, RNA polymerase I // 9q34.13 // 7270
2527826	0.00460678	0.898593	2527814	NM_007127 // VIL1 // villin 1 // 2q35-q36 // 7429 /// ENST00000392114 // VIL1 // villin 1 // 2q35-q36 // 7429 /// ENST00000248444 // VIL1 // villin 1 // 2q35-q36 // 7429 /// AK223398 // VIL1 // villin 1 // 2q35-q36 // 7429
3481623	0.00460756	0.898593	3481543	NM_153023 // SPATA13 // spermatogenesis associated 13 // 13q12.12 // 221178 /// ENST00000382108 // SPATA13 // spermatogenesis associated 13 // 13q12.12 // 221178 /// ENST00000382059 // C1QTNF9 // C1q and tumor necrosis factor related protein 9 // 13q12.12 // 338872 /// ENST00000399949 // SPATA13 // spermatogenesis associated 13 // 13q12.12 // 221178 /// ENST00000382095 // SPATA13 // spermatogenes…
3563835	0.00460868	0.898593	3563814	NM_024884 // L2HGDH // L-2-hydroxyglutarate dehydrogenase // 14q22.1 // 79944 /// ENST00000267436 // L2HGDH // L-2-hydroxyglutarate dehydrogenase // 14q22.1 // 79944 /// BC006117 // L2HGDH // L-2-hydroxyglutarate dehydrogenase // 14q22.1 // 79944 /// ENST00000261699 // L2HGDH // L-2-hydroxyglutarate dehydrogenase // 14q22.1 // 79944
3013155	0.00460998	0.898593	3013054	NM_000089 // COL1A2 // collagen, type I, alpha 2 // 7q22.1 // 1278 /// ENST00000297268 // COL1A2 // collagen, type I, alpha 2 // 7q22.1 // 1278 /// BC054498 // COL1A2 // collagen, type I, alpha 2 // 7q22.1 // 1278 /// ENST00000394405 // COL1A2 // collagen, type I, alpha 2 // 7q22.1 // 1278
3668631	0.00461277	0.898593	3668617	NM_002811 // PSMD7 // proteasome (prosome, macropain) 26S subunit, non-ATPase, 7 // 16q23-q24 // 5713 /// ENST00000219313 // PSMD7 // proteasome (prosome, macropain) 26S subunit, non-ATPase, 7 // 16q23-q24 // 5713 /// BC012606 // PSMD7 // proteasome (prosome, macropain) 26S subunit, non-ATPase, 7 // 16q23-q24 // 5713
3710632	0.00461305	0.898593	3710515	NM_001372 // DNAH9 // dynein, axonemal, heavy chain 9 // 17p12 // 1770 /// NM_004662 // DNAH9 // dynein, axonemal, heavy chain 9 // 17p12 // 1770 /// ENST00000262442 // DNAH9 // dynein, axonemal, heavy chain 9 // 17p12 // 1770 /// ENST00000361801 // DNAH9 // dynein, axonemal, heavy chain 9 // 17p12 // 1770 /// ENST00000396001 // DNAH9 // dynein, axonemal, heavy chain 9 // 17p12 // 1770 /// AJ4044…
3709299	0.00461358	0.898593	3709244	NM_001005273 // CHD3 // chromodomain helicase DNA binding protein 3 // 17p13.1 // 1107 /// NM_001005271 // CHD3 // chromodomain helicase DNA binding protein 3 // 17p13.1 // 1107 /// NM_005852 // CHD3 // chromodomain helicase DNA binding protein 3 // 17p13.1 // 1107 /// ENST00000330494 // CHD3 // chromodomain helicase DNA binding protein 3 // 17p13.1 // 1107 /// ENST00000380358 // CHD3 // chromodo…
4014253	0.00461842	0.898593	4014251	NM_000390 // CHM // choroideremia (Rab escort protein 1) // Xq21.2 // 1121 /// ENST00000357749 // CHM // choroideremia (Rab escort protein 1) // Xq21.2 // 1121 /// AK291160 // CHM // choroideremia (Rab escort protein 1) // Xq21.2 // 1121 /// ENST00000358786 // CHM // choroideremia (Rab escort protein 1) // Xq21.2 // 1121
4045812	0.0046207	0.898593	4045780	NM_054016 // FUSIP1 // FUS interacting protein (serine/arginine-rich) 1 // 1p36.11 // 10772 /// NM_006625 // FUSIP1 // FUS interacting protein (serine/arginine-rich) 1 // 1p36.11 // 10772 /// BC071575 // FUSIP1 // FUS interacting protein (serine/arginine-rich) 1 // 1p36.11 // 10772 /// ENST00000344989 // FUSIP1 // FUS interacting protein (serine/arginine-rich) 1 // 1p36.11 // 10772 /// ENST000003…
3499511	0.00463211	0.898593	3499453	NM_003291 // TPP2 // tripeptidyl peptidase II // 13q32-q33 // 7174 /// ENST00000376065 // TPP2 // tripeptidyl peptidase II // 13q32-q33 // 7174 /// M73047 // TPP2 // tripeptidyl peptidase II // 13q32-q33 // 7174 /// ENST00000376052 // TPP2 // tripeptidyl peptidase II // 13q32-q33 // 7174
2517310	0.00463501	0.898593	2517302	NM_194247 // HNRNPA3 // heterogeneous nuclear ribonucleoprotein A3 // 2q31.2 // 220988 /// NR_002726 // HNRNPA3P1 // heterogeneous nuclear ribonucleoprotein A3 pseudogene 1 // 10q11.21 // 10151 /// ENST00000392524 // HNRNPA3 // heterogeneous nuclear ribonucleoprotein A3 // 2q31.2 // 220988 /// BC112027 // HNRNPA3 // heterogeneous nuclear ribonucleoprotein A3 // 2q31.2 // 220988 /// ENST0000030631…
3182794	0.00464096	0.898593	3182781	NM_001042550 // SMC2 // structural maintenance of chromosomes 2 // 9q31.1 // 10592 /// NM_001042551 // SMC2 // structural maintenance of chromosomes 2 // 9q31.1 // 10592 /// NM_006444 // SMC2 // structural maintenance of chromosomes 2 // 9q31.1 // 10592 /// ENST00000286398 // SMC2 // structural maintenance of chromosomes 2 // 9q31.1 // 10592 /// ENST00000374787 // SMC2 // structural maintenance o…
2620059	0.00464601	0.898593	2620018	NM_173826 // C3orf23 // chromosome 3 open reading frame 23 // 3p21.33-p21.32 // 285343 /// NM_001029839 // C3orf23 // chromosome 3 open reading frame 23 // 3p21.33-p21.32 // 285343 /// NM_001029840 // C3orf23 // chromosome 3 open reading frame 23 // 3p21.33-p21.32 // 285343 /// ENST00000342649 // C3orf23 // chromosome 3 open reading frame 23 // 3p21.33-p21.32 // 285343 /// ENST00000383746 // C3or…
3829189	0.00464613	0.898593	3829174	NM_018025 // GPATCH1 // G patch domain containing 1 // 19q13.11 // 55094 /// ENST00000170564 // GPATCH1 // G patch domain containing 1 // 19q13.11 // 55094 /// BC006108 // GPATCH1 // G patch domain containing 1 // 19q13.11 // 55094
3748010	0.00464953	0.898593	3747966	NM_001005291 // SREBF1 // sterol regulatory element binding transcription factor 1 // 17p11.2 // 6720 /// NM_004176 // SREBF1 // sterol regulatory element binding transcription factor 1 // 17p11.2 // 6720 /// ENST00000355815 // SREBF1 // sterol regulatory element binding transcription factor 1 // 17p11.2 // 6720 /// ENST00000261646 // SREBF1 // sterol regulatory element binding transcription fact…
3442687	0.00465963	0.898593	3442641	NM_174941 // CD163L1 // CD163 molecule-like 1 // 12p13.3 // 283316 /// ENST00000313599 // CD163L1 // CD163 molecule-like 1 // 12p13.3 // 283316 /// AF264014 // CD163L1 // CD163 molecule-like 1 // 12p13.3 // 283316 /// ENST00000396630 // CD163L1 // CD163 molecule-like 1 // 12p13.3 // 283316
3903961	0.00466405	0.898593	3903952	NM_000557 // GDF5 // growth differentiation factor 5 // 20q11.2 // 8200 /// ENST00000374372 // GDF5 // growth differentiation factor 5 // 20q11.2 // 8200 /// ENST00000374369 // GDF5 // growth differentiation factor 5 // 20q11.2 // 8200 /// BC032495 // GDF5 // growth differentiation factor 5 // 20q11.2 // 8200
3135170	0.00466504	0.898593	3135156	AY358213 // FAM150A // family with sequence similarity 150, member A // 8q11.23 // 389658 /// BC130641 // FAM150A // family with sequence similarity 150, member A // 8q11.23 // 389658 /// ENST00000358543 // FAM150A // family with sequence similarity 150, member A // 8q11.23 // 389658
2438704	0.00466595	0.898593	2438657	NM_198236 // ARHGEF11 // Rho guanine nucleotide exchange factor (GEF) 11 // 1q21 // 9826 /// NM_014784 // ARHGEF11 // Rho guanine nucleotide exchange factor (GEF) 11 // 1q21 // 9826 /// ENST00000368194 // ARHGEF11 // Rho guanine nucleotide exchange factor (GEF) 11 // 1q21 // 9826 /// ENST00000361409 // ARHGEF11 // Rho guanine nucleotide exchange factor (GEF) 11 // 1q21 // 9826 /// BC057394 // ARH…
3861000	0.00466953	0.898593	3860999	NM_152605 // ZNF781 // zinc finger protein 781 // 19q13.12 // 163115 /// ENST00000358582 // ZNF781 // zinc finger protein 781 // 19q13.12 // 163115 /// BC108687 // ZNF781 // zinc finger protein 781 // 19q13.12 // 163115
3882379	0.00467054	0.898593	3882369	NM_178466 // C20orf71 // chromosome 20 open reading frame 71 // 20q11.21 // 128861 /// NM_001042439 // C20orf71 // chromosome 20 open reading frame 71 // 20q11.21 // 128861 /// ENST00000375454 // C20orf71 // chromosome 20 open reading frame 71 // 20q11.21 // 128861 /// ENST00000375452 // C20orf71 // chromosome 20 open reading frame 71 // 20q11.21 // 128861 /// BC041904 // C20orf71 // chromosome 2…
3985273	0.00467068	0.898593	3985260	NM_014710 // GPRASP1 // G protein-coupled receptor associated sorting protein 1 // Xq22.1 // 9737 /// NM_001099410 // GPRASP1 // G protein-coupled receptor associated sorting protein 1 // Xq22.1 // 9737 /// NM_001099411 // GPRASP1 // G protein-coupled receptor associated sorting protein 1 // Xq22.1 // 9737 /// ENST00000361600 // GPRASP1 // G protein-coupled receptor associated sorting protein 1 /…
3916329	0.00467271	0.898593	3916290	ENST00000355181 // FLJ42200 // FLJ42200 protein // 21q21.2 // 400860 /// AK124194 // FLJ42200 // FLJ42200 protein // 21q21.2 // 400860
3474496	0.00467379	0.898593	3474495	NM_016399 // TRIAP1 // TP53 regulated inhibitor of apoptosis 1 // 12q24.31 // 51499 /// ENST00000302432 // TRIAP1 // TP53 regulated inhibitor of apoptosis 1 // 12q24.31 // 51499 /// BC002638 // TRIAP1 // TP53 regulated inhibitor of apoptosis 1 // 12q24.31 // 51499
3732461	0.0046753	0.898593	3732448	NM_004459 // BPTF // bromodomain PHD finger transcription factor // 17q24.3 // 2186 /// NM_182641 // BPTF // bromodomain PHD finger transcription factor // 17q24.3 // 2186 /// ENST00000335221 // BPTF // bromodomain PHD finger transcription factor // 17q24.3 // 2186 /// ENST00000306378 // BPTF // bromodomain PHD finger transcription factor // 17q24.3 // 2186 /// AB032251 // BPTF // bromodomain PHD…
3759435	0.00467917	0.898593	3759410	NM_002055 // GFAP // glial fibrillary acidic protein // 17q21 // 2670 /// ENST00000253408 // GFAP // glial fibrillary acidic protein // 17q21 // 2670 /// J04569 // GFAP // glial fibrillary acidic protein // 17q21 // 2670 /// ENST00000376990 // GFAP // glial fibrillary acidic protein // 17q21 // 2670
2528692	0.00467954	0.898593	2528674	NM_001005209 // TMEM198 // transmembrane protein 198 // 2q35 // 130612 /// ENST00000373883 // TMEM198 // transmembrane protein 198 // 2q35 // 130612 /// ENST00000344458 // TMEM198 // transmembrane protein 198 // 2q35 // 130612 /// BC080573 // TMEM198 // transmembrane protein 198 // 2q35 // 130612
3334776	0.00468202	0.898593	3334749	NM_006244 // PPP2R5B // protein phosphatase 2, regulatory subunit B', beta isoform // 11q12-q13 // 5526 /// ENST00000164133 // PPP2R5B // protein phosphatase 2, regulatory subunit B', beta isoform // 11q12-q13 // 5526 /// BC045619 // PPP2R5B // protein phosphatase 2, regulatory subunit B', beta isoform // 11q12-q13 // 5526 /// ENST00000359279 // PPP2R5B // protein phosphatase 2, regulatory subuni…
2726554	0.00468854	0.898593	2726542	NM_025087 // FLJ21511 // hypothetical protein FLJ21511 // 4p12-p11 // 80157 /// ENST00000226432 // FLJ21511 // hypothetical protein FLJ21511 // 4p12-p11 // 80157
3789480	0.00470055	0.898593	3789442	NM_015285 // WDR7 // WD repeat domain 7 // 18q21.1-q22 // 23335 /// NM_052834 // WDR7 // WD repeat domain 7 // 18q21.1-q22 // 23335 /// ENST00000254442 // WDR7 // WD repeat domain 7 // 18q21.1-q22 // 23335 /// ENST00000357574 // WDR7 // WD repeat domain 7 // 18q21.1-q22 // 23335 /// ENST00000398311 // WDR7 // WD repeat domain 7 // 18q21.1-q22 // 23335 /// BC150282 // WDR7 // WD repeat domain 7 //…
4022995	0.00470057	0.898593	4022970	AY352211 // CXorf48 // chromosome X open reading frame 48 // Xq26.3 // 54967 /// AF520814 // CXorf48 // chromosome X open reading frame 48 // Xq26.3 // 54967 /// BC020662 // CXorf48 // chromosome X open reading frame 48 // Xq26.3 // 54967 /// ENST00000344129 // CXorf48 // chromosome X open reading frame 48 // Xq26.3 // 54967 /// ENST00000276241 // CXorf48 // chromosome X open reading frame 48 // …
3826550	0.00470396	0.898593	3826542	BC034499 // ZNF738 // zinc finger protein 738 // 19p12 // 148203 /// AK291002 // ZNF738 // zinc finger protein 738 // 19p12 // 148203 /// AK291193 // ZNF738 // zinc finger protein 738 // 19p12 // 148203 /// ENST00000311015 // ZNF738 // zinc finger protein 738 // 19p12 // 148203
2726931	0.00470954	0.898593	2726910	NM_145263 // SPATA18 // spermatogenesis associated 18 homolog (rat) // 4q12 // 132671 /// ENST00000295213 // SPATA18 // spermatogenesis associated 18 homolog (rat) // 4q12 // 132671 /// BC025396 // SPATA18 // spermatogenesis associated 18 homolog (rat) // 4q12 // 132671
2398900	0.00471024	0.898593	2398894	NM_018715 // RCC2 // regulator of chromosome condensation 2 // 1p36.13 // 55920 /// ENST00000375436 // RCC2 // regulator of chromosome condensation 2 // 1p36.13 // 55920 /// ENST00000375433 // RCC2 // regulator of chromosome condensation 2 // 1p36.13 // 55920 /// BC053908 // RCC2 // regulator of chromosome condensation 2 // 1p36.13 // 55920
3890163	0.00471654	0.898593	3890154	NM_001033522 // CSTF1 // cleavage stimulation factor, 3' pre-RNA, subunit 1, 50kDa // 20q13.31 // 1477 /// NM_001324 // CSTF1 // cleavage stimulation factor, 3' pre-RNA, subunit 1, 50kDa // 20q13.31 // 1477 /// NM_001033521 // CSTF1 // cleavage stimulation factor, 3' pre-RNA, subunit 1, 50kDa // 20q13.31 // 1477 /// ENST00000217109 // CSTF1 // cleavage stimulation factor, 3' pre-RNA, subunit 1, 5…
3822683	0.00472355	0.898593	3822657	NM_078481 // CD97 // CD97 molecule // 19p13 // 976 /// NM_001025160 // CD97 // CD97 molecule // 19p13 // 976 /// NM_001784 // CD97 // CD97 molecule // 19p13 // 976 /// ENST00000242786 // CD97 // CD97 molecule // 19p13 // 976 /// ENST00000357355 // CD97 // CD97 molecule // 19p13 // 976 /// ENST00000358600 // CD97 // CD97 molecule // 19p13 // 976 /// U76764 // CD97 // CD97 molecule // 19p13 // 976
3590044	0.0047239	0.898593	3590014	NM_170589 // CASC5 // cancer susceptibility candidate 5 // 15q14 // 57082 /// NM_144508 // CASC5 // cancer susceptibility candidate 5 // 15q14 // 57082 /// ENST00000346991 // CASC5 // cancer susceptibility candidate 5 // 15q14 // 57082 /// ENST00000399668 // CASC5 // cancer susceptibility candidate 5 // 15q14 // 57082 /// AF173994 // CASC5 // cancer susceptibility candidate 5 // 15q14 // 57082 //…
3256302	0.00472423	0.898593	3256279	NM_019054 // FAM35A // family with sequence similarity 35, member A // 10q23.2 // 54537 /// ENST00000298784 // FAM35A // family with sequence similarity 35, member A // 10q23.2 // 54537 /// ENST00000358313 // FAM35A // family with sequence similarity 35, member A // 10q23.2 // 54537 /// BC051863 // FAM35A // family with sequence similarity 35, member A // 10q23.2 // 54537 /// ENST00000298786 // F…
3529162	0.00472437	0.898593	3529156	NM_015514 // NGDN // neuroguidin, EIF4E binding protein // 14q11.2 // 25983 /// NM_001042635 // NGDN // neuroguidin, EIF4E binding protein // 14q11.2 // 25983 /// ENST00000397158 // NGDN // neuroguidin, EIF4E binding protein // 14q11.2 // 25983 /// ENST00000397154 // NGDN // neuroguidin, EIF4E binding protein // 14q11.2 // 25983 /// ENST00000250392 // NGDN // neuroguidin, EIF4E binding protein //…
3455427	0.00473898	0.898593	3455426	NM_005555 // KRT6B // keratin 6B // 12q12-q13 // 3854 /// ENST00000252252 // KRT6B // keratin 6B // 12q12-q13 // 3854 /// BC034535 // KRT6B // keratin 6B // 12q12-q13 // 3854 /// BC130583 // KRT6C // keratin 6C // 12q13.13 // 286887 /// BC125058 // KRT6A // keratin 6A // 12q12-q13 // 3853
3332891	0.00473903	0.898593	3332886	NM_016464 // TMEM138 // transmembrane protein 138 // 11q12.2 // 51524 /// ENST00000278826 // TMEM138 // transmembrane protein 138 // 11q12.2 // 51524 /// AK027724 // TMEM138 // transmembrane protein 138 // 11q12.2 // 51524
2318190	0.00474041	0.898593	2318170	NM_207396 // RNF207 // ring finger protein 207 // 1p36.31 // 388591 /// ENST00000377939 // RNF207 // ring finger protein 207 // 1p36.31 // 388591 /// ENST00000377948 // RNF207 // ring finger protein 207 // 1p36.31 // 388591 /// ENST00000377956 // RNF207 // ring finger protein 207 // 1p36.31 // 388591 /// ENST00000289214 // RNF207 // ring finger protein 207 // 1p36.31 // 388591 /// AK056658 // RNF…
2832090	0.00476102	0.898593	2832081	NM_144723 // ZMAT2 // zinc finger, matrin type 2 // 5q31.3 // 153527 /// ENST00000274712 // ZMAT2 // zinc finger, matrin type 2 // 5q31.3 // 153527 /// BC056668 // ZMAT2 // zinc finger, matrin type 2 // 5q31.3 // 153527
3332700	0.00477217	0.898593	3332663	NM_006725 // CD6 // CD6 molecule // 11q13 // 923 /// ENST00000313421 // CD6 // CD6 molecule // 11q13 // 923 /// BC078669 // CD6 // CD6 molecule // 11q13 // 923 /// ENST00000344028 // CD6 // CD6 molecule // 11q13 // 923 /// ENST00000344931 // CD6 // CD6 molecule // 11q13 // 923 /// ENST00000346437 // CD6 // CD6 molecule // 11q13 // 923 /// ENST00000352009 // CD6 // CD6 molecule // 11q13 // 923
3320349	0.0047759	0.898593	3320301	NM_014633 // CTR9 // Ctr9, Paf1/RNA polymerase II complex component, homolog (S. cerevisiae) // 11p15.3 // 9646 /// ENST00000361367 // CTR9 // Ctr9, Paf1/RNA polymerase II complex component, homolog (S. cerevisiae) // 11p15.3 // 9646 /// BC058914 // CTR9 // Ctr9, Paf1/RNA polymerase II complex component, homolog (S. cerevisiae) // 11p15.3 // 9646
3579512	0.00477746	0.898593	3579501	NM_001039355 // SLC25A29 // solute carrier family 25, member 29 // 14q32.2 // 123096 /// ENST00000359232 // SLC25A29 // solute carrier family 25, member 29 // 14q32.2 // 123096 /// ENST00000360662 // SLC25A29 // solute carrier family 25, member 29 // 14q32.2 // 123096 /// ENST00000392908 // SLC25A29 // solute carrier family 25, member 29 // 14q32.2 // 123096 /// AL832299 // SLC25A29 // solute car…
2478026	0.00477755	0.898593	2478017	AY367766 // MORN2 // MORN repeat containing 2 // 2p22.1 // 378464 /// BC102032 // MORN2 // MORN repeat containing 2 // 2p22.1 // 378464 /// BC095472 // MORN2 // MORN repeat containing 2 // 2p22.1 // 378464 /// ENST00000340556 // MORN2 // MORN repeat containing 2 // 2p22.1 // 378464
3452669	0.00478433	0.898593	3452664	NM_006025 // P11 // 26 serine protease // 12q13.1 // 8909 /// ENST00000229003 // P11 // 26 serine protease // 12q13.1 // 8909 /// AK075446 // P11 // 26 serine protease // 12q13.1 // 8909
3267391	0.00478697	0.898593	3267382	NM_014937 // INPP5F // inositol polyphosphate-5-phosphatase F // 10q26.11 // 22876 /// NR_003252 // INPP5F // inositol polyphosphate-5-phosphatase F // 10q26.11 // 22876 /// NR_003251 // INPP5F // inositol polyphosphate-5-phosphatase F // 10q26.11 // 22876 /// ENST00000361976 // INPP5F // inositol polyphosphate-5-phosphatase F // 10q26.11 // 22876 /// BC111493 // INPP5F // inositol polyphosphate-…
3190670	0.0047884	0.898593	3190659	NM_001122821 // SET // SET nuclear oncogene // 9q34 // 6418 /// NM_003011 // SET // SET nuclear oncogene // 9q34 // 6418 /// ENST00000372686 // SET // SET nuclear oncogene // 9q34 // 6418 /// ENST00000372692 // SET // SET nuclear oncogene // 9q34 // 6418 /// M93651 // SET // SET nuclear oncogene // 9q34 // 6418 /// ENST00000322030 // SET // SET nuclear oncogene // 9q34 // 6418
3164315	0.00478894	0.898593	3164312	NM_001010887 // ASAH3L // N-acylsphingosine amidohydrolase 3-like // 9p22.1 // 340485 /// ENST00000340967 // ASAH3L // N-acylsphingosine amidohydrolase 3-like // 9p22.1 // 340485 /// BC092487 // ASAH3L // N-acylsphingosine amidohydrolase 3-like // 9p22.1 // 340485 /// ENST00000380376 // ASAH3L // N-acylsphingosine amidohydrolase 3-like // 9p22.1 // 340485
2591650	0.00479092	0.898593	2591643	NM_000393 // COL5A2 // collagen, type V, alpha 2 // 2q14-q32 // 1290 /// ENST00000374866 // COL5A2 // collagen, type V, alpha 2 // 2q14-q32 // 1290 /// BC086874 // COL5A2 // collagen, type V, alpha 2 // 2q14-q32 // 1290
3529455	0.00479549	0.898593	3529408	NM_138360 // LRRC16B // leucine rich repeat containing 16B // 14q11.2-q12 // 90668 /// ENST00000342740 // LRRC16B // leucine rich repeat containing 16B // 14q11.2-q12 // 90668 /// ENST00000334420 // LRRC16B // leucine rich repeat containing 16B // 14q11.2-q12 // 90668 /// AK074167 // LRRC16B // leucine rich repeat containing 16B // 14q11.2-q12 // 90668
3040908	0.00479854	0.898593	3040897	NM_018719 // CDCA7L // cell division cycle associated 7-like // 7p15.3 // 55536 /// ENST00000356195 // CDCA7L // cell division cycle associated 7-like // 7p15.3 // 55536 /// AK095965 // CDCA7L // cell division cycle associated 7-like // 7p15.3 // 55536
3934670	0.00480002	0.898593	3934669	NM_006936 // SUMO3 // SMT3 suppressor of mif two 3 homolog 3 (S. cerevisiae) // 21q22.3 // 6612 /// ENST00000332859 // SUMO3 // SMT3 suppressor of mif two 3 homolog 3 (S. cerevisiae) // 21q22.3 // 6612 /// BC000036 // SUMO3 // SMT3 suppressor of mif two 3 homolog 3 (S. cerevisiae) // 21q22.3 // 6612
3603418	0.00480019	0.898593	3603408	NM_002789 // PSMA4 // proteasome (prosome, macropain) subunit, alpha type, 4 // 15q25.1 // 5685 /// NM_001102667 // PSMA4 // proteasome (prosome, macropain) subunit, alpha type, 4 // 15q25.1 // 5685 /// NM_001102668 // PSMA4 // proteasome (prosome, macropain) subunit, alpha type, 4 // 15q25.1 // 5685 /// ENST00000044462 // PSMA4 // proteasome (prosome, macropain) subunit, alpha type, 4 // 15q25.1…
3628759	0.00480336	0.898593	3628650	NM_003922 // HERC1 // hect (homologous to the E6-AP (UBE3A) carboxyl terminus) domain and RCC1 (CHC1)-like domain (RLD) 1 // 15q22 // 8925 /// ENST00000261887 // HERC1 // hect (homologous to the E6-AP (UBE3A) carboxyl terminus) domain and RCC1 (CHC1)-like domain (RLD) 1 // 15q22 // 8925 /// U50078 // HERC1 // hect (homologous to the E6-AP (UBE3A) carboxyl terminus) domain and RCC1 (CHC1)-like dom…
2605347	0.00480663	0.898593	2605321	NM_004369 // COL6A3 // collagen, type VI, alpha 3 // 2q37 // 1293 /// NM_057164 // COL6A3 // collagen, type VI, alpha 3 // 2q37 // 1293 /// NM_057165 // COL6A3 // collagen, type VI, alpha 3 // 2q37 // 1293 /// NM_057166 // COL6A3 // collagen, type VI, alpha 3 // 2q37 // 1293 /// NM_057167 // COL6A3 // collagen, type VI, alpha 3 // 2q37 // 1293 /// ENST00000295550 // COL6A3 // collagen, type VI, a…
3454239	0.00480702	0.898593	3454223	NM_013277 // RACGAP1 // Rac GTPase activating protein 1 // 12q13.13 // 29127 /// NM_001126103 // RACGAP1 // Rac GTPase activating protein 1 // 12q13.13 // 29127 /// NM_001126104 // RACGAP1 // Rac GTPase activating protein 1 // 12q13.13 // 29127 /// ENST00000312377 // RACGAP1 // Rac GTPase activating protein 1 // 12q13.13 // 29127 /// AB030251 // RACGAP1 // Rac GTPase activating protein 1 // 12q13…
4021514	0.00480914	0.898593	4021508	NM_017666 // ZNF280C // zinc finger protein 280C // Xq25 // 55609 /// ENST00000370978 // ZNF280C // zinc finger protein 280C // Xq25 // 55609 /// BC051728 // ZNF280C // zinc finger protein 280C // Xq25 // 55609 /// ENST00000066465 // ZNF280C // zinc finger protein 280C // Xq25 // 55609
3457254	0.00481184	0.898593	3457201	NM_032364 // DNAJC14 // DnaJ (Hsp40) homolog, subfamily C, member 14 // 12q13.2 // 85406 /// NM_033082 // CIP29 // cytokine induced protein 29 kDa // 12q13.2 // 84324 /// ENST00000317269 // DNAJC14 // DnaJ (Hsp40) homolog, subfamily C, member 14 // 12q13.2 // 85406 /// ENST00000336133 // CIP29 // cytokine induced protein 29 kDa // 12q13.2 // 84324 /// BC007099 // CIP29 // cytokine induced protein…
2749289	0.00481336	0.898593	2749222	NM_001083619 // GRIA2 // glutamate receptor, ionotropic, AMPA 2 // 4q32-q33 // 2891 /// NM_000826 // GRIA2 // glutamate receptor, ionotropic, AMPA 2 // 4q32-q33 // 2891 /// NM_001083620 // GRIA2 // glutamate receptor, ionotropic, AMPA 2 // 4q32-q33 // 2891 /// ENST00000264426 // GRIA2 // glutamate receptor, ionotropic, AMPA 2 // 4q32-q33 // 2891 /// ENST00000296526 // GRIA2 // glutamate receptor,…
[truncated: 12,488 more rows]
[truncated: 19 more columns]
