# Supplementary material for: Alternative Transcript Initiation and Splicing as a Response to DNA Damage
Source: PLoS One. 2011 Oct 19;6(10):e25758. doi: 10.1371/journal.pone.0025758 (PMC3198437; doi:10.1371/journal.pone.0025758)
Supplement: Table S11 — Genes predicted to be alternatively spliced in fibroblasts at 4 hours post 10 Gy IR based on SI. (XLSX) [file pone.0025758.s013.xlsx]

## Sheet: Supplemental Table S11
Supplemental Table S11. Genes predicted to be alternatively spliced in fibroblasts at 4 hours post 10 Gy IR based on SI.
Exon.ID	logFC	t	P.Value	adj.P.Val	B	Transcript.ID	gene_assignment	CL20FB_0G_4H..1.1.1._.HuEx.1_0.st.v2.	CL20FB_10G_4H..1.1.3._.HuEx.1_0.st.v2.	CL21FB_0G_4H..1.1.4._.HuEx.1_0.st.v2.	CL21FB_10G_4H..1.1.6._.HuEx.1_0.st.v2.	CL22FB_0G_4H..1.1.7._.HuEx.1_0.st.v2.	CL22FB_10G_4H..1.1.9._.HuEx.1_0.st.v2.	CL29FB_0G_4H..1.1.10._.HuEx.1_0.st.v2.	CL29FB_10G_4H..1.1.12._.HuEx.1_0.st.v2.	CL32FB_0G_4H..1.2.1._.HuEx.1_0.st.v2.	CL32FB_10G_4H..1.2.3._.HuEx.1_0.st.v2.	CL35FB_0G_4H..1.2.4._.HuEx.1_0.st.v2.	CL35FB_10G_4H..1.2.6._.HuEx.1_0.st.v2.	RS121FB_0G_4H..1.3.10._.HuEx.1_0.st.v2.	RS121FB_10G_4H..1.3.12._.HuEx.1_0.st.v2.	RS20FB_0G_4H..1.2.10._.HuEx.1_0.st.v2.	RS20FB_10G_4H..1.2.12._.HuEx.1_0.st.v2.	RS21FB_0G_4H..1.3.1._.HuEx.1_0.st.v2.	RS21FB_10G_4H..1.3.3._.HuEx.1_0.st.v2.	RS32FB_0G_4H..1.3.4._.HuEx.1_0.st.v2.	RS32FB_10G_4H..1.3.6._.HuEx.1_0.st.v2.	RS42FB_0G_4H..1.3.7._.HuEx.1_0.st.v2.	RS42FB_10G_4H..1.3.9._.HuEx.1_0.st.v2.	RS7FB_0G_4H..1.2.7._.HuEx.1_0.st.v2.	RS7FB_10G_4H..1.2.9._.HuEx.1_0.st.v2.
2375672	0.634109	9.40827	5.98527e-08	0.0153914	0.56988	2375664	NM_006763 // BTG2 // BTG family, member 2 // 1q32 // 7832 /// ENST00000290551 // BTG2 // BTG family, member 2 // 1q32 // 7832 /// U72649 // BTG2 // BTG family, member 2 // 1q32 // 7832	1.38718	1.86951	1.25918	2.37027	1.46852	2.17098	1.61127	2.19568	1.60102	2.2329	1.87848	2.15856	1.56064	2.08707	1.3703	2.20201	1.70389	2.12759	1.5062	2.09691	1.21892	1.91789	1.68871	2.43425
2905177	-0.908781	-8.94046	1.20163e-07	0.0154503	0.442707	2905169	NM_078467 // CDKN1A // cyclin-dependent kinase inhibitor 1A (p21, Cip1) // 6p21.2 // 1026 /// NM_000389 // CDKN1A // cyclin-dependent kinase inhibitor 1A (p21, Cip1) // 6p21.2 // 1026 /// ENST00000244741 // CDKN1A // cyclin-dependent kinase inhibitor 1A (p21, Cip1) // 6p21.2 // 1026 /// ENST00000373711 // CDKN1A // cyclin-dependent kinase inhibitor 1A (p21, Cip1) // 6p21.2 // 1026 /// BC000312 //…	-0.665636	-1.53215	-0.0366307	-1.40527	-0.782548	-1.45122	-0.712012	-1.46198	-1.04686	-1.51486	-0.966174	-1.9035	-0.679085	-1.43399	-0.0584867	-1.57814	-0.807785	-1.58751	-0.857879	-1.52006	-0.567653	-1.81068	-0.163879	-1.05066
2375673	0.797342	8.60936	1.99823e-07	0.0171285	0.344194	2375664	NM_006763 // BTG2 // BTG family, member 2 // 1q32 // 7832 /// ENST00000290551 // BTG2 // BTG family, member 2 // 1q32 // 7832 /// U72649 // BTG2 // BTG family, member 2 // 1q32 // 7832	1.35715	1.97092	1.06357	2.1603	1.26404	2.15102	1.32146	1.96215	1.46576	2.23488	1.79883	2.18375	1.49272	2.15103	0.607474	2.15101	1.33923	2.11437	1.77327	2.17145	1.11832	2.19049	1.39642	2.12498
2375666	-0.536028	-8.34696	3.01823e-07	0.019362	0.260633	2375664	NM_006763 // BTG2 // BTG family, member 2 // 1q32 // 7832 /// ENST00000290551 // BTG2 // BTG family, member 2 // 1q32 // 7832 /// U72649 // BTG2 // BTG family, member 2 // 1q32 // 7832	1.48733	0.802427	1.29319	0.89876	1.20704	0.611725	1.2958	0.683963	1.46635	0.719333	0.896444	0.816575	1.21794	0.90181	1.44049	0.86343	1.22169	0.818009	1.39313	0.794855	1.33968	0.46555	1.43132	0.881627
3421305	-0.88893	-8.20852	3.76465e-07	0.019362	0.214466	3421300	NM_002392 // MDM2 // Mdm2 p53 binding protein homolog (mouse) // 12q14.3-q15 // 4193 /// NM_006878 // MDM2 // Mdm2 p53 binding protein homolog (mouse) // 12q14.3-q15 // 4193 /// NM_006881 // MDM2 // Mdm2 p53 binding protein homolog (mouse) // 12q14.3-q15 // 4193 /// NM_006882 // MDM2 // Mdm2 p53 binding protein homolog (mouse) // 12q14.3-q15 // 4193 /// NM_006879 // MDM2 // Mdm2 p53 binding prote…	-0.163052	-1.28861	0.0166337	-0.89082	-0.348522	-1.14153	-0.553352	-0.901537	-0.672057	-1.21129	-0.512292	-1.44099	-0.626663	-1.07909	0.61757	-1.15463	0.0289	-1.1727	-0.291096	-1.20524	-0.648962	-1.31534	-0.0957383	-1.114
2905178	0.57922	7.58021	1.0582e-06	0.0451246	-0.0148085	2905169	NM_078467 // CDKN1A // cyclin-dependent kinase inhibitor 1A (p21, Cip1) // 6p21.2 // 1026 /// NM_000389 // CDKN1A // cyclin-dependent kinase inhibitor 1A (p21, Cip1) // 6p21.2 // 1026 /// ENST00000244741 // CDKN1A // cyclin-dependent kinase inhibitor 1A (p21, Cip1) // 6p21.2 // 1026 /// ENST00000373711 // CDKN1A // cyclin-dependent kinase inhibitor 1A (p21, Cip1) // 6p21.2 // 1026 /// BC000312 //…	-0.842188	-0.59009	-1.43877	-0.330542	-0.72262	-0.35186	-0.946673	-0.429126	-0.985256	-0.367517	-0.66232	-0.0706325	-0.932115	-0.166376	-0.910816	-0.544548	-0.789064	-0.452301	-0.971469	-0.498138	-1.32243	-0.39524	-0.718859	-0.0955601
2790007	-0.723705	-7.49205	1.22833e-06	0.0451246	-0.0497544	2789957	NM_033632 // FBXW7 // F-box and WD repeat domain containing 7 // 4q31.3 // 55294 /// NM_018315 // FBXW7 // F-box and WD repeat domain containing 7 // 4q31.3 // 55294 /// NM_001013415 // FBXW7 // F-box and WD repeat domain containing 7 // 4q31.3 // 55294 /// ENST00000281708 // FBXW7 // F-box and WD repeat domain containing 7 // 4q31.3 // 55294 /// ENST00000393956 // FBXW7 // F-box and WD repeat do…	-1.12266	-0.929959	0.119613	-0.679937	0.407813	-0.720929	-0.218983	-1.03062	0.154098	-0.675851	0.651452	-0.444415	0.195546	-0.713034	-0.335401	-0.956763	0.257166	-0.411447	-0.0387577	-0.364083	0.0893048	-0.752537	-0.16323	-1.00892
3375244	-0.53789	-6.84067	3.81722e-06	0.11779	-0.331655	3375192	NM_152718 // VWCE // von Willebrand factor C and EGF domains // 11q12.2 // 220001 /// ENST00000335613 // VWCE // von Willebrand factor C and EGF domains // 11q12.2 // 220001 /// BC077719 // VWCE // von Willebrand factor C and EGF domains // 11q12.2 // 220001 /// ENST00000301770 // VWCE // von Willebrand factor C and EGF domains // 11q12.2 // 220001	2.77398	2.54139	2.80157	2.08108	2.49188	1.88152	2.53666	2.14711	2.6342	2.22261	2.08811	1.43618	2.91532	2.1179	2.44157	2.14558	2.46735	2.08385	2.92368	2.45712	3.14797	2.22459	2.58963	2.01829
2790011	-0.798437	-6.79764	4.12246e-06	0.11779	-0.351838	2789957	NM_033632 // FBXW7 // F-box and WD repeat domain containing 7 // 4q31.3 // 55294 /// NM_018315 // FBXW7 // F-box and WD repeat domain containing 7 // 4q31.3 // 55294 /// NM_001013415 // FBXW7 // F-box and WD repeat domain containing 7 // 4q31.3 // 55294 /// ENST00000281708 // FBXW7 // F-box and WD repeat domain containing 7 // 4q31.3 // 55294 /// ENST00000393956 // FBXW7 // F-box and WD repeat do…	0.144127	-0.0917459	1.5058	-0.0416984	1.13935	0.604594	0.502705	-0.268826	0.779013	0.149162	1.29804	0.0747035	1.15254	0.3469	0.317461	0.182575	0.879747	0.302498	0.60898	-0.121735	1.08903	0.193796	0.99729	-0.497382
2968694	-0.706041	-6.59931	5.89601e-06	0.127388	-0.447534	2968652	NM_014454 // SESN1 // sestrin 1 // 6q21 // 27244 /// ENST00000302071 // SESN1 // sestrin 1 // 6q21 // 27244 /// AF033120 // SESN1 // sestrin 1 // 6q21 // 27244 /// ENST00000356644 // SESN1 // sestrin 1 // 6q21 // 27244 /// ENST00000368971 // SESN1 // sestrin 1 // 6q21 // 27244	-0.336893	-1.00729	-0.0705508	-1.17332	-0.652274	-1.22863	-0.526282	-1.01565	-0.0842193	-1.31052	-1.04452	-0.893857	-1.01163	-1.35494	-0.258639	-1.03504	-0.349908	-1.08468	-0.682941	-1.54993	-0.03619	-1.28852	-0.938658	-1.52281
3293238	0.430625	6.5985	5.90472e-06	0.127388	-0.447935	3293215	NM_173555 // TYSND1 // trypsin domain containing 1 // 10q22.1 // 219743 /// NM_001040273 // TYSND1 // trypsin domain containing 1 // 10q22.1 // 219743 /// ENST00000287078 // TYSND1 // trypsin domain containing 1 // 10q22.1 // 219743 /// ENST00000335494 // TYSND1 // trypsin domain containing 1 // 10q22.1 // 219743 /// BC111501 // TYSND1 // trypsin domain containing 1 // 10q22.1 // 219743	-1.56237	-1.12299	-1.47397	-0.72484	-1.29189	-1.03116	-1.2563	-0.787377	-1.37145	-0.821547	-1.59068	-1.16123	-1.6999	-0.88589	-1.48301	-1.43948	-1.56365	-1.21868	-1.53797	-1.25379	-1.31048	-0.982747	-1.30165	-0.846077
3421323	0.392863	6.59481	5.9445e-06	0.127388	-0.44976	3421300	NM_002392 // MDM2 // Mdm2 p53 binding protein homolog (mouse) // 12q14.3-q15 // 4193 /// NM_006878 // MDM2 // Mdm2 p53 binding protein homolog (mouse) // 12q14.3-q15 // 4193 /// NM_006881 // MDM2 // Mdm2 p53 binding protein homolog (mouse) // 12q14.3-q15 // 4193 /// NM_006882 // MDM2 // Mdm2 p53 binding protein homolog (mouse) // 12q14.3-q15 // 4193 /// NM_006879 // MDM2 // Mdm2 p53 binding prote…	0.412471	0.590948	0.149268	0.791196	0.362999	0.595779	0.316281	0.719943	0.419288	0.672333	0.220641	0.867239	0.319366	0.983645	0.170303	0.636259	0.37547	0.635158	0.38739	0.704187	0.629274	0.815278	-0.00343075	0.461715
3493429	-0.475757	-6.4433	7.84228e-06	0.155129	-0.525982	3493391	NM_024808 // C13orf34 // chromosome 13 open reading frame 34 // 13q22.1 // 79866 /// ENST00000377815 // C13orf34 // chromosome 13 open reading frame 34 // 13q22.1 // 79866 /// ENST00000390667 // C13orf34 // chromosome 13 open reading frame 34 // 13q22.1 // 79866 /// BX648605 // C13orf34 // chromosome 13 open reading frame 34 // 13q22.1 // 79866	0.126103	-0.160256	0.582238	-0.336793	0.658214	0.312838	0.29733	0.0383795	0.0877906	-0.551007	0.287221	-0.479421	0.178269	-0.147567	0.296362	0.028686	0.493375	0.185648	0.382368	-0.110161	0.361505	0.129903	0.468242	-0.400318
2968677	-0.989277	-6.34257	9.44497e-06	0.17041	-0.578166	2968652	NM_014454 // SESN1 // sestrin 1 // 6q21 // 27244 /// ENST00000302071 // SESN1 // sestrin 1 // 6q21 // 27244 /// AF033120 // SESN1 // sestrin 1 // 6q21 // 27244 /// ENST00000356644 // SESN1 // sestrin 1 // 6q21 // 27244 /// ENST00000368971 // SESN1 // sestrin 1 // 6q21 // 27244	1.71258	0.815609	2.5774	1.3726	2.04433	1.1926	1.7918	1.05526	2.07386	1.58314	1.76914	0.359137	1.77714	0.972046	2.9184	0.628972	1.70625	0.941131	1.48305	1.15027	1.48779	0.333614	2.52546	1.59152
2473995	0.767329	6.28273	1.05551e-05	0.17041	-0.609749	2473991	NM_001809 // CENPA // centromere protein A // 2p24-p21 // 1058 /// NM_001042426 // CENPA // centromere protein A // 2p24-p21 // 1058 /// ENST00000335756 // CENPA // centromere protein A // 2p24-p21 // 1058 /// ENST00000233505 // CENPA // centromere protein A // 2p24-p21 // 1058 /// U14518 // CENPA // centromere protein A // 2p24-p21 // 1058	1.92978	2.17479	0.838539	1.78618	0.568444	1.52812	1.0177	1.8459	2.39396	2.80333	1.82357	2.35681	1.24803	2.07141	2.04107	2.27589	0.732524	2.06107	1.3365	2.10106	-0.0972116	1.03076	1.5901	2.59565
2790010	-0.772041	-6.27803	1.06479e-05	0.17041	-0.612246	2789957	NM_033632 // FBXW7 // F-box and WD repeat domain containing 7 // 4q31.3 // 55294 /// NM_018315 // FBXW7 // F-box and WD repeat domain containing 7 // 4q31.3 // 55294 /// NM_001013415 // FBXW7 // F-box and WD repeat domain containing 7 // 4q31.3 // 55294 /// ENST00000281708 // FBXW7 // F-box and WD repeat domain containing 7 // 4q31.3 // 55294 /// ENST00000393956 // FBXW7 // F-box and WD repeat do…	-0.177832	-0.453943	0.889696	-0.678964	0.993191	0.0201903	-0.0449322	-0.848034	0.243093	-0.169866	1.09327	-0.375877	0.555618	-0.220627	0.661692	-0.274339	0.517148	0.0442472	0.198334	-0.0164567	0.568872	-0.571819	0.134521	-0.0863354
2334194	-0.487287	-6.22442	1.17678e-05	0.17041	-0.640945	2334191	NM_004073 // PLK3 // polo-like kinase 3 (Drosophila) // 1p34.1 // 1263 /// ENST00000372201 // PLK3 // polo-like kinase 3 (Drosophila) // 1p34.1 // 1263 /// AJ293866 // PLK3 // polo-like kinase 3 (Drosophila) // 1p34.1 // 1263	-0.0312157	-0.071669	0.670717	0.0735643	0.388371	-0.0829887	0.510921	-0.166077	0.195411	-0.0421244	0.122768	-0.572257	0.239303	-0.0800357	0.678542	-0.0865081	0.525195	0.0837976	0.43897	0.241564	0.372481	-0.497237	0.622143	0.08613
4041140	-0.771029	-6.21718	1.19281e-05	0.17041	-0.644846	4041113	NM_002266 // KPNA2 // karyopherin alpha 2 (RAG cohort 1, importin alpha 1) // 17q24.2 // 3838 /// U28386 // KPNA2 // karyopherin alpha 2 (RAG cohort 1, importin alpha 1) // 17q24.2 // 3838 /// ENST00000330459 // KPNA2 // karyopherin alpha 2 (RAG cohort 1, importin alpha 1) // 17q24.2 // 3838 /// ENST00000330459 // LOC728860 // karyopherin alpha-2 subunit like // --- // 728860 /// ENST00000400873 …	-4.47023	-4.86999	-4.57364	-5.58337	-4.77429	-6.23834	-4.54807	-5.25241	-4.94256	-4.87513	-4.9074	-5.29256	-4.73646	-5.41487	-4.73699	-5.32258	-4.25179	-5.17245	-4.24061	-5.63646	-4.26915	-5.41444	-4.86154	-5.49249
3157777	0.427369	6.08649	1.52483e-05	0.206377	-0.716425	3157751	NM_182706 // SCRIB // scribbled homolog (Drosophila) // 8q24.3 // 23513 /// NM_015356 // SCRIB // scribbled homolog (Drosophila) // 8q24.3 // 23513 /// ENST00000356994 // SCRIB // scribbled homolog (Drosophila) // 8q24.3 // 23513 /// ENST00000320476 // SCRIB // scribbled homolog (Drosophila) // 8q24.3 // 23513 /// AF271734 // SCRIB // scribbled homolog (Drosophila) // 8q24.3 // 23513 /// ENST0000…	1.04577	1.14001	0.566437	1.29853	0.849282	1.15087	0.658392	1.4394	0.838859	1.47873	0.903453	1.39979	0.938663	1.38772	1.09983	1.19431	1.00827	1.3835	1.0968	1.27911	0.633479	1.20068	0.964617	1.37963
3825012	1.0184	5.94652	1.98865e-05	0.255696	-0.795497	3824993	NM_004864 // GDF15 // growth differentiation factor 15 // 19p13.11 // 9518 /// ENST00000252809 // GDF15 // growth differentiation factor 15 // 19p13.11 // 9518 /// BC008962 // GDF15 // growth differentiation factor 15 // 19p13.11 // 9518	-1.94793	-1.05554	-2.06124	-0.654092	-1.27919	-0.623327	-1.3219	-0.645536	-1.94718	-1.3539	-1.56171	-0.603339	-1.3079	-0.607288	-3.23458	-0.269512	-1.93876	-0.718011	-1.52095	-0.854529	-1.5939	-0.694234	-1.97124	-1.38633
3884893	0.980442	5.90062	2.17082e-05	0.265827	-0.821974	3884892	NM_030919 // FAM83D // family with sequence similarity 83, member D // 20q11.22-q12 // 81610 /// ENST00000217429 // FAM83D // family with sequence similarity 83, member D // 20q11.22-q12 // 81610 /// AK095660 // FAM83D // family with sequence similarity 83, member D // 20q11.22-q12 // 81610	4.23746	4.45781	2.698	3.8824	3.26335	4.30878	2.95265	4.58779	4.6572	5.0544	4.14306	5.34637	3.64841	4.60223	4.05203	4.94506	3.2232	4.6204	3.79153	4.01965	2.41187	3.6406	3.64903	5.02759
3993869	-0.50158	-5.87525	2.27887e-05	0.266374	-0.836729	3993853	NM_032539 // SLITRK2 // SLIT and NTRK-like family, member 2 // Xq27.3 // 84631 /// ENST00000370490 // SLITRK2 // SLIT and NTRK-like family, member 2 // Xq27.3 // 84631 /// ENST00000394024 // SLITRK2 // SLIT and NTRK-like family, member 2 // Xq27.3 // 84631 /// ENST00000335565 // SLITRK2 // SLIT and NTRK-like family, member 2 // Xq27.3 // 84631 /// AB058757 // SLITRK2 // SLIT and NTRK-like family,…	-0.552253	-0.784787	-0.131368	-1.22947	-0.491321	-0.922013	-0.490634	-0.746454	-0.497631	-0.473292	-0.317255	-1.13659	-0.249694	-0.744478	-0.460395	-0.870416	-0.238325	-1.08032	-0.309312	-0.939234	-0.649285	-1.22703	-0.406851	-0.659191
2968668	0.336862	5.67338	3.36437e-05	0.361333	-0.957189	2968652	NM_014454 // SESN1 // sestrin 1 // 6q21 // 27244 /// ENST00000302071 // SESN1 // sestrin 1 // 6q21 // 27244 /// AF033120 // SESN1 // sestrin 1 // 6q21 // 27244 /// ENST00000356644 // SESN1 // sestrin 1 // 6q21 // 27244 /// ENST00000368971 // SESN1 // sestrin 1 // 6q21 // 27244	0.498663	0.728711	0.521287	1.08572	0.484699	0.76027	0.448831	0.868952	0.16789	0.803075	0.685762	0.908643	0.788889	0.979582	0.517967	0.716667	0.74065	0.766113	0.404045	0.841584	0.475994	0.833361	0.702072	1.18642
2709407	0.445791	5.67217	3.37228e-05	0.361333	-0.957926	2709402	NM_017541 // CRYGS // crystallin, gamma S // 3q25-qter // 1427 /// ENST00000307944 // CRYGS // crystallin, gamma S // 3q25-qter // 1427 /// BC070241 // CRYGS // crystallin, gamma S // 3q25-qter // 1427 /// ENST00000392499 // CRYGS // crystallin, gamma S // 3q25-qter // 1427	-0.793852	-0.362158	-0.887076	-0.816592	-1.26559	-0.589806	-0.530947	-0.280653	-1.1901	-0.468186	-0.683694	-0.594561	-0.375881	0.247436	-0.711278	-0.291681	-0.60139	-0.0645787	-0.716784	-0.364836	-0.421004	-0.126529	-1.27726	-0.393214
3262138	0.470308	5.6077	3.82335e-05	0.393278	-0.99756	3262129	NM_032727 // INA // internexin neuronal intermediate filament protein, alpha // 10q24.33 // 9118 /// ENST00000369849 // INA // internexin neuronal intermediate filament protein, alpha // 10q24.33 // 9118 /// BC006359 // INA // internexin neuronal intermediate filament protein, alpha // 10q24.33 // 9118	-0.698917	-0.240378	-0.748207	0.0428499	-1.25694	-1.06725	-0.770833	-0.0711727	-1.5627	-0.792656	-2.26237	-1.46118	0.161017	0.465973	-0.177344	0.0629675	-0.0340386	0.048234	-0.637196	-0.609029	-1.07883	-0.211949	0.37628	0.787213
3729538	-0.736118	-5.56965	4.11852e-05	0.395015	-1.02122	3729528	NM_003620 // PPM1D // protein phosphatase 1D magnesium-dependent, delta isoform // 17q23.2 // 8493 /// ENST00000305921 // PPM1D // protein phosphatase 1D magnesium-dependent, delta isoform // 17q23.2 // 8493 /// BC042418 // PPM1D // protein phosphatase 1D magnesium-dependent, delta isoform // 17q23.2 // 8493 /// ENST00000392995 // PPM1D // protein phosphatase 1D magnesium-dependent, delta isoform…	-1.53861	-1.69281	-1.16341	-2.31785	-1.07687	-2.02851	-1.39136	-2.27169	-1.18688	-2.51074	-1.34255	-2.04338	-2.08465	-2.23101	-0.51233	-2.03727	-1.49363	-2.36151	-1.64694	-1.48273	-1.84744	-2.46237	-1.50614	-2.18438
3428286	1.03426	5.56607	4.14747e-05	0.395015	-1.02346	3428268	NM_174942 // GAS2L3 // growth arrest-specific 2 like 3 // 12q23.1 // 283431 /// ENST00000266754 // GAS2L3 // growth arrest-specific 2 like 3 // 12q23.1 // 283431 /// AK095594 // GAS2L3 // growth arrest-specific 2 like 3 // 12q23.1 // 283431	-4.88246	-4.36087	-7.00767	-5.25946	-6.93473	-5.52715	-6.58024	-5.4996	-4.25554	-4.36655	-5.9174	-4.79899	-5.47003	-4.81694	-4.89788	-4.13981	-6.45401	-5.49846	-6.23302	-5.16877	-6.64155	-5.33175	-6.24464	-4.33966
2334193	-0.48179	-5.54681	4.30689e-05	0.39555	-1.03552	2334191	NM_004073 // PLK3 // polo-like kinase 3 (Drosophila) // 1p34.1 // 1263 /// ENST00000372201 // PLK3 // polo-like kinase 3 (Drosophila) // 1p34.1 // 1263 /// AJ293866 // PLK3 // polo-like kinase 3 (Drosophila) // 1p34.1 // 1263	0.214693	-0.0151165	0.588109	0.0337436	0.443955	-0.230809	0.39567	-0.315695	0.794389	0.0728968	0.176549	-0.135196	0.165953	-0.310561	0.999283	0.183683	0.23852	0.0675804	0.405725	0.272369	0.138569	-0.54233	0.646155	0.345522
3482313	0.569362	5.52073	4.53286e-05	0.401947	-1.05193	3482274	NM_016529 // ATP8A2 // ATPase, aminophospholipid transporter-like, class I, type 8A, member 2 // 13q12 // 51761 /// ENST00000381655 // ATP8A2 // ATPase, aminophospholipid transporter-like, class I, type 8A, member 2 // 13q12 // 51761 /// ENST00000281620 // ATP8A2 // ATPase, aminophospholipid transporter-like, class I, type 8A, member 2 // 13q12 // 51761 /// AF236871 // ATP8A2 // ATPase, aminophos…	-1.00702	-0.377229	-1.35413	-0.782634	-1.27639	-0.981758	-1.02332	-1.34789	-1.24893	-0.235838	-1.14863	-0.348454	-0.883848	-0.579988	-1.37738	-1.02801	-1.86285	-1.11915	-1.62362	-0.407586	-1.25465	-0.638069	-1.14337	-0.5252
3178596	0.939645	5.49761	4.74349e-05	0.406604	-1.06657	3178583	NM_001827 // CKS2 // CDC28 protein kinase regulatory subunit 2 // 9q22 // 1164 /// ENST00000314355 // CKS2 // CDC28 protein kinase regulatory subunit 2 // 9q22 // 1164 /// BC006458 // CKS2 // CDC28 protein kinase regulatory subunit 2 // 9q22 // 1164	-4.21595	-4.32301	-5.74926	-4.22135	-5.75111	-4.80658	-5.22408	-4.24717	-3.9899	-3.10922	-4.98747	-4.15909	-5.10241	-3.97255	-4.24833	-3.40564	-4.93393	-4.6046	-5.10625	-4.19549	-5.82541	-4.15852	-4.91643	-3.57158
4019804	0.544916	5.4676	5.03198e-05	0.417419	-1.08566	4019784	NM_017938 // FAM70A // family with sequence similarity 70, member A // Xq24 // 55026 /// NM_001104544 // FAM70A // family with sequence similarity 70, member A // Xq24 // 55026 /// NM_001104545 // FAM70A // family with sequence similarity 70, member A // Xq24 // 55026 /// ENST00000309720 // FAM70A // family with sequence similarity 70, member A // Xq24 // 55026 /// ENST00000371369 // FAM70A // fa…	-0.647367	-0.562375	-1.23816	-0.885431	-1.69629	-1.09056	-1.05794	-0.152398	-1.08928	-0.749562	-2.16034	-1.33297	-0.885014	0.260459	-0.97697	-0.700654	-1.03517	-0.878562	-1.21893	-1.07037	-0.633786	0.0654332	-1.10237	-0.105636
3357853	0.587624	5.42954	5.42425e-05	0.435897	-1.11007	3357840	NM_021034 // IFITM3 // interferon induced transmembrane protein 3 (1-8U) // 11p15.5 // 10410 /// ENST00000399808 // IFITM3 // interferon induced transmembrane protein 3 (1-8U) // 11p15.5 // 10410 /// CR541874 // IFITM2 // interferon induced transmembrane protein 2 (1-8D) // 11p15.5 // 10581 /// X57352 // IFITM3 // interferon induced transmembrane protein 3 (1-8U) // 11p15.5 // 10410	-5.77314	-5.37381	-5.15443	-5.17323	-6.47965	-5.62298	-5.80419	-5.08085	-5.69649	-4.90604	-5.98674	-5.36361	-6.35109	-5.58166	-5.22623	-5.554	-5.62648	-5.05949	-5.44222	-4.82094	-5.07484	-4.11498	-5.79172	-4.70412
2474010	0.676194	5.36769	6.13016e-05	0.466822	-1.15015	2473991	NM_001809 // CENPA // centromere protein A // 2p24-p21 // 1058 /// NM_001042426 // CENPA // centromere protein A // 2p24-p21 // 1058 /// ENST00000335756 // CENPA // centromere protein A // 2p24-p21 // 1058 /// ENST00000233505 // CENPA // centromere protein A // 2p24-p21 // 1058 /// U14518 // CENPA // centromere protein A // 2p24-p21 // 1058	2.33949	2.56734	1.18316	2.07567	1.09086	1.90348	1.39637	1.98616	2.78455	2.86046	2.02446	2.50537	1.58606	2.27123	2.15638	2.66389	1.13848	2.40135	1.6354	2.19951	0.288976	1.64766	1.91122	2.56763
3375221	0.454853	5.35955	6.2299e-05	0.466822	-1.15547	3375192	NM_152718 // VWCE // von Willebrand factor C and EGF domains // 11q12.2 // 220001 /// ENST00000335613 // VWCE // von Willebrand factor C and EGF domains // 11q12.2 // 220001 /// BC077719 // VWCE // von Willebrand factor C and EGF domains // 11q12.2 // 220001 /// ENST00000301770 // VWCE // von Willebrand factor C and EGF domains // 11q12.2 // 220001	-0.447563	-0.121499	-0.309444	-0.0227451	-0.216906	0.61522	-0.09955	0.235835	-0.429602	0.174883	-0.0973605	0.684885	0.0339944	0.479108	-0.511407	-0.124932	-0.0817678	0.693483	-0.350558	-0.212039	-0.328562	0.0994029	-0.0514894	0.0664187
3825001	-0.536439	-5.33117	6.59094e-05	0.466822	-1.17408	3824993	NM_004864 // GDF15 // growth differentiation factor 15 // 19p13.11 // 9518 /// ENST00000252809 // GDF15 // growth differentiation factor 15 // 19p13.11 // 9518 /// BC008962 // GDF15 // growth differentiation factor 15 // 19p13.11 // 9518	-0.802719	-0.793343	-0.0112233	-1.24105	-0.529006	-0.871221	-1.26054	-1.69661	-0.638108	-0.982129	-0.321211	-0.773823	-1.17572	-1.64111	-0.711828	-1.88846	-0.463947	-1.15481	-0.579706	-1.06428	-0.649474	-1.24713	-0.420614	-0.647385
3770461	-0.381772	-5.31775	6.76909e-05	0.466822	-1.18292	3770457	NM_024417 // FDXR // ferredoxin reductase // 17q24-q25 // 2232 /// NM_004110 // FDXR // ferredoxin reductase // 17q24-q25 // 2232 /// ENST00000293195 // FDXR // ferredoxin reductase // 17q24-q25 // 2232 /// BC034763 // FDXR // ferredoxin reductase // 17q24-q25 // 2232	2.27097	1.95459	2.39662	1.94675	2.18134	1.62195	2.07238	1.8345	1.80128	1.61242	2.00084	1.55751	2.17398	1.73961	2.40182	1.84571	1.95856	1.96434	2.37085	1.788	1.91654	1.61745	2.2651	1.7462
2703842	-0.552592	-5.31357	6.82558e-05	0.466822	-1.18568	2703836	NM_014926 // SLITRK3 // SLIT and NTRK-like family, member 3 // 3q26.1 // 22865 /// ENST00000241274 // SLITRK3 // SLIT and NTRK-like family, member 3 // 3q26.1 // 22865 /// AK290024 // SLITRK3 // SLIT and NTRK-like family, member 3 // 3q26.1 // 22865	1.33919	0.737616	1.05194	0.716901	2.23025	0.908063	1.27825	0.545732	1.17326	1.06445	1.63164	0.776017	1.0983	-0.0117488	1.17178	0.834884	1.18404	0.764059	1.04468	1.11537	0.812911	0.275112	1.3848	1.04347
3825366	0.348181	5.29977	7.0156e-05	0.466822	-1.1948	3825292	NM_001098482 // CRTC1 // CREB regulated transcription coactivator 1 // 19p13.11 // 23373 /// NM_015321 // CRTC1 // CREB regulated transcription coactivator 1 // 19p13.11 // 23373 /// ENST00000338797 // CRTC1 // CREB regulated transcription coactivator 1 // 19p13.11 // 23373 /// ENST00000321949 // CRTC1 // CREB regulated transcription coactivator 1 // 19p13.11 // 23373 /// AY360171 // CRTC1 // CRE…	-0.41578	-0.0863128	-0.578558	-0.0241943	-0.716785	-0.443821	-1.04283	-0.333815	-0.42529	-0.366166	-0.795875	-0.411228	-0.381588	-0.130822	-0.561436	-0.262771	-1.03671	-0.580493	-0.659687	-0.331328	-0.368544	-0.246206	-0.682197	-0.269951
3847862	-0.448709	-5.2952	7.0798e-05	0.466822	-1.19783	3847858	NM_173637 // SLC25A41 // solute carrier family 25, member 41 // 19p13.3 // 284427 /// ENST00000398139 // SLC25A41 // solute carrier family 25, member 41 // 19p13.3 // 284427 /// AK097761 // SLC25A41 // solute carrier family 25, member 41 // 19p13.3 // 284427	-0.636839	-1.4934	-1.20424	-1.80419	-1.37752	-1.35354	-0.654772	-0.924877	-0.75139	-1.23288	-0.568173	-1.36609	-0.646287	-1.0329	-0.784821	-0.962824	-0.838889	-1.84926	-0.58621	-0.78249	-0.504588	-0.876017	-0.799599	-1.05936
3864418	0.35738	5.25409	7.68438e-05	0.494019	-1.22519	3864414	NM_198850 // PHLDB3 // pleckstrin homology-like domain, family B, member 3 // 19q13.31 // 653583 /// BC070094 // PHLDB3 // pleckstrin homology-like domain, family B, member 3 // 19q13.31 // 653583 /// ENST00000314735 // PHLDB3 // pleckstrin homology-like domain, family B, member 3 // 19q13.31 // 653583	-0.122533	0.203784	-0.376878	0.364877	0.0677347	0.287574	0.00115245	0.351611	-0.00655893	0.189859	0.0476937	0.712606	-0.278713	0.175706	-0.276299	-0.250515	-0.132007	0.239397	-0.143205	0.191253	-0.288758	0.162721	-0.200212	-0.0488938
3381197	-0.324669	-5.23027	8.05888e-05	0.498023	-1.24116	3381150	NM_002599 // PDE2A // phosphodiesterase 2A, cGMP-stimulated // 11q13.4 // 5138 /// ENST00000334456 // PDE2A // phosphodiesterase 2A, cGMP-stimulated // 11q13.4 // 5138 /// BC040974 // PDE2A // phosphodiesterase 2A, cGMP-stimulated // 11q13.4 // 5138 /// ENST00000376450 // PDE2A // phosphodiesterase 2A, cGMP-stimulated // 11q13.4 // 5138	-1.22537	-1.65076	-1.21122	-1.58065	-1.64287	-1.68449	-1.27787	-1.38356	-1.67979	-2.22742	-1.09884	-1.52397	-1.23516	-1.60729	-1.13346	-1.47214	-1.09417	-1.65123	-1.50333	-1.6173	-1.19181	-1.49829	-0.973846	-1.26666
3959362	0.398015	5.22563	8.134e-05	0.498023	-1.24428	3959350	NM_014349 // APOL3 // apolipoprotein L, 3 // 22q13.1 // 80833 /// NM_030644 // APOL3 // apolipoprotein L, 3 // 22q13.1 // 80833 /// NM_145639 // APOL3 // apolipoprotein L, 3 // 22q13.1 // 80833 /// NM_145640 // APOL3 // apolipoprotein L, 3 // 22q13.1 // 80833 /// NM_145641 // APOL3 // apolipoprotein L, 3 // 22q13.1 // 80833 /// NM_145642 // APOL3 // apolipoprotein L, 3 // 22q13.1 // 80833 /// ENS…	-2.33783	-1.59221	-1.71294	-1.245	-1.03161	-0.903559	-1.39931	-1.04298	-1.59729	-1.29404	-1.33182	-0.794472	-1.78054	-1.38294	-1.76198	-1.77067	-1.87119	-1.59417	-1.97267	-1.44795	-2.23489	-1.50279	-1.46198	-1.1471
2658789	-0.416056	-5.18174	8.88106e-05	0.519155	-1.27393	2658785	NM_153690 // FAM43A // family with sequence similarity 43, member A // 3q29 // 131583 /// ENST00000329759 // FAM43A // family with sequence similarity 43, member A // 3q29 // 131583 /// BC064989 // FAM43A // family with sequence similarity 43, member A // 3q29 // 131583	0.691001	0.345848	0.346248	0.216698	0.897816	0.474366	1.01024	0.711486	0.804115	0.553235	0.493374	-0.597962	1.28098	0.571624	0.817799	0.428291	0.321923	0.0287547	1.09131	0.926348	1.41629	0.911918	1.26931	0.877121
3619888	-0.389479	-5.18164	8.8829e-05	0.519155	-1.274	3619887	NM_152596 // EXDL1 // exonuclease 3'-5' domain-like 1 // 15q15.1 // 161829 /// ENST00000314992 // EXDL1 // exonuclease 3'-5' domain-like 1 // 15q15.1 // 161829 /// BC030628 // EXDL1 // exonuclease 3'-5' domain-like 1 // 15q15.1 // 161829	0.336492	-0.0776055	0.21625	-0.490077	1.04511	0.831304	0.333652	0.0993492	0.571084	0.103376	0.140371	-0.0563448	-0.0632954	-0.201087	0.820345	0.171157	0.782012	0.252787	0.653908	0.204256	0.525306	-0.0558013	0.584755	0.490931
3358453	0.355751	5.14703	9.52187e-05	0.534375	-1.29758	3358425	NM_018494 // LRDD // leucine-rich repeats and death domain containing // 11p15.5 // 55367 /// NM_145886 // LRDD // leucine-rich repeats and death domain containing // 11p15.5 // 55367 /// NM_145887 // LRDD // leucine-rich repeats and death domain containing // 11p15.5 // 55367 /// ENST00000347755 // LRDD // leucine-rich repeats and death domain containing // 11p15.5 // 55367 /// AB209529 // LRDD …	-0.289588	0.0953926	-0.160754	0.426308	0.0785692	0.676339	0.0809572	0.559865	0.0994751	0.330147	0.239213	0.702083	-0.0860296	0.169335	-0.0639162	0.362876	0.50863	0.528471	-0.0499775	0.27825	0.267795	0.698899	-0.159066	-0.093645
2370370	0.309905	5.14509	9.55893e-05	0.534375	-1.29891	2370355	NM_016545 // IER5 // immediate early response 5 // 1q25.3 // 51278 /// ENST00000367577 // IER5 // immediate early response 5 // 1q25.3 // 51278 /// BC000128 // IER5 // immediate early response 5 // 1q25.3 // 51278 /// AF178984 // IER5 // immediate early response 5 // 1q25.3 // 51278 /// AJ251089 // IER5 // immediate early response 5 // 1q25.3 // 51278	-0.785912	-0.223329	-0.360848	-0.127669	-0.146156	0.0285542	-0.556652	-0.105981	-0.693347	-0.304228	-0.34922	-0.313451	-0.803363	-0.415077	-0.856189	-0.208726	-0.267997	-0.0959075	-0.397258	-0.273631	-0.0832732	0.185862	-0.47836	-0.20613
2377474	0.344438	5.10856	0.000102877	0.553914	-1.32399	2377427	NM_002389 // CD46 // CD46 molecule, complement regulatory protein // 1q32 // 4179 /// NM_172351 // CD46 // CD46 molecule, complement regulatory protein // 1q32 // 4179 /// NM_172354 // CD46 // CD46 molecule, complement regulatory protein // 1q32 // 4179 /// NM_172359 // CD46 // CD46 molecule, complement regulatory protein // 1q32 // 4179 /// NM_172352 // CD46 // CD46 molecule, complement regulato…	0.554145	0.801568	0.641276	0.955611	0.60053	1.1231	0.647464	1.06819	0.173521	0.719543	0.812876	1.1108	0.361022	0.822498	1.09462	1.03575	0.950328	1.18438	0.410411	0.486724	0.471694	0.996869	0.786832	1.33293
3850875	0.412369	5.09869	0.000104944	0.553914	-1.33081	3850859	NM_000121 // EPOR // erythropoietin receptor // 19p13.3-p13.2 // 2057 /// NM_001035223 // RGL3 // ral guanine nucleotide dissociation stimulator-like 3 // 19p13.2 // 57139 /// ENST00000380456 // RGL3 // ral guanine nucleotide dissociation stimulator-like 3 // 19p13.2 // 57139 /// ENST00000222139 // EPOR // erythropoietin receptor // 19p13.3-p13.2 // 2057 /// BC014426 // RGL3 // ral guanine nucleo…	-1.27035	-0.963193	-1.77767	-1.298	-1.11009	-0.896008	-1.66522	-1.22882	-1.77092	-1.12019	-1.39601	-1.18958	-2.22511	-1.45233	-1.88587	-0.982839	-2.06879	-1.43275	-1.73142	-1.58471	-1.22674	-0.897236	-1.66339	-1.79748
3431294	0.479137	5.09585	0.000105546	0.553914	-1.33277	3431247	BC037221 // C12orf34 // chromosome 12 open reading frame 34 // 12q24.11 // 84915 /// ENST00000358906 // C12orf34 // chromosome 12 open reading frame 34 // 12q24.11 // 84915 /// BC020193 // C12orf34 // chromosome 12 open reading frame 34 // 12q24.11 // 84915 /// AK027627 // C12orf34 // chromosome 12 open reading frame 34 // 12q24.11 // 84915	-1.34559	-1.30153	-2.34425	-1.75547	-2.41372	-1.97184	-2.3277	-1.49144	-1.921	-1.47339	-1.93471	-1.59739	-2.2303	-1.51356	-1.75665	-0.912344	-2.0186	-1.13414	-1.93244	-1.37189	-1.00012	-1.01662	-1.83401	-1.76985
3863459	0.553005	5.06517	0.000112281	0.569538	-1.35403	3863435	NM_002698 // POU2F2 // POU class 2 homeobox 2 // 19q13.2 // 5452 /// ENST00000389341 // POU2F2 // POU class 2 homeobox 2 // 19q13.2 // 5452 /// BC006101 // POU2F2 // POU class 2 homeobox 2 // 19q13.2 // 5452 /// ENST00000292077 // POU2F2 // POU class 2 homeobox 2 // 19q13.2 // 5452 /// ENST00000342301 // POU2F2 // POU class 2 homeobox 2 // 19q13.2 // 5452	-0.971362	-0.116221	-0.967195	-0.473721	-0.391923	-0.266873	-0.805901	-0.0771832	0.109041	0.332063	0.190708	0.855423	0.0845734	0.894234	-0.676831	0.144538	-0.601961	-0.459929	-0.664815	-0.303372	-0.362788	0.295271	-0.929311	-0.175941
2941663	0.53054	5.06222	0.000112953	0.569538	-1.35609	2941632	NM_005906 // MAK // male germ cell-associated kinase // 6p24 // 4117 /// ENST00000313243 // MAK // male germ cell-associated kinase // 6p24 // 4117 /// ENST00000354489 // MAK // male germ cell-associated kinase // 6p24 // 4117 /// BC039825 // MAK // male germ cell-associated kinase // 6p24 // 4117	-1.21454	0.024788	-0.279452	-0.163397	-1.29543	-0.686261	-0.743796	-0.811889	-0.912485	-0.443374	-0.68894	-0.256236	-1.69454	-0.687974	-0.950417	-0.765868	-0.629757	-0.0372993	-1.72208	-0.956508	-0.301929	0.0576373	-0.813474	-0.15398
3204705	-1.1445	-5.03373	0.000119645	0.590117	-1.37597	3204692	NM_032818 // C9orf100 // chromosome 9 open reading frame 100 // 9p13.3 // 84904 /// ENST00000378387 // C9orf100 // chromosome 9 open reading frame 100 // 9p13.3 // 84904 /// ENST00000343259 // C9orf100 // chromosome 9 open reading frame 100 // 9p13.3 // 84904 /// ENST00000378395 // C9orf100 // chromosome 9 open reading frame 100 // 9p13.3 // 84904 /// ENST00000378382 // C9orf100 // chromosome 9 o…	-0.827081	-1.64209	0.125741	-2.37332	0.266121	-1.40815	0.102108	-1.27575	-1.97003	-2.64903	-0.805624	-1.75851	-0.667953	-1.89682	-1.93962	-2.30146	-0.0412177	-0.970749	-0.288235	-1.18125	0.461494	-0.32405	-1.22734	-2.76447
3629586	0.320211	5.02562	0.000121624	0.590117	-1.38166	3629567	NM_017851 // PARP16 // poly (ADP-ribose) polymerase family, member 16 // 15q22.31 // 54956 /// ENST00000261888 // PARP16 // poly (ADP-ribose) polymerase family, member 16 // 15q22.31 // 54956 /// BC006389 // PARP16 // poly (ADP-ribose) polymerase family, member 16 // 15q22.31 // 54956	-1.28654	-1.03318	-1.15053	-0.772812	-1.98578	-1.32193	-1.00463	-0.704444	-1.19676	-0.925313	-1.63751	-1.43198	-2.1152	-1.61171	-1.59494	-1.34943	-1.20679	-1.3199	-1.49086	-0.908111	-1.06369	-0.845267	-1.62837	-1.29499
2375665	-0.737468	-5.01398	0.000124523	0.592823	-1.38983	2375664	NM_006763 // BTG2 // BTG family, member 2 // 1q32 // 7832 /// ENST00000290551 // BTG2 // BTG family, member 2 // 1q32 // 7832 /// U72649 // BTG2 // BTG family, member 2 // 1q32 // 7832	0.917713	0.326762	1.43378	0.123585	0.729556	-0.166965	0.68001	0.0515367	0.34788	0.35398	-0.0243115	-0.100381	0.387402	-0.108353	1.7221	-0.118446	0.432901	0.0151503	0.738629	-0.342259	0.860205	-0.384298	0.911085	0.637021
2968665	0.357045	5.00506	0.000126792	0.592823	-1.3961	2968652	NM_014454 // SESN1 // sestrin 1 // 6q21 // 27244 /// ENST00000302071 // SESN1 // sestrin 1 // 6q21 // 27244 /// AF033120 // SESN1 // sestrin 1 // 6q21 // 27244 /// ENST00000356644 // SESN1 // sestrin 1 // 6q21 // 27244 /// ENST00000368971 // SESN1 // sestrin 1 // 6q21 // 27244	0.400317	0.370653	0.271872	0.824062	-0.022009	0.478035	0.159344	0.653447	0.110826	0.526997	0.553123	0.440436	0.224024	0.695418	0.0993483	0.4136	0.16969	0.687039	0.348036	0.55262	0.248211	0.562822	-0.0126923	0.629499
3444235	0.66862	4.97455	0.000134882	0.608197	-1.41766	3444216	NM_018423 // STYK1 // serine/threonine/tyrosine kinase 1 // 12p13.2 // 55359 /// ENST00000075503 // STYK1 // serine/threonine/tyrosine kinase 1 // 12p13.2 // 55359 /// AF251059 // STYK1 // serine/threonine/tyrosine kinase 1 // 12p13.2 // 55359	-1.30298	-0.0616898	-1.10039	-0.3206	-0.00658807	-0.407397	-0.809924	-0.905065	-0.945028	-0.242143	-1.9078	-0.929234	-1.09105	-0.157966	-1.01598	-0.131595	-1.47869	-0.35492	-0.761855	-0.600922	-0.713342	0.51588	-1.172	-0.686543
2327403	0.392466	4.96836	0.000136586	0.608197	-1.42204	2327391	NM_031459 // SESN2 // sestrin 2 // 1p35.3 // 83667 /// ENST00000253063 // SESN2 // sestrin 2 // 1p35.3 // 83667 /// AY123223 // SESN2 // sestrin 2 // 1p35.3 // 83667	0.306995	0.7047	0.0644006	0.821925	0.605259	0.696423	0.463378	0.609546	0.492885	0.78526	0.352443	0.874203	0.341983	0.69064	0.276223	0.854241	0.42484	0.695208	0.231819	0.272205	0.0912471	0.749708	-0.0740255	0.532983
3029034	-0.689349	-4.96624	0.000137176	0.608197	-1.42355	3029030	NM_032982 // CASP2 // caspase 2, apoptosis-related cysteine peptidase (neural precursor cell expressed, developmentally down-regulated 2) // 7q34-q35 // 835 /// NM_032983 // CASP2 // caspase 2, apoptosis-related cysteine peptidase (neural precursor cell expressed, developmentally down-regulated 2) // 7q34-q35 // 835 /// ENST00000310447 // CASP2 // caspase 2, apoptosis-related cysteine peptidase (…	-4.4954	-4.99479	-4.03142	-5.27708	-4.52162	-5.08628	-4.5044	-4.86114	-4.4736	-5.91523	-3.93652	-4.19607	-3.75677	-5.28275	-4.28134	-4.87336	-5.31818	-5.10686	-4.72573	-5.42085	-3.60337	-4.15255	-4.17865	-4.93223
3068694	-0.452824	-4.94688	0.000142677	0.621865	-1.43732	3068688	NM_002711 // PPP1R3A // protein phosphatase 1, regulatory (inhibitor) subunit 3A // 7q31.1 // 5506 /// ENST00000284601 // PPP1R3A // protein phosphatase 1, regulatory (inhibitor) subunit 3A // 7q31.1 // 5506 /// ENST00000284602 // PPP1R3A // protein phosphatase 1, regulatory (inhibitor) subunit 3A // 7q31.1 // 5506 /// X78578 // PPP1R3A // protein phosphatase 1, regulatory (inhibitor) subunit 3A …	-0.0827185	-0.750586	-0.12119	-0.475568	0.379805	-0.480253	-0.475333	-0.90303	-0.912643	-0.523569	-0.653515	-1.14219	0.352976	-0.485891	-0.254045	-0.884494	-0.0792242	-0.306755	-0.775068	-1.22851	-0.868839	-1.32158	-0.406095	-0.827351
3643802	0.481532	4.91794	0.000151324	0.648563	-1.458	3643752	NM_003933 // BAIAP3 // BAI1-associated protein 3 // 16p13.3 // 8938 /// ENST00000324385 // BAIAP3 // BAI1-associated protein 3 // 16p13.3 // 8938 /// ENST00000397489 // BAIAP3 // BAI1-associated protein 3 // 16p13.3 // 8938 /// ENST00000397488 // BAIAP3 // BAI1-associated protein 3 // 16p13.3 // 8938 /// AB018277 // BAIAP3 // BAI1-associated protein 3 // 16p13.3 // 8938	-1.9138	-1.63314	-1.39678	-1.03034	-1.67998	-1.31557	-1.78511	-1.07925	-2.0589	-2.17134	-1.48507	-1.26614	-1.7767	-1.64383	-2.42776	-1.31804	-1.60966	-0.953241	-2.11492	-1.34595	-2.2196	-1.71886	-2.37918	-1.59339
2733328	0.308769	4.87756	0.000164298	0.671817	-1.48705	2733287	NM_020226 // PRDM8 // PR domain containing 8 // 4q21 // 56978 /// NM_001099403 // PRDM8 // PR domain containing 8 // 4q21 // 56978 /// ENST00000339711 // PRDM8 // PR domain containing 8 // 4q21 // 56978 /// AK292137 // PRDM8 // PR domain containing 8 // 4q21 // 56978 /// ENST00000282699 // PRDM8 // PR domain containing 8 // 4q21 // 56978	2.04475	2.48947	1.63929	2.03408	1.30557	1.89715	1.96386	2.17229	2.14445	2.16246	2.30105	2.32672	1.79022	2.02974	2.08254	2.38619	1.58347	2.06578	1.93543	2.33724	1.49645	2.06871	1.98177	2.00423
3261464	0.575193	4.87506	0.000165138	0.671817	-1.48886	3261447	NM_015062 // PPRC1 // peroxisome proliferator-activated receptor gamma, coactivator-related 1 // 10q24.32 // 23082 /// ENST00000278070 // PPRC1 // peroxisome proliferator-activated receptor gamma, coactivator-related 1 // 10q24.32 // 23082 /// AF325193 // PPRC1 // peroxisome proliferator-activated receptor gamma, coactivator-related 1 // 10q24.32 // 23082 /// ENST00000370012 // PPRC1 // peroxisom…	-1.11347	-0.937279	-1.69975	-0.603038	-1.72963	-0.92475	-1.36984	-0.770666	-1.38937	-0.69389	-0.977887	-0.744937	-1.22028	-0.664432	-0.529143	-0.71463	-1.09276	-0.920716	-1.36925	-0.920812	-2.23998	-1.30472	-1.00131	0.369502
3150811	-0.560872	-4.87165	0.000166292	0.671817	-1.49133	3150797	NM_014078 // MRPL13 // mitochondrial ribosomal protein L13 // 8q22.1-q22.3 // 28998 /// ENST00000306185 // MRPL13 // mitochondrial ribosomal protein L13 // 8q22.1-q22.3 // 28998 /// BC021744 // MRPL13 // mitochondrial ribosomal protein L13 // 8q22.1-q22.3 // 28998	0.0114969	-0.0643311	0.758891	-0.13213	0.477506	-0.126958	0.634236	-0.133775	0.323104	-0.187379	0.490541	-0.871927	-0.0683115	-0.999315	0.0544335	0.274733	0.139203	0.108424	0.341412	-0.259052	0.740736	-0.0105783	0.0823219	-0.3426
2327393	-0.506805	-4.86898	0.0001672	0.671817	-1.49326	2327391	NM_031459 // SESN2 // sestrin 2 // 1p35.3 // 83667 /// ENST00000253063 // SESN2 // sestrin 2 // 1p35.3 // 83667 /// AY123223 // SESN2 // sestrin 2 // 1p35.3 // 83667	0.241906	-0.3565	0.669056	-0.0226001	-0.153099	-0.642482	-0.23907	-0.16515	0.0360772	-0.27968	-0.0774163	-0.74707	0.0190206	-0.56423	0.326634	-0.368523	-0.105727	-0.203167	0.535492	0.116451	0.200427	-0.82906	0.3236	-0.242751
3187645	0.479347	4.85606	0.000171665	0.679147	-1.50262	3187577	NM_007018 // CEP110 // centrosomal protein 110kDa // 9q33-q34 // 11064 /// ENST00000373855 // CEP110 // centrosomal protein 110kDa // 9q33-q34 // 11064 /// ENST00000238341 // CEP110 // centrosomal protein 110kDa // 9q33-q34 // 11064 /// AF513978 // CEP110 // centrosomal protein 110kDa // 9q33-q34 // 11064 /// ENST00000394385 // CEP110 // centrosomal protein 110kDa // 9q33-q34 // 11064 /// ENST000…	0.915005	1.15142	0.800865	1.10033	0.171325	1.11016	0.572343	1.23636	1.32349	1.93282	0.765544	1.30441	1.07855	1.57527	1.4391	1.56245	0.822911	1.23	1.02075	1.49856	0.0483678	0.973625	1.30573	1.34073
3189850	-0.264351	-4.83062	0.000180825	0.704547	-1.52113	3189837	NM_007135 // ZNF79 // zinc finger protein 79 // 9q34 // 7633 /// ENST00000342483 // ZNF79 // zinc finger protein 79 // 9q34 // 7633 /// BC062309 // ZNF79 // zinc finger protein 79 // 9q34 // 7633	2.52135	2.53293	2.4103	1.93919	2.36151	2.16185	2.47651	2.11774	2.4372	2.03888	2.40199	2.09609	2.36315	2.08419	2.68564	2.44598	2.19083	2.19794	2.53991	2.30254	2.36678	1.9594	2.41437	2.12059
3949056	0.861469	4.80663	0.00018992	0.713773	-1.53866	3949055	NM_016426 // GTSE1 // G-2 and S-phase expressed 1 // 22q13.2-q13.3 // 51512 /// ENST00000361934 // GTSE1 // G-2 and S-phase expressed 1 // 22q13.2-q13.3 // 51512 /// BC075828 // GTSE1 // G-2 and S-phase expressed 1 // 22q13.2-q13.3 // 51512 /// ENST00000160874 // GTSE1 // G-2 and S-phase expressed 1 // 22q13.2-q13.3 // 51512	-0.326777	-0.201627	-1.74756	-1.01644	-2.24168	-0.917624	-1.83753	-0.603406	-0.127918	0.813428	-0.471815	0.517898	-0.903664	-0.181669	0.0295431	-0.0206046	-1.65052	-0.704013	-1.42674	-0.71974	-2.63549	-1.35503	-0.872682	0.513623
2780180	-0.541168	-4.80462	0.000190704	0.713773	-1.54014	2780172	NM_001813 // CENPE // centromere protein E, 312kDa // 4q24-q25 // 1062 /// ENST00000265148 // CENPE // centromere protein E, 312kDa // 4q24-q25 // 1062 /// ENST00000394771 // CENPE // centromere protein E, 312kDa // 4q24-q25 // 1062 /// ENST00000380026 // CENPE // centromere protein E, 312kDa // 4q24-q25 // 1062	0.318711	-0.333545	-0.137335	-0.176607	-0.0425053	-0.266791	-0.169544	-0.768374	-0.407718	-1.24617	-0.20834	-1.07659	0.782165	-0.322341	-0.374739	-0.766753	-0.0710901	-0.300211	-0.0899261	-0.575863	0.268825	-0.133323	0.164278	-0.49467
3063471	1.06846	4.79313	0.000195244	0.713773	-1.54857	3063463	NM_000765 // CYP3A7 // cytochrome P450, family 3, subfamily A, polypeptide 7 // 7q21-q22.1 // 1551 /// ENST00000336374 // CYP3A7 // cytochrome P450, family 3, subfamily A, polypeptide 7 // 7q21-q22.1 // 1551 /// D00408 // CYP3A7 // cytochrome P450, family 3, subfamily A, polypeptide 7 // 7q21-q22.1 // 1551 /// ENST00000292414 // CYP3A7 // cytochrome P450, family 3, subfamily A, polypeptide 7 // 7…	0.149482	1.42315	-0.608147	0.123446	0.0341549	0.979203	0.347274	1.26121	0.384765	-0.14797	0.243573	1.91438	1.42809	3.07872	-0.890213	0.0881192	-0.44548	1.02477	0.0557796	1.95229	-0.365716	0.663583	-0.330862	0.463302
3665041	0.49919	4.78739	0.000197553	0.713773	-1.55279	3665029	NM_024922 // CES3 // carboxylesterase 3 (brain) // 16q22.1 // 23491 /// ENST00000303334 // CES3 // carboxylesterase 3 (brain) // 16q22.1 // 23491 /// ENST00000394037 // CES3 // carboxylesterase 3 (brain) // 16q22.1 // 23491 /// AK097538 // CES3 // carboxylesterase 3 (brain) // 16q22.1 // 23491	-1.8572	-1.56775	-2.45229	-1.66309	-1.71915	-1.24039	-2.34412	-1.24213	-1.52834	-1.29136	-1.38803	-1.28096	-1.83505	-0.963252	-1.73642	-1.6792	-1.94071	-1.63609	-2.05571	-1.18363	-1.61854	-0.764998	-1.35985	-1.33227
3413905	-0.51146	-4.77501	0.000202627	0.713773	-1.5619	3413875	NM_005480 // TROAP // trophinin associated protein (tastin) // 12q13.12 // 10024 /// NM_001100620 // TROAP // trophinin associated protein (tastin) // 12q13.12 // 10024 /// ENST00000257909 // TROAP // trophinin associated protein (tastin) // 12q13.12 // 10024 /// ENST00000380327 // TROAP // trophinin associated protein (tastin) // 12q13.12 // 10024 /// U04810 // TROAP // trophinin associated prot…	-0.0261297	-0.770742	0.125183	-0.295727	0.291965	-0.369517	0.234481	-0.101823	-0.571214	-1.48135	-0.219133	-0.812874	-0.367142	-0.511662	-0.268901	-0.60992	0.0554096	-0.566443	0.078824	-0.297197	0.226434	-0.139939	-0.111351	-0.7319
3884904	-0.708802	-4.77074	0.000204412	0.713773	-1.56506	3884892	NM_030919 // FAM83D // family with sequence similarity 83, member D // 20q11.22-q12 // 81610 /// ENST00000217429 // FAM83D // family with sequence similarity 83, member D // 20q11.22-q12 // 81610 /// AK095660 // FAM83D // family with sequence similarity 83, member D // 20q11.22-q12 // 81610	1.79017	1.39018	2.4751	2.07606	2.41174	1.71916	2.3915	1.68811	1.31457	0.224784	2.13281	1.32592	2.33539	1.40015	2.06609	1.36395	2.46996	1.73651	2.30642	2.03029	2.679	2.31393	2.32319	0.921268
3155672	0.797728	4.76835	0.000205414	0.713773	-1.56682	3155637	NM_152888 // COL22A1 // collagen, type XXII, alpha 1 // 8q24.23 // 169044 /// ENST00000303045 // COL22A1 // collagen, type XXII, alpha 1 // 8q24.23 // 169044 /// AF406780 // COL22A1 // collagen, type XXII, alpha 1 // 8q24.23 // 169044 /// ENST00000341807 // COL22A1 // collagen, type XXII, alpha 1 // 8q24.23 // 169044	-1.44868	-1.38204	-1.83949	-0.619242	-2.53446	-1.7917	-2.07927	-1.42505	-2.18166	-1.83563	-2.80281	-1.19944	-2.07835	-1.55474	-1.45013	-0.214341	-2.95338	-1.77	-2.65372	-2.01402	-2.20441	-1.29259	-2.01444	-1.56929
3607256	0.293169	4.76811	0.000205517	0.713773	-1.567	3607232	NM_022767 // ISG20L1 // interferon stimulated exonuclease gene 20kDa-like 1 // 15q26.1 // 64782 /// ENST00000332810 // ISG20L1 // interferon stimulated exonuclease gene 20kDa-like 1 // 15q26.1 // 64782 /// BC020988 // ISG20L1 // interferon stimulated exonuclease gene 20kDa-like 1 // 15q26.1 // 64782 /// AF327352 // ISG20L1 // interferon stimulated exonuclease gene 20kDa-like 1 // 15q26.1 // 64782…	0.425753	0.832259	0.395053	1.07785	0.752949	0.964494	0.665916	0.822692	0.636672	0.889057	0.527663	0.814144	0.579107	0.922725	0.515579	0.621398	0.670337	0.586238	0.410073	0.841215	0.693986	0.942676	0.472856	0.949225
3595389	-0.582357	-4.75072	0.00021298	0.713773	-1.57986	3595315	NM_032866 // CGNL1 // cingulin-like 1 // 15q21.3 // 84952 /// ENST00000281282 // CGNL1 // cingulin-like 1 // 15q21.3 // 84952 /// AY274808 // CGNL1 // cingulin-like 1 // 15q21.3 // 84952	0.365029	0.182591	0.544771	-1.0307	0.667469	-0.339565	-0.0536153	0.0648081	0.802355	-0.180554	0.557066	0.00777	0.333213	-0.394195	0.560608	-0.0627669	-0.227901	-0.362801	0.126313	-0.0131722	0.382631	0.0605635	0.753168	-0.109148
2858053	-0.725961	-4.75048	0.000213085	0.713773	-1.58003	2858023	NM_006622 // PLK2 // polo-like kinase 2 (Drosophila) // 5q12.1-q13.2 // 10769 /// ENST00000274289 // PLK2 // polo-like kinase 2 (Drosophila) // 5q12.1-q13.2 // 10769 /// AF059617 // PLK2 // polo-like kinase 2 (Drosophila) // 5q12.1-q13.2 // 10769	-0.435332	-1.62629	-1.03489	-1.82275	0.702231	-0.791923	-0.810956	-1.08218	-1.35688	-1.36086	-1.05142	-1.98111	-2.18801	-1.95722	-0.110567	-1.7392	-0.840572	-2.08258	-1.1346	-2.03583	-2.47026	-2.85642	-0.43092	-0.53734
3176941	0.362497	4.7484	0.000213999	0.713773	-1.58158	3176933	NM_001001551 // C9orf103 // chromosome 9 open reading frame 103 // 9q21-q22 // 414328 /// ENST00000277124 // C9orf103 // chromosome 9 open reading frame 103 // 9q21-q22 // 414328 /// ENST00000376419 // C9orf103 // chromosome 9 open reading frame 103 // 9q21-q22 // 414328 /// ENST00000376417 // C9orf103 // chromosome 9 open reading frame 103 // 9q21-q22 // 414328 /// BC036421 // C9orf103 // chromo…	2.43608	2.7417	2.28911	2.69351	1.44079	1.66505	1.7862	2.07115	2.59111	2.67749	2.09966	2.36921	1.95827	2.29969	2.55429	2.58541	1.91957	2.34699	2.03908	3.04939	1.33784	1.92621	2.0221	2.39826
3164328	0.476959	4.74274	0.000216501	0.713773	-1.58578	3164312	NM_001010887 // ASAH3L // N-acylsphingosine amidohydrolase 3-like // 9p22.1 // 340485 /// ENST00000340967 // ASAH3L // N-acylsphingosine amidohydrolase 3-like // 9p22.1 // 340485 /// BC092487 // ASAH3L // N-acylsphingosine amidohydrolase 3-like // 9p22.1 // 340485 /// ENST00000380376 // ASAH3L // N-acylsphingosine amidohydrolase 3-like // 9p22.1 // 340485	1.56088	1.84726	1.52301	2.23595	1.73208	2.02106	1.57519	2.09183	1.19809	2.23394	1.11465	2.32359	1.97049	2.43541	1.8215	1.88184	1.97649	1.91192	1.69109	1.78898	1.57228	2.27201	1.79622	2.21166
3421303	-0.957577	-4.73244	0.000221131	0.719809	-1.59343	3421300	NM_002392 // MDM2 // Mdm2 p53 binding protein homolog (mouse) // 12q14.3-q15 // 4193 /// NM_006878 // MDM2 // Mdm2 p53 binding protein homolog (mouse) // 12q14.3-q15 // 4193 /// NM_006881 // MDM2 // Mdm2 p53 binding protein homolog (mouse) // 12q14.3-q15 // 4193 /// NM_006882 // MDM2 // Mdm2 p53 binding protein homolog (mouse) // 12q14.3-q15 // 4193 /// NM_006879 // MDM2 // Mdm2 p53 binding prote…	-0.364348	-1.64484	-0.0807453	-1.09686	-0.433763	-1.37058	-1.11142	-1.44654	-1.19137	-1.21449	-0.654343	-1.95955	-0.89938	-1.42479	1.28507	-1.4474	-0.0862563	-1.7739	-0.779172	-1.55099	-1.42499	-1.8393	0.141061	-0.32137
2327394	-0.38311	-4.72063	0.00022656	0.723362	-1.60221	2327391	NM_031459 // SESN2 // sestrin 2 // 1p35.3 // 83667 /// ENST00000253063 // SESN2 // sestrin 2 // 1p35.3 // 83667 /// AY123223 // SESN2 // sestrin 2 // 1p35.3 // 83667	-0.159154	-0.778814	-0.078156	-0.808304	-0.491126	-0.672188	-0.518568	-0.67527	-0.192162	-0.318194	-0.349662	-0.694139	-0.315229	-0.909566	0.0712128	-0.682876	-0.348434	-0.853984	-0.369549	-0.544163	-0.395988	-0.89806	-0.283761	-0.192339
3049786	-0.493097	-4.71787	0.000227848	0.723362	-1.60427	3049700	NM_138295 // PKD1L1 // polycystic kidney disease 1 like 1 // 7p12.3 // 168507 /// ENST00000289672 // PKD1L1 // polycystic kidney disease 1 like 1 // 7p12.3 // 168507 /// AB061683 // PKD1L1 // polycystic kidney disease 1 like 1 // 7p12.3 // 168507	-0.688313	-0.820641	-0.845419	-1.21548	-0.0803436	-0.584007	-0.918197	-1.16863	-1.07984	-1.80428	-0.808536	-1.84161	-0.0328078	-0.753197	0.231935	-0.330859	-0.0595371	-0.636121	0.112198	-0.94762	-0.791625	-0.443656	-0.240853	-0.572407
2952326	0.380768	4.69604	0.000238315	0.743945	-1.62058	2952323	NM_153487 // MDGA1 // MAM domain containing glycosylphosphatidylinositol anchor 1 // 6p21 // 266727 /// ENST00000297153 // MDGA1 // MAM domain containing glycosylphosphatidylinositol anchor 1 // 6p21 // 266727 /// ENST00000373401 // MDGA1 // MAM domain containing glycosylphosphatidylinositol anchor 1 // 6p21 // 266727 /// AF478693 // MDGA1 // MAM domain containing glycosylphosphatidylinositol anc…	-1.18789	-0.359745	-0.84069	-0.0750399	-0.775127	-0.343681	-0.797452	-0.48234	-1.19593	-0.652893	-1.34836	-0.605691	-1.02788	-0.681651	-0.919204	-0.800371	-0.888155	-0.653777	-1.10206	-0.890047	-0.942162	-0.908199	-0.56633	-0.568578
3708945	0.396788	4.67814	0.000247264	0.743945	-1.63401	3708938	NM_001678 // ATP1B2 // ATPase, Na+/K+ transporting, beta 2 polypeptide // 17p13.1 // 482 /// ENST00000250111 // ATP1B2 // ATPase, Na+/K+ transporting, beta 2 polypeptide // 17p13.1 // 482 /// BC126175 // ATP1B2 // ATPase, Na+/K+ transporting, beta 2 polypeptide // 17p13.1 // 482	-1.71716	-1.47827	-1.70089	-1.40725	-1.47794	-1.16663	-1.28985	-0.661684	-1.45561	-0.906675	-1.9668	-1.70988	-1.52843	-1.00514	-1.50758	-1.31817	-1.35993	-0.785653	-1.70754	-1.16273	-1.89975	-1.95027	-1.81252	-1.11019
3020723	-0.567603	-4.67449	0.000249129	0.743945	-1.63675	3020646	NM_000492 // CFTR // cystic fibrosis transmembrane conductance regulator (ATP-binding cassette sub-family C, member 7) // 7q31.2 // 1080 /// ENST00000003084 // CFTR // cystic fibrosis transmembrane conductance regulator (ATP-binding cassette sub-family C, member 7) // 7q31.2 // 1080 /// ENST00000376400 // CFTR // cystic fibrosis transmembrane conductance regulator (ATP-binding cassette sub-family…	0.793173	0.0389201	1.07913	1.07747	1.1482	0.879761	0.954121	0.493366	1.14579	0.701739	1.38077	0.124473	0.615308	-0.300396	1.04143	0.359311	1.32731	0.555634	1.19377	0.567857	0.543451	0.971467	1.32903	0.270654
3821482	0.406372	4.66985	0.000251519	0.743945	-1.64023	3821479	NM_152262 // ZNF439 // zinc finger protein 439 // 19p13.2 // 90594 /// ENST00000304030 // ZNF439 // zinc finger protein 439 // 19p13.2 // 90594 /// BC032857 // ZNF439 // zinc finger protein 439 // 19p13.2 // 90594	-1.0436	-0.664261	-1.15654	-0.656739	-1.18745	-0.33433	-0.66542	-0.70317	-0.643048	-0.253936	-1.23766	-0.801235	-1.08321	-0.435854	-0.920509	-0.778494	-1.13926	-0.612326	-0.996051	-0.769709	-1.60183	-0.801216	-0.865711	-0.852557
2735080	0.422206	4.66884	0.000252044	0.743945	-1.64099	2735073	NM_014208 // DSPP // dentin sialophosphoprotein // 4q21.3 // 1834 /// ENST00000399271 // DSPP // dentin sialophosphoprotein // 4q21.3 // 1834 /// AF094508 // DSPP // dentin sialophosphoprotein // 4q21.3 // 1834 /// ENST00000282478 // DSPP // dentin sialophosphoprotein // 4q21.3 // 1834	0.170697	0.821137	0.113719	0.643992	0.417243	0.731849	0.38497	1.17305	0.556061	1.0628	0.133215	0.827141	0.342986	0.298927	0.30525	0.93803	0.602883	0.5103	0.545004	0.901029	0.746742	0.678015	-0.0574033	0.741564
3983092	0.311289	4.66047	0.00025643	0.743945	-1.6473	3983080	BC040290 // UBE2DNL // ubiquitin-conjugating enzyme E2D N-terminal like // Xq21.1 // 340561	-0.330633	0.0175574	0.262823	0.313203	-0.226648	0.156497	0.0636538	0.352885	0.0149381	0.363959	-0.778695	-0.484129	-0.34426	-0.123441	-0.399058	-0.34164	-0.608415	-0.153815	-0.64919	-0.189055	-0.854316	-0.209992	-0.340323	-0.156687
3738118	-0.474474	-4.65605	0.000258777	0.743945	-1.65063	3738110	NM_199287 // CCDC137 // coiled-coil domain containing 137 // 17q25.3 // 339230 /// ENST00000329214 // CCDC137 // coiled-coil domain containing 137 // 17q25.3 // 339230 /// BC009369 // CCDC137 // coiled-coil domain containing 137 // 17q25.3 // 339230	-0.452796	-0.291039	-0.204543	-1.08118	-0.0388294	-0.491615	0.0262175	-0.416832	-0.175911	-0.917076	-0.180113	-0.536752	-0.133645	-0.664128	-0.51607	-0.451461	-0.342668	-0.473764	-0.120999	-0.627754	0.152141	-0.598105	-0.779313	-1.91051
3448116	-0.316369	-4.65525	0.000259204	0.743945	-1.65123	3448088	NM_030762 // BHLHB3 // basic helix-loop-helix domain containing, class B, 3 // 12p11.23-p12.1 // 79365 /// ENST00000242728 // BHLHB3 // basic helix-loop-helix domain containing, class B, 3 // 12p11.23-p12.1 // 79365 /// BC025968 // BHLHB3 // basic helix-loop-helix domain containing, class B, 3 // 12p11.23-p12.1 // 79365	0.561308	0.134725	0.158327	-0.323054	0.439119	0.0528429	0.291784	0.0973563	0.496083	0.0316278	0.282746	0.144589	0.0306653	-0.188616	-0.0236137	-0.0316818	0.171171	0.00255427	0.330664	-0.0260647	0.269262	-0.155016	0.238991	-0.289188
3063489	-0.53799	-4.65011	0.00026197	0.743945	-1.65512	3063463	NM_000765 // CYP3A7 // cytochrome P450, family 3, subfamily A, polypeptide 7 // 7q21-q22.1 // 1551 /// ENST00000336374 // CYP3A7 // cytochrome P450, family 3, subfamily A, polypeptide 7 // 7q21-q22.1 // 1551 /// D00408 // CYP3A7 // cytochrome P450, family 3, subfamily A, polypeptide 7 // 7q21-q22.1 // 1551 /// ENST00000292414 // CYP3A7 // cytochrome P450, family 3, subfamily A, polypeptide 7 // 7…	3.01008	2.70912	3.25221	3.35688	2.79987	2.62606	3.12677	2.48051	2.98137	3.02006	3.00401	1.84177	2.63028	1.66003	3.0276	2.81484	3.35122	2.87628	3.03801	2.51343	3.16427	2.09129	3.39461	2.33416
3485798	-0.262864	-4.64772	0.000263261	0.743945	-1.65692	3485786	NM_000538 // RFXAP // regulatory factor X-associated protein // 13q14 // 5994 /// ENST00000255476 // RFXAP // regulatory factor X-associated protein // 13q14 // 5994 /// BC026088 // RFXAP // regulatory factor X-associated protein // 13q14 // 5994	2.2966	1.93537	2.26488	2.00735	2.42467	2.33213	2.38549	2.18092	2.02971	1.88825	2.40371	1.97173	2.68155	2.21807	2.20859	2.19586	2.45554	2.23935	2.29945	1.77031	2.50331	2.40848	2.66093	2.31221
3558448	-0.429846	-4.63497	0.000270278	0.751446	-1.66656	3558418	NM_014178 // STXBP6 // syntaxin binding protein 6 (amisyn) // 14q12 // 29091 /// ENST00000396700 // STXBP6 // syntaxin binding protein 6 (amisyn) // 14q12 // 29091 /// ENST00000323944 // STXBP6 // syntaxin binding protein 6 (amisyn) // 14q12 // 29091 /// ENST00000358326 // STXBP6 // syntaxin binding protein 6 (amisyn) // 14q12 // 29091 /// AK096957 // STXBP6 // syntaxin binding protein 6 (amisyn)…	1.61933	1.18284	1.4883	0.98966	1.83978	1.55208	1.1766	0.74174	1.46862	1.22882	1.66473	1.07236	2.15068	1.51959	0.849845	0.441838	1.57067	1.22082	1.41292	1.1435	2.10061	1.97707	1.61872	0.732339
3708544	0.299848	4.63233	0.00027176	0.751446	-1.66857	3708528	NM_003985 // TNK1 // tyrosine kinase, non-receptor, 1 // 17p13.1 // 8711 /// BC035782 // TNK1 // tyrosine kinase, non-receptor, 1 // 17p13.1 // 8711 /// ENST00000311668 // TNK1 // tyrosine kinase, non-receptor, 1 // 17p13.1 // 8711	-1.06979	-0.75802	-0.701959	-0.168173	-0.631337	-0.267221	-0.6347	-0.380153	-0.817076	-0.422644	-0.705469	-0.240825	-0.674367	-0.759038	-0.859268	-0.892708	-0.673263	-0.443096	-0.757008	-0.491735	-1.01936	-0.766803	-0.819975	-0.174979
2370362	0.395271	4.61634	0.000280883	0.764768	-1.6807	2370355	NM_016545 // IER5 // immediate early response 5 // 1q25.3 // 51278 /// ENST00000367577 // IER5 // immediate early response 5 // 1q25.3 // 51278 /// BC000128 // IER5 // immediate early response 5 // 1q25.3 // 51278 /// AF178984 // IER5 // immediate early response 5 // 1q25.3 // 51278 /// AJ251089 // IER5 // immediate early response 5 // 1q25.3 // 51278	0.451506	0.912145	0.336426	0.686051	0.46799	0.975658	0.408275	0.582365	0.220027	0.584568	0.324544	0.497934	-0.14706	0.557136	-0.280653	0.339095	0.329909	0.586417	0.257492	0.337365	0.048394	0.93576	0.294889	0.460497
3402743	0.391253	4.61351	0.000282526	0.764768	-1.68285	3402736	NM_002824 // PTMS // parathymosin // 12p13 // 5763 /// ENST00000309083 // PTMS // parathymosin // 12p13 // 5763 /// BC017025 // PTMS // parathymosin // 12p13 // 5763 /// ENST00000389462 // PTMS // parathymosin // 12p13 // 5763	-3.01369	-2.88872	-3.13943	-2.58877	-2.83108	-2.61294	-3.36013	-2.65868	-3.12342	-3.03568	-2.9016	-2.51175	-3.09041	-2.69376	-2.73585	-2.86309	-2.93719	-2.61088	-3.31904	-2.91026	-4.27538	-3.22269	-2.80541	-2.24036
3103294	-0.661616	-4.59548	0.000293254	0.785539	-1.69659	3103293	NM_172037 // RDH10 // retinol dehydrogenase 10 (all-trans) // 8q21.11 // 157506 /// ENST00000240285 // RDH10 // retinol dehydrogenase 10 (all-trans) // 8q21.11 // 157506 /// BC067131 // RDH10 // retinol dehydrogenase 10 (all-trans) // 8q21.11 // 157506	-0.513229	-1.02215	0.372987	-0.749797	1.05242	0.926757	-0.225188	-0.73354	-0.472117	-0.607126	0.0892261	-0.698071	0.828789	0.828684	0.655905	-1.17437	0.0539543	-0.514098	0.424979	-0.514731	-0.845293	-2.09169	1.1239	0.957078
3415868	0.345637	4.58652	0.000298737	0.786052	-1.70343	3415857	NM_012291 // ESPL1 // extra spindle pole bodies homolog 1 (S. cerevisiae) // 12q // 9700 /// ENST00000257934 // ESPL1 // extra spindle pole bodies homolog 1 (S. cerevisiae) // 12q // 9700 /// ENST00000394416 // ESPL1 // extra spindle pole bodies homolog 1 (S. cerevisiae) // 12q // 9700 /// D79987 // ESPL1 // extra spindle pole bodies homolog 1 (S. cerevisiae) // 12q // 9700	0.053752	0.441434	-0.211164	0.440368	-0.246369	0.166733	-0.121183	0.20612	-0.185727	0.530421	-0.0937532	0.0440986	-0.0227832	0.234842	0.684401	0.614807	-0.038103	0.316704	0.063296	0.341456	-0.612351	0.00500873	0.583132	0.658804
3188202	0.397931	4.5852	0.000299559	0.786052	-1.70444	3188200	NM_001005236 // OR1L1 // olfactory receptor, family 1, subfamily L, member 1 // 9q33.2 // 26737 /// ENST00000373686 // OR1L1 // olfactory receptor, family 1, subfamily L, member 1 // 9q33.2 // 26737 /// ENST00000309623 // OR1L1 // olfactory receptor, family 1, subfamily L, member 1 // 9q33.2 // 26737	1.05927	1.5039	0.635151	1.65472	1.20259	1.24143	1.32348	1.50767	1.12261	1.74471	0.928787	1.38188	1.42151	1.40497	0.97012	1.03425	0.788371	1.1343	0.711258	1.16323	0.869232	1.2521	1.16153	1.94592
3291466	-0.931614	-4.57908	0.000303374	0.788022	-1.70912	3291435	NM_145307 // RTKN2 // rhotekin 2 // 10q21.2 // 219790 /// ENST00000373789 // RTKN2 // rhotekin 2 // 10q21.2 // 219790 /// AY150309 // RTKN2 // rhotekin 2 // 10q21.2 // 219790 /// ENST00000395265 // RTKN2 // rhotekin 2 // 10q21.2 // 219790 /// ENST00000315289 // RTKN2 // rhotekin 2 // 10q21.2 // 219790 /// ENST00000395260 // RTKN2 // rhotekin 2 // 10q21.2 // 219790	-1.83927	-1.87188	-0.0443492	-1.73062	0.156923	-1.30289	0.462631	-0.922975	-0.776859	-1.8388	-0.937999	-1.23767	-0.714474	-1.39286	-2.30875	-2.43852	-1.31399	-1.4046	-0.297445	-0.910396	0.831616	-1.37714	-0.782643	-2.31563
3998826	0.500294	4.56884	0.000309869	0.78947	-1.71696	3998766	NM_000216 // KAL1 // Kallmann syndrome 1 sequence // Xp22.32 // 3730 /// ENST00000262648 // KAL1 // Kallmann syndrome 1 sequence // Xp22.32 // 3730 /// M97252 // KAL1 // Kallmann syndrome 1 sequence // Xp22.32 // 3730	1.23061	1.28274	0.636282	1.11596	0.709446	0.793289	0.218053	1.09634	0.589127	0.778609	0.895045	1.62466	0.308999	0.972564	0.353443	0.91413	0.0850114	0.792162	0.911472	1.17468	0.460924	0.9905	0.0875253	0.95384
3164329	-0.558281	-4.56853	0.000310072	0.78947	-1.7172	3164312	NM_001010887 // ASAH3L // N-acylsphingosine amidohydrolase 3-like // 9p22.1 // 340485 /// ENST00000340967 // ASAH3L // N-acylsphingosine amidohydrolase 3-like // 9p22.1 // 340485 /// BC092487 // ASAH3L // N-acylsphingosine amidohydrolase 3-like // 9p22.1 // 340485 /// ENST00000380376 // ASAH3L // N-acylsphingosine amidohydrolase 3-like // 9p22.1 // 340485	2.32474	1.47162	2.47801	2.28389	2.26008	2.16431	2.28531	1.47477	1.73229	1.70111	2.04992	1.39367	2.55378	1.84518	2.55082	1.8491	2.16591	1.5753	2.66168	2.00492	2.282	1.15863	2.51672	2.23937
2733417	-0.337544	-4.55603	0.000318202	0.790349	-1.7268	2733392	BC034296 // C4orf22 // chromosome 4 open reading frame 22 // 4q21.21 // 255119 /// ENST00000358105 // C4orf22 // chromosome 4 open reading frame 22 // 4q21.21 // 255119 /// AK128642 // C4orf22 // chromosome 4 open reading frame 22 // 4q21.21 // 255119 /// AY349359 // C4orf22 // chromosome 4 open reading frame 22 // 4q21.21 // 255119	2.26935	2.09974	2.71598	2.25991	2.13105	2.33487	2.17207	2.145	2.41602	1.77455	2.14815	1.77557	1.98606	1.57023	2.18068	1.69254	2.27671	2.01785	2.32469	1.85887	2.56519	1.97572	2.04091	1.67146
2619139	0.4758	4.55394	0.000319582	0.790349	-1.72841	2619120	NM_001042646 // TRAK1 // trafficking protein, kinesin binding 1 // 3p25.3-p24.1 // 22906 /// NM_014965 // TRAK1 // trafficking protein, kinesin binding 1 // 3p25.3-p24.1 // 22906 /// ENST00000327628 // TRAK1 // trafficking protein, kinesin binding 1 // 3p25.3-p24.1 // 22906 /// ENST00000396175 // TRAK1 // trafficking protein, kinesin binding 1 // 3p25.3-p24.1 // 22906 /// ENST00000341421 // TRAK1…	-0.0818459	-0.316476	0.162726	0.165775	0.0346982	0.239925	-0.163685	0.15633	0.179227	1.05475	0.231805	0.820888	0.548404	1.14703	0.0270733	0.501976	-0.188462	0.86319	0.179053	0.796837	-0.226972	0.200049	0.460321	1.24167
2651184	0.707375	4.54789	0.000323611	0.790349	-1.73306	2651165	NM_001122752 // SERPINI1 // serpin peptidase inhibitor, clade I (neuroserpin), member 1 // 3q26.1 // 5274 /// NM_005025 // SERPINI1 // serpin peptidase inhibitor, clade I (neuroserpin), member 1 // 3q26.1 // 5274 /// ENST00000295777 // SERPINI1 // serpin peptidase inhibitor, clade I (neuroserpin), member 1 // 3q26.1 // 5274 /// AK290082 // SERPINI1 // serpin peptidase inhibitor, clade I (neuroser…	-2.33532	-1.45388	-2.09607	-0.758664	-2.86091	-1.51297	-2.34543	-2.30574	-2.98679	-2.26882	-1.43046	-0.488224	-2.60419	-1.93261	-2.19322	-1.79601	-2.34156	-1.73595	-1.76933	-1.46068	-2.45066	-1.84519	-2.47908	-1.84579
2813418	0.922676	4.54442	0.000325946	0.790349	-1.73573	2813414	NM_031966 // CCNB1 // cyclin B1 // 5q12 // 891 /// ENST00000256442 // CCNB1 // cyclin B1 // 5q12 // 891 /// AK289431 // CCNB1 // cyclin B1 // 5q12 // 891 /// ENST00000380848 // CCNB1 // cyclin B1 // 5q12 // 891	1.06029	1.90106	0.129166	1.30504	0.291189	0.892351	0.106434	1.18798	1.77695	2.83804	1.25503	1.80868	0.395845	1.70032	1.82616	1.95275	0.425129	1.21417	0.280586	1.06379	-0.15914	0.434907	0.471076	2.63173
2442107	-0.277774	-4.53815	0.000330211	0.790349	-1.74057	2442103	NM_000696 // ALDH9A1 // aldehyde dehydrogenase 9 family, member A1 // 1q23.1 // 223 /// ENST00000354775 // ALDH9A1 // aldehyde dehydrogenase 9 family, member A1 // 1q23.1 // 223 /// U34252 // ALDH9A1 // aldehyde dehydrogenase 9 family, member A1 // 1q23.1 // 223 /// ENST00000271359 // ALDH9A1 // aldehyde dehydrogenase 9 family, member A1 // 1q23.1 // 223	-0.649504	-0.740473	-0.473294	-1.12632	-0.448243	-0.514913	-0.734413	-0.864399	-0.639527	-0.771103	-0.723883	-0.845624	-0.216856	-0.440278	-0.522948	-0.84043	-0.633215	-1.02064	-0.398033	-0.781373	-0.114251	-0.367748	-0.449935	-1.02409
4023565	-0.324003	-4.53316	0.000333644	0.790349	-1.74441	4023530	NM_002139 // RBMX // RNA binding motif protein, X-linked // Xq26.3 // 27316 /// NR_002735 // SNORD61 // small nucleolar RNA, C/D box 61 // Xq26.3 // 26787 /// ENST00000320676 // RBMX // RNA binding motif protein, X-linked // Xq26.3 // 27316 /// BC012942 // CCBL2 // cysteine conjugate-beta lyase 2 // 1p22.2 // 56267 /// BX647131 // RBMX // RNA binding motif protein, X-linked // Xq26.3 // 27316	-1.20525	-1.43286	-1.0081	-1.7263	-0.934204	-1.06116	-0.875032	-1.15195	-1.01279	-1.6312	-0.953278	-1.3746	-1.07335	-1.57196	-1.09058	-0.952789	-1.03957	-1.05102	-0.984733	-1.31027	-0.99208	-1.32501	-1.30794	-1.77581
2880197	-0.707309	-4.53153	0.000334774	0.790349	-1.74567	2880051	NM_181674 // PPP2R2B // protein phosphatase 2 (formerly 2A), regulatory subunit B, beta isoform // 5q31-q32 // 5521 /// NM_004576 // PPP2R2B // protein phosphatase 2 (formerly 2A), regulatory subunit B, beta isoform // 5q31-q32 // 5521 /// NM_181675 // PPP2R2B // protein phosphatase 2 (formerly 2A), regulatory subunit B, beta isoform // 5q31-q32 // 5521 /// NM_181677 // PPP2R2B // protein phospha…	-1.00793	-2.64468	-1.93894	-1.95752	-2.24686	-2.76817	-2.00592	-1.8192	-1.58841	-2.59065	-1.68505	-2.45603	-2.10871	-2.67122	-2.068	-2.57081	-1.40141	-1.91627	-0.789266	-2.47321	-1.73083	-2.6405	-1.67041	-2.22118
2585353	0.390017	4.5312	0.000335004	0.790349	-1.74593	2585322	NM_006920 // SCN1A // sodium channel, voltage-gated, type I, alpha subunit // 2q24.3 // 6323 /// ENST00000375405 // SCN1A // sodium channel, voltage-gated, type I, alpha subunit // 2q24.3 // 6323 /// AF225985 // SCN1A // sodium channel, voltage-gated, type I, alpha subunit // 2q24.3 // 6323 /// ENST00000303395 // SCN1A // sodium channel, voltage-gated, type I, alpha subunit // 2q24.3 // 6323	-1.73353	-0.884901	-1.06481	-1.32521	-1.4156	-0.675718	-1.28753	-0.779841	-1.11234	-0.808262	-0.995442	-0.505656	-0.680805	-0.303576	-1.11218	-0.661055	-1.11315	-1.0871	-1.00035	-0.343491	-1.04641	-0.806659	-1.01772	-0.718187
3179743	-0.271878	-4.52618	0.000338507	0.791352	-1.7498	3179706	NM_006648 // WNK2 // WNK lysine deficient protein kinase 2 // 9q22.3 // 65268 /// ENST00000356055 // WNK2 // WNK lysine deficient protein kinase 2 // 9q22.3 // 65268 /// ENST00000395477 // WNK2 // WNK lysine deficient protein kinase 2 // 9q22.3 // 65268 /// ENST00000297954 // WNK2 // WNK lysine deficient protein kinase 2 // 9q22.3 // 65268 /// ENST00000349097 // WNK2 // WNK lysine deficient prote…	1.62899	1.16381	1.89192	1.40536	1.48189	1.32777	1.59966	1.18286	1.57702	1.48616	1.69973	1.29609	1.44908	0.995289	1.54459	1.45766	1.71001	1.6801	1.84496	1.41627	1.51772	1.52022	1.43274	1.18418
3678248	-0.457851	-4.50838	0.000351246	0.806844	-1.76359	3678231	NM_145253 // FAM100A // family with sequence similarity 100, member A // 16p13.3 // 124402 /// ENST00000283474 // FAM100A // family with sequence similarity 100, member A // 16p13.3 // 124402 /// BC040160 // FAM100A // family with sequence similarity 100, member A // 16p13.3 // 124402	1.75498	1.71926	2.12188	1.31416	2.16571	1.8844	1.96866	1.12744	1.72394	1.21439	1.83839	1.94288	1.99124	1.58348	1.35284	1.09435	1.91684	1.36463	1.74109	1.53388	2.7538	1.93168	1.6148	0.739398
2602309	-0.33184	-4.49884	0.00035827	0.806844	-1.77099	2602304	NM_024795 // TM4SF20 // transmembrane 4 L six family member 20 // 2q36.3 // 79853 /// ENST00000304568 // TM4SF20 // transmembrane 4 L six family member 20 // 2q36.3 // 79853 /// AK026453 // TM4SF20 // transmembrane 4 L six family member 20 // 2q36.3 // 79853	1.13853	1.02446	0.65838	0.137472	1.44511	0.78272	0.757282	0.46116	0.664487	0.520523	0.490347	0.377226	0.529755	0.571857	0.958445	0.47577	0.796572	0.224784	0.66177	0.266179	0.671888	0.203462	0.657157	0.402037
3997989	-0.318128	-4.49426	0.000361694	0.806844	-1.77455	3997946	NM_005044 // PRKX // protein kinase, X-linked // Xp22.3 // 5613 /// ENST00000262848 // PRKX // protein kinase, X-linked // Xp22.3 // 5613 /// BC041073 // PRKX // protein kinase, X-linked // Xp22.3 // 5613 /// BC074851 // PRKY // protein kinase, Y-linked // Yp11.2 // 5616	6.04766	5.84485	5.96189	5.60666	5.73182	5.49498	6.13434	5.72876	5.81628	5.35146	5.83884	5.51454	6.37957	5.72145	6.13442	6.1122	5.73678	5.73551	6.27236	5.88674	5.7868	5.35585	5.90861	5.57881
3291452	-0.493734	-4.49284	0.000362763	0.806844	-1.77565	3291435	NM_145307 // RTKN2 // rhotekin 2 // 10q21.2 // 219790 /// ENST00000373789 // RTKN2 // rhotekin 2 // 10q21.2 // 219790 /// AY150309 // RTKN2 // rhotekin 2 // 10q21.2 // 219790 /// ENST00000395265 // RTKN2 // rhotekin 2 // 10q21.2 // 219790 /// ENST00000315289 // RTKN2 // rhotekin 2 // 10q21.2 // 219790 /// ENST00000395260 // RTKN2 // rhotekin 2 // 10q21.2 // 219790	0.472846	0.406936	1.6524	0.6225	1.51379	0.480993	1.34027	0.571836	0.821899	0.591466	0.669169	0.0443543	1.06775	0.440374	0.783105	0.848079	0.991896	0.627183	1.06162	0.872072	1.11906	0.81759	0.627571	-0.126837
2428090	0.511625	4.48815	0.000366313	0.806844	-1.7793	2428079	NM_019099 // C1orf183 // chromosome 1 open reading frame 183 // 1p13.2 // 55924 /// NM_198926 // C1orf183 // chromosome 1 open reading frame 183 // 1p13.2 // 55924 /// ENST00000357260 // C1orf183 // chromosome 1 open reading frame 183 // 1p13.2 // 55924 /// BC031558 // C1orf183 // chromosome 1 open reading frame 183 // 1p13.2 // 55924	-0.376218	-0.0774321	0.0162641	-0.110396	-0.91908	0.0489026	-0.529726	0.095546	-0.395214	0.261055	-0.0927053	0.861352	-0.807689	0.170405	-0.647349	0.36887	0.146674	-0.089751	-0.538747	-0.057907	-0.238756	0.158429	-0.255066	-0.12718
3725603	0.424431	4.48259	0.000370565	0.806844	-1.78363	3725602	NM_016428 // ABI3 // ABI gene family, member 3 // 17q21.3 // 51225 /// ENST00000225941 // ABI3 // ABI gene family, member 3 // 17q21.3 // 51225 /// AB037886 // ABI3 // ABI gene family, member 3 // 17q21.3 // 51225	-1.07195	-0.966726	-1.12403	-0.584131	-1.68891	-1.07109	-1.24886	-1.25057	-1.55996	-0.584792	-1.26834	-1.06818	-0.922441	-0.596852	-1.5024	-1.12443	-1.12184	-1.16069	-1.56081	-1.24032	-1.82538	-1.28079	-1.84562	-0.718794
2905193	-0.192357	-4.48244	0.000370687	0.806844	-1.78375	2905169	NM_078467 // CDKN1A // cyclin-dependent kinase inhibitor 1A (p21, Cip1) // 6p21.2 // 1026 /// NM_000389 // CDKN1A // cyclin-dependent kinase inhibitor 1A (p21, Cip1) // 6p21.2 // 1026 /// ENST00000244741 // CDKN1A // cyclin-dependent kinase inhibitor 1A (p21, Cip1) // 6p21.2 // 1026 /// ENST00000373711 // CDKN1A // cyclin-dependent kinase inhibitor 1A (p21, Cip1) // 6p21.2 // 1026 /// BC000312 //…	1.43107	1.26587	1.61719	1.36676	1.49165	1.27319	1.61924	1.43011	1.5505	1.26977	1.4716	1.27266	1.41766	1.18535	1.4975	1.41729	1.5804	1.38011	1.58251	1.38262	1.41197	1.19246	1.32599	1.2528
3987508	-0.453796	-4.48001	0.000372564	0.806844	-1.78564	3987492	BC117377 // CXorf45 // chromosome X open reading frame 45 // Xq23 // 79868 /// ENST00000394780 // CXorf45 // chromosome X open reading frame 45 // Xq23 // 79868 /// ENST00000251943 // CXorf45 // chromosome X open reading frame 45 // Xq23 // 79868 /// AK026671 // CXorf45 // chromosome X open reading frame 45 // Xq23 // 79868	1.07005	0.77847	0.829032	0.397859	1.25589	0.527344	0.789631	0.0254732	1.03392	0.0657204	0.338464	0.353574	0.73312	0.00933088	0.696094	0.559625	1.37419	0.687172	0.493832	0.340575	0.529866	0.42899	0.402348	-0.0732559
3159526	0.733389	4.47189	0.000378904	0.806844	-1.79198	3159483	NM_153186 // KANK1 // KN motif and ankyrin repeat domains 1 // 9p24.3 // 23189 /// NM_015158 // KANK1 // KN motif and ankyrin repeat domains 1 // 9p24.3 // 23189 /// ENST00000382303 // KANK1 // KN motif and ankyrin repeat domains 1 // 9p24.3 // 23189 /// ENST00000382293 // KANK1 // KN motif and ankyrin repeat domains 1 // 9p24.3 // 23189 /// ENST00000382297 // KANK1 // KN motif and ankyrin repeat…	-4.07843	-3.22855	-3.58664	-3.08237	-4.21377	-3.53683	-3.48677	-3.55121	-3.69106	-3.5407	-3.44711	-2.63459	-3.97121	-3.58171	-4.10502	-3.97592	-3.37229	-2.96214	-4.31328	-2.61278	-4.84495	-2.80399	-4.45494	-3.254
3691085	0.249084	4.46627	0.000383356	0.806844	-1.79637	3691071	NM_013263 // BRD7 // bromodomain containing 7 // 16q12 // 29117 /// ENST00000394688 // BRD7 // bromodomain containing 7 // 16q12 // 29117 /// ENST00000299197 // BRD7 // bromodomain containing 7 // 16q12 // 29117 /// AF152604 // BRD7 // bromodomain containing 7 // 16q12 // 29117 /// ENST00000394689 // BRD7 // bromodomain containing 7 // 16q12 // 29117	0.583655	0.74774	0.605324	0.754315	0.472722	0.688067	0.520556	0.762948	0.311546	0.760167	0.394028	0.532683	0.496171	0.915824	0.475098	0.528937	0.622366	0.608563	0.340411	0.646214	0.486928	0.854524	0.384232	0.882063
2688111	0.309491	4.46088	0.000387672	0.806844	-1.80057	2688089	NM_014429 // MORC1 // MORC family CW-type zinc finger 1 // 3q13 // 27136 /// ENST00000232603 // MORC1 // MORC family CW-type zinc finger 1 // 3q13 // 27136 /// BC050307 // MORC1 // MORC family CW-type zinc finger 1 // 3q13 // 27136	-0.85828	-0.841686	-0.795837	-0.236866	-1.04287	-0.603588	-1.12342	-0.340563	-0.706539	-0.441321	-1.11219	-1.05112	-0.971389	-0.900845	-1.2569	-0.793222	-0.712248	-0.58625	-0.834633	-0.498039	-0.560991	-0.433114	-1.01966	-0.554439
2760684	0.410908	4.45939	0.000388878	0.806844	-1.80174	2760632	NM_052964 // MIST // mast cell immunoreceptor signal transducer // 4p16.1 // 116449 /// ENST00000226951 // MIST // mast cell immunoreceptor signal transducer // 4p16.1 // 116449 /// AK093001 // MIST // mast cell immunoreceptor signal transducer // 4p16.1 // 116449	-0.997582	-0.789073	-1.44505	-1.09669	-2.08272	-1.28107	-1.33757	-1.35411	-1.21381	-0.329253	-0.963702	-0.129552	-1.369	-1.28451	-1.25476	-0.713055	-1.71432	-1.28342	-1.57706	-1.16593	-1.37019	-1.35547	-1.78828	-1.401
2774944	-0.346073	-4.45359	0.000393596	0.806844	-1.80628	2774938	NM_033214 // GK2 // glycerol kinase 2 // 4q13 // 2712 /// ENST00000358842 // GK2 // glycerol kinase 2 // 4q13 // 2712 /// AK292241 // GK2 // glycerol kinase 2 // 4q13 // 2712	1.12065	0.72785	1.09532	0.575516	1.01196	0.899466	1.56104	0.931774	0.964689	0.796965	1.50031	0.765769	0.897653	0.390509	1.00026	0.85091	1.13269	0.655756	1.27784	0.924208	0.958395	1.23226	1.06408	0.681034
3375239	0.50644	4.45271	0.000394321	0.806844	-1.80697	3375192	NM_152718 // VWCE // von Willebrand factor C and EGF domains // 11q12.2 // 220001 /// ENST00000335613 // VWCE // von Willebrand factor C and EGF domains // 11q12.2 // 220001 /// BC077719 // VWCE // von Willebrand factor C and EGF domains // 11q12.2 // 220001 /// ENST00000301770 // VWCE // von Willebrand factor C and EGF domains // 11q12.2 // 220001	-1.32488	-1.25151	-1.53317	-0.763092	-1.3498	-0.52377	-1.1757	-1.15661	-1.65178	-0.987015	-0.660623	-0.353794	-1.8198	-1.38534	-2.2508	-1.01278	-0.884043	-0.203884	-1.31664	-0.988269	-1.00608	-0.619219	-1.79739	-1.44814
2521882	-0.435428	-4.44941	0.000397032	0.806844	-1.80955	2521878	AK290476 // FLJ32063 // hypothetical protein LOC150538 // 2q33.1 // 150538 /// AK291368 // FLJ32063 // hypothetical protein LOC150538 // 2q33.1 // 150538 /// BC101782 // FLJ32063 // hypothetical protein LOC150538 // 2q33.1 // 150538 /// BC113374 // FLJ32063 // hypothetical protein LOC150538 // 2q33.1 // 150538 /// ENST00000295075 // FLJ32063 // hypothetical protein LOC150538 // 2q33.1 // 150538 /…	0.667641	-0.144613	0.452885	0.0954351	0.514789	0.494592	0.658983	-0.239475	0.318035	-0.0323985	0.544968	0.242066	0.678991	0.266351	0.470009	-0.143313	-0.0705185	-0.252441	0.685328	-0.00241849	0.802495	0.0666981	0.285906	0.433894
3879128	0.370929	4.4426	0.000402702	0.806844	-1.8149	3879112	NM_002196 // INSM1 // insulinoma-associated 1 // 20p11.2 // 3642 /// ENST00000310227 // INSM1 // insulinoma-associated 1 // 20p11.2 // 3642 /// M93119 // INSM1 // insulinoma-associated 1 // 20p11.2 // 3642	-2.9731	-2.2802	-3.06607	-2.41204	-3.08406	-2.70436	-2.7713	-2.43204	-3.1632	-2.8367	-3.24008	-2.65079	-2.74002	-2.44375	-2.68682	-2.58129	-3.48729	-2.57164	-3.39426	-3.29059	-3.08921	-3.07054	-2.56182	-2.53213
3884906	-0.413797	-4.43915	0.000405605	0.806844	-1.81761	3884892	NM_030919 // FAM83D // family with sequence similarity 83, member D // 20q11.22-q12 // 81610 /// ENST00000217429 // FAM83D // family with sequence similarity 83, member D // 20q11.22-q12 // 81610 /// AK095660 // FAM83D // family with sequence similarity 83, member D // 20q11.22-q12 // 81610	1.00276	0.973288	1.75074	1.27683	1.56738	1.11726	1.52406	1.14164	0.935508	0.227697	1.30155	0.740069	1.55812	0.952054	1.26756	1.15937	1.54067	1.08573	1.36522	1.20835	1.7849	1.46632	1.33991	0.624214
3187592	0.398019	4.43736	0.000407115	0.806844	-1.81901	3187577	NM_007018 // CEP110 // centrosomal protein 110kDa // 9q33-q34 // 11064 /// ENST00000373855 // CEP110 // centrosomal protein 110kDa // 9q33-q34 // 11064 /// ENST00000238341 // CEP110 // centrosomal protein 110kDa // 9q33-q34 // 11064 /// AF513978 // CEP110 // centrosomal protein 110kDa // 9q33-q34 // 11064 /// ENST00000394385 // CEP110 // centrosomal protein 110kDa // 9q33-q34 // 11064 /// ENST000…	0.674154	0.878143	0.99272	0.990793	0.415421	1.39203	0.877158	1.41816	0.313996	1.11155	0.913061	1.57278	0.85804	0.992321	0.303422	0.905593	1.07903	1.24412	0.441089	0.67742	0.787561	1.21935	0.827182	0.856802
2358142	0.443608	4.43658	0.000407777	0.806844	-1.81962	2358136	BC027999 // C1orf51 // chromosome 1 open reading frame 51 // 1q21.2 // 148523 /// ENST00000369095 // C1orf51 // chromosome 1 open reading frame 51 // 1q21.2 // 148523 /// ENST00000290363 // C1orf51 // chromosome 1 open reading frame 51 // 1q21.2 // 148523 /// ENST00000369094 // C1orf51 // chromosome 1 open reading frame 51 // 1q21.2 // 148523 /// ENST00000392890 // C1orf51 // chromosome 1 open re…	-0.960991	-1.12761	-0.745882	-0.456886	-1.71592	-1.15163	-1.24883	-0.627782	-1.0128	-0.715678	-0.68618	0.0613064	-1.47572	-0.930664	-1.27793	-0.682403	-1.26159	-1.21949	-1.38487	-0.511303	-2.05879	-1.87414	-1.11582	-0.385746
3910808	1.41173	4.43645	0.000407892	0.806844	-1.81973	3910785	NM_198433 // AURKA // aurora kinase A // 20q13.2-q13.3 // 6790 /// NM_003600 // AURKA // aurora kinase A // 20q13.2-q13.3 // 6790 /// NM_198434 // AURKA // aurora kinase A // 20q13.2-q13.3 // 6790 /// NM_198436 // AURKA // aurora kinase A // 20q13.2-q13.3 // 6790 /// NM_198435 // AURKA // aurora kinase A // 20q13.2-q13.3 // 6790 /// NM_198437 // AURKA // aurora kinase A // 20q13.2-q13.3 // 6790 /…	-4.12628	-4.16142	-5.05407	-3.83612	-4.99032	-3.79908	-5.397	-3.45536	-3.6106	-2.26411	-3.90108	-3.26286	-4.86282	-2.23862	-3.33067	-3.46875	-4.94116	-4.00541	-5.45077	-3.77316	-5.73382	-4.02528	-4.10978	-0.277475
3298761	-0.437046	-4.43201	0.000411675	0.806844	-1.82321	3298738	NM_015045 // WAPAL // wings apart-like homolog (Drosophila) // 10q23.2 // 23063 /// ENST00000298767 // WAPAL // wings apart-like homolog (Drosophila) // 10q23.2 // 23063 /// AB065003 // WAPAL // wings apart-like homolog (Drosophila) // 10q23.2 // 23063 /// ENST00000342368 // WAPAL // wings apart-like homolog (Drosophila) // 10q23.2 // 23063 /// ENST00000263070 // WAPAL // wings apart-like homolog…	-0.00850559	-0.174148	-0.189275	-0.971152	0.000937199	-0.0817122	0.0371504	-0.699103	-0.185366	-0.558986	-0.231399	-0.978898	0.167295	-0.460179	-0.463677	-0.30778	-0.292922	-0.370077	-0.120653	-0.512487	0.184537	-0.295708	-0.757377	-1.69358
3512970	0.373374	4.42836	0.000414821	0.806844	-1.82609	3512948	NM_025113 // C13orf18 // chromosome 13 open reading frame 18 // 13q14.12 // 80183 /// BC032311 // C13orf18 // chromosome 13 open reading frame 18 // 13q14.12 // 80183 /// ENST00000389908 // C13orf18 // chromosome 13 open reading frame 18 // 13q14.12 // 80183 /// ENST00000378797 // C13orf18 // chromosome 13 open reading frame 18 // 13q14.12 // 80183 /// ENST00000378787 // C13orf18 // chromosome 13…	-0.256099	0.0505393	-0.0255235	0.48379	0.170695	0.281425	0.226171	0.72889	0.650383	0.533482	0.32281	0.823589	0.610858	0.821927	-0.0881235	0.213301	0.0433552	0.567419	-0.236122	0.735342	0.289329	0.597032	0.212723	0.564206
2715197	0.331423	4.42496	0.000417765	0.806844	-1.82876	2715076	NM_133330 // WHSC1 // Wolf-Hirschhorn syndrome candidate 1 // 4p16.3 // 7468 /// NM_133331 // WHSC1 // Wolf-Hirschhorn syndrome candidate 1 // 4p16.3 // 7468 /// NM_001042424 // WHSC1 // Wolf-Hirschhorn syndrome candidate 1 // 4p16.3 // 7468 /// NM_133335 // WHSC1 // Wolf-Hirschhorn syndrome candidate 1 // 4p16.3 // 7468 /// NM_133334 // WHSC1 // Wolf-Hirschhorn syndrome candidate 1 // 4p16.3 // …	0.61453	0.757853	0.600931	1.10829	0.477922	0.914363	0.811088	1.14974	1.41967	1.30162	0.974446	1.23804	0.888102	1.17402	0.963102	1.20897	0.508005	0.992911	0.986302	1.54966	0.443576	0.668278	0.66816	1.26917
3617503	0.270002	4.4219	0.000420435	0.806844	-1.83117	3617458	NM_181077 // GOLGA8A // golgi autoantigen, golgin subfamily a, 8A // 15q11.2 // 23015 /// NM_001023567 // GOLGA8B // golgi autoantigen, golgin subfamily a, 8B // 15q14 // 440270 /// ENST00000360553 // GOLGA8A // golgi autoantigen, golgin subfamily a, 8A // 15q11.2 // 23015 /// ENST00000359187 // GOLGA8A // golgi autoantigen, golgin subfamily a, 8A // 15q11.2 // 23015 /// ENST00000267731 // GOLGA8…	1.18196	1.62764	1.2652	1.62925	1.32727	1.42386	1.38486	1.51095	1.48669	1.44241	1.5923	1.62331	1.18306	1.44216	1.17857	1.58982	1.34197	1.60807	1.04722	1.41964	1.2058	1.65323	1.15085	1.61545
3620805	0.273502	4.41377	0.000427618	0.809718	-1.83758	3620799	NM_173500 // TTBK2 // tau tubulin kinase 2 // 15q15.2 // 146057 /// ENST00000267890 // TTBK2 // tau tubulin kinase 2 // 15q15.2 // 146057 /// AF525400 // TTBK2 // tau tubulin kinase 2 // 15q15.2 // 146057 /// ENST00000263802 // TTBK2 // tau tubulin kinase 2 // 15q15.2 // 146057 /// ENST00000399479 // TTBK2 // tau tubulin kinase 2 // 15q15.2 // 146057	0.648168	0.861525	0.682503	0.899553	0.624611	0.904898	0.639251	0.65527	0.257325	0.9192	0.24146	0.689979	0.66087	0.939613	0.725855	0.844067	0.604566	0.7511	0.46105	0.557126	0.417544	0.995563	0.365304	0.592632
2494160	0.358143	4.41308	0.000428231	0.809718	-1.83812	2494151	AK024144 // FLJ14082 // hypothetical protein FLJ14082 // 2q11.1 // 80092 /// AK055967 // FLJ14082 // hypothetical protein FLJ14082 // 2q11.1 // 80092	-0.416885	-0.118909	-0.133991	0.324112	-0.263133	0.088229	-0.0454119	0.196172	-0.0550685	-0.084981	-0.0904611	0.408707	-0.247398	0.393417	-0.526461	0.0735337	0.600845	0.901775	0.243778	0.436239	-0.150993	0.556698	-0.10616	-0.0686158
3428269	0.85445	4.39735	0.000442502	0.828165	-1.85055	3428268	NM_174942 // GAS2L3 // growth arrest-specific 2 like 3 // 12q23.1 // 283431 /// ENST00000266754 // GAS2L3 // growth arrest-specific 2 like 3 // 12q23.1 // 283431 /// AK095594 // GAS2L3 // growth arrest-specific 2 like 3 // 12q23.1 // 283431	0.739212	0.49111	-0.739869	0.657219	-0.629089	0.194263	-0.968518	0.353781	-0.520387	0.937307	-0.252768	0.0953932	-0.0824074	0.542027	1.24181	0.96765	-0.721373	0.0131719	-0.556972	0.00486741	-1.40307	-0.164601	-0.411399	1.85638
2671946	0.353829	4.39527	0.000444428	0.828165	-1.85219	2671936	NM_020208 // SLC6A20 // solute carrier family 6 (proline IMINO transporter), member 20 // 3p21.3 // 54716 /// NM_022405 // SLC6A20 // solute carrier family 6 (proline IMINO transporter), member 20 // 3p21.3 // 54716 /// ENST00000395974 // SLC6A20 // solute carrier family 6 (proline IMINO transporter), member 20 // 3p21.3 // 54716 /// ENST00000358525 // SLC6A20 // solute carrier family 6 (proline …	-0.460549	0.0279041	-0.0680246	-0.231505	-0.38492	0.0860222	-0.179759	0.103923	-0.690148	0.0630739	-0.436478	-0.326888	0.0578727	0.22509	-0.288269	0.0343303	-0.0901823	0.522053	-0.424362	0.355697	-0.587892	-0.490577	-0.387732	-0.0636239
3644772	0.754382	4.38055	0.000458282	0.831912	-1.86386	3644764	NM_001761 // CCNF // cyclin F // 16p13.3 // 899 /// NR_003574 // ABCA17P // ATP-binding cassette, sub-family A (ABC1), member 17 (pseudogene) // 16p13.3 // 650655 /// ENST00000293968 // CCNF // cyclin F // 16p13.3 // 899 /// BC012349 // CCNF // cyclin F // 16p13.3 // 899 /// ENST00000397066 // CCNF // cyclin F // 16p13.3 // 899	3.39636	3.83055	1.88309	3.58682	2.40683	3.84958	2.74464	3.58456	4.3376	4.0274	3.87227	4.04152	3.41309	3.61623	3.17567	4.19565	2.64259	3.88745	2.90827	3.89442	2.41348	3.16733	3.43843	4.00339
3853329	-0.24396	-4.3793	0.000459477	0.831912	-1.86485	3853299	NM_005858 // AKAP8 // A kinase (PRKA) anchor protein 8 // 19p13.1 // 10270 /// ENST00000269701 // AKAP8 // A kinase (PRKA) anchor protein 8 // 19p13.1 // 10270 /// BC037270 // AKAP8 // A kinase (PRKA) anchor protein 8 // 19p13.1 // 10270	-0.397801	-0.512002	-0.709362	-0.953376	-0.704423	-0.699717	-0.426756	-0.612124	-0.802156	-1.00298	-0.493469	-0.694189	-0.416645	-0.609503	-0.27235	-0.688028	-0.492727	-0.666492	-0.577359	-0.907303	-0.315318	-0.662155	-0.499143	-1.02715
3452666	-0.447917	-4.37866	0.000460094	0.831912	-1.86536	3452664	NM_006025 // P11 // 26 serine protease // 12q13.1 // 8909 /// ENST00000229003 // P11 // 26 serine protease // 12q13.1 // 8909 /// AK075446 // P11 // 26 serine protease // 12q13.1 // 8909	-0.0514317	-0.467303	-0.0840134	-1.06211	0.168046	-0.694532	-0.197709	-0.556518	0.381905	-0.458907	0.481898	0.105128	0.414996	-0.174566	-0.407539	-0.865058	-0.0778675	-0.376784	-0.311136	-0.241638	-0.52884	-0.604126	-0.121689	-0.311976
3729549	0.226402	4.37499	0.00046363	0.831912	-1.86827	3729528	NM_003620 // PPM1D // protein phosphatase 1D magnesium-dependent, delta isoform // 17q23.2 // 8493 /// ENST00000305921 // PPM1D // protein phosphatase 1D magnesium-dependent, delta isoform // 17q23.2 // 8493 /// BC042418 // PPM1D // protein phosphatase 1D magnesium-dependent, delta isoform // 17q23.2 // 8493 /// ENST00000392995 // PPM1D // protein phosphatase 1D magnesium-dependent, delta isoform…	1.87044	1.97839	2.00134	2.23203	1.83718	2.10481	2.01893	2.18676	2.12237	2.19193	2.10831	2.14466	1.928	2.34647	1.71843	2.17389	2.05938	2.18897	1.91735	2.30733	1.97083	2.25812	1.95215	2.10819
3086927	-0.594959	-4.37317	0.000465393	0.831912	-1.86971	3086915	BC031245 // C8orf48 // chromosome 8 open reading frame 48 // 8p22 // 157773 /// ENST00000297324 // C8orf48 // chromosome 8 open reading frame 48 // 8p22 // 157773 /// AK058131 // C8orf48 // chromosome 8 open reading frame 48 // 8p22 // 157773	-0.916298	-0.772181	-0.773272	-1.20518	-0.338221	-1.71112	-0.815632	-1.72633	-1.46936	-1.28071	-1.02869	-1.42177	-0.601416	-1.20229	-0.85378	-1.58314	-0.272059	-1.26726	-0.400944	-1.31941	-0.574232	-0.785818	-0.98772	-1.89593
2790001	-0.646406	-4.37212	0.000466414	0.831912	-1.87055	2789957	NM_033632 // FBXW7 // F-box and WD repeat domain containing 7 // 4q31.3 // 55294 /// NM_018315 // FBXW7 // F-box and WD repeat domain containing 7 // 4q31.3 // 55294 /// NM_001013415 // FBXW7 // F-box and WD repeat domain containing 7 // 4q31.3 // 55294 /// ENST00000281708 // FBXW7 // F-box and WD repeat domain containing 7 // 4q31.3 // 55294 /// ENST00000393956 // FBXW7 // F-box and WD repeat do…	-3.01199	-3.58492	-1.2578	-2.62692	-1.99797	-2.09027	-2.91158	-3.48872	-2.55336	-3.34944	-1.80826	-2.63913	-2.90254	-2.69101	-2.34085	-2.90406	-1.97297	-2.7457	-1.72209	-2.59031	-2.04147	-3.25815	-1.60131	-1.91042
2673494	0.433748	4.36939	0.000469084	0.831912	-1.87272	2673345	NM_000094 // COL7A1 // collagen, type VII, alpha 1 (epidermolysis bullosa, dystrophic, dominant and recessive) // 3p21.1 // 1294 /// ENST00000328333 // COL7A1 // collagen, type VII, alpha 1 (epidermolysis bullosa, dystrophic, dominant and recessive) // 3p21.1 // 1294 /// L02870 // COL7A1 // collagen, type VII, alpha 1 (epidermolysis bullosa, dystrophic, dominant and recessive) // 3p21.1 // 1294	-0.0241019	0.265492	-0.159707	0.2755	-0.534904	0.0677682	-0.616769	-0.695883	0.39648	0.786605	1.01583	1.24903	-0.761761	-0.20612	-0.942755	-0.288585	-0.0900491	0.448246	-0.507436	0.196777	0.0920138	0.769256	-0.527124	-0.32339
3201211	-0.456564	-4.35404	0.000484354	0.842593	-1.88494	3201199	NM_021057 // IFNA7 // interferon, alpha 7 // 9p22 // 3444 /// NM_002172 // IFNA14 // interferon, alpha 14 // 9p22 // 3448 /// NM_002173 // IFNA16 // interferon, alpha 16 // 9p22 // 3449 /// NM_002173 // IFNA16 // interferon, alpha 16 // 9p22 // 3449 /// NM_002173 // IFNA16 // interferon, alpha 16 // 9p22 // 3449 /// NM_002173 // IFNA16 // interferon, alpha 16 // 9p22 // 3449 /// ENST00000259555 /…	1.11334	0.237755	0.959141	0.549158	1.23711	0.456586	0.832644	0.813389	1.35635	0.933417	0.28471	-0.151575	1.04713	0.320169	1.15625	0.467782	0.624206	0.131215	0.845366	0.184202	0.992086	1.25693	0.882673	0.653215
2558882	0.389875	4.35251	0.000485904	0.842593	-1.88616	2558876	NM_015717 // CD207 // CD207 molecule, langerin // 2p13 // 50489 /// ENST00000234388 // CD207 // CD207 molecule, langerin // 2p13 // 50489 /// BC022278 // CD207 // CD207 molecule, langerin // 2p13 // 50489	0.294604	0.960505	0.536215	1.11798	0.650942	0.866613	0.892818	1.70054	0.980194	1.28572	1.28366	1.09435	0.748719	1.44384	0.987062	1.25666	0.943313	1.29494	0.988961	1.21234	0.487957	1.15764	1.17863	1.26046
2369329	0.26202	4.3518	0.000486626	0.842593	-1.88672	2369325	NM_207467 // C1orf220 // chromosome 1 open reading frame 220 // 1q25.2 // 400798 /// ENST00000367636 // C1orf220 // chromosome 1 open reading frame 220 // 1q25.2 // 400798 /// ENST00000319387 // C1orf220 // chromosome 1 open reading frame 220 // 1q25.2 // 400798 /// ENST00000367638 // C1orf220 // chromosome 1 open reading frame 220 // 1q25.2 // 400798 /// AK097518 // C1orf49 // chromosome 1 open …	1.81904	1.88793	2.02944	2.08566	1.41141	1.92233	1.9583	2.11559	1.86862	2.12547	1.83882	1.83907	1.77407	1.97458	1.87807	2.16568	1.8288	2.18442	2.0459	2.38429	1.36635	1.87177	1.62365	2.02992
2754952	0.278997	4.35024	0.000488213	0.842593	-1.88797	2754937	NM_003265 // TLR3 // toll-like receptor 3 // 4q35 // 7098 /// ENST00000296795 // TLR3 // toll-like receptor 3 // 4q35 // 7098 /// BC094737 // TLR3 // toll-like receptor 3 // 4q35 // 7098	-0.0767321	0.419109	0.286982	0.603452	0.41304	0.834049	0.571446	0.589579	0.375782	0.690327	0.16067	0.701087	0.339749	0.730983	0.0311811	0.414704	0.290548	0.621868	0.585045	0.502135	0.416283	0.716688	0.312044	0.230019
3413912	0.522891	4.3427	0.000495959	0.850256	-1.89398	3413875	NM_005480 // TROAP // trophinin associated protein (tastin) // 12q13.12 // 10024 /// NM_001100620 // TROAP // trophinin associated protein (tastin) // 12q13.12 // 10024 /// ENST00000257909 // TROAP // trophinin associated protein (tastin) // 12q13.12 // 10024 /// ENST00000380327 // TROAP // trophinin associated protein (tastin) // 12q13.12 // 10024 /// U04810 // TROAP // trophinin associated prot…	1.68133	1.46719	0.865337	1.37713	0.394043	1.29105	0.24888	1.51729	1.38221	2.17616	0.827147	1.13356	1.05542	1.665	1.70113	1.67171	0.808375	1.32744	0.882178	1.31906	0.277311	0.618462	1.55288	2.38687
3812509	-0.370088	-4.32246	0.000517391	0.875616	-1.91018	3812426	NM_173630 // RTTN // rotatin // 18q22.2 // 25914 /// ENST00000255674 // RTTN // rotatin // 18q22.2 // 25914 /// AK128137 // RTTN // rotatin // 18q22.2 // 25914	0.234744	-0.427005	0.283958	-0.538539	-0.102811	-0.287327	0.226863	-0.394043	-0.126129	-0.4279	-0.192875	-0.518116	-0.342309	-0.555527	-0.0824465	-0.272154	-0.00440158	0.160373	0.012108	-0.0322596	0.0419754	-0.501927	0.234292	-0.463656
2817261	0.364093	4.3223	0.000517562	0.875616	-1.9103	2817251	NM_001713 // BHMT // betaine-homocysteine methyltransferase // 5q13.1-q15 // 635 /// ENST00000274353 // BHMT // betaine-homocysteine methyltransferase // 5q13.1-q15 // 635 /// BC012616 // BHMT // betaine-homocysteine methyltransferase // 5q13.1-q15 // 635	-0.242938	0.417634	-0.484816	0.204709	0.183087	0.0291922	-0.126034	0.120393	0.265184	0.287916	-0.209484	0.566884	-0.289243	0.0125764	-0.303834	0.290174	-0.441961	-0.0953187	-0.116527	0.13765	-0.199601	0.435118	0.0967084	0.0927314
2529463	-0.391214	-4.31847	0.000521724	0.876888	-1.91337	2529421	NM_152386 // SGPP2 // sphingosine-1-phosphate phosphotase 2 // 2q36.1 // 130367 /// ENST00000321276 // SGPP2 // sphingosine-1-phosphate phosphotase 2 // 2q36.1 // 130367 /// AF542512 // SGPP2 // sphingosine-1-phosphate phosphotase 2 // 2q36.1 // 130367 /// ENST00000392068 // SGPP2 // sphingosine-1-phosphate phosphotase 2 // 2q36.1 // 130367	-1.39701	-1.8833	-1.33755	-1.90398	-1.00189	-1.47722	-1.4038	-1.40545	-1.50604	-1.77995	-1.33495	-2.28542	-1.12306	-1.25547	-1.05272	-1.8136	-0.610344	-0.895515	-1.15383	-1.45254	-1.2583	-1.48714	-1.08676	-1.32123
3375230	-0.371745	-4.30968	0.000531402	0.887356	-1.92043	3375192	NM_152718 // VWCE // von Willebrand factor C and EGF domains // 11q12.2 // 220001 /// ENST00000335613 // VWCE // von Willebrand factor C and EGF domains // 11q12.2 // 220001 /// BC077719 // VWCE // von Willebrand factor C and EGF domains // 11q12.2 // 220001 /// ENST00000301770 // VWCE // von Willebrand factor C and EGF domains // 11q12.2 // 220001	0.76527	0.222635	0.816744	0.403111	0.471317	-0.281592	0.122191	0.23987	0.597664	0.126495	0.0384005	-0.149612	0.0313524	-0.136213	0.586891	0.16403	0.357943	-0.285078	0.562669	0.255675	0.565967	-0.0361089	0.245426	0.177686
3690558	0.506795	4.29461	0.000548426	0.904658	-1.93255	3690550	NM_001006610 // SIAH1 // seven in absentia homolog 1 (Drosophila) // 16q12 // 6477 /// NM_003031 // SIAH1 // seven in absentia homolog 1 (Drosophila) // 16q12 // 6477 /// ENST00000356721 // SIAH1 // seven in absentia homolog 1 (Drosophila) // 16q12 // 6477 /// ENST00000394725 // SIAH1 // seven in absentia homolog 1 (Drosophila) // 16q12 // 6477 /// BC042550 // SIAH1 // seven in absentia homolog 1…	-2.53683	-1.77735	-2.51135	-1.7793	-2.37796	-2.1177	-2.15551	-1.95366	-2.70186	-2.41951	-3.10543	-1.80198	-2.86155	-1.71832	-2.01026	-1.72081	-2.37435	-2.29556	-3.11808	-2.49254	-2.33794	-1.77612	-2.38604	-2.54276
2733325	0.322821	4.29428	0.0005488	0.904658	-1.93281	2733287	NM_020226 // PRDM8 // PR domain containing 8 // 4q21 // 56978 /// NM_001099403 // PRDM8 // PR domain containing 8 // 4q21 // 56978 /// ENST00000339711 // PRDM8 // PR domain containing 8 // 4q21 // 56978 /// AK292137 // PRDM8 // PR domain containing 8 // 4q21 // 56978 /// ENST00000282699 // PRDM8 // PR domain containing 8 // 4q21 // 56978	3.17854	3.09617	2.50567	3.26061	2.65545	2.93607	2.75723	3.18806	3.0735	3.43119	3.07128	3.39966	3.00881	3.07539	3.31467	3.4098	2.39333	3.08686	3.20188	3.41047	2.55974	3.03066	3.06546	3.33446
3375236	0.625632	4.29019	0.000553521	0.906629	-1.93611	3375192	NM_152718 // VWCE // von Willebrand factor C and EGF domains // 11q12.2 // 220001 /// ENST00000335613 // VWCE // von Willebrand factor C and EGF domains // 11q12.2 // 220001 /// BC077719 // VWCE // von Willebrand factor C and EGF domains // 11q12.2 // 220001 /// ENST00000301770 // VWCE // von Willebrand factor C and EGF domains // 11q12.2 // 220001	-0.846559	-0.678312	-0.76809	-0.752275	-0.341468	0.503344	-0.45265	0.1745	-0.408937	-0.117051	0.106004	0.344527	-0.608681	0.114022	-1.02417	-0.447241	-0.660523	0.444759	-1.51881	-0.708657	-0.634449	0.387045	-1.33474	-0.250161
2696110	-0.431971	-4.2777	0.000568187	0.911648	-1.94619	2696109	NM_025041 // C3orf36 // chromosome 3 open reading frame 36 // 3q22.1 // 80111 /// ENST00000313045 // C3orf36 // chromosome 3 open reading frame 36 // 3q22.1 // 80111 /// BC104161 // C3orf36 // chromosome 3 open reading frame 36 // 3q22.1 // 80111	-1.94068	-1.67776	-1.60167	-1.66352	-1.9103	-1.8992	-2.15079	-2.58246	-1.22947	-2.04805	-1.0236	-1.92042	-1.71722	-2.26066	-1.12177	-2.0732	-1.64387	-1.93876	-1.30058	-1.67113	-1.15033	-1.73281	-1.29617	-1.8021
3563507	0.271855	4.27227	0.000574687	0.911648	-1.95057	3563459	NM_004713 // SDCCAG1 // serologically defined colon cancer antigen 1 // 14q22 // 9147 /// ENST00000298310 // SDCCAG1 // serologically defined colon cancer antigen 1 // 14q22 // 9147 /// ENST00000382135 // SDCCAG1 // serologically defined colon cancer antigen 1 // 14q22 // 9147 /// BX648598 // SDCCAG1 // serologically defined colon cancer antigen 1 // 14q22 // 9147	0.540927	0.598532	0.456409	0.869571	0.519186	0.631942	0.179628	0.606758	0.145049	0.585582	0.250921	0.521417	0.274804	0.43408	0.474817	0.368398	0.155862	0.486566	0.190287	0.38864	0.143458	0.706571	0.551076	0.946625
3421304	-0.964475	-4.2703	0.000577056	0.911648	-1.95216	3421300	NM_002392 // MDM2 // Mdm2 p53 binding protein homolog (mouse) // 12q14.3-q15 // 4193 /// NM_006878 // MDM2 // Mdm2 p53 binding protein homolog (mouse) // 12q14.3-q15 // 4193 /// NM_006881 // MDM2 // Mdm2 p53 binding protein homolog (mouse) // 12q14.3-q15 // 4193 /// NM_006882 // MDM2 // Mdm2 p53 binding protein homolog (mouse) // 12q14.3-q15 // 4193 /// NM_006879 // MDM2 // Mdm2 p53 binding prote…	-0.661402	-1.92385	-0.303688	-1.15564	-0.574517	-1.85001	-1.2836	-1.50926	-1.17764	-1.17554	-0.706108	-2.29269	-0.746088	-1.53555	1.18808	-1.72708	-0.629226	-1.9466	-0.871694	-1.57977	-1.3622	-1.83006	0.00146893	-0.174251
3729556	0.305444	4.26221	0.000586916	0.911648	-1.95871	3729528	NM_003620 // PPM1D // protein phosphatase 1D magnesium-dependent, delta isoform // 17q23.2 // 8493 /// ENST00000305921 // PPM1D // protein phosphatase 1D magnesium-dependent, delta isoform // 17q23.2 // 8493 /// BC042418 // PPM1D // protein phosphatase 1D magnesium-dependent, delta isoform // 17q23.2 // 8493 /// ENST00000392995 // PPM1D // protein phosphatase 1D magnesium-dependent, delta isoform…	1.44374	1.49107	1.17423	1.83694	1.21602	1.38189	1.12841	1.65778	0.886896	1.404	0.962996	1.35442	1.56925	1.87619	1.16121	1.34503	1.459	1.44006	1.167	1.20364	1.50995	1.71576	1.16422	1.80148
2842931	-0.267117	-4.25999	0.000589656	0.911648	-1.96051	2842911	NM_213647 // FGFR4 // fibroblast growth factor receptor 4 // 5q35.1-qter // 2264 /// NM_002011 // FGFR4 // fibroblast growth factor receptor 4 // 5q35.1-qter // 2264 /// NM_022963 // FGFR4 // fibroblast growth factor receptor 4 // 5q35.1-qter // 2264 /// ENST00000292408 // FGFR4 // fibroblast growth factor receptor 4 // 5q35.1-qter // 2264 /// ENST00000292410 // FGFR4 // fibroblast growth factor …	0.7834	0.608143	0.969316	0.0872805	0.933813	0.730006	0.826939	0.599026	1.15915	0.884008	0.678594	0.403914	0.476143	0.355665	0.763208	0.52673	0.564335	0.488191	1.04289	0.812231	0.835396	0.585618	1.07148	0.818456
3631237	-0.318661	-4.24347	0.00061043	0.911648	-1.97391	3631214	NM_005078 // TLE3 // transducin-like enhancer of split 3 (E(sp1) homolog, Drosophila) // 15q22 // 7090 /// NM_001105192 // TLE3 // transducin-like enhancer of split 3 (E(sp1) homolog, Drosophila) // 15q22 // 7090 /// NM_020908 // TLE3 // transducin-like enhancer of split 3 (E(sp1) homolog, Drosophila) // 15q22 // 7090 /// ENST00000317509 // TLE3 // transducin-like enhancer of split 3 (E(sp1) homo…	0.178217	-0.0283018	0.14286	-0.0114328	0.222738	-0.175243	0.20581	-0.278895	-0.0872256	-0.466347	0.291683	-0.0734324	0.408004	0.310368	0.0179209	-0.410357	0.0724028	-0.588856	0.16917	-0.424247	0.408755	0.279705	0.193492	0.266934
3119669	0.237143	4.24328	0.000610673	0.911648	-1.97406	3119656	NM_024736 // GSDMDC1 // gasdermin domain containing 1 // 8q24.3 // 79792 /// ENST00000262580 // GSDMDC1 // gasdermin domain containing 1 // 8q24.3 // 79792 /// AK127941 // GSDMDC1 // gasdermin domain containing 1 // 8q24.3 // 79792	0.483306	0.94046	0.459534	0.69496	0.762754	0.82988	0.582023	0.85638	0.749324	0.868036	0.635907	1.06837	0.616247	0.741836	0.414273	0.84242	0.571625	0.669473	0.53137	0.771947	0.538398	0.894591	0.393487	0.405622
3385529	0.417399	4.24183	0.000612525	0.911648	-1.97523	3385509	NM_012193 // FZD4 // frizzled homolog 4 (Drosophila) // 11q14.2 // 8322 /// ENST00000309186 // FZD4 // frizzled homolog 4 (Drosophila) // 11q14.2 // 8322 /// AB032417 // FZD4 // frizzled homolog 4 (Drosophila) // 11q14.2 // 8322	-2.40661	-1.77175	-2.59894	-2.07233	-2.0795	-1.79879	-1.95274	-2.15126	-1.53533	-0.93799	-3.14744	-2.10468	-1.93303	-1.73409	-2.51819	-2.30412	-2.72592	-2.23315	-2.16296	-1.75682	-1.85425	-1.79816	-2.47356	-1.71656
3375243	-0.357448	-4.2376	0.000617984	0.911648	-1.97867	3375192	NM_152718 // VWCE // von Willebrand factor C and EGF domains // 11q12.2 // 220001 /// ENST00000335613 // VWCE // von Willebrand factor C and EGF domains // 11q12.2 // 220001 /// BC077719 // VWCE // von Willebrand factor C and EGF domains // 11q12.2 // 220001 /// ENST00000301770 // VWCE // von Willebrand factor C and EGF domains // 11q12.2 // 220001	2.36131	2.06134	2.01	1.93637	1.8629	1.49969	2.26872	1.50815	1.98292	1.93313	1.64883	0.75964	1.89946	1.38474	2.06324	1.74023	1.65776	1.44433	2.03226	2.01034	1.92988	1.40996	1.94012	1.68009
3089825	0.316818	4.23444	0.000622094	0.911648	-1.98124	3089816	NM_003841 // TNFRSF10C // tumor necrosis factor receptor superfamily, member 10c, decoy without an intracellular domain // 8p22-p21 // 8794 /// ENST00000356864 // TNFRSF10C // tumor necrosis factor receptor superfamily, member 10c, decoy without an intracellular domain // 8p22-p21 // 8794 /// ENST00000312659 // TNFRSF10C // tumor necrosis factor receptor superfamily, member 10c, decoy without an …	0.720316	0.62704	0.439011	0.811998	0.365437	0.979834	0.57523	1.03393	0.880096	1.06012	1.09509	1.27641	1.02408	1.4134	0.582542	1.10313	0.888104	1.09889	0.606221	0.922007	0.69927	0.839668	0.792664	1.30345
3278245	-0.27969	-4.22208	0.00063843	0.911648	-1.99131	3278234	NM_012247 // SEPHS1 // selenophosphate synthetase 1 // 10p14 // 22929 /// ENST00000327347 // SEPHS1 // selenophosphate synthetase 1 // 10p14 // 22929 /// BC063816 // SEPHS1 // selenophosphate synthetase 1 // 10p14 // 22929 /// ENST00000319684 // SEPHS1 // selenophosphate synthetase 1 // 10p14 // 22929 /// ENST00000378614 // SEPHS1 // selenophosphate synthetase 1 // 10p14 // 22929 /// ENST00000378…	0.939949	0.688323	0.789671	0.371832	0.980182	0.792672	1.16214	0.654196	0.954183	0.440284	0.674275	0.473672	0.913341	0.846119	0.769749	0.758283	1.04395	0.836244	0.830332	0.693518	0.975553	0.696622	1.04633	0.471603
3812447	0.401859	4.22138	0.000639364	0.911648	-1.99188	3812426	NM_173630 // RTTN // rotatin // 18q22.2 // 25914 /// ENST00000255674 // RTTN // rotatin // 18q22.2 // 25914 /// AK128137 // RTTN // rotatin // 18q22.2 // 25914	0.237306	0.0756058	-0.799464	-0.10397	-0.274961	0.00282677	-0.441168	0.0448105	0.221974	0.796493	-0.176154	0.181068	-0.506744	0.421457	-0.702453	-0.0738038	-1.1165	-0.364691	0.0207224	-0.145806	-0.61828	-0.568787	-0.333994	0.0673838
3653293	0.552009	4.21554	0.000647248	0.911648	-1.99664	3653266	NM_006539 // CACNG3 // calcium channel, voltage-dependent, gamma subunit 3 // 16p12-p13.1 // 10368 /// ENST00000005284 // CACNG3 // calcium channel, voltage-dependent, gamma subunit 3 // 16p12-p13.1 // 10368 /// BC037899 // CACNG3 // calcium channel, voltage-dependent, gamma subunit 3 // 16p12-p13.1 // 10368	-1.63639	-1.29574	-1.6281	-0.601094	-1.60094	-0.890297	-1.38179	-1.43765	-1.17452	-0.898285	-1.8863	-1.27259	-1.95969	-0.884729	-1.06582	-0.946006	-1.39562	-1.40774	-1.842	-1.29901	-1.67486	-0.810072	-1.98229	-0.860993
3826616	0.434395	4.21498	0.000648016	0.911648	-1.9971	3826601	NM_001076678 // ZNF493 // zinc finger protein 493 // 19p12 // 284443 /// NM_175910 // ZNF493 // zinc finger protein 493 // 19p12 // 284443 /// ENST00000392287 // ZNF493 // zinc finger protein 493 // 19p12 // 284443 /// ENST00000392288 // ZNF493 // zinc finger protein 493 // 19p12 // 284443 /// ENST00000355504 // ZNF493 // zinc finger protein 493 // 19p12 // 284443 /// BC006408 // ZNF493 // zinc f…	0.69845	1.24246	0.199833	1.06787	1.15954	0.779053	0.598831	1.01416	0.643037	1.19019	0.774701	1.37997	1.20212	1.93037	0.929153	1.16129	0.479003	1.02469	0.10744	0.637022	0.731323	1.25313	0.720205	0.776185
2581137	0.406599	4.21021	0.000654526	0.911648	-2.00099	2581000	NM_004543 // NEB // nebulin // 2q22 // 4703 /// ENST00000172853 // NEB // nebulin // 2q22 // 4703 /// ENST00000397345 // NEB // nebulin // 2q22 // 4703 /// ENST00000397337 // NEB // nebulin // 2q22 // 4703 /// X83957 // NEB // nebulin // 2q22 // 4703	-0.560516	-0.550825	-0.931024	-0.530054	-0.51191	-0.167946	-1.17339	-0.71139	-0.441015	0.0525369	-1.01781	-0.227044	-0.865222	0.194614	-0.889513	-0.177745	-0.92412	-0.658817	-0.846384	-0.495708	0.0350374	-0.0647655	-0.514824	-0.42436
3653090	0.508611	4.20606	0.000660257	0.911648	-2.00439	3653072	NM_005030 // PLK1 // polo-like kinase 1 (Drosophila) // 16p12.1 // 5347 /// ENST00000300093 // PLK1 // polo-like kinase 1 (Drosophila) // 16p12.1 // 5347 /// ENST00000330792 // PLK1 // polo-like kinase 1 (Drosophila) // 16p12.1 // 5347 /// AB209179 // PLK1 // polo-like kinase 1 (Drosophila) // 16p12.1 // 5347	0.64113	1.07087	0.361954	1.00562	0.471346	0.775555	0.295375	0.86748	1.25707	1.99626	0.789477	1.12616	0.636654	1.22469	0.738934	1.21708	0.631572	0.806638	0.41051	0.740656	0.254566	0.562297	0.517431	1.71603
3906090	-0.352675	-4.20591	0.000660459	0.911648	-2.0045	3906062	NM_015035 // ZHX3 // zinc fingers and homeoboxes 3 // 20q12 // 23051 /// ENST00000373263 // ZHX3 // zinc fingers and homeoboxes 3 // 20q12 // 23051 /// ENST00000309060 // ZHX3 // zinc fingers and homeoboxes 3 // 20q12 // 23051 /// AB081948 // ZHX3 // zinc fingers and homeoboxes 3 // 20q12 // 23051 /// ENST00000396935 // ZHX3 // zinc fingers and homeoboxes 3 // 20q12 // 23051 /// ENST00000373262 /…	-2.154	-2.03072	-2.3885	-3.05453	-1.53676	-1.66764	-1.87395	-2.34822	-2.00202	-2.57575	-2.00568	-1.86575	-1.99885	-2.14779	-2.05297	-2.63914	-2.35504	-3.02543	-2.1214	-2.77469	-1.39095	-1.65094	-2.58679	-2.91843
2633442	0.317451	4.20251	0.000665188	0.911648	-2.00728	2633390	NM_001850 // COL8A1 // collagen, type VIII, alpha 1 // 3q12.3 // 1295 /// NM_020351 // COL8A1 // collagen, type VIII, alpha 1 // 3q12.3 // 1295 /// ENST00000261037 // COL8A1 // collagen, type VIII, alpha 1 // 3q12.3 // 1295 /// ENST00000273342 // COL8A1 // collagen, type VIII, alpha 1 // 3q12.3 // 1295 /// AF170702 // COL8A1 // collagen, type VIII, alpha 1 // 3q12.3 // 1295	0.640647	0.790114	0.820561	1.05749	0.694504	0.886545	1.05093	1.70935	1.31944	1.18438	1.37492	1.32375	1.28768	1.69839	0.483695	0.788214	0.971268	1.33937	0.903252	1.4724	0.701755	1.23915	0.856231	1.42515
3291463	0.501391	4.2024	0.000665338	0.911648	-2.00737	3291435	NM_145307 // RTKN2 // rhotekin 2 // 10q21.2 // 219790 /// ENST00000373789 // RTKN2 // rhotekin 2 // 10q21.2 // 219790 /// AY150309 // RTKN2 // rhotekin 2 // 10q21.2 // 219790 /// ENST00000395265 // RTKN2 // rhotekin 2 // 10q21.2 // 219790 /// ENST00000315289 // RTKN2 // rhotekin 2 // 10q21.2 // 219790 /// ENST00000395260 // RTKN2 // rhotekin 2 // 10q21.2 // 219790	-3.26668	-2.82211	-4.70829	-3.80288	-4.04504	-3.53354	-4.30716	-3.36628	-3.5672	-3.18291	-2.97381	-2.92074	-3.6225	-3.1246	-3.44193	-3.06428	-3.84048	-3.1045	-3.82132	-3.52158	-4.57388	-3.74009	-3.19414	-3.16221
3413909	-0.432432	-4.20099	0.000667319	0.911648	-2.00853	3413875	NM_005480 // TROAP // trophinin associated protein (tastin) // 12q13.12 // 10024 /// NM_001100620 // TROAP // trophinin associated protein (tastin) // 12q13.12 // 10024 /// ENST00000257909 // TROAP // trophinin associated protein (tastin) // 12q13.12 // 10024 /// ENST00000380327 // TROAP // trophinin associated protein (tastin) // 12q13.12 // 10024 /// U04810 // TROAP // trophinin associated prot…	0.524817	0.261616	1.09562	0.906851	1.21114	0.503593	1.11268	0.578522	-0.0135263	-0.183641	0.588047	0.162689	0.912359	0.363824	0.287394	0.0914862	1.15982	0.439818	0.876825	0.492022	1.43325	1.05011	0.589637	-0.0780149
3825008	-0.376136	-4.20015	0.000668498	0.911648	-2.00922	3824993	NM_004864 // GDF15 // growth differentiation factor 15 // 19p13.11 // 9518 /// ENST00000252809 // GDF15 // growth differentiation factor 15 // 19p13.11 // 9518 /// BC008962 // GDF15 // growth differentiation factor 15 // 19p13.11 // 9518	1.66831	0.520887	1.13763	0.373297	1.12945	0.542064	0.935547	0.801728	0.874882	0.420524	0.233123	0.269361	0.892676	0.698657	1.04257	0.741238	0.797424	0.515582	0.882921	0.605141	0.719924	0.611074	1.16104	0.862319
3414934	0.441548	4.19775	0.000671871	0.911648	-2.01118	3414885	NM_001039960 // SLC4A8 // solute carrier family 4, sodium bicarbonate cotransporter, member 8 // 12q13.13 // 9498 /// NM_004858 // SLC4A8 // solute carrier family 4, sodium bicarbonate cotransporter, member 8 // 12q13.13 // 9498 /// ENST00000319957 // SLC4A8 // solute carrier family 4, sodium bicarbonate cotransporter, member 8 // 12q13.13 // 9498 /// DQ063579 // SLC4A8 // solute carrier family 4…	-1.46821	-0.790148	-1.67843	-0.780364	-1.36038	-1.44562	-1.15016	-0.711021	-0.869736	-0.533964	-1.07768	-0.669788	-1.37838	-0.2779	-1.56965	-0.807947	-1.15233	-1.35598	-1.24612	-0.904416	-0.567375	-0.522331	-1.62661	-1.04702
3367376	0.773448	4.19731	0.000672488	0.911648	-2.01154	3367338	NM_031217 // KIF18A // kinesin family member 18A // 11p14.1 // 81930 /// ENST00000263181 // KIF18A // kinesin family member 18A // 11p14.1 // 81930 /// AY791349 // KIF18A // kinesin family member 18A // 11p14.1 // 81930	-3.7381	-2.01934	-3.79766	-2.70875	-3.4153	-3.23378	-3.44738	-2.44429	-2.65425	-2.84253	-2.63692	-1.51748	-3.51733	-3.11027	-2.5571	-2.90285	-3.48209	-2.34587	-3.63382	-3.30734	-3.80012	-2.38303	-3.88107	-2.46423
3164324	0.580327	4.19227	0.000679642	0.911648	-2.01566	3164312	NM_001010887 // ASAH3L // N-acylsphingosine amidohydrolase 3-like // 9p22.1 // 340485 /// ENST00000340967 // ASAH3L // N-acylsphingosine amidohydrolase 3-like // 9p22.1 // 340485 /// BC092487 // ASAH3L // N-acylsphingosine amidohydrolase 3-like // 9p22.1 // 340485 /// ENST00000380376 // ASAH3L // N-acylsphingosine amidohydrolase 3-like // 9p22.1 // 340485	-0.891559	0.26189	-0.713345	0.112556	-0.742887	0.088454	0.12884	0.153065	0.146012	0.36488	-0.272359	0.482577	-0.820167	0.255917	-0.74364	0.171006	0.0916664	0.126928	-0.838444	-0.357902	-0.144217	0.249435	-0.771769	-0.516743
2417512	0.438427	4.19192	0.000680139	0.911648	-2.01595	2417500	NM_000329 // RPE65 // retinal pigment epithelium-specific protein 65kDa // 1p31 // 6121 /// ENST00000262340 // RPE65 // retinal pigment epithelium-specific protein 65kDa // 1p31 // 6121 /// U18991 // RPE65 // retinal pigment epithelium-specific protein 65kDa // 1p31 // 6121	-0.513474	-0.1077	-0.163698	0.189166	-0.854225	-0.411386	-0.624572	-0.424789	-0.464228	0.471918	-1.04062	0.165743	-0.464115	-0.382841	-0.683586	-0.625585	-0.431758	0.110372	-0.426837	-0.568986	-1.13117	-0.277109	-0.683693	-0.359654
3874441	0.46329	4.18184	0.000694689	0.911648	-2.02421	3874438	NM_021873 // CDC25B // cell division cycle 25 homolog B (S. pombe) // 20p13 // 994 /// NM_004358 // CDC25B // cell division cycle 25 homolog B (S. pombe) // 20p13 // 994 /// NM_021872 // CDC25B // cell division cycle 25 homolog B (S. pombe) // 20p13 // 994 /// ENST00000245960 // CDC25B // cell division cycle 25 homolog B (S. pombe) // 20p13 // 994 /// ENST00000344256 // CDC25B // cell division cy…	-1.09418	-1.1213	-2.2139	-0.862624	-1.9029	-1.57906	-1.4807	-1.06866	-1.3613	-0.774238	-1.59346	-1.60389	-2.08697	-1.65525	-1.24096	-1.06391	-1.72254	-1.43606	-1.8457	-1.35935	-2.40024	-1.91044	-1.89269	-0.841267
3441299	0.404394	4.18047	0.000696696	0.911648	-2.02534	3441280	NM_006422 // AKAP3 // A kinase (PRKA) anchor protein 3 // 12p13.3 // 10566 /// ENST00000228850 // AKAP3 // A kinase (PRKA) anchor protein 3 // 12p13.3 // 10566 /// BC047535 // AKAP3 // A kinase (PRKA) anchor protein 3 // 12p13.3 // 10566	-0.305214	-0.20889	-0.761324	-0.573367	-0.86926	-0.35151	-0.915498	0.00840348	-0.970036	-0.238994	-1.28108	-0.670509	-1.23393	-0.278232	-0.546483	-0.547902	-0.815857	-0.96476	-1.10137	-0.9988	-1.00425	-0.65712	-0.932711	-0.402609
2733324	0.290588	4.17876	0.000699205	0.911648	-2.02675	2733287	NM_020226 // PRDM8 // PR domain containing 8 // 4q21 // 56978 /// NM_001099403 // PRDM8 // PR domain containing 8 // 4q21 // 56978 /// ENST00000339711 // PRDM8 // PR domain containing 8 // 4q21 // 56978 /// AK292137 // PRDM8 // PR domain containing 8 // 4q21 // 56978 /// ENST00000282699 // PRDM8 // PR domain containing 8 // 4q21 // 56978	2.67208	2.54664	2.09292	2.39002	2.01828	2.1286	1.94342	2.59572	2.50264	2.75238	2.55776	3.0463	2.29161	2.40762	2.60038	2.72609	2.09379	2.61658	2.42962	2.66278	1.88607	2.48993	2.2534	2.46638
2373594	-0.50262	-4.17455	0.000705419	0.911648	-2.0302	2373564	NM_201253 // CRB1 // crumbs homolog 1 (Drosophila) // 1q31-q32.1 // 23418 /// ENST00000367400 // CRB1 // crumbs homolog 1 (Drosophila) // 1q31-q32.1 // 23418 /// AY043324 // CRB1 // crumbs homolog 1 (Drosophila) // 1q31-q32.1 // 23418 /// ENST00000367399 // CRB1 // crumbs homolog 1 (Drosophila) // 1q31-q32.1 // 23418 /// ENST00000367401 // CRB1 // crumbs homolog 1 (Drosophila) // 1q31-q32.1 // 23…	-0.124457	-1.10669	-0.769083	-1.29734	-0.104055	-1.22336	-0.754194	-1.57662	-1.0483	-1.4471	-0.922079	-0.822458	-0.567852	-1.20754	-0.29655	-0.918947	-0.396765	-0.540435	0.0416961	-0.634775	-0.518005	-0.627475	-0.997418	-1.08577
3126007	0.388204	4.17307	0.000707604	0.911648	-2.03141	3125993	NM_201553 // FGL1 // fibrinogen-like 1 // 8p22-p21.3 // 2267 /// NM_201552 // FGL1 // fibrinogen-like 1 // 8p22-p21.3 // 2267 /// NM_147203 // FGL1 // fibrinogen-like 1 // 8p22-p21.3 // 2267 /// NM_004467 // FGL1 // fibrinogen-like 1 // 8p22-p21.3 // 2267 /// ENST00000398054 // FGL1 // fibrinogen-like 1 // 8p22-p21.3 // 2267 /// ENST00000381841 // FGL1 // fibrinogen-like 1 // 8p22-p21.3 // 2267 /…	-0.511557	-0.277425	-0.367111	0.218469	-0.359286	-0.227158	-0.532014	0.34978	-0.75898	0.0731081	-0.80523	-0.483904	-0.526646	-0.168898	-0.809506	-0.119952	-0.614937	-0.368498	-0.830552	-0.749922	-0.287428	-0.528927	-0.592728	-0.0542041
2794621	0.525095	4.17264	0.000708253	0.911648	-2.03177	2794584	NM_005277 // GPM6A // glycoprotein M6A // 4q34 // 2823 /// NM_201591 // GPM6A // glycoprotein M6A // 4q34 // 2823 /// NM_201592 // GPM6A // glycoprotein M6A // 4q34 // 2823 /// ENST00000280187 // GPM6A // glycoprotein M6A // 4q34 // 2823 /// ENST00000393658 // GPM6A // glycoprotein M6A // 4q34 // 2823 /// BC022508 // GPM6A // glycoprotein M6A // 4q34 // 2823	-1.14147	-0.397498	-0.970838	-0.0893335	-1.19234	-0.837911	-1.27334	-0.366824	-1.07064	-0.204847	-1.0631	0.0172302	-1.04308	-0.28219	-1.296	-0.611353	-1.08856	-1.3249	-1.05088	-0.750679	-0.581066	-0.15232	-0.338417	-0.807981
3183241	-0.592024	-4.17055	0.000711364	0.911648	-2.03349	3183238	NM_207647 // FSD1L // fibronectin type III and SPRY domain containing 1-like // 9q31 // 83856 /// NM_014990 // GARNL1 // GTPase activating Rap/RanGAP domain-like 1 // 14q13.2 // 253959 /// NM_194301 // GARNL1 // GTPase activating Rap/RanGAP domain-like 1 // 14q13.2 // 253959 /// ENST00000374710 // FSD1L // fibronectin type III and SPRY domain containing 1-like // 9q31 // 83856 /// ENST00000389698…	-0.264449	-0.828681	-0.24059	-0.850449	-0.296303	-0.400745	0.0330714	-1.21764	-0.173992	-1.37688	0.250127	-0.725671	-0.431286	-0.88104	-0.591693	-0.86508	-0.892516	-0.807081	-0.10456	-0.245821	-0.0332217	-0.310833	-0.307227	-1.647
3582116	-0.318475	-4.16843	0.000714535	0.911648	-2.03523	3581637	NM_001012 // RPS8 // ribosomal protein S8 // 1p34.1-p32 // 6202 /// NR_002224 // ADAM6 // ADAM metallopeptidase domain 6 // 14q32.33 // 8755 /// ENST00000396651 // RPS8 // ribosomal protein S8 // 1p34.1-p32 // 6202 /// BC019046 // IGHG1 // immunoglobulin heavy constant gamma 1 (G1m marker) // 14q32.33 // 3500 /// BC021276 // IGHD // immunoglobulin heavy constant delta // 14q32.33 // 3495 /// BC07…	-0.0655587	-0.0973221	-0.479866	-0.695561	0.0277146	-0.327984	-0.41466	-1.02538	-0.176172	-0.528107	0.0503247	-0.179584	-0.381776	-0.768707	-0.214663	-0.388595	-0.7811	-0.716075	-0.384521	-0.428273	0.176123	-0.520905	-0.226225	-1.01558
2693684	-0.296191	-4.1676	0.000715783	0.911648	-2.03591	2693682	AB113648 // TR2IT1 // thioredoxin reductase 2 intronic transcript 1 // 3q21.3 // 645840 /// BC130546 // TR2IT1 // thioredoxin reductase 2 intronic transcript 1 // 3q21.3 // 645840 /// ENST00000360201 // TXNRD3 // thioredoxin reductase 3 // 3q21.3 // 114112 /// ENST00000383572 // TR2IT1 // thioredoxin reductase 2 intronic transcript 1 // 3q21.3 // 645840 /// AF171055 // TXNRD3 // thioredoxin reduc…	0.680085	0.137092	0.507584	0.0747417	0.121002	-0.151115	0.0384354	-0.32954	0.246457	0.110955	0.0625887	0.133482	0.599799	0.17595	0.742212	0.247148	0.171641	0.0452962	0.604388	-0.0115031	0.380045	0.0948882	0.418194	0.490747
3629616	-0.257641	-4.16391	0.000721366	0.911648	-2.03895	3629610	NM_004884 // PUNC // putative neuronal cell adhesion molecule // 15q22.3-q23 // 9543 /// ENST00000327987 // PUNC // putative neuronal cell adhesion molecule // 15q22.3-q23 // 9543 /// BC042054 // PUNC // putative neuronal cell adhesion molecule // 15q22.3-q23 // 9543	2.25449	2.18423	2.41675	1.94903	2.30344	2.25944	2.3012	2.11469	2.41534	1.73762	2.17924	1.99084	2.245	2.15714	2.33037	2.01478	2.22564	2.07972	2.12358	2.03692	2.43132	2.07981	2.18832	1.71878
2789978	0.316025	4.161	0.000725791	0.911648	-2.04135	2789957	NM_033632 // FBXW7 // F-box and WD repeat domain containing 7 // 4q31.3 // 55294 /// NM_018315 // FBXW7 // F-box and WD repeat domain containing 7 // 4q31.3 // 55294 /// NM_001013415 // FBXW7 // F-box and WD repeat domain containing 7 // 4q31.3 // 55294 /// ENST00000281708 // FBXW7 // F-box and WD repeat domain containing 7 // 4q31.3 // 55294 /// ENST00000393956 // FBXW7 // F-box and WD repeat do…	1.25985	1.4061	0.475448	1.21931	1.14949	1.37512	1.20403	1.41974	0.879822	1.2019	0.986378	1.236	1.33855	1.42004	0.859701	1.31726	0.959973	1.42544	1.2315	1.29744	0.954358	1.27185	0.982325	1.48352
3717143	-0.243132	-4.15902	0.000728817	0.911648	-2.04298	3717052	NM_001042492 // NF1 // neurofibromin 1 (neurofibromatosis, von Recklinghausen disease, Watson disease) // 17q11.2 // 4763 /// NM_000267 // NF1 // neurofibromin 1 (neurofibromatosis, von Recklinghausen disease, Watson disease) // 17q11.2 // 4763 /// ENST00000358273 // NF1 // neurofibromin 1 (neurofibromatosis, von Recklinghausen disease, Watson disease) // 17q11.2 // 4763 /// ENST00000356175 // NF…	-0.206282	-0.357033	-0.105898	-0.751097	-0.157328	-0.256491	-0.319995	-0.466107	-0.275955	-0.397925	-0.170139	-0.386158	0.167938	-0.107489	-0.00408305	-0.265187	-0.00977808	-0.230602	-0.256006	-0.542129	0.140132	-0.0599137	-0.0561814	-0.351022
3884908	-0.94095	-4.15896	0.000728897	0.911648	-2.04302	3884892	NM_030919 // FAM83D // family with sequence similarity 83, member D // 20q11.22-q12 // 81610 /// ENST00000217429 // FAM83D // family with sequence similarity 83, member D // 20q11.22-q12 // 81610 /// AK095660 // FAM83D // family with sequence similarity 83, member D // 20q11.22-q12 // 81610	-0.138404	-0.246611	0.541861	-0.638096	0.244888	-0.584914	0.637684	-0.249322	-0.795863	-2.40196	-0.878913	-1.44124	0.496625	-0.527811	-1.02875	-1.88646	0.268471	-0.513133	0.274723	-0.468008	1.31533	0.203014	-0.232283	-1.83149
2426977	0.609331	4.15699	0.000731929	0.911648	-2.04465	2426951	NM_001032290 // PSRC1 // proline/serine-rich coiled-coil 1 // 1p13.3 // 84722 /// NM_032636 // PSRC1 // proline/serine-rich coiled-coil 1 // 1p13.3 // 84722 /// NM_001032291 // PSRC1 // proline/serine-rich coiled-coil 1 // 1p13.3 // 84722 /// NM_001005290 // PSRC1 // proline/serine-rich coiled-coil 1 // 1p13.3 // 84722 /// ENST00000369909 // PSRC1 // proline/serine-rich coiled-coil 1 // 1p13.3 //…	-1.45614	-1.74047	-2.23002	-1.43671	-1.73399	-1.41108	-2.08125	-1.6465	-1.92783	-0.83707	-2.84259	-1.01501	-2.31154	-1.45001	-1.38624	-1.30817	-2.67382	-1.78258	-1.93296	-1.71859	-2.45836	-1.87507	-1.97542	-1.47693
2417505	-0.469078	-4.15614	0.000733229	0.911648	-2.04534	2417500	NM_000329 // RPE65 // retinal pigment epithelium-specific protein 65kDa // 1p31 // 6121 /// ENST00000262340 // RPE65 // retinal pigment epithelium-specific protein 65kDa // 1p31 // 6121 /// U18991 // RPE65 // retinal pigment epithelium-specific protein 65kDa // 1p31 // 6121	0.125293	-0.423248	0.172734	-0.447416	0.0680015	-0.135637	-0.0721804	0.140452	0.655791	0.269209	0.583788	-0.133868	0.222876	0.173392	0.597658	-0.819696	0.404875	-0.0288329	0.540868	-0.14283	0.167656	-0.380714	-0.102388	-0.334779
3715849	0.297593	4.15272	0.000738527	0.911648	-2.04817	3715839	NM_004295 // TRAF4 // TNF receptor-associated factor 4 // 17q11-q12 // 9618 /// ENST00000262395 // TRAF4 // TNF receptor-associated factor 4 // 17q11-q12 // 9618 /// BC001769 // TRAF4 // TNF receptor-associated factor 4 // 17q11-q12 // 9618 /// ENST00000262396 // TRAF4 // TNF receptor-associated factor 4 // 17q11-q12 // 9618 /// ENST00000394925 // TRAF4 // TNF receptor-associated factor 4 // 17q1…	1.05724	0.862274	0.514185	1.21248	0.683298	1.02264	0.480899	0.811122	0.820952	0.889218	0.691175	1.0081	0.607739	0.950523	0.639279	0.989017	0.909894	0.966904	0.534003	0.890147	0.764486	1.05034	0.405058	1.02656
2749042	0.45326	4.14994	0.000742851	0.911648	-2.05046	2749011	NM_005651 // TDO2 // tryptophan 2,3-dioxygenase // 4q31-q32 // 6999 /// ENST00000281525 // TDO2 // tryptophan 2,3-dioxygenase // 4q31-q32 // 6999 /// BC005355 // TDO2 // tryptophan 2,3-dioxygenase // 4q31-q32 // 6999	-1.15371	-1.54899	-0.78895	-0.573495	-1.43194	-0.875142	-1.65441	-0.743777	-1.4406	-1.14114	-1.0721	0.0193441	-1.61748	-1.4681	-1.60416	-1.07002	-1.28759	-0.506437	-2.12496	-1.48923	-0.92945	-0.716874	-1.36186	-0.914218
2834541	0.508644	4.1484	0.00074526	0.911648	-2.05173	2834503	NM_006846 // SPINK5 // serine peptidase inhibitor, Kazal type 5 // 5q32 // 11005 /// ENST00000256084 // SPINK5 // serine peptidase inhibitor, Kazal type 5 // 5q32 // 11005 /// DQ149928 // SPINK5 // serine peptidase inhibitor, Kazal type 5 // 5q32 // 11005 /// ENST00000359874 // SPINK5 // serine peptidase inhibitor, Kazal type 5 // 5q32 // 11005 /// ENST00000398459 // SPINK5 // serine peptidase in…	-0.90919	-1.00578	-1.75092	-1.31724	-1.76887	-1.02419	-1.56938	-1.55803	-2.03765	-0.641187	-1.73505	-1.09882	-1.72169	-1.1884	-1.79206	-0.558737	-1.43786	-1.57811	-1.34829	-0.963999	-1.84384	-1.32757	-1.45081	-0.999811
2428789	0.44816	4.14743	0.000746785	0.911648	-2.05253	2428760	NM_018364 // RSBN1 // round spermatid basic protein 1 // 1p13.2 // 54665 /// ENST00000261441 // RSBN1 // round spermatid basic protein 1 // 1p13.2 // 54665 /// ENST00000369581 // RSBN1 // round spermatid basic protein 1 // 1p13.2 // 54665 /// AK292552 // RSBN1 // round spermatid basic protein 1 // 1p13.2 // 54665	2.54989	2.19811	2.38591	3.28755	2.70368	3.26415	2.66633	3.54438	2.83536	3.13779	2.97036	3.88257	2.79619	2.72919	2.74257	3.20979	2.60624	3.31009	3.03723	3.36619	2.59278	3.14065	2.68237	2.87634
3063713	-0.593605	-4.14658	0.000748116	0.911648	-2.05323	3063685	NM_005916 // MCM7 // minichromosome maintenance complex component 7 // 7q21.3-q22.1 // 4176 /// NM_182776 // MCM7 // minichromosome maintenance complex component 7 // 7q21.3-q22.1 // 4176 /// ENST00000303887 // MCM7 // minichromosome maintenance complex component 7 // 7q21.3-q22.1 // 4176 /// ENST00000362082 // MCM7 // minichromosome maintenance complex component 7 // 7q21.3-q22.1 // 4176 /// ENS…	-0.378455	-0.440859	-1.01394	-1.83782	-0.596861	-1.18214	-0.561868	-1.08452	-0.410271	-0.586612	-0.13294	-0.532785	-0.247642	-1.30738	-0.300304	-0.279231	-0.362329	-0.622409	-0.321693	-1.25591	-0.424645	-1.36486	-0.692305	-2.072
3490524	-0.509666	-4.14657	0.000748137	0.911648	-2.05324	3490504	NM_001004127 // ALG11 // asparagine-linked glycosylation 11 homolog (S. cerevisiae, alpha-1,2-mannosyltransferase) // 13q14.2 // 440138 /// NM_021645 // UTP14C // UTP14, U3 small nucleolar ribonucleoprotein, homolog C (yeast) // 13q14.2 // 9724 /// NM_006649 // UTP14A // UTP14, U3 small nucleolar ribonucleoprotein, homolog A (yeast) // Xq25 // 10813 /// ENST00000310959 // ALG11 // asparagine-link…	-2.29447	-2.58506	-2.25979	-3.08986	-2.37144	-2.18275	-2.00852	-2.83152	-1.80656	-2.95453	-1.9863	-2.49051	-1.60142	-2.30417	-2.65598	-2.62689	-2.76215	-2.6673	-2.06654	-2.3439	-2.07837	-2.65713	-2.17133	-3.44524
3395769	0.522879	4.14622	0.00074869	0.911648	-2.05353	3395765	NM_001005188 // OR6X1 // olfactory receptor, family 6, subfamily X, member 1 // 11q24.1 // 390260 /// ENST00000327930 // OR6X1 // olfactory receptor, family 6, subfamily X, member 1 // 11q24.1 // 390260 /// ENST00000327930 // OR6M1 // olfactory receptor, family 6, subfamily M, member 1 // 11q24.1 // 390261	-0.586213	0.342618	0.455946	0.200867	0.156198	0.130636	-0.30815	-0.165217	-0.303535	0.174261	-0.606159	0.539578	-0.463453	0.342857	-1.08558	-0.361455	-0.113334	-0.388816	-1.16535	-0.296502	-0.876747	0.145192	0.167699	0.881851
3644198	-0.515325	-4.1404	0.000757908	0.911648	-2.05833	3644191	NM_031208 // FAHD1 // fumarylacetoacetate hydrolase domain containing 1 // 16p13.3 // 81889 /// NM_001018104 // FAHD1 // fumarylacetoacetate hydrolase domain containing 1 // 16p13.3 // 81889 /// ENST00000326061 // FAHD1 // fumarylacetoacetate hydrolase domain containing 1 // 16p13.3 // 81889 /// ENST00000382666 // FAHD1 // fumarylacetoacetate hydrolase domain containing 1 // 16p13.3 // 81889 /// …	-1.78095	-1.75549	-2.12715	-3.08835	-1.58871	-2.23054	-1.38046	-2.09134	-1.32253	-2.27748	-1.36937	-1.78553	-1.75281	-1.77518	-1.59463	-1.99971	-1.4747	-2.10641	-1.9951	-2.19508	-0.778487	-1.73002	-1.53808	-1.85172
3770465	0.249954	4.14038	0.000757936	0.911648	-2.05835	3770457	NM_024417 // FDXR // ferredoxin reductase // 17q24-q25 // 2232 /// NM_004110 // FDXR // ferredoxin reductase // 17q24-q25 // 2232 /// ENST00000293195 // FDXR // ferredoxin reductase // 17q24-q25 // 2232 /// BC034763 // FDXR // ferredoxin reductase // 17q24-q25 // 2232	-0.458606	-0.420905	-0.574575	-0.509882	-0.723285	-0.563212	-0.595542	-0.261851	-0.25043	-0.229537	-0.643137	-0.0261473	-0.662278	-0.23694	-0.72964	-0.447197	-0.606988	-0.427641	-0.616881	-0.369286	-0.520701	-0.206081	-0.647328	-0.331265
3417289	-0.470013	-4.14012	0.000758351	0.911648	-2.05856	3417249	NM_001982 // ERBB3 // v-erb-b2 erythroblastic leukemia viral oncogene homolog 3 (avian) // 12q13 // 2065 /// NM_001005915 // ERBB3 // v-erb-b2 erythroblastic leukemia viral oncogene homolog 3 (avian) // 12q13 // 2065 /// ENST00000267101 // ERBB3 // v-erb-b2 erythroblastic leukemia viral oncogene homolog 3 (avian) // 12q13 // 2065 /// M34309 // ERBB3 // v-erb-b2 erythroblastic leukemia viral oncog…	-1.41124	-2.49989	-2.02393	-2.86497	-2.30197	-2.43831	-1.63011	-1.96312	-1.26399	-1.78904	-2.25305	-2.5081	-2.18464	-1.92938	-1.88293	-2.51253	-1.91949	-2.30514	-1.89512	-2.3513	-2.12306	-2.6752	-1.79803	-2.49073
3823620	-0.31613	-4.13603	0.000764895	0.911648	-2.06194	3823613	AF151902 // FAM32A // family with sequence similarity 32, member A // 19pter-p13.3 // 26017 /// ENST00000263384 // FAM32A // family with sequence similarity 32, member A // 19pter-p13.3 // 26017	-0.139719	-0.404565	-0.0379365	-0.620039	-0.19202	-0.107476	-0.0583925	-0.374882	-0.0758054	-0.526367	-0.338844	-0.557329	-0.268286	-0.693843	-0.274577	-0.491422	-0.349367	-0.21727	-0.15388	-0.65318	-0.161999	-0.363329	-0.218246	-1.05293
3884907	-0.643123	-4.13252	0.000770563	0.911648	-2.06484	3884892	NM_030919 // FAM83D // family with sequence similarity 83, member D // 20q11.22-q12 // 81610 /// ENST00000217429 // FAM83D // family with sequence similarity 83, member D // 20q11.22-q12 // 81610 /// AK095660 // FAM83D // family with sequence similarity 83, member D // 20q11.22-q12 // 81610	0.202724	0.177273	0.846468	0.35715	0.820171	0.061966	0.769309	0.215597	-0.522886	-1.1948	0.456023	-0.903649	0.865267	0.421013	0.0160406	-0.343866	0.809031	0.209668	0.704051	0.107311	1.5024	0.83479	0.585962	-0.605368
3230763	-0.247776	-4.12973	0.000775098	0.911648	-2.06715	3230760	DQ150361 // C9orf140 // chromosome 9 open reading frame 140 // 9q34.3 // 89958 /// ENST00000359018 // C9orf140 // chromosome 9 open reading frame 140 // 9q34.3 // 89958	-0.647319	-0.783536	-0.199121	-0.673027	-0.270841	-0.538007	-0.319184	-0.524094	-0.733026	-0.893206	-0.805555	-0.833508	-0.589116	-0.88202	-0.988962	-1.07929	-0.579046	-0.903338	-0.64453	-0.954708	-0.326965	-0.470225	-0.588722	-1.13074
3629834	0.238728	4.12396	0.000784572	0.911648	-2.07193	3629811	NM_005848 // DENND4A // DENN/MADD domain containing 4A // 15q22.31 // 10260 /// ENST00000308976 // DENND4A // DENN/MADD domain containing 4A // 15q22.31 // 10260 /// AF534403 // DENND4A // DENN/MADD domain containing 4A // 15q22.31 // 10260 /// BC107769 // LOC646358 // DnaJ (Hsp40) homolog, subfamily B, member 14 pseudogene // 15q22.31 // 646358	0.724115	0.870096	0.470765	0.539035	0.484689	0.749752	0.453298	0.486597	0.550875	0.73131	0.309019	0.551029	0.195913	0.505186	0.130518	0.357137	0.197056	0.565969	0.269732	0.508064	0.304845	0.680324	0.474188	0.885256
2952211	-0.399454	-4.12385	0.000784745	0.911648	-2.07202	2952198	BC026012 // C6orf128 // chromosome 6 open reading frame 128 // 6p21.2 // 221468 /// BC029657 // C6orf128 // chromosome 6 open reading frame 128 // 6p21.2 // 221468 /// ENST00000357219 // C6orf128 // chromosome 6 open reading frame 128 // 6p21.2 // 221468 /// ENST00000336655 // C6orf128 // chromosome 6 open reading frame 128 // 6p21.2 // 221468 /// ENST00000356757 // C6orf128 // chromosome 6 open …	3.57795	2.66526	3.38787	2.89455	3.49218	3.16891	3.3324	2.96949	3.00842	2.9025	3.12015	2.32418	2.8707	2.60848	3.41379	2.55378	3.04002	2.67222	3.14964	3.07786	3.12146	2.62056	3.28825	3.55162
3290712	-0.395117	-4.12157	0.000788516	0.911648	-2.0739	3290649	NM_198215 // FAM13C1 // family with sequence similarity 13, member C1 // 10q21.1 // 220965 /// NM_001001971 // FAM13C1 // family with sequence similarity 13, member C1 // 10q21.1 // 220965 /// ENST00000373868 // FAM13C1 // family with sequence similarity 13, member C1 // 10q21.1 // 220965 /// ENST00000373867 // FAM13C1 // family with sequence similarity 13, member C1 // 10q21.1 // 220965 /// BC03…	4.96757	4.8964	5.1197	4.90529	4.87159	4.34471	4.62003	3.91821	5.07957	4.48782	5.18763	4.4835	5.19632	4.40293	5.18116	5.04862	4.74767	4.82611	5.27346	5.22317	4.77225	4.17435	4.54234	4.10676
3154212	0.56205	4.12152	0.000788598	0.911648	-2.07395	3154185	NM_144649 // TMEM71 // transmembrane protein 71 // 8q24.22 // 137835 /// ENST00000356838 // TMEM71 // transmembrane protein 71 // 8q24.22 // 137835 /// BC062592 // TMEM71 // transmembrane protein 71 // 8q24.22 // 137835 /// ENST00000395406 // TMEM71 // transmembrane protein 71 // 8q24.22 // 137835 /// ENST00000377901 // TMEM71 // transmembrane protein 71 // 8q24.22 // 137835	2.26021	2.00436	0.928603	1.6152	0.01545	0.185432	-0.218706	1.40346	1.68774	1.70107	0.187319	0.771095	0.87584	1.46384	1.86753	2.08009	-0.0666279	0.860434	0.800208	1.34957	-0.324921	0.26084	0.748126	1.80996
2370369	-0.314845	-4.11813	0.000794255	0.911648	-2.07676	2370355	NM_016545 // IER5 // immediate early response 5 // 1q25.3 // 51278 /// ENST00000367577 // IER5 // immediate early response 5 // 1q25.3 // 51278 /// BC000128 // IER5 // immediate early response 5 // 1q25.3 // 51278 /// AF178984 // IER5 // immediate early response 5 // 1q25.3 // 51278 /// AJ251089 // IER5 // immediate early response 5 // 1q25.3 // 51278	0.386179	0.304266	0.567892	0.264208	0.549946	0.202615	0.588314	0.0992742	0.829609	0.494304	0.505795	0.388084	1.21866	0.564221	0.942748	0.393251	0.500643	0.257003	0.410045	0.522272	0.609506	0.0573765	0.939874	0.724198
2969218	0.360224	4.11798	0.000794509	0.911648	-2.07689	2969201	NM_145025 // C6orf199 // chromosome 6 open reading frame 199 // 6q21 // 221264 /// ENST00000285397 // C6orf199 // chromosome 6 open reading frame 199 // 6q21 // 221264 /// ENST00000368948 // C6orf199 // chromosome 6 open reading frame 199 // 6q21 // 221264 /// ENST00000341338 // C6orf199 // chromosome 6 open reading frame 199 // 6q21 // 221264 /// AL832162 // C6orf199 // chromosome 6 open reading…	-0.647298	-0.261565	-0.910929	-0.0842823	-0.402353	-0.334867	-0.487432	-0.278687	-0.280774	0.103791	-0.268911	-0.0220335	-0.50913	0.177619	-0.815901	0.0970032	-0.267542	-0.0558658	-0.189592	-0.0681781	-0.3705	-0.00895699	-0.164653	-0.256302
3413910	-0.589121	-4.1153	0.000798991	0.911648	-2.0791	3413875	NM_005480 // TROAP // trophinin associated protein (tastin) // 12q13.12 // 10024 /// NM_001100620 // TROAP // trophinin associated protein (tastin) // 12q13.12 // 10024 /// ENST00000257909 // TROAP // trophinin associated protein (tastin) // 12q13.12 // 10024 /// ENST00000380327 // TROAP // trophinin associated protein (tastin) // 12q13.12 // 10024 /// U04810 // TROAP // trophinin associated prot…	-0.0883717	0.0936983	1.08769	0.803613	1.30668	0.419605	1.02372	0.547652	-0.113528	-0.719931	0.528762	-0.150207	1.15159	0.0817496	0.34635	-0.0233432	1.18092	0.476782	1.0313	0.525137	1.37744	1.05933	0.470397	-0.880585
3070933	-0.288672	-4.11317	0.000802581	0.911648	-2.08087	3070908	NR_003102 // POT1 // POT1 protection of telomeres 1 homolog (S. pombe) // 7q31.33 // 25913 /// NR_003104 // POT1 // POT1 protection of telomeres 1 homolog (S. pombe) // 7q31.33 // 25913 /// NM_015450 // POT1 // POT1 protection of telomeres 1 homolog (S. pombe) // 7q31.33 // 25913 /// NR_003103 // POT1 // POT1 protection of telomeres 1 homolog (S. pombe) // 7q31.33 // 25913 /// NM_001042594 // POT…	0.569245	0.0136592	0.793394	0.349408	0.871849	0.625754	0.77865	0.590102	0.623746	0.314877	0.930315	0.297458	0.665786	0.256019	0.215326	0.214638	0.781924	0.634434	0.179787	0.303354	0.760875	0.472908	0.935186	0.569411
2649589	-0.38047	-4.11303	0.000802825	0.911648	-2.08099	2649532	NM_016625 // RSRC1 // arginine/serine-rich coiled-coil 1 // 3q25.32 // 51319 /// ENST00000295930 // RSRC1 // arginine/serine-rich coiled-coil 1 // 3q25.32 // 51319 /// AK290334 // RSRC1 // arginine/serine-rich coiled-coil 1 // 3q25.32 // 51319 /// ENST00000312179 // RSRC1 // arginine/serine-rich coiled-coil 1 // 3q25.32 // 51319	-1.52407	-1.64685	-1.21479	-2.09202	-1.6259	-1.66578	-1.29174	-1.97827	-1.11394	-1.7838	-1.21705	-2.08935	-0.81487	-1.12329	-1.52192	-1.80079	-1.67241	-1.40419	-1.4079	-1.6417	-1.19676	-1.54808	-1.25767	-1.65053
4035598	-0.298444	-4.11155	0.000805319	0.911648	-2.08221	4035594	NM_170723 // CDY1 // chromodomain protein, Y-linked, 1 // Yq11.23 // 9085 /// NM_001003894 // CDY1B // chromodomain protein, Y-linked, 1B // Yq11.223 // 253175 /// NM_004825 // CDY2A // chromodomain protein, Y-linked, 2A // Yq11.221 // 9426 /// NM_001001722 // CDY2B // chromodomain protein, Y-linked, 2B // Yq11.221 // 203611 /// NM_004680 // CDY1 // chromodomain protein, Y-linked, 1 // Yq11.23 //…	-0.704583	-1.00878	-0.938791	-1.00793	-0.510595	-0.591049	-0.941807	-1.32107	-1.20847	-1.4119	-0.803179	-1.23564	-0.604228	-1.05231	-0.323657	-0.930556	-0.637558	-1.00978	-0.811931	-0.736189	-0.824848	-0.937462	-0.491383	-1.13969
3248315	0.365698	4.10298	0.000819986	0.911648	-2.08933	3248289	NM_001786 // CDC2 // cell division cycle 2, G1 to S and G2 to M // 10q21.1 // 983 /// NM_033379 // CDC2 // cell division cycle 2, G1 to S and G2 to M // 10q21.1 // 983 /// ENST00000373811 // CDC2 // cell division cycle 2, G1 to S and G2 to M // 10q21.1 // 983 /// ENST00000307250 // CDC2 // cell division cycle 2, G1 to S and G2 to M // 10q21.1 // 983 /// ENST00000395284 // CDC2 // cell division cy…	1.10861	1.31584	0.956192	1.79415	1.17704	1.23971	0.769137	1.40217	0.835748	1.41088	0.647592	1.36899	1.09929	1.77963	1.15859	1.03728	1.31736	1.19475	0.944032	1.38051	1.10626	1.42139	1.14514	1.30806
3236409	0.316733	4.09468	0.000834437	0.911648	-2.09623	3236395	NM_016299 // HSPA14 // heat shock 70kDa protein 14 // 10p13 // 51182 /// ENST00000378372 // HSPA14 // heat shock 70kDa protein 14 // 10p13 // 51182 /// AK292323 // HSPA14 // heat shock 70kDa protein 14 // 10p13 // 51182 /// ENST00000378348 // HSPA14 // heat shock 70kDa protein 14 // 10p13 // 51182	1.33202	1.20462	1.30568	1.62084	1.06333	1.25848	0.870079	1.34096	1.25078	1.50195	0.912361	1.40259	0.846792	1.34377	1.48179	1.43885	1.25972	1.44706	1.04505	1.43359	0.62994	1.46664	0.918139	1.25713
3315362	0.401215	4.09219	0.000838827	0.911648	-2.09831	3315341	NM_201564 // SYCE1 // synaptonemal complex central element protein 1 // 10q26.3 // 93426 /// NM_130784 // SYCE1 // synaptonemal complex central element protein 1 // 10q26.3 // 93426 /// ENST00000368517 // SYCE1 // synaptonemal complex central element protein 1 // 10q26.3 // 93426 /// ENST00000303903 // SYCE1 // synaptonemal complex central element protein 1 // 10q26.3 // 93426 /// BC034821 // SYC…	-0.514516	-0.456358	-0.662875	-0.119257	-0.681012	-0.326343	-0.765718	0.388873	-0.201405	0.118303	-0.236792	-0.40372	-0.862324	0.0536514	-0.671068	-0.502904	-0.620537	-0.43749	-0.62335	0.0866806	-0.578559	-0.19705	-0.254169	-0.0621302
3222614	-0.520108	-4.0913	0.000840398	0.911648	-2.09905	3222534	NM_198186 // ASTN2 // astrotactin 2 // 9q33.1 // 23245 /// NM_198187 // ASTN2 // astrotactin 2 // 9q33.1 // 23245 /// NM_014010 // ASTN2 // astrotactin 2 // 9q33.1 // 23245 /// NM_198188 // ASTN2 // astrotactin 2 // 9q33.1 // 23245 /// ENST00000313400 // ASTN2 // astrotactin 2 // 9q33.1 // 23245 /// ENST00000361209 // ASTN2 // astrotactin 2 // 9q33.1 // 23245 /// ENST00000361477 // ASTN2 // astro…	0.327348	-0.365843	0.546087	-0.47541	0.319105	-0.455967	0.14063	-0.326235	-0.855259	-0.565411	0.16017	-0.919341	0.482329	-0.320107	-0.156783	-0.801095	0.188187	0.23513	-0.0328435	-0.341469	0.903298	0.407681	0.19283	-0.0981276
3318872	0.339574	4.09041	0.000841967	0.911648	-2.09978	3318844	NM_144666 // DNHD1 // dynein heavy chain domain 1 // 11p15.4 // 144132 /// ENST00000354346 // DNHD1 // dynein heavy chain domain 1 // 11p15.4 // 144132 /// BC082757 // DNHD1 // dynein heavy chain domain 1 // 11p15.4 // 144132	0.547644	0.745116	0.576461	0.943538	0.0584887	0.584116	0.390179	0.771874	-0.0707336	0.916742	1.20986	1.01911	0.681702	0.915469	0.574616	0.854491	0.300854	0.742458	0.533111	0.666902	0.52757	0.781828	0.29667	0.759669
3220991	0.226458	4.08449	0.000852533	0.911648	-2.10472	3220977	NM_005156 // ROD1 // ROD1 regulator of differentiation 1 (S. pombe) // 9q32 // 9991 /// ENST00000374255 // ROD1 // ROD1 regulator of differentiation 1 (S. pombe) // 9q32 // 9991 /// BC044585 // ROD1 // ROD1 regulator of differentiation 1 (S. pombe) // 9q32 // 9991 /// ENST00000374257 // ROD1 // ROD1 regulator of differentiation 1 (S. pombe) // 9q32 // 9991 /// ENST00000334318 // ROD1 // ROD1 regu…	0.00518302	0.0593193	0.0551137	0.385509	-0.148528	0.131062	-0.0226361	0.0718977	-0.119135	0.083723	-0.0446294	0.135093	-0.00780524	0.21891	-0.0897977	0.151445	-0.166769	0.0849762	0.0810612	0.201469	-0.0126085	0.358936	-0.142491	0.222116
3895137	-0.411064	-4.08253	0.000856049	0.911648	-2.10635	3895118	NM_019609 // CPXM1 // carboxypeptidase X (M14 family), member 1 // 20p13-p12.3 // 56265 /// ENST00000380605 // CPXM1 // carboxypeptidase X (M14 family), member 1 // 20p13-p12.3 // 56265 /// BC032692 // CPXM1 // carboxypeptidase X (M14 family), member 1 // 20p13-p12.3 // 56265	-1.51604	-1.92929	-0.740021	-1.60812	-0.983071	-1.18413	-0.625357	-1.04059	-2.1146	-2.19163	-0.438172	-0.747929	-0.991645	-1.42677	-1.51866	-1.81049	-1.00556	-1.41766	-1.29556	-1.3395	-1.40864	-2.06021	-0.771152	-1.58494
3617269	0.390716	4.08164	0.000857662	0.911648	-2.10709	3617252	AL136908 // C15orf29 // chromosome 15 open reading frame 29 // 15q14 // 79768 /// BC026234 // C15orf29 // chromosome 15 open reading frame 29 // 15q14 // 79768 /// AK293021 // C15orf29 // chromosome 15 open reading frame 29 // 15q14 // 79768 /// ENST00000256544 // C15orf29 // chromosome 15 open reading frame 29 // 15q14 // 79768 /// BC037234 // C15orf29 // chromosome 15 open reading frame 29 // 1…	-2.61417	-2.59711	-2.9474	-2.80945	-2.22089	-2.04109	-2.51946	-2.44438	-3.08233	-2.53492	-3.29676	-2.39742	-2.79798	-2.88475	-2.6507	-1.89408	-2.73368	-2.32407	-2.96148	-2.37212	-3.33362	-3.14858	-3.11962	-2.14154
2888942	0.350262	4.08054	0.000859652	0.911648	-2.10801	2888941	NM_019057 // FLJ10404 // hypothetical protein FLJ10404 // 5q35.3 // 54540 /// ENST00000329540 // FLJ10404 // hypothetical protein FLJ10404 // 5q35.3 // 54540 /// BC008784 // FLJ10404 // hypothetical protein FLJ10404 // 5q35.3 // 54540 /// ENST00000398118 // FLJ10404 // hypothetical protein FLJ10404 // 5q35.3 // 54540 /// AB067518 // FLJ10404 // hypothetical protein FLJ10404 // 5q35.3 // 54540 ///…	-1.5278	-1.32815	-1.25871	-1.00572	-1.28706	-1.23959	-1.18932	-0.990767	-1.30825	-0.779539	-1.59974	-1.25854	-1.40051	-0.898763	-1.36648	-0.670154	-1.39415	-1.07028	-1.02067	-1.13204	-1.61787	-1.27718	-1.77056	-0.887257
3241629	-0.745242	-4.07894	0.00086255	0.911648	-2.10934	3241601	NM_024688 // C10orf68 // chromosome 10 open reading frame 68 // 10p11.22 // 79741 /// NM_145023 // CCDC7 // coiled-coil domain containing 7 // 10p11.22 // 221016 /// NM_001026383 // CCDC7 // coiled-coil domain containing 7 // 10p11.22 // 221016 /// ENST00000302316 // CCDC7 // coiled-coil domain containing 7 // 10p11.22 // 221016 /// ENST00000302316 // C10orf68 // chromosome 10 open reading frame …	0.478671	-0.0859629	0.36955	0.0198927	0.607537	0.0908734	0.97536	0.302418	0.509771	-0.937126	1.04193	-0.558272	0.442168	-0.439376	-0.27516	0.0808946	0.560754	0.318896	0.435892	-0.0598228	0.867347	0.620023	0.583808	-1.69771
3259102	-0.437393	-4.07568	0.000868503	0.911648	-2.11207	3259087	ENST00000394005 // C10orf129 // chromosome 10 open reading frame 129 // 10q23.33 // 142827 /// ENST00000341686 // C10orf129 // chromosome 10 open reading frame 129 // 10q23.33 // 142827 /// BC112988 // C10orf129 // chromosome 10 open reading frame 129 // 10q23.33 // 142827 /// BC063654 // C10orf129 // chromosome 10 open reading frame 129 // 10q23.33 // 142827	0.177423	-0.0648365	0.368139	0.0918367	0.171527	0.021752	0.51651	-0.123112	0.369578	-0.353817	0.281353	0.0868041	0.749577	0.556183	0.481612	-0.343975	0.206724	0.392265	0.638245	0.253526	0.724905	0.242864	0.716105	-0.606514
2698922	0.233365	4.0741	0.000871386	0.911648	-2.11338	2698844	NM_001184 // ATR // ataxia telangiectasia and Rad3 related // 3q22-q24 // 545 /// ENST00000350721 // ATR // ataxia telangiectasia and Rad3 related // 3q22-q24 // 545 /// U49844 // ATR // ataxia telangiectasia and Rad3 related // 3q22-q24 // 545 /// ENST00000383101 // ATR // ataxia telangiectasia and Rad3 related // 3q22-q24 // 545	1.05525	1.01613	1.15906	1.49645	1.30345	1.36621	1.22567	1.46168	1.05176	1.16032	1.14413	1.32485	1.12591	1.61226	0.925282	1.3461	1.17367	1.32105	1.10734	1.41061	0.927859	1.3238	1.08275	1.24305
3770529	0.43863	4.07364	0.00087223	0.911648	-2.11376	3770512	BC035372 // C17orf28 // chromosome 17 open reading frame 28 // 17q25.1 // 283987 /// BC032219 // C17orf28 // chromosome 17 open reading frame 28 // 17q25.1 // 283987 /// ENST00000305419 // C17orf28 // chromosome 17 open reading frame 28 // 17q25.1 // 283987 /// ENST00000318565 // C17orf28 // chromosome 17 open reading frame 28 // 17q25.1 // 283987 /// AK125514 // C17orf28 // chromosome 17 open re…	-1.12047	-0.140797	-0.503535	-0.355759	-0.689091	-0.398234	-0.210038	-0.34909	-1.13187	-0.421862	-0.869917	-0.253055	-0.184494	0.510676	-0.463692	-0.260115	-1.00695	-0.276024	-1.06467	-0.0898699	-0.193292	-0.192392	-0.297293	-0.245231
3127714	0.239406	4.07206	0.000875151	0.911648	-2.11509	3127703	NM_003842 // TNFRSF10B // tumor necrosis factor receptor superfamily, member 10b // 8p22-p21 // 8795 /// NM_147187 // TNFRSF10B // tumor necrosis factor receptor superfamily, member 10b // 8p22-p21 // 8795 /// ENST00000276431 // TNFRSF10B // tumor necrosis factor receptor superfamily, member 10b // 8p22-p21 // 8795 /// ENST00000347739 // TNFRSF10B // tumor necrosis factor receptor superfamily, me…	-0.364791	-0.00648206	-0.373286	0.198264	-0.142839	-0.0680822	-0.191855	0.087623	-0.162488	0.109807	-0.0916733	0.1028	-0.123554	-0.0372381	-0.580634	-0.0848892	-0.0748546	-0.127571	-0.123594	-0.0218693	-0.0694001	0.161788	-0.293499	-0.0337479
2784367	-0.786681	-4.06946	0.000879949	0.911648	-2.11725	2784352	NM_007083 // NUDT6 // nudix (nucleoside diphosphate linked moiety X)-type motif 6 // 4q26 // 11162 /// NM_198041 // NUDT6 // nudix (nucleoside diphosphate linked moiety X)-type motif 6 // 4q26 // 11162 /// ENST00000304430 // NUDT6 // nudix (nucleoside diphosphate linked moiety X)-type motif 6 // 4q26 // 11162 /// ENST00000394344 // NUDT6 // nudix (nucleoside diphosphate linked moiety X)-type moti…	-1.50928	-1.91762	-2.05298	-3.23539	-1.23712	-1.99578	-1.01593	-2.46502	-1.76024	-2.99907	-1.4699	-2.07554	-0.790533	-2.19662	-2.16898	-2.69787	-1.52883	-1.30515	-1.75932	-2.39528	-0.519899	-1.81758	-2.51625	-2.66852
2790655	0.443557	4.06695	0.000884611	0.911648	-2.11935	2790652	NM_021870 // FGG // fibrinogen gamma chain // 4q28 // 2266 /// NM_000509 // FGG // fibrinogen gamma chain // 4q28 // 2266 /// ENST00000336098 // FGG // fibrinogen gamma chain // 4q28 // 2266 /// ENST00000393846 // FGG // fibrinogen gamma chain // 4q28 // 2266 /// AK290824 // FGG // fibrinogen gamma chain // 4q28 // 2266 /// ENST00000351322 // FGG // fibrinogen gamma chain // 4q28 // 2266	0.14202	0.275795	-0.353465	0.664893	-0.151153	-0.149239	-0.509679	0.580909	-0.353205	-0.0919138	-0.315055	0.396355	-0.196991	0.165013	0.36474	0.145047	-0.000986837	0.17209	-0.254094	0.419015	-0.162035	0.161722	-0.585383	0.207705
2344742	0.433243	4.06508	0.000888117	0.911648	-2.12092	2344731	NM_145172 // WDR63 // WD repeat domain 63 // 1p22.3 // 126820 /// ENST00000294664 // WDR63 // WD repeat domain 63 // 1p22.3 // 126820 /// AY049724 // WDR63 // WD repeat domain 63 // 1p22.3 // 126820 /// ENST00000370596 // WDR63 // WD repeat domain 63 // 1p22.3 // 126820 /// ENST00000326813 // WDR63 // WD repeat domain 63 // 1p22.3 // 126820	1.07226	1.47205	1.00175	1.50816	0.482558	1.3151	1.03794	1.50666	0.841862	1.93821	1.47853	1.56788	1.43391	1.41353	1.1974	1.68008	1.36794	1.18604	1.04746	1.11964	1.12107	1.69194	0.899588	1.78191
3154190	-0.413941	-4.06445	0.000889281	0.911648	-2.12144	3154185	NM_144649 // TMEM71 // transmembrane protein 71 // 8q24.22 // 137835 /// ENST00000356838 // TMEM71 // transmembrane protein 71 // 8q24.22 // 137835 /// BC062592 // TMEM71 // transmembrane protein 71 // 8q24.22 // 137835 /// ENST00000395406 // TMEM71 // transmembrane protein 71 // 8q24.22 // 137835 /// ENST00000377901 // TMEM71 // transmembrane protein 71 // 8q24.22 // 137835	-0.0807273	-0.432919	0.496279	0.398299	0.687262	0.294693	0.606266	0.260117	0.670202	-0.479116	0.829282	0.691339	0.513094	-0.0625808	-0.0969863	-0.859346	0.682537	0.568925	0.4707	0.232834	0.613501	0.686848	0.251121	-0.62386
2523441	-0.279392	-4.062	0.000893897	0.911648	-2.12349	2523419	NM_024744 // ALS2CR8 // amyotrophic lateral sclerosis 2 (juvenile) chromosome region, candidate 8 // 2q33.1-q33.2 // 79800 /// NM_001104586 // ALS2CR8 // amyotrophic lateral sclerosis 2 (juvenile) chromosome region, candidate 8 // 2q33.1-q33.2 // 79800 /// ENST00000320443 // ALS2CR8 // amyotrophic lateral sclerosis 2 (juvenile) chromosome region, candidate 8 // 2q33.1-q33.2 // 79800 /// AB053309 …	0.644207	0.39817	0.318109	-0.00972346	0.374081	0.14771	0.922121	0.744447	0.567729	0.301609	0.903043	0.396095	0.711563	0.595418	0.852963	0.449022	0.51608	0.670762	0.787075	0.708682	0.599814	0.0288633	0.527934	-0.0590349
3493408	1.00438	4.06149	0.000894855	0.911648	-2.12392	3493391	NM_024808 // C13orf34 // chromosome 13 open reading frame 34 // 13q22.1 // 79866 /// ENST00000377815 // C13orf34 // chromosome 13 open reading frame 34 // 13q22.1 // 79866 /// ENST00000390667 // C13orf34 // chromosome 13 open reading frame 34 // 13q22.1 // 79866 /// BX648605 // C13orf34 // chromosome 13 open reading frame 34 // 13q22.1 // 79866	0.688973	0.71462	0.305415	1.54911	0.332438	1.34145	-0.452678	1.23978	1.56148	2.40624	1.13651	1.28908	0.60238	2.20193	1.76399	1.29087	0.203445	0.966759	-0.104121	1.28987	-1.08153	0.9132	1.44274	3.24868
3463895	-0.703583	-4.0598	0.000898054	0.911648	-2.12533	3463821	NM_003625 // PPFIA2 // protein tyrosine phosphatase, receptor type, f polypeptide (PTPRF), interacting protein (liprin), alpha 2 // 12q21.31 // 8499 /// ENST00000333447 // PPFIA2 // protein tyrosine phosphatase, receptor type, f polypeptide (PTPRF), interacting protein (liprin), alpha 2 // 12q21.31 // 8499 /// AF034799 // PPFIA2 // protein tyrosine phosphatase, receptor type, f polypeptide (PTPRF…	-0.518518	-0.602237	-0.0883925	-0.471289	0.220324	-0.648316	-0.0929928	-0.877168	0.530076	-0.71713	-0.384161	-0.955382	-0.335253	0.16748	0.597881	-1.08473	0.0167471	-0.632783	-0.309376	-0.129094	0.479904	-0.622433	0.854032	-0.899644
3118672	0.373252	4.05755	0.00090232	0.911648	-2.12722	3118651	NM_014957 // DENND3 // DENN/MADD domain containing 3 // 8q24.3 // 22898 /// ENST00000262585 // DENND3 // DENN/MADD domain containing 3 // 8q24.3 // 22898 /// BC133023 // DENND3 // DENN/MADD domain containing 3 // 8q24.3 // 22898 /// ENST00000398933 // DENND3 // DENN/MADD domain containing 3 // 8q24.3 // 22898 /// ENST00000395213 // DENND3 // DENN/MADD domain containing 3 // 8q24.3 // 22898 /// EN…	-0.59672	-0.55625	-0.525302	0.0537462	-0.928128	-0.289785	-0.8196	-0.421975	-0.884333	-0.407672	-0.816504	0.00524155	-0.368673	-0.208917	-0.490562	-0.46148	-0.850893	-0.681334	-0.668511	-0.659608	-0.950516	-0.250454	-0.803839	-0.346069
2356282	0.656658	4.04481	0.000926863	0.911648	-2.13788	2356273	NM_144698 // ANKRD35 // ankyrin repeat domain 35 // 1q21.1 // 148741 /// ENST00000355594 // ANKRD35 // ankyrin repeat domain 35 // 1q21.1 // 148741 /// BC101618 // ANKRD35 // ankyrin repeat domain 35 // 1q21.1 // 148741	-0.970464	-0.0428409	-1.67113	-0.801158	-2.18011	-1.68493	-1.63653	-1.14891	-1.83474	-1.09076	-1.746	0.0305415	-1.93809	-1.4986	-1.74128	-0.9031	-1.74446	-1.27503	-0.63305	-1.02308	-2.07457	-1.45384	-2.12832	-1.52713
2977654	0.371653	4.04023	0.000935858	0.911648	-2.14172	2977621	NM_001080951 // PLAGL1 // pleiomorphic adenoma gene-like 1 // 6q24-q25 // 5325 /// NM_006718 // PLAGL1 // pleiomorphic adenoma gene-like 1 // 6q24-q25 // 5325 /// NM_001080952 // PLAGL1 // pleiomorphic adenoma gene-like 1 // 6q24-q25 // 5325 /// NM_001080953 // PLAGL1 // pleiomorphic adenoma gene-like 1 // 6q24-q25 // 5325 /// NM_001080954 // PLAGL1 // pleiomorphic adenoma gene-like 1 // 6q24-q25…	-0.245075	-0.0637267	-0.44049	0.101029	-0.152352	0.0870944	-0.425961	-0.309039	-0.263786	-0.229133	-1.01874	0.0619628	-0.425682	-0.00903322	-0.434031	0.439614	-0.421907	0.133218	-0.281655	-0.219604	-0.208885	0.177891	-0.0992123	-0.12821
3375215	0.906216	4.04014	0.000936038	0.911648	-2.1418	3375192	NM_152718 // VWCE // von Willebrand factor C and EGF domains // 11q12.2 // 220001 /// ENST00000335613 // VWCE // von Willebrand factor C and EGF domains // 11q12.2 // 220001 /// BC077719 // VWCE // von Willebrand factor C and EGF domains // 11q12.2 // 220001 /// ENST00000301770 // VWCE // von Willebrand factor C and EGF domains // 11q12.2 // 220001	-0.613302	0.349883	-1.79395	-0.132254	0.0707972	1.32126	0.141531	0.766359	0.524303	0.362549	0.821417	1.42478	-0.365603	0.649564	-1.53694	0.28498	-0.035115	1.30903	-0.0935552	0.269756	-0.168456	1.03293	-0.226204	-0.0393085
3620776	-0.261566	-4.04002	0.000936275	0.911648	-2.1419	3620741	NM_138477 // CDAN1 // congenital dyserythropoietic anemia, type I // 15q15.2 // 146059 /// ENST00000356231 // CDAN1 // congenital dyserythropoietic anemia, type I // 15q15.2 // 146059 /// BC066640 // CDAN1 // congenital dyserythropoietic anemia, type I // 15q15.2 // 146059 /// ENST00000267892 // CDAN1 // congenital dyserythropoietic anemia, type I // 15q15.2 // 146059	0.233882	-0.0763436	0.15535	-0.179402	0.532977	0.0911622	0.19343	0.103234	0.297592	-0.28437	0.13829	-0.393504	0.0941463	0.0192419	0.011967	-0.0442519	0.20289	0.194138	0.120043	-0.175966	0.320331	0.196465	0.127271	-0.161024
3757216	0.488254	4.03975	0.000936807	0.911648	-2.14213	3757213	NM_000422 // KRT17 // keratin 17 // 17q12-q21 // 3872 /// ENST00000326333 // KRT17 // keratin 17 // 17q12-q21 // 3872 /// BC011901 // KRT17 // keratin 17 // 17q12-q21 // 3872 /// ENST00000340966 // KRT17 // keratin 17 // 17q12-q21 // 3872 /// ENST00000340966 // KRT17 // keratin 17 // 17q12-q21 // 3872	-1.0473	-0.0417311	-0.741535	0.119305	-0.522644	-0.765401	-0.115522	0.0193081	-0.248066	0.557012	-0.0622112	0.342808	-0.451115	0.226269	-0.38288	-0.268501	-0.325843	0.0318889	-0.873121	-0.276586	-0.572919	0.0241756	-0.845699	-0.298361
2334607	-0.415585	-4.03919	0.000937925	0.911648	-2.1426	2334602	NM_005727 // TSPAN1 // tetraspanin 1 // 1p34.1 // 10103 /// ENST00000372003 // TSPAN1 // tetraspanin 1 // 1p34.1 // 10103 /// ENST00000236130 // TSPAN1 // tetraspanin 1 // 1p34.1 // 10103 /// AF065388 // TSPAN1 // tetraspanin 1 // 1p34.1 // 10103	-1.52362	-2.352	-2.65129	-2.72299	-2.06053	-2.19812	-2.33744	-2.70692	-2.64366	-3.03171	-2.00255	-2.86394	-2.70472	-2.62386	-2.24739	-3.01836	-2.36525	-2.7683	-2.6458	-3.00153	-2.07184	-2.60486	-2.32892	-2.67742
3413890	-0.58112	-4.03379	0.000948646	0.911648	-2.14713	3413875	NM_005480 // TROAP // trophinin associated protein (tastin) // 12q13.12 // 10024 /// NM_001100620 // TROAP // trophinin associated protein (tastin) // 12q13.12 // 10024 /// ENST00000257909 // TROAP // trophinin associated protein (tastin) // 12q13.12 // 10024 /// ENST00000380327 // TROAP // trophinin associated protein (tastin) // 12q13.12 // 10024 /// U04810 // TROAP // trophinin associated prot…	-1.4803	-1.96765	-0.552777	-1.86113	-0.248407	-1.35139	-0.441871	-1.09172	-1.72601	-1.98748	-1.37847	-1.74533	-0.928795	-1.23559	-1.73144	-1.68252	-0.809534	-1.14462	-0.902566	-1.04001	-0.574984	-0.977823	-1.17756	-2.84091
3755725	0.241081	4.03072	0.000954822	0.911648	-2.14971	3755714	NM_004774 // MED1 // mediator complex subunit 1 // 17q12-q21.1 // 5469 /// ENST00000300651 // MED1 // mediator complex subunit 1 // 17q12-q21.1 // 5469 /// AF055994 // MED1 // mediator complex subunit 1 // 17q12-q21.1 // 5469 /// ENST00000394287 // MED1 // mediator complex subunit 1 // 17q12-q21.1 // 5469	0.390047	0.736059	0.529225	0.635528	0.650295	0.673345	0.403378	0.866301	0.438222	0.556166	0.503808	0.865939	0.309086	0.714634	0.40995	0.721816	0.675765	0.644178	0.699848	0.731346	0.329341	0.730956	0.247288	0.60296
3869956	0.697508	4.02738	0.000961563	0.911648	-2.15252	3869954	NM_203307 // ZNF321 // zinc finger protein 321 // 19q13.41 // 399669 /// ENST00000313956 // ZNF321 // zinc finger protein 321 // 19q13.41 // 399669 /// BC046449 // ZNF321 // zinc finger protein 321 // 19q13.41 // 399669 /// ENST00000391779 // ZNF321 // zinc finger protein 321 // 19q13.41 // 399669	-0.777677	-0.655888	-0.153498	0.978803	-0.491206	0.218991	-0.456307	0.906077	-0.724374	0.437108	-0.949337	0.29701	0.381696	0.493607	0.406364	0.47904	-0.356453	-0.00809016	-0.270843	0.325616	-0.384339	0.537366	0.628373	1.21285
2756065	0.448931	4.0258	0.000964778	0.911648	-2.15385	2756029	NM_004477 // FRG1 // FSHD region gene 1 // 4q35 // 2483 /// NR_003579 // FRG1B // FSHD region gene 1 family, member B // 20q11.1 // 284802 /// ENST00000226798 // FRG1 // FSHD region gene 1 // 4q35 // 2483 /// L76159 // FRG1 // FSHD region gene 1 // 4q35 // 2483 /// ENST00000278882 // FRG1B // FSHD region gene 1 family, member B // 20q11.1 // 284802 /// ENST00000346061 // FRG1B // FSHD region gene…	-2.51475	-2.46593	-3.52936	-2.18433	-2.62371	-2.29117	-3.51828	-2.42061	-2.45623	-2.55866	-2.87691	-2.28169	-2.75632	-2.30278	-2.64562	-2.51527	-3.62812	-3.06055	-2.89954	-2.45422	-2.5671	-2.31282	-2.20516	-1.98589
3358428	-0.356834	-4.0253	0.000965789	0.911648	-2.15427	3358425	NM_018494 // LRDD // leucine-rich repeats and death domain containing // 11p15.5 // 55367 /// NM_145886 // LRDD // leucine-rich repeats and death domain containing // 11p15.5 // 55367 /// NM_145887 // LRDD // leucine-rich repeats and death domain containing // 11p15.5 // 55367 /// ENST00000347755 // LRDD // leucine-rich repeats and death domain containing // 11p15.5 // 55367 /// AB209529 // LRDD …	1.68742	0.926904	1.07736	0.442438	0.94467	0.451885	1.20904	0.951053	1.11931	0.800219	0.863857	0.251788	0.903965	0.96378	0.837128	0.717857	0.956455	0.702054	1.14296	0.89769	0.868937	0.828079	0.868719	0.264061
3548916	0.34249	4.02497	0.000966455	0.911648	-2.15454	3548849	NM_153646 // SLC24A4 // solute carrier family 24 (sodium/potassium/calcium exchanger), member 4 // 14q32.12 // 123041 /// NM_153647 // SLC24A4 // solute carrier family 24 (sodium/potassium/calcium exchanger), member 4 // 14q32.12 // 123041 /// NM_153648 // SLC24A4 // solute carrier family 24 (sodium/potassium/calcium exchanger), member 4 // 14q32.12 // 123041 /// ENST00000298877 // SLC24A4 // sol…	-1.4324	-0.882202	-1.14164	-0.547008	-1.32435	-1.19186	-1.58268	-1.76675	-1.10712	-0.947131	-1.29233	-0.84161	-1.29124	-1.46575	-1.6458	-1.14728	-1.76011	-1.08759	-1.7801	-1.41779	-1.24568	-0.795575	-1.08308	-0.486129
2709645	0.502376	4.02165	0.000973249	0.911648	-2.15733	2709631	NM_001879 // MASP1 // mannan-binding lectin serine peptidase 1 (C4/C2 activating component of Ra-reactive factor) // 3q27-q28 // 5648 /// NM_139125 // MASP1 // mannan-binding lectin serine peptidase 1 (C4/C2 activating component of Ra-reactive factor) // 3q27-q28 // 5648 /// NM_001031849 // MASP1 // mannan-binding lectin serine peptidase 1 (C4/C2 activating component of Ra-reactive factor) // 3q2…	-3.1811	-2.50745	-1.84358	-1.91165	-2.55141	-1.81914	-2.66952	-2.4875	-2.19909	-2.084	-2.89775	-2.1301	-2.6052	-2.64482	-3.41524	-2.91778	-2.73085	-2.22973	-3.02065	-2.55674	-3.0888	-1.33496	-2.7983	-2.34909
2318589	-0.340003	-4.02074	0.000975127	0.911648	-2.1581	2318455	NM_015215 // CAMTA1 // calmodulin binding transcription activator 1 // 1p36.31-p36.23 // 23261 /// ENST00000377565 // CAMTA1 // calmodulin binding transcription activator 1 // 1p36.31-p36.23 // 23261 /// BC151835 // CAMTA1 // calmodulin binding transcription activator 1 // 1p36.31-p36.23 // 23261 /// ENST00000303635 // CAMTA1 // calmodulin binding transcription activator 1 // 1p36.31-p36.23 // 23…	-1.45375	-1.7724	-1.2679	-1.93776	-1.46825	-1.51664	-0.903616	-1.27454	-1.20638	-1.82449	-1.58549	-2.02064	-0.993865	-1.67432	-1.43858	-1.87386	-1.95323	-1.74531	-1.21794	-1.64276	-1.27737	-1.11998	-1.55825	-2.00195
2318411	-0.220788	-4.02033	0.00097597	0.911648	-2.15845	2318398	NM_153812 // PHF13 // PHD finger protein 13 // 1p36.31 // 148479 /// ENST00000377648 // PHF13 // PHD finger protein 13 // 1p36.31 // 148479 /// BC038516 // PHF13 // PHD finger protein 13 // 1p36.31 // 148479	1.5449	1.53332	1.32945	1.12335	1.64624	1.31886	1.42681	1.32651	1.40372	1.12291	1.33423	1.23507	1.64033	1.43187	1.70755	1.22049	1.51379	1.24643	1.31313	0.962138	1.59892	1.37812	1.28099	1.19153
2465562	0.237117	4.01986	0.000976946	0.911648	-2.15885	2465551	NM_003431 // ZNF124 // zinc finger protein 124 // 1q44 // 7678 /// ENST00000340684 // ZNF124 // zinc finger protein 124 // 1q44 // 7678 /// BC099661 // ZNF124 // zinc finger protein 124 // 1q44 // 7678 /// ENST00000366499 // ZNF124 // zinc finger protein 124 // 1q44 // 7678	-0.0326595	0.228141	0.22491	0.215755	-0.224335	-0.0114298	0.317694	0.677421	0.00199135	0.448095	0.145647	0.637261	0.314487	0.339856	0.0795143	0.342681	0.0725448	0.309113	0.305142	0.247964	0.293198	0.486813	-0.313246	0.108623
2796527	0.295418	4.01753	0.000981757	0.911648	-2.16081	2796510	NM_024629 // MLF1IP // MLF1 interacting protein // 4q35.1 // 79682 /// ENST00000281453 // MLF1IP // MLF1 interacting protein // 4q35.1 // 79682 /// AF516710 // MLF1IP // MLF1 interacting protein // 4q35.1 // 79682	0.096165	0.297582	0.0693177	0.657697	0.146386	0.299989	0.348915	0.461926	0.35171	0.64654	0.212325	0.922414	0.402379	0.346813	-0.451384	0.0793592	0.0792518	0.185519	0.276795	0.653318	0.489742	0.550912	-0.327508	0.137037
3696235	-0.433467	-4.01234	0.000992557	0.911648	-2.16518	3696226	NM_024939 // RBM35B // RNA binding motif protein 35B // 16q22.1 // 80004 /// ENST00000251366 // RBM35B // RNA binding motif protein 35B // 16q22.1 // 80004 /// ENST00000393828 // RBM35B // RNA binding motif protein 35B // 16q22.1 // 80004 /// BC069241 // RBM35B // RNA binding motif protein 35B // 16q22.1 // 80004	-0.579634	-0.979661	-0.828063	-1.02166	-0.943428	-1.36753	-1.02672	-1.56654	-0.943288	-1.05259	-0.795067	-1.43817	-1.29749	-0.9275	-0.790028	-1.95129	-0.576073	-1.45069	-1.26656	-1.39839	-0.541409	-1.08319	-0.779068	-1.33121
3729552	0.260843	4.01103	0.000995295	0.911648	-2.16628	3729528	NM_003620 // PPM1D // protein phosphatase 1D magnesium-dependent, delta isoform // 17q23.2 // 8493 /// ENST00000305921 // PPM1D // protein phosphatase 1D magnesium-dependent, delta isoform // 17q23.2 // 8493 /// BC042418 // PPM1D // protein phosphatase 1D magnesium-dependent, delta isoform // 17q23.2 // 8493 /// ENST00000392995 // PPM1D // protein phosphatase 1D magnesium-dependent, delta isoform…	1.41078	1.34879	1.33273	1.8279	1.31554	1.582	1.2323	1.5614	1.21635	1.59673	1.23628	1.28013	1.55002	1.87917	1.27336	1.45415	1.60348	1.52119	1.2312	1.56061	1.59353	1.85257	1.20963	1.87069
3850450	0.520138	4.00999	0.000997495	0.911648	-2.16716	3850445	NM_001800 // CDKN2D // cyclin-dependent kinase inhibitor 2D (p19, inhibits CDK4) // 19p13 // 1032 /// NM_079421 // CDKN2D // cyclin-dependent kinase inhibitor 2D (p19, inhibits CDK4) // 19p13 // 1032 /// ENST00000393599 // CDKN2D // cyclin-dependent kinase inhibitor 2D (p19, inhibits CDK4) // 19p13 // 1032 /// ENST00000335766 // CDKN2D // cyclin-dependent kinase inhibitor 2D (p19, inhibits CDK4) …	0.414362	0.062398	0.140898	0.33739	0.178209	0.401522	-0.257576	0.939406	0.025878	0.608298	0.565449	1.40141	-0.469178	0.67862	0.76155	0.632555	0.213775	0.791308	0.282367	0.489786	-0.807308	0.311243	0.0650913	0.701233
2637845	-0.352884	-4.00767	0.00100239	0.911648	-2.16911	2637831	NM_006952 // UPK1B // uroplakin 1B // 3q13.3-q21 // 7348 /// ENST00000264234 // UPK1B // uroplakin 1B // 3q13.3-q21 // 7348 /// AB002155 // UPK1B // uroplakin 1B // 3q13.3-q21 // 7348	-0.109168	-0.64232	-0.212511	-0.743673	-0.470645	-0.481768	-0.511736	-0.837253	-0.675496	-0.508965	-0.712285	-0.844945	-0.373368	-0.738242	-0.518095	-0.677793	-0.396799	-0.918087	-0.113911	-0.5072	-0.540422	-1.08188	-0.189452	-1.07637
2454462	0.675992	4.00698	0.00100384	0.911648	-2.16969	2454444	NM_002497 // NEK2 // NIMA (never in mitosis gene a)-related kinase 2 // 1q32.2-q41 // 4751 /// ENST00000366999 // NEK2 // NIMA (never in mitosis gene a)-related kinase 2 // 1q32.2-q41 // 4751 /// BC043502 // NEK2 // NIMA (never in mitosis gene a)-related kinase 2 // 1q32.2-q41 // 4751 /// ENST00000366998 // NEK2 // NIMA (never in mitosis gene a)-related kinase 2 // 1q32.2-q41 // 4751	0.851759	0.898881	-0.950224	0.474949	-0.392023	0.0573761	-0.669594	0.195718	1.6546	1.69667	0.734375	1.69635	-0.114325	0.500942	0.604448	1.24773	-0.422805	0.302969	-0.0461281	0.424143	-1.08855	-0.332712	-0.0952283	1.01518
2899129	0.322533	4.00564	0.00100668	0.911648	-2.17082	2899110	NM_000410 // HFE // hemochromatosis // 6p21.3 // 3077 /// NM_139006 // HFE // hemochromatosis // 6p21.3 // 3077 /// NM_139009 // HFE // hemochromatosis // 6p21.3 // 3077 /// NM_139004 // HFE // hemochromatosis // 6p21.3 // 3077 /// NM_139007 // HFE // hemochromatosis // 6p21.3 // 3077 /// NM_139003 // HFE // hemochromatosis // 6p21.3 // 3077 /// NM_139008 // HFE // hemochromatosis // 6p21.3 // 30…	-0.144207	0.0465302	0.0223786	0.221339	-0.641264	-0.0753624	-0.46618	-0.084473	-0.38924	-0.0334896	-0.333934	-0.0315204	-0.201491	-0.203834	-0.093679	0.261842	-0.465764	-0.226068	-0.0293558	0.211666	-0.221076	0.345401	-0.0545797	0.419972
3299410	0.350969	4.00304	0.00101222	0.911648	-2.17302	3299408	NM_018363 // C10orf59 // chromosome 10 open reading frame 59 // 10q23.31 // 55328 /// NM_001031709 // C10orf59 // chromosome 10 open reading frame 59 // 10q23.31 // 55328 /// ENST00000371947 // C10orf59 // chromosome 10 open reading frame 59 // 10q23.31 // 55328 /// ENST00000331772 // C10orf59 // chromosome 10 open reading frame 59 // 10q23.31 // 55328 /// AK002080 // C10orf59 // chromosome 10 op…	-1.39327	-1.06061	-1.53339	-0.778421	-2.00529	-1.98011	-1.81491	-1.71702	-1.75651	-1.49668	-1.39435	-0.960364	-1.92102	-1.1012	-1.25039	-1.34288	-1.47631	-1.35468	-1.58356	-1.25794	-1.36995	-0.972927	-1.32412	-0.588615
2640274	0.368131	3.99824	0.00102253	0.911648	-2.17707	2640263	NM_001012337 // ROPN1B // ropporin, rhophilin associated protein 1B // 3q21.2 // 152015 /// ENST00000251776 // ROPN1B // ropporin, rhophilin associated protein 1B // 3q21.2 // 152015 /// ENST00000251776 // ROPN1 // ropporin, rhophilin associated protein 1 // 3q21.1 // 54763 /// BC141849 // ROPN1B // ropporin, rhophilin associated protein 1B // 3q21.2 // 152015 /// BC132744 // ROPN1 // ropporin, r…	-0.119241	1.00316	0.700071	0.39542	0.107333	0.589519	0.642868	0.918338	0.581847	0.962055	0.738987	1.14148	0.306693	0.444673	0.488526	1.0421	0.548927	0.828172	0.477648	0.969714	0.452684	0.888138	0.652325	0.813468
2875752	0.416219	3.99759	0.00102392	0.911648	-2.17761	2875685	NM_015082 // FSTL4 // follistatin-like 4 // 5q31.1 // 23105 /// ENST00000265342 // FSTL4 // follistatin-like 4 // 5q31.1 // 23105 /// BC024300 // FSTL4 // follistatin-like 4 // 5q31.1 // 23105 /// ENST00000360575 // FSTL4 // follistatin-like 4 // 5q31.1 // 23105	-1.78116	-1.45131	-1.7623	-1.75297	-2.00561	-1.28503	-2.43329	-1.41511	-1.7772	-1.89234	-1.64142	-0.870656	-2.306	-1.48115	-1.72736	-1.53361	-1.57203	-1.68254	-1.68588	-1.41373	-1.83889	-1.04701	-1.93593	-1.64697
2327395	-0.459255	-3.99535	0.00102878	0.911648	-2.17951	2327391	NM_031459 // SESN2 // sestrin 2 // 1p35.3 // 83667 /// ENST00000253063 // SESN2 // sestrin 2 // 1p35.3 // 83667 /// AY123223 // SESN2 // sestrin 2 // 1p35.3 // 83667	0.87338	0.153131	1.22581	0.501367	1.1277	0.480019	0.542073	0.668843	0.983807	0.863444	0.84914	0.418515	0.860906	0.606841	1.69072	0.602367	0.950517	0.236224	0.985607	0.540973	0.0989417	0.0221112	1.52035	1.10405
3646483	0.421463	3.99028	0.00103986	0.911648	-2.1838	3646434	NM_016936 // UBN1 // ubinuclein 1 // 16p13.3 // 29855 /// NM_001079514 // UBN1 // ubinuclein 1 // 16p13.3 // 29855 /// ENST00000396658 // UBN1 // ubinuclein 1 // 16p13.3 // 29855 /// ENST00000262376 // UBN1 // ubinuclein 1 // 16p13.3 // 29855 /// AF108461 // UBN1 // ubinuclein 1 // 16p13.3 // 29855	-2.18667	-1.81063	-2.0109	-1.45945	-2.29296	-1.87064	-2.24758	-1.32718	-2.64817	-1.79731	-2.49881	-1.77744	-1.722	-2.0958	-1.79163	-1.82706	-1.86358	-1.8377	-2.29691	-1.52627	-2.20525	-1.83342	-2.06585	-1.60983
2966219	-0.553132	-3.98628	0.00104866	0.911648	-2.18717	2966193	NM_032511 // C6orf168 // chromosome 6 open reading frame 168 // 6q16.2-q16.3 // 84553 /// ENST00000389677 // C6orf168 // chromosome 6 open reading frame 168 // 6q16.2-q16.3 // 84553 /// BC004869 // C6orf168 // chromosome 6 open reading frame 168 // 6q16.2-q16.3 // 84553	-0.584419	-1.84182	-0.940281	-1.40717	-0.908125	-1.00333	-0.923218	-2.22718	-1.26173	-1.85215	-1.37091	-1.98823	-0.884523	-1.71181	-1.83748	-1.78237	-1.08597	-1.02593	-0.686629	-1.60978	-1.34168	-1.58032	-1.43197	-1.86445
3688390	0.23013	3.98595	0.00104941	0.911648	-2.18746	3688381	BC036762 // MGC46336 // hypothetical protein MGC46336 // 16p11.2 // 283933 /// ENST00000315678 // MGC46336 // hypothetical protein MGC46336 // 16p11.2 // 283933 /// AK096248 // MGC46336 // hypothetical protein MGC46336 // 16p11.2 // 283933	-1.02034	-0.849909	-0.791173	-0.377242	-0.659009	-0.815709	-1.00466	-0.665684	-0.953042	-0.56702	-0.713177	-0.505864	-0.734093	-0.288452	-0.961773	-0.625638	-0.550182	-0.507477	-0.690007	-0.578783	-0.363346	-0.0724933	-0.923574	-0.748533
2453887	-0.330454	-3.98506	0.00105137	0.911648	-2.18821	2453881	NM_006147 // IRF6 // interferon regulatory factor 6 // 1q32.3-q41 // 3664 /// ENST00000367021 // IRF6 // interferon regulatory factor 6 // 1q32.3-q41 // 3664 /// BC014852 // IRF6 // interferon regulatory factor 6 // 1q32.3-q41 // 3664	0.322144	0.104992	0.651183	0.102833	0.394858	0.379405	0.30367	0.295982	0.613656	0.249221	0.386024	0.328698	0.413121	-0.0240374	0.550252	0.21993	0.570463	0.393153	0.528929	-0.181562	0.754601	0.52286	0.823778	-0.0442396
3666066	0.211325	3.9842	0.00105327	0.911648	-2.18893	3666033	NM_173163 // NFATC3 // nuclear factor of activated T-cells, cytoplasmic, calcineurin-dependent 3 // 16q22.2 // 4775 /// NM_004555 // NFATC3 // nuclear factor of activated T-cells, cytoplasmic, calcineurin-dependent 3 // 16q22.2 // 4775 /// NM_173164 // NFATC3 // nuclear factor of activated T-cells, cytoplasmic, calcineurin-dependent 3 // 16q22.2 // 4775 /// NM_173165 // NFATC3 // nuclear factor o…	0.841531	0.961412	1.07095	1.22342	0.953324	0.994575	0.945388	1.2207	0.862715	1.19022	0.718213	1.11218	0.547003	0.996892	0.582757	0.808497	1.04866	1.08741	0.887297	0.993553	0.799016	1.1338	0.314502	0.384588
3562691	-0.371234	-3.9838	0.00105416	0.911648	-2.18927	3562671	NM_017658 // KLHL28 // kelch-like 28 (Drosophila) // 14q21.3 // 54813 /// ENST00000396128 // KLHL28 // kelch-like 28 (Drosophila) // 14q21.3 // 54813 /// AK289855 // KLHL28 // kelch-like 28 (Drosophila) // 14q21.3 // 54813 /// ENST00000355081 // KLHL28 // kelch-like 28 (Drosophila) // 14q21.3 // 54813	-1.09864	-1.24959	-0.580065	-1.07503	-1.1124	-1.04856	-0.859881	-1.66937	-1.04442	-1.16403	-0.966306	-1.46711	-0.714623	-1.51788	-1.30183	-1.75131	-1.2867	-1.18886	-0.939141	-1.2559	-0.532572	-1.34152	-1.20347	-1.36567
3265598	0.384884	3.98371	0.00105437	0.911648	-2.18935	3265565	NM_207303 // ATRNL1 // attractin-like 1 // 10q26 // 26033 /// ENST00000355044 // ATRNL1 // attractin-like 1 // 10q26 // 26033 /// AY442317 // ATRNL1 // attractin-like 1 // 10q26 // 26033 /// ENST00000303745 // ATRNL1 // attractin-like 1 // 10q26 // 26033	-1.74406	-1.1488	-1.3198	-1.136	-1.34115	-1.57461	-1.3186	-1.0759	-1.36549	-0.755958	-1.69654	-0.947748	-1.41388	-1.07788	-1.74774	-0.96921	-1.16153	-1.0676	-1.37823	-1.41501	-1.39939	-0.647002	-1.75006	-1.20215
2952210	0.448241	3.98158	0.00105912	0.911648	-2.19115	2952198	BC026012 // C6orf128 // chromosome 6 open reading frame 128 // 6p21.2 // 221468 /// BC029657 // C6orf128 // chromosome 6 open reading frame 128 // 6p21.2 // 221468 /// ENST00000357219 // C6orf128 // chromosome 6 open reading frame 128 // 6p21.2 // 221468 /// ENST00000336655 // C6orf128 // chromosome 6 open reading frame 128 // 6p21.2 // 221468 /// ENST00000356757 // C6orf128 // chromosome 6 open …	0.856608	0.939692	0.610313	1.11809	0.469114	1.53225	0.653082	1.33725	0.989123	1.14214	1.07551	1.06535	1.1318	1.44726	0.131101	1.28555	1.14325	1.33087	0.426799	0.824921	1.04042	1.42258	0.816366	1.27641
3844161	0.372604	3.98032	0.00106194	0.911648	-2.19222	3844152	NM_014347 // ZNF324 // zinc finger protein 324 // 19q13.43 // 25799 /// ENST00000196482 // ZNF324 // zinc finger protein 324 // 19q13.43 // 25799 /// AK092341 // ZNF324 // zinc finger protein 324 // 19q13.43 // 25799	-1.0464	-1.07939	-1.54599	-1.16382	-1.79779	-0.782586	-1.20814	-1.39531	-1.51695	-1.03418	-1.71265	-1.05176	-1.37473	-0.861316	-1.33968	-1.13099	-1.34292	-1.04436	-1.53182	-0.895812	-1.33739	-0.826794	-1.38457	-1.40144
3204708	-0.401273	-3.97835	0.00106637	0.911648	-2.19389	3204692	NM_032818 // C9orf100 // chromosome 9 open reading frame 100 // 9p13.3 // 84904 /// ENST00000378387 // C9orf100 // chromosome 9 open reading frame 100 // 9p13.3 // 84904 /// ENST00000343259 // C9orf100 // chromosome 9 open reading frame 100 // 9p13.3 // 84904 /// ENST00000378395 // C9orf100 // chromosome 9 open reading frame 100 // 9p13.3 // 84904 /// ENST00000378382 // C9orf100 // chromosome 9 o…	-0.315705	-0.817287	-0.14298	-0.296663	0.528658	-0.563273	-0.21044	-0.397984	-0.411298	-1.25066	-0.199471	-0.430145	-0.00317093	-0.514743	-0.498696	-0.525022	0.027211	-0.454833	-0.448856	-0.274645	0.184862	-0.0845518	-0.0234714	-0.718829
2946327	0.563549	3.97743	0.00106845	0.911648	-2.19467	2946324	NM_003530 // HIST1H3D // histone cluster 1, H3d // 6p21.3 // 8351 /// NM_021065 // HIST1H2AD // histone cluster 1, H2ad // 6p21.3 // 3013 /// ENST00000377831 // HIST1H2BN // histone cluster 1, H2bn // 6p22-p21.3 // 8341 /// ENST00000377831 // HIST1H3A // histone cluster 1, H3a // 6p21.3 // 8350 /// ENST00000377831 // HIST1H3D // histone cluster 1, H3d // 6p21.3 // 8351 /// ENST00000377831 // HIST…	-1.47618	-0.9212	-2.29284	-1.95624	-3.21872	-3.0305	-2.14513	-1.99785	-1.09849	-0.239141	-1.90169	-1.00913	-2.87543	-2.36732	-1.86472	-0.939134	-2.92765	-1.71979	-2.13818	-1.78777	-2.29663	-2.52468	-2.77037	-1.75069
2946911	0.454944	3.97671	0.00107008	0.911648	-2.19528	2946908	AK095259 // LOC439938 // hypothetical gene supported by NM_178534 // 6p21.33 // 439938	-0.542447	-0.0197089	-0.471216	0.0921587	-0.33507	0.0704342	-0.253073	0.053234	-0.527138	-0.197436	-0.15994	0.197552	-0.197878	-0.687961	-0.325612	0.858106	-0.580912	0.146684	-0.183203	-0.110792	-0.52369	0.104107	-0.578079	0.274695
2330778	0.326778	3.97598	0.00107171	0.911648	-2.19589	2330773	NM_018101 // CDCA8 // cell division cycle associated 8 // 1p34.3 // 55143 /// ENST00000373055 // CDCA8 // cell division cycle associated 8 // 1p34.3 // 55143 /// ENST00000327331 // CDCA8 // cell division cycle associated 8 // 1p34.3 // 55143 /// BC001651 // CDCA8 // cell division cycle associated 8 // 1p34.3 // 55143	1.66519	1.91009	1.30651	1.63692	1.20173	1.6516	1.22796	1.70988	1.99908	1.9885	1.6475	2.43417	1.61245	2.02675	1.64095	1.548	1.36597	1.67474	1.27386	1.6143	1.30538	1.42783	1.38368	1.92882
4021520	0.309613	3.97555	0.00107268	0.911648	-2.19626	4021508	NM_017666 // ZNF280C // zinc finger protein 280C // Xq25 // 55609 /// ENST00000370978 // ZNF280C // zinc finger protein 280C // Xq25 // 55609 /// BC051728 // ZNF280C // zinc finger protein 280C // Xq25 // 55609 /// ENST00000066465 // ZNF280C // zinc finger protein 280C // Xq25 // 55609	0.166434	0.217601	-0.109712	0.409788	-0.113933	0.128498	0.0407015	0.613887	-0.234265	0.573014	0.123439	0.303312	0.296889	0.339499	0.535561	0.39307	0.000447275	0.270517	-0.100211	0.34967	-0.123884	0.230283	0.446875	0.81456
3608678	0.364237	3.96933	0.00108687	0.911648	-2.20153	3608638	NM_014848 // SV2B // synaptic vesicle glycoprotein 2B // 15q26.1 // 9899 /// ENST00000394232 // SV2B // synaptic vesicle glycoprotein 2B // 15q26.1 // 9899 /// ENST00000330276 // SV2B // synaptic vesicle glycoprotein 2B // 15q26.1 // 9899 /// BC030011 // SV2B // synaptic vesicle glycoprotein 2B // 15q26.1 // 9899	-0.518881	0.0202309	-0.0914666	0.710776	-0.478365	-0.583757	-0.310076	0.103412	-0.540872	-0.0350344	-0.235066	0.300924	-0.592172	-0.182954	-0.679727	-0.451866	-0.391362	0.237961	-0.64998	-0.153858	0.10718	-0.332446	-0.0129462	0.343716
3922123	-0.383025	-3.96858	0.00108859	0.911648	-2.20216	3922100	NM_002462 // MX1 // myxovirus (influenza virus) resistance 1, interferon-inducible protein p78 (mouse) // 21q22.3 // 4599 /// ENST00000398600 // MX1 // myxovirus (influenza virus) resistance 1, interferon-inducible protein p78 (mouse) // 21q22.3 // 4599 /// ENST00000398598 // MX1 // myxovirus (influenza virus) resistance 1, interferon-inducible protein p78 (mouse) // 21q22.3 // 4599 /// ENST00000…	-3.21944	-3.30786	-3.41537	-3.71695	-3.21479	-3.46875	-3.21877	-3.34146	-2.34438	-3.37394	-3.09374	-3.60477	-3.66463	-3.78615	-3.85169	-3.98759	-3.22138	-3.80264	-3.15201	-3.69001	-2.58822	-3.25861	-3.71181	-3.9538
3718786	0.388804	3.96459	0.00109781	0.911648	-2.20555	3718775	NM_145272 // C17orf50 // chromosome 17 open reading frame 50 // 17q12 // 146853 /// ENST00000285023 // C17orf50 // chromosome 17 open reading frame 50 // 17q12 // 146853	-1.05282	-0.943763	-0.803077	-0.210803	-0.927993	-0.54406	-1.20997	-0.853621	-0.488543	-0.370113	-1.31518	-1.04205	-1.30484	-0.809049	-0.872036	-0.529071	-0.80083	-0.478553	-1.55086	-0.631084	-1.29531	-0.664535	-0.817688	-0.696792
2427901	0.3762	3.96372	0.00109982	0.911648	-2.20629	2427898	NM_002557 // OVGP1 // oviductal glycoprotein 1, 120kDa (mucin 9, oviductin) // 1p13 // 5016 /// ENST00000369732 // OVGP1 // oviductal glycoprotein 1, 120kDa (mucin 9, oviductin) // 1p13 // 5016 /// AY189737 // OVGP1 // oviductal glycoprotein 1, 120kDa (mucin 9, oviductin) // 1p13 // 5016 /// ENST00000369728 // OVGP1 // oviductal glycoprotein 1, 120kDa (mucin 9, oviductin) // 1p13 // 5016	-0.533098	0.0047088	-0.110849	0.00339646	-0.763459	0.272651	-0.358556	0.366609	-0.229088	-0.0577125	-0.457089	0.0558452	-0.174354	0.341414	-0.240255	-0.127067	0.00222206	-0.0410846	-0.182068	0.525277	-0.383026	-0.136661	0.121281	-0.00131736
3868206	0.512608	3.95971	0.00110917	0.911648	-2.20969	3868183	NM_153719 // NUP62 // nucleoporin 62kDa // 19q13.33 // 23636 /// NM_016553 // NUP62 // nucleoporin 62kDa // 19q13.33 // 23636 /// NM_172374 // IL4I1 // interleukin 4 induced 1 // 19q13.3-q13.4 // 259307 /// NM_153718 // NUP62 // nucleoporin 62kDa // 19q13.33 // 23636 /// NM_012346 // NUP62 // nucleoporin 62kDa // 19q13.33 // 23636 /// NM_152899 // IL4I1 // interleukin 4 induced 1 // 19q13.3-q13.4…	-2.57752	-3.09167	-3.54911	-2.81924	-3.90916	-3.1197	-3.95762	-3.39762	-3.52233	-2.07493	-3.71514	-2.89022	-3.35865	-3.25223	-2.64208	-2.42327	-3.33637	-3.17063	-3.01136	-2.33902	-4.48528	-4.26191	-2.20729	-1.28016
3282145	-0.487033	-3.95578	0.00111842	0.911648	-2.21303	3282117	NM_014915 // ANKRD26 // ankyrin repeat domain 26 // 10pter-q22.1 // 22852 /// ENST00000376087 // ANKRD26 // ankyrin repeat domain 26 // 10pter-q22.1 // 22852 /// BC130453 // ANKRD26 // ankyrin repeat domain 26 // 10pter-q22.1 // 22852 /// ENST00000342931 // ANKRD26 // ankyrin repeat domain 26 // 10pter-q22.1 // 22852 /// ENST00000376070 // ANKRD26 // ankyrin repeat domain 26 // 10pter-q22.1 // 22…	-2.08965	-1.82929	-1.02667	-2.58949	-0.977833	-1.73329	-1.32797	-1.85281	-1.3533	-2.11347	-2.11075	-2.19685	-2.52312	-2.76133	-2.02888	-2.04479	-1.99066	-2.35421	-1.42637	-1.97078	-1.6974	-2.10376	-1.27011	-2.11703
2867401	-0.394811	-3.95191	0.0011276	0.911648	-2.21632	2867392	BC035515 // C5orf36 // chromosome 5 open reading frame 36 // 5q15 // 285600 /// ENST00000329378 // C5orf36 // chromosome 5 open reading frame 36 // 5q15 // 285600 /// BX648338 // C5orf36 // chromosome 5 open reading frame 36 // 5q15 // 285600	-1.68844	-1.6521	-1.51011	-1.63266	-1.68234	-1.964	-1.32933	-1.74644	-1.50396	-1.92161	-0.581277	-1.59427	-1.11759	-2.03124	-1.66286	-2.00136	-0.8013	-1.47777	-1.35069	-1.69597	-1.40765	-1.28865	-1.31852	-1.68573
3204711	-0.437436	-3.95119	0.00112933	0.911648	-2.21694	3204692	NM_032818 // C9orf100 // chromosome 9 open reading frame 100 // 9p13.3 // 84904 /// ENST00000378387 // C9orf100 // chromosome 9 open reading frame 100 // 9p13.3 // 84904 /// ENST00000343259 // C9orf100 // chromosome 9 open reading frame 100 // 9p13.3 // 84904 /// ENST00000378395 // C9orf100 // chromosome 9 open reading frame 100 // 9p13.3 // 84904 /// ENST00000378382 // C9orf100 // chromosome 9 o…	-0.172616	-0.351926	1.04815	-0.348109	0.688549	0.216193	0.68422	0.0748757	-0.478166	0.0277619	0.13161	-0.194844	0.374288	-0.13978	-0.118857	-0.439835	0.861346	0.260703	0.282622	-0.164401	0.305381	-0.0780456	0.177281	-0.328016
3470057	0.193967	3.951	0.00112976	0.911648	-2.21709	3470037	NM_012406 // PRDM4 // PR domain containing 4 // 12q23-q24.1 // 11108 /// ENST00000228437 // PRDM4 // PR domain containing 4 // 12q23-q24.1 // 11108 /// BC035581 // PRDM4 // PR domain containing 4 // 12q23-q24.1 // 11108	-0.0880025	0.259812	-0.04012	0.216972	-0.137726	0.00303417	0.0439742	0.162751	-0.143455	0.11248	-0.117881	0.142164	-0.164698	0.0885173	-0.126879	-0.0654439	0.101346	0.0695941	-0.1397	0.0594004	-0.0330025	0.130439	-0.21249	0.0892543
3657330	-0.204538	-3.95073	0.00113042	0.911648	-2.21733	3657318	BC018134 // ZNF720 // zinc finger protein 720 // 16p11.2 // 124411 /// BC055408 // ZNF720 // zinc finger protein 720 // 16p11.2 // 124411 /// ENST00000316491 // ZNF720 // zinc finger protein 720 // 16p11.2 // 124411 /// ENST00000398696 // ZNF720 // zinc finger protein 720 // 16p11.2 // 124411 /// AL832197 // ZNF720 // zinc finger protein 720 // 16p11.2 // 124411 /// AK128671 // ZNF720 // zinc fin…	3.04659	2.75718	3.42111	3.01765	3.3679	3.19669	3.30314	3.18622	3.0151	3.02334	3.05435	2.79761	3.08983	2.98782	3.35374	2.97873	3.33835	3.15848	3.17158	3.04254	3.26258	3.11213	3.05398	2.7654
3153251	0.464158	3.94907	0.00113438	0.911648	-2.21874	3153235	BC070152 // CCDC26 // coiled-coil domain containing 26 // 8q24.21 // 137196 /// BC026098 // CCDC26 // coiled-coil domain containing 26 // 8q24.21 // 137196 /// ENST00000311357 // CCDC26 // coiled-coil domain containing 26 // 8q24.21 // 137196	1.40524	1.50501	1.64179	2.01551	1.39333	1.70701	1.0222	2.01379	0.844241	1.72905	1.00806	1.58963	0.940343	1.79075	1.47525	2.19718	1.72446	1.42955	1.54666	2.06412	0.63949	1.2135	1.9803	1.93618
3456087	-0.203833	-3.94889	0.00113483	0.911648	-2.21889	3456081	NM_000966 // RARG // retinoic acid receptor, gamma // 12q13 // 5916 /// NM_001042728 // RARG // retinoic acid receptor, gamma // 12q13 // 5916 /// ENST00000394426 // RARG // retinoic acid receptor, gamma // 12q13 // 5916 /// ENST00000327550 // RARG // retinoic acid receptor, gamma // 12q13 // 5916 /// ENST00000338561 // RARG // retinoic acid receptor, gamma // 12q13 // 5916 /// AK290588 // RARG /…	0.420291	0.178666	0.59935	0.223418	0.489707	0.267001	0.246104	0.140049	0.302109	0.215871	0.428723	0.0559911	0.42054	0.225066	0.405159	0.281644	0.400846	0.269172	0.275107	0.33438	0.639345	0.355141	0.412056	0.0469447
3226051	0.395609	3.94547	0.00114303	0.911648	-2.2218	3226041	NM_170600 // SH2D3C // SH2 domain containing 3C // 9q34.11 // 10044 /// NM_005489 // SH2D3C // SH2 domain containing 3C // 9q34.11 // 10044 /// ENST00000314830 // SH2D3C // SH2 domain containing 3C // 9q34.11 // 10044 /// ENST00000373277 // SH2D3C // SH2 domain containing 3C // 9q34.11 // 10044 /// ENST00000373276 // SH2D3C // SH2 domain containing 3C // 9q34.11 // 10044 /// ENST00000373274 // SH…	-2.00751	-1.28481	-1.92173	-1.50592	-1.60566	-1.49683	-1.79238	-1.66661	-1.64703	-1.64695	-1.16398	-1.47505	-1.48308	-1.21208	-2.29999	-1.61205	-1.85547	-1.45166	-2.02957	-1.16988	-1.56967	-0.771958	-1.83066	-1.16561
3817142	-0.607981	-3.93925	0.00115816	0.911648	-2.22709	3817116	NM_014428 // TJP3 // tight junction protein 3 (zona occludens 3) // 19p13.3 // 27134 /// ENST00000262968 // TJP3 // tight junction protein 3 (zona occludens 3) // 19p13.3 // 27134 /// ENST00000382008 // TJP3 // tight junction protein 3 (zona occludens 3) // 19p13.3 // 27134 /// AK128237 // TJP3 // tight junction protein 3 (zona occludens 3) // 19p13.3 // 27134	-0.570305	-0.0806443	1.43662	-0.077186	0.814864	0.0916157	0.827921	-0.0764878	-0.158168	-0.442921	-0.161446	-0.879013	0.162845	-0.47823	-0.0687076	-0.0101992	0.722945	-0.251846	0.811132	0.0441311	0.84066	0.344315	0.445195	-0.375754
2704773	-0.449471	-3.93646	0.001165	0.911648	-2.22947	2704763	NM_153353 // LRRC34 // leucine rich repeat containing 34 // 3q26.2 // 151827 /// ENST00000316515 // LRRC34 // leucine rich repeat containing 34 // 3q26.2 // 151827 /// BC032841 // LRRC34 // leucine rich repeat containing 34 // 3q26.2 // 151827	1.78804	1.37947	1.7009	1.45342	1.95381	1.66129	1.63661	1.31185	1.97376	1.0855	1.45131	1.55379	1.70719	1.02084	1.49998	1.71313	1.88327	1.62369	1.47226	0.907728	1.9901	0.680296	1.41951	0.692088
3470274	0.212881	3.93605	0.00116601	0.911648	-2.22982	3470253	NM_014706 // SART3 // squamous cell carcinoma antigen recognized by T cells 3 // 12q24.1 // 9733 /// ENST00000228284 // SART3 // squamous cell carcinoma antigen recognized by T cells 3 // 12q24.1 // 9733 /// AB020880 // SART3 // squamous cell carcinoma antigen recognized by T cells 3 // 12q24.1 // 9733	0.905716	1.13334	1.02586	1.27529	1.00454	1.10516	0.847252	1.14232	0.855236	1.29747	0.888005	1.22151	0.729055	1.14392	1.03656	1.22405	1.22509	1.16228	1.02408	1.06796	0.93165	1.15405	1.04929	1.14956
3746208	0.394771	3.93123	0.00117796	0.911648	-2.23393	3746182	NM_006042 // HS3ST3A1 // heparan sulfate (glucosamine) 3-O-sulfotransferase 3A1 // 17p12-p11.2 // 9955 /// ENST00000284110 // HS3ST3A1 // heparan sulfate (glucosamine) 3-O-sulfotransferase 3A1 // 17p12-p11.2 // 9955 /// AF105376 // HS3ST3A1 // heparan sulfate (glucosamine) 3-O-sulfotransferase 3A1 // 17p12-p11.2 // 9955	-1.03825	-0.74774	-1.19686	-0.307269	-1.03942	-0.774568	-0.898425	-0.916573	-1.41741	-0.466437	-0.426442	-0.54296	-0.819985	-0.606246	-0.801366	-0.603035	-1.19902	-0.640081	-1.54707	-0.580367	-0.938186	-0.788061	-0.888853	-0.500701
3248911	-0.255916	-3.93112	0.00117823	0.911648	-2.23402	3248897	NM_030759 // NRBF2 // nuclear receptor binding factor 2 // 10q21.2 // 29982 /// ENST00000277746 // NRBF2 // nuclear receptor binding factor 2 // 10q21.2 // 29982 /// AL136656 // NRBF2 // nuclear receptor binding factor 2 // 10q21.2 // 29982 /// ENST00000395241 // NRBF2 // nuclear receptor binding factor 2 // 10q21.2 // 29982	0.759471	0.919113	0.699626	0.564539	0.543431	0.312598	1.04708	0.857773	0.820305	0.466749	0.684653	0.601823	1.51032	1.009	0.997296	0.949087	0.873274	0.671672	1.07447	0.615556	1.53076	0.984438	0.808896	0.326243
3954535	-0.498998	-3.93103	0.00117846	0.911648	-2.2341	3954525	NM_080764 // ZNF280B // zinc finger protein 280B // 22q11.22 // 140883 /// ENST00000360412 // ZNF280B // zinc finger protein 280B // 22q11.22 // 140883 /// BC040020 // ZNF280B // zinc finger protein 280B // 22q11.22 // 140883	-0.350672	-0.262127	0.475062	-1.12773	-0.195177	-0.190172	0.0540432	-0.0180511	0.382771	0.00992982	-0.0656556	-0.238308	0.856226	-0.0845521	0.322232	-0.438457	0.326496	-0.149708	0.285568	-0.296401	0.065	-0.40887	0.0940449	-0.533583
3417267	0.302249	3.92993	0.00118118	0.911648	-2.23503	3417249	NM_001982 // ERBB3 // v-erb-b2 erythroblastic leukemia viral oncogene homolog 3 (avian) // 12q13 // 2065 /// NM_001005915 // ERBB3 // v-erb-b2 erythroblastic leukemia viral oncogene homolog 3 (avian) // 12q13 // 2065 /// ENST00000267101 // ERBB3 // v-erb-b2 erythroblastic leukemia viral oncogene homolog 3 (avian) // 12q13 // 2065 /// M34309 // ERBB3 // v-erb-b2 erythroblastic leukemia viral oncog…	-0.405804	-0.16124	-0.639804	-0.247851	0.0493144	0.36579	0.15929	0.407088	-0.240943	-0.104707	-0.822128	-0.0812264	-0.247738	0.0800705	-0.443856	0.242315	-0.0158182	-0.187973	-0.281826	0.216645	0.132144	0.0424012	-0.216987	0.0815235
4015860	0.271912	3.92941	0.0011825	0.911648	-2.23549	4015838	NM_019007 // ARMCX6 // armadillo repeat containing, X-linked 6 // Xq21.33-q22.3 // 54470 /// NM_001009584 // ARMCX6 // armadillo repeat containing, X-linked 6 // Xq21.33-q22.3 // 54470 /// ENST00000361910 // ARMCX6 // armadillo repeat containing, X-linked 6 // Xq21.33-q22.3 // 54470 /// ENST00000395128 // ARMCX6 // armadillo repeat containing, X-linked 6 // Xq21.33-q22.3 // 54470 /// AK097018 // …	-1.54892	-1.22621	-1.54413	-1.46077	-1.73394	-1.39536	-1.63037	-1.31825	-1.64709	-1.25575	-1.79034	-1.24485	-1.87767	-1.86605	-2.02892	-1.5158	-1.5413	-1.6609	-2.03995	-1.8057	-1.70868	-1.22448	-1.42784	-1.2821
3748402	-0.503303	-3.92797	0.0011861	0.911648	-2.23671	3748400	NR_003554 // LOC220594 // TL132 protein // 17p11.2 // 220594 /// NR_003190 // LOC162632 // TL132 pseudogene // 17p11.2 // 162632 /// AY363305 // LOC162632 // TL132 pseudogene // 17p11.2 // 162632 /// BC094680 // USP32 // ubiquitin specific peptidase 32 // 17q23.2 // 84669 /// AK124785 // LOC220594 // TL132 protein // 17p11.2 // 220594	1.92663	1.83749	1.90594	1.01772	1.65858	1.72408	2.2264	1.36415	1.87826	1.38739	1.97616	0.87503	1.71831	1.19465	1.1164	1.63409	1.64025	1.31182	1.51397	1.05645	2.01407	1.1132	1.77358	0.792836
2425129	0.444243	3.92688	0.00118883	0.911648	-2.23764	2425118	NM_194292 // SASS6 // spindle assembly 6 homolog (C. elegans) // 1p21.2 // 163786 /// ENST00000287482 // SASS6 // spindle assembly 6 homolog (C. elegans) // 1p21.2 // 163786 /// AY359522 // SASS6 // spindle assembly 6 homolog (C. elegans) // 1p21.2 // 163786 /// BX641109 // SASS6 // spindle assembly 6 homolog (C. elegans) // 1p21.2 // 163786	0.26662	0.477729	0.15757	0.780219	0.486229	0.307337	0.128786	0.422491	-0.246485	0.0609111	-0.0277341	0.787821	-1.31889	-0.0295279	0.145675	0.496123	0.422553	0.452025	0.0680195	0.758431	0.127968	0.289064	-0.986479	-0.247874
3208644	0.302514	3.92658	0.0011896	0.911648	-2.2379	3208640	NM_002732 // PRKACG // protein kinase, cAMP-dependent, catalytic, gamma // 9q13 // 5568 /// ENST00000377276 // PRKACG // protein kinase, cAMP-dependent, catalytic, gamma // 9q13 // 5568 /// BC039888 // PRKACG // protein kinase, cAMP-dependent, catalytic, gamma // 9q13 // 5568	0.415576	1.05955	0.506317	1.03112	0.609704	0.805166	0.589128	1.01868	0.191083	0.823271	0.735925	1.02636	0.709919	0.802032	0.598845	1.20272	0.794038	0.667615	0.327857	0.654401	1.06684	1.12898	0.853741	0.809252
2568725	0.236342	3.92499	0.00119358	0.911648	-2.23925	2568687	NM_201555 // FHL2 // four and a half LIM domains 2 // 2q12-q14 // 2274 /// NM_001450 // FHL2 // four and a half LIM domains 2 // 2q12-q14 // 2274 /// NM_201557 // FHL2 // four and a half LIM domains 2 // 2q12-q14 // 2274 /// NM_001039492 // FHL2 // four and a half LIM domains 2 // 2q12-q14 // 2274 /// ENST00000393352 // FHL2 // four and a half LIM domains 2 // 2q12-q14 // 2274 /// ENST00000322142…	1.01232	1.12244	0.83913	1.21546	1.04272	1.30379	1.06132	1.12234	0.860904	1.22316	0.974365	1.22951	0.39502	0.745312	1.2299	1.33146	1.12703	1.37822	0.778926	0.882366	0.797407	1.0153	1.008	1.3938
3304326	-0.228304	-3.92462	0.00119451	0.911648	-2.23957	3304301	NM_002779 // PSD // pleckstrin and Sec7 domain containing // 10q24 // 5662 /// ENST00000020673 // PSD // pleckstrin and Sec7 domain containing // 10q24 // 5662 /// BC142643 // PSD // pleckstrin and Sec7 domain containing // 10q24 // 5662 /// AF452641 // PSD // pleckstrin and Sec7 domain containing // 10q24 // 5662	0.188542	-0.306483	-0.0445882	0.0391916	0.419933	0.13214	0.475197	0.286762	0.484236	0.134812	0.439234	0.357377	0.437749	-0.0756682	0.0762866	-0.125034	-0.0144404	-0.151167	0.393459	0.241503	0.0648467	-0.0129065	0.390736	0.0510179
3481990	0.336909	3.92236	0.00120023	0.911648	-2.24149	3481986	NM_031277 // RNF17 // ring finger protein 17 // 13q12.12 // 56163 /// ENST00000255324 // RNF17 // ring finger protein 17 // 13q12.12 // 56163 /// AF285602 // RNF17 // ring finger protein 17 // 13q12.12 // 56163 /// ENST00000381927 // RNF17 // ring finger protein 17 // 13q12.12 // 56163 /// ENST00000255325 // RNF17 // ring finger protein 17 // 13q12.12 // 56163 /// ENST00000381921 // RNF17 // ring…	2.17475	1.79223	1.71256	2.28313	1.35376	2.19281	1.6222	1.83384	1.89052	2.12639	1.32645	1.63236	2.27957	2.71302	2.14757	2.16119	1.68886	2.10397	1.73675	2.11126	1.36966	1.86884	2.38744	2.91394
3525682	0.32479	3.92062	0.00120466	0.911648	-2.24298	3525679	NM_017664 // ANKRD10 // ankyrin repeat domain 10 // 13q34 // 55608 /// ENST00000267339 // ANKRD10 // ankyrin repeat domain 10 // 13q34 // 55608 /// ENST00000397157 // ANKRD10 // ankyrin repeat domain 10 // 13q34 // 55608 /// ENST00000310847 // ANKRD10 // ankyrin repeat domain 10 // 13q34 // 55608 /// ENST00000375758 // ANKRD10 // ankyrin repeat domain 10 // 13q34 // 55608 /// AK000100 // ANKRD10 …	-0.556996	-0.410122	-0.88032	-0.025183	-0.822365	-0.411182	-0.750553	-0.579118	-0.745091	-0.295401	-1.05704	-1.13503	-0.516738	-0.0141054	-0.421602	-0.573286	-0.738632	-0.550639	-0.753604	-0.549302	-0.768393	-0.295133	-0.617915	0.106724
3653074	0.983745	3.92012	0.00120593	0.911648	-2.24341	3653072	NM_005030 // PLK1 // polo-like kinase 1 (Drosophila) // 16p12.1 // 5347 /// ENST00000300093 // PLK1 // polo-like kinase 1 (Drosophila) // 16p12.1 // 5347 /// ENST00000330792 // PLK1 // polo-like kinase 1 (Drosophila) // 16p12.1 // 5347 /// AB209179 // PLK1 // polo-like kinase 1 (Drosophila) // 16p12.1 // 5347	-0.872663	-1.10681	-2.61067	-1.73253	-2.53846	-1.42758	-2.37844	-1.02671	-0.450191	0.831384	-0.695838	-0.0488898	-1.7008	-0.438417	-1.02081	-0.120609	-2.0636	-0.949637	-2.13786	-1.40752	-2.78856	-2.15576	-1.63298	0.497162
3167829	-0.279602	-3.91744	0.00121278	0.911648	-2.2457	3167731	NM_006377 // UNC13B // unc-13 homolog B (C. elegans) // 9p12-p11 // 10497 /// ENST00000378495 // UNC13B // unc-13 homolog B (C. elegans) // 9p12-p11 // 10497 /// AF020202 // UNC13B // unc-13 homolog B (C. elegans) // 9p12-p11 // 10497 /// ENST00000396787 // UNC13B // unc-13 homolog B (C. elegans) // 9p12-p11 // 10497 /// ENST00000378496 // UNC13B // unc-13 homolog B (C. elegans) // 9p12-p11 // 10…	-0.226709	-0.245641	-0.413066	-0.910103	0.0967501	-0.440181	-0.301593	-0.475829	-0.297981	-0.925829	-0.37209	-0.400455	0.320097	-0.00130665	-0.0196639	-0.330306	-0.0631697	-0.363013	-0.100188	-0.259227	0.12664	-0.268556	-0.288905	-0.274651
2742971	-0.338817	-3.91105	0.00122927	0.911648	-2.25116	2742935	NM_014278 // HSPA4L // heat shock 70kDa protein 4-like // 4q28 // 22824 /// ENST00000296464 // HSPA4L // heat shock 70kDa protein 4-like // 4q28 // 22824 /// BC040560 // HSPA4L // heat shock 70kDa protein 4-like // 4q28 // 22824	0.869466	0.508268	0.657309	-0.139357	-0.0617909	0.170824	0.484288	0.220218	0.0911724	-0.0499364	0.256901	-0.176478	0.929944	0.447772	0.92863	0.192916	0.35292	0.293227	0.457654	-0.175645	0.816008	0.385336	0.49364	0.533192
3189140	-0.282509	-3.91086	0.00122977	0.911648	-2.25132	3189110	NM_015635 // GAPVD1 // GTPase activating protein and VPS9 domains 1 // 9q33.3 // 26130 /// ENST00000394105 // GAPVD1 // GTPase activating protein and VPS9 domains 1 // 9q33.3 // 26130 /// ENST00000394101 // GAPVD1 // GTPase activating protein and VPS9 domains 1 // 9q33.3 // 26130 /// ENST00000361657 // GAPVD1 // GTPase activating protein and VPS9 domains 1 // 9q33.3 // 26130 /// ENST00000394104 /…	-1.07178	-1.08215	-1.0681	-1.79245	-1.07	-1.21364	-1.06122	-1.5317	-0.940961	-1.44092	-1.08251	-1.40871	-1.53737	-1.53756	-0.809751	-1.45518	-1.24374	-1.35491	-1.16657	-1.26852	-1.44332	-1.59217	-1.25903	-1.46655
3835352	0.365879	3.90866	0.0012355	0.911648	-2.2532	3835339	NM_006300 // ZNF230 // zinc finger protein 230 // 19q13.31 // 7773 /// ENST00000251272 // ZNF230 // zinc finger protein 230 // 19q13.31 // 7773 /// BC050340 // ZNF230 // zinc finger protein 230 // 19q13.31 // 7773 /// ENST00000391961 // ZNF230 // zinc finger protein 230 // 19q13.31 // 7773	-0.822247	-0.0972214	-0.824372	-0.659473	-0.752724	-0.618007	-0.43059	-0.460792	-0.255826	0.350422	-0.553899	-0.109633	-0.802727	-0.963943	-0.630596	-0.136132	-0.678332	-0.183303	-0.701138	0.0356611	-0.431959	0.0222991	-0.675978	-0.349719
3766037	-0.598213	-3.90753	0.00123846	0.911648	-2.25417	3766013	NM_152598 // MARCH10 // membrane-associated ring finger (C3HC4) 10 // 17q23.2 // 162333 /// NM_001100875 // MARCH10 // membrane-associated ring finger (C3HC4) 10 // 17q23.2 // 162333 /// ENST00000311269 // MARCH10 // membrane-associated ring finger (C3HC4) 10 // 17q23.2 // 162333 /// BX648705 // MARCH10 // membrane-associated ring finger (C3HC4) 10 // 17q23.2 // 162333	-1.40577	-1.78577	-1.62399	-2.27724	-1.24588	-2.02634	-1.44826	-2.04812	-0.852927	-2.96018	-1.74679	-1.86201	-1.62288	-2.85187	-1.47395	-1.90104	-1.43995	-1.45064	-1.88676	-2.18854	-1.10182	-1.58487	-1.94752	-2.03843
2789990	0.305916	3.90701	0.00123982	0.911648	-2.25462	2789957	NM_033632 // FBXW7 // F-box and WD repeat domain containing 7 // 4q31.3 // 55294 /// NM_018315 // FBXW7 // F-box and WD repeat domain containing 7 // 4q31.3 // 55294 /// NM_001013415 // FBXW7 // F-box and WD repeat domain containing 7 // 4q31.3 // 55294 /// ENST00000281708 // FBXW7 // F-box and WD repeat domain containing 7 // 4q31.3 // 55294 /// ENST00000393956 // FBXW7 // F-box and WD repeat do…	1.66121	1.87176	1.26948	1.6225	1.27875	1.44958	1.54494	1.78636	1.65682	1.74596	1.4948	1.5357	1.59293	1.7145	1.12182	1.55727	0.891147	1.81117	1.67061	1.84176	1.2611	1.72328	1.20735	1.66209
2877267	0.411431	3.90695	0.00123997	0.911648	-2.25467	2877257	NM_139199 // BRD8 // bromodomain containing 8 // 5q31 // 10902 /// NM_006696 // BRD8 // bromodomain containing 8 // 5q31 // 10902 /// NM_183359 // BRD8 // bromodomain containing 8 // 5q31 // 10902 /// ENST00000254900 // BRD8 // bromodomain containing 8 // 5q31 // 10902 /// ENST00000230901 // BRD8 // bromodomain containing 8 // 5q31 // 10902 /// ENST00000239899 // BRD8 // bromodomain containing 8 …	-2.21172	-1.67471	-1.66128	-1.04274	-2.11238	-1.54061	-1.97295	-1.8907	-1.84143	-1.15468	-1.87529	-1.35004	-2.13651	-1.63911	-1.64835	-1.65837	-1.64292	-1.73785	-1.59427	-1.6932	-2.49984	-1.94251	-1.65952	-0.594782
3456358	0.332345	3.90414	0.00124738	0.911648	-2.25708	3456353	NM_020898 // CALCOCO1 // calcium binding and coiled-coil domain 1 // 12q13.13 // 57658 /// ENST00000262059 // CALCOCO1 // calcium binding and coiled-coil domain 1 // 12q13.13 // 57658 /// ENST00000342760 // CALCOCO1 // calcium binding and coiled-coil domain 1 // 12q13.13 // 57658 /// AB040969 // CALCOCO1 // calcium binding and coiled-coil domain 1 // 12q13.13 // 57658	-1.10932	-1.22345	-1.34482	-0.722752	-1.14776	-0.868646	-1.34894	-0.978193	-1.46913	-0.941542	-1.58312	-1.16553	-1.18225	-0.858708	-0.625522	-0.787266	-1.01278	-0.737393	-1.26304	-1.02283	-1.04847	-0.756072	-1.4335	-0.518117
3962938	-0.411412	-3.90193	0.00125321	0.911648	-2.25897	3962935	---	-0.358276	-0.487377	0.0923531	-0.664522	-0.0881461	-0.429573	-0.203616	-0.644897	0.308473	-0.375522	-0.238698	-0.861143	0.221665	-0.766513	-0.0327261	-0.210639	0.0394318	-0.518486	-0.216453	-0.694903	-0.573485	-0.525221	-0.519138	-0.32676
3387055	-0.540298	-3.89648	0.00126774	0.911648	-2.26364	3387033	NM_005591 // MRE11A // MRE11 meiotic recombination 11 homolog A (S. cerevisiae) // 11q21 // 4361 /// NM_005590 // MRE11A // MRE11 meiotic recombination 11 homolog A (S. cerevisiae) // 11q21 // 4361 /// ENST00000323929 // MRE11A // MRE11 meiotic recombination 11 homolog A (S. cerevisiae) // 11q21 // 4361 /// ENST00000323977 // MRE11A // MRE11 meiotic recombination 11 homolog A (S. cerevisiae) // 1…	-0.544254	-0.946758	-0.676699	-2.00326	-0.531136	-0.754456	-0.422593	-0.933354	-0.0659945	-1.20911	-1.11763	-0.948301	-0.43744	-1.18481	-0.880722	-0.835235	-0.792923	-1.1474	-0.864628	-1.41359	-0.541278	-0.729828	-0.563941	-1.8167
3784533	-0.428656	-3.89494	0.00127186	0.911648	-2.26495	3784509	NM_001112663 // ZNF271 // zinc finger protein 271 // 18q12 // 10778 /// NM_006629 // ZNF271 // zinc finger protein 271 // 18q12 // 10778 /// ENST00000399070 // ZNF271 // zinc finger protein 271 // 18q12 // 10778 /// ENST00000317475 // ZNF271 // zinc finger protein 271 // 18q12 // 10778 /// AF159567 // ZNF271 // zinc finger protein 271 // 18q12 // 10778	0.927623	0.503769	0.977504	0.18227	1.09011	1.00982	0.99314	0.686109	0.895305	0.57507	0.877859	0.607367	0.98603	0.438819	1.42951	0.974052	0.703128	0.890905	1.06957	0.577287	0.695635	0.534105	1.35503	-0.123011
3499511	0.194203	3.89393	0.00127458	0.911648	-2.26582	3499453	NM_003291 // TPP2 // tripeptidyl peptidase II // 13q32-q33 // 7174 /// ENST00000376065 // TPP2 // tripeptidyl peptidase II // 13q32-q33 // 7174 /// M73047 // TPP2 // tripeptidyl peptidase II // 13q32-q33 // 7174 /// ENST00000376052 // TPP2 // tripeptidyl peptidase II // 13q32-q33 // 7174	0.119149	0.11966	0.0100307	0.312776	0.0510138	0.165169	-0.0517964	0.209859	0.0286311	0.104731	0.0333538	0.269425	-0.0675408	0.217535	-0.0140783	0.189038	0.0729475	0.149268	-0.00490445	0.14813	-0.169445	0.302382	0.0891021	0.238929
2869560	-0.350365	-3.89347	0.00127582	0.911648	-2.26621	2869558	---	-0.434583	-0.467045	-0.5286	-1.04815	-0.478308	-0.399196	-0.100293	-0.574975	-0.0375375	-0.794104	0.0862218	0.0670822	0.260758	-0.452127	-0.0531313	-0.57134	-0.0587563	-0.960165	-0.109787	-0.203415	-0.548502	-0.751043	-0.587753	-0.640178
3771719	-0.273296	-3.89225	0.00127911	0.911648	-2.26726	3771712	NM_018414 // ST6GALNAC1 // ST6 (alpha-N-acetyl-neuraminyl-2,3-beta-galactosyl-1,3)-N-acetylgalactosaminide alpha-2,6-sialyltransferase 1 // 17q25.1 // 55808 /// ENST00000156626 // ST6GALNAC1 // ST6 (alpha-N-acetyl-neuraminyl-2,3-beta-galactosyl-1,3)-N-acetylgalactosaminide alpha-2,6-sialyltransferase 1 // 17q25.1 // 55808 /// AY358918 // ST6GALNAC1 // ST6 (alpha-N-acetyl-neuraminyl-2,3-beta-galac…	-0.606905	-0.826013	-0.690907	-0.995764	-0.566135	-0.984534	-0.995339	-1.24316	-0.61931	-0.692741	-0.312817	-1.03917	-0.982356	-1.11533	-0.603354	-0.755713	-0.987353	-1.01315	-0.657306	-1.03956	-0.199169	-0.824437	-0.943471	-0.914405
3792800	-0.562917	-3.89223	0.00127918	0.911648	-2.26728	3792776	NM_152721 // DOK6 // docking protein 6 // 18q22.2 // 220164 /// ENST00000382713 // DOK6 // docking protein 6 // 18q22.2 // 220164 /// BC096744 // DOK6 // docking protein 6 // 18q22.2 // 220164	-0.711436	-0.846439	0.0180037	-0.882586	-0.328695	-1.78167	-0.295716	-0.639864	-0.0512585	-1.39187	-0.490649	-0.176906	-0.50621	-1.05837	-0.597067	-0.940351	0.105472	-0.0979145	-0.735235	-0.622137	0.47769	-0.290991	-0.362089	-1.5031
3984888	0.362083	3.88737	0.00129238	0.911648	-2.27144	3984840	BC032236 // ARMCX4 // armadillo repeat containing, X-linked 4 // Xq22.1 // 158947 /// BC036206 // ARMCX4 // armadillo repeat containing, X-linked 4 // Xq22.1 // 158947	-0.627004	-0.511171	-0.616	-0.354161	-0.651243	-0.334601	-0.23905	-0.359755	-1.26321	-0.631902	-0.284688	0.0214935	-0.180241	0.285548	-0.928463	-0.440985	-0.562197	-0.183565	-0.829246	0.0881931	-0.714961	-0.145151	-0.656585	-0.64184
3389455	-0.374771	-3.88735	0.00129245	0.911648	-2.27146	3389450	NM_052889 // COP1 // caspase-1 dominant-negative inhibitor pseudo-ICE // --- // 114769 /// NM_001017534 // COP1 // caspase-1 dominant-negative inhibitor pseudo-ICE // --- // 114769 /// ENST00000375704 // COP1 // caspase-1 dominant-negative inhibitor pseudo-ICE // --- // 114769 /// ENST00000375706 // COP1 // caspase-1 dominant-negative inhibitor pseudo-ICE // --- // 114769 /// AK125640 // COP1 // …	-0.475714	-0.825572	-1.03011	-1.11042	-1.65616	-2.3821	-1.44681	-1.73943	-1.06024	-1.81105	-1.87929	-2.30227	-2.53325	-2.61142	-1.30462	-1.32136	-1.11295	-1.87039	-1.05141	-1.85403	-1.69572	-1.92009	-1.90209	-1.89747
2645981	-0.283135	-3.88733	0.0012925	0.911648	-2.27148	2645951	NM_003304 // TRPC1 // transient receptor potential cation channel, subfamily C, member 1 // 3q22-q24 // 7220 /// ENST00000351106 // TRPC1 // transient receptor potential cation channel, subfamily C, member 1 // 3q22-q24 // 7220 /// ENST00000392969 // TRPC1 // transient receptor potential cation channel, subfamily C, member 1 // 3q22-q24 // 7220 /// ENST00000273482 // TRPC1 // transient receptor p…	0.122105	-0.116869	-0.093432	-0.386075	0.0808835	-0.0575166	0.251974	0.0993163	0.135483	-0.356236	-0.0551532	-0.186384	0.426655	-0.152351	0.462708	-0.296523	-0.171117	0.00186292	-0.0114817	-0.0345247	0.156621	-0.179176	-0.146631	-0.574526
3441856	0.288964	3.88434	0.00130069	0.911648	-2.27404	3441849	NM_001065 // TNFRSF1A // tumor necrosis factor receptor superfamily, member 1A // 12p13.2 // 7132 /// ENST00000162749 // TNFRSF1A // tumor necrosis factor receptor superfamily, member 1A // 12p13.2 // 7132 /// M58286 // TNFRSF1A // tumor necrosis factor receptor superfamily, member 1A // 12p13.2 // 7132	-1.05286	-0.846438	-0.952147	-0.493107	-1.25991	-1.03702	-1.18808	-0.789563	-1.15388	-0.672438	-1.21597	-0.711402	-1.00515	-0.848173	-0.94173	-0.710026	-0.844019	-1.1208	-0.937076	-0.8505	-1.27005	-0.704066	-1.0654	-0.635153
3206057	0.364829	3.88408	0.00130141	0.911648	-2.27427	3206008	NM_033655 // CNTNAP3 // contactin associated protein-like 3 // 9p13.1 // 79937 /// ENST00000297668 // CNTNAP3 // contactin associated protein-like 3 // 9p13.1 // 79937 /// AF333769 // CNTNAP3 // contactin associated protein-like 3 // 9p13.1 // 79937 /// ENST00000377656 // CNTNAP3 // contactin associated protein-like 3 // 9p13.1 // 79937 /// ENST00000358144 // CNTNAP3 // contactin associated prote…	-0.443587	-0.404039	-0.142293	-0.263384	-1.01264	-0.623469	-0.831847	-0.208298	-0.763477	-0.376462	-0.180529	0.48141	-0.726219	-0.162245	-0.994726	-1.00063	-1.2593	-0.567437	-0.946459	-0.77016	-0.970971	-0.917984	-1.28271	-0.364106
3729550	0.205501	3.88375	0.00130233	0.911648	-2.27456	3729528	NM_003620 // PPM1D // protein phosphatase 1D magnesium-dependent, delta isoform // 17q23.2 // 8493 /// ENST00000305921 // PPM1D // protein phosphatase 1D magnesium-dependent, delta isoform // 17q23.2 // 8493 /// BC042418 // PPM1D // protein phosphatase 1D magnesium-dependent, delta isoform // 17q23.2 // 8493 /// ENST00000392995 // PPM1D // protein phosphatase 1D magnesium-dependent, delta isoform…	1.53207	1.5763	1.62388	1.75348	1.66423	1.85499	1.668	1.80767	1.65521	1.84581	1.56396	1.68583	1.62763	1.99226	1.2742	1.80702	1.74956	1.82663	1.51186	1.74666	1.71775	1.93247	1.73434	1.95958
3541014	-0.448068	-3.8802	0.00131213	0.911648	-2.2776	3540862	NM_020806 // GPHN // gephyrin // 14q23.3 // 10243 /// NM_001024218 // GPHN // gephyrin // 14q23.3 // 10243 /// ENST00000305960 // GPHN // gephyrin // 14q23.3 // 10243 /// ENST00000315266 // GPHN // gephyrin // 14q23.3 // 10243 /// AF272663 // GPHN // gephyrin // 14q23.3 // 10243	0.0981919	-0.299263	0.055566	-0.383436	0.0895143	-0.510599	0.0830332	-0.448141	-0.43865	-1.00064	-0.129558	0.0273615	-0.177538	-1.01392	-0.272482	-0.0400608	0.236107	-0.340081	0.188248	-0.24853	-0.0977833	-0.288317	0.227147	-0.969388
3966550	-0.641831	-3.87758	0.00131942	0.911648	-2.27985	3966529	NM_002183 // IL3RA // interleukin 3 receptor, alpha (low affinity) // Xp22.3 or Yp11.3 // 3563 /// ENST00000331035 // IL3RA // interleukin 3 receptor, alpha (low affinity) // Xp22.3 or Yp11.3 // 3563 /// BC035407 // IL3RA // interleukin 3 receptor, alpha (low affinity) // Xp22.3 or Yp11.3 // 3563 /// ENST00000381469 // IL3RA // interleukin 3 receptor, alpha (low affinity) // Xp22.3 or Yp11.3 // 3…	-0.424772	-1.79503	-0.483483	-0.493763	-0.746828	-0.628182	-1.24847	-1.53532	-0.923679	-1.1086	-0.725669	-1.93238	0.187696	-1.27645	-0.23512	-0.891962	-0.734948	-0.830575	-0.376591	-1.07652	-0.563509	-2.17901	-0.681279	-0.910843
4009532	0.39227	3.87412	0.00132913	0.911648	-2.28283	4009506	NM_015107 // PHF8 // PHD finger protein 8 // Xp11.22 // 23133 /// ENST00000338154 // PHF8 // PHD finger protein 8 // Xp11.22 // 23133 /// BC053861 // PHF8 // PHD finger protein 8 // Xp11.22 // 23133 /// ENST00000357988 // PHF8 // PHD finger protein 8 // Xp11.22 // 23133 /// ENST00000354751 // PHF8 // PHD finger protein 8 // Xp11.22 // 23133 /// ENST00000375193 // PHF8 // PHD finger protein 8 // X…	-0.891777	-0.0424368	-0.413057	0.202774	-0.665448	-0.368758	-0.429779	-0.23844	-0.55106	-0.0114597	-0.721676	0.027313	-0.759003	-0.858611	-0.344223	-0.623277	-0.194123	-0.337817	-0.772791	-0.106877	-0.772207	-0.117674	-0.615305	0.0520525
2334211	0.241043	3.87346	0.00133096	0.911648	-2.28339	2334191	NM_004073 // PLK3 // polo-like kinase 3 (Drosophila) // 1p34.1 // 1263 /// ENST00000372201 // PLK3 // polo-like kinase 3 (Drosophila) // 1p34.1 // 1263 /// AJ293866 // PLK3 // polo-like kinase 3 (Drosophila) // 1p34.1 // 1263	0.478738	0.669446	0.214969	0.616722	0.428042	0.780156	0.241597	0.421512	0.228332	0.477051	0.290205	0.614836	0.417193	0.731798	0.608599	0.429662	0.302857	0.528939	0.444864	0.51092	0.628412	0.776035	0.0489183	0.66816
2877954	0.36104	3.87026	0.00134002	0.911648	-2.28615	2877939	NM_152686 // DNAJC18 // DnaJ (Hsp40) homolog, subfamily C, member 18 // 5q31.2 // 202052 /// ENST00000302060 // DNAJC18 // DnaJ (Hsp40) homolog, subfamily C, member 18 // 5q31.2 // 202052 /// BC030162 // DNAJC18 // DnaJ (Hsp40) homolog, subfamily C, member 18 // 5q31.2 // 202052	-0.805736	-0.42465	-0.399566	-0.346785	-0.748631	-0.521989	-0.620961	-0.0616119	-0.416592	-0.320889	-0.666012	-0.473059	-0.775143	-0.521419	-1.43639	-0.099436	-0.505386	-0.29708	-0.809768	-0.295371	-0.427747	0.0176521	-0.706879	-0.641691
2733330	0.214925	3.86926	0.00134285	0.911648	-2.28701	2733287	NM_020226 // PRDM8 // PR domain containing 8 // 4q21 // 56978 /// NM_001099403 // PRDM8 // PR domain containing 8 // 4q21 // 56978 /// ENST00000339711 // PRDM8 // PR domain containing 8 // 4q21 // 56978 /// AK292137 // PRDM8 // PR domain containing 8 // 4q21 // 56978 /// ENST00000282699 // PRDM8 // PR domain containing 8 // 4q21 // 56978	5.16908	5.21363	4.5663	5.04086	4.64638	4.78944	4.81334	5.1175	5.00133	5.16516	5.0964	5.18096	4.86358	4.99717	4.93333	5.25211	4.64123	5.05618	4.86909	5.15737	4.74716	5.02212	4.99745	4.93125
3189848	0.250756	3.86815	0.001346	0.911648	-2.28796	3189837	NM_007135 // ZNF79 // zinc finger protein 79 // 9q34 // 7633 /// ENST00000342483 // ZNF79 // zinc finger protein 79 // 9q34 // 7633 /// BC062309 // ZNF79 // zinc finger protein 79 // 9q34 // 7633	0.259779	0.610353	0.344143	0.86242	0.604156	0.789996	0.502097	0.863908	0.481943	0.648794	0.442381	0.789574	0.824574	0.697381	0.157282	0.653457	0.686561	0.741538	0.712834	0.904833	0.613724	0.646122	0.292161	0.722328
3458748	-0.316655	-3.86413	0.00135749	0.911648	-2.29142	3458735	NM_001122772 // CENTG1 // centaurin, gamma 1 // 12q14.1 // 116986 /// NM_014770 // CENTG1 // centaurin, gamma 1 // 12q14.1 // 116986 /// ENST00000328568 // CENTG1 // centaurin, gamma 1 // 12q14.1 // 116986 /// ENST00000257897 // CENTG1 // centaurin, gamma 1 // 12q14.1 // 116986 /// AY128689 // CENTG1 // centaurin, gamma 1 // 12q14.1 // 116986	-0.0662147	0.00779076	-0.0604135	-0.510923	-0.185961	-0.014211	0.142844	-0.557456	-0.0839243	-0.388953	-0.0351238	-0.255096	0.198003	0.0202521	-0.369847	-0.790924	-0.0249649	-0.521079	-0.305115	-0.678727	0.530459	0.164588	0.20559	-0.329796
3874421	0.444857	3.86299	0.00136078	0.911648	-2.2924	3874402	NM_052970 // HSPA12B // heat shock 70kD protein 12B // 20p13 // 116835 /// ENST00000254963 // HSPA12B // heat shock 70kD protein 12B // 20p13 // 116835 /// BC110881 // HSPA12B // heat shock 70kD protein 12B // 20p13 // 116835 /// ENST00000399701 // HSPA12B // heat shock 70kD protein 12B // 20p13 // 116835 /// ENST00000399705 // HSPA12B // heat shock 70kD protein 12B // 20p13 // 116835	-2.07298	-1.66127	-1.96592	-1.2963	-1.5685	-1.23523	-1.58398	-1.71921	-1.5576	-1.52264	-1.27425	-1.45232	-2.21789	-1.65184	-2.20815	-1.67623	-2.70842	-1.77557	-2.08099	-1.69131	-2.42435	-1.10874	-2.09911	-1.63319
2759006	-0.379515	-3.86194	0.00136381	0.911648	-2.29331	2758978	NM_147127 // EVC2 // Ellis van Creveld syndrome 2 (limbin) // 4p16.2-p16.1 // 132884 /// ENST00000344408 // EVC2 // Ellis van Creveld syndrome 2 (limbin) // 4p16.2-p16.1 // 132884 /// AY185210 // EVC2 // Ellis van Creveld syndrome 2 (limbin) // 4p16.2-p16.1 // 132884 /// ENST00000310917 // EVC2 // Ellis van Creveld syndrome 2 (limbin) // 4p16.2-p16.1 // 132884 /// ENST00000344938 // EVC2 // Ellis…	-1.34321	-1.23881	-1.44234	-1.55608	-1.05936	-1.50968	-1.15957	-1.50199	-0.636159	-0.885664	-0.885243	-1.57095	-1.26189	-0.971942	-1.13109	-1.45699	-1.05431	-1.4674	-0.524814	-1.35932	-0.235391	-0.929351	-1.18047	-2.01985
2767992	-0.49316	-3.86095	0.00136667	0.911648	-2.29416	2767972	NM_000807 // GABRA2 // gamma-aminobutyric acid (GABA) A receptor, alpha 2 // 4p12 // 2555 /// NM_001114175 // GABRA2 // gamma-aminobutyric acid (GABA) A receptor, alpha 2 // 4p12 // 2555 /// ENST00000356504 // GABRA2 // gamma-aminobutyric acid (GABA) A receptor, alpha 2 // 4p12 // 2555 /// ENST00000381620 // GABRA2 // gamma-aminobutyric acid (GABA) A receptor, alpha 2 // 4p12 // 2555 /// BC022488…	-0.943933	-1.70075	-0.890743	-0.927614	-0.768735	-1.40678	-1.01272	-1.10618	-1.46762	-2.06267	-0.355957	-1.31193	-1.31742	-1.40586	-0.347837	-0.812369	0.0615813	-1.31717	-1.30702	-0.858755	-0.0604295	-0.834102	-0.945497	-1.53007
2749289	-0.263736	-3.86029	0.00136857	0.911648	-2.29473	2749222	NM_001083619 // GRIA2 // glutamate receptor, ionotropic, AMPA 2 // 4q32-q33 // 2891 /// NM_000826 // GRIA2 // glutamate receptor, ionotropic, AMPA 2 // 4q32-q33 // 2891 /// NM_001083620 // GRIA2 // glutamate receptor, ionotropic, AMPA 2 // 4q32-q33 // 2891 /// ENST00000264426 // GRIA2 // glutamate receptor, ionotropic, AMPA 2 // 4q32-q33 // 2891 /// ENST00000296526 // GRIA2 // glutamate receptor,…	-0.4724	-0.585772	-0.454033	-0.689547	0.529096	0.366917	0.0145332	-0.14793	-0.421093	-1.07179	-0.303729	-0.619238	-0.23517	-0.540059	-0.77671	-0.717947	-0.752319	-0.660403	-0.707426	-1.01961	-0.635826	-1.26528	0.161738	-0.267522
3358433	-0.289055	-3.85932	0.00137138	0.911648	-2.29556	3358425	NM_018494 // LRDD // leucine-rich repeats and death domain containing // 11p15.5 // 55367 /// NM_145886 // LRDD // leucine-rich repeats and death domain containing // 11p15.5 // 55367 /// NM_145887 // LRDD // leucine-rich repeats and death domain containing // 11p15.5 // 55367 /// ENST00000347755 // LRDD // leucine-rich repeats and death domain containing // 11p15.5 // 55367 /// AB209529 // LRDD …	1.04202	0.933509	1.35731	0.446077	0.883187	0.664145	1.03386	0.97365	0.797206	0.448404	0.847872	0.304535	1.20031	1.09208	1.24609	0.899495	0.967332	0.842336	1.13913	0.858094	1.03663	0.753082	1.37116	1.23803
3092899	0.299008	3.85835	0.0013742	0.911648	-2.2964	3092808	NM_013960 // NRG1 // neuregulin 1 // 8p12 // 3084 /// NM_013964 // NRG1 // neuregulin 1 // 8p12 // 3084 /// NM_013956 // NRG1 // neuregulin 1 // 8p12 // 3084 /// NM_013957 // NRG1 // neuregulin 1 // 8p12 // 3084 /// NM_013961 // NRG1 // neuregulin 1 // 8p12 // 3084 /// NM_013958 // NRG1 // neuregulin 1 // 8p12 // 3084 /// NM_013962 // NRG1 // neuregulin 1 // 8p12 // 3084 /// NM_004495 // NRG1 // …	1.71596	1.58411	1.55715	1.67802	0.751524	1.23065	0.908138	1.32813	1.12612	1.48047	0.784975	1.37364	0.86758	0.974664	1.42544	1.65118	1.05822	1.23349	0.988737	1.64451	1.62758	1.73353	0.375662	0.86278
3916329	-0.332765	-3.85761	0.00137634	0.911648	-2.29703	3916290	ENST00000355181 // FLJ42200 // FLJ42200 protein // 21q21.2 // 400860 /// AK124194 // FLJ42200 // FLJ42200 protein // 21q21.2 // 400860	2.2295	1.42858	1.75275	1.34767	1.79581	1.62263	1.59993	1.57168	2.26774	2.18688	1.17065	0.773534	1.46031	1.26062	1.71869	1.44111	1.74603	1.39331	1.97924	2.09498	1.57106	0.588861	1.62637	1.21504
2672026	0.235938	3.85571	0.0013819	0.911648	-2.29867	2672016	NM_024513 // FYCO1 // FYVE and coiled-coil domain containing 1 // 3p21.31 // 79443 /// ENST00000296137 // FYCO1 // FYVE and coiled-coil domain containing 1 // 3p21.31 // 79443 /// BC101468 // FYCO1 // FYVE and coiled-coil domain containing 1 // 3p21.31 // 79443	-0.319094	-0.202215	-0.293802	-0.0817309	-0.39653	-0.495816	-0.380809	0.0984852	-0.380201	-0.416868	-0.680689	-0.315161	-0.348076	-0.189193	-0.506776	-0.0122375	-0.303666	-0.0578829	-0.384469	-0.188311	-0.337191	0.138509	-0.317311	-0.0949386
2495389	0.494004	3.85339	0.00138869	0.911648	-2.30067	2495279	NM_144992 // VWA3B // von Willebrand factor A domain containing 3B // 2q11.2 // 200403 /// ENST00000305068 // VWA3B // von Willebrand factor A domain containing 3B // 2q11.2 // 200403 /// ENST00000355889 // VWA3B // von Willebrand factor A domain containing 3B // 2q11.2 // 200403 /// ENST00000358269 // VWA3B // von Willebrand factor A domain containing 3B // 2q11.2 // 200403 /// AL832761 // VWA3B…	-0.203189	0.250528	-0.905818	0.265969	-1.14784	-0.0198042	0.109013	0.629888	-0.210991	-0.501494	-0.43952	0.644484	-0.200246	0.240447	-0.188624	-0.195059	-0.298025	-0.382797	-0.350741	0.304377	-0.22847	-0.0456913	-0.44005	0.232697
3421339	0.310599	3.8525	0.0013913	0.911648	-2.30144	3421300	NM_002392 // MDM2 // Mdm2 p53 binding protein homolog (mouse) // 12q14.3-q15 // 4193 /// NM_006878 // MDM2 // Mdm2 p53 binding protein homolog (mouse) // 12q14.3-q15 // 4193 /// NM_006881 // MDM2 // Mdm2 p53 binding protein homolog (mouse) // 12q14.3-q15 // 4193 /// NM_006882 // MDM2 // Mdm2 p53 binding protein homolog (mouse) // 12q14.3-q15 // 4193 /// NM_006879 // MDM2 // Mdm2 p53 binding prote…	0.453165	0.858118	0.307468	1.15373	0.415937	0.556166	0.538885	0.78893	0.671155	0.565632	0.386834	0.870925	0.512796	0.77015	0.849923	0.955399	0.294433	0.609843	0.346236	0.907502	0.568104	0.679658	0.25527	0.611343
3822679	-0.39179	-3.85218	0.00139226	0.911648	-2.30171	3822657	NM_078481 // CD97 // CD97 molecule // 19p13 // 976 /// NM_001025160 // CD97 // CD97 molecule // 19p13 // 976 /// NM_001784 // CD97 // CD97 molecule // 19p13 // 976 /// ENST00000242786 // CD97 // CD97 molecule // 19p13 // 976 /// ENST00000357355 // CD97 // CD97 molecule // 19p13 // 976 /// ENST00000358600 // CD97 // CD97 molecule // 19p13 // 976 /// U76764 // CD97 // CD97 molecule // 19p13 // 976	-2.27207	-2.09523	-2.00027	-2.33039	-1.5322	-2.29593	-1.67533	-1.72671	-1.97378	-2.70131	-1.42371	-1.60938	-2.52764	-3.26222	-2.25143	-2.82984	-1.64405	-2.03048	-2.00029	-2.72282	-1.6605	-2.1419	-2.45722	-2.37377
2948227	0.447136	3.84737	0.0014065	0.911648	-2.30586	2948205	NM_007028 // TRIM31 // tripartite motif-containing 31 // 6p21.3 // 11074 /// ENST00000376734 // TRIM31 // tripartite motif-containing 31 // 6p21.3 // 11074 /// BC017017 // TRIM31 // tripartite motif-containing 31 // 6p21.3 // 11074	-0.997477	-0.123483	-1.08189	-0.264856	-0.752155	-0.23385	-0.419154	-0.871871	-1.09576	-0.822414	-0.859754	-0.0758936	-0.462579	-0.144426	-1.09087	-0.568556	-0.429444	0.0181517	-0.899913	-0.19111	-0.218667	0.384904	-0.735375	-0.783993
3617380	0.217295	3.8461	0.00141028	0.911648	-2.30696	3617312	NM_001042496 // SLC12A6 // solute carrier family 12 (potassium/chloride transporters), member 6 // 15q13-q15 // 9990 /// NM_001042494 // SLC12A6 // solute carrier family 12 (potassium/chloride transporters), member 6 // 15q13-q15 // 9990 /// NM_133647 // SLC12A6 // solute carrier family 12 (potassium/chloride transporters), member 6 // 15q13-q15 // 9990 /// NM_001042495 // SLC12A6 // solute carri…	-0.484609	-0.406755	-0.470597	-0.326961	-0.497919	-0.344918	-0.705932	-0.761677	-0.691547	-0.25828	-0.935948	-0.633304	-0.609384	-0.337972	-0.337678	-0.349395	-0.618175	-0.359785	-0.637563	-0.334539	-1.01779	-0.738288	-0.50954	-0.0572655
2496812	-0.253984	-3.84453	0.00141499	0.911648	-2.30832	2496727	NM_145686 // MAP4K4 // mitogen-activated protein kinase kinase kinase kinase 4 // 2q11.2-q12 // 9448 /// NM_145687 // MAP4K4 // mitogen-activated protein kinase kinase kinase kinase 4 // 2q11.2-q12 // 9448 /// NM_004834 // MAP4K4 // mitogen-activated protein kinase kinase kinase kinase 4 // 2q11.2-q12 // 9448 /// ENST00000324219 // MAP4K4 // mitogen-activated protein kinase kinase kinase kinase 4…	-0.0292835	-0.165121	-0.0944816	-0.618367	-0.100721	-0.0742998	0.0643794	-0.159071	0.129902	-0.265031	0.144235	-0.303029	0.0652899	-0.215887	-0.197234	-0.246544	-0.322866	-0.380659	-0.0764828	-0.349675	-0.0108536	-0.0403257	0.0578834	-0.60003
2375671	0.402092	3.84198	0.00142264	0.911648	-2.31052	2375664	NM_006763 // BTG2 // BTG family, member 2 // 1q32 // 7832 /// ENST00000290551 // BTG2 // BTG family, member 2 // 1q32 // 7832 /// U72649 // BTG2 // BTG family, member 2 // 1q32 // 7832	-0.688803	-0.312047	-0.355624	-0.0041904	-0.170752	0.344294	-0.275487	0.215259	-0.385552	0.102821	0.0227906	-0.0113466	0.380505	0.303197	0.273538	0.116349	-0.191766	0.21692	-0.338671	0.222707	-0.692701	0.287399	-0.842163	0.0790556
3453640	-0.33211	-3.83954	0.00143	0.911648	-2.31262	3453592	NM_003482 // MLL2 // myeloid/lymphoid or mixed-lineage leukemia 2 // 12q12-q14 // 8085 /// AF010403 // MLL2 // myeloid/lymphoid or mixed-lineage leukemia 2 // 12q12-q14 // 8085 /// ENST00000301067 // MLL2 // myeloid/lymphoid or mixed-lineage leukemia 2 // 12q12-q14 // 8085 /// U80756 // TNRC21 // trinucleotide repeat containing 21 // --- // 27318	-0.686419	-0.538375	-0.789064	-1.33375	-0.901115	-1.45671	-0.694994	-1.24945	-0.707944	-1.14552	-0.779704	-0.616085	-1.49291	-1.43164	-0.7614	-1.30749	-0.943442	-1.36773	-0.654271	-1.16235	-0.803855	-1.36933	-1.28568	-1.50769
2568745	-0.364678	-3.83881	0.00143221	0.911648	-2.31326	2568687	NM_201555 // FHL2 // four and a half LIM domains 2 // 2q12-q14 // 2274 /// NM_001450 // FHL2 // four and a half LIM domains 2 // 2q12-q14 // 2274 /// NM_201557 // FHL2 // four and a half LIM domains 2 // 2q12-q14 // 2274 /// NM_001039492 // FHL2 // four and a half LIM domains 2 // 2q12-q14 // 2274 /// ENST00000393352 // FHL2 // four and a half LIM domains 2 // 2q12-q14 // 2274 /// ENST00000322142…	-1.19239	-1.46909	-0.972446	-1.59608	-0.866105	-1.36601	-1.25851	-1.47035	-0.729568	-0.69172	-0.620506	-1.5665	-0.930088	-1.03475	-0.855006	-1.46179	-0.937433	-1.20085	-0.897213	-1.33163	-1.57848	-2.09404	-0.821626	-0.752667
3909037	-0.484285	-3.83817	0.00143414	0.911648	-2.3138	3909035	NM_006038 // SPATA2 // spermatogenesis associated 2 // 20q13.1-q13.2 // 9825 /// ENST00000289431 // SPATA2 // spermatogenesis associated 2 // 20q13.1-q13.2 // 9825 /// U28164 // SPATA2 // spermatogenesis associated 2 // 20q13.1-q13.2 // 9825	-3.12398	-3.34375	-3.0393	-3.28737	-2.93888	-3.00987	-3.10546	-3.18161	-3.48342	-3.80309	-2.19797	-3.10272	-3.30656	-4.13564	-3.56713	-3.94151	-2.9079	-3.32079	-3.02175	-3.40055	-1.6341	-3.14145	-3.13578	-3.60533
3487258	0.254415	3.83748	0.00143625	0.911648	-2.31441	3487220	NM_016248 // AKAP11 // A kinase (PRKA) anchor protein 11 // 13q14.11 // 11215 /// ENST00000025301 // AKAP11 // A kinase (PRKA) anchor protein 11 // 13q14.11 // 11215 /// AF176555 // AKAP11 // A kinase (PRKA) anchor protein 11 // 13q14.11 // 11215 /// ENST00000316176 // AKAP11 // A kinase (PRKA) anchor protein 11 // 13q14.11 // 11215	0.459984	0.507389	0.381793	0.813863	0.274392	0.506653	0.106362	0.591435	0.219304	0.721506	0.224621	0.486987	0.536825	0.398958	0.0793	0.273859	0.542337	0.479953	0.0782367	0.536019	0.275167	0.638024	0.179614	0.456272
2426963	-0.437306	-3.83726	0.0014369	0.911648	-2.31459	2426951	NM_001032290 // PSRC1 // proline/serine-rich coiled-coil 1 // 1p13.3 // 84722 /// NM_032636 // PSRC1 // proline/serine-rich coiled-coil 1 // 1p13.3 // 84722 /// NM_001032291 // PSRC1 // proline/serine-rich coiled-coil 1 // 1p13.3 // 84722 /// NM_001005290 // PSRC1 // proline/serine-rich coiled-coil 1 // 1p13.3 // 84722 /// ENST00000369909 // PSRC1 // proline/serine-rich coiled-coil 1 // 1p13.3 //…	0.957054	1.17291	1.66459	1.28393	1.58113	0.938428	1.50223	0.990643	0.633817	0.540165	1.12733	0.850268	1.52502	1.02199	1.05428	0.344369	1.53056	1.13453	1.40929	1.02388	1.81165	1.3306	1.0907	0.00826772
3059448	0.275547	3.83617	0.00144023	0.911648	-2.31553	3059393	NM_012431 // SEMA3E // sema domain, immunoglobulin domain (Ig), short basic domain, secreted, (semaphorin) 3E // 7q21.11 // 9723 /// ENST00000307792 // SEMA3E // sema domain, immunoglobulin domain (Ig), short basic domain, secreted, (semaphorin) 3E // 7q21.11 // 9723 /// BC152458 // SEMA3E // sema domain, immunoglobulin domain (Ig), short basic domain, secreted, (semaphorin) 3E // 7q21.11 // 9723	1.02534	1.00908	1.03149	1.30858	1.34086	1.34243	0.80856	1.40543	1.32711	1.82212	1.0533	1.3573	1.25415	1.95395	1.16249	1.12189	1.20708	1.43231	1.65909	2.02139	1.17318	1.19691	1.22512	1.60297
3452971	0.422987	3.83308	0.00144966	0.911648	-2.3182	3452970	NM_014554 // SENP1 // SUMO1/sentrin specific peptidase 1 // 12q13.1 // 29843 /// ENST00000004980 // SENP1 // SUMO1/sentrin specific peptidase 1 // 12q13.1 // 29843 /// BC045639 // SENP1 // SUMO1/sentrin specific peptidase 1 // 12q13.1 // 29843 /// ENST00000339976 // SENP1 // SUMO1/sentrin specific peptidase 1 // 12q13.1 // 29843	-3.11358	-3.10196	-3.31187	-3.01095	-3.5908	-2.88735	-3.46671	-2.64425	-3.30882	-2.63746	-3.18686	-2.86918	-3.20217	-2.60333	-3.12041	-2.52435	-3.35683	-3.03661	-3.59712	-3.14683	-2.5146	-3.02948	-3.15578	-2.35796
3853613	0.337832	3.83121	0.00145541	0.911648	-2.31982	3853609	NM_001082 // CYP4F2 // cytochrome P450, family 4, subfamily F, polypeptide 2 // 19pter-p13.11 // 8529 /// ENST00000221700 // CYP4F2 // cytochrome P450, family 4, subfamily F, polypeptide 2 // 19pter-p13.11 // 8529 /// ENST00000011989 // CYP4F3 // cytochrome P450, family 4, subfamily F, polypeptide 3 // 19p13.2 // 4051 /// U02388 // CYP4F2 // cytochrome P450, family 4, subfamily F, polypeptide 2 /…	-0.189742	-0.251961	-0.105045	-0.098092	0.120065	-0.0163929	-0.735384	-0.533282	-1.14675	-0.222636	-0.444847	-0.290281	0.0585444	0.315296	-0.497925	0.0143988	-0.520047	0.0308384	-1.16714	-0.626892	-0.122442	0.254382	-1.30024	-0.572338
2334996	-0.403969	-3.83071	0.00145696	0.911648	-2.32025	2334986	NM_178033 // CYP4X1 // cytochrome P450, family 4, subfamily X, polypeptide 1 // 1p33 // 260293 /// ENST00000371901 // CYP4X1 // cytochrome P450, family 4, subfamily X, polypeptide 1 // 1p33 // 260293 /// BC028102 // CYP4X1 // cytochrome P450, family 4, subfamily X, polypeptide 1 // 1p33 // 260293	0.681094	0.702173	0.909826	0.635497	1.33805	0.527622	0.915011	0.572728	0.770879	0.300905	0.909306	-0.0362345	1.08551	0.261295	0.584002	0.147112	0.737553	0.791998	0.872829	0.264374	1.04889	0.482135	0.314739	0.670452
3188831	0.494905	3.82726	0.00146765	0.911648	-2.32324	3188780	AY278562 // GPR144 // G protein-coupled receptor 144 // 9q33.3 // 347088 /// ENST00000334810 // GPR144 // G protein-coupled receptor 144 // 9q33.3 // 347088 /// EF107718 // GPR144 // G protein-coupled receptor 144 // 9q33.3 // 347088 /// EF107716 // GPR144 // G protein-coupled receptor 144 // 9q33.3 // 347088 /// AK022431 // GPR144 // G protein-coupled receptor 144 // 9q33.3 // 347088 /// EF10771…	-2.56524	-1.93618	-2.00874	-1.98982	-2.47436	-2.14712	-1.91289	-1.82121	-3.20799	-2.13067	-2.10202	-1.74967	-2.49282	-2.21339	-2.38418	-1.50454	-1.53432	-1.44006	-2.46352	-2.13237	-3.19397	-1.44732	-2.07433	-1.96318
3258674	0.298417	3.82561	0.00147276	0.911648	-2.32466	3258671	NM_006204 // PDE6C // phosphodiesterase 6C, cGMP-specific, cone, alpha prime // 10q24 // 5146 /// ENST00000371447 // PDE6C // phosphodiesterase 6C, cGMP-specific, cone, alpha prime // 10q24 // 5146 /// U31973 // PDE6C // phosphodiesterase 6C, cGMP-specific, cone, alpha prime // 10q24 // 5146	1.76646	1.80731	1.49322	1.73536	1.24101	1.7595	1.0517	1.6592	1.88435	1.98763	1.64258	1.98666	1.2513	1.38473	1.54513	1.7599	1.49677	1.30832	1.40575	2.21815	1.63811	1.83073	1.99588	2.55578
2641798	-0.378658	-3.82547	0.00147321	0.911648	-2.32479	2641794	NM_153833 // H1FOO // H1 histone family, member O, oocyte-specific // 3q21.3 // 132243 /// ENST00000324382 // H1FOO // H1 histone family, member O, oocyte-specific // 3q21.3 // 132243 /// AY158091 // H1FOO // H1 histone family, member O, oocyte-specific // 3q21.3 // 132243	-0.548562	-0.720078	-0.640603	-0.489473	-0.340928	-0.641723	-0.433747	-1.06956	-0.445992	-0.980913	0.177319	-1.12021	-0.868504	-1.00581	-0.349128	-0.862174	-0.437429	-0.74953	-0.275041	-0.528615	-0.181987	-0.253181	-0.932601	-1.39983
3770531	-0.374545	-3.82273	0.00148177	0.911648	-2.32715	3770512	BC035372 // C17orf28 // chromosome 17 open reading frame 28 // 17q25.1 // 283987 /// BC032219 // C17orf28 // chromosome 17 open reading frame 28 // 17q25.1 // 283987 /// ENST00000305419 // C17orf28 // chromosome 17 open reading frame 28 // 17q25.1 // 283987 /// ENST00000318565 // C17orf28 // chromosome 17 open reading frame 28 // 17q25.1 // 283987 /// AK125514 // C17orf28 // chromosome 17 open re…	-0.532953	-1.27718	-0.859091	-1.48495	-0.939638	-0.819703	-1.26533	-1.38749	-1.21811	-1.69663	-0.361222	-0.188589	-1.45777	-1.75821	-0.601717	-1.5428	-0.8496	-1.2341	-0.831986	-1.43148	-1.24699	-1.76974	-1.02082	-1.08889
2644501	-0.331885	-3.82096	0.00148735	0.911648	-2.32869	2644461	NM_015396 // ARMC8 // armadillo repeat containing 8 // 3q22.3 // 25852 /// NM_213654 // ARMC8 // armadillo repeat containing 8 // 3q22.3 // 25852 /// NM_014154 // ARMC8 // armadillo repeat containing 8 // 3q22.3 // 25852 /// ENST00000289094 // ARMC8 // armadillo repeat containing 8 // 3q22.3 // 25852 /// ENST00000358441 // ARMC8 // armadillo repeat containing 8 // 3q22.3 // 25852 /// BC032661 // …	0.13854	-0.358092	0.529871	-0.200616	0.172529	0.196491	-0.1379	-0.44701	0.137465	0.122754	0.254784	-0.478908	-0.0275605	-0.271719	-0.0956509	-0.181454	0.319292	0.0967921	-0.0827661	-0.551916	0.658167	-0.0115601	0.400217	0.369612
3802404	0.488211	3.81669	0.00150085	0.911648	-2.33239	3802396	NM_001650 // AQP4 // aquaporin 4 // 18q11.2-q12.1 // 361 /// NM_004028 // AQP4 // aquaporin 4 // 18q11.2-q12.1 // 361 /// ENST00000383168 // AQP4 // aquaporin 4 // 18q11.2-q12.1 // 361 /// D63412 // AQP4 // aquaporin 4 // 18q11.2-q12.1 // 361 /// ENST00000339532 // AQP4 // aquaporin 4 // 18q11.2-q12.1 // 361 /// ENST00000383170 // AQP4 // aquaporin 4 // 18q11.2-q12.1 // 361	1.24754	1.38527	1.82769	1.68509	0.623391	1.48243	0.788774	1.44048	1.92098	2.07404	1.01709	1.44863	1.399	1.75602	1.3974	1.95059	1.20102	1.65163	0.570018	1.70397	0.847742	1.69539	1.61071	2.03636
3710815	-0.526746	-3.81473	0.00150709	0.911648	-2.33409	3710804	ENST00000313495 // FLJ34690 // hypothetical protein FLJ34690 // 17p12 // 284034 /// AK092009 // FLJ34690 // hypothetical protein FLJ34690 // 17p12 // 284034	-0.00567458	-0.35571	-0.561465	-1.07923	-0.564842	-0.989877	-0.299979	0.00831659	-0.671223	-1.40985	-0.731998	-1.0554	-0.249087	-1.25802	0.366092	-1.01471	0.256582	-0.434656	0.102892	-0.934062	-0.62065	-0.705208	-0.861275	-0.933172
3554528	0.399502	3.81325	0.00151183	0.911648	-2.33537	3554523	NM_174891 // C14orf79 // chromosome 14 open reading frame 79 // 14q32.33 // 122616 /// ENST00000389964 // C14orf79 // chromosome 14 open reading frame 79 // 14q32.33 // 122616 /// AK057249 // C14orf79 // chromosome 14 open reading frame 79 // 14q32.33 // 122616	-0.580483	0.550282	0.212632	0.100929	-0.138591	0.704959	-0.234155	-0.139203	0.391999	0.383024	-0.124234	0.208634	0.102797	0.0760338	-0.249189	0.190594	-0.109919	0.350306	-0.160274	0.340202	0.149117	0.39272	-0.233407	0.661838
3685616	0.375812	3.81237	0.00151463	0.911648	-2.33613	3685610	NM_001006634 // ARHGAP17 // Rho GTPase activating protein 17 // 16p12.1 // 55114 /// NM_018054 // ARHGAP17 // Rho GTPase activating protein 17 // 16p12.1 // 55114 /// ENST00000289968 // ARHGAP17 // Rho GTPase activating protein 17 // 16p12.1 // 55114 /// ENST00000303665 // ARHGAP17 // Rho GTPase activating protein 17 // 16p12.1 // 55114 /// BC080195 // ARHGAP17 // Rho GTPase activating protein 17…	-2.34377	-2.12434	-2.60788	-1.31121	-2.23505	-2.27479	-1.85263	-1.82472	-2.04303	-1.87574	-2.33453	-2.07682	-2.29431	-1.73844	-2.62462	-2.11031	-2.17071	-1.90104	-2.61432	-2.3579	-2.36468	-1.95037	-2.15347	-1.58356
2642752	-0.377651	-3.80996	0.0015224	0.911648	-2.33823	2642720	NM_001099 // ACPP // acid phosphatase, prostate // 3q21-q23 // 55 /// ENST00000336375 // ACPP // acid phosphatase, prostate // 3q21-q23 // 55 /// BC007460 // ACPP // acid phosphatase, prostate // 3q21-q23 // 55 /// ENST00000351273 // ACPP // acid phosphatase, prostate // 3q21-q23 // 55	-0.931064	-1.18355	-0.749144	-0.910514	-0.654126	-1.20908	-1.25094	-1.22564	-0.505032	-1.2543	-0.774548	-0.366403	-0.683308	-1.58714	-0.795698	-1.3009	-0.450914	-0.874633	-0.216366	-0.995892	0.262306	-0.220293	-1.21768	-1.36997
3303393	0.265566	3.80642	0.00153385	0.911648	-2.3413	3303392	NM_001001342 // BLOC1S2 // biogenesis of lysosome-related organelles complex-1, subunit 2 // 10q24.31 // 282991 /// NM_173809 // BLOC1S2 // biogenesis of lysosome-related organelles complex-1, subunit 2 // 10q24.31 // 282991 /// ENST00000358848 // BLOC1S2 // biogenesis of lysosome-related organelles complex-1, subunit 2 // 10q24.31 // 282991 /// ENST00000370376 // BLOC1S2 // biogenesis of lysosom…	-2.1558	-1.81526	-1.95555	-1.5487	-2.05572	-1.64032	-1.83882	-1.85967	-1.8595	-1.5749	-0.359992	-0.40358	-2.17382	-1.77271	-1.95869	-1.26798	-1.55915	-1.49534	-1.79949	-1.34404	-1.86234	-1.64281	-1.56129	-1.58807
3351308	-0.384793	-3.80614	0.00153473	0.911648	-2.34153	3351300	NM_000073 // CD3G // CD3g molecule, gamma (CD3-TCR complex) // 11q23 // 917 /// ENST00000292144 // CD3G // CD3g molecule, gamma (CD3-TCR complex) // 11q23 // 917 /// AK223314 // CD3G // CD3g molecule, gamma (CD3-TCR complex) // 11q23 // 917	-0.220033	-0.164654	-0.396182	-1.10242	-0.0588497	-0.0619327	0.0369831	-0.518467	-0.0860046	-0.808875	-0.0979657	-0.819346	0.181996	-0.169554	-0.00026929	-0.490778	-0.151176	-0.02939	0.0130889	-0.694212	-0.218603	-0.387591	-0.0398027	-0.407119
2773396	-0.340913	-3.80314	0.00154453	0.911648	-2.34414	2773387	NM_002090 // CXCL3 // chemokine (C-X-C motif) ligand 3 // 4q21 // 2921 /// ENST00000296026 // CXCL3 // chemokine (C-X-C motif) ligand 3 // 4q21 // 2921 /// BC065743 // CXCL3 // chemokine (C-X-C motif) ligand 3 // 4q21 // 2921	0.867884	0.569049	1.14117	0.703564	1.94704	1.56508	1.63318	1.44736	0.698024	0.280574	0.770015	0.655393	0.833129	0.516325	1.94254	1.22009	1.97448	1.17515	0.563738	0.612269	1.16148	0.872654	1.39612	1.22033
2793451	-0.578906	-3.80173	0.00154913	0.911648	-2.34536	2793441	NM_016228 // AADAT // aminoadipate aminotransferase // 4q33 // 51166 /// NM_182662 // AADAT // aminoadipate aminotransferase // 4q33 // 51166 /// ENST00000337664 // AADAT // aminoadipate aminotransferase // 4q33 // 51166 /// ENST00000353187 // AADAT // aminoadipate aminotransferase // 4q33 // 51166 /// AF481738 // AADAT // aminoadipate aminotransferase // 4q33 // 51166	-2.54564	-2.18327	-2.57322	-3.46828	-2.26768	-2.71675	-2.29911	-3.19995	-2.46694	-3.30827	-2.7743	-2.73751	-2.38148	-3.77518	-2.19136	-3.13622	-2.75099	-2.65836	-1.92124	-2.494	-2.13234	-3.27833	-2.46026	-2.75531
3514965	-0.485748	-3.7994	0.0015568	0.911648	-2.34739	3514879	NM_018676 // THSD1 // thrombospondin, type I, domain containing 1 // 13q14.3 // 55901 /// NM_199263 // THSD1 // thrombospondin, type I, domain containing 1 // 13q14.3 // 55901 /// NR_002816 // THSD1P // thrombospondin, type I, domain containing 1 pseudogene // 13q14.3 // 374500 /// ENST00000258613 // THSD1 // thrombospondin, type I, domain containing 1 // 13q14.3 // 55901 /// ENST00000349258 // T…	0.11992	-0.302203	-0.0378233	-0.991193	-1.08324	-1.26044	-0.677132	-1.20122	-0.852662	-0.867437	-0.867478	-1.24357	-0.605194	-1.49114	-0.496058	-1.46496	-0.484649	-1.15225	-0.254981	-0.775618	-0.254056	-0.680902	-0.554969	-0.446357
3938191	-0.355203	-3.79888	0.00155851	0.911648	-2.34784	3938175	NM_198157 // UBE2L3 // ubiquitin-conjugating enzyme E2L 3 // 22q11.21 // 7332 /// NM_003347 // UBE2L3 // ubiquitin-conjugating enzyme E2L 3 // 22q11.21 // 7332 /// ENST00000342192 // UBE2L3 // ubiquitin-conjugating enzyme E2L 3 // 22q11.21 // 7332 /// AK125396 // UBE2L3 // ubiquitin-conjugating enzyme E2L 3 // 22q11.21 // 7332	-1.84311	-2.13699	-1.88546	-2.28448	-1.77363	-1.79619	-1.75432	-2.65553	-2.08352	-2.87932	-2.20465	-2.24466	-2.02604	-2.35453	-2.25712	-2.07149	-2.40394	-2.36509	-2.28755	-2.97426	-1.37106	-2.04189	-2.28958	-2.63795
2907275	-0.231211	-3.7948	0.00157205	0.911648	-2.35139	2907190	NM_015255 // UBR2 // ubiquitin protein ligase E3 component n-recognin 2 // 6p21.1 // 23304 /// ENST00000372899 // UBR2 // ubiquitin protein ligase E3 component n-recognin 2 // 6p21.1 // 23304 /// AY061884 // UBR2 // ubiquitin protein ligase E3 component n-recognin 2 // 6p21.1 // 23304 /// ENST00000372901 // UBR2 // ubiquitin protein ligase E3 component n-recognin 2 // 6p21.1 // 23304 /// ENST0000…	0.00922567	-0.385596	-0.103479	-0.240585	0.00940384	-0.172343	0.114389	-0.111692	-0.0908354	-0.225693	-0.130486	-0.320528	0.035709	-0.365331	0.00352953	-0.0468919	-0.181813	-0.120467	-0.00791224	-0.0754309	0.111552	-0.423582	-0.0733128	-0.590418
3771193	0.21982	3.79476	0.00157217	0.911648	-2.35142	3771160	NM_001080542 // FBF1 // Fas (TNFRSF6) binding factor 1 // 17q25.1 // 85302 /// ENST00000389570 // FBF1 // Fas (TNFRSF6) binding factor 1 // 17q25.1 // 85302 /// ENST00000319129 // FBF1 // Fas (TNFRSF6) binding factor 1 // 17q25.1 // 85302 /// ENST00000354315 // MRPL38 // mitochondrial ribosomal protein L38 // 17q25.3 // 64978 /// ENST00000337792 // FBF1 // Fas (TNFRSF6) binding factor 1 // 17q25.…	0.115453	0.333799	0.424547	0.725029	0.0510551	0.35109	0.176922	0.348022	0.182536	0.495705	0.126507	0.676517	0.0111216	0.163303	0.262915	0.238276	0.33911	0.294757	0.0756917	0.33432	-0.00747355	0.226661	0.450251	0.659
3874451	0.366873	3.79385	0.00157522	0.911648	-2.35221	3874438	NM_021873 // CDC25B // cell division cycle 25 homolog B (S. pombe) // 20p13 // 994 /// NM_004358 // CDC25B // cell division cycle 25 homolog B (S. pombe) // 20p13 // 994 /// NM_021872 // CDC25B // cell division cycle 25 homolog B (S. pombe) // 20p13 // 994 /// ENST00000245960 // CDC25B // cell division cycle 25 homolog B (S. pombe) // 20p13 // 994 /// ENST00000344256 // CDC25B // cell division cy…	-0.505701	-0.493834	-1.37732	-1.03298	-1.66376	-0.969436	-1.46939	-0.872089	-0.880972	-0.495594	-1.25463	-1.16441	-1.47494	-1.25684	-0.309285	-0.531484	-1.22879	-0.698517	-1.09396	-0.887912	-1.80337	-1.23167	-0.952989	0.0221352
2678558	0.328257	3.792	0.0015814	0.911648	-2.35382	2678526	BC132815 // C3orf67 // chromosome 3 open reading frame 67 // 3p14.2 // 200844 /// ENST00000383713 // C3orf67 // chromosome 3 open reading frame 67 // 3p14.2 // 200844 /// ENST00000295966 // C3orf67 // chromosome 3 open reading frame 67 // 3p14.2 // 200844 /// AK124111 // C3orf67 // chromosome 3 open reading frame 67 // 3p14.2 // 200844 /// AK124920 // C3orf67 // chromosome 3 open reading frame 67…	-0.392119	0.155175	-0.836437	-0.0975479	-1.39514	-1.5495	-0.994307	-0.492119	-0.530913	-0.287388	0.00453671	-0.143258	-1.36359	-0.761255	-0.271428	-0.103807	-1.22701	-0.737833	-0.757234	-0.26214	-1.84677	-1.5367	-0.394848	-0.249806
3754593	-0.39038	-3.79189	0.00158175	0.911648	-2.35391	3754469	NM_198839 // ACACA // acetyl-Coenzyme A carboxylase alpha // 17q21 // 31 /// NM_198834 // ACACA // acetyl-Coenzyme A carboxylase alpha // 17q21 // 31 /// NM_198838 // ACACA // acetyl-Coenzyme A carboxylase alpha // 17q21 // 31 /// NM_198836 // ACACA // acetyl-Coenzyme A carboxylase alpha // 17q21 // 31 /// NM_198837 // ACACA // acetyl-Coenzyme A carboxylase alpha // 17q21 // 31 /// ENST0000039440…	-0.538074	-0.717511	-1.07718	-1.45551	-0.783143	-1.04551	-0.614219	-1.48254	-0.449975	-0.852452	-0.0937685	-0.405369	-0.767286	-0.545444	-0.644857	-0.987115	-0.712058	-0.802578	-0.396239	-0.920403	-0.135938	-0.632726	-0.746232	-1.79636
2789991	0.366663	3.79182	0.001582	0.911648	-2.35398	2789957	NM_033632 // FBXW7 // F-box and WD repeat domain containing 7 // 4q31.3 // 55294 /// NM_018315 // FBXW7 // F-box and WD repeat domain containing 7 // 4q31.3 // 55294 /// NM_001013415 // FBXW7 // F-box and WD repeat domain containing 7 // 4q31.3 // 55294 /// ENST00000281708 // FBXW7 // F-box and WD repeat domain containing 7 // 4q31.3 // 55294 /// ENST00000393956 // FBXW7 // F-box and WD repeat do…	1.31767	1.11277	0.937693	1.18189	0.32083	0.872941	0.792721	1.34852	0.760334	1.14169	0.486515	0.812754	1.03386	1.34447	1.35907	1.03573	0.65879	0.911443	0.607324	1.21671	0.286546	1.13994	0.985582	1.82803
3878727	-0.473513	-3.79029	0.00158711	0.911648	-2.3553	3878619	NM_020689 // SLC24A3 // solute carrier family 24 (sodium/potassium/calcium exchanger), member 3 // 20p13 // 57419 /// ENST00000328041 // SLC24A3 // solute carrier family 24 (sodium/potassium/calcium exchanger), member 3 // 20p13 // 57419	-0.0684213	-0.893753	-0.139648	-0.990527	-0.863844	-0.311364	-0.483098	-0.927567	-0.544825	-0.361322	-0.763281	-1.41464	-0.226655	-1.01998	-0.0181969	-0.798022	-0.202227	-0.964435	-0.572868	-1.21925	0.0742781	-0.634639	-0.107776	-0.0632129
3875210	0.331262	3.78992	0.00158836	0.911648	-2.35562	3875195	NM_032485 // MCM8 // minichromosome maintenance complex component 8 // 20p12.3 // 84515 /// NM_182802 // MCM8 // minichromosome maintenance complex component 8 // 20p12.3 // 84515 /// ENST00000378896 // MCM8 // minichromosome maintenance complex component 8 // 20p12.3 // 84515 /// ENST00000265187 // MCM8 // minichromosome maintenance complex component 8 // 20p12.3 // 84515 /// ENST00000399350 // …	0.674412	0.838255	0.537171	1.26045	0.779966	0.628635	0.445135	1.01494	0.622198	1.0761	0.487816	0.931084	-0.0170274	0.482249	0.808082	0.820716	0.873938	0.766115	0.589763	0.676822	0.128032	0.644401	0.713839	1.4787
2594316	0.535031	3.7895	0.00158979	0.911648	-2.35599	2594313	NR_004862 // C2orf60 // chromosome 2 open reading frame 60 // 2q33.1 // 129450 /// NM_001039693 // C2orf60 // chromosome 2 open reading frame 60 // 2q33.1 // 129450 /// ENST00000354611 // C2orf60 // chromosome 2 open reading frame 60 // 2q33.1 // 129450 /// BX648265 // C2orf60 // chromosome 2 open reading frame 60 // 2q33.1 // 129450	-2.57102	-2.4604	-2.78339	-1.63806	-2.54939	-2.62165	-3.13978	-2.52447	-3.02493	-1.38477	-2.78301	-2.47534	-2.96831	-2.5494	-2.54627	-1.89316	-2.47633	-2.00601	-3.14073	-2.84358	-2.35668	-1.89418	-3.06447	-2.69292
3723121	0.491789	3.78899	0.0015915	0.911648	-2.35644	3723120	BC033660 // DBF4B // DBF4 homolog B (S. cerevisiae) // 17q21.31|17q21 // 80174	1.92776	1.84705	0.824745	1.97479	0.886335	1.10547	0.718333	1.59865	1.35976	1.89469	1.04443	1.65405	0.742816	1.57922	2.11233	1.65006	1.18602	1.47915	0.956136	1.10943	-0.445847	0.593213	1.54922	2.27776
2334214	-0.363531	-3.78831	0.00159378	0.911648	-2.35702	2334191	NM_004073 // PLK3 // polo-like kinase 3 (Drosophila) // 1p34.1 // 1263 /// ENST00000372201 // PLK3 // polo-like kinase 3 (Drosophila) // 1p34.1 // 1263 /// AJ293866 // PLK3 // polo-like kinase 3 (Drosophila) // 1p34.1 // 1263	-2.12539	-2.45035	-1.84332	-2.65748	-2.05309	-2.5499	-1.91787	-2.21858	-2.3414	-2.59478	-2.47394	-2.81901	-2.19543	-2.43299	-2.3019	-2.16982	-2.24263	-2.44286	-2.30404	-2.22277	-1.55182	-2.73105	-2.21393	-2.63754
3644805	0.577275	3.78803	0.00159472	0.911648	-2.35727	3644764	NM_001761 // CCNF // cyclin F // 16p13.3 // 899 /// NR_003574 // ABCA17P // ATP-binding cassette, sub-family A (ABC1), member 17 (pseudogene) // 16p13.3 // 650655 /// ENST00000293968 // CCNF // cyclin F // 16p13.3 // 899 /// BC012349 // CCNF // cyclin F // 16p13.3 // 899 /// ENST00000397066 // CCNF // cyclin F // 16p13.3 // 899	0.607331	0.705351	-0.393696	1.03209	0.242452	1.04924	0.289765	0.76808	1.18876	1.44627	0.84728	1.00207	0.789346	1.05213	1.02491	1.32673	0.0786147	1.11238	0.156008	0.674931	-0.104014	0.459475	0.762567	1.78787
3778303	0.39877	3.788	0.00159483	0.911648	-2.35729	3778252	NM_015208 // ANKRD12 // ankyrin repeat domain 12 // 18p11.22 // 23253 /// NM_001083625 // ANKRD12 // ankyrin repeat domain 12 // 18p11.22 // 23253 /// ENST00000262126 // ANKRD12 // ankyrin repeat domain 12 // 18p11.22 // 23253 /// ENST00000383440 // ANKRD12 // ankyrin repeat domain 12 // 18p11.22 // 23253 /// AY373757 // ANKRD12 // ankyrin repeat domain 12 // 18p11.22 // 23253 /// ENST00000359158…	1.46095	1.31728	1.30377	1.91264	1.61674	1.51758	1.09588	1.78688	1.16501	1.90429	1.25922	1.72195	1.48386	2.05638	1.40115	1.84405	1.61854	1.30579	0.921852	1.52404	1.22059	1.64345	1.34662	2.14508
2995674	0.258674	3.78715	0.00159772	0.911648	-2.35804	2995667	NM_001118 // ADCYAP1R1 // adenylate cyclase activating polypeptide 1 (pituitary) receptor type I // 7p14 // 117 /// ENST00000396211 // ADCYAP1R1 // adenylate cyclase activating polypeptide 1 (pituitary) receptor type I // 7p14 // 117 /// ENST00000304166 // ADCYAP1R1 // adenylate cyclase activating polypeptide 1 (pituitary) receptor type I // 7p14 // 117 /// ENST00000396214 // ADCYAP1R1 // adenyla…	0.881938	1.20667	0.778795	1.1549	0.593671	1.12035	0.831855	1.10417	0.838388	1.10773	0.763658	0.908477	0.868807	1.05763	1.09416	1.42255	0.659428	0.841365	0.431313	0.909859	1.02142	1.06123	1.17992	1.1525
4030194	-0.377028	-3.78407	0.00160817	0.911648	-2.36072	4030162	NM_001122665 // DDX3Y // DEAD (Asp-Glu-Ala-Asp) box polypeptide 3, Y-linked // Yq11 // 8653 /// NM_004660 // DDX3Y // DEAD (Asp-Glu-Ala-Asp) box polypeptide 3, Y-linked // Yq11 // 8653 /// AF000984 // DDX3Y // DEAD (Asp-Glu-Ala-Asp) box polypeptide 3, Y-linked // Yq11 // 8653 /// ENST00000336079 // LOC100130220 // hypothetical protein LOC100130220 // --- // 100130220 /// ENST00000336079 // DDX3Y …	-0.842765	-1.44252	-1.07083	-1.22144	-0.626947	-1.32487	-1.09139	-1.17124	-0.786039	-1.36446	-0.333896	-0.588471	-0.121356	-0.811954	-0.401061	-1.32982	-1.23737	-1.17348	-1.3334	-1.07158	-0.212431	-0.839188	-0.906937	-1.14975
3046324	-0.443977	-3.77755	0.00163053	0.911648	-2.36639	3046197	NM_014800 // ELMO1 // engulfment and cell motility 1 // 7p14.2 // 9844 /// NM_001039459 // ELMO1 // engulfment and cell motility 1 // 7p14.2 // 9844 /// NM_130442 // ELMO1 // engulfment and cell motility 1 // 7p14.2 // 9844 /// ENST00000310758 // ELMO1 // engulfment and cell motility 1 // 7p14.2 // 9844 /// ENST00000361912 // ELMO1 // engulfment and cell motility 1 // 7p14.2 // 9844 /// ENST00000…	-0.160151	-1.24275	-1.0844	-1.31244	-0.0543583	-0.459694	-0.644041	-0.493661	-0.55411	-0.979823	-0.0883741	-0.419721	-0.566008	-1.24284	-0.0634776	-1.18736	-0.58724	-0.717517	-0.632568	-0.375751	0.0917654	-0.820877	-0.0437776	-0.462034
3116658	0.34694	3.77742	0.00163098	0.911648	-2.3665	3116614	NM_003235 // TG // thyroglobulin // 8q24 // 7038 /// ENST00000220616 // TG // thyroglobulin // 8q24 // 7038 /// U93033 // TG // thyroglobulin // 8q24 // 7038 /// ENST00000377869 // TG // thyroglobulin // 8q24 // 7038	-0.136008	0.0827726	-0.350344	-0.4054	-0.60469	-0.64962	-0.754356	-0.0592399	-0.573003	0.22378	-0.654813	0.148941	-0.341872	-0.348754	-0.666781	-0.315452	-0.52461	-0.402906	-0.675675	-0.509702	-0.73599	-0.177059	-0.564347	-0.00657514
3789990	0.580955	3.77683	0.001633	0.911648	-2.36701	3789947	NM_015277 // NEDD4L // neural precursor cell expressed, developmentally down-regulated 4-like // 18q21 // 23327 /// AB071179 // NEDD4L // neural precursor cell expressed, developmentally down-regulated 4-like // 18q21 // 23327 /// ENST00000400345 // NEDD4L // neural precursor cell expressed, developmentally down-regulated 4-like // 18q21 // 23327 /// ENST00000357895 // NEDD4L // neural precursor …	-2.37021	-1.80255	-2.15053	-1.59863	-1.62326	-0.656676	-1.4664	-1.18291	-1.29918	-1.54429	-1.4212	-0.928274	-2.33574	-1.87516	-2.95312	-0.966483	-2.53842	-1.48825	-2.35236	-1.96671	-2.1135	-2.07428	-1.24578	-0.814012
3119980	0.261696	3.77678	0.00163317	0.911648	-2.36706	3119970	NM_198572 // SPATC1 // spermatogenesis and centriole associated 1 // 8q24.3 // 375686 /// ENST00000335203 // SPATC1 // spermatogenesis and centriole associated 1 // 8q24.3 // 375686 /// BC053547 // SPATC1 // spermatogenesis and centriole associated 1 // 8q24.3 // 375686 /// ENST00000377470 // SPATC1 // spermatogenesis and centriole associated 1 // 8q24.3 // 375686	-0.02222	0.371422	0.568871	0.390011	0.0922057	0.386976	0.0841589	0.634227	0.177081	0.44334	0.0636702	0.286036	0.272902	0.642143	0.469827	0.396538	0.208275	0.493526	0.0545984	0.425327	0.0069355	0.413555	0.666282	0.899842
3154201	-0.604833	-3.77614	0.0016354	0.911648	-2.36762	3154185	NM_144649 // TMEM71 // transmembrane protein 71 // 8q24.22 // 137835 /// ENST00000356838 // TMEM71 // transmembrane protein 71 // 8q24.22 // 137835 /// BC062592 // TMEM71 // transmembrane protein 71 // 8q24.22 // 137835 /// ENST00000395406 // TMEM71 // transmembrane protein 71 // 8q24.22 // 137835 /// ENST00000377901 // TMEM71 // transmembrane protein 71 // 8q24.22 // 137835	-0.154129	-0.608976	-0.636713	-1.82365	0.0419021	0.140817	-0.119844	-0.507116	-0.444048	-0.816359	-0.420571	-0.700669	-0.185378	-0.769813	0.0780418	-1.52943	0.26029	-0.267287	0.185692	-0.678436	0.139974	-0.261734	-0.52303	-1.21316
4052896	0.893977	3.77305	0.00164614	0.911648	-2.37031	4052881	BC035696 // FAM72A // family with sequence similarity 72, member A // 1q32.1 // 729533 /// BC046199 // FAM72B // family with sequence similarity 72, member B // 1p12 // 653820 /// AB096683 // GCUD2 // gastric cancer up-regulated-2 // --- // 653573 /// ENST00000369390 // FAM72B // family with sequence similarity 72, member B // 1p12 // 653820 /// ENST00000369392 // FAM72B // family with sequence s…	-0.720972	-0.582727	-1.77714	-0.415904	-1.7622	-0.81161	-2.18839	-1.1227	-0.714594	0.539514	-0.198041	-0.260386	-1.9045	-0.530126	-0.535686	-0.560839	-2.33108	-0.967915	-1.70635	-2.04439	-2.73977	-1.3983	-1.82399	0.48041
3333366	-0.385368	-3.77228	0.00164881	0.911648	-2.37098	3333358	NM_001040694 // INCENP // inner centromere protein antigens 135/155kDa // 11q12-q13 // 3619 /// NM_020238 // INCENP // inner centromere protein antigens 135/155kDa // 11q12-q13 // 3619 /// ENST00000278849 // INCENP // inner centromere protein antigens 135/155kDa // 11q12-q13 // 3619 /// AF282265 // INCENP // inner centromere protein antigens 135/155kDa // 11q12-q13 // 3619 /// ENST00000394818 // …	0.0543697	-0.450611	0.325407	0.050447	0.212961	-0.129017	0.0981981	-0.294812	-0.354651	-0.919912	-0.279133	-0.682922	0.157359	-0.103752	-0.765842	-0.70163	0.385088	-0.229359	-0.0109438	-0.327841	0.434031	0.340021	-0.184485	-1.10267
3222553	0.348126	3.7711	0.00165296	0.911648	-2.37201	3222534	NM_198186 // ASTN2 // astrotactin 2 // 9q33.1 // 23245 /// NM_198187 // ASTN2 // astrotactin 2 // 9q33.1 // 23245 /// NM_014010 // ASTN2 // astrotactin 2 // 9q33.1 // 23245 /// NM_198188 // ASTN2 // astrotactin 2 // 9q33.1 // 23245 /// ENST00000313400 // ASTN2 // astrotactin 2 // 9q33.1 // 23245 /// ENST00000361209 // ASTN2 // astrotactin 2 // 9q33.1 // 23245 /// ENST00000361477 // ASTN2 // astro…	0.262995	0.0967373	-0.695307	-0.613206	-0.209477	0.27619	-0.440798	0.0267387	-0.699013	-0.151262	-0.110092	0.60294	0.228812	0.252422	-0.60766	0.101515	-0.472549	-0.291688	-0.677569	-0.165544	0.158785	0.407169	-0.215914	0.157708
2767995	0.368957	3.76979	0.00165755	0.911648	-2.37315	2767972	NM_000807 // GABRA2 // gamma-aminobutyric acid (GABA) A receptor, alpha 2 // 4p12 // 2555 /// NM_001114175 // GABRA2 // gamma-aminobutyric acid (GABA) A receptor, alpha 2 // 4p12 // 2555 /// ENST00000356504 // GABRA2 // gamma-aminobutyric acid (GABA) A receptor, alpha 2 // 4p12 // 2555 /// ENST00000381620 // GABRA2 // gamma-aminobutyric acid (GABA) A receptor, alpha 2 // 4p12 // 2555 /// BC022488…	-1.04799	-0.94623	-1.14115	-0.525699	-1.12832	-1.26643	-0.881672	-0.76654	-1.25024	-1.04014	-0.891463	-0.0356791	-0.693979	-0.799502	-1.21484	-0.649765	-0.897691	-0.266449	-1.23504	-0.713388	-1.03625	-0.954171	-1.78699	-0.814156
3023915	-0.475464	-3.76886	0.00166079	0.911648	-2.37396	3023912	NM_080385 // CPA5 // carboxypeptidase A5 // 7q32 // 93979 /// ENST00000355388 // CPA5 // carboxypeptidase A5 // 7q32 // 93979 /// ENST00000393213 // CPA5 // carboxypeptidase A5 // 7q32 // 93979 /// BC042996 // CPA5 // carboxypeptidase A5 // 7q32 // 93979 /// ENST00000313122 // CPA5 // carboxypeptidase A5 // 7q32 // 93979	0.543113	0.0410284	0.275089	0.32286	0.300453	0.101878	-0.680897	-1.66572	0.256579	-0.0833402	0.0672367	-0.45971	-0.0734544	-1.45423	0.518739	-0.0947066	-0.0710175	-0.401745	-0.281942	-1.04217	-0.468979	-0.0844404	0.343008	-0.157352
3620919	-0.233549	-3.76417	0.00167738	0.911648	-2.37805	3620880	NM_174916 // UBR1 // ubiquitin protein ligase E3 component n-recognin 1 // 15q13 // 197131 /// ENST00000290650 // UBR1 // ubiquitin protein ligase E3 component n-recognin 1 // 15q13 // 197131 /// BC113505 // UBR1 // ubiquitin protein ligase E3 component n-recognin 1 // 15q13 // 197131 /// ENST00000382177 // UBR1 // ubiquitin protein ligase E3 component n-recognin 1 // 15q13 // 197131	1.35938	1.15103	1.34451	0.802955	1.33851	1.30641	1.44186	1.33695	1.40355	0.985119	1.4765	1.24785	1.39017	1.20202	1.28266	1.26222	1.34486	1.32507	1.29949	1.03239	1.44918	1.16412	1.21433	0.72627
3347774	-0.368071	-3.76347	0.00167987	0.911648	-2.37866	3347658	NM_000051 // ATM // ataxia telangiectasia mutated // 11q22-q23 // 472 /// NM_138292 // ATM // ataxia telangiectasia mutated // 11q22-q23 // 472 /// ENST00000299392 // ATM // ataxia telangiectasia mutated // 11q22-q23 // 472 /// ENST00000278616 // ATM // ataxia telangiectasia mutated // 11q22-q23 // 472 /// U33841 // ATM // ataxia telangiectasia mutated // 11q22-q23 // 472 /// ENST00000389511 // A…	0.0612492	-0.0503201	-0.276302	-0.769994	-0.0568899	-0.0155554	0.297936	-0.458733	0.36518	-0.275941	0.00586637	-0.628277	0.200978	-0.16903	-0.220512	-0.0384975	-0.173224	-0.165697	0.213981	-0.16427	0.336333	-0.0100403	0.0693106	-0.846586
2344765	-0.473061	-3.76314	0.00168105	0.911648	-2.37895	2344731	NM_145172 // WDR63 // WD repeat domain 63 // 1p22.3 // 126820 /// ENST00000294664 // WDR63 // WD repeat domain 63 // 1p22.3 // 126820 /// AY049724 // WDR63 // WD repeat domain 63 // 1p22.3 // 126820 /// ENST00000370596 // WDR63 // WD repeat domain 63 // 1p22.3 // 126820 /// ENST00000326813 // WDR63 // WD repeat domain 63 // 1p22.3 // 126820	0.100397	-0.131229	-0.0503429	-0.190401	-0.0775021	-0.569113	0.536406	-0.503722	-0.513005	-0.436666	-0.584637	-0.818013	0.17948	-1.01876	-0.0312144	-0.779389	0.0571427	-0.374873	-0.218862	0.00190779	-0.326205	-1.29851	0.250141	-0.236168
3874442	0.455422	3.76167	0.00168628	0.911648	-2.38023	3874438	NM_021873 // CDC25B // cell division cycle 25 homolog B (S. pombe) // 20p13 // 994 /// NM_004358 // CDC25B // cell division cycle 25 homolog B (S. pombe) // 20p13 // 994 /// NM_021872 // CDC25B // cell division cycle 25 homolog B (S. pombe) // 20p13 // 994 /// ENST00000245960 // CDC25B // cell division cycle 25 homolog B (S. pombe) // 20p13 // 994 /// ENST00000344256 // CDC25B // cell division cy…	-1.64768	-1.7469	-2.98873	-2.40462	-3.43705	-2.37951	-2.76042	-1.52722	-2.49298	-1.83938	-2.72957	-1.95053	-2.27179	-1.86428	-1.37724	-1.77012	-2.36269	-1.9492	-2.23984	-1.96969	-2.82067	-2.60616	-2.20681	-1.8628
3279861	-0.535707	-3.7615	0.00168691	0.911648	-2.38038	3279857	NM_004412 // TRDMT1 // tRNA aspartic acid methyltransferase 1 // 10p15.1 // 1787 /// NM_176083 // TRDMT1 // tRNA aspartic acid methyltransferase 1 // 10p15.1 // 1787 /// NM_176081 // TRDMT1 // tRNA aspartic acid methyltransferase 1 // 10p15.1 // 1787 /// ENST00000354631 // TRDMT1 // tRNA aspartic acid methyltransferase 1 // 10p15.1 // 1787 /// ENST00000377799 // TRDMT1 // tRNA aspartic acid methy…	-0.888631	-1.11525	-1.18395	-1.28099	-0.855284	-1.1135	-0.661307	-1.45694	-1.71087	-1.71722	-0.495738	-1.32487	-1.35341	-2.37853	-0.96543	-2.48618	-1.09006	-1.47643	-1.68994	-2.00788	-0.407803	-1.59818	-1.82887	-1.6038
3263835	-0.517933	-3.76143	0.00168715	0.911648	-2.38044	3263790	NM_005445 // SMC3 // structural maintenance of chromosomes 3 // 10q25 // 9126 /// ENST00000361804 // SMC3 // structural maintenance of chromosomes 3 // 10q25 // 9126 /// AK289771 // SMC3 // structural maintenance of chromosomes 3 // 10q25 // 9126	-1.56387	-1.25219	-1.92643	-3.05855	-1.88267	-2.21538	-1.51881	-2.41345	-2.03148	-2.29513	-1.55972	-2.79969	-0.987437	-1.78332	-1.40234	-1.94334	-2.10795	-1.77668	-1.52089	-2.25608	-1.37213	-1.82224	-1.4537	-1.92657
3383146	0.297461	3.76074	0.00168961	0.911648	-2.38104	3383138	NM_004549 // NDUFC2 // NADH dehydrogenase (ubiquinone) 1, subcomplex unknown, 2, 14.5kDa // 11q14.1 // 4718 /// ENST00000281031 // NDUFC2 // NADH dehydrogenase (ubiquinone) 1, subcomplex unknown, 2, 14.5kDa // 11q14.1 // 4718 /// AF369951 // NDUFC2 // NADH dehydrogenase (ubiquinone) 1, subcomplex unknown, 2, 14.5kDa // 11q14.1 // 4718 /// ENST00000324742 // NDUFC2 // NADH dehydrogenase (ubiquinon…	-1.67396	-1.38214	-2.33721	-1.78405	-2.0848	-2.01378	-2.07498	-1.82262	-2.08592	-1.47776	-1.73028	-1.25279	-1.85213	-1.50425	-1.56543	-1.6425	-1.81613	-1.78249	-1.69681	-1.75747	-1.96279	-1.64295	-2.02587	-1.27397
2826131	-0.390783	-3.75516	0.00170971	0.911648	-2.38592	2826118	NM_207317 // ZNF474 // zinc finger protein 474 // 5q23.1-q23.2 // 133923 /// ENST00000296600 // ZNF474 // zinc finger protein 474 // 5q23.1-q23.2 // 133923 /// AY461732 // ZNF474 // zinc finger protein 474 // 5q23.1-q23.2 // 133923	1.39482	0.762136	1.29914	0.00909088	1.29125	0.815843	0.833747	0.33565	0.783524	0.649042	1.15476	0.876238	1.07684	0.29877	0.788556	0.571732	0.453082	0.6102	0.621516	0.685624	0.880932	0.563108	0.916388	0.627731
3726656	0.364694	3.75497	0.0017104	0.911648	-2.38609	3726618	NM_018896 // CACNA1G // calcium channel, voltage-dependent, T type, alpha 1G subunit // 17q22 // 8913 /// NM_198377 // CACNA1G // calcium channel, voltage-dependent, T type, alpha 1G subunit // 17q22 // 8913 /// NM_198385 // CACNA1G // calcium channel, voltage-dependent, T type, alpha 1G subunit // 17q22 // 8913 /// NM_198396 // CACNA1G // calcium channel, voltage-dependent, T type, alpha 1G subu…	-2.07719	-1.5814	-2.39912	-1.94354	-2.17994	-2.48677	-2.26585	-1.25167	-2.36453	-1.77618	-2.19123	-2.00609	-2.64434	-2.02017	-1.79432	-1.57178	-1.85469	-1.90109	-1.81563	-1.85234	-2.51766	-1.88583	-2.35145	-1.80277
3834601	0.322628	3.7538	0.00171463	0.911648	-2.3871	3834599	NM_022752 // ZNF574 // zinc finger protein 574 // 19q13.2 // 64763 /// ENST00000391978 // ZNF574 // zinc finger protein 574 // 19q13.2 // 64763 /// ENST00000359044 // ZNF574 // zinc finger protein 574 // 19q13.2 // 64763 /// ENST00000378118 // ZNF574 // zinc finger protein 574 // 19q13.2 // 64763 /// ENST00000222339 // ZNF574 // zinc finger protein 574 // 19q13.2 // 64763 /// AK131418 // ZNF574 /…	-1.65836	-1.14725	-1.19708	-1.09866	-1.56748	-1.64405	-1.47374	-1.48159	-2.29293	-1.54847	-1.84814	-1.63017	-1.53381	-1.03019	-1.88879	-1.14272	-1.35625	-1.47706	-2.00837	-1.60164	-2.54897	-2.11057	-1.44441	-1.03442
2962412	-0.234839	-3.75255	0.00171917	0.911648	-2.38819	2962383	NM_017633 // FAM46A // family with sequence similarity 46, member A // 6q14 // 55603 /// ENST00000320172 // FAM46A // family with sequence similarity 46, member A // 6q14 // 55603 /// AF350451 // FAM46A // family with sequence similarity 46, member A // 6q14 // 55603 /// ENST00000369754 // FAM46A // family with sequence similarity 46, member A // 6q14 // 55603 /// ENST00000369756 // FAM46A // fam…	1.16881	0.681183	1.12134	0.749199	1.77863	1.42367	1.93421	1.6036	1.16119	0.884486	1.91544	1.54365	1.37606	1.05246	0.982709	0.857563	0.650182	0.849068	0.957734	0.790822	0.781284	0.522461	0.988568	1.03994
3786757	0.423637	3.75084	0.00172543	0.911648	-2.38969	3786694	NM_007163 // SLC14A2 // solute carrier family 14 (urea transporter), member 2 // 18q12.1-q21.1 // 8170 /// ENST00000255226 // SLC14A2 // solute carrier family 14 (urea transporter), member 2 // 18q12.1-q21.1 // 8170 /// AK292422 // SLC14A2 // solute carrier family 14 (urea transporter), member 2 // 18q12.1-q21.1 // 8170	-1.09257	-0.468526	-0.699084	-0.75607	-0.974706	-0.39928	-0.823304	-0.827955	-1.18454	-0.516392	-0.398644	0.00851116	-0.737595	-1.02147	-0.947334	-0.213094	-1.50083	-0.316531	-1.41402	-0.571822	-0.494937	-0.283823	-1.2296	-1.04707
3412057	-0.219306	-3.75017	0.00172785	0.911648	-2.39027	3412008	NM_016488 // PPHLN1 // periphilin 1 // 12q12 // 51535 /// NM_201515 // PPHLN1 // periphilin 1 // 12q12 // 51535 /// NM_201439 // PPHLN1 // periphilin 1 // 12q12 // 51535 /// NM_201440 // PPHLN1 // periphilin 1 // 12q12 // 51535 /// NM_201438 // PPHLN1 // periphilin 1 // 12q12 // 51535 /// ENST00000395568 // PPHLN1 // periphilin 1 // 12q12 // 51535 /// ENST00000395580 // PPHLN1 // periphilin 1 // …	1.0501	0.762803	1.12821	0.751923	1.05181	0.959262	1.2547	1.05739	0.996175	0.797728	0.947747	0.550061	1.03845	1.0139	0.957128	1.03637	1.04691	1.05679	1.13542	0.774909	1.2262	0.936886	0.458082	-0.0387522
3556473	-0.250149	-3.74819	0.00173515	0.911648	-2.39201	3556454	NM_005407 // SALL2 // sal-like 2 (Drosophila) // 14q11.1-q12 // 6297 /// ENST00000327430 // SALL2 // sal-like 2 (Drosophila) // 14q11.1-q12 // 6297 /// BC090958 // SALL2 // sal-like 2 (Drosophila) // 14q11.1-q12 // 6297 /// ENST00000317492 // SALL2 // sal-like 2 (Drosophila) // 14q11.1-q12 // 6297	-0.347332	-0.411837	-0.647017	-0.777664	-0.668165	-0.605111	-0.340799	-0.743348	-0.494221	-0.83301	-0.4439	-0.594231	-0.227492	-0.877775	-0.602893	-0.593396	-0.69632	-1.02606	-0.789746	-0.910736	0.365035	-0.227512	-0.698991	-0.992949
2974601	-0.296202	-3.74655	0.00174116	0.911648	-2.39344	2974592	NM_004666 // VNN1 // vanin 1 // 6q23-q24 // 8876 /// ENST00000367928 // VNN1 // vanin 1 // 6q23-q24 // 8876 /// U39664 // VNN1 // vanin 1 // 6q23-q24 // 8876	0.550456	0.597804	0.551146	0.302863	1.13794	0.953872	0.826241	0.0678779	0.838004	0.66442	0.517529	0.146338	0.664623	0.377601	0.544464	0.37317	0.821267	0.701313	0.661322	0.53343	0.807596	0.304738	1.04517	0.387904
3318416	0.48701	3.74436	0.00174928	0.911648	-2.39536	3318390	NM_001003819 // TRIM6-TRIM34 // TRIM6-TRIM34 // 11p15 // 445372 /// NM_021616 // TRIM34 // tripartite motif-containing 34 // 11p15 // 53840 /// NM_130389 // TRIM34 // tripartite motif-containing 34 // 11p15 // 53840 /// NM_001003827 // TRIM34 // tripartite motif-containing 34 // 11p15 // 53840 /// NM_001003818 // TRIM6 // tripartite motif-containing 6 // 11p15.4 // 117854 /// NM_058166 // TRIM6 /…	2.95926	3.18996	2.08682	2.8525	2.9318	3.46245	2.64371	3.27733	3.56416	3.65471	3.49783	3.93876	2.63089	3.12119	2.27308	3.39768	2.83764	3.38463	2.72448	3.05752	2.00671	2.69549	3.30714	3.27538
2762352	-0.399423	-3.74384	0.00175119	0.911648	-2.39581	2762334	NM_000320 // QDPR // quinoid dihydropteridine reductase // 4p15.31 // 5860 /// ENST00000281243 // QDPR // quinoid dihydropteridine reductase // 4p15.31 // 5860 /// BC000576 // QDPR // quinoid dihydropteridine reductase // 4p15.31 // 5860	-0.460216	-0.675741	-0.687943	-0.77104	-0.456988	-0.395272	-0.374313	-0.812864	-0.360826	-1.05508	-0.544282	-0.73586	-0.275803	-0.414503	-0.911341	-1.61692	-0.936627	-1.04741	-0.484621	-0.99526	-0.0901903	-0.623811	-0.555827	-1.78829
3665579	0.230745	3.74354	0.00175232	0.911648	-2.39608	3665550	NM_024519 // FAM65A // family with sequence similarity 65, member A // 16q22.1 // 79567 /// ENST00000042381 // FAM65A // family with sequence similarity 65, member A // 16q22.1 // 79567 /// ENST00000379312 // FAM65A // family with sequence similarity 65, member A // 16q22.1 // 79567 /// AK127792 // FAM65A // family with sequence similarity 65, member A // 16q22.1 // 79567	-0.133501	-0.0943148	0.0599538	0.33137	-0.17224	0.025699	-0.0610328	0.0914862	-0.0812968	0.35073	-0.168312	0.0605423	-0.0397158	0.181636	0.280757	0.256143	0.0305731	0.336053	-0.134468	0.338511	-0.0475141	0.164258	0.325637	0.58567
3554015	-0.430423	-3.74323	0.00175345	0.911648	-2.39634	3553998	NM_153046 // TDRD9 // tudor domain containing 9 // 14q32.33 // 122402 /// ENST00000286956 // TDRD9 // tudor domain containing 9 // 14q32.33 // 122402 /// BC128057 // TDRD9 // tudor domain containing 9 // 14q32.33 // 122402 /// ENST00000361369 // TDRD9 // tudor domain containing 9 // 14q32.33 // 122402 /// ENST00000339063 // TDRD9 // tudor domain containing 9 // 14q32.33 // 122402	-0.820974	-1.33395	-0.31181	-1.13331	-1.05194	-1.13555	-0.806376	-1.52796	-0.88776	-1.1908	-1.08168	-1.11904	-0.835812	-1.61672	-1.52079	-1.3766	-1.40307	-1.23713	-0.496936	-1.38842	-0.683767	-1.12899	-1.45436	-2.3319
2505625	0.394182	3.74316	0.00175371	0.911648	-2.3964	2505618	NM_001079530 // CFC1B // cripto, FRL-1, cryptic family 1B // 2q21.1 // 653275 /// NM_032545 // CFC1 // cripto, FRL-1, cryptic family 1 // 2q21.1 // 55997 /// ENST00000281882 // CFC1B // cripto, FRL-1, cryptic family 1B // 2q21.1 // 653275 /// ENST00000259216 // CFC1 // cripto, FRL-1, cryptic family 1 // 2q21.1 // 55997 /// AK290094 // CFC1 // cripto, FRL-1, cryptic family 1 // 2q21.1 // 55997	-0.339951	0.0443814	-0.758769	-0.207197	-0.303767	0.274391	-0.345633	-0.34485	-0.107221	-0.0614924	0.0776391	0.125084	-0.273012	0.0870732	-0.730456	-0.0359642	-1.11328	0.139857	-0.586382	0.23585	-0.0498919	0.0035588	-0.0414448	-0.102676
3884895	0.647289	3.74294	0.00175452	0.911648	-2.3966	3884892	NM_030919 // FAM83D // family with sequence similarity 83, member D // 20q11.22-q12 // 81610 /// ENST00000217429 // FAM83D // family with sequence similarity 83, member D // 20q11.22-q12 // 81610 /// AK095660 // FAM83D // family with sequence similarity 83, member D // 20q11.22-q12 // 81610	-0.668928	-0.489593	-1.86938	-0.740301	-2.05501	-0.984489	-1.72559	-1.03914	-0.327794	0.127746	-0.763496	-0.44402	-1.52234	-0.419309	-0.2091	-0.452388	-1.52602	-1.10368	-1.78759	-1.22401	-2.26096	-1.5146	-0.952412	0.382644
2350351	0.256494	3.73755	0.00177468	0.911648	-2.40132	2350339	NM_007269 // STXBP3 // syntaxin binding protein 3 // 1p13.3 // 6814 /// ENST00000370008 // STXBP3 // syntaxin binding protein 3 // 1p13.3 // 6814 /// AF032922 // STXBP3 // syntaxin binding protein 3 // 1p13.3 // 6814	0.928539	1.20141	1.06069	1.4936	0.946993	1.07813	1.0042	1.2279	1.04942	1.42497	1.00066	1.36155	0.964911	1.12032	1.14572	1.25472	0.959291	0.971754	0.988111	1.16115	0.971936	1.08533	0.585384	1.30295
2362975	0.330575	3.7369	0.00177712	0.911648	-2.40188	2362950	NM_144699 // ATP1A4 // ATPase, Na+/K+ transporting, alpha 4 polypeptide // 1q21-q23 // 480 /// NM_001001734 // ATP1A4 // ATPase, Na+/K+ transporting, alpha 4 polypeptide // 1q21-q23 // 480 /// ENST00000368081 // ATP1A4 // ATPase, Na+/K+ transporting, alpha 4 polypeptide // 1q21-q23 // 480 /// AF506797 // ATP1A4 // ATPase, Na+/K+ transporting, alpha 4 polypeptide // 1q21-q23 // 480 /// ENST0000036…	-0.0495389	0.574431	0.226576	0.636766	0.285564	0.373809	0.476101	0.398866	0.41926	0.594613	0.0891627	0.870627	-0.144431	0.884933	0.302771	0.403356	0.463528	0.586103	0.392102	0.625372	0.370808	0.454895	-0.00298768	0.392049
3865441	0.2476	3.73567	0.00178176	0.911648	-2.40296	3865422	NM_005619 // RTN2 // reticulon 2 // 19q13.32 // 6253 /// NM_206900 // RTN2 // reticulon 2 // 19q13.32 // 6253 /// NM_206901 // RTN2 // reticulon 2 // 19q13.32 // 6253 /// ENST00000245923 // RTN2 // reticulon 2 // 19q13.32 // 6253 /// ENST00000344680 // RTN2 // reticulon 2 // 19q13.32 // 6253 /// BC073874 // RTN2 // reticulon 2 // 19q13.32 // 6253	-1.13715	-0.985419	-1.43787	-1.26673	-1.54632	-1.52479	-1.34244	-1.55976	-1.31706	-1.00957	-1.64787	-1.43082	-1.65158	-1.12469	-1.08629	-0.741104	-1.31518	-1.07418	-1.46192	-1.05326	-0.809262	-0.517946	-1.43085	-0.924315
2789987	0.277803	3.73534	0.00178303	0.911648	-2.40325	2789957	NM_033632 // FBXW7 // F-box and WD repeat domain containing 7 // 4q31.3 // 55294 /// NM_018315 // FBXW7 // F-box and WD repeat domain containing 7 // 4q31.3 // 55294 /// NM_001013415 // FBXW7 // F-box and WD repeat domain containing 7 // 4q31.3 // 55294 /// ENST00000281708 // FBXW7 // F-box and WD repeat domain containing 7 // 4q31.3 // 55294 /// ENST00000393956 // FBXW7 // F-box and WD repeat do…	0.992642	1.12932	0.749671	0.987236	0.292514	0.770449	0.911476	0.963684	0.567728	0.859381	0.177264	1.09582	0.59936	0.904747	0.647312	0.820674	0.463565	0.740058	0.716643	0.854914	0.650102	0.861363	0.943931	1.05821
3743650	-0.437501	-3.73519	0.00178356	0.911648	-2.40338	3743611	NM_032442 // KIAA1787 // KIAA1787 protein // 17p13 // 84461 /// NM_001005408 // KIAA1787 // KIAA1787 protein // 17p13 // 84461 /// NM_004489 // GPS2 // G protein pathway suppressor 2 // 17p13 // 2874 /// ENST00000315614 // KIAA1787 // KIAA1787 protein // 17p13 // 84461 /// ENST00000399464 // KIAA1787 // KIAA1787 protein // 17p13 // 84461 /// ENST00000399465 // KIAA1787 // KIAA1787 protein // 17p1…	-0.133671	-0.28014	1.21342	-0.199502	0.51988	-0.256108	1.01244	0.35567	0.0686615	0.0162865	-0.0959989	-0.108163	0.0934054	-0.0268226	0.381627	-0.124914	0.728617	0.286986	1.04322	0.531658	0.623541	0.56742	0.434019	-0.123222
2862409	0.278669	3.73346	0.00179014	0.911648	-2.4049	2862380	NM_023039 // ANKRA2 // ankyrin repeat, family A (RFXANK-like), 2 // 5q12-q13 // 57763 /// ENST00000296785 // ANKRA2 // ankyrin repeat, family A (RFXANK-like), 2 // 5q12-q13 // 57763 /// AF251051 // ANKRA2 // ankyrin repeat, family A (RFXANK-like), 2 // 5q12-q13 // 57763	0.702976	0.865287	0.673398	0.994611	0.895121	0.979988	0.574424	0.861261	0.506142	1.13576	0.767181	1.04998	0.543937	1.17143	1.00607	0.904066	0.910732	0.941025	0.655355	0.783115	0.5785	0.78375	0.909078	1.59667
3820712	-0.341302	-3.73192	0.00179597	0.911648	-2.40625	3820663	NM_012218 // ILF3 // interleukin enhancer binding factor 3, 90kDa // 19p13.2 // 3609 /// NM_004516 // ILF3 // interleukin enhancer binding factor 3, 90kDa // 19p13.2 // 3609 /// NM_153464 // ILF3 // interleukin enhancer binding factor 3, 90kDa // 19p13.2 // 3609 /// ENST00000318511 // ILF3 // interleukin enhancer binding factor 3, 90kDa // 19p13.2 // 3609 /// ENST00000250241 // ILF3 // interleuki…	-1.00812	-1.1232	-0.887117	-1.37819	-0.728878	-0.830506	-0.773689	-1.22525	-0.807537	-1.3253	-0.786029	-1.43705	-0.3986	-1.27321	-1.18431	-1.0225	-1.1079	-0.943107	-0.987764	-1.01204	-0.592383	-1.17489	-0.905322	-1.51804
3568685	0.288182	3.73091	0.00179983	0.911648	-2.40713	3568667	NM_145113 // MAX // MYC associated factor X // 14q23 // 4149 /// NM_002382 // MAX // MYC associated factor X // 14q23 // 4149 /// NM_145112 // MAX // MYC associated factor X // 14q23 // 4149 /// NM_145114 // MAX // MYC associated factor X // 14q23 // 4149 /// NM_145116 // MAX // MYC associated factor X // 14q23 // 4149 /// NM_197957 // MAX // MYC associated factor X // 14q23 // 4149 /// ENST00000…	-1.48889	-1.16372	-1.25369	-1.15298	-1.00336	-1.0212	-1.90718	-1.52369	-1.76072	-1.57027	-1.82271	-1.14452	-1.80996	-1.47702	-1.2064	-1.2511	-1.5985	-0.831099	-1.37136	-1.40965	-1.75898	-1.38431	-1.09793	-0.691932
3759717	0.26216	3.73091	0.00179983	0.911648	-2.40713	3759704	NM_003954 // MAP3K14 // mitogen-activated protein kinase kinase kinase 14 // 17q21 // 9020 /// ENST00000344686 // MAP3K14 // mitogen-activated protein kinase kinase kinase 14 // 17q21 // 9020 /// ENST00000376926 // MAP3K14 // mitogen-activated protein kinase kinase kinase 14 // 17q21 // 9020 /// Y10256 // MAP3K14 // mitogen-activated protein kinase kinase kinase 14 // 17q21 // 9020	0.850689	1.29907	1.07768	1.70533	0.823401	0.995205	1.02702	1.3926	0.894822	1.16206	0.930872	0.988736	1.07926	1.30227	1.21102	1.21783	1.024	1.30044	1.14614	1.04478	0.673739	0.939826	0.940817	1.47725
3796253	-0.437826	-3.73052	0.0018013	0.911648	-2.40747	3796244	NM_022840 // METTL4 // methyltransferase like 4 // 18p11.32 // 64863 /// ENST00000319888 // METTL4 // methyltransferase like 4 // 18p11.32 // 64863 /// BX647373 // METTL4 // methyltransferase like 4 // 18p11.32 // 64863	-3.14641	-3.44248	-3.18659	-3.80598	-3.0951	-2.80954	-3.43341	-4.04816	-3.23232	-4.30781	-1.96216	-2.64138	-3.25204	-3.09022	-3.65156	-3.66629	-3.5721	-3.79152	-3.26848	-4.23135	-2.46019	-3.40395	-3.02139	-3.29696
4020670	0.451109	3.7305	0.0018014	0.911648	-2.40749	4020655	NM_014253 // ODZ1 // odz, odd Oz/ten-m homolog 1(Drosophila) // Xq25 // 10178 /// ENST00000371130 // ODZ1 // odz, odd Oz/ten-m homolog 1(Drosophila) // Xq25 // 10178 /// AF100772 // ODZ1 // odz, odd Oz/ten-m homolog 1(Drosophila) // Xq25 // 10178	0.572406	0.873569	0.151553	1.12764	0.0534673	1.29181	0.502673	1.4939	0.454958	0.757931	1.11984	1.16063	0.0963439	0.820792	1.00366	1.22535	1.04656	0.914213	0.455958	0.400796	0.65209	1.09197	0.813756	1.17796
2927038	-0.265931	-3.72986	0.00180383	0.911648	-2.40805	2926969	NM_018945 // PDE7B // phosphodiesterase 7B // 6q23-q24 // 27115 /// ENST00000308191 // PDE7B // phosphodiesterase 7B // 6q23-q24 // 27115 /// ENST00000367787 // PDE7B // phosphodiesterase 7B // 6q23-q24 // 27115 /// AB209990 // PDE7B // phosphodiesterase 7B // 6q23-q24 // 27115	1.18423	1.04773	1.06948	0.922565	0.970253	1.09908	1.05835	0.383637	1.057	0.916296	1.41398	0.827521	1.20835	0.788277	1.30132	1.07489	0.919577	0.84268	0.973621	0.895883	1.3275	1.04051	1.03505	0.48846
3413903	0.337435	3.7289	0.0018075	0.911648	-2.40889	3413875	NM_005480 // TROAP // trophinin associated protein (tastin) // 12q13.12 // 10024 /// NM_001100620 // TROAP // trophinin associated protein (tastin) // 12q13.12 // 10024 /// ENST00000257909 // TROAP // trophinin associated protein (tastin) // 12q13.12 // 10024 /// ENST00000380327 // TROAP // trophinin associated protein (tastin) // 12q13.12 // 10024 /// U04810 // TROAP // trophinin associated prot…	1.65795	1.65694	0.932577	1.49561	0.832575	1.27437	0.877777	1.60855	1.72059	1.96924	1.56307	1.70762	1.07757	1.479	1.49979	1.45192	1.03681	1.46823	1.0738	1.16533	0.420861	0.943266	1.19914	1.72165
2714306	-0.532261	-3.72674	0.0018158	0.911648	-2.41079	2714230	NM_006315 // PCGF3 // polycomb group ring finger 3 // 4p16.3 // 10336 /// ENST00000362003 // PCGF3 // polycomb group ring finger 3 // 4p16.3 // 10336 /// ENST00000400151 // PCGF3 // polycomb group ring finger 3 // 4p16.3 // 10336 /// AK125801 // PCGF3 // polycomb group ring finger 3 // 4p16.3 // 10336	-0.323189	-0.519747	-0.851833	-1.95831	-0.800024	-1.08428	-0.684838	-1.1149	-0.981954	-1.25912	-0.74609	-0.640388	-0.587235	-0.986626	-0.344002	-1.05477	-0.396155	-0.718369	-0.590585	-1.29261	-0.429013	-0.846353	-0.596659	-2.24324
3310168	-0.295703	-3.72604	0.0018185	0.911648	-2.4114	3310041	NM_000141 // FGFR2 // fibroblast growth factor receptor 2 (bacteria-expressed kinase, keratinocyte growth factor receptor, craniofacial dysostosis 1, Crouzon syndrome, Pfeiffer syndrome, Jackson-Weiss syndrome) // 10q26 // 2263 /// NM_022970 // FGFR2 // fibroblast growth factor receptor 2 (bacteria-expressed kinase, keratinocyte growth factor receptor, craniofacial dysostosis 1, Crouzon syndrome,…	1.08912	0.350125	0.79485	0.808303	0.764986	0.326555	1.07838	0.520326	1.00593	0.533974	0.656975	0.635543	0.958341	0.542928	0.633137	0.203711	0.42848	0.665755	0.430957	0.445556	0.543927	0.204543	0.798095	0.397421
2378049	0.435774	3.7253	0.00182133	0.911648	-2.41204	2378019	NM_020439 // CAMK1G // calcium/calmodulin-dependent protein kinase IG // 1q32-q41 // 57172 /// ENST00000009105 // CAMK1G // calcium/calmodulin-dependent protein kinase IG // 1q32-q41 // 57172 /// ENST00000361322 // CAMK1G // calcium/calmodulin-dependent protein kinase IG // 1q32-q41 // 57172 /// AK095713 // CAMK1G // calcium/calmodulin-dependent protein kinase IG // 1q32-q41 // 57172	-1.39625	-0.409256	-1.4596	-0.835518	-1.21556	-1.0433	-1.14553	-1.25874	-1.07773	-0.378658	-1.20933	-0.639397	-1.85168	-1.15318	-1.70392	-0.701405	-1.25688	-0.890964	-0.596681	-1.11389	-1.1272	-0.535233	-1.11736	-0.968891
2441951	0.382891	3.72392	0.00182669	0.911648	-2.41326	2441940	NM_177398 // LMX1A // LIM homeobox transcription factor 1, alpha // 1q22-q23 // 4009 /// NM_001033507 // LMX1A // LIM homeobox transcription factor 1, alpha // 1q22-q23 // 4009 /// NM_177399 // LMX1A // LIM homeobox transcription factor 1, alpha // 1q22-q23 // 4009 /// ENST00000342310 // LMX1A // LIM homeobox transcription factor 1, alpha // 1q22-q23 // 4009 /// ENST00000294816 // LMX1A // LIM ho…	-1.53751	-1.37161	-1.63892	-1.5633	-1.72749	-1.31699	-1.71156	-1.05464	-1.96175	-1.21915	-1.41637	-1.36615	-1.04467	-0.823189	-1.64864	-1.0818	-1.3836	-0.942945	-1.79801	-1.33261	-2.15343	-1.03987	-1.44303	-1.75803
2783987	0.294399	3.72371	0.0018275	0.911648	-2.41345	2783978	NM_198179 // GPR103 // G protein-coupled receptor 103 // 4q27 // 84109 /// ENST00000394427 // GPR103 // G protein-coupled receptor 103 // 4q27 // 84109 /// ENST00000334383 // GPR103 // G protein-coupled receptor 103 // 4q27 // 84109 /// AB109629 // GPR103 // G protein-coupled receptor 103 // 4q27 // 84109	0.553167	0.944346	0.719438	1.24439	0.451909	0.870782	0.655708	0.703577	0.894218	1.38342	0.828296	1.32968	1.01598	1.19256	0.659032	0.768822	0.897226	1.00005	0.526833	0.553761	0.623718	1.21597	0.531788	0.682754
2638159	-0.333888	-3.72257	0.00183191	0.911648	-2.41444	2638123	NM_033364 // C3orf15 // chromosome 3 open reading frame 15 // 3q12-q13.3 // 89876 /// ENST00000273390 // C3orf15 // chromosome 3 open reading frame 15 // 3q12-q13.3 // 89876 /// BC126394 // C3orf15 // chromosome 3 open reading frame 15 // 3q12-q13.3 // 89876 /// ENST00000383667 // C3orf15 // chromosome 3 open reading frame 15 // 3q12-q13.3 // 89876 /// ENST00000264232 // C3orf15 // chromosome 3 o…	-1.7174	-1.56037	-1.02039	-1.81559	-1.32819	-1.8299	-1.2474	-1.80423	-1.45753	-1.66789	-0.515972	-0.990226	-1.26058	-1.68217	-1.88635	-1.53529	-1.26517	-1.59728	-1.01606	-1.43771	-1.29485	-1.66031	-0.885932	-1.32153
3770892	0.417075	3.7222	0.00183335	0.911648	-2.41477	3770857	NM_004259 // RECQL5 // RecQ protein-like 5 // 17q25.2-q25.3 // 9400 /// NM_001003716 // RECQL5 // RecQ protein-like 5 // 17q25.2-q25.3 // 9400 /// NM_001003715 // RECQL5 // RecQ protein-like 5 // 17q25.2-q25.3 // 9400 /// ENST00000317905 // RECQL5 // RecQ protein-like 5 // 17q25.2-q25.3 // 9400 /// ENST00000340830 // RECQL5 // RecQ protein-like 5 // 17q25.2-q25.3 // 9400 /// AB042824 // RECQL5 //…	-0.919604	-0.867482	-0.790032	-1.03236	-1.56952	-0.806993	-0.975622	-0.815184	-1.07336	-0.870199	-1.81903	-0.377816	-0.937447	-0.599781	-1.03323	-0.604001	-1.49717	-1.03932	-1.10132	-0.802441	-1.19309	-0.611329	-0.831298	-0.308921
3291606	0.397696	3.72059	0.00183962	0.911648	-2.41618	3291601	NM_000399 // EGR2 // early growth response 2 (Krox-20 homolog, Drosophila) // 10q21.1 // 1959 /// ENST00000242480 // EGR2 // early growth response 2 (Krox-20 homolog, Drosophila) // 10q21.1 // 1959 /// BC035625 // EGR2 // early growth response 2 (Krox-20 homolog, Drosophila) // 10q21.1 // 1959	-1.74564	-1.99781	-2.1736	-1.67307	-2.13145	-1.41259	-2.35836	-1.78928	-2.19687	-2.20865	-1.58387	-0.914763	-2.02889	-1.78588	-2.18392	-1.30829	-1.51059	-1.56235	-2.85897	-2.04902	-2.37602	-1.84663	-2.2714	-2.09891
3281369	0.466211	3.71959	0.0018435	0.911648	-2.41705	3281358	ENST00000376500 // C10orf67 // chromosome 10 open reading frame 67 // 10p12.2 // 256815	-1.18701	0.202327	-0.583966	0.323366	-0.466496	-0.979679	-0.736726	-0.433533	-0.942578	-0.193544	-0.978569	-0.840071	-1.30978	-0.6497	-0.984523	-0.708108	-0.796246	-0.267727	-0.964896	-0.688571	-1.21602	-0.338786	-0.652093	-0.650351
3841821	0.367374	3.71847	0.0018479	0.911648	-2.41804	3841777	NM_006737 // KIR3DL2 // killer cell immunoglobulin-like receptor, three domains, long cytoplasmic tail, 2 // 19q13.4 // 3812 /// NM_013289 // KIR3DL1 // killer cell immunoglobulin-like receptor, three domains, long cytoplasmic tail, 1 // 19q13.4 // 3811 /// NM_002255 // KIR2DL4 // killer cell immunoglobulin-like receptor, two domains, long cytoplasmic tail, 4 // 19q13.4 // 3805 /// NM_001080772 /…	-0.132705	0.306475	-0.201869	-0.0076159	-0.4634	0.412431	-0.731658	-0.364342	-0.363727	0.0889161	-0.506546	-0.539179	-0.413784	-0.241733	-0.00277566	-0.0748789	-0.413821	-0.448418	-0.759952	0.261856	-0.803549	0.0304996	0.182574	0.373269
3633897	-0.252529	-3.71611	0.00185716	0.911648	-2.42011	3633890	NM_020843 // SCAPER // S phase cyclin A-associated protein in the ER // 15q24 // 49855 /// ENST00000324767 // SCAPER // S phase cyclin A-associated protein in the ER // 15q24 // 49855 /// AF242528 // SCAPER // S phase cyclin A-associated protein in the ER // 15q24 // 49855 /// ENST00000303521 // SCAPER // S phase cyclin A-associated protein in the ER // 15q24 // 49855	0.98618	0.891095	0.759514	0.518935	0.860264	0.754723	1.12476	0.608286	0.903183	0.800388	0.932554	0.655418	0.904819	1.00164	1.24444	0.908287	1.09338	0.674338	1.15222	0.901658	0.909483	0.165773	0.858765	0.818656
2327402	-0.478233	-3.71478	0.00186241	0.911648	-2.42128	2327391	NM_031459 // SESN2 // sestrin 2 // 1p35.3 // 83667 /// ENST00000253063 // SESN2 // sestrin 2 // 1p35.3 // 83667 /// AY123223 // SESN2 // sestrin 2 // 1p35.3 // 83667	0.597693	0.109212	1.27476	0.347014	0.481941	0.168801	0.369397	0.160657	0.527939	0.235446	0.9837	-0.283137	0.640325	0.206054	1.10475	0.186705	0.0533702	-0.130926	0.445943	0.319758	0.436839	-0.0290369	0.786289	0.673601
3859889	0.275479	3.71234	0.00187205	0.911648	-2.42342	3859888	---	0.422114	0.380179	-0.0548719	0.125666	0.0854785	0.510934	-0.0471795	0.332127	0.0395028	0.381761	-0.249323	0.484596	-0.0513755	0.187652	-0.0569161	0.29762	0.0728028	0.334352	-0.0980982	0.137131	-0.0595378	0.273021	0.260339	0.123643
3826550	0.277901	3.71213	0.0018729	0.911648	-2.42361	3826542	BC034499 // ZNF738 // zinc finger protein 738 // 19p12 // 148203 /// AK291002 // ZNF738 // zinc finger protein 738 // 19p12 // 148203 /// AK291193 // ZNF738 // zinc finger protein 738 // 19p12 // 148203 /// ENST00000311015 // ZNF738 // zinc finger protein 738 // 19p12 // 148203	0.84498	1.36574	1.45538	1.66457	0.765742	1.55423	1.26928	1.6598	1.26864	1.55389	1.1177	1.41593	1.31838	1.56017	1.27988	1.01912	1.56847	1.53967	1.18511	1.50895	1.11172	1.24005	0.994992	1.43297
3947613	-0.515117	-3.71176	0.00187437	0.911648	-2.42393	3947604	NM_001197 // BIK // BCL2-interacting killer (apoptosis-inducing) // 22q13.31 // 638 /// ENST00000216115 // BIK // BCL2-interacting killer (apoptosis-inducing) // 22q13.31 // 638 /// BC001599 // BIK // BCL2-interacting killer (apoptosis-inducing) // 22q13.31 // 638	-0.347598	-0.393814	-0.797907	-0.667623	-0.370247	-0.445293	-0.0943074	-1.13973	-0.183507	-1.12236	-0.481951	-1.61848	-0.313518	-0.413675	-0.654809	-0.843193	-0.508188	-0.872725	0.278636	-1.12633	0.262817	-0.609128	-0.568349	-0.707972
3980176	-0.230961	-3.70888	0.00188582	0.911648	-2.42646	3980170	NM_004429 // EFNB1 // ephrin-B1 // Xq12 // 1947 /// ENST00000204961 // EFNB1 // ephrin-B1 // Xq12 // 1947 /// BC016649 // EFNB1 // ephrin-B1 // Xq12 // 1947	1.5048	1.31864	1.71276	1.22179	1.74557	1.29677	1.81333	1.72031	1.63525	1.35347	1.39806	0.924407	1.35951	1.29206	1.99585	1.71934	1.54998	1.58304	1.90207	1.75398	1.53031	1.44858	1.7438	1.48736
3984009	0.337164	3.70851	0.00188732	0.911648	-2.42679	3983962	NM_006729 // DIAPH2 // diaphanous homolog 2 (Drosophila) // Xq22 // 1730 /// NM_007309 // DIAPH2 // diaphanous homolog 2 (Drosophila) // Xq22 // 1730 /// ENST00000373049 // DIAPH2 // diaphanous homolog 2 (Drosophila) // Xq22 // 1730 /// ENST00000324765 // DIAPH2 // diaphanous homolog 2 (Drosophila) // Xq22 // 1730 /// ENST00000373061 // DIAPH2 // diaphanous homolog 2 (Drosophila) // Xq22 // 1730 …	-0.961802	-0.745836	-0.859954	-0.0402053	-1.32354	-1.17204	-1.12957	-0.752785	-0.927452	-0.599961	-0.85659	-1.10432	-1.33383	-0.756599	-0.938785	-0.467389	-1.24253	-0.840488	-1.25372	-1.00579	-0.937434	-0.528686	-0.750911	-0.456051
3869466	0.2525	3.70845	0.00188753	0.911648	-2.42683	3869461	NM_178523 // ZNF616 // zinc finger protein 616 // 19q13.33 // 90317 /// ENST00000330123 // ZNF616 // zinc finger protein 616 // 19q13.33 // 90317 /// BC033199 // ZNF616 // zinc finger protein 616 // 19q13.33 // 90317	0.558424	0.945477	0.689453	1.08394	0.822588	0.867159	0.670149	0.663792	0.135273	0.623621	0.418318	0.866526	0.765667	1.04835	0.627777	0.804521	0.979066	0.749365	0.43534	0.607876	0.523735	0.919442	0.470205	0.945924
2459816	0.249698	3.70827	0.00188825	0.911648	-2.42699	2459793	BC039241 // C1orf96 // chromosome 1 open reading frame 96 // 1q42.13 // 126731 /// BC060777 // C1orf96 // chromosome 1 open reading frame 96 // 1q42.13 // 126731 /// AK291437 // C1orf96 // chromosome 1 open reading frame 96 // 1q42.13 // 126731 /// ENST00000284617 // C1orf96 // chromosome 1 open reading frame 96 // 1q42.13 // 126731 /// ENST00000366687 // C1orf96 // chromosome 1 open reading fram…	1.13924	1.34904	1.2904	1.82255	1.22692	1.74595	1.33281	1.66196	1.64571	1.8383	1.45114	1.6589	1.75955	1.67341	1.52889	1.89166	1.49994	1.59796	1.81337	2.11456	1.34878	1.62031	1.76617	1.82469
3062312	-0.202025	-3.70711	0.00189293	0.911648	-2.42802	3062302	ENST00000356686 // FLJ42280 // hypothetical LOC401388 // 7q21.3 // 401388 /// AK124274 // FLJ42280 // hypothetical LOC401388 // 7q21.3 // 401388	-0.408796	-0.536666	-0.263079	-0.647931	-0.785039	-1.05113	-0.36506	-0.411005	-0.40183	-0.580721	-0.571186	-0.484079	-0.774006	-1.30659	-0.806549	-0.93282	-0.795888	-1.01359	-0.876191	-1.08006	-0.862254	-1.06565	-0.723964	-0.947899
3101645	0.472155	3.70652	0.00189526	0.911648	-2.42853	3101629	NM_144650 // ADHFE1 // alcohol dehydrogenase, iron containing, 1 // 8q13.1 // 137872 /// ENST00000396623 // ADHFE1 // alcohol dehydrogenase, iron containing, 1 // 8q13.1 // 137872 /// BC047492 // ADHFE1 // alcohol dehydrogenase, iron containing, 1 // 8q13.1 // 137872 /// ENST00000276576 // ADHFE1 // alcohol dehydrogenase, iron containing, 1 // 8q13.1 // 137872 /// ENST00000379385 // ADHFE1 // alc…	-0.0894816	0.19251	-0.112168	-0.00686617	-0.044359	-0.0484155	0.0469773	-0.0475815	0.258215	0.0134736	-0.220551	0.284713	-0.467744	0.364999	-0.76459	0.223213	-0.722943	0.114193	-1.28114	0.0706664	-0.480323	0.0268138	-0.221337	0.378696
3673459	0.464811	3.69927	0.00192461	0.911648	-2.4349	3673369	NM_153813 // ZFPM1 // zinc finger protein, multitype 1 // 16q24.2 // 161882 /// ENST00000319555 // ZFPM1 // zinc finger protein, multitype 1 // 16q24.2 // 161882 /// AF488691 // ZFPM1 // zinc finger protein, multitype 1 // 16q24.2 // 161882 /// AB058761 // ZNF469 // zinc finger protein 469 // 16q24 // 84627	-1.5427	-0.494626	-0.31109	-0.624076	-1.07867	-0.670177	-1.15981	-0.432556	-1.68914	-1.33636	-0.942839	-0.486643	-1.0876	-0.4509	-0.996021	-0.807973	-0.92359	-0.491123	-1.00085	-0.807786	-1.31129	-0.00274172	-1.00371	-0.864609
3612782	0.265111	3.69839	0.00192819	0.911648	-2.43568	3612763	NM_207355 // A26B1 // ANKRD26-like family B, member 1 // 15q11.2 // 339010 /// NM_174981 // A26B3 // ANKRD26-like family B, member 3 // 21q11.2 // 317754 /// ENST00000327822 // A26B1 // ANKRD26-like family B, member 1 // 15q11.2 // 339010 /// ENST00000299443 // A26B3 // ANKRD26-like family B, member 3 // 21q11.2 // 317754 /// AY465173 // A26B1 // ANKRD26-like family B, member 1 // 15q11.2 // 3390…	-0.0951128	0.448606	0.146182	0.276087	-0.212739	-0.0701016	-0.301021	0.0585344	0.318066	0.390509	0.23097	0.282255	-0.103711	0.235903	-0.590558	-0.027186	-0.209026	-0.0160134	0.137151	0.108135	-0.413604	0.309472	-0.160547	-0.0688185
3709392	0.280155	3.69609	0.00193761	0.911648	-2.4377	3709384	NM_000180 // GUCY2D // guanylate cyclase 2D, membrane (retina-specific) // 17p13.1 // 3000 /// ENST00000254854 // GUCY2D // guanylate cyclase 2D, membrane (retina-specific) // 17p13.1 // 3000 /// M92432 // GUCY2D // guanylate cyclase 2D, membrane (retina-specific) // 17p13.1 // 3000	0.346399	0.688347	0.850218	1.14888	0.677036	0.933049	0.73733	1.09523	0.80515	1.20225	0.59926	0.805871	1.11351	1.42224	1.06923	1.13266	0.665446	0.880635	0.82756	1.12267	0.613944	1.01053	1.02667	1.25125
3597137	-0.236495	-3.69424	0.00194526	0.911648	-2.43934	3597125	NM_015059 // TLN2 // talin 2 // 15q15-q21 // 83660 /// ENST00000306829 // TLN2 // talin 2 // 15q15-q21 // 83660 /// AF402000 // TLN2 // talin 2 // 15q15-q21 // 83660	0.989194	0.812227	0.938192	0.804367	1.3115	0.955604	1.03539	0.883045	1.13173	0.836143	1.16322	1.19559	1.52956	1.09115	1.29203	1.2651	1.26422	1.09696	1.17442	1.0597	1.32705	1.01132	1.27863	0.585969
2421912	0.223955	3.69379	0.0019471	0.911648	-2.43973	2421883	NM_002053 // GBP1 // guanylate binding protein 1, interferon-inducible, 67kDa // 1p22.2 // 2633 /// ENST00000370473 // GBP1 // guanylate binding protein 1, interferon-inducible, 67kDa // 1p22.2 // 2633 /// NR_003133 // LOC400759 // interferon-induced guanylate-binding protein 1 pseudogene // 1p22.2 // 400759 /// AB208912 // GBP1 // guanylate binding protein 1, interferon-inducible, 67kDa // 1p22.…	0.523761	0.66584	0.389503	0.518855	0.162393	0.422313	0.382286	0.728613	0.0493976	0.525254	0.148896	0.298206	0.435696	0.869526	0.552842	0.40956	0.32433	0.449243	0.262264	0.261773	0.287483	0.750995	0.268106	0.574244
3845949	0.460878	3.69164	0.00195598	0.911648	-2.44162	3845944	NM_052847 // GNG7 // guanine nucleotide binding protein (G protein), gamma 7 // 19p13.3 // 2788 /// ENST00000323883 // GNG7 // guanine nucleotide binding protein (G protein), gamma 7 // 19p13.3 // 2788 /// BC053630 // GNG7 // guanine nucleotide binding protein (G protein), gamma 7 // 19p13.3 // 2788 /// ENST00000382159 // GNG7 // guanine nucleotide binding protein (G protein), gamma 7 // 19p13.3 …	-1.23283	-0.917487	-1.75665	-1.76595	-1.49587	-1.75874	-1.04714	-0.375013	-1.85322	-1.0427	-1.59666	-0.688635	-1.42392	-1.32188	-1.72506	-1.1741	-1.62976	-1.25003	-2.40683	-1.19243	-1.57793	-0.804256	-1.51332	-1.43746
3479398	-0.343657	-3.69093	0.00195895	0.911648	-2.44225	3479355	NM_005895 // GOLGA3 // golgi autoantigen, golgin subfamily a, 3 // 12q24.33 // 2802 /// ENST00000204726 // GOLGA3 // golgi autoantigen, golgin subfamily a, 3 // 12q24.33 // 2802 /// D63997 // GOLGA3 // golgi autoantigen, golgin subfamily a, 3 // 12q24.33 // 2802	-1.11972	-1.66987	-0.93562	-1.62544	-0.959932	-1.0325	-0.936627	-1.49446	-0.831799	-1.3301	-1.20367	-1.4317	-1.18597	-1.85648	-1.847	-1.33153	-1.28419	-1.39936	-0.736648	-1.25309	-0.920077	-1.4506	-1.22961	-1.4396
2329788	0.196732	3.68921	0.0019661	0.911648	-2.44377	2329752	NM_005095 // ZMYM4 // zinc finger, MYM-type 4 // 1p32-p34 // 9202 /// ENST00000314607 // ZMYM4 // zinc finger, MYM-type 4 // 1p32-p34 // 9202 /// BC127113 // ZMYM4 // zinc finger, MYM-type 4 // 1p32-p34 // 9202 /// ENST00000373297 // ZMYM4 // zinc finger, MYM-type 4 // 1p32-p34 // 9202	1.09625	1.27982	0.861851	1.2572	1.14324	1.12161	1.09733	1.33134	1.00188	1.2007	1.12	1.34859	0.821753	1.15495	0.928191	1.32702	1.19956	1.19434	1.15681	1.25326	0.986053	1.18657	0.92226	1.04056
2473998	-0.469348	-3.68847	0.00196916	0.911648	-2.44441	2473991	NM_001809 // CENPA // centromere protein A // 2p24-p21 // 1058 /// NM_001042426 // CENPA // centromere protein A // 2p24-p21 // 1058 /// ENST00000335756 // CENPA // centromere protein A // 2p24-p21 // 1058 /// ENST00000233505 // CENPA // centromere protein A // 2p24-p21 // 1058 /// U14518 // CENPA // centromere protein A // 2p24-p21 // 1058	-1.51097	-1.64857	-0.798073	-1.32372	-0.972367	-0.966128	-0.73914	-0.958603	-1.49206	-2.22327	-1.11694	-2.03092	-0.791112	-1.78413	-1.77558	-1.82387	-1.07681	-1.56604	-1.46525	-1.52198	-0.923575	-1.02078	-1.10777	-2.5338
3072579	0.512221	3.68593	0.0019798	0.911648	-2.44665	3072546	NM_018718 // TSGA14 // testis specific, 14 // 7q32 // 95681 /// ENST00000223208 // TSGA14 // testis specific, 14 // 7q32 // 95681 /// AF429308 // TSGA14 // testis specific, 14 // 7q32 // 95681 /// ENST00000343969 // TSGA14 // testis specific, 14 // 7q32 // 95681 /// ENST00000334451 // TSGA14 // testis specific, 14 // 7q32 // 95681	-2.24364	-2.0196	-2.19967	-1.77896	-2.75803	-2.52074	-2.91512	-2.39441	-2.66371	-1.4653	-2.75514	-1.92135	-3.18109	-1.68606	-1.53256	-2.02245	-2.44881	-2.19351	-2.26316	-2.02633	-2.67278	-2.26914	-2.22163	-1.41084
3729199	0.174978	3.68581	0.00198032	0.911648	-2.44676	3729172	NM_004859 // CLTC // clathrin, heavy chain (Hc) // 17q11-qter // 1213 /// ENST00000269122 // CLTC // clathrin, heavy chain (Hc) // 17q11-qter // 1213 /// BC054489 // CLTC // clathrin, heavy chain (Hc) // 17q11-qter // 1213 /// ENST00000393043 // CLTC // clathrin, heavy chain (Hc) // 17q11-qter // 1213	0.0586033	0.10755	0.0298632	0.254344	-0.0357325	0.0680147	-0.143671	0.173454	-0.0965847	0.124733	-0.0180881	0.121488	-0.678297	-0.454573	-0.0410082	0.00279318	-0.0337339	0.0693991	0.00607501	0.131483	-0.799145	-0.475417	-0.00298289	0.221761
3907340	-0.423486	-3.68353	0.00198991	0.911648	-2.44877	3907335	NM_020398 // SPINLW1 // serine peptidase inhibitor-like, with Kunitz and WAP domains 1 (eppin) // 20q12-q13.2 // 57119 /// NM_181502 // SPINLW1 // serine peptidase inhibitor-like, with Kunitz and WAP domains 1 (eppin) // 20q12-q13.2 // 57119 /// ENST00000354280 // SPINLW1 // serine peptidase inhibitor-like, with Kunitz and WAP domains 1 (eppin) // 20q12-q13.2 // 57119 /// ENST00000336443 // SPINL…	-0.678256	-0.944113	0.366668	-0.409283	-0.0591052	-0.0701215	-0.389113	-0.440878	-1.01902	-1.59041	-1.07352	-1.86091	-0.853208	-0.379712	0.0772209	-0.56836	0.0822339	-0.426345	-0.890026	-1.36694	-0.733199	-1.26524	-0.132331	-1.06117
2527826	0.317618	3.68316	0.00199146	0.911648	-2.44909	2527814	NM_007127 // VIL1 // villin 1 // 2q35-q36 // 7429 /// ENST00000392114 // VIL1 // villin 1 // 2q35-q36 // 7429 /// ENST00000248444 // VIL1 // villin 1 // 2q35-q36 // 7429 /// AK223398 // VIL1 // villin 1 // 2q35-q36 // 7429	0.513133	1.49437	0.98561	1.26176	0.632093	0.881686	0.476851	1.12919	1.0619	1.42331	0.765976	0.871642	1.16026	1.15086	1.13991	1.47842	0.806706	1.01268	0.984201	1.37411	0.771769	1.06382	1.35113	1.31909
3818474	-0.265633	-3.68303	0.00199201	0.911648	-2.44921	3818468	NM_003811 // TNFSF9 // tumor necrosis factor (ligand) superfamily, member 9 // 19p13.3 // 8744 /// ENST00000245817 // TNFSF9 // tumor necrosis factor (ligand) superfamily, member 9 // 19p13.3 // 8744 /// U03398 // TNFSF9 // tumor necrosis factor (ligand) superfamily, member 9 // 19p13.3 // 8744	3.63671	3.457	3.53748	3.12899	3.49634	3.24388	3.23477	2.81154	3.29988	3.14496	3.51457	3.03037	3.30827	3.15254	3.55854	2.98533	3.36965	3.40895	3.47097	3.48983	3.01767	2.60903	3.74257	3.53739
2507402	-0.229105	-3.68191	0.00199676	0.911648	-2.4502	2507380	NM_015361 // R3HDM1 // R3H domain containing 1 // 2q21.3 // 23518 /// ENST00000264160 // R3HDM1 // R3H domain containing 1 // 2q21.3 // 23518 /// BC041093 // R3HDM1 // R3H domain containing 1 // 2q21.3 // 23518 /// ENST00000329971 // R3HDM1 // R3H domain containing 1 // 2q21.3 // 23518	0.639071	0.461771	1.00493	0.69919	1.13289	0.657075	0.732403	0.761705	0.844682	0.382708	0.922088	0.818335	0.587339	0.657551	0.86237	0.480709	0.975222	0.538821	0.746797	0.464256	0.428162	0.387741	0.817029	0.633864
3223798	-0.470345	-3.6816	0.00199806	0.911648	-2.45047	3223776	NM_001735 // C5 // complement component 5 // 9q33-q34 // 727 /// ENST00000223642 // C5 // complement component 5 // 9q33-q34 // 727 /// AB209031 // C5 // complement component 5 // 9q33-q34 // 727	0.576836	0.0660021	0.315364	0.0221365	0.168439	0.176694	0.121984	-0.14126	0.102998	-0.161178	0.3079	-0.424647	0.526477	-0.35268	0.317648	0.15637	-0.0748854	0.165029	0.576673	0.279537	0.337919	-1.0111	0.207985	-0.933703
3291747	-0.456561	-3.67986	0.00200543	0.911648	-2.452	3291682	NM_032776 // JMJD1C // jumonji domain containing 1C // 10q21.2-q21.3 // 221037 /// NM_004241 // JMJD1C // jumonji domain containing 1C // 10q21.2-q21.3 // 221037 /// ENST00000399262 // JMJD1C // jumonji domain containing 1C // 10q21.2-q21.3 // 221037 /// ENST00000399251 // JMJD1C // jumonji domain containing 1C // 10q21.2-q21.3 // 221037 /// ENST00000327520 // JMJD1C // jumonji domain containing …	-2.05492	-2.14609	-1.89887	-2.7905	-1.25285	-1.67274	-1.0584	-2.03965	-1.46466	-1.95576	-1.08652	-1.55661	-1.11356	-1.602	-2.42703	-1.92797	-1.41693	-2.17	-2.01357	-2.06926	-1.87402	-2.54396	-1.93734	-2.60282
2768069	-0.342322	-3.67757	0.00201517	0.911648	-2.45402	2768056	NM_000809 // GABRA4 // gamma-aminobutyric acid (GABA) A receptor, alpha 4 // 4p12 // 2557 /// ENST00000264318 // GABRA4 // gamma-aminobutyric acid (GABA) A receptor, alpha 4 // 4p12 // 2557 /// AK090780 // GABRA4 // gamma-aminobutyric acid (GABA) A receptor, alpha 4 // 4p12 // 2557	-1.33016	-1.57011	-1.22145	-1.35368	-0.733316	-1.19615	-0.782992	-1.45854	-1.34174	-2.1007	-0.860718	-1.41923	-1.53843	-1.62638	-1.01872	-1.25557	-0.544023	-0.726563	-1.03119	-1.5302	-1.15937	-1.86548	-1.83074	-1.39812
3145161	-0.747961	-3.67647	0.00201988	0.911648	-2.45499	3145149	NM_033285 // TP53INP1 // tumor protein p53 inducible nuclear protein 1 // 8q22 // 94241 /// ENST00000342697 // TP53INP1 // tumor protein p53 inducible nuclear protein 1 // 8q22 // 94241 /// ENST00000378776 // TP53INP1 // tumor protein p53 inducible nuclear protein 1 // 8q22 // 94241 /// AK125880 // TP53INP1 // tumor protein p53 inducible nuclear protein 1 // 8q22 // 94241	-0.813539	-1.77169	0.39239	-1.08987	-0.709585	-1.43022	-1.01805	-1.48925	-1.45453	-1.47611	-1.10973	-1.89214	-1.48309	-1.79802	0.17949	-1.68107	-1.16192	-1.96903	-0.261582	-1.12125	-0.874113	-1.31364	-0.476747	-0.73427
2827808	0.392912	3.6754	0.00202447	0.911648	-2.45593	2827772	NM_133638 // ADAMTS19 // ADAM metallopeptidase with thrombospondin type 1 motif, 19 // 5q31 // 171019 /// ENST00000274487 // ADAMTS19 // ADAM metallopeptidase with thrombospondin type 1 motif, 19 // 5q31 // 171019	-0.998092	-0.793797	-1.39491	-1.34311	-1.90486	-1.08653	-1.50284	-1.01405	-1.45871	-0.837373	-1.58091	-0.397412	-0.921171	-1.21258	-1.52819	-1.19734	-1.61703	-1.38971	-1.42877	-1.44342	-1.37205	-0.640498	-1.49635	-1.13312
2370368	-0.404294	-3.67521	0.00202531	0.911648	-2.45611	2370355	NM_016545 // IER5 // immediate early response 5 // 1q25.3 // 51278 /// ENST00000367577 // IER5 // immediate early response 5 // 1q25.3 // 51278 /// BC000128 // IER5 // immediate early response 5 // 1q25.3 // 51278 /// AF178984 // IER5 // immediate early response 5 // 1q25.3 // 51278 /// AJ251089 // IER5 // immediate early response 5 // 1q25.3 // 51278	0.153522	-0.298792	0.492369	-0.215296	0.260821	-0.108405	0.329634	-0.190995	0.466068	0.356258	-0.0797696	-0.416234	0.472601	0.28383	0.973516	0.0882256	0.13956	-0.435469	0.00280098	0.0768669	0.148139	-0.50515	0.581823	0.454716
3421336	0.30363	3.67512	0.00202569	0.911648	-2.45619	3421300	NM_002392 // MDM2 // Mdm2 p53 binding protein homolog (mouse) // 12q14.3-q15 // 4193 /// NM_006878 // MDM2 // Mdm2 p53 binding protein homolog (mouse) // 12q14.3-q15 // 4193 /// NM_006881 // MDM2 // Mdm2 p53 binding protein homolog (mouse) // 12q14.3-q15 // 4193 /// NM_006882 // MDM2 // Mdm2 p53 binding protein homolog (mouse) // 12q14.3-q15 // 4193 /// NM_006879 // MDM2 // Mdm2 p53 binding prote…	0.0751369	0.372299	-0.0250346	0.640338	0.0954933	0.121162	0.0113241	0.44713	-0.13739	0.580818	-0.125566	0.311595	-0.158624	0.33372	0.464501	0.2328	0.282442	0.204541	0.0342173	0.200229	0.0653824	0.259938	-0.00637787	0.514496
3496384	0.366846	3.67495	0.0020264	0.911648	-2.45633	3496366	AB176708 // MIRHG1 // microRNA host gene (non-protein coding) 1 // 13q31.3 // 407975 /// AB176707 // MIRHG1 // microRNA host gene (non-protein coding) 1 // 13q31.3 // 407975 /// AF339828 // MIRHG1 // microRNA host gene (non-protein coding) 1 // 13q31.3 // 407975	1.70483	1.34191	1.15892	1.65752	1.41318	1.77102	0.87037	1.31419	1.07091	1.84933	0.905137	1.56902	0.839601	1.60821	2.09935	2.02385	1.23758	1.58368	1.5611	1.61318	0.821933	1.39726	1.75491	2.11081
3678428	-0.276841	-3.67412	0.00202999	0.911648	-2.45707	3678395	NM_032569 // N-PAC // cytokine-like nuclear factor n-pac // 16p13.3 // 84656 /// ENST00000321919 // N-PAC // cytokine-like nuclear factor n-pac // 16p13.3 // 84656 /// BC047223 // N-PAC // cytokine-like nuclear factor n-pac // 16p13.3 // 84656 /// ENST00000381983 // N-PAC // cytokine-like nuclear factor n-pac // 16p13.3 // 84656	-0.734638	-0.981669	-0.766434	-1.21719	-0.774837	-0.849485	-0.643736	-0.882479	-0.588994	-0.813085	-0.797035	-0.939482	-0.606011	-1.06916	-1.11923	-0.969085	-0.850972	-0.889516	-0.626321	-1.01523	-0.668552	-1.0445	-0.601313	-1.42929
2430170	-0.637661	-3.67353	0.00203252	0.911648	-2.45759	2430163	NM_024626 // VTCN1 // V-set domain containing T cell activation inhibitor 1 // 1p13.1 // 79679 /// ENST00000369458 // VTCN1 // V-set domain containing T cell activation inhibitor 1 // 1p13.1 // 79679 /// ENST00000256654 // VTCN1 // V-set domain containing T cell activation inhibitor 1 // 1p13.1 // 79679 /// ENST00000359008 // VTCN1 // V-set domain containing T cell activation inhibitor 1 // 1p13.…	-0.106988	-0.314718	0.23289	-1.01008	0.243087	-0.17201	-0.423527	-0.53692	-0.574837	-1.20639	0.155424	-0.638018	0.215224	-0.910631	-0.517037	-0.606057	-0.414829	-0.556529	1.07725	-0.520494	0.257958	-0.756238	-0.764751	-1.04399
3216980	-0.23059	-3.67326	0.00203367	0.911648	-2.45782	3216969	NM_000380 // XPA // xeroderma pigmentosum, complementation group A // 9q22.3 // 7507 /// ENST00000375128 // XPA // xeroderma pigmentosum, complementation group A // 9q22.3 // 7507 /// BC014965 // XPA // xeroderma pigmentosum, complementation group A // 9q22.3 // 7507	1.17334	0.990734	1.28975	0.854947	1.16699	1.04768	1.05874	0.756356	1.1567	0.858618	1.13113	0.767321	0.978827	0.772737	1.00352	1.09613	0.989078	1.08299	0.869266	0.770179	1.13697	0.694571	1.04637	0.541344
3493423	-0.430565	-3.6719	0.00203956	0.911648	-2.45903	3493391	NM_024808 // C13orf34 // chromosome 13 open reading frame 34 // 13q22.1 // 79866 /// ENST00000377815 // C13orf34 // chromosome 13 open reading frame 34 // 13q22.1 // 79866 /// ENST00000390667 // C13orf34 // chromosome 13 open reading frame 34 // 13q22.1 // 79866 /// BX648605 // C13orf34 // chromosome 13 open reading frame 34 // 13q22.1 // 79866	-1.45823	-2.05677	-1.25736	-2.02337	-1.82964	-1.87581	-1.01107	-2.01184	-1.45805	-2.38398	-1.44884	-2.09678	-1.44002	-1.53444	-1.32236	-1.46733	-1.39882	-2.04877	-1.17817	-1.15137	-0.859296	-1.2918	-1.86981	-1.75618
3525723	0.260394	3.67119	0.00204261	0.911648	-2.45965	3525679	NM_017664 // ANKRD10 // ankyrin repeat domain 10 // 13q34 // 55608 /// ENST00000267339 // ANKRD10 // ankyrin repeat domain 10 // 13q34 // 55608 /// ENST00000397157 // ANKRD10 // ankyrin repeat domain 10 // 13q34 // 55608 /// ENST00000310847 // ANKRD10 // ankyrin repeat domain 10 // 13q34 // 55608 /// ENST00000375758 // ANKRD10 // ankyrin repeat domain 10 // 13q34 // 55608 /// AK000100 // ANKRD10 …	-0.93199	-0.63829	-0.871927	-0.577033	-0.718791	-0.469255	-0.748252	-0.531296	-0.774261	-0.566778	-0.581962	-0.0557438	-1.11615	-1.02236	-0.626973	-0.586916	-0.60344	-0.609897	-0.789448	-0.714543	-1.29058	-1.00005	-1.23777	-0.394649
3869963	-0.790848	-3.67117	0.0020427	0.911648	-2.45967	3869954	NM_203307 // ZNF321 // zinc finger protein 321 // 19q13.41 // 399669 /// ENST00000313956 // ZNF321 // zinc finger protein 321 // 19q13.41 // 399669 /// BC046449 // ZNF321 // zinc finger protein 321 // 19q13.41 // 399669 /// ENST00000391779 // ZNF321 // zinc finger protein 321 // 19q13.41 // 399669	-1.21601	-1.5897	-2.26045	-2.69851	-0.794073	-1.87361	-0.821461	-2.03871	-1.12367	-2.59047	-1.09439	-2.66993	-1.83257	-2.0866	-2.49746	-2.22684	-1.66752	-1.84516	-0.702782	-1.60225	-0.931764	-2.86527	-1.62571	-1.97099
3053697	-0.392402	-3.67111	0.00204295	0.911648	-2.45972	3053691	NM_000181 // GUSB // glucuronidase, beta // 7q21.11 // 2990 /// ENST00000304895 // GUSB // glucuronidase, beta // 7q21.11 // 2990 /// BC014142 // GUSB // glucuronidase, beta // 7q21.11 // 2990 /// ENST00000345660 // GUSB // glucuronidase, beta // 7q21.11 // 2990	-2.02979	-2.46952	-2.19353	-2.88818	-2.38159	-2.48318	-2.65891	-2.87943	-1.69988	-3.02969	-2.72732	-2.70383	-2.04768	-2.36544	-2.22445	-2.40784	-2.8228	-2.8937	-2.36006	-2.62741	-2.00045	-2.12774	-2.47969	-3.45904
3514973	-0.299173	-3.66846	0.00205445	0.911648	-2.46206	3514879	NM_018676 // THSD1 // thrombospondin, type I, domain containing 1 // 13q14.3 // 55901 /// NM_199263 // THSD1 // thrombospondin, type I, domain containing 1 // 13q14.3 // 55901 /// NR_002816 // THSD1P // thrombospondin, type I, domain containing 1 pseudogene // 13q14.3 // 374500 /// ENST00000258613 // THSD1 // thrombospondin, type I, domain containing 1 // 13q14.3 // 55901 /// ENST00000349258 // T…	0.718026	0.326083	0.27333	0.405954	0.412311	-0.0322932	0.012133	-0.302814	0.0509271	0.0140646	0.342975	-0.345466	0.167321	0.0987242	0.869831	0.136721	0.57856	-0.110062	0.235208	0.054948	0.188533	0.048006	0.428982	0.394195
3443472	-0.338797	-3.66799	0.00205654	0.911648	-2.46248	3443464	NM_002864 // PZP // pregnancy-zone protein // 12p13-p12.2 // 5858 /// ENST00000261336 // PZP // pregnancy-zone protein // 12p13-p12.2 // 5858 /// BC111756 // PZP // pregnancy-zone protein // 12p13-p12.2 // 5858 /// ENST00000381997 // PZP // pregnancy-zone protein // 12p13-p12.2 // 5858	-1.53443	-1.51157	-1.37626	-1.91049	-1.485	-1.79908	-1.62717	-1.82973	-1.32299	-1.67928	-1.74043	-1.52467	-1.53667	-1.71752	-0.96762	-2.07312	-1.70392	-1.77581	-1.29121	-1.99934	-1.30077	-1.73132	-1.42625	-1.82637
4019466	-0.390553	-3.66703	0.00206071	0.911648	-2.46332	4019465	NM_017544 // NKRF // NFKB repressing factor // Xq24 // 55922 /// ENST00000371527 // NKRF // NFKB repressing factor // Xq24 // 55922 /// ENST00000304449 // NKRF // NFKB repressing factor // Xq24 // 55922 /// AY208891 // NKRF // NFKB repressing factor // Xq24 // 55922	-1.00877	-1.619	-1.5747	-1.98325	-1.33231	-1.68572	-1.96208	-1.90686	-1.38434	-1.96429	-1.12825	-1.97407	-1.46079	-1.57214	-1.02369	-2.08955	-1.56261	-1.38024	-1.41864	-1.84084	-2.22338	-2.16709	-1.11262	-1.69574
3835873	0.262194	3.6661	0.00206478	0.911648	-2.46414	3835855	NM_006114 // TOMM40 // translocase of outer mitochondrial membrane 40 homolog (yeast) // 19q13 // 10452 /// ENST00000252487 // TOMM40 // translocase of outer mitochondrial membrane 40 homolog (yeast) // 19q13 // 10452 /// BC047528 // TOMM40 // translocase of outer mitochondrial membrane 40 homolog (yeast) // 19q13 // 10452	-2.78034	-2.9313	-3.01064	-2.51852	-3.39955	-3.13065	-3.37235	-3.32357	-2.92791	-2.8274	-3.29763	-2.88053	-2.84817	-2.63914	-2.64525	-2.33912	-2.8469	-2.65575	-3.13142	-2.43117	-3.03018	-2.87976	-2.71201	-2.29912
3533437	0.4158	3.66337	0.00207678	0.911648	-2.46656	3533435	NM_002687 // PNN // pinin, desmosome associated protein // 14q21.1 // 5411 /// ENST00000216832 // PNN // pinin, desmosome associated protein // 14q21.1 // 5411 /// AK292579 // PNN // pinin, desmosome associated protein // 14q21.1 // 5411	-0.959856	-0.456163	-0.881104	-0.915705	-0.805442	-0.263763	-1.25235	-0.831577	-1.41134	-0.524145	-1.2351	-1.22971	-1.07905	-0.859067	-0.652217	-1.21243	-1.35628	-0.904745	-1.54012	-0.714045	-1.89313	-1.08693	-1.09899	-0.177097
2535772	-0.29218	-3.66095	0.00208743	0.911648	-2.46869	2535761	NM_002081 // GPC1 // glypican 1 // 2q35-q37 // 2817 /// ENST00000264039 // GPC1 // glypican 1 // 2q35-q37 // 2817 /// X54232 // GPC1 // glypican 1 // 2q35-q37 // 2817	-0.617405	-0.784366	-0.653698	-1.35619	-0.234734	-0.349553	-0.0485798	-0.0884198	-0.372156	-0.767451	-0.119573	-0.805321	-0.335469	-0.402975	-0.603129	-0.523656	-0.45488	-0.627286	-0.334605	-0.581815	-0.570971	-1.21838	-0.168508	-0.514464
3938192	-0.34459	-3.66047	0.00208955	0.911648	-2.46912	3938175	NM_198157 // UBE2L3 // ubiquitin-conjugating enzyme E2L 3 // 22q11.21 // 7332 /// NM_003347 // UBE2L3 // ubiquitin-conjugating enzyme E2L 3 // 22q11.21 // 7332 /// ENST00000342192 // UBE2L3 // ubiquitin-conjugating enzyme E2L 3 // 22q11.21 // 7332 /// AK125396 // UBE2L3 // ubiquitin-conjugating enzyme E2L 3 // 22q11.21 // 7332	-1.74525	-1.77061	-1.79461	-2.54625	-1.8554	-1.88994	-1.60116	-2.05942	-2.0559	-2.45659	-1.8909	-1.92763	-1.98508	-2.12338	-1.99086	-2.29773	-2.06249	-2.11045	-2.02149	-2.45469	-1.18479	-1.61063	-2.06544	-3.14114
4007921	0.328167	3.65929	0.00209478	0.911648	-2.47016	4007919	NM_005183 // CACNA1F // calcium channel, voltage-dependent, L type, alpha 1F subunit // Xp11.23 // 778 /// ENST00000376265 // CACNA1F // calcium channel, voltage-dependent, L type, alpha 1F subunit // Xp11.23 // 778 /// ENST00000323022 // CACNA1F // calcium channel, voltage-dependent, L type, alpha 1F subunit // Xp11.23 // 778 /// AF201304 // CACNA1F // calcium channel, voltage-dependent, L type,…	-1.45838	-0.995412	-2.0032	-1.43574	-1.5783	-1.19425	-1.98904	-1.73222	-1.52416	-1.3149	-1.57581	-1.40667	-1.73593	-1.54498	-1.65111	-0.907145	-1.68911	-2.18017	-1.50995	-1.06383	-1.80393	-1.501	-2.11523	-1.41981
3799651	0.287347	3.65635	0.00210787	0.911648	-2.47276	3799615	NM_002828 // PTPN2 // protein tyrosine phosphatase, non-receptor type 2 // 18p11.3-p11.2 // 5771 /// NM_080422 // PTPN2 // protein tyrosine phosphatase, non-receptor type 2 // 18p11.3-p11.2 // 5771 /// NM_080423 // PTPN2 // protein tyrosine phosphatase, non-receptor type 2 // 18p11.3-p11.2 // 5771 /// ENST00000309660 // PTPN2 // protein tyrosine phosphatase, non-receptor type 2 // 18p11.3-p11.2 /…	0.596391	0.734563	0.27141	1.1589	0.722801	0.97535	0.622952	1.04199	0.768661	0.998248	0.906716	1.07149	0.795761	0.971767	0.437733	0.605517	0.895682	0.748399	0.46399	0.680746	0.71055	1.10928	0.574826	1.11939
4009368	0.293476	3.6553	0.00211257	0.911648	-2.47369	4009315	NM_031407 // HUWE1 // HECT, UBA and WWE domain containing 1 // Xp11.22 // 10075 /// ENST00000262854 // HUWE1 // HECT, UBA and WWE domain containing 1 // Xp11.22 // 10075 /// ENST00000342160 // HUWE1 // HECT, UBA and WWE domain containing 1 // Xp11.22 // 10075 /// DQ097177 // HUWE1 // HECT, UBA and WWE domain containing 1 // Xp11.22 // 10075 /// ENST00000276009 // HUWE1 // HECT, UBA and WWE domain…	-1.61503	-1.02732	-1.36319	-0.916893	-1.2571	-1.12432	-1.12182	-1.4273	-1.429	-1.31761	-1.36882	-0.801942	-1.80277	-1.22215	-1.63796	-1.52061	-1.21855	-1.21664	-1.61002	-1.0923	-1.23932	-0.862691	-1.45163	-1.06371
3944141	0.177985	3.65376	0.0021195	0.911648	-2.47505	3944129	NM_002133 // HMOX1 // heme oxygenase (decycling) 1 // 22q12|22q13.1 // 3162 /// ENST00000216117 // HMOX1 // heme oxygenase (decycling) 1 // 22q12|22q13.1 // 3162 /// BC001491 // HMOX1 // heme oxygenase (decycling) 1 // 22q12|22q13.1 // 3162	-0.298785	-0.0966166	-0.342145	0.0375261	-0.161806	-0.117099	-0.191956	0.0723848	-0.0021723	0.120365	-0.0536107	0.24826	0.026635	0.143136	-0.203439	-0.119034	-0.206403	-0.0483665	-0.14459	0.0211404	-0.242501	0.0267296	-0.0670336	-0.0404097
2544024	0.387323	3.65336	0.00212128	0.911648	-2.4754	2544012	NM_017552 // ATAD2B // ATPase family, AAA domain containing 2B // 2p24.1-p23.3 // 54454 /// ENST00000238789 // ATAD2B // ATPase family, AAA domain containing 2B // 2p24.1-p23.3 // 54454 /// ENST00000381024 // ATAD2B // ATPase family, AAA domain containing 2B // 2p24.1-p23.3 // 54454 /// AK125718 // ATAD2B // ATPase family, AAA domain containing 2B // 2p24.1-p23.3 // 54454	0.427763	0.0521542	0.353183	0.222316	-0.15833	0.274564	-0.247752	0.0625207	-0.955486	0.234349	0.0595297	0.737447	-0.521683	0.0482793	0.251977	0.834217	0.0519829	0.458741	-0.150776	0.111976	0.162208	0.645719	0.473802	0.712013
3345632	-0.273397	-3.6528	0.00212381	0.911648	-2.4759	3345593	NM_014679 // CEP57 // centrosomal protein 57kDa // 11q21 // 9702 /// ENST00000325542 // CEP57 // centrosomal protein 57kDa // 11q21 // 9702 /// AY239292 // CEP57 // centrosomal protein 57kDa // 11q21 // 9702 /// ENST00000325486 // CEP57 // centrosomal protein 57kDa // 11q21 // 9702	0.451797	-0.192825	0.219647	-0.151622	0.26349	0.128884	0.130625	0.102324	-0.058567	-0.00317745	0.170893	-0.215522	0.13513	-0.170142	0.101025	0.142222	0.313223	0.0472903	0.458406	0.072154	0.0365386	-0.0872803	0.430954	-0.299908
3636197	-0.536882	-3.65203	0.00212727	0.911648	-2.47658	3636169	NM_001079535 // CPEB1 // cytoplasmic polyadenylation element binding protein 1 // 15q25.2 // 64506 /// NM_030594 // CPEB1 // cytoplasmic polyadenylation element binding protein 1 // 15q25.2 // 64506 /// NM_001079533 // CPEB1 // cytoplasmic polyadenylation element binding protein 1 // 15q25.2 // 64506 /// NM_001079534 // CPEB1 // cytoplasmic polyadenylation element binding protein 1 // 15q25.2 // …	-2.57524	-1.84024	-2.35052	-2.76848	-2.27221	-2.70115	-1.06751	-2.00906	-1.54783	-2.58654	-0.521046	-1.16697	-1.88819	-2.81039	-2.24463	-2.17137	-1.60988	-2.13065	-1.8285	-2.23256	-1.30556	-1.88217	-1.47713	-2.83124
3885497	-0.469236	-3.65092	0.00213226	0.911648	-2.47756	3885464	NM_003286 // TOP1 // topoisomerase (DNA) I // 20q12-q13.1 // 7150 /// NR_002764 // PRO0628 // PRO0628 protein // 20q12 // 29053 /// ENST00000361337 // TOP1 // topoisomerase (DNA) I // 20q12-q13.1 // 7150 /// J03250 // TOP1 // topoisomerase (DNA) I // 20q12-q13.1 // 7150	-2.73604	-2.03667	-1.80069	-2.40681	-2.01054	-2.45411	-1.69416	-2.80065	-1.4372	-2.1781	-1.3916	-1.76621	-2.19719	-2.92838	-2.65327	-2.87819	-1.65285	-1.98517	-1.73931	-1.8941	-1.61122	-2.64683	-2.15219	-2.73185
3666386	0.308122	3.65	0.00213643	0.911648	-2.47837	3666366	NM_001793 // CDH3 // cadherin 3, type 1, P-cadherin (placental) // 16q22.1 // 1001 /// ENST00000264012 // CDH3 // cadherin 3, type 1, P-cadherin (placental) // 16q22.1 // 1001 /// BC014462 // CDH3 // cadherin 3, type 1, P-cadherin (placental) // 16q22.1 // 1001	0.584608	0.601544	0.524902	0.341824	0.0279354	0.317736	-0.332757	0.270553	0.287294	0.290173	0.225211	0.957894	-0.193011	0.134166	-0.208341	0.295094	-0.0356554	0.288657	0.115912	0.204719	-0.182774	0.480551	0.0201215	0.347995
2425839	0.384531	3.64982	0.00213726	0.911648	-2.47854	2425756	NM_001854 // COL11A1 // collagen, type XI, alpha 1 // 1p21 // 1301 /// NM_080629 // COL11A1 // collagen, type XI, alpha 1 // 1p21 // 1301 /// NM_080630 // COL11A1 // collagen, type XI, alpha 1 // 1p21 // 1301 /// ENST00000370096 // COL11A1 // collagen, type XI, alpha 1 // 1p21 // 1301 /// ENST00000358392 // COL11A1 // collagen, type XI, alpha 1 // 1p21 // 1301 /// ENST00000353414 // COL11A1 // co…	1.42137	1.61076	0.535533	1.25024	-2.3435	-1.63637	-0.603043	-0.482235	1.50791	1.66622	-0.439334	0.487987	0.902066	0.928359	0.929085	1.52247	0.135224	-0.0717429	0.822193	1.62379	-1.2609	-1.17276	-2.29207	-1.79781
3980184	0.28647	3.64951	0.00213864	0.911648	-2.47881	3980170	NM_004429 // EFNB1 // ephrin-B1 // Xq12 // 1947 /// ENST00000204961 // EFNB1 // ephrin-B1 // Xq12 // 1947 /// BC016649 // EFNB1 // ephrin-B1 // Xq12 // 1947	0.174197	0.491503	-0.454515	0.230174	0.302807	0.548066	0.325999	0.543244	0.55386	0.703677	0.871889	1.2127	0.878062	1.22898	0.146474	0.522778	0.401277	0.513756	0.560198	0.510254	0.6422	0.870541	0.0639363	0.52836
3940780	0.524087	3.64753	0.00214768	0.911648	-2.48057	3940751	NM_032608 // MYO18B // myosin XVIIIB // 22q11.2-q12.1 // 84700 /// AY077700 // MYO18B // myosin XVIIIB // 22q11.2-q12.1 // 84700 /// ENST00000335473 // MYO18B // myosin XVIIIB // 22q11.2-q12.1 // 84700	-2.69453	-1.68606	-2.26133	-2.38755	-1.78751	-1.34042	-1.32647	-1.17424	-1.70513	-1.63832	-2.50353	-2.28827	-2.38311	-1.53758	-2.33596	-1.71988	-2.5645	-1.26959	-2.79108	-1.85408	-2.08341	-1.18778	-2.10505	-2.16878
2362927	0.386496	3.64739	0.00214828	0.911648	-2.48068	2362892	NM_000702 // ATP1A2 // ATPase, Na+/K+ transporting, alpha 2 (+) polypeptide // 1q21-q23 // 477 /// ENST00000361216 // ATP1A2 // ATPase, Na+/K+ transporting, alpha 2 (+) polypeptide // 1q21-q23 // 477 /// BC052271 // ATP1A2 // ATPase, Na+/K+ transporting, alpha 2 (+) polypeptide // 1q21-q23 // 477 /// ENST00000392233 // ATP1A2 // ATPase, Na+/K+ transporting, alpha 2 (+) polypeptide // 1q21-q23 // …	-0.941202	-0.607205	-0.52886	-0.0410029	-0.615457	-0.145339	-0.850814	0.0721447	-0.983897	-0.230043	-0.589998	-0.583869	-0.549951	-0.421749	-0.253674	-0.391164	0.0515195	-0.222452	-0.970288	-0.331435	-0.742775	0.0775261	-0.668527	-0.181379
3866436	0.480108	3.64666	0.00215161	0.911648	-2.48133	3866435	NM_014417 // BBC3 // BCL2 binding component 3 // 19q13.3-q13.4 // 27113 /// ENST00000359924 // BBC3 // BCL2 binding component 3 // 19q13.3-q13.4 // 27113 /// AF354654 // BBC3 // BCL2 binding component 3 // 19q13.3-q13.4 // 27113 /// ENST00000341983 // BBC3 // BCL2 binding component 3 // 19q13.3-q13.4 // 27113 /// ENST00000300880 // BBC3 // BCL2 binding component 3 // 19q13.3-q13.4 // 27113	-1.16809	-0.653765	-1.63903	-0.36789	-1.3515	-0.540646	-0.75188	-1.02921	-1.03046	-0.687867	-1.07155	-0.374834	-1.09032	-0.63247	-1.79315	-0.525236	-1.16757	-0.563419	-1.03702	-1.25219	-0.604186	-0.696637	-1.42447	-1.04375
3192976	0.311039	3.64646	0.00215253	0.911648	-2.48151	3192954	NM_139025 // ADAMTS13 // ADAM metallopeptidase with thrombospondin type 1 motif, 13 // 9q34 // 11093 /// NM_139027 // ADAMTS13 // ADAM metallopeptidase with thrombospondin type 1 motif, 13 // 9q34 // 11093 /// NM_139026 // ADAMTS13 // ADAM metallopeptidase with thrombospondin type 1 motif, 13 // 9q34 // 11093 /// ENST00000371929 // ADAMTS13 // ADAM metallopeptidase with thrombospondin type 1 moti…	0.893131	0.987302	1.29376	1.05787	1.09837	1.08355	0.883737	1.68103	0.712396	1.03221	1.05674	1.54665	0.912372	1.08719	1.28877	1.61493	1.30149	1.63972	1.18855	1.53349	0.252572	1.11513	1.15076	1.38604
3867385	0.601002	3.64489	0.00215971	0.911648	-2.4829	3867374	NM_182575 // IZUMO1 // izumo sperm-egg fusion 1 // 19q13.33 // 284359 /// ENST00000332955 // IZUMO1 // izumo sperm-egg fusion 1 // 19q13.33 // 284359 /// BC034769 // IZUMO1 // izumo sperm-egg fusion 1 // 19q13.33 // 284359 /// AY552609 // IZUMO1 // izumo sperm-egg fusion 1 // 19q13.33 // 284359 /// AY552610 // IZUMO1 // izumo sperm-egg fusion 1 // 19q13.33 // 284359	-1.46451	-1.67377	-1.92819	-1.88707	-1.49058	-1.46654	-1.93857	-2.08302	-1.41309	-1.12227	-1.86624	-0.731511	-1.93211	-0.446321	-2.17275	-0.987817	-1.94092	-1.38677	-1.85354	-1.48636	-2.04144	-1.18399	-2.22012	-0.594597
3307029	-0.751237	-3.64431	0.00216236	0.911648	-2.48341	3306984	NM_020918 // GPAM // glycerol-3-phosphate acyltransferase, mitochondrial // 10q25.2 // 57678 /// ENST00000348367 // GPAM // glycerol-3-phosphate acyltransferase, mitochondrial // 10q25.2 // 57678 /// AL833061 // GPAM // glycerol-3-phosphate acyltransferase, mitochondrial // 10q25.2 // 57678 /// ENST00000369425 // GPAM // glycerol-3-phosphate acyltransferase, mitochondrial // 10q25.2 // 57678	-2.62467	-2.14689	-3.31508	-4.0078	-1.75703	-2.14714	-1.39634	-3.04621	-2.20849	-2.87769	-1.42577	-3.60478	-1.94267	-2.65179	-2.2956	-1.8811	-2.87655	-3.03083	-1.97323	-2.43076	-1.13295	-2.25707	-2.37884	-4.25998
3783550	0.339577	3.64405	0.00216357	0.911648	-2.48365	3783529	NM_001943 // DSG2 // desmoglein 2 // 18q12.1 // 1829 /// ENST00000261590 // DSG2 // desmoglein 2 // 18q12.1 // 1829 /// BC099655 // DSG2 // desmoglein 2 // 18q12.1 // 1829	0.161696	0.64342	0.308343	0.977729	0.167319	0.143385	0.314113	0.848381	-0.316277	-0.154776	-0.349394	0.438184	0.571979	0.170907	-0.0510098	0.313657	0.285386	0.655548	-0.35722	-0.349347	0.0288357	0.408144	-0.403656	0.339804
2439561	0.368114	3.64368	0.00216525	0.911648	-2.48397	2439554	NM_004833 // AIM2 // absent in melanoma 2 // 1q22 // 9447 /// ENST00000368130 // AIM2 // absent in melanoma 2 // 1q22 // 9447 /// BC010940 // AIM2 // absent in melanoma 2 // 1q22 // 9447 /// ENST00000368129 // AIM2 // absent in melanoma 2 // 1q22 // 9447	0.211915	0.792758	0.849851	0.783895	0.653782	0.846024	0.343031	0.946519	0.565299	0.931354	0.94923	1.26629	0.274133	0.724314	0.633335	0.812814	0.634298	0.869223	0.416232	0.465117	-0.261369	1.0465	0.62652	0.828821
3111621	0.30347	3.64344	0.00216636	0.911648	-2.48419	3111561	NM_177531 // PKHD1L1 // polycystic kidney and hepatic disease 1 (autosomal recessive)-like 1 // 8q23.1-q23.2 // 93035 /// ENST00000378402 // PKHD1L1 // polycystic kidney and hepatic disease 1 (autosomal recessive)-like 1 // 8q23.1-q23.2 // 93035 /// AY219181 // PKHD1L1 // polycystic kidney and hepatic disease 1 (autosomal recessive)-like 1 // 8q23.1-q23.2 // 93035	-0.0367276	0.605593	0.626713	0.89121	0.747183	0.922433	0.292157	0.339933	0.0819512	0.518232	-0.0748177	-0.165093	0.502184	0.861166	0.136659	0.0371862	0.215647	0.975838	0.337745	0.750351	0.139121	0.370314	0.239705	0.741999
4009626	0.240315	3.64185	0.00217367	0.911648	-2.48559	4009604	NM_020922 // WNK3 // WNK lysine deficient protein kinase 3 // Xp11.23-p11.21 // 65267 /// NM_001002838 // WNK3 // WNK lysine deficient protein kinase 3 // Xp11.23-p11.21 // 65267 /// ENST00000354646 // WNK3 // WNK lysine deficient protein kinase 3 // Xp11.23-p11.21 // 65267 /// ENST00000375169 // WNK3 // WNK lysine deficient protein kinase 3 // Xp11.23-p11.21 // 65267 /// AY352048 // WNK3 // WNK …	0.393549	0.538179	0.681034	1.1146	0.37715	0.570229	0.359276	0.450639	0.73819	0.704648	0.381394	0.436721	0.230119	0.835303	0.108121	0.591664	0.868396	1.05983	0.374246	0.605818	0.791817	1.23329	0.522464	0.568614
3467675	-0.313494	-3.64183	0.00217374	0.911648	-2.48561	3467637	NM_015054 // UHRF1BP1L // UHRF1 (ICBP90) binding protein 1-like // 12q23.1 // 23074 /// NM_001006947 // UHRF1BP1L // UHRF1 (ICBP90) binding protein 1-like // 12q23.1 // 23074 /// ENST00000279907 // UHRF1BP1L // UHRF1 (ICBP90) binding protein 1-like // 12q23.1 // 23074 /// ENST00000356828 // UHRF1BP1L // UHRF1 (ICBP90) binding protein 1-like // 12q23.1 // 23074 /// BC127017 // UHRF1BP1L // UHRF1 (…	0.065111	-0.149968	0.0717923	-0.4954	-0.253849	-0.0999933	0.0289997	-0.402342	-0.309045	-0.643045	-0.175269	-0.725022	-0.0759363	-0.815997	-0.286425	-0.348241	-0.224678	-0.14259	-0.243958	-0.342546	0.0486432	-0.315067	0.0869134	-0.549419
2686676	0.435015	3.64122	0.00217657	0.911648	-2.48615	2686646	NM_020654 // SENP7 // SUMO1/sentrin specific peptidase 7 // 3q12 // 57337 /// NM_001077203 // SENP7 // SUMO1/sentrin specific peptidase 7 // 3q12 // 57337 /// ENST00000394095 // SENP7 // SUMO1/sentrin specific peptidase 7 // 3q12 // 57337 /// ENST00000394094 // SENP7 // SUMO1/sentrin specific peptidase 7 // 3q12 // 57337 /// BC129988 // SENP7 // SUMO1/sentrin specific peptidase 7 // 3q12 // 57337…	-0.297774	0.591415	-0.499123	0.00741016	-0.61756	-0.152326	-0.223539	-0.858223	-0.479146	-0.0468067	-0.32953	0.279354	-1.02341	0.166346	-0.230191	0.444893	-0.404318	-0.288651	0.00914421	0.0754728	0.0614694	0.421515	-0.852369	-0.306569
3258945	0.246311	3.64069	0.00217902	0.911648	-2.48662	3258910	NM_018063 // HELLS // helicase, lymphoid-specific // 10q24.2 // 3070 /// ENST00000348459 // HELLS // helicase, lymphoid-specific // 10q24.2 // 3070 /// AF155827 // HELLS // helicase, lymphoid-specific // 10q24.2 // 3070 /// ENST00000371332 // HELLS // helicase, lymphoid-specific // 10q24.2 // 3070 /// ENST00000394036 // HELLS // helicase, lymphoid-specific // 10q24.2 // 3070 /// ENST00000394045 /…	1.27224	1.45385	1.11162	1.27438	1.07629	1.1507	1.035	1.19161	1.03087	1.42368	0.594512	1.14615	0.821666	1.23167	1.09576	1.13839	1.15763	1.31658	0.95586	1.07911	0.893177	0.919588	0.800797	1.47544
3142258	0.266587	3.64002	0.00218211	0.911648	-2.48721	3142217	NM_018440 // PAG1 // phosphoprotein associated with glycosphingolipid microdomains 1 // 8q21.13 // 55824 /// ENST00000220597 // PAG1 // phosphoprotein associated with glycosphingolipid microdomains 1 // 8q21.13 // 55824 /// AK289818 // PAG1 // phosphoprotein associated with glycosphingolipid microdomains 1 // 8q21.13 // 55824	1.12633	1.14347	1.02527	1.25495	1.03328	1.20301	1.21857	1.21525	1.0103	1.41016	1.49985	1.44799	1.00875	1.31481	0.370839	1.15734	0.920471	1.18728	1.0485	1.20449	1.07569	1.58491	0.722592	1.13583
2406768	0.246112	3.64001	0.00218217	0.911648	-2.48722	2406766	NM_031280 // MRPS15 // mitochondrial ribosomal protein S15 // 1p35-p34.1 // 64960 /// ENST00000373116 // MRPS15 // mitochondrial ribosomal protein S15 // 1p35-p34.1 // 64960 /// AB209905 // MRPS15 // mitochondrial ribosomal protein S15 // 1p35-p34.1 // 64960	-2.28016	-2.26717	-2.31794	-1.86052	-2.75982	-2.44683	-2.46919	-2.38102	-1.94999	-2.00079	-2.80161	-2.01202	-2.45067	-2.29875	-2.6275	-2.27788	-2.25816	-2.19516	-2.2364	-1.89892	-2.24553	-2.06328	-2.73977	-2.48106
3957611	-0.360262	-3.63868	0.00218834	0.911648	-2.4884	3957589	NM_014941 // MORC2 // MORC family CW-type zinc finger 2 // 22q12.2 // 22880 /// ENST00000215862 // MORC2 // MORC family CW-type zinc finger 2 // 22q12.2 // 22880 /// BC019257 // MORC2 // MORC family CW-type zinc finger 2 // 22q12.2 // 22880 /// ENST00000397641 // MORC2 // MORC family CW-type zinc finger 2 // 22q12.2 // 22880	-0.663283	-0.959114	-0.700821	-1.26301	-1.15299	-0.838398	-0.56295	-1.24445	-0.25123	-0.704541	-0.560231	-1.03889	-0.694573	-1.77025	-0.901445	-1.07148	-0.820076	-0.76081	-0.614613	-0.778677	-0.525048	-0.949409	-1.03196	-1.42334
3337361	0.27569	3.63685	0.00219683	0.911648	-2.49002	3337360	NM_002496 // NDUFS8 // NADH dehydrogenase (ubiquinone) Fe-S protein 8, 23kDa (NADH-coenzyme Q reductase) // 11q13 // 4728 /// ENST00000313468 // NDUFS8 // NADH dehydrogenase (ubiquinone) Fe-S protein 8, 23kDa (NADH-coenzyme Q reductase) // 11q13 // 4728 /// AK002110 // NDUFS8 // NADH dehydrogenase (ubiquinone) Fe-S protein 8, 23kDa (NADH-coenzyme Q reductase) // 11q13 // 4728	-1.44327	-1.21148	-1.52807	-1.07613	-1.83038	-1.58749	-1.73849	-0.80032	-1.33477	-1.04672	-1.61764	-1.24586	-1.53846	-1.25454	-1.49134	-1.34848	-1.32622	-1.20646	-1.53965	-1.3928	-1.64467	-1.7829	-1.50302	-1.27451
3461207	-0.627654	-3.6368	0.00219708	0.911648	-2.49007	3461164	NM_017440 // MDM1 // Mdm1 nuclear protein homolog (mouse) // 12q15 // 56890 /// NM_020128 // MDM1 // Mdm1 nuclear protein homolog (mouse) // 12q15 // 56890 /// ENST00000303145 // MDM1 // Mdm1 nuclear protein homolog (mouse) // 12q15 // 56890 /// BC028355 // MDM1 // Mdm1 nuclear protein homolog (mouse) // 12q15 // 56890 /// ENST00000393543 // MDM1 // Mdm1 nuclear protein homolog (mouse) // 12q15 /…	-1.56786	-1.71361	-1.57947	-2.50295	-1.54218	-0.99782	-1.29369	-2.52025	-0.836351	-1.66904	-1.18643	-3.10505	-1.49342	-2.23254	-1.17402	-1.65685	-1.31826	-1.3022	-1.09456	-1.97767	-1.06722	-1.77088	-1.42127	-1.65771
3400212	-0.331724	-3.63591	0.00220123	0.911648	-2.49086	3400190	NM_032358 // CCDC77 // coiled-coil domain containing 77 // 12p13.33 // 84318 /// ENST00000239830 // CCDC77 // coiled-coil domain containing 77 // 12p13.33 // 84318 /// AK027638 // CCDC77 // coiled-coil domain containing 77 // 12p13.33 // 84318	-0.9021	-0.650797	-1.31982	-1.4282	-0.616261	-0.771478	-0.580945	-0.969512	-0.620359	-1.11042	-0.636827	-1.16071	-0.302575	-0.702826	-0.771763	-0.925001	-0.479794	-0.844083	-0.214663	-0.7472	-0.140498	-0.80869	-0.659952	-1.10733
2408553	-0.336497	-3.6344	0.00220826	0.911648	-2.49219	2408499	NM_001031694 // SCMH1 // sex comb on midleg homolog 1 (Drosophila) // 1p34 // 22955 /// NM_012236 // SCMH1 // sex comb on midleg homolog 1 (Drosophila) // 1p34 // 22955 /// ENST00000326197 // SCMH1 // sex comb on midleg homolog 1 (Drosophila) // 1p34 // 22955 /// ENST00000372597 // SCMH1 // sex comb on midleg homolog 1 (Drosophila) // 1p34 // 22955 /// ENST00000397174 // SCMH1 // sex comb on midl…	-0.0985976	-0.450621	-0.241528	-0.802742	-0.190425	-0.0539726	-0.0938239	-0.857648	-0.142766	-0.958041	-0.404199	-0.454767	-0.151913	-0.772268	-0.339584	-0.405762	-0.509707	-0.306393	-0.355133	-0.659082	-0.0955361	-0.313425	-0.191687	-0.818139
2317253	0.264061	3.63082	0.0022251	0.911648	-2.49537	2317246	NM_014448 // ARHGEF16 // Rho guanine exchange factor (GEF) 16 // 1p36.3 // 27237 /// ENST00000378378 // ARHGEF16 // Rho guanine exchange factor (GEF) 16 // 1p36.3 // 27237 /// ENST00000340401 // ARHGEF16 // Rho guanine exchange factor (GEF) 16 // 1p36.3 // 27237 /// ENST00000378373 // ARHGEF16 // Rho guanine exchange factor (GEF) 16 // 1p36.3 // 27237 /// ENST00000378371 // ARHGEF16 // Rho guanin…	-0.429597	-0.162005	-0.847799	-0.827686	-0.689258	-0.477994	-0.880316	-0.717251	-1.13466	-0.952913	-0.527678	-0.241493	-0.974523	-0.353302	-0.850122	-0.434866	-0.924444	-0.966602	-1.45773	-0.750261	-0.52486	-0.1432	-0.760607	-0.805279
2571110	0.259645	3.63054	0.0022264	0.911648	-2.49562	2571075	NM_022662 // ANAPC1 // anaphase promoting complex subunit 1 // 2q12.1 // 64682 /// ENST00000341068 // ANAPC1 // anaphase promoting complex subunit 1 // 2q12.1 // 64682 /// BC104902 // ANAPC1 // anaphase promoting complex subunit 1 // 2q12.1 // 64682	0.178358	0.585269	0.203557	0.227209	0.212705	0.328891	0.191384	0.422165	0.428123	0.621228	0.268972	0.776876	0.177936	0.464217	0.379535	0.623847	0.303415	0.239423	0.137813	0.260339	0.00776859	0.411476	-0.0894143	0.554954
3922732	0.368033	3.62988	0.00222952	0.911648	-2.4962	3922664	NM_018964 // SLC37A1 // solute carrier family 37 (glycerol-3-phosphate transporter), member 1 // 21q22.3 // 54020 /// ENST00000398341 // SLC37A1 // solute carrier family 37 (glycerol-3-phosphate transporter), member 1 // 21q22.3 // 54020 /// ENST00000352133 // SLC37A1 // solute carrier family 37 (glycerol-3-phosphate transporter), member 1 // 21q22.3 // 54020 /// ENST00000398343 // SLC37A1 // sol…	-0.659755	0.747316	0.244072	0.383725	0.126176	0.176664	0.193828	0.412159	-0.327007	0.140268	0.684952	0.854814	-0.00239856	0.665597	0.215277	0.363149	0.227862	0.678985	-0.0902555	0.281889	-0.616489	-0.186048	0.161528	0.0556718
2673264	-0.354272	-3.62978	0.00222998	0.911648	-2.49629	2673257	NM_024661 // CCDC51 // coiled-coil domain containing 51 // 3p21.31 // 79714 /// ENST00000395694 // CCDC51 // coiled-coil domain containing 51 // 3p21.31 // 79714 /// ENST00000395696 // CCDC51 // coiled-coil domain containing 51 // 3p21.31 // 79714 /// BC011993 // CCDC51 // coiled-coil domain containing 51 // 3p21.31 // 79714 /// ENST00000296441 // CCDC51 // coiled-coil domain containing 51 // 3p2…	1.60434	1.15008	1.83837	1.22821	1.42807	1.05208	0.675884	0.541763	1.13454	0.743653	1.33642	1.06104	0.861015	0.303275	1.63597	0.894919	1.12058	0.683077	1.40408	1.18012	0.862299	0.906557	1.72919	1.63472
3720804	0.28411	3.62869	0.00223518	0.911648	-2.49726	3720739	NM_007359 // CASC3 // cancer susceptibility candidate 3 // 17q11-q21.3 // 22794 /// NM_001012241 // MSL-1 // male-specific lethal-1 homolog // 17q21.1 // 339287 /// ENST00000394114 // CASC3 // cancer susceptibility candidate 3 // 17q11-q21.3 // 22794 /// ENST00000264645 // CASC3 // cancer susceptibility candidate 3 // 17q11-q21.3 // 22794 /// ENST00000339569 // MSL-1 // male-specific lethal-1 hom…	-0.656858	-0.25552	-0.662325	-0.216458	-0.567337	-0.514148	-0.635567	-0.365258	-0.75616	-0.297716	-0.389559	-0.475614	-0.600452	-0.503919	-1.09237	-0.331521	-0.766917	-0.800443	-0.688636	-0.612222	-0.689919	0.00614046	-0.879393	-0.609496
3770467	-0.298919	-3.62811	0.00223788	0.911648	-2.49777	3770457	NM_024417 // FDXR // ferredoxin reductase // 17q24-q25 // 2232 /// NM_004110 // FDXR // ferredoxin reductase // 17q24-q25 // 2232 /// ENST00000293195 // FDXR // ferredoxin reductase // 17q24-q25 // 2232 /// BC034763 // FDXR // ferredoxin reductase // 17q24-q25 // 2232	0.00792262	-0.175526	-0.0613467	-0.52177	-0.401549	-0.525791	-0.174386	-0.604793	-0.845804	-0.86548	-0.529205	-0.984901	-0.460306	-0.654254	-0.294298	-0.567134	-0.331877	-0.803445	-0.501439	-0.506249	-0.21016	-0.562518	-0.42346	-1.04108
3351445	-0.219251	-3.62763	0.00224019	0.911648	-2.4982	3351385	NM_005933 // MLL // myeloid/lymphoid or mixed-lineage leukemia (trithorax homolog, Drosophila) // 11q23 // 4297 /// ENST00000359313 // MLL // myeloid/lymphoid or mixed-lineage leukemia (trithorax homolog, Drosophila) // 11q23 // 4297 /// L04284 // MLL // myeloid/lymphoid or mixed-lineage leukemia (trithorax homolog, Drosophila) // 11q23 // 4297 /// ENST00000328469 // MLL // myeloid/lymphoid or mi…	-0.464127	-0.848349	-0.858499	-1.12938	-0.780092	-0.922979	-0.758132	-0.835622	-0.773069	-1.00429	-0.683111	-0.640272	-0.506809	-0.566073	-0.544035	-0.660963	-0.521871	-0.730871	-0.628153	-1.09678	-0.126149	-0.520905	-0.727195	-1.04577
4014764	0.313707	3.62688	0.00224376	0.911648	-2.49887	4014759	NM_004538 // NAP1L3 // nucleosome assembly protein 1-like 3 // Xq21.3-q22 // 4675 /// ENST00000373079 // NAP1L3 // nucleosome assembly protein 1-like 3 // Xq21.3-q22 // 4675 /// D50370 // NAP1L3 // nucleosome assembly protein 1-like 3 // Xq21.3-q22 // 4675	-0.661914	-0.346271	-0.61601	0.118474	-0.421541	-0.289348	-0.564333	-0.198467	-0.389914	0.0855402	-0.524527	-0.0380021	-0.803697	-0.0882118	-0.268382	-0.728218	-0.417911	-0.334719	-0.312012	-0.172731	-0.659963	-0.217774	-0.557481	-0.223467
2955325	-0.570045	-3.62618	0.00224708	0.911648	-2.49949	2955282	NM_181356 // SUPT3H // suppressor of Ty 3 homolog (S. cerevisiae) // 6p21.1-p21.3 // 8464 /// NM_003599 // SUPT3H // suppressor of Ty 3 homolog (S. cerevisiae) // 6p21.1-p21.3 // 8464 /// ENST00000371460 // SUPT3H // suppressor of Ty 3 homolog (S. cerevisiae) // 6p21.1-p21.3 // 8464 /// ENST00000371459 // SUPT3H // suppressor of Ty 3 homolog (S. cerevisiae) // 6p21.1-p21.3 // 8464 /// ENST0000037…	-1.03208	-0.949313	-1.06546	-1.58875	-0.733442	-1.12715	-1.07658	-2.12193	-0.323646	-2.0197	-0.74564	-2.01105	-0.75212	-1.5137	-1.49347	-1.50202	-1.15153	-1.41304	-1.11115	-0.829265	-0.245471	-1.2645	-1.27446	-1.50517
3867774	-0.395334	-3.62608	0.00224756	0.911648	-2.49957	3867734	NM_014037 // SLC6A16 // solute carrier family 6, member 16 // 19q13.1-q13.4 // 28968 /// ENST00000335875 // SLC6A16 // solute carrier family 6, member 16 // 19q13.1-q13.4 // 28968 /// BC034948 // SLC6A16 // solute carrier family 6, member 16 // 19q13.1-q13.4 // 28968	-0.0400972	-0.133323	0.0464772	-0.690378	-0.025606	-0.394246	0.517189	-0.0731213	-0.0726706	-0.80266	-0.405452	-0.0525533	-0.334819	-0.185016	-0.224296	-0.446955	0.218908	-0.149581	0.131377	-0.469904	0.485628	-0.227041	-0.144036	-0.966632
3806402	-0.355641	-3.62571	0.00224934	0.911648	-2.49991	3806366	BC041860 // LOXHD1 // lipoxygenase homology domains 1 // 18q21.1 // 125336 /// BC047720 // LOXHD1 // lipoxygenase homology domains 1 // 18q21.1 // 125336 /// ENST00000398722 // LOXHD1 // lipoxygenase homology domains 1 // 18q21.1 // 125336 /// ENST00000398705 // LOXHD1 // lipoxygenase homology domains 1 // 18q21.1 // 125336 /// ENST00000335730 // LOXHD1 // lipoxygenase homology domains 1 // 18q21…	-0.989585	-1.40022	-0.94066	-1.76631	-0.467635	-1.39489	-0.876556	-1.52315	-0.940753	-1.41686	-1.176	-1.64054	-1.51174	-1.87367	-1.3462	-1.20632	-1.47713	-1.16659	-0.80977	-1.19378	-1.40552	-1.40941	-1.36589	-1.58339
3904615	-0.465764	-3.62545	0.00225057	0.911648	-2.50014	3904594	NM_199181 // C20orf117 // chromosome 20 open reading frame 117 // 20q11.23 // 140710 /// ENST00000237536 // C20orf117 // chromosome 20 open reading frame 117 // 20q11.23 // 140710 /// ENST00000279034 // C20orf117 // chromosome 20 open reading frame 117 // 20q11.23 // 140710 /// AK131491 // C20orf117 // chromosome 20 open reading frame 117 // 20q11.23 // 140710	0.124382	-0.0476503	-0.0509497	-0.967837	0.473238	-0.174365	0.181392	-0.201625	-0.536826	-0.555172	-0.282017	-0.251499	-0.397533	-1.11682	-0.424414	-0.912254	0.242815	-0.0319046	-0.181274	-0.681319	0.538347	-0.021821	-0.259473	-1.19921
3183767	0.402757	3.62446	0.00225526	0.911648	-2.50101	3183757	NM_002874 // RAD23B // RAD23 homolog B (S. cerevisiae) // 9q31.2 // 5887 /// ENST00000358015 // RAD23B // RAD23 homolog B (S. cerevisiae) // 9q31.2 // 5887 /// D21090 // RAD23B // RAD23 homolog B (S. cerevisiae) // 9q31.2 // 5887 /// ENST00000374678 // RAD23B // RAD23 homolog B (S. cerevisiae) // 9q31.2 // 5887	-1.81439	-1.38605	-1.33025	-0.280392	-1.3615	-0.931806	-1.48506	-0.981849	-1.83324	-1.41965	-1.48276	-0.990501	-1.85005	-1.56665	-1.09945	-1.17535	-1.42434	-1.31886	-1.49455	-1.4434	-1.81095	-1.13991	-1.21829	-0.73734
4002752	-0.188433	-3.62423	0.00225637	0.911648	-2.50121	4002741	NM_001037171 // ACOT9 // acyl-CoA thioesterase 9 // Xp22.11 // 23597 /// NM_001033583 // ACOT9 // acyl-CoA thioesterase 9 // Xp22.11 // 23597 /// ENST00000336430 // ACOT9 // acyl-CoA thioesterase 9 // Xp22.11 // 23597 /// ENST00000379303 // ACOT9 // acyl-CoA thioesterase 9 // Xp22.11 // 23597 /// ENST00000379295 // ACOT9 // acyl-CoA thioesterase 9 // Xp22.11 // 23597 /// ENST00000379297 // ACOT9 …	-0.402311	-0.649558	-0.258084	-0.416417	-0.509886	-0.593088	-0.484179	-0.74807	-0.357299	-0.338374	-0.240732	-0.496985	-0.16077	-0.371721	-0.662886	-0.696389	-0.463567	-0.524089	-0.276048	-0.78917	-0.406328	-0.681546	-0.45191	-0.629794
3590435	0.213653	3.62396	0.00225769	0.911648	-2.50146	3590422	NM_015138 // RTF1 // Rtf1, Paf1/RNA polymerase II complex component, homolog (S. cerevisiae) // 15q15.1 // 23168 /// ENST00000260373 // RTF1 // Rtf1, Paf1/RNA polymerase II complex component, homolog (S. cerevisiae) // 15q15.1 // 23168 /// BC015052 // RTF1 // Rtf1, Paf1/RNA polymerase II complex component, homolog (S. cerevisiae) // 15q15.1 // 23168 /// ENST00000389629 // RTF1 // Rtf1, Paf1/RNA p…	0.242543	0.319381	0.194984	0.647941	0.447282	0.478955	0.221508	0.652426	0.204722	0.342868	0.344232	0.46666	0.292994	0.740636	0.101639	0.22645	0.428868	0.335549	0.154634	0.379757	0.285986	0.497096	0.0400107	0.435524
3543383	-0.30634	-3.62376	0.00225864	0.911648	-2.50163	3543355	NM_015604 // WDR21A // WD repeat domain 21A // 14q24.3 // 26094 /// NM_181340 // WDR21A // WD repeat domain 21A // 14q24.3 // 26094 /// NM_181341 // WDR21A // WD repeat domain 21A // 14q24.3 // 26094 /// ENST00000358377 // WDR21A // WD repeat domain 21A // 14q24.3 // 26094 /// ENST00000340355 // WDR21A // WD repeat domain 21A // 14q24.3 // 26094 /// ENST00000394234 // WDR21A // WD repeat domain 2…	-1.36544	-1.57077	-1.56692	-2.08289	-1.66885	-1.541	-1.76628	-1.63136	-1.37888	-1.88141	-1.39772	-1.96102	-1.24295	-2.03684	-1.49104	-1.77189	-1.52164	-1.75719	-1.75349	-1.77915	-1.12637	-1.68904	-1.91676	-2.16987
3321554	0.448604	3.62329	0.0022609	0.911648	-2.50205	3321512	NM_000922 // PDE3B // phosphodiesterase 3B, cGMP-inhibited // 11p15.1 // 5140 /// ENST00000282096 // PDE3B // phosphodiesterase 3B, cGMP-inhibited // 11p15.1 // 5140 /// BC150307 // PDE3B // phosphodiesterase 3B, cGMP-inhibited // 11p15.1 // 5140	-0.616337	-0.92172	-0.543157	-0.2188	-0.784537	-0.660032	-0.60062	-0.166672	-1.435	0.0105161	-1.35787	-0.584649	-1.09971	-0.433057	-0.687478	-0.725893	-0.700161	-0.218263	-1.06674	-0.0457201	-0.528746	-0.536244	-1.25355	-0.790103
3933245	-0.417297	-3.62313	0.00226167	0.911648	-2.5022	3933243	NM_001040424 // PRDM15 // PR domain containing 15 // 21q22.3 // 63977 /// NM_022115 // PRDM15 // PR domain containing 15 // 21q22.3 // 63977 /// ENST00000398548 // PRDM15 // PR domain containing 15 // 21q22.3 // 63977 /// ENST00000269844 // PRDM15 // PR domain containing 15 // 21q22.3 // 63977 /// AB051812 // PRDM15 // PR domain containing 15 // 21q22.3 // 63977 /// ENST00000380489 // PRDM15 // P…	-1.94074	-2.17122	-1.56881	-2.50538	-1.36417	-2.28991	-2.04754	-2.61791	-1.58329	-2.01618	-2.59548	-2.54715	-1.72914	-2.11548	-1.81585	-2.26427	-1.73079	-1.81363	-1.70661	-2.75376	-1.54128	-1.76656	-2.33413	-2.10394
2454350	-0.304964	-3.62263	0.00226406	0.911648	-2.50264	2454343	NM_183059 // RD3 // retinal degeneration 3 // 1q32.3 // 343035 /// ENST00000367002 // RD3 // retinal degeneration 3 // 1q32.3 // 343035 /// AY191519 // RD3 // retinal degeneration 3 // 1q32.3 // 343035	0.638949	0.336859	1.06718	0.270057	0.759938	0.503125	0.6968	0.570063	0.542265	0.609249	0.607361	0.15778	0.873043	0.743555	0.795753	0.208238	0.614328	0.314336	1.09312	0.316103	0.627998	0.660542	0.745459	0.712716
3367270	0.59399	3.62168	0.00226861	0.911648	-2.50348	3367231	NM_170732 // BDNF // brain-derived neurotrophic factor // 11p13 // 627 /// NM_170735 // BDNF // brain-derived neurotrophic factor // 11p13 // 627 /// NM_001709 // BDNF // brain-derived neurotrophic factor // 11p13 // 627 /// NM_170733 // BDNF // brain-derived neurotrophic factor // 11p13 // 627 /// NM_170734 // BDNF // brain-derived neurotrophic factor // 11p13 // 627 /// NM_170731 // BDNF // bra…	-2.95863	-2.98778	-2.53932	-1.90407	-1.19486	-0.872082	-2.30804	-0.651987	-2.4253	-2.05143	-1.58016	-0.268333	-0.641271	-0.0558862	-2.19375	-2.17977	-2.16823	-1.6714	-2.48484	-2.66711	-2.453	-1.13291	-1.38498	-0.761745
2802507	0.175168	3.62143	0.00226981	0.911648	-2.5037	2802398	NM_007118 // TRIO // triple functional domain (PTPRF interacting) // 5p15.1-p14 // 7204 /// ENST00000344204 // TRIO // triple functional domain (PTPRF interacting) // 5p15.1-p14 // 7204 /// AF091395 // TRIO // triple functional domain (PTPRF interacting) // 5p15.1-p14 // 7204 /// ENST00000322870 // TRIO // triple functional domain (PTPRF interacting) // 5p15.1-p14 // 7204 /// ENST00000397639 // T…	-0.632538	-0.467436	-0.660976	-0.379111	-0.644948	-0.657124	-0.665173	-0.459274	-0.4205	-0.332463	-0.591697	-0.312566	-0.656743	-0.519733	-0.667908	-0.541582	-0.730014	-0.614575	-0.682121	-0.56026	-1.19442	-0.821215	-1.05594	-0.835618
3743350	0.370183	3.62071	0.0022733	0.911648	-2.50434	3743340	NM_080912 // ASGR2 // asialoglycoprotein receptor 2 // 17p // 433 /// NM_001181 // ASGR2 // asialoglycoprotein receptor 2 // 17p // 433 /// NM_080913 // ASGR2 // asialoglycoprotein receptor 2 // 17p // 433 /// NM_080914 // ASGR2 // asialoglycoprotein receptor 2 // 17p // 433 /// ENST00000380952 // ASGR2 // asialoglycoprotein receptor 2 // 17p // 433 /// ENST00000254850 // ASGR2 // asialoglycoprot…	-0.123025	0.36716	-0.452465	0.220049	-0.866243	-0.323848	-0.617477	-0.265116	0.0672085	0.337937	0.312533	0.459737	-0.42524	-0.232804	-0.773333	0.275103	-1.23971	-0.664132	-0.25315	-0.0214968	-0.0858034	0.278714	-0.100276	-0.546095
3572991	0.293539	3.61987	0.00227731	0.911648	-2.50508	3572982	NM_013382 // POMT2 // protein-O-mannosyltransferase 2 // 14q24 // 29954 /// ENST00000261534 // POMT2 // protein-O-mannosyltransferase 2 // 14q24 // 29954 /// AB209114 // POMT2 // protein-O-mannosyltransferase 2 // 14q24 // 29954	-0.431676	-0.330391	-0.354591	0.29854	-1.01569	-0.739563	-0.640803	-0.167397	-0.450043	0.0643423	-0.477798	-0.458603	-0.410277	-0.210657	-0.37826	-0.0937344	-0.205037	-0.310691	-0.527151	-0.442964	-0.865254	-0.59838	-0.497333	0.258057
3723151	0.462692	3.61834	0.00228471	0.911648	-2.50644	3723128	NM_002390 // ADAM11 // ADAM metallopeptidase domain 11 // 17q21.3 // 4185 /// ENST00000200557 // ADAM11 // ADAM metallopeptidase domain 11 // 17q21.3 // 4185 /// AB009675 // ADAM11 // ADAM metallopeptidase domain 11 // 17q21.3 // 4185 /// ENST00000355638 // ADAM11 // ADAM metallopeptidase domain 11 // 17q21.3 // 4185	-3.07114	-2.48881	-2.57556	-2.31233	-1.87432	-2.20061	-2.21701	-2.32013	-2.69042	-2.57776	-2.39581	-1.88449	-3.90579	-2.33979	-3.8349	-2.84003	-3.55234	-3.07719	-3.85077	-3.39931	-2.98871	-2.34259	-3.6629	-3.28433
2933614	-0.260903	-3.61734	0.00228955	0.911648	-2.50733	2933536	NM_020245 // TULP4 // tubby like protein 4 // 6q25-q26 // 56995 /// NM_001007466 // TULP4 // tubby like protein 4 // 6q25-q26 // 56995 /// ENST00000367097 // TULP4 // tubby like protein 4 // 6q25-q26 // 56995 /// ENST00000367094 // TULP4 // tubby like protein 4 // 6q25-q26 // 56995 /// AF219946 // TULP4 // tubby like protein 4 // 6q25-q26 // 56995	0.232345	0.10397	0.187767	-0.179642	0.0250414	-0.389838	0.0311224	0.0261606	0.344161	-0.397112	0.160684	0.0854786	0.420974	0.112989	0.366114	-0.015609	0.188449	-0.0400242	-0.0236208	0.232481	0.330692	-0.0276533	0.296614	-0.0816991
3589065	-0.480823	-3.61678	0.00229231	0.911648	-2.50783	3589051	NM_152453 // TMCO5 // transmembrane and coiled-coil domains 5 // 15q14 // 145942 /// ENST00000319669 // TMCO5 // transmembrane and coiled-coil domains 5 // 15q14 // 145942 /// AK093126 // TMCO5 // transmembrane and coiled-coil domains 5 // 15q14 // 145942	1.45679	1.15637	1.24008	1.41256	1.13726	0.734142	1.37099	0.662548	1.26221	0.924005	1.24335	0.293644	1.14052	1.33294	1.4181	0.417584	1.0634	1.10372	1.12078	-0.410767	0.723737	0.210263	1.51999	1.09033
2361362	-0.25428	-3.61351	0.00230824	0.911648	-2.51074	2361342	NM_022367 // SEMA4A // sema domain, immunoglobulin domain (Ig), transmembrane domain (TM) and short cytoplasmic domain, (semaphorin) 4A // 1q22 // 64218 /// ENST00000355014 // SEMA4A // sema domain, immunoglobulin domain (Ig), transmembrane domain (TM) and short cytoplasmic domain, (semaphorin) 4A // 1q22 // 64218 /// ENST00000368282 // SEMA4A // sema domain, immunoglobulin domain (Ig), transmemb…	-0.0884025	-0.764275	0.245991	0.198279	0.185754	0.12564	0.194957	-0.495288	0.0626699	-0.189278	0.0430772	-0.270161	0.25751	0.0871593	-0.216867	-0.279362	0.1164	0.00443276	-0.0732632	-0.218052	-0.159844	-0.374267	0.302255	-0.0059525
3345785	0.378347	3.61307	0.0023104	0.911648	-2.51113	3345774	NM_003772 // JRKL // jerky homolog-like (mouse) // 11q21 // 8690 /// ENST00000332349 // JRKL // jerky homolog-like (mouse) // 11q21 // 8690 /// AF004715 // JRKL // jerky homolog-like (mouse) // 11q21 // 8690	-5.50858	-5.11969	-5.53273	-5.16236	-5.32499	-5.19767	-5.91391	-4.81173	-5.69933	-5.05238	-5.15181	-4.95156	-5.28952	-4.92495	-4.93337	-5.12836	-5.40048	-5.36627	-6.13066	-5.4889	-5.58421	-5.36986	-5.37739	-4.73308
3716462	0.199304	3.61255	0.00231296	0.911648	-2.51159	3716411	NM_001304 // CPD // carboxypeptidase D // 17q11.2 // 1362 /// ENST00000225719 // CPD // carboxypeptidase D // 17q11.2 // 1362 /// U65090 // CPD // carboxypeptidase D // 17q11.2 // 1362	0.532466	0.733248	0.42016	0.846755	0.424139	0.384944	0.564133	0.652332	0.616488	0.675481	0.528263	0.87244	0.088703	0.506986	0.45023	0.606811	0.64595	0.613549	0.529217	0.75965	0.173056	0.445593	0.0753823	0.342041
2964057	0.324318	3.61044	0.00232333	0.911648	-2.51347	2964052	NM_080743 // SRrp35 // serine-arginine repressor protein (35 kDa) // 6q15 // 135295 /// ENST00000369467 // SRrp35 // serine-arginine repressor protein (35 kDa) // 6q15 // 135295 /// BC021715 // SRrp35 // serine-arginine repressor protein (35 kDa) // 6q15 // 135295	-0.972865	-0.712348	-1.07601	-1.04592	-0.744628	-0.98539	-0.891519	-0.619735	-0.903516	-0.819276	-0.73035	-0.143698	-1.10526	-0.287116	-1.38238	-0.528928	-0.97195	-0.574772	-0.816802	-0.54791	-0.876355	-0.681184	-1.26905	-0.902591
2491475	-0.409288	-3.61032	0.00232389	0.911648	-2.51357	2491386	NM_031283 // TCF7L1 // transcription factor 7-like 1 (T-cell specific, HMG-box) // 2p11.2 // 83439 /// ENST00000282111 // TCF7L1 // transcription factor 7-like 1 (T-cell specific, HMG-box) // 2p11.2 // 83439 /// AB031046 // TCF7L1 // transcription factor 7-like 1 (T-cell specific, HMG-box) // 2p11.2 // 83439	-3.1466	-3.00937	-2.60829	-3.74449	-2.27428	-2.58579	-2.83113	-3.69724	-2.52946	-3.48413	-2.50321	-2.6289	-2.79635	-3.30923	-2.89113	-2.86087	-2.66121	-3.13092	-3.27065	-3.33447	-2.72909	-2.92635	-2.8561	-3.29718
3982701	0.296655	3.60686	0.00234101	0.911648	-2.51665	3982689	NM_001109878 // TBX22 // T-box 22 // Xq21.1 // 50945 /// NM_001109879 // TBX22 // T-box 22 // Xq21.1 // 50945 /// NM_016954 // TBX22 // T-box 22 // Xq21.1 // 50945 /// ENST00000373296 // TBX22 // T-box 22 // Xq21.1 // 50945 /// ENST00000373294 // TBX22 // T-box 22 // Xq21.1 // 50945 /// ENST00000373291 // TBX22 // T-box 22 // Xq21.1 // 50945 /// BC014194 // TBX22 // T-box 22 // Xq21.1 // 50945	-0.599282	-0.208686	-0.400204	-0.156891	-0.253072	-0.355625	-0.374961	-0.337857	-0.489125	-0.220972	-0.562304	-0.38205	-0.272979	-0.121284	-0.23133	0.156884	-0.116445	0.769559	-0.411615	-0.146982	-0.538821	0.0664232	-0.172407	0.0748018
2853334	0.380598	3.6062	0.00234426	0.911648	-2.51723	2853325	NM_174914 // UGT3A2 // UDP glycosyltransferase 3 family, polypeptide A2 // 5p13.2 // 167127 /// ENST00000282507 // UGT3A2 // UDP glycosyltransferase 3 family, polypeptide A2 // 5p13.2 // 167127 /// AY358416 // UGT3A2 // UDP glycosyltransferase 3 family, polypeptide A2 // 5p13.2 // 167127	-1.38178	-1.32663	-1.39168	-0.710078	-2.30089	-1.90438	-1.97561	-1.88837	-1.32036	-0.992665	-1.76659	-0.46408	-2.25979	-1.4933	-2.13186	-2.04963	-1.94972	-1.38618	-1.48336	-1.44265	-1.9474	-1.73879	-1.86271	-1.80782
3354182	-0.181746	-3.60461	0.0023522	0.911648	-2.51865	3354174	NM_032811 // TBRG1 // transforming growth factor beta regulator 1 // 11q24.2 // 84897 /// NR_016021 // TBRG1 // transforming growth factor beta regulator 1 // 11q24.2 // 84897 /// ENST00000375005 // TBRG1 // transforming growth factor beta regulator 1 // 11q24.2 // 84897 /// BC041043 // TBRG1 // transforming growth factor beta regulator 1 // 11q24.2 // 84897 /// ENST00000284290 // TBRG1 // transf…	0.508451	0.267198	0.545363	0.150057	0.556485	0.320159	0.491439	0.489766	0.367098	0.274754	0.413684	0.44006	0.380408	0.187529	0.52283	0.423465	0.476377	0.392453	0.501134	0.241201	0.394532	0.134461	0.350864	0.00660445
3838101	0.338453	3.60449	0.00235278	0.911648	-2.51875	3838094	NM_000146 // FTL // ferritin, light polypeptide // 19q13.3-q13.4 // 2512 /// ENST00000331825 // FTL // ferritin, light polypeptide // 19q13.3-q13.4 // 2512 /// BC067772 // FTL // ferritin, light polypeptide // 19q13.3-q13.4 // 2512 /// ENST00000263258 // FTL // ferritin, light polypeptide // 19q13.3-q13.4 // 2512	-4.97989	-3.949	-4.22211	-4.11476	-3.83807	-3.67574	-4.06808	-3.48693	-3.704	-3.32781	-3.20996	-2.93726	-3.49348	-3.12637	-3.95439	-3.92754	-4.2839	-3.92214	-3.95821	-3.63552	-4.01343	-3.82242	-3.40268	-3.14127
3704737	-0.731573	-3.60305	0.00235997	0.911648	-2.52003	3704717	NM_013275 // ANKRD11 // ankyrin repeat domain 11 // 16q24.3 // 29123 /// ENST00000301030 // ANKRD11 // ankyrin repeat domain 11 // 16q24.3 // 29123 /// AY373756 // ANKRD11 // ankyrin repeat domain 11 // 16q24.3 // 29123 /// ENST00000378334 // ANKRD11 // ankyrin repeat domain 11 // 16q24.3 // 29123 /// ENST00000378332 // ANKRD11 // ankyrin repeat domain 11 // 16q24.3 // 29123 /// ENST00000378330 /…	-2.45711	-2.02864	-2.38742	-3.4609	-3.05948	-3.32533	-2.01441	-3.7364	-1.75361	-3.46395	-2.51255	-3.09724	-2.94514	-4.0293	-2.98891	-3.55848	-2.99941	-2.78823	-2.54332	-2.80411	-1.87597	-3.71146	-3.14628	-3.45844
3397953	-0.471073	-3.60247	0.00236287	0.911648	-2.52055	3397951	AK127847 // FLJ45950 // FLJ45950 protein // 11q24.3 // 399975	-1.78743	-1.71361	-2.52505	-2.53054	-2.26445	-2.38704	-2.02517	-2.75973	-1.73652	-2.69441	-1.62419	-2.26179	-1.8443	-2.55104	-1.89402	-2.49478	-2.05166	-2.13475	-2.22833	-2.58286	-1.2315	-2.63189	-2.66668	-2.78974
3729542	-0.529007	-3.60031	0.00237371	0.911648	-2.52247	3729528	NM_003620 // PPM1D // protein phosphatase 1D magnesium-dependent, delta isoform // 17q23.2 // 8493 /// ENST00000305921 // PPM1D // protein phosphatase 1D magnesium-dependent, delta isoform // 17q23.2 // 8493 /// BC042418 // PPM1D // protein phosphatase 1D magnesium-dependent, delta isoform // 17q23.2 // 8493 /// ENST00000392995 // PPM1D // protein phosphatase 1D magnesium-dependent, delta isoform…	0.366016	-0.068462	0.371687	-0.151954	0.143358	-0.507119	-0.082008	-0.31691	0.0542049	0.186424	0.720049	-0.535054	0.451081	-0.023307	1.58018	-0.0507375	0.103962	-0.606197	-0.0500695	-0.212915	-0.213484	-0.584371	0.583077	0.550576
3187614	-0.553325	-3.59939	0.00237839	0.911648	-2.5233	3187577	NM_007018 // CEP110 // centrosomal protein 110kDa // 9q33-q34 // 11064 /// ENST00000373855 // CEP110 // centrosomal protein 110kDa // 9q33-q34 // 11064 /// ENST00000238341 // CEP110 // centrosomal protein 110kDa // 9q33-q34 // 11064 /// AF513978 // CEP110 // centrosomal protein 110kDa // 9q33-q34 // 11064 /// ENST00000394385 // CEP110 // centrosomal protein 110kDa // 9q33-q34 // 11064 /// ENST000…	-0.462555	-0.553778	0.801431	-0.478203	0.194264	0.0423783	0.662613	-0.51083	0.409005	-0.747356	-0.241319	0.0472047	0.391629	-0.451184	-0.392597	0.23853	0.637908	-0.163	0.793295	-0.140915	0.370275	-0.108202	-0.338065	-0.988657
2478026	-0.311636	-3.59903	0.00238019	0.911648	-2.52362	2478017	AY367766 // MORN2 // MORN repeat containing 2 // 2p22.1 // 378464 /// BC102032 // MORN2 // MORN repeat containing 2 // 2p22.1 // 378464 /// BC095472 // MORN2 // MORN repeat containing 2 // 2p22.1 // 378464 /// ENST00000340556 // MORN2 // MORN repeat containing 2 // 2p22.1 // 378464	-0.251816	-0.517064	0.0790898	-0.531379	-0.298847	-0.0569125	-0.0498378	-0.435335	-0.092131	-0.645224	-0.416925	-0.911372	-0.0413594	-0.399844	-0.784187	-0.561082	-0.108129	-0.588595	-0.213703	-0.397993	-0.29395	-0.439842	0.26061	-0.466168
2901664	0.314568	3.59795	0.00238565	0.911648	-2.52458	2901660	NM_025263 // PRR3 // proline rich 3 // 6p21.33 // 80742 /// NM_001077497 // PRR3 // proline rich 3 // 6p21.33 // 80742 /// ENST00000383443 // PRR3 // proline rich 3 // 6p21.33 // 80742 /// ENST00000383592 // PRR3 // proline rich 3 // 6p21.33 // 80742 /// ENST00000376560 // PRR3 // proline rich 3 // 6p21.33 // 80742 /// ENST00000376557 // PRR3 // proline rich 3 // 6p21.33 // 80742 /// ENST00000383…	-1.84291	-1.70165	-1.75335	-1.57077	-1.671	-1.30453	-1.62558	-1.61441	-1.94798	-1.18142	-1.43614	-1.50043	-2.2308	-1.54193	-1.73215	-1.74022	-1.80296	-1.5899	-1.8869	-1.04734	-1.98884	-1.93627	-1.90696	-1.32191
4021160	-0.538219	-3.59483	0.00240148	0.911648	-2.52736	4021149	NM_003069 // SMARCA1 // SWI/SNF related, matrix associated, actin dependent regulator of chromatin, subfamily a, member 1 // Xq25 // 6594 /// NM_139035 // SMARCA1 // SWI/SNF related, matrix associated, actin dependent regulator of chromatin, subfamily a, member 1 // Xq25 // 6594 /// ENST00000371122 // SMARCA1 // SWI/SNF related, matrix associated, actin dependent regulator of chromatin, subfamily…	-2.35013	-2.74962	-2.72726	-3.12865	-2.43481	-3.52599	-2.6563	-3.3383	-2.28477	-3.40339	-2.55696	-2.84726	-2.22913	-3.3802	-3.3819	-2.79357	-2.53504	-2.98141	-2.17642	-2.84291	-1.59768	-2.59216	-2.84715	-2.65273
3292457	-0.419977	-3.5945	0.00240316	0.911648	-2.52765	3292448	NM_022079 // HERC4 // hect domain and RLD 4 // 10q21.3 // 26091 /// NM_015601 // HERC4 // hect domain and RLD 4 // 10q21.3 // 26091 /// ENST00000395198 // HERC4 // hect domain and RLD 4 // 10q21.3 // 26091 /// ENST00000373700 // HERC4 // hect domain and RLD 4 // 10q21.3 // 26091 /// ENST00000277817 // HERC4 // hect domain and RLD 4 // 10q21.3 // 26091 /// AY221963 // HERC4 // hect domain and RLD …	-0.0782768	0.0191624	-0.209874	-0.942141	-0.207696	-0.581052	0.206896	-0.584633	0.103013	-0.721999	-0.102644	-0.307875	0.147775	-0.447465	-0.188217	-0.263769	-0.403239	0.0190041	0.246516	-0.0905522	0.315822	-0.515201	-0.38751	-1.18063
3945634	-0.282574	-3.59382	0.00240663	0.911648	-2.52826	3945614	NM_145298 // APOBEC3F // apolipoprotein B mRNA editing enzyme, catalytic polypeptide-like 3F // 22q13.1 // 200316 /// NM_001006666 // APOBEC3F // apolipoprotein B mRNA editing enzyme, catalytic polypeptide-like 3F // 22q13.1 // 200316 /// ENST00000396752 // APOBEC3F // apolipoprotein B mRNA editing enzyme, catalytic polypeptide-like 3F // 22q13.1 // 200316 /// ENST00000396752 // APOBEC3G // apoli…	-0.601253	-0.945221	-0.99758	-1.17871	-0.656267	-1.24934	-1.02271	-1.17599	-0.220093	-0.904973	-0.547818	-0.951772	-1.30023	-1.2798	-0.473429	-0.387488	-0.92397	-1.00886	-0.639802	-0.872016	-1.00126	-1.43195	-0.553401	-0.942582
2777138	0.39207	3.59371	0.00240715	0.911648	-2.52835	2777113	NM_004684 // SPARCL1 // SPARC-like 1 (mast9, hevin) // 4q22.1 // 8404 /// ENST00000282470 // SPARCL1 // SPARC-like 1 (mast9, hevin) // 4q22.1 // 8404 /// X86693 // SPARCL1 // SPARC-like 1 (mast9, hevin) // 4q22.1 // 8404	-0.888647	0.1282	-1.17378	-0.0952476	-0.68464	-0.304077	-0.400191	-0.147623	0.0954839	-0.00474213	-0.226347	0.155039	-0.453946	0.127278	-0.15222	0.13128	-0.145499	0.433417	0.169132	0.104369	-0.0424559	0.0934853	-0.306117	-0.125766
3265580	-0.394095	-3.59191	0.0024164	0.911648	-2.52996	3265565	NM_207303 // ATRNL1 // attractin-like 1 // 10q26 // 26033 /// ENST00000355044 // ATRNL1 // attractin-like 1 // 10q26 // 26033 /// AY442317 // ATRNL1 // attractin-like 1 // 10q26 // 26033 /// ENST00000303745 // ATRNL1 // attractin-like 1 // 10q26 // 26033	-1.10103	-0.707288	0.109702	-0.309444	-0.219517	-0.963955	-0.900594	-1.51453	-0.904659	-1.44503	-0.626904	-0.887695	-0.886791	-1.06922	-0.951117	-1.41039	-0.722961	-1.50063	-1.3114	-1.37497	-0.472097	-1.0809	-1.20243	-1.65486
4045812	0.172014	3.5917	0.00241745	0.911648	-2.53014	4045780	NM_054016 // FUSIP1 // FUS interacting protein (serine/arginine-rich) 1 // 1p36.11 // 10772 /// NM_006625 // FUSIP1 // FUS interacting protein (serine/arginine-rich) 1 // 1p36.11 // 10772 /// BC071575 // FUSIP1 // FUS interacting protein (serine/arginine-rich) 1 // 1p36.11 // 10772 /// ENST00000344989 // FUSIP1 // FUS interacting protein (serine/arginine-rich) 1 // 1p36.11 // 10772 /// ENST000003…	0.692016	0.776507	0.945997	1.11025	0.761598	0.92339	0.820214	1.16158	0.731654	0.7205	0.521224	0.855637	0.6941	0.895919	0.810535	1.01214	0.938377	1.16124	0.845618	0.905295	0.861391	1.05108	0.812448	0.925797
3896611	-0.397063	-3.58984	0.00242699	0.911648	-2.5318	3896608	---	4.83823	4.55035	4.47333	4.24083	4.3092	4.53214	4.54381	4.10258	4.57604	4.07962	4.40012	3.93638	4.80603	3.83589	4.40754	4.44685	4.30453	4.44005	4.56998	4.24653	4.68888	3.81099	4.64126	3.572
2789970	0.200751	3.58926	0.00242998	0.911648	-2.53232	2789957	NM_033632 // FBXW7 // F-box and WD repeat domain containing 7 // 4q31.3 // 55294 /// NM_018315 // FBXW7 // F-box and WD repeat domain containing 7 // 4q31.3 // 55294 /// NM_001013415 // FBXW7 // F-box and WD repeat domain containing 7 // 4q31.3 // 55294 /// ENST00000281708 // FBXW7 // F-box and WD repeat domain containing 7 // 4q31.3 // 55294 /// ENST00000393956 // FBXW7 // F-box and WD repeat do…	1.96932	2.0104	1.66273	2.1351	1.7155	1.8589	1.76015	2.02438	1.75422	1.90982	1.64789	2.07406	1.69724	1.82697	1.79437	2.11863	1.79405	2.00733	1.95298	2.08878	1.62114	1.77349	2.22561	2.17634
2821042	-0.324014	-3.58875	0.00243263	0.911648	-2.53277	2821041	AY168789 // C5orf27 // chromosome 5 open reading frame 27 // 5q15 // 202299 /// BC093643 // C5orf27 // chromosome 5 open reading frame 27 // 5q15 // 202299 /// ENST00000312734 // C5orf27 // chromosome 5 open reading frame 27 // 5q15 // 202299 /// AK096140 // C5orf27 // chromosome 5 open reading frame 27 // 5q15 // 202299	1.22707	0.967654	1.50522	1.15349	1.3181	1.37351	1.11089	1.22756	0.923274	0.313051	1.38421	0.512798	1.47869	1.11971	1.12161	0.954962	1.52512	0.992382	1.18057	0.993557	1.46994	0.906589	1.50174	1.343
3187677	-0.697654	-3.58823	0.00243528	0.911648	-2.53323	3187577	NM_007018 // CEP110 // centrosomal protein 110kDa // 9q33-q34 // 11064 /// ENST00000373855 // CEP110 // centrosomal protein 110kDa // 9q33-q34 // 11064 /// ENST00000238341 // CEP110 // centrosomal protein 110kDa // 9q33-q34 // 11064 /// AF513978 // CEP110 // centrosomal protein 110kDa // 9q33-q34 // 11064 /// ENST00000394385 // CEP110 // centrosomal protein 110kDa // 9q33-q34 // 11064 /// ENST000…	0.5407	0.642026	0.888268	-0.0560905	0.920585	0.36599	0.803961	0.402342	0.733703	-0.954742	0.71931	0.25086	0.895315	0.256651	-0.526167	-0.167994	0.751898	0.300744	1.25053	0.121446	1.43226	-0.0441437	0.59388	-0.484696
3283123	0.410486	3.58684	0.00244246	0.911648	-2.53447	3282974	NM_021738 // SVIL // supervillin // 10p11.2 // 6840 /// NM_003174 // SVIL // supervillin // 10p11.2 // 6840 /// ENST00000375398 // SVIL // supervillin // 10p11.2 // 6840 /// ENST00000355867 // SVIL // supervillin // 10p11.2 // 6840 /// ENST00000375400 // SVIL // supervillin // 10p11.2 // 6840 /// AF109135 // SVIL // supervillin // 10p11.2 // 6840	-0.557692	-0.411767	-0.526895	-0.0462448	-1.15691	-0.383852	-0.623656	-0.498744	-0.309492	0.117415	-0.181393	-0.0760934	-0.347692	0.0369315	-0.486522	0.102565	-0.322135	-0.49585	-1.34192	-0.364838	-0.673748	-0.0939944	-0.650463	-0.138213
3758614	-0.248581	-3.58634	0.00244507	0.911648	-2.53492	3758606	NM_025237 // SOST // sclerosteosis // 17q11.2 // 50964 /// ENST00000301691 // SOST // sclerosteosis // 17q11.2 // 50964 /// AY358203 // SOST // sclerosteosis // 17q11.2 // 50964	0.164683	-0.203127	0.17483	0.122047	0.45105	0.172211	0.620098	0.120635	0.165622	-0.206557	0.220931	-0.129285	0.561446	-0.0704784	-0.154391	-0.0566772	0.349877	0.309074	0.357755	0.106159	0.396636	0.369217	0.0300438	-0.177606
2578836	-0.409868	-3.58627	0.00244544	0.911648	-2.53498	2578790	NM_018557 // LRP1B // low density lipoprotein-related protein 1B (deleted in tumors) // 2q21.2 // 53353 /// ENST00000389484 // LRP1B // low density lipoprotein-related protein 1B (deleted in tumors) // 2q21.2 // 53353 /// AF176832 // LRP1B // low density lipoprotein-related protein 1B (deleted in tumors) // 2q21.2 // 53353 /// ENST00000389485 // LRP1B // low density lipoprotein-related protein 1B…	-0.444282	-0.525454	-0.581672	-0.874565	0.147852	-1.21081	-0.311111	-0.913215	-0.534792	-0.544215	-0.185489	-0.0921706	-0.483114	-0.663942	-0.131438	-0.437061	0.0601462	-0.633127	0.19976	-0.403795	-0.00695011	-0.946744	-0.749587	-0.694
2673493	0.357171	3.58492	0.00245245	0.911648	-2.53619	2673345	NM_000094 // COL7A1 // collagen, type VII, alpha 1 (epidermolysis bullosa, dystrophic, dominant and recessive) // 3p21.1 // 1294 /// ENST00000328333 // COL7A1 // collagen, type VII, alpha 1 (epidermolysis bullosa, dystrophic, dominant and recessive) // 3p21.1 // 1294 /// L02870 // COL7A1 // collagen, type VII, alpha 1 (epidermolysis bullosa, dystrophic, dominant and recessive) // 3p21.1 // 1294	-0.205894	0.0681003	-0.0174419	0.540171	-0.81044	-0.112999	-0.761553	-0.495703	0.246709	0.298969	0.52674	0.996982	-0.490179	-0.827296	-0.816829	-0.380733	-0.209975	0.409878	-0.399378	-0.134915	-0.222403	0.79712	-0.451754	-0.485923
2344757	0.405585	3.58288	0.00246306	0.911648	-2.538	2344731	NM_145172 // WDR63 // WD repeat domain 63 // 1p22.3 // 126820 /// ENST00000294664 // WDR63 // WD repeat domain 63 // 1p22.3 // 126820 /// AY049724 // WDR63 // WD repeat domain 63 // 1p22.3 // 126820 /// ENST00000370596 // WDR63 // WD repeat domain 63 // 1p22.3 // 126820 /// ENST00000326813 // WDR63 // WD repeat domain 63 // 1p22.3 // 126820	0.787476	1.02442	0.371464	1.25734	0.765046	1.25445	1.21884	1.56806	0.951251	1.2901	0.796046	1.02225	1.26078	1.17201	-0.0895381	1.28271	0.345391	1.13329	0.892133	0.70924	0.940471	0.991909	-0.126207	0.274398
2946261	-0.639522	-3.58281	0.00246345	0.911648	-2.53807	2946259	NM_005323 // HIST1H1T // histone cluster 1, H1t // 6p21.3 // 3010 /// ENST00000338379 // HIST1H1T // histone cluster 1, H1t // 6p21.3 // 3010 /// BC069517 // HIST1H1T // histone cluster 1, H1t // 6p21.3 // 3010	0.256449	-0.649233	0.579787	0.273868	0.598973	0.578325	0.323323	0.151908	-0.344378	-0.515509	0.44918	-0.936191	0.352466	-1.27593	0.184731	-1.45404	0.395989	-0.439806	0.345294	-0.0922823	0.372072	-0.104008	-0.157264	0.145253
2406148	-0.362849	-3.5827	0.00246399	0.911648	-2.53816	2406139	NM_024874 // KIAA0319L // KIAA0319-like // 1p34.2 // 79932 /// NM_182686 // KIAA0319L // KIAA0319-like // 1p34.2 // 79932 /// ENST00000325722 // KIAA0319L // KIAA0319-like // 1p34.2 // 79932 /// ENST00000335883 // KIAA0319L // KIAA0319-like // 1p34.2 // 79932 /// BC014530 // KIAA0319L // KIAA0319-like // 1p34.2 // 79932 /// ENST00000373266 // KIAA0319L // KIAA0319-like // 1p34.2 // 79932 /// ENST…	-2.59053	-3.05455	-2.60433	-3.01174	-2.83931	-3.02563	-2.91097	-3.3146	-2.99429	-2.79543	-2.78032	-3.23927	-2.84709	-3.44983	-3.35838	-3.06227	-2.53231	-2.85982	-3.1995	-3.78759	-2.59547	-3.34499	-3.01549	-3.67645
3743412	-0.41722	-3.57975	0.00247948	0.911648	-2.5408	3743393	NM_001365 // DLG4 // discs, large homolog 4 (Drosophila) // 17p13.1 // 1742 /// U83192 // DLG4 // discs, large homolog 4 (Drosophila) // 17p13.1 // 1742 /// ENST00000399510 // DLG4 // discs, large homolog 4 (Drosophila) // 17p13.1 // 1742 /// ENST00000293813 // DLG4 // discs, large homolog 4 (Drosophila) // 17p13.1 // 1742 /// ENST00000302955 // DLG4 // discs, large homolog 4 (Drosophila) // 17p1…	-1.53131	-1.3798	-0.913773	-1.41311	-0.977284	-1.51062	-1.12632	-1.78766	-1.17535	-1.24538	-1.42783	-2.52287	-1.23907	-1.1488	-0.709503	-1.51984	-0.880682	-1.23422	-1.14673	-1.8005	-1.00885	-1.7781	-0.874362	-0.676823
3742856	0.224017	3.57965	0.00247999	0.911648	-2.54088	3742783	NM_033004 // NLRP1 // NLR family, pyrin domain containing 1 // 17p13.2 // 22861 /// NM_014922 // NLRP1 // NLR family, pyrin domain containing 1 // 17p13.2 // 22861 /// NM_033006 // NLRP1 // NLR family, pyrin domain containing 1 // 17p13.2 // 22861 /// NM_033007 // NLRP1 // NLR family, pyrin domain containing 1 // 17p13.2 // 22861 /// NM_001033053 // NLRP1 // NLR family, pyrin domain containing 1 …	-0.397335	-0.107568	-0.342958	0.0477058	-0.214531	0.222355	-0.171154	0.130191	0.0590487	0.0792838	-0.15108	0.269328	0.355022	0.543171	-0.102335	-0.0984542	-0.0935089	-0.224054	0.0229495	0.0535241	-0.217796	0.145403	-0.362472	0.0111716
3201191	-0.232115	-3.57937	0.00248146	0.911648	-2.54113	3201188	NM_021057 // IFNA7 // interferon, alpha 7 // 9p22 // 3444 /// NM_021068 // IFNA4 // interferon, alpha 4 // 9p22 // 3441 /// NM_002171 // IFNA10 // interferon, alpha 10 // 9p22 // 3446 /// NM_021268 // IFNA17 // interferon, alpha 17 // 9p22 // 3451 /// ENST00000380222 // IFNA4 // interferon, alpha 4 // 9p22 // 3441 /// ENST00000357374 // IFNA10 // interferon, alpha 10 // 9p22 // 3446 /// ENST00000…	-1.57481	-1.56972	-1.44946	-1.76684	-0.694779	-1.3401	-1.43558	-1.80974	-1.51421	-1.79499	-1.43807	-1.53261	-1.35859	-1.59436	-1.42359	-1.36771	-1.5827	-1.63763	-1.57206	-1.94953	-1.25326	-1.5894	-1.61685	-1.74669
3547712	-0.52619	-3.57897	0.00248357	0.911648	-2.54149	3547696	NM_144596 // TTC8 // tetratricopeptide repeat domain 8 // 14q31.3 // 123016 /// NM_198309 // TTC8 // tetratricopeptide repeat domain 8 // 14q31.3 // 123016 /// NM_198310 // TTC8 // tetratricopeptide repeat domain 8 // 14q31.3 // 123016 /// ENST00000380656 // TTC8 // tetratricopeptide repeat domain 8 // 14q31.3 // 123016 /// ENST00000345383 // TTC8 // tetratricopeptide repeat domain 8 // 14q31.3 /…	-2.22495	-2.33768	-1.78725	-2.88353	-2.02297	-2.27575	-1.69533	-2.65555	-1.59056	-2.0449	-1.49023	-1.77685	-2.46997	-2.2455	-2.65466	-2.31593	-2.1309	-2.7443	-1.97881	-3.27533	-1.85185	-3.12819	-1.91056	-2.43878
2802511	0.315349	3.57789	0.00248928	0.911648	-2.54246	2802398	NM_007118 // TRIO // triple functional domain (PTPRF interacting) // 5p15.1-p14 // 7204 /// ENST00000344204 // TRIO // triple functional domain (PTPRF interacting) // 5p15.1-p14 // 7204 /// AF091395 // TRIO // triple functional domain (PTPRF interacting) // 5p15.1-p14 // 7204 /// ENST00000322870 // TRIO // triple functional domain (PTPRF interacting) // 5p15.1-p14 // 7204 /// ENST00000397639 // T…	-1.49892	-1.13284	-1.26611	-1.02487	-1.60499	-1.01854	-1.33175	-1.33768	-1.42208	-1.19698	-1.74998	-1.12431	-1.76614	-0.973798	-1.79452	-1.0815	-1.05184	-1.43548	-1.48994	-1.3285	-1.46714	-1.20942	-1.63069	-1.426
3984740	-0.276172	-3.57761	0.00249075	0.911648	-2.54271	3984702	NM_001939 // DRP2 // dystrophin related protein 2 // Xq22 // 1821 /// ENST00000395209 // DRP2 // dystrophin related protein 2 // Xq22 // 1821 /// AK289825 // DRP2 // dystrophin related protein 2 // Xq22 // 1821 /// ENST00000372916 // DRP2 // dystrophin related protein 2 // Xq22 // 1821	0.637306	0.753038	0.91954	0.89046	1.03579	0.533699	0.569042	0.35859	0.745172	0.181249	0.907395	0.587696	0.813658	0.369265	1.22437	0.649084	0.897327	0.888565	0.802413	0.260649	0.916699	1.04575	0.574134	0.210743
3290702	-0.320529	-3.5764	0.00249713	0.911648	-2.54378	3290649	NM_198215 // FAM13C1 // family with sequence similarity 13, member C1 // 10q21.1 // 220965 /// NM_001001971 // FAM13C1 // family with sequence similarity 13, member C1 // 10q21.1 // 220965 /// ENST00000373868 // FAM13C1 // family with sequence similarity 13, member C1 // 10q21.1 // 220965 /// ENST00000373867 // FAM13C1 // family with sequence similarity 13, member C1 // 10q21.1 // 220965 /// BC03…	2.27928	2.11557	2.29442	1.81862	1.83573	1.6679	1.61921	1.337	1.79116	1.66423	1.79515	1.44958	1.81721	1.61353	2.58146	1.39573	2.00287	1.68513	1.96548	1.85884	1.63507	1.16297	1.87022	1.87181
2703913	-0.364978	-3.57481	0.00250556	0.911648	-2.5452	2703902	NM_000055 // BCHE // butyrylcholinesterase // 3q26.1-q26.2 // 590 /// ENST00000264381 // BCHE // butyrylcholinesterase // 3q26.1-q26.2 // 590 /// M16541 // BCHE // butyrylcholinesterase // 3q26.1-q26.2 // 590	0.215966	0.198534	-0.0876611	-0.198655	0.390452	0.0348135	0.0419103	-0.330241	-0.16532	0.0138888	0.238783	-0.496192	1.00794	0.139186	0.757133	0.317118	0.769781	0.568607	0.783365	0.153841	-0.0469956	0.0407261	0.606889	-0.309113
3898247	0.280234	3.57269	0.00251683	0.911648	-2.54709	3898224	NM_016649 // ESF1 // ESF1, nucleolar pre-rRNA processing protein, homolog (S. cerevisiae) // 20p12.1 // 51575 /// ENST00000202816 // ESF1 // ESF1, nucleolar pre-rRNA processing protein, homolog (S. cerevisiae) // 20p12.1 // 51575 /// AF068285 // ESF1 // ESF1, nucleolar pre-rRNA processing protein, homolog (S. cerevisiae) // 20p12.1 // 51575	-0.358259	-0.34371	-0.664361	-0.212615	-0.724784	-0.560536	-0.623417	0.00874755	-0.653931	-0.151838	-0.519627	-0.163456	-0.760162	-0.396446	-0.227116	-0.321973	-0.657173	-0.262824	-0.398003	-0.534424	-1.02743	-0.329458	-0.0383867	-0.0213135
3379610	0.34777	3.56889	0.00253718	0.911648	-2.55049	3379597	NM_004923 // MTL5 // metallothionein-like 5, testis-specific (tesmin) // 11q13.2-q13.3 // 9633 /// NM_001039656 // MTL5 // metallothionein-like 5, testis-specific (tesmin) // 11q13.2-q13.3 // 9633 /// ENST00000255087 // MTL5 // metallothionein-like 5, testis-specific (tesmin) // 11q13.2-q13.3 // 9633 /// BC064579 // MTL5 // metallothionein-like 5, testis-specific (tesmin) // 11q13.2-q13.3 // 9633	-0.685807	-0.294905	-1.18959	-0.0334858	-0.133482	0.433654	-0.647632	0.0640822	-0.872009	-0.533625	-0.714768	-0.441606	0.000441028	-0.145901	-0.158349	-0.385044	-0.503984	-0.047271	-0.63828	-0.283501	-0.888051	-0.652075	-0.627573	-0.56616
3709299	0.180501	3.56767	0.00254376	0.911648	-2.55158	3709244	NM_001005273 // CHD3 // chromodomain helicase DNA binding protein 3 // 17p13.1 // 1107 /// NM_001005271 // CHD3 // chromodomain helicase DNA binding protein 3 // 17p13.1 // 1107 /// NM_005852 // CHD3 // chromodomain helicase DNA binding protein 3 // 17p13.1 // 1107 /// ENST00000330494 // CHD3 // chromodomain helicase DNA binding protein 3 // 17p13.1 // 1107 /// ENST00000380358 // CHD3 // chromodo…	0.400148	0.533773	0.226865	0.647781	0.34169	0.474959	0.395249	0.677723	0.560878	0.73183	0.425244	0.574304	0.380353	0.677063	0.515004	0.568054	0.481124	0.514647	0.506875	0.67646	0.376136	0.379351	0.328768	0.648401
4016104	-0.371316	-3.56756	0.00254434	0.911648	-2.55167	4016092	NM_017809 // NXF2 // nuclear RNA export factor 2 // Xq22.1 // 56001 /// NM_022053 // NXF2 // nuclear RNA export factor 2 // Xq22.1 // 56001 /// ENST00000399467 // NXF2 // nuclear RNA export factor 2 // Xq22.1 // 56001 /// ENST00000399467 // NXF2B // nuclear RNA export factor 2B // Xq22.1 // 728343 /// ENST00000395088 // NXF2 // nuclear RNA export factor 2 // Xq22.1 // 56001 /// ENST00000395088 //…	-0.0168567	-0.790988	-0.759939	-1.40241	-0.808434	-1.55884	-1.32559	-1.8809	-1.11208	-1.71507	-0.462296	-1.38025	-1.03426	-0.934679	-0.155775	-0.499659	-0.959082	-1.14924	-1.11347	-1.09113	-1.88074	-1.98562	-1.34237	-1.03789
3225564	-0.325093	-3.56585	0.00255357	0.911648	-2.5532	3225560	AF159054 // LOC51145 // erythrocyte transmembrane protein // 9q33.3 // 51145 /// ENST00000325236 // LOC51145 // erythrocyte transmembrane protein // 9q33.3 // 51145	-1.21041	-1.47604	-1.16006	-1.22527	-0.923868	-1.38493	-1.04374	-1.59005	-1.05347	-1.6996	-1.0885	-1.43685	-0.977091	-1.74629	-1.42762	-1.81862	-0.771942	-0.871828	-1.2424	-1.36482	-0.883604	-1.32362	-1.42566	-1.17157
3371770	0.203909	3.56422	0.00256243	0.911648	-2.55466	3371719	NM_001008938 // CKAP5 // cytoskeleton associated protein 5 // 11p11.2 // 9793 /// NM_014756 // CKAP5 // cytoskeleton associated protein 5 // 11p11.2 // 9793 /// NR_003056 // SNORD67 // small nucleolar RNA, C/D box 67 // 11p11.2 // 692108 /// ENST00000354558 // CKAP5 // cytoskeleton associated protein 5 // 11p11.2 // 9793 /// ENST00000312055 // CKAP5 // cytoskeleton associated protein 5 // 11p11.2…	0.8647	1.08036	0.895075	1.26069	1.00187	1.01146	0.877401	1.13367	0.930663	0.965611	0.906098	1.23337	0.513456	0.860136	0.979056	0.868051	0.963579	1.0027	0.837047	1.0236	0.501202	0.853055	0.585155	1.0095
3085947	0.321837	3.56385	0.00256445	0.911648	-2.55499	3085933	ENST00000284481 // C8orf12 // chromosome 8 open reading frame 12 // 8p23-p22 // 83656 /// AJ301563 // C8orf12 // chromosome 8 open reading frame 12 // 8p23-p22 // 83656	-0.537898	-0.0908395	-0.290338	-0.15148	-0.373641	-0.0474136	-0.823402	-0.456159	-0.241634	0.22937	-0.116557	-0.224796	-0.479372	-0.163862	-0.207521	-0.470094	-0.433857	-0.258039	-0.429975	0.303166	-0.522965	0.485841	-0.392585	-0.143397
2499245	0.361997	3.56127	0.0025785	0.911648	-2.5573	2499234	NM_144978 // CCDC138 // coiled-coil domain containing 138 // 2q13 // 165055 /// ENST00000295124 // CCDC138 // coiled-coil domain containing 138 // 2q13 // 165055 /// AK125199 // CCDC138 // coiled-coil domain containing 138 // 2q13 // 165055	-2.35283	-2.16754	-2.11532	-2.12705	-2.18269	-2.17498	-2.01893	-1.9551	-1.71108	-1.71688	-2.20675	-1.03758	-2.3805	-1.86479	-1.84777	-1.69589	-2.1742	-1.62768	-2.09301	-1.38556	-2.94126	-2.43224	-1.86655	-1.36164
3602548	0.504518	3.56084	0.00258086	0.911648	-2.55768	3602526	NM_147188 // FBXO22 // F-box protein 22 // 15q24.2 // 26263 /// NM_012170 // FBXO22 // F-box protein 22 // 15q24.2 // 26263 /// ENST00000308275 // FBXO22 // F-box protein 22 // 15q24.2 // 26263 /// BC041691 // FBXO22 // F-box protein 22 // 15q24.2 // 26263	0.0874321	0.141761	0.433526	1.15876	0.514645	0.736083	-0.233979	0.282076	-0.485219	0.753414	-0.16181	0.634013	-0.0135818	0.916206	0.938827	0.686665	0.395679	0.380759	-0.399366	0.0523783	-0.0477051	0.775822	0.693709	1.25844
3048726	0.637531	3.56055	0.00258243	0.911648	-2.55794	3048712	NM_013389 // NPC1L1 // NPC1 (Niemann-Pick disease, type C1, gene)-like 1 // 7p13 // 29881 /// NM_001101648 // NPC1L1 // NPC1 (Niemann-Pick disease, type C1, gene)-like 1 // 7p13 // 29881 /// ENST00000289547 // NPC1L1 // NPC1 (Niemann-Pick disease, type C1, gene)-like 1 // 7p13 // 29881 /// ENST00000381160 // NPC1L1 // NPC1 (Niemann-Pick disease, type C1, gene)-like 1 // 7p13 // 29881 /// AF192522…	-2.06873	-1.87734	-2.76265	-2.22187	-2.46872	-1.91324	-1.63499	-1.63114	-2.75012	-1.84083	-2.65095	-1.43347	-2.25884	-1.77218	-3.34327	-2.67195	-2.93384	-1.0242	-2.09921	-2.19717	-2.10774	-1.28439	-2.49719	-2.05808
3145156	0.222675	3.55999	0.0025855	0.911648	-2.55844	3145149	NM_033285 // TP53INP1 // tumor protein p53 inducible nuclear protein 1 // 8q22 // 94241 /// ENST00000342697 // TP53INP1 // tumor protein p53 inducible nuclear protein 1 // 8q22 // 94241 /// ENST00000378776 // TP53INP1 // tumor protein p53 inducible nuclear protein 1 // 8q22 // 94241 /// AK125880 // TP53INP1 // tumor protein p53 inducible nuclear protein 1 // 8q22 // 94241	0.488549	0.763037	0.346226	0.896879	0.625379	0.705749	0.605782	0.810235	0.535948	0.769849	0.581895	0.967476	0.847145	0.994301	0.65969	0.60548	0.788138	0.686271	0.455637	0.673191	0.634839	0.881262	0.366325	0.853918
3570534	0.362656	3.55999	0.00258553	0.911648	-2.55844	3570526	NM_003814 // ADAM20 // ADAM metallopeptidase domain 20 // 14q24.1 // 8748 /// ENST00000256389 // ADAM20 // ADAM metallopeptidase domain 20 // 14q24.1 // 8748 /// BC025378 // ADAM20 // ADAM metallopeptidase domain 20 // 14q24.1 // 8748	-0.100441	0.354445	-0.466898	0.334453	0.385298	0.401988	0.307056	0.256742	0.127634	0.689127	0.197318	0.407691	-0.700045	0.188496	0.0898204	0.249358	0.00130365	0.395848	-0.225192	0.724467	0.0495637	-0.0733377	0.414132	0.502139
2736305	-0.231458	-3.55881	0.00259201	0.911648	-2.5595	2736259	NM_020159 // SMARCAD1 // SWI/SNF-related, matrix-associated actin-dependent regulator of chromatin, subfamily a, containing DEAD/H box 1 // 4q22-q23 // 56916 /// ENST00000354268 // SMARCAD1 // SWI/SNF-related, matrix-associated actin-dependent regulator of chromatin, subfamily a, containing DEAD/H box 1 // 4q22-q23 // 56916 /// AY008271 // SMARCAD1 // SWI/SNF-related, matrix-associated actin-depe…	1.48436	1.44764	1.69725	1.04164	1.7803	1.7595	1.55594	1.54918	1.5345	1.41984	1.79406	1.23115	1.84895	1.4207	1.66018	1.51576	1.72092	1.50244	1.65584	1.48151	1.63435	1.48459	1.98104	1.71625
3452669	0.415417	3.55818	0.00259545	0.911648	-2.56006	3452664	NM_006025 // P11 // 26 serine protease // 12q13.1 // 8909 /// ENST00000229003 // P11 // 26 serine protease // 12q13.1 // 8909 /// AK075446 // P11 // 26 serine protease // 12q13.1 // 8909	-0.518924	-0.717855	-1.16938	-0.404259	-1.0488	-1.15782	-1.75995	-0.752327	-1.67423	-0.756579	-1.76704	-0.678417	-1.4544	-0.947848	-1.14822	-1.01386	-0.943896	-1.10994	-1.62654	-1.28629	-1.1968	-0.827836	-0.92382	-0.593969
2475415	-0.411681	-3.55746	0.00259943	0.911648	-2.56071	2475407	NM_024692 // CLIP4 // CAP-GLY domain containing linker protein family, member 4 // 2p23.2 // 79745 /// ENST00000320081 // CLIP4 // CAP-GLY domain containing linker protein family, member 4 // 2p23.2 // 79745 /// AK291595 // CLIP4 // CAP-GLY domain containing linker protein family, member 4 // 2p23.2 // 79745 /// ENST00000379543 // CLIP4 // CAP-GLY domain containing linker protein family, member 4…	-3.24837	-3.56837	-3.58036	-3.49459	-3.4251	-3.60632	-3.09438	-3.59071	-2.34576	-3.60248	-3.36706	-4.25741	-3.55792	-4.45695	-3.30926	-3.57508	-3.31459	-4.02704	-3.01407	-2.98745	-3.5508	-3.28159	-3.60552	-3.90536
3335583	0.320234	3.5574	0.00259977	0.911648	-2.56076	3335571	NM_004561 // OVOL1 // ovo-like 1(Drosophila) // 11q13 // 5017 /// ENST00000335987 // OVOL1 // ovo-like 1(Drosophila) // 11q13 // 5017 /// BC059408 // OVOL1 // ovo-like 1(Drosophila) // 11q13 // 5017	-0.110224	-0.141291	-0.120443	-0.166337	-0.273624	0.33104	-0.378865	-0.0279297	-0.166488	-0.0529045	-0.180239	0.0705495	-0.174216	0.240624	0.0114634	0.347295	-0.351522	0.000280334	-0.287484	-0.00294831	-0.268689	0.863507	-0.0195972	0.0609933
2371158	-0.296995	-3.55693	0.00260232	0.911648	-2.56118	2371139	NM_005562 // LAMC2 // laminin, gamma 2 // 1q25-q31 // 3918 /// NM_018891 // LAMC2 // laminin, gamma 2 // 1q25-q31 // 3918 /// ENST00000264144 // LAMC2 // laminin, gamma 2 // 1q25-q31 // 3918 /// BC112286 // LAMC2 // laminin, gamma 2 // 1q25-q31 // 3918	-0.323589	-0.511872	-0.562286	-0.900614	-0.161057	-0.584964	-0.607047	-1.21263	-0.432077	-0.734581	-0.131927	-0.560515	-0.740902	-1.0645	-0.216254	-0.394056	-1.17584	-0.623471	-0.241147	-0.691088	-0.222287	-0.648483	-0.228634	-0.680215
3378292	0.350652	3.55602	0.00260735	0.911648	-2.56199	3378281	NM_170739 // MRPL11 // mitochondrial ribosomal protein L11 // 11q13.3 // 65003 /// NM_016050 // MRPL11 // mitochondrial ribosomal protein L11 // 11q13.3 // 65003 /// NM_170738 // MRPL11 // mitochondrial ribosomal protein L11 // 11q13.3 // 65003 /// ENST00000329819 // MRPL11 // mitochondrial ribosomal protein L11 // 11q13.3 // 65003 /// ENST00000310999 // MRPL11 // mitochondrial ribosomal protein …	-2.31825	-1.99305	-2.79519	-2.04835	-2.62385	-2.20518	-2.13166	-2.15526	-2.16807	-1.68622	-2.37574	-1.79074	-2.28256	-1.82696	-1.51586	-2.00003	-2.43625	-2.19393	-2.47526	-1.83503	-2.71114	-2.34827	-2.29671	-1.83969
4002386	-0.337309	-3.55559	0.00260972	0.911648	-2.56237	4002378	NM_153270 // KLHL34 // kelch-like 34 (Drosophila) // Xp22.12 // 257240 /// ENST00000379499 // KLHL34 // kelch-like 34 (Drosophila) // Xp22.12 // 257240 /// BC109031 // KLHL34 // kelch-like 34 (Drosophila) // Xp22.12 // 257240	-1.60556	-1.95245	-1.37037	-1.30892	-1.41026	-2.54915	-1.09027	-1.38404	-1.50941	-1.99898	-1.42952	-1.95204	-1.79776	-1.8953	-1.61959	-2.16795	-1.66448	-1.74606	-1.59836	-1.60764	-1.38249	-1.54254	-1.3513	-1.77202
3821421	0.277477	3.55432	0.00261675	0.911648	-2.56351	3821410	NM_152357 // ZNF440 // zinc finger protein 440 // 19p13.2 // 126070 /// ENST00000304060 // ZNF440 // zinc finger protein 440 // 19p13.2 // 126070 /// BC035760 // ZNF440 // zinc finger protein 440 // 19p13.2 // 126070	1.32736	1.59176	1.61165	2.30392	0.980098	1.3971	1.01709	1.32393	1.32264	1.71127	1.96601	1.98008	1.65605	2.22265	1.79837	1.78172	1.93781	1.77327	1.63607	1.98981	1.57858	1.80349	1.58219	1.86461
2924179	-0.312651	-3.55413	0.00261782	0.911648	-2.56368	2924081	NM_001040214 // NKAIN2 // Na+/K+ transporting ATPase interacting 2 // 6q21 // 154215 /// ENST00000368417 // NKAIN2 // Na+/K+ transporting ATPase interacting 2 // 6q21 // 154215 /// BC035062 // NKAIN2 // Na+/K+ transporting ATPase interacting 2 // 6q21 // 154215 /// ENST00000355094 // NKAIN2 // Na+/K+ transporting ATPase interacting 2 // 6q21 // 154215 /// ENST00000368416 // NKAIN2 // Na+/K+ trans…	-0.495867	-0.666787	-1.23409	-1.20833	-0.654863	-1.07469	-0.405882	-1.07828	-0.80118	-1.62748	-1.26348	-1.18639	-0.732845	-1.11676	-0.561684	-0.558893	-0.920502	-0.887449	-0.759105	-0.999106	-0.422515	-0.999397	-0.47779	-1.07804
2444408	0.319124	3.55312	0.00262344	0.911648	-2.56459	2444363	NM_178527 // SLC9A11 // solute carrier family 9, member 11 // 1q25.1 // 284525 /// ENST00000367714 // SLC9A11 // solute carrier family 9, member 11 // 1q25.1 // 284525 /// AK128104 // SLC9A11 // solute carrier family 9, member 11 // 1q25.1 // 284525	-0.50198	-0.259568	-0.581072	-0.161132	-0.563732	-0.622572	-1.05636	-0.556148	-0.541168	-0.139493	-0.453046	-0.360917	-0.646315	-0.618463	-0.914896	-0.889381	-0.775394	-0.748502	-0.78119	-0.443001	-0.960116	-0.0792966	-0.754004	0.178688
3451946	-0.387155	-3.55132	0.00263348	0.911648	-2.5662	3451942	NM_001004329 // DBX2 // developing brain homeobox 2 // 12q12 // 440097 /// ENST00000332700 // DBX2 // developing brain homeobox 2 // 12q12 // 440097	-0.0710072	-1.36654	-0.654576	-1.14404	-0.942498	-0.670623	-0.812258	-0.914835	-0.57664	-1.27562	-0.71962	-1.49188	-0.782368	-1.21237	-0.649444	-0.974004	-0.722796	-1.00339	-0.704575	-0.639987	-0.769951	-1.20862	-0.70452	-0.85421
2925294	0.181801	3.55014	0.00264008	0.911648	-2.56726	2925237	NM_000426 // LAMA2 // laminin, alpha 2 (merosin, congenital muscular dystrophy) // 6q22-q23 // 3908 /// NM_001079823 // LAMA2 // laminin, alpha 2 (merosin, congenital muscular dystrophy) // 6q22-q23 // 3908 /// ENST00000354729 // LAMA2 // laminin, alpha 2 (merosin, congenital muscular dystrophy) // 6q22-q23 // 3908 /// ENST00000368151 // LAMA2 // laminin, alpha 2 (merosin, congenital muscular dys…	0.624531	0.754733	0.560907	0.945531	0.612879	0.52147	0.652638	0.807585	0.461065	0.737691	0.802743	0.981463	0.414476	0.605165	0.634299	0.803702	0.66331	0.715424	0.618776	0.819698	0.558704	0.741736	0.253456	0.605197
2946130	-0.414209	-3.5496	0.00264306	0.911648	-2.56773	2946106	NM_001098486 // SLC17A3 // solute carrier family 17 (sodium phosphate), member 3 // 6p21.3 // 10786 /// NM_006632 // SLC17A3 // solute carrier family 17 (sodium phosphate), member 3 // 6p21.3 // 10786 /// ENST00000360657 // SLC17A3 // solute carrier family 17 (sodium phosphate), member 3 // 6p21.3 // 10786 /// ENST00000397060 // SLC17A3 // solute carrier family 17 (sodium phosphate), member 3 // …	-0.0439579	0.35099	0.461231	-0.287417	0.413716	0.475014	0.745647	-0.203729	0.325977	-0.133729	0.402673	-0.0520981	0.552639	0.115571	0.767366	0.194172	-0.0107564	0.212634	0.521529	-0.207865	0.459879	-0.573569	0.0722336	-0.192302
3605794	-0.353823	-3.54789	0.00265267	0.911648	-2.56927	3605780	NR_004859 // SCAND2 // SCAN domain containing 2 // 15q25-q26 // 54581 /// NR_003654 // SCAND2 // SCAN domain containing 2 // 15q25-q26 // 54581 /// AF229246 // SCAND2 // SCAN domain containing 2 // 15q25-q26 // 54581 /// ENST00000348993 // SCAND2 // SCAN domain containing 2 // 15q25-q26 // 54581 /// ENST00000318093 // SCAND2 // SCAN domain containing 2 // 15q25-q26 // 54581	3.13611	3.00859	3.03947	2.16179	3.05558	2.96902	3.30181	2.77171	3.0926	2.60188	3.0513	2.74263	3.24734	2.88178	2.69146	2.83741	3.39384	3.0598	3.08684	2.77009	3.45083	2.89344	2.86767	2.47083
3995314	-0.271436	-3.54778	0.00265328	0.911648	-2.56936	3995311	NM_175742 // MAGEA2 // melanoma antigen family A, 2 // Xq28 // 4101 /// NM_175743 // MAGEA2 // melanoma antigen family A, 2 // Xq28 // 4101 /// NM_005361 // MAGEA2 // melanoma antigen family A, 2 // Xq28 // 4101 /// NM_153488 // MAGEA2B // melanoma antigen family A, 2B // Xq28 // 266740 /// ENST00000331220 // MAGEA2B // melanoma antigen family A, 2B // Xq28 // 266740 /// ENST00000331220 // MAGEA2…	1.13654	0.575367	1.10997	0.707483	0.86199	0.555588	0.648179	0.445635	0.657497	0.610278	0.99492	0.339382	0.805647	0.464915	0.764708	0.65077	0.652151	0.865154	1.0935	0.528921	1.04739	0.899984	0.568922	0.440704
4038495	0.343777	3.54703	0.00265749	0.911648	-2.57003	4038494	NM_020382 // SETD8 // SET domain containing (lysine methyltransferase) 8 // 12q24.31 // 387893 /// AF287261 // SETD8 // SET domain containing (lysine methyltransferase) 8 // 12q24.31 // 387893	0.089323	0.0575618	-0.142179	0.347139	0.0717225	0.247976	-0.0402774	0.699973	0.369724	0.720991	0.303206	0.624835	0.175987	0.37929	0.531986	0.696181	0.0633764	0.455612	0.209948	0.201477	-0.762097	-0.0367407	0.208813	0.810566
3572248	0.332738	3.54547	0.00266633	0.911648	-2.57144	3572235	NM_001040108 // MLH3 // mutL homolog 3 (E. coli) // 14q24.3 // 27030 /// NM_014381 // MLH3 // mutL homolog 3 (E. coli) // 14q24.3 // 27030 /// ENST00000355774 // MLH3 // mutL homolog 3 (E. coli) // 14q24.3 // 27030 /// ENST00000238662 // MLH3 // mutL homolog 3 (E. coli) // 14q24.3 // 27030 /// AF195657 // MLH3 // mutL homolog 3 (E. coli) // 14q24.3 // 27030 /// ENST00000380968 // MLH3 // mutL hom…	-0.111605	0.00501272	-0.0630182	0.421345	-0.227125	0.227866	-0.267731	-0.142209	-0.400798	0.212897	-0.101263	-0.54202	-0.005201	0.392755	-0.208465	0.207976	-0.35898	-0.18504	-0.242292	0.0544967	-0.617734	0.15432	-0.109381	0.471869
2912568	-0.350666	-3.54542	0.00266662	0.911648	-2.57148	2912416	NM_001704 // BAI3 // brain-specific angiogenesis inhibitor 3 // 6q12 // 577 /// ENST00000370598 // BAI3 // brain-specific angiogenesis inhibitor 3 // 6q12 // 577 /// ENST00000238918 // BAI3 // brain-specific angiogenesis inhibitor 3 // 6q12 // 577 /// AB005299 // BAI3 // brain-specific angiogenesis inhibitor 3 // 6q12 // 577	-0.27218	-0.678601	-0.256802	-0.601558	-0.799454	-0.793668	-0.502773	-0.38329	0.0974791	-0.524474	-0.137805	-0.944279	-0.707756	-0.64187	-0.37186	-0.944993	-0.633311	-0.595588	-0.321983	-1.06749	-0.18967	-1.03635	-0.958299	-1.05025
3868628	-0.290899	-3.54415	0.00267379	0.911648	-2.57262	3868587	NM_016148 // SHANK1 // SH3 and multiple ankyrin repeat domains 1 // 19q13.3 // 50944 /// ENST00000293441 // SHANK1 // SH3 and multiple ankyrin repeat domains 1 // 19q13.3 // 50944 /// AF163302 // SHANK1 // SH3 and multiple ankyrin repeat domains 1 // 19q13.3 // 50944 /// ENST00000391814 // SHANK1 // SH3 and multiple ankyrin repeat domains 1 // 19q13.3 // 50944 /// ENST00000359082 // SHANK1 // SH3…	-0.848668	-0.914713	-0.427155	-0.949723	-0.34548	-0.771614	-0.816811	-1.26508	-0.639886	-0.626935	-1.10428	-1.3683	-0.71855	-0.833014	-0.913402	-1.65775	-0.481622	-1.20025	-0.646476	-0.695623	-0.823637	-1.05989	-0.692009	-0.605875
3712274	-0.310685	-3.54409	0.00267414	0.911648	-2.57267	3712197	NM_014695 // CCDC144A // coiled-coil domain containing 144A // 17p11.2 // 9720 /// NM_182568 // CCDC144B // coiled-coil domain containing 144B // 17p11.2 // 284047 /// ENST00000399273 // CCDC144A // coiled-coil domain containing 144A // 17p11.2 // 9720 /// ENST00000360524 // CCDC144A // coiled-coil domain containing 144A // 17p11.2 // 9720 /// ENST00000285176 // CCDC144B // coiled-coil domain con…	1.36647	1.15263	1.54174	0.640647	1.58336	1.2871	1.3945	0.929145	1.39094	1.11221	1.22083	1.03697	1.56637	1.34488	1.14045	1.59153	1.4904	1.35723	1.66697	1.2489	1.51355	1.03425	1.69282	1.10468
3967698	-0.287877	-3.5436	0.00267689	0.911648	-2.57311	3967689	NM_000351 // STS // steroid sulfatase (microsomal), isozyme S // Xp22.32 // 412 /// ENST00000217961 // STS // steroid sulfatase (microsomal), isozyme S // Xp22.32 // 412 /// M16505 // STS // steroid sulfatase (microsomal), isozyme S // Xp22.32 // 412	0.159109	-0.0282661	0.361887	-0.207614	0.194265	0.201121	0.351063	-0.00657459	0.393552	-0.00394051	0.475435	0.0904903	0.217999	-0.173153	-0.0473529	0.239596	0.270139	0.247284	0.234947	-0.103618	0.325674	0.0288402	0.326742	-0.475231
3221616	-0.429328	-3.54312	0.00267961	0.911648	-2.57353	3221598	NM_001012361 // WDR31 // WD repeat domain 31 // 9q32 // 114987 /// NM_145241 // WDR31 // WD repeat domain 31 // 9q32 // 114987 /// NM_001006615 // WDR31 // WD repeat domain 31 // 9q32 // 114987 /// ENST00000374193 // WDR31 // WD repeat domain 31 // 9q32 // 114987 /// ENST00000341761 // WDR31 // WD repeat domain 31 // 9q32 // 114987 /// ENST00000374195 // WDR31 // WD repeat domain 31 // 9q32 // 11…	-0.220632	-0.00285115	-0.325655	-1.24287	0.282264	-0.0864964	0.28797	-0.306382	0.220427	-0.917639	0.421821	-0.0675086	-0.112337	-0.200319	-0.39242	-0.232691	-0.401279	-0.638187	0.3727	-0.227717	0.303161	-0.675433	-0.359589	-0.477405
2381265	0.246479	3.54276	0.00268168	0.911648	-2.57386	2381264	NM_017898 // MOSC2 // MOCO sulphurase C-terminal domain containing 2 // 1q41 // 54996 /// ENST00000366913 // MOSC2 // MOCO sulphurase C-terminal domain containing 2 // 1q41 // 54996 /// BC011973 // MOSC2 // MOCO sulphurase C-terminal domain containing 2 // 1q41 // 54996 /// ENST00000359316 // MOSC2 // MOCO sulphurase C-terminal domain containing 2 // 1q41 // 54996	-1.64672	-1.04486	-1.55003	-0.971749	-1.39961	-1.3795	-1.65105	-1.1545	-1.33972	-1.02388	-1.42031	-1.32368	-1.64036	-1.33256	-1.28206	-1.38068	-1.34736	-1.16636	-1.55224	-1.31581	-1.40236	-1.24402	-1.27793	-1.21439
3101863	0.348031	3.54275	0.00268174	0.911648	-2.57387	3101851	BC034576 // C8orf45 // chromosome 8 open reading frame 45 // 8q13.1 // 157777 /// BC063108 // C8orf45 // chromosome 8 open reading frame 45 // 8q13.1 // 157777 /// ENST00000379356 // C8orf45 // chromosome 8 open reading frame 45 // 8q13.1 // 157777 /// ENST00000313616 // C8orf45 // chromosome 8 open reading frame 45 // 8q13.1 // 157777 /// ENST00000313934 // C8orf45 // chromosome 8 open reading f…	-0.918329	-0.583918	-1.01491	-0.459248	-1.17012	-0.395462	-0.607612	-0.357175	-0.511061	-0.297593	-1.27254	-0.364593	-1.01385	-0.618023	-1.35287	-0.906504	-0.527228	-0.450996	-0.895858	-0.580467	-0.575983	-0.861056	-1.23021	-1.03915
3929258	0.348653	3.54261	0.00268249	0.911648	-2.57399	3929237	BC027970 // C21orf77 // chromosome 21 open reading frame 77 // 21q22.11 // 55264 /// ENST00000334165 // C21orf77 // chromosome 21 open reading frame 77 // 21q22.11 // 55264 /// AK001794 // C21orf77 // chromosome 21 open reading frame 77 // 21q22.11 // 55264	-0.646774	-0.232362	-0.637687	0.120979	-0.486544	-0.400984	-0.117644	0.313396	-0.402334	-0.243362	-0.881313	-0.545626	-0.533164	-0.48608	-0.671612	0.161668	-0.0969718	-0.24314	-0.396905	-0.137376	-0.734454	0.336573	-0.11581	-0.181067
3619337	-0.350617	-3.54239	0.00268375	0.911648	-2.57419	3619326	NM_004573 // PLCB2 // phospholipase C, beta 2 // 15q15 // 5330 /// ENST00000260402 // PLCB2 // phospholipase C, beta 2 // 15q15 // 5330 /// M95678 // PLCB2 // phospholipase C, beta 2 // 15q15 // 5330 /// ENST00000389812 // PLCB2 // phospholipase C, beta 2 // 15q15 // 5330	1.38313	1.39084	1.25411	1.00144	0.972334	0.867576	1.42921	1.07669	0.933234	0.609444	1.33276	1.1984	1.54779	0.63192	1.21964	0.677051	0.753931	0.74986	1.43541	0.703728	2.11075	1.52772	0.959255	0.689486
3331681	0.27535	3.54079	0.00269288	0.911648	-2.57562	3331658	ENST00000335397 // OR9Q1 // olfactory receptor, family 9, subfamily Q, member 1 // 11q12.1 // 219956	1.50437	1.69003	1.4977	1.79912	1.22702	1.47092	1.24046	1.23182	1.33516	1.66416	1.43486	1.48489	0.50426	1.15565	1.54091	1.71665	1.37021	1.22032	1.14692	1.52406	0.959179	1.36399	1.4008	2.14444
3070936	0.338561	3.54062	0.00269384	0.911648	-2.57577	3070908	NR_003102 // POT1 // POT1 protection of telomeres 1 homolog (S. pombe) // 7q31.33 // 25913 /// NR_003104 // POT1 // POT1 protection of telomeres 1 homolog (S. pombe) // 7q31.33 // 25913 /// NM_015450 // POT1 // POT1 protection of telomeres 1 homolog (S. pombe) // 7q31.33 // 25913 /// NR_003103 // POT1 // POT1 protection of telomeres 1 homolog (S. pombe) // 7q31.33 // 25913 /// NM_001042594 // POT…	1.09148	1.32476	1.03995	1.72288	0.789971	1.20669	1.06613	1.36945	1.11966	1.63994	1.06669	1.68497	1.27744	1.47833	1.54728	1.44524	0.956535	1.06043	1.07987	1.33722	1.17547	1.1016	1.04375	1.94544
2925425	-0.226804	-3.54027	0.00269586	0.911648	-2.57609	2925237	NM_000426 // LAMA2 // laminin, alpha 2 (merosin, congenital muscular dystrophy) // 6q22-q23 // 3908 /// NM_001079823 // LAMA2 // laminin, alpha 2 (merosin, congenital muscular dystrophy) // 6q22-q23 // 3908 /// ENST00000354729 // LAMA2 // laminin, alpha 2 (merosin, congenital muscular dystrophy) // 6q22-q23 // 3908 /// ENST00000368151 // LAMA2 // laminin, alpha 2 (merosin, congenital muscular dys…	0.555729	0.394471	0.671251	0.643251	0.537662	0.484441	0.685555	0.277892	0.663719	0.461657	0.487486	0.100351	1.11816	0.650411	0.449049	0.402355	0.746224	0.454863	0.314813	0.0447067	1.0198	0.572659	0.501177	0.541925
3579277	-0.279825	-3.53976	0.0026988	0.911648	-2.57655	3579269	BC110042 // C14orf65 // chromosome 14 open reading frame 65 // 14q32.31 // 317762 /// BC031990 // C14orf65 // chromosome 14 open reading frame 65 // 14q32.31 // 317762 /// ENST00000330482 // C14orf65 // chromosome 14 open reading frame 65 // 14q32.31 // 317762 /// AK123840 // C14orf65 // chromosome 14 open reading frame 65 // 14q32.31 // 317762 /// ENST00000325146 // LOC100128667 // hypothetical …	0.726412	0.339994	0.673154	0.55524	0.34979	0.106949	0.426371	0.269421	0.374307	-0.0202652	0.48339	0.292717	0.644268	-0.0511549	0.763112	0.34266	0.521937	0.606492	0.773654	0.695964	1.21981	0.785961	0.626437	0.300764
3389978	-0.278862	-3.5382	0.00270769	0.911648	-2.57794	3389976	NM_017515 // SLC35F2 // solute carrier family 35, member F2 // 11q22.3 // 54733 /// ENST00000265836 // SLC35F2 // solute carrier family 35, member F2 // 11q22.3 // 54733 /// ENST00000375682 // SLC35F2 // solute carrier family 35, member F2 // 11q22.3 // 54733 /// AK128062 // SLC35F2 // solute carrier family 35, member F2 // 11q22.3 // 54733	-0.673464	-0.911348	-0.777577	-1.17384	-0.741522	-0.966743	-0.826214	-0.836689	-0.591784	-0.821204	-0.649102	-0.795677	-0.720891	-1.60397	-0.695476	-0.698392	-0.783779	-0.761581	-0.344982	-1.075	-0.483247	-0.816238	-0.777842	-0.951532
3820203	-0.213181	-3.53814	0.00270807	0.911648	-2.578	3820177	NM_006221 // PIN1 // peptidylprolyl cis/trans isomerase, NIMA-interacting 1 // 19p13 // 5300 /// ENST00000247970 // PIN1 // peptidylprolyl cis/trans isomerase, NIMA-interacting 1 // 19p13 // 5300 /// ENST00000380889 // PIN1 // peptidylprolyl cis/trans isomerase, NIMA-interacting 1 // 19p13 // 5300 /// AK092970 // PIN1 // peptidylprolyl cis/trans isomerase, NIMA-interacting 1 // 19p13 // 5300 /// …	-0.640519	-0.536604	-0.439631	-0.894825	-0.340728	-0.677196	-0.218197	-0.533364	-0.333991	-0.598993	-0.454847	-0.929998	-0.658952	-0.740755	-0.617472	-0.75014	-0.609578	-0.566505	-0.373479	-0.494354	-0.482858	-0.667109	-0.775738	-1.11432
3368071	-0.545538	-3.53681	0.0027157	0.911648	-2.57919	3368054	NM_001604 // PAX6 // paired box 6 // 11p13 // 5080 /// NM_000280 // PAX6 // paired box 6 // 11p13 // 5080 /// ENST00000241001 // PAX6 // paired box 6 // 11p13 // 5080 /// ENST00000379123 // PAX6 // paired box 6 // 11p13 // 5080 /// ENST00000379109 // PAX6 // paired box 6 // 11p13 // 5080 /// ENST00000379115 // PAX6 // paired box 6 // 11p13 // 5080 /// ENST00000379129 // PAX6 // paired box 6 // 11…	-0.048616	-0.529713	0.976669	0.825661	-0.161471	-1.33717	1.13422	0.932184	0.744119	-0.857685	1.07388	0.437275	1.8829	1.57976	0.343379	0.369607	1.12632	0.47435	1.18432	1.05679	2.25364	2.00108	0.699841	-0.289379
3619956	0.58689	3.53635	0.00271835	0.911648	-2.5796	3619945	NM_007280 // OIP5 // Opa interacting protein 5 // 15q15.1 // 11339 /// ENST00000220514 // OIP5 // Opa interacting protein 5 // 15q15.1 // 11339 /// BC015050 // OIP5 // Opa interacting protein 5 // 15q15.1 // 11339	0.551223	0.450882	-0.599201	0.392418	-0.555657	0.243593	-0.510786	0.529631	1.12687	1.8174	1.07261	1.35409	0.252684	0.985512	0.947123	1.17558	0.121342	0.432499	0.180875	0.466117	-1.34943	-0.394885	0.876537	1.70403
3870671	-0.514035	-3.53632	0.00271853	0.911648	-2.57963	3870611	NM_001081450 // LILRB3 // leukocyte immunoglobulin-like receptor, subfamily B (with TM and ITIM domains), member 3 // 19q13.4 // 11025 /// NM_006864 // LILRB3 // leukocyte immunoglobulin-like receptor, subfamily B (with TM and ITIM domains), member 3 // 19q13.4 // 11025 /// NM_024318 // LILRA6 // leukocyte immunoglobulin-like receptor, subfamily A (with TM domain), member 6 // 19q13.4 // 79168 //…	-0.335954	-0.752265	-0.397701	-1.17524	-0.345436	-0.251903	0.0702618	-0.85459	-0.268556	-0.978389	-0.397057	-0.107483	-0.348914	-0.583685	-0.535397	-1.06235	-0.54762	-0.502068	-0.152665	-0.475486	0.160991	-0.796271	0.0765966	-1.65014
3690616	0.250803	3.53616	0.00271945	0.911648	-2.57977	3690597	NM_153029 // N4BP1 // NEDD4 binding protein 1 // 16q12.1 // 9683 /// ENST00000262384 // N4BP1 // NEDD4 binding protein 1 // 16q12.1 // 9683 /// BC152472 // N4BP1 // NEDD4 binding protein 1 // 16q12.1 // 9683	0.0679379	0.143699	0.169416	0.682314	0.185606	0.518378	0.42613	0.519582	0.238067	0.439741	0.127136	0.417758	-0.254556	-0.0316022	0.202454	-0.0341085	0.215117	0.452305	0.23281	0.335956	-0.308648	0.126544	-0.166463	0.574081
3430170	0.185923	3.53506	0.00272578	0.911648	-2.58076	3430129	NM_018082 // POLR3B // polymerase (RNA) III (DNA directed) polypeptide B // 12q23.3 // 55703 /// ENST00000228347 // POLR3B // polymerase (RNA) III (DNA directed) polypeptide B // 12q23.3 // 55703 /// AY092084 // POLR3B // polymerase (RNA) III (DNA directed) polypeptide B // 12q23.3 // 55703	0.648056	0.629925	0.139392	0.477953	0.642673	0.732997	0.573562	0.824101	0.449031	0.649005	0.380896	0.792825	0.689591	0.882388	0.47557	0.753767	0.265823	0.358348	0.712151	0.720345	0.480865	0.588379	0.47986	0.758515
2772883	-0.325918	-3.5348	0.00272728	0.911648	-2.58099	2772876	NM_014243 // ADAMTS3 // ADAM metallopeptidase with thrombospondin type 1 motif, 3 // 4q13.3 // 9508 /// ENST00000286657 // ADAMTS3 // ADAM metallopeptidase with thrombospondin type 1 motif, 3 // 4q13.3 // 9508 /// BC130287 // ADAMTS3 // ADAM metallopeptidase with thrombospondin type 1 motif, 3 // 4q13.3 // 9508	0.288593	-0.0179018	1.08778	0.697004	0.570508	0.329813	0.772392	0.539752	1.01315	0.395737	1.1318	0.608068	0.753657	1.01806	0.739815	0.00175224	0.624512	0.804455	1.25003	0.727025	1.22287	1.07773	0.894172	0.256777
3598778	0.258934	3.53378	0.00273321	0.911648	-2.58191	3598758	NM_005585 // SMAD6 // SMAD family member 6 // 15q21-q22 // 4091 /// ENST00000288840 // SMAD6 // SMAD family member 6 // 15q21-q22 // 4091 /// AF035528 // SMAD6 // SMAD family member 6 // 15q21-q22 // 4091 /// ENST00000338426 // SMAD6 // SMAD family member 6 // 15q21-q22 // 4091	0.085783	0.522573	0.32166	0.17959	0.0446638	0.103944	0.166748	0.54716	0.120884	0.501491	0.353735	0.783892	0.158376	0.65328	0.460628	0.264141	0.131003	0.537392	0.128206	0.341205	-0.520964	0.0498617	0.171259	0.244658
[truncated: 2,437 more rows]
