# Supplementary material for: Alternative Transcript Initiation and Splicing as a Response to DNA Damage
Source: PLoS One. 2011 Oct 19;6(10):e25758. doi: 10.1371/journal.pone.0025758 (PMC3198437; doi:10.1371/journal.pone.0025758)
Supplement: Table S12 — Dose response in LCLs. (XLSX) [file pone.0025758.s014.xlsx]

## Sheet: Sheet1
Supplemental Table S12. Dose response in LCLs.
Rank	Gene Name	P-Value	Q-Value
1	'2830638_KIF20A'	5.34531e-07	0.000277778
2	'3653072_PLK1'	5.34531e-07	0.000277778
3	'3599811_KIF23'	5.34531e-07	0.000277778
4	'2473991_CENPA'	5.34531e-07	0.000277778
5	'2813414_CCNB1'	5.34531e-07	0.000277778
6	'3333358_INCENP'	5.34531e-07	0.000277778
7	'3454223_RACGAP1'	5.34531e-07	0.000277778
8	'2663810_XPC'	5.34531e-07	0.000277778
9	'3587457_ARHGAP11A'	5.34531e-07	0.000277778
10	'4052881_FAM72A'	5.34531e-07	0.000277778
11	'2450855_PHLDA3'	5.34531e-07	0.000277778
12	'3896200_PCNA'	5.34531e-07	0.000277778
13	'3949055_GTSE1'	5.34531e-07	0.000277778
14	'2454444_NEK2'	5.34531e-07	0.000277778
15	'3887049_UBE2C'	5.34531e-07	0.000277778
16	'2333136_CDC20'	5.34531e-07	0.000277778
17	'3607232_ISG20L1'	5.34531e-07	0.000277778
18	'3980560_KIF4A'	5.34531e-07	0.000277778
19	'3227098_TOR1A'	5.34531e-07	0.000277778
20	'3824993_GDF15'	5.34531e-07	0.000277778
21	'3639031_PRC1'	5.34531e-07	0.000277778
22	'3189837_ZNF79'	5.34531e-07	0.000277778
23	'3936913_CDC45L'	5.34531e-07	0.000277778
24	'3729528_PPM1D'	5.34531e-07	0.000277778
25	'2379863_CENPF'	5.34531e-07	0.000277778
26	'3303392_BLOC1S2'	5.34531e-07	0.000277778
27	'2604254_HJURP'	5.34531e-07	0.000277778
28	'3910785_AURKA'	5.34531e-07	0.000277778
29	'2862380_ANKRA2'	5.34531e-07	0.000277778
30	'3329649_DDB2'	5.34531e-07	0.000277778
31	'2780172_CENPE'	5.34531e-07	0.000277778
32	'2449559_ASPM'	5.34531e-07	0.000277778
33	'2905169_CDKN1A'	5.34531e-07	0.000277778
34	'3644764_CCNF'	5.34531e-07	0.000277778
35	'3720896_CDC6'	5.34531e-07	0.000277778
36	'2417528_DEPDC1'	5.34531e-07	0.000277778
37	'3375192_VWCE'	1.06906e-06	0.000526316
38	'3164312_ASAH3L'	1.06906e-06	0.000526316
39	'2893562_RREB1'	2.13812e-06	0.00097561
40	'2570616_BUB1'	2.13812e-06	0.00097561
41	'3685329_PALB2'	2.13812e-06	0.00097561
42	'3595979_CCNB2'	2.67265e-06	0.00116279
43	'3866898_LIG1'	2.67265e-06	0.00116279
44	'3336402_TMEM137'	3.20718e-06	0.00133333
45	'3451960_RACGAP1'	3.20718e-06	0.00133333
46	'2997376_ANLN'	3.74171e-06	0.00152174
47	'2877378_CDC25C'	5.34531e-06	0.00212766
48	'2714955_TACC3'	5.87984e-06	0.00229167
49	'3849797_ZNF561'	6.9489e-06	0.00265306
50	'3629125_UNQ353'	7.48343e-06	0.00267857
51	'2330773_CDCA8'	7.48343e-06	0.00267857
52	'2341083_GADD45A'	7.48343e-06	0.00267857
53	'3776139_NDC80'	8.01796e-06	0.00267857
54	'3828067_PLEKHF1'	8.01796e-06	0.00267857
55	'3754227_MYO19'	8.01796e-06	0.00267857
56	'2522212_SGOL2'	8.01796e-06	0.00267857
57	'2830010_SMAD5'	1.01561e-05	0.00333333
58	'3090697_CDCA2'	1.06906e-05	0.00344828
59	'3380901_NUMA1'	1.12251e-05	0.00355932
60	'3721010_IGFBP4'	1.17597e-05	0.00360656
61	'3565663_DLG7'	1.17597e-05	0.00360656
62	'2947095_HIST1H3J'	1.28287e-05	0.00387097
63	'3068476_TMEM168'	1.44323e-05	0.00428571
64	'3933399_ZNF295'	1.55014e-05	0.00453125
65	'3881443_TPX2'	1.97776e-05	0.00569231
66	'3683845_DCUN1D3'	2.13812e-05	0.00588235
67	'3744263_AURKB'	2.13812e-05	0.00588235
68	'3602526_FBXO22'	2.13812e-05	0.00588235
69	'3127703_TNFRSF10B'	2.6192e-05	0.007
70	'4011096_EDA2R'	2.6192e-05	0.007
71	'2900051_HIST1H3H'	2.72611e-05	0.0071831
72	'3902081_ZNF337'	2.77956e-05	0.00722222
73	'2946208_HIST1H4B'	2.99337e-05	0.00756757
74	'2858592_DEPDC1B'	2.99337e-05	0.00756757
75	'2950214_TAP1'	3.31409e-05	0.00826667
76	'3089816_TNFRSF10C'	4.38315e-05	0.0107895
77	'3401756_C12orf5'	4.54351e-05	0.011039
78	'2902574_LY6G5B'	5.02459e-05	0.0120253
79	'2900059_HIST1H2BM'	5.07804e-05	0.0120253
80	'3325740_PRRG4'	5.61257e-05	0.013125
81	'3474495_TRIAP1'	5.77293e-05	0.0133333
82	'3787031_C18orf25'	6.20056e-05	0.0141463
83	'3831975_ZNF540'	6.68163e-05	0.0150602
84	'3850278_TYK2'	6.89545e-05	0.0153571
85	'3329904_NDUFS3'	7.00235e-05	0.0154118
86	'2370355_IER5'	7.26962e-05	0.015814
87	'3929775_DONSON'	8.81976e-05	0.0189655
88	'2947032_HIST1H2BL'	9.40774e-05	0.02
89	'3990512_SASH3'	0.000104233	0.0214286
90	'3757970_PSMC3IP'	0.000104233	0.0214286
91	'3203311_APTX'	0.000104233	0.0214286
92	'3677315_PKMYT1'	0.000107441	0.0218478
93	'3434142_PRKAB1'	0.000111717	0.0224731
94	'2899102_HIST1H3C'	0.000122942	0.0239604
95	'3186745_TRIM32'	0.000123477	0.0239604
96	'3731228_CCDC45'	0.00012508	0.0239604
97	'2899413_BTN3A3'	0.000125615	0.0239604
98	'3236395_HSPA14'	0.000127218	0.0239604
99	'3235789_MCM10'	0.000129356	0.0239604
100	'3656318_PRR14'	0.000129356	0.0239604
101	'2334191_PLK3'	0.000129356	0.0239604
102	'2426951_PSRC1'	0.000132564	0.0240777
103	'2446567_STX6'	0.000132564	0.0240777
104	'4011889_ZMYM3'	0.000134702	0.0242308
105	'3818468_TNFSF9'	0.000142185	0.0249074
106	'2946219_HIST1H2AB'	0.00014272	0.0249074
107	'3821015_LDLR'	0.00014272	0.0249074
108	'2899298_BTN3A2'	0.000143789	0.0249074
109	'3421300_MDM2'	0.000148599	0.0255046
110	'3454296_LASS5'	0.000150738	0.0256364
111	'3226237_DPM2'	0.000155548	0.0262162
112	'3145107_CCNE2'	0.000163032	0.0269298
113	'3750785_SPAG5'	0.000164101	0.0269298
114	'3666146_SLC7A6'	0.000164101	0.0269298
115	'2946324_HIST1H3D'	0.000166239	0.0270435
116	'3831774_ZNF383'	0.000169446	0.0273276
117	'3014764_CPSF4'	0.000173722	0.0277778
118	'2914777_TTK'	0.000179068	0.0280833
119	'2989537_GLCCI1'	0.000179602	0.0280833
120	'2946353_HIST1H1D'	0.000180137	0.0280833
121	'3770457_FDXR'	0.000191897	0.0296694
122	'2332144_CTPS'	0.000198311	0.0303226
123	'3451246_GLT8D3'	0.00019938	0.0303226
124	'3607698_C15orf42'	0.000200983	0.0303226
125	'3255402_KIAA1128'	0.000204725	0.0303968
126	'3838067_BAX'	0.000204725	0.0303968
127	'3629012_CSNK1G1'	0.000213278	0.0314173
128	'3696057_SLC12A4'	0.000215416	0.0314844
129	'3831831_HKR1'	0.000226106	0.0326154
130	'2327391_SESN2'	0.000226641	0.0326154
131	'3257098_FAS'	0.000234659	0.0334328
132	'3243164_ZNF37A'	0.000236797	0.0334328
133	'3371928_ARFGAP2'	0.000238935	0.0334328
134	'3235414_SEC61A2'	0.00023947	0.0334328
135	'3371719_CKAP5'	0.00024428	0.0336765
136	'4021341_ZDHHC9'	0.000244815	0.0336765
137	'3335131_FRMD8'	0.000263524	0.0359854
138	'3903146_E2F1'	0.000275818	0.037
139	'3226041_SH2D3C'	0.000276887	0.037
140	'3488942_NUDT15'	0.000276887	0.037
141	'3753412_RAD51L3'	0.000306821	0.0407092
142	'2487549_MXD1'	0.000314304	0.0412587
143	'3868659_C19orf48'	0.000315373	0.0412587
144	'3563814_L2HGDH'	0.000326598	0.0424306
145	'3367338_KIF18A'	0.000334082	0.0428
146	'3421762_RAB3IP'	0.000334082	0.0428
147	'3463112_E2F7'	0.000336754	0.0428
148	'3035682_FTSJ2'	0.000338892	0.0428
149	'2378121_TRAF3IP3'	0.000343169	0.0428
150	'2690956_POPDC2'	0.000343169	0.0428
151	'3960110_MFNG'	0.000347445	0.0430464
152	'3467315_IKIP'	0.000354394	0.0436184
153	'2434925_PI4KB'	0.000359739	0.0439869
154	'3817698_UHRF1'	0.000365619	0.044129
155	'3136015_TMEM68'	0.000365619	0.044129
156	'2405312_RNF19B'	0.000372033	0.044586
157	'2775259_RASGEF1B'	0.000374171	0.044586
158	'2593407_PGAP1'	0.000384328	0.044878
159	'3390860_POU2AF1'	0.000386466	0.044878
160	'3440192_DCP1B'	0.000388604	0.044878
161	'2434129_HIST2H2AB'	0.000388604	0.044878
162	'3457891_GLS2'	0.000390207	0.044878
163	'2968652_SESN1'	0.000392346	0.044878
164	'3863669_CEACAM1'	0.000393415	0.044878
165	'3884892_FAM83D'	0.000403036	0.0452976
166	'3312490_MKI67'	0.000406778	0.0452976
167	'3230968_NELF'	0.000406778	0.0452976
168	'3421706_RAB3IP'	0.000406778	0.0452976
169	'3384471_CCDC90B'	0.000453282	0.05
170	'3643966_HN1L'	0.000456489	0.05
171	'3493391_C13orf34'	0.000457024	0.05
172	'3365203_TPH1'	0.000488561	0.0527011
173	'3325839_TCP11L1'	0.00048963	0.0527011
174	'2946369_HIST1H3G'	0.000490165	0.0527011
175	'2838656_HMMR'	0.000497114	0.0531429
176	'3851353_ZNF563'	0.000509408	0.0541477
177	'3230141_NOTCH1'	0.000533462	0.0563842
178	'3063685_MCM7'	0.00054148	0.0569101
179	'2652675_ECT2'	0.000548428	0.0573184
180	'2673085_CDC25A'	0.000553239	0.0575
181	'3728776_RAD51C'	0.000560188	0.0576923
182	'3920003_CHAF1B'	0.000561257	0.0576923
183	'3824713_ARRDC2'	0.000568741	0.0578804
184	'2334098_KIF2C'	0.000569275	0.0578804
185	'3752258_EVI2B'	0.000596002	0.06
186	'3589697_BUB1B'	0.000596536	0.06
187	'3487600_C13orf31'	0.000607227	0.0607487
188	'2648378_RAP2B'	0.000620056	0.0615873
189	'3957160_LIF'	0.000622194	0.0615873
190	'3571248_ZFYVE1'	0.000627539	0.0617895
191	'2334646_RAD54L'	0.00063823	0.0625131
192	'3536650_SOCS4'	0.000658007	0.0636082
193	'3698919_GLG1'	0.000658007	0.0636082
194	'2363042_PEA15'	0.000659611	0.0636082
195	'3302187_ARHGAP19'	0.000668163	0.0638776
196	'2450345_KIF14'	0.000669232	0.0638776
197	'2947063_HIST1H2AK'	0.000703977	0.0668528
198	'3907561_ZNF335'	0.000725893	0.0685859
199	'2520113_INPP1'	0.000738721	0.0689055
200	'3532560_BRMS1L'	0.000739256	0.0689055
201	'2376922_MAPKAPK2'	0.000740325	0.0689055
202	'3380080_ORAOV1'	0.000755826	0.07
203	'2908100_POLH'	0.000764913	0.0704926
204	'2899333_BTN3A2'	0.000806072	0.0739216
205	'3359751_ZNF195'	0.00081997	0.0748293
206	'3649245_BFAR'	0.000857922	0.0777778
207	'3354731_EI24'	0.000860594	0.0777778
208	'3465409_BTG1'	0.000899615	0.0804762
209	'3191695_EXOSC2'	0.000902288	0.0804762
210	'3820612_SLC44A2'	0.000903357	0.0804762
211	'3592109_SORD'	0.000931687	0.0826066
212	'3428783_DRAM'	0.000941843	0.0829108
213	'3147286_RRM2B'	0.000943981	0.0829108
214	'3758078_EZH1'	0.000980329	0.0857009
215	'2428855_AP4B1'	0.00101935	0.0886977
216	'3793588_C18orf55'	0.00102951	0.0887727
217	'2899261_HIST1H2BI'	0.00103111	0.0887727
218	'3817501_CHAF1A'	0.00104233	0.0887727
219	'3358425_LRDD'	0.00104287	0.0887727
220	'2383312_PSEN2'	0.00104394	0.0887727
221	'3617412_AGPAT7'	0.00104982	0.0888688
222	'3548152_TDP1'	0.00106211	0.0895045
223	'2819044_RASA1'	0.00106692	0.0895067
224	'3000167_CCM2'	0.00108349	0.0904911
225	'3558043_TGM1'	0.00109899	0.0913778
226	'3895022_ZNF343'	0.00111343	0.0919565
227	'2571457_CKAP2L'	0.00112091	0.0919565
228	'3352130_RNF26'	0.00112679	0.0919565
229	'2433209_PRKAB2'	0.00113	0.0919565
230	'2398073_FBXO42'	0.00113053	0.0919565
231	'3015338_STAG3'	0.00114603	0.0928139
232	'2946364_HIST1H3F'	0.0011765	0.0948707
233	'3960827_UNC84B'	0.00119842	0.0962232
234	'3945084_MICALL1'	0.00121125	0.0968376
235	'3604287_IL16'	0.00122568	0.0975745
236	'3651509_LOC81691'	0.00123209	0.0976695
237	'3833291_PSMC4'	0.00125775	0.0992827
238	'2428079_C1orf183'	0.0012631	0.0992857
239	'2434080_HIST2H3A'	0.00127967	0.100167
240	'2947040_HIST1H2AJ'	0.00130372	0.101625
241	'3331392_CLP1'	0.00131976	0.102448
242	'2922732_FAM26D'	0.00133419	0.10314
243	'2942432_C6orf114'	0.00134809	0.103786
244	'3375340_FLJ12529'	0.00137802	0.105429
245	'3472468_RBM19'	0.00138069	0.105429
246	'2620855_CCR5'	0.00139513	0.106098
247	'3261492_NOLC1'	0.00141597	0.107247
248	'3203135_TOPORS'	0.00142345	0.107309
249	'3396144_C11orf61'	0.00142827	0.107309
250	'3206317_ZNF658'	0.00147744	0.11056
251	'3752271_EVI2A'	0.00151432	0.112869
252	'2485636_SLC1A4'	0.00152341	0.113095
253	'3779756_SEH1L'	0.0015496	0.114585
254	'3848118_GPR108'	0.00156671	0.115255
255	'2858023_PLK2'	0.00157099	0.115255
256	'3339230_RNF121'	0.00159771	0.116459
257	'2902178_TCF19'	0.00159985	0.116459
258	'2899772_HIST1H2AH'	0.00164475	0.119264
259	'3655628_KIF22'	0.00166079	0.119961
260	'3853609_CYP4F2'	0.00167308	0.120385
261	'3693183_CIAPIN1'	0.00169126	0.121226
262	'3146661_ANKRD46'	0.00172974	0.123422
263	'3331433_ZDHHC5'	0.00173509	0.123422
264	'2946215_HIST1H3B'	0.00174471	0.123636
265	'2345929_LRRC8C'	0.0018297	0.12917
266	'2838598_CCNG1'	0.0018452	0.12944
267	'3741502_SHPK'	0.00185055	0.12944
268	'3352070_CBL'	0.00185429	0.12944
269	'3629811_DENND4A'	0.00187994	0.130743
270	'3396736_PUS3'	0.00191629	0.132731
271	'3425134_TMTC3'	0.00192271	0.132731
272	'3715839_TRAF4'	0.00196066	0.134689
273	'2688717_BTLA'	0.00196547	0.134689
274	'2395245_RERE'	0.00198257	0.135164
275	'3191176_USP20'	0.00198685	0.135164
276	'2356818_BCL9'	0.00201732	0.136534
277	'2953798_USP49'	0.0020216	0.136534
278	'3191147_TOR1B'	0.00203229	0.136763
279	'3542689_PCNX'	0.00204565	0.137168
280	'3075136_CREB3L2'	0.00220761	0.1475
281	'3257559_RPP30'	0.00227175	0.151246
282	'3124344_C8orf15'	0.00231291	0.152812
283	'3363645_BTBD10'	0.00231773	0.152812
284	'3168938_POLR1E'	0.00232788	0.152812
285	'3368520_CSTF3'	0.00233376	0.152812
286	'2691982_KPNA1'	0.00234017	0.152812
287	'3078656_ZNF767'	0.0023514	0.152812
288	'4051750_NELF'	0.00235247	0.152812
289	'3007438_POM121'	0.00240646	0.155379
290	'3077128_TRPV5'	0.00240859	0.155379
291	'3413875_TROAP'	0.00241929	0.155533
292	'3256669_CFLP1'	0.00242998	0.155685
293	'3828112_CCNE1'	0.00247915	0.157789
294	'3782771_CIAPIN1'	0.00247969	0.157789
295	'2969677_REV3L'	0.00251978	0.159797
296	'2792166_MARCH1'	0.00254437	0.16
297	'3709838_NTN1'	0.00254864	0.16
298	'2946225_HIST1H2BB'	0.00254864	0.16
299	'3790704_PMAIP1'	0.00258125	0.1612
300	'2344731_WDR63'	0.00258499	0.1612
301	'3319840_IPO7'	0.00265929	0.165282
302	'3874751_PRNP'	0.00268869	0.166205
303	'3421244_SLC35E3'	0.0026919	0.166205
304	'3062794_DKFZP434B0335'	0.00270098	0.166217
305	'2911903_PTP4A1'	0.0027213	0.166266
306	'3667155_DDX19B'	0.00273092	0.166266
307	'3677612_ZNF597'	0.00273252	0.166266
308	'2559386_SFXN5'	0.00273733	0.166266
309	'3430776_ISCU'	0.00275711	0.166926
310	'3379452_C11orf24'	0.002918	0.175417
311	'2922631_DSE'	0.00292442	0.175417
312	'3886050_SFRS6'	0.00292549	0.175417
313	'3141857_TPD52'	0.00297199	0.177143
314	'3448481_TM7SF3'	0.00297734	0.177143
315	'3107242_TMEM67'	0.00298268	0.177143
316	'3894571_---'	0.00304736	0.180411
317	'3216319_ZNF367'	0.00311043	0.183565
318	'3758928_C17orf65'	0.00316549	0.186226
319	'2953536_TREML2'	0.00319489	0.187367
320	'3541137_EIF2S1'	0.00321574	0.188
321	'2676319_GLT8D1'	0.00323979	0.188816
322	'3934652_UBE2G2'	0.00327507	0.19028
323	'3419239_MON2'	0.00333333	0.192092
324	'3221916_AKNA'	0.00333494	0.192092
325	'2594627_FAM126B'	0.00333708	0.192092
326	'2655773_POLR2H'	0.00335151	0.192331
327	'2707876_LAMP3'	0.00336541	0.192538
328	'3794056_TSHZ1'	0.00340015	0.193933
329	'3576441_CCDC88C'	0.00345253	0.196322
330	'3098935_TGS1'	0.00352416	0.199788
331	'3016636_SH2B2'	0.00357441	0.202024
332	'3228007_SETX'	0.00361931	0.203946
333	'3128954_TRIM35'	0.00366795	0.206066
334	'2899194_HIST1H2BE'	0.00376416	0.210838
335	'2562233_RETSAT'	0.0038684	0.21603
336	'3222534_ASTN2'	0.00392987	0.218783
337	'3181728_TGFBR1'	0.0039411	0.218783
338	'3078493_ZNF425'	0.00396301	0.219349
339	'3228463_RALGDS'	0.00400524	0.221032
340	'3748262_TOP3A'	0.004079	0.223216
341	'3442322_CDCA3'	0.00408061	0.223216
342	'3799542_CEP76'	0.00408061	0.223216
343	'3869815_ZNF28'	0.0041084	0.224082
344	'3815566_STK11'	0.00412497	0.224331
345	'3742727_DHX33'	0.00416881	0.226058
346	'2471384_KCNS3'	0.00419714	0.226936
347	'3558071_RABGGTA'	0.00423295	0.227874
348	'2694598_RAB43'	0.00423883	0.227874
349	'3063856_tcag7.1177'	0.00432275	0.231719
350	'2766289_TMEM156'	0.00437246	0.233077
351	'3823304_CYP4F3'	0.004373	0.233077
352	'3721579_NKIRAS2'	0.00448792	0.238523
353	'3377988_FOSL1'	0.00452159	0.239632
354	'2706791_ZMAT3'	0.00456436	0.241215
355	'3775842_TYMS'	0.00458039	0.24138
356	'3358262_DEAF1'	0.00464935	0.242925
357	'2723924_PTTG2'	0.00465683	0.242925
358	'2773358_PPBP'	0.00465683	0.242925
359	'3179646_SUSD3'	0.00466164	0.242925
360	'3600960_BBS4'	0.00476053	0.247389
361	'2782292_C4orf21'	0.00481131	0.249335
362	'3538087_DACT1'	0.0048498	0.250635
363	'3623865_SPPL2A'	0.00486744	0.250854
364	'3468925_NFYB'	0.00494708	0.254258
365	'2664123_ZFYVE20'	0.0050727	0.26
366	'3150715_DSCC1'	0.00510744	0.260598
367	'3823842_TMEM38A'	0.00511492	0.260598
368	'3556386_RAB2B'	0.00512615	0.260598
369	'3664982_CES2'	0.00518121	0.262683
370	'2428760_RSBN1'	0.00524749	0.265324
371	'3249587_SIRT1'	0.0053143	0.267978
372	'3474104_CIT'	0.00554201	0.27871
373	'3903889_UQCC'	0.00555698	0.278713
374	'3331903_FAM111B'	0.0056099	0.28056
375	'2379132_ATF3'	0.0056238	0.28056
376	'3800165_ZNF519'	0.00569115	0.283042
377	'4038494_SETD8'	0.00570772	0.283042
378	'3258910_HELLS'	0.00571894	0.283042
379	'2440549_ARHGAP30'	0.00580019	0.286184
380	'3959986_IL2RB'	0.00581302	0.286184
381	'3743119_KIAA0753'	0.00584937	0.287218
382	'2568687_FHL2'	0.00587129	0.287539
383	'3969047_PRPS2'	0.00590229	0.288303
384	'3219621_CTNNAL1'	0.00593383	0.289089
385	'3360189_TRIM68'	0.00598193	0.290104
386	'3435902_DDX55'	0.00598568	0.290104
387	'3253880_PPIF'	0.00604447	0.291205
388	'3696035_LCAT'	0.00605677	0.291205
389	'2945741_C6orf32'	0.00606853	0.291205
390	'2565246_TMEM127'	0.00607067	0.291205
391	'3743763_ZBTB4'	0.00614443	0.29399
392	'3774029_NPLOC4'	0.006192	0.294987
393	'3082824_CLN8'	0.00619681	0.294987
394	'3698055_TXNL4B'	0.00634809	0.301421
395	'2440744_NR1I3'	0.00637535	0.301949
396	'3857329_---'	0.0064288	0.302839
397	'3818547_VAV1'	0.00644003	0.302839
398	'3160773_RCL1'	0.0064427	0.302839
399	'3045739_HERPUD2'	0.00646194	0.302982
400	'2789957_FBXW7'	0.00651326	0.304625
401	'2480520_RHOQ'	0.00658381	0.306963
402	'3800834_ABHD3'	0.00660306	0.306963
403	'3901191_NAPB'	0.00661375	0.306963
404	'2486851_C2orf13'	0.0066346	0.306963
405	'3576545_SMEK1'	0.00664528	0.306963
406	'3591365_ADAL'	0.00695371	0.320419
407	'2900047_HIST1H2AI'	0.00700556	0.322015
408	'3440598_FOXM1'	0.00703335	0.3225
409	'2897842_---'	0.00708841	0.323878
410	'2784113_CCNA2'	0.00709803	0.323878
411	'2401643_FUCA1'	0.00712422	0.324282
412	'3154398_ST3GAL1'	0.00717394	0.325752
413	'2979871_SYNE1'	0.00719478	0.325908
414	'3861658_FLJ45909'	0.00722098	0.326304
415	'3843275_ZNF419'	0.00724343	0.32637
416	'3215146_NINJ1'	0.00725732	0.32637
417	'3325768_QSER1'	0.00733643	0.329137
418	'2878347_SRA1'	0.0073669	0.329403
419	'2406420_CLSPN'	0.00737759	0.329403
420	'3847989_CD70'	0.00747114	0.332494
421	'3773703_C17orf56'	0.00748236	0.332494
422	'2773407_PPBPL2'	0.00754116	0.333991
423	'3878429_POLR3F'	0.00756682	0.333991
424	'2546008_SUPT7L'	0.00758232	0.333991
425	'2364438_NUF2'	0.00759194	0.333991
426	'3580832_XRCC3'	0.0076053	0.333991
427	'2807621_PTGER4'	0.00767907	0.334954
428	'2611504_HDAC11'	0.00771595	0.334954
429	'2864118_DMGDH'	0.00772076	0.334954
430	'4015838_ARMCX6'	0.00772931	0.334954
431	'3832760_NFKBIB'	0.00774	0.334954
432	'3864921_ZNF180'	0.00775871	0.334954
433	'3844238_TRIM28'	0.00776299	0.334954
434	'2720251_NCAPG'	0.00777047	0.334954
435	'3258444_CEP55'	0.00783034	0.336759
436	'3377423_CDCA5'	0.00791747	0.339725
437	'4041113_KPNA2'	0.0079474	0.340229
438	'3473480_FBXO21'	0.00798322	0.340982
439	'3453218_CCNT1'	0.00810509	0.345399
440	'2992963_CCDC126'	0.00812807	0.345591
441	'3895075_IDH3B'	0.00819863	0.3478
442	'2401448_E2F2'	0.0082446	0.348959
443	'2320472_CLCN6'	0.00827721	0.349549
444	'3179975_PHF2'	0.00838144	0.353153
445	'2378937_DTL'	0.00846964	0.356067
446	'3479181_POLE'	0.00850973	0.356951
447	'3878308_CSRP2BP'	0.00856799	0.358591
448	'2331974_ZNF684'	0.00860434	0.35922
449	'2498951_SULT1C4'	0.00862145	0.35922
450	'2388219_EXO1'	0.00870323	0.361822
451	'3706700_CTNS'	0.0087492	0.362927
452	'3829150_---'	0.00890101	0.368407
453	'3591044_CEP27'	0.00895392	0.369779
454	'3696571_TERF2'	0.00899829	0.370793
455	'3204692_C9orf100'	0.00902502	0.371077
456	'3237088_STAM'	0.00905602	0.371535
457	'2394680_HES2'	0.00911428	0.373013
458	'3331658_OR9Q1'	0.00913192	0.373013
459	'3826504_ZNF431'	0.00915437	0.373115
460	'3654227_IL21R'	0.00918377	0.373167
461	'3715368_NLK'	0.00919553	0.373167
462	'3690034_LOC388272'	0.00928426	0.375952
463	'3444195_MAGOHB'	0.00937567	0.378834
464	'3227645_UCK1'	0.00942057	0.379656
465	'2899251_HIST1H2BH'	0.00943661	0.379656
466	'2915828_NT5E'	0.00953816	0.382869
467	'2823797_TSLP'	0.00955741	0.382869
468	'2545645_UCN'	0.0095836	0.383098
469	'2759393_CCDC96'	0.00968302	0.386247
470	'3881686_TM9SF4'	0.00981184	0.390553
471	'4010602_FAM123B'	0.00984285	0.390939
472	'3287023_CTGLF3'	0.00988187	0.390939
473	'3703112_GINS2'	0.00990966	0.390939
474	'4010860_LAS1L'	0.00992356	0.390939
475	'3946192_TNRC6B'	0.00994067	0.390939
476	'3443183_CLEC4E'	0.00998076	0.390939
477	'2701892_C3orf33'	0.00998183	0.390939
478	'3685051_USP31'	0.0100059	0.390939
479	'3551303_CCNK'	0.0100096	0.390939
480	'2995254_C7orf41'	0.0100567	0.391435
481	'3089740_RHOBTB2'	0.0100641	0.391435
482	'3729294_RPS6KB1'	0.0101219	0.392863
483	'2544201_TP53I3'	0.0101432	0.392878
484	'2390253_OR2L8'	0.0102031	0.39438
485	'3816778_GNA11'	0.0102261	0.394454
486	'3663228_GINS3'	0.0102694	0.395051
487	'3875195_MCM8'	0.0102838	0.395051
488	'2383356_CABC1'	0.0103351	0.396209
489	'3139722_NCOA2'	0.0103678	0.396646
490	'3825383_UPF1'	0.0104426	0.398187
491	'3109191_POLR2K'	0.0104506	0.398187
492	'3527418_PARP2'	0.01048	0.398496
493	'3212919_ISCA1'	0.010541	0.399372
494	'3283920_ARHGAP12'	0.0105458	0.399372
495	'3157751_SCRIB'	0.0106184	0.401313
496	'2653673_KCNMB2'	0.010689	0.402616
497	'3533397_SIP1'	0.010696	0.402616
498	'3846011_SGTA'	0.0107179	0.402631
499	'3430926_UNG'	0.0108804	0.407916
500	'3641871_LINS1'	0.0109477	0.40962
501	'3573229_ALKBH1'	0.0111915	0.41746
502	'3716579_LRRC37B2'	0.0112193	0.41746
503	'2398540_EIF1AX'	0.011231	0.41746
504	'3834257_CEACAM21'	0.0112465	0.41746
505	'2392421_PEX10'	0.0112925	0.418337
506	'3981735_LOC554203'	0.0113636	0.419429
507	'3942838_LIMK2'	0.0113737	0.419429
508	'3260099_C10orf28'	0.0113893	0.419429
509	'3185558_PRPF4'	0.0114849	0.421373
510	'2694675_H1FX'	0.0114871	0.421373
511	'2453871_C1orf74'	0.011525	0.421937
512	'3704980_FANCA'	0.0115523	0.422109
513	'3728964_PRR11'	0.0116405	0.424503
514	'2942363_GFOD1'	0.0117116	0.426265
515	'4022833_MOSPD1'	0.0117971	0.427698
516	'3905073_KIAA0406'	0.0118014	0.427698
517	'3843386_ZNF530'	0.0118195	0.427698
518	'2899206_HIST1H2BF'	0.0119355	0.431062
519	'4054639_NOC2L'	0.0120975	0.436069
520	'3560711_BAZ1A'	0.0121691	0.437808
521	'3571553_C14orf43'	0.0122808	0.439426
522	'3527597_ANG'	0.0122814	0.439426
523	'3840562_FLJ32214'	0.0122846	0.439426
524	'3666779_NFAT5'	0.0124032	0.442552
525	'3422269_RAB21'	0.0124193	0.442552
526	'3716893_ATAD5'	0.0126112	0.448536
527	'3354799_CHEK1'	0.0127047	0.450473
528	'3663181_CCDC113'	0.0127138	0.450473
529	'3788302_SMAD4'	0.0128549	0.454612
530	'3453177_C12orf41'	0.0129025	0.455434
531	'3650079_NPIP'	0.0129378	0.455819
532	'3360313_OR51G1'	0.0130233	0.45797
533	'3099390_C8orf71'	0.0131607	0.461105
534	'3428268_GAS2L3'	0.0131617	0.461105
535	'3394183_H2AFX'	0.0132521	0.46278
536	'3475511_DIABLO'	0.013259	0.46278
537	'3732623_KPNA2'	0.0132895	0.462825
538	'3291682_JMJD1C'	0.0133098	0.462825
539	'3855660_SF4'	0.0133911	0.464787
540	'2343025_AK5'	0.0134536	0.466093
541	'3766960_SMURF2'	0.0134809	0.466174
542	'3739108_FN3KRP'	0.0135691	0.467643
543	'3845365_TCF3'	0.0135733	0.467643
544	'3572041_KIAA0317'	0.0136439	0.46921
545	'3225348_PPP6C'	0.0136845	0.469743
546	'3240012_MASTL'	0.0137813	0.472198
547	'2899171_HIST1H1E'	0.0140095	0.476486
548	'2360647_EFNA3'	0.0140357	0.476486
549	'3434726_P2RX7'	0.01404	0.476486
550	'3011317_CROT'	0.0140448	0.476486
551	'2899372_BTN3A1'	0.0140496	0.476486
552	'3294816_NDST2'	0.0140592	0.476486
553	'2907754_PARC'	0.014148	0.478626
554	'3966225_RABL2B'	0.0142447	0.480647
555	'2889698_CLK4'	0.0142827	0.480647
556	'2468376_RNF144A'	0.0142848	0.480647
557	'3732793_ARSG'	0.014442	0.485063
558	'3884640_KIAA1219'	0.0144804	0.485242
559	'3855985_ZNF14'	0.0144991	0.485242
560	'3468743_NT5DC3'	0.0145638	0.485801
561	'3601675_ARID3B'	0.0145761	0.485801
562	'4000370_FANCB'	0.0145938	0.485801
563	'3717737_PSMD11'	0.0148562	0.493659
564	'3952718_UFD1L'	0.0149487	0.495851
565	'2328713_TXLNA'	0.015047	0.497618
566	'3990566_UTP14A'	0.0150668	0.497618
567	'2715222_NAT8L'	0.0151604	0.497618
568	'3696295_SLC7A6OS'	0.0151711	0.497618
569	'3537813_ACTR10'	0.0151711	0.497618
570	'3833728_ITPKC'	0.0151828	0.497618
571	'3430086_TCP11L2'	0.0151881	0.497618
572	'3869275_ZNF577'	0.0152491	0.49838
573	'2771924_SYT14L'	0.015271	0.49838
574	'2828146_CDC42SE2'	0.0152913	0.49838
575	'3025802_STRA8'	0.0153555	0.499167
576	'2931988_VIP'	0.0153688	0.499167
577	'2899768_HIST1H4I'	0.0154918	0.502093
578	'3649411_NPIP'	0.0155126	0.502093
579	'3019158_LRRN3'	0.0156473	0.505579
580	'3247784_TFAM'	0.015805	0.509036
581	'3078478_ZNF786'	0.0158087	0.509036
582	'2463515_CHML'	0.0159504	0.512715
583	'3829964_ZNF30'	0.0163711	0.525068
584	'2908008_TJAP1'	0.0163908	0.525068
585	'3621140_LCMT2'	0.0164673	0.525229
586	'3421579_FRS2'	0.0164924	0.525229
587	'2390489_ZNF672'	0.0165015	0.525229
588	'3888383_SLC9A8'	0.0165149	0.525229
589	'3624697_ARPP-19'	0.0165362	0.525229
590	'3890913_VAPB'	0.0165785	0.525678
591	'2480168_PRKCE'	0.0166587	0.526526
592	'3438772_EP400NL'	0.0166683	0.526526
593	'2514516_KLHL23'	0.0166897	0.526526
594	'3924573_PCNT'	0.0167607	0.527879
595	'2357938_HIST2H3A'	0.0168987	0.530721
596	'3670725_GAN'	0.0169077	0.530721
597	'3881786_POFUT1'	0.0170195	0.533311
598	'3425108_C12orf29'	0.0170472	0.533311
599	'2357952_HIST2H2AC'	0.0171862	0.536761
600	'2549455_THUMPD2'	0.0174631	0.5445
601	'2368492_---'	0.0176048	0.548003
602	'3225096_NR6A1'	0.0178164	0.553671
603	'3023483_FAM40B'	0.0179821	0.556403
604	'2735027_SPP1'	0.0179934	0.556403
605	'3441849_TNFRSF1A'	0.0179971	0.556403
606	'2686727_ZBTB11'	0.0180233	0.556403
607	'3771120_MRPL38'	0.0180768	0.556957
608	'3435817_SETD8'	0.0181008	0.556957
609	'2635184_HHLA2'	0.0182745	0.561379
610	'3869784_ZNF28'	0.0184862	0.566951
611	'2444283_TNFSF4'	0.0185316	0.567414
612	'3699044_RFWD3'	0.0185862	0.568154
613	'3666566_CIRH1A'	0.018692	0.570457
614	'2454378_SLC30A1'	0.0189048	0.575512
615	'3762339_MRPL27'	0.0189192	0.575512
616	'2378662_TRAF5'	0.0191458	0.581461
617	'3381241_CENTD2'	0.0192217	0.581877
618	'3179359_CENPP'	0.0192217	0.581877
619	'2705266_TNIK'	0.0192917	0.583053
620	'3442282_MLF2'	0.0194959	0.588274
621	'2964139_GABRR2'	0.0195526	0.588491
622	'3902489_BCL2L1'	0.0195895	0.588491
623	'3349051_LOC100132686'	0.0195975	0.588491
624	'3528759_ABHD4'	0.0196798	0.590016
625	'2472955_FKBP1B'	0.0197728	0.591083
626	'3340269_POLD3'	0.019799	0.591083
627	'3332886_TMEM138'	0.0198311	0.591083
628	'3781654_RIOK3'	0.0198418	0.591083
629	'2662020_RAD18'	0.0199225	0.592544
630	'3373845_SLC43A3'	0.020008	0.593423
631	'3926080_BTG3'	0.0200155	0.593423
632	'3724360_GOSR2'	0.0200797	0.594383
633	'2326561_RPS6KA1'	0.0201331	0.595024
634	'3395774_OR6M1'	0.0202812	0.597987
635	'3708074_XAF1'	0.0203293	0.597987
636	'3504526_LATS2'	0.0203293	0.597987
637	'3471224_GPN3'	0.0204276	0.599937
638	'3288013_CTGLF3'	0.0204918	0.600878
639	'2608765_ARL8B'	0.0205757	0.601672
640	'2620773_CXCR6'	0.0205832	0.601672
641	'3980170_EFNB1'	0.0208061	0.607239
642	'2610136_CRELD1'	0.020852	0.607632
643	'2634153_ZPLD1'	0.0213331	0.620684
644	'3278813_FAM107B'	0.0213823	0.620729
645	'3331487_CTNND1'	0.021401	0.620729
646	'3332548_CCDC86'	0.0215207	0.623235
647	'3942954_DRG1'	0.0216629	0.626173
648	'3892456_SS18L1'	0.0216891	0.626173
649	'2519229_ITGAV'	0.0217869	0.628028
650	'3151970_MTSS1'	0.0218628	0.628863
651	'3216860_C9orf97'	0.0218832	0.628863
652	'3623771_TRPM7'	0.0220232	0.631917
653	'2946106_SLC17A3'	0.0220793	0.631991
654	'3158767_RECQL4'	0.0220959	0.631991
655	'3651588_LYRM1'	0.0221627	0.631991
656	'2651828_SEC62'	0.022183	0.631991
657	'2318212_C1orf211'	0.0222707	0.631991
658	'3522644_GPR18'	0.0223177	0.631991
659	'3726934_NME1'	0.0223193	0.631991
660	'3808854_TCF4'	0.0223899	0.631991
661	'4003954_MAP3K7IP3'	0.0224332	0.631991
662	'3751463_NUFIP2'	0.0224444	0.631991
663	'2704441_EVI1'	0.0224669	0.631991
664	'2520533_OBFC2A'	0.0224845	0.631991
665	'3904566_DSN1'	0.0225465	0.631991
666	'2712754_PCYT1A'	0.0225845	0.631991
667	'3419849_TBK1'	0.0225903	0.631991
668	'2607757_CNTN6'	0.0226711	0.631991
669	'3583577_TUBGCP5'	0.0226748	0.631991
670	'3338968_NADSYN1'	0.0226812	0.631991
671	'3227574_FAM78A'	0.0227159	0.631991
672	'2514563_KLHL23'	0.0227272	0.631991
673	'3216529_ZNF782'	0.0227352	0.631991
674	'3051800_SEPT14'	0.022825	0.633546
675	'2808290_ZNF131'	0.0229036	0.634785
676	'2633191_GPR15'	0.0229495	0.635118
677	'2732391_CCNG2'	0.0230254	0.63556
678	'2565579_ANKRD39'	0.0230335	0.63556
679	'2593464_ANKRD44'	0.0231612	0.638144
680	'3745504_SCO1'	0.0232975	0.640956
681	'2593796_RFTN2'	0.0233622	0.641791
682	'2545999_CCDC121'	0.0234734	0.6439
683	'3981164_ACRC'	0.0235295	0.644495
684	'2828699_IL4'	0.0236637	0.647222
685	'3844094_ZNF584'	0.023939	0.653392
686	'3902682_PLAGL2'	0.023971	0.653392
687	'3371544_AMBRA1'	0.023994	0.653392
688	'3190394_URM1'	0.0240544	0.654084
689	'2597010_IDH1'	0.0240972	0.654232
690	'3814063_MBP'	0.0241298	0.654232
691	'3846742_SH3GL1'	0.0242078	0.654942
692	'2895159_HIVEP1'	0.024226	0.654942
693	'2634058_FAM55C'	0.024628	0.664848
694	'2924619_TRMT11'	0.0246654	0.664899
695	'3630099_TIPIN'	0.0248177	0.668043
696	'3338453_PPFIA1'	0.0249006	0.66931
697	'3832978_ZFP36'	0.0250037	0.669353
698	'3952512_DGCR14'	0.0250454	0.669353
699	'2327310_SMPDL3B'	0.0251256	0.669353
700	'2521574_PLCL1'	0.0251855	0.669353
701	'3843180_ZNF304'	0.0252213	0.669353
702	'3840944_ZNF525'	0.0252507	0.669353
703	'3259836_ZDHHC16'	0.0253047	0.669353
704	'2375664_BTG2'	0.0253202	0.669353
705	'3031517_GIMAP7'	0.0253453	0.669353
706	'3444180_KLRA1'	0.0253501	0.669353
707	'3807809_CXXC1'	0.0253934	0.669353
708	'3945572_APOBEC3C'	0.025403	0.669353
709	'3862273_PRR13'	0.0254046	0.669353
710	'2444451_GAS5'	0.0254356	0.669353
711	'2641032_SEC61A1'	0.0254388	0.669353
712	'3477610_---'	0.025627	0.673207
713	'3259631_LCOR'	0.0256885	0.673207
714	'2667243_C3orf53'	0.0256933	0.673207
715	'3310725_C10orf88'	0.025782	0.674587
716	'3890555_RAE1'	0.0258296	0.674826
717	'2737717_NFKB1'	0.0258633	0.674826
718	'2946383_HIST1H4H'	0.0259857	0.677075
719	'3208355_CBWD3'	0.0260364	0.677455
720	'2946319_HIST1H4D'	0.0261765	0.680153
721	'2513925_B3GALT1'	0.026223	0.680416
722	'3378818_PTPRCAP'	0.0265165	0.686127
723	'3367183_LIN7C'	0.0265165	0.686127
724	'4007569_TIMM17B'	0.026555	0.686174
725	'2974469_STX7'	0.0265934	0.686221
726	'3751625_SSH2'	0.0266581	0.686942
727	'3676356_ZNF598'	0.0267201	0.687593
728	'2436938_PBXIP1'	0.026764	0.687775
729	'3921391_WRB'	0.0269575	0.691797
730	'3666282_ZFP90'	0.0270697	0.693726
731	'2363579_TOMM40L'	0.027113	0.693885
732	'2796510_MLF1IP'	0.0272055	0.693959
733	'2951881_PXT1'	0.027229	0.693959
734	'2872471_DTWD2'	0.027237	0.693959
735	'3416483_HNRNPA1'	0.0272643	0.693959
736	'2946345_HIST1H2BG'	0.0273936	0.695569
737	'3832435_FAM98C'	0.0274027	0.695569
738	'3300869_PSMD4'	0.0274391	0.695569
739	'3825260_KLHL26'	0.0275775	0.697581
740	'3144235_TMEM55A'	0.027593	0.697581
741	'3756193_TOP2A'	0.0277491	0.70004
742	'2888879_DOK3'	0.0277876	0.70004
743	'3076178_MKRN1'	0.0278207	0.70004
744	'2444239_TNFSF18'	0.02784	0.70004
745	'3575567_FOXN3'	0.0279987	0.703087
746	'3765848_TBC1D3B'	0.0282179	0.70717
747	'2340529_PDE4B'	0.0282735	0.70717
748	'3835855_TOMM40'	0.0283055	0.70717
749	'3536832_FBXO34'	0.0283125	0.70717
750	'2434124_HIST2H2BE'	0.0283574	0.707347
751	'2556529_SERTAD2'	0.028406	0.707617
752	'3277662_UPF2'	0.0285616	0.709708
753	'3086181_NEIL2'	0.0285659	0.709708
754	'3471005_GIT2'	0.0286284	0.710291
755	'3743611_KIAA1787'	0.0286653	0.710291
756	'3669092_TERF2IP'	0.0287412	0.71123
757	'2947073_HIST1H1B'	0.0287978	0.711691
758	'3652077_DKFZp547E087'	0.0289293	0.713997
759	'3318383_OR52B6'	0.0291314	0.718037
760	'3851651_TNPO2'	0.0293602	0.722724
761	'3747717_COPS3'	0.0294307	0.723084
762	'4037595_ND1'	0.0294521	0.723084
763	'3674273_C16orf55'	0.0300711	0.736688
764	'3869455_ZNF616'	0.0301016	0.736688
765	'3631214_TLE3'	0.0301646	0.736688
766	'3061942_PON1'	0.0301716	0.736688
767	'3707335_GP1BA'	0.0302031	0.736688
768	'2575134_POLR2D'	0.0303389	0.738309
769	'3766651_ERN1'	0.0303485	0.738309
770	'3717635_ZNF207'	0.0304693	0.739585
771	'3325263_DPH4'	0.03048	0.739585
772	'3628469_RPS27L'	0.0306329	0.742332
773	'2862317_FOXD1'	0.0309017	0.747878
774	'3939914_GGT1'	0.0310552	0.75062
775	'3563395_POLE2'	0.031176	0.751727
776	'3703885_SLC7A5'	0.0311813	0.751727
777	'4037708_ND6'	0.0314438	0.756391
778	'2838462_GABRG2'	0.0315464	0.756391
779	'2550325_OXER1'	0.0315689	0.756391
780	'4033357_ZBED1'	0.0316442	0.756391
781	'3375147_VPS37C'	0.0316913	0.756391
782	'3250204_SUPV3L1'	0.0317009	0.756391
783	'3336378_RBM14'	0.0317351	0.756391
784	'3606304_AKAP13'	0.0317383	0.756391
785	'2560254_AUP1'	0.0317469	0.756391
786	'3826417_ZNF714'	0.0317896	0.756391
787	'3697882_ZNF821'	0.0318195	0.756391
788	'3706659_ASPA'	0.0319762	0.759011
789	'4007865_PRICKLE3'	0.0320109	0.759011
790	'2830742_JMJD1B'	0.0320873	0.759393
791	'3185498_SLC31A2'	0.0321082	0.759393
792	'3288845_PARG'	0.0321798	0.760126
793	'3908358_SULF2'	0.0323658	0.763556
794	'3755714_MED1'	0.0325551	0.767053
795	'3257031_STAMBPL1'	0.0326133	0.767123
796	'3014904_ZNF655'	0.03264	0.767123
797	'3372420_AGBL2'	0.0327245	0.768143
798	'2857733_MIER3'	0.0329987	0.77255
799	'3450655_CPNE8'	0.0330254	0.77255
800	'3299705_PANK1'	0.0330361	0.77255
801	'3394488_PVRL1'	0.0331158	0.773446
802	'3726375_EME1'	0.0332483	0.773993
803	'2562867_RNF103'	0.0332783	0.773993
804	'3821410_ZNF440'	0.0333146	0.773993
805	'2621827_ARIH2'	0.0333659	0.773993
806	'3127334_REEP4'	0.0333756	0.773993
807	'3033127_HTR5A'	0.0334146	0.773993
808	'3922921_NDUFV3'	0.0334317	0.773993
809	'2357927_HIST2H2AA3'	0.0334702	0.773993
810	'2852989_RAD1'	0.0335274	0.774358
811	'2798538_SDHA'	0.0338609	0.78101
812	'3695907_---'	0.0338989	0.78101
813	'3722770_C17orf53'	0.0339464	0.781144
814	'3899346_SNX5'	0.0340352	0.782061
815	'3304718_PCGF6'	0.0340699	0.782061
816	'2337392_BSND'	0.0341223	0.782304
817	'2740996_CEP170'	0.0342778	0.784908
818	'3299578_CH25H'	0.0343885	0.785024
819	'2751009_ANXA10'	0.0344259	0.785024
820	'3120917_ZNF7'	0.0344537	0.785024
821	'2383479_CTD-2090I13.4'	0.0344607	0.785024
822	'2719617_BST1'	0.0345521	0.785024
823	'2947081_HIST1H4L'	0.0345954	0.785024
824	'2322389_NECAP2'	0.0346916	0.785024
825	'2955999_GPR110'	0.0347359	0.785024
826	'3258384_CYP26A1'	0.0347381	0.785024
827	'3563459_SDCCAG1'	0.0347413	0.785024
828	'3513395_MED4'	0.0347445	0.785024
829	'3624273_LYSMD2'	0.0349866	0.78694
830	'3725602_ABI3'	0.035	0.78694
831	'2868904_ST8SIA4'	0.035008	0.78694
832	'2647109_CPA3'	0.0350588	0.78694
833	'3644887_ATP6V0C'	0.0351155	0.78694
834	'3282213_YME1L1'	0.0351171	0.78694
835	'2501618_RABL2A'	0.0351272	0.78694
836	'3410060_DDX11'	0.0352053	0.78694
837	'3450775_KIF21A'	0.0352224	0.78694
838	'3654859_ATXN2L'	0.0352945	0.78694
839	'2344450_NEDD8'	0.0354025	0.78694
840	'2911257_KIAA1586'	0.0354046	0.78694
841	'3079463_ABCF2'	0.0354217	0.78694
842	'3536336_CDKN3'	0.0354421	0.78694
843	'2947077_HIST1H3I'	0.0354602	0.78694
844	'3633048_EDC3'	0.0355254	0.787453
845	'2345061_CLCA4'	0.0356019	0.788213
846	'2784131_BBS7'	0.035673	0.788853
847	'2618726_ZNF621'	0.035859	0.789531
848	'2535859_CAPN10'	0.0358798	0.789531
849	'3974556_ATP6AP2'	0.0358809	0.789531
850	'3645253_SRRM2'	0.0359189	0.789531
851	'2331959_C1orf176'	0.0359472	0.789531
852	'3729237_---'	0.0359568	0.789531
853	'3025433_AKR1B10'	0.0360429	0.79049
854	'3286776_C10orf10'	0.0361284	0.79049
855	'2670481_ULK4'	0.0361728	0.79049
856	'3351733_CCDC84'	0.0361733	0.79049
857	'3869312_ZNF649'	0.0362118	0.79049
858	'3682703_NPIP'	0.0362562	0.790536
859	'3429365_TDG'	0.0363764	0.792235
860	'3413495_C12orf54'	0.0364224	0.792314
861	'2369325_C1orf220'	0.036478	0.792602
862	'3824471_GLT25D1'	0.0366127	0.793891
863	'2948783_C6orf15'	0.0366458	0.793891
864	'2800503_POLS'	0.0367073	0.793891
865	'3874438_CDC25B'	0.0367158	0.793891
866	'3849549_ZNF121'	0.0367495	0.793891
867	'2726396_ZAR1'	0.0368046	0.794164
868	'3654175_IL4R'	0.0368944	0.795184
869	'2434084_HIST2H2AA3'	0.0370515	0.797652
870	'2452069_PIK3C2B'	0.0371087	0.797966
871	'3224259_RBM18'	0.0372985	0.801125
872	'3927105_MRPL39'	0.0373583	0.801491
873	'3486025_UFM1'	0.0374268	0.802039
874	'3510362_C13orf23'	0.0377913	0.808436
875	'3056705_STAG3L1'	0.0378533	0.808436
876	'3850331_CDC37'	0.0378549	0.808436
877	'3598199_ANKDD1A'	0.0379522	0.809353
878	'3327948_TTC17'	0.0380174	0.809353
879	'3520989_TGDS'	0.0380361	0.809353
880	'3941010_SRRD'	0.0380741	0.809353
881	'2860178_CD180'	0.0381142	0.809353
882	'3335029_POLA2'	0.0383045	0.812072
883	'3759305_CCDC43'	0.0383291	0.812072
884	'2501238_PSD4'	0.0384691	0.814118
885	'3442812_SLC2A14'	0.0385279	0.814441
886	'2360818_HCN3'	0.0386979	0.817046
887	'2620160_ZNF197'	0.0387385	0.817046
888	'2560704_C2orf3'	0.0388443	0.818356
889	'2367793_KLHL20'	0.0389497	0.818597
890	'4002148_EIF1AX'	0.0389571	0.818597
891	'3386638_SLC36A4'	0.0389871	0.818597
892	'3683037_ARL6IP1'	0.039126	0.820594
893	'2825907_PRR16'	0.0393425	0.824211
894	'2384268_HIST3H2BB'	0.0394334	0.82519
895	'3903836_EIF6'	0.0395243	0.826168
896	'3933817_WDR4'	0.0395831	0.826473
897	'3734379_CD300A'	0.0396338	0.826611
898	'3258168_KIF11'	0.0398215	0.828793
899	'3712922_C17orf39'	0.0398546	0.828793
900	'3690597_N4BP1'	0.0398893	0.828793
901	'3486883_NARG1L'	0.0399278	0.828793
902	'2563481_KRCC1'	0.0399946	0.828793
903	'2346738_RPAP2'	0.0400043	0.828793
904	'3888949_MOCS3'	0.0401272	0.83042
905	'2624147_ITIH1'	0.040225	0.831525
906	'3762355_LRRC59'	0.0404105	0.83348
907	'3796244_METTL4'	0.0404362	0.83348
908	'2963614_CGA'	0.0404533	0.83348
909	'3761989_FAM117A'	0.0406329	0.83607
910	'3750842_LOC645851'	0.040673	0.83607
911	'3673600_MGC23284'	0.0407131	0.83607
912	'2948259_TRIM26'	0.0407585	0.836086
913	'3333425_SCGB1D2'	0.0408467	0.836977
914	'3673684_CDT1'	0.04096	0.838381
915	'3174429_C9orf85'	0.0411573	0.841497
916	'3843419_ZNF211'	0.0413144	0.843788
917	'3913712_YTHDF1'	0.04151	0.846859
918	'3151534_ATAD2'	0.0416367	0.847134
919	'3720817_RAPGEFL1'	0.0416709	0.847134
920	'3127745_TNFRSF10D'	0.0416816	0.847134
921	'2385258_C1orf124'	0.0417046	0.847134
922	'3722152_PSME3'	0.0418276	0.848126
923	'3416834_OR6C3'	0.0418441	0.848126
924	'3869880_ZNF702'	0.0419398	0.848607
925	'3863504_DEDD2'	0.0419671	0.848607
926	'2537171_FAM150B'	0.042004	0.848607
927	'3581404_GPR132'	0.0421429	0.85028
928	'3945376_TOMM22'	0.0421943	0.85028
929	'3008944_STAG3L1'	0.0422231	0.85028
930	'3968664_HCCS'	0.0425021	0.854952
931	'3607183_MRPS11'	0.0425465	0.854952
932	'2562821_VPS24'	0.0428646	0.860418
933	'2413846_FAM151A'	0.0430297	0.862808
934	'2865673_---'	0.0435151	0.871313
935	'3788270_ELAC1'	0.0435562	0.871313
936	'2501471_FOXD4L1'	0.0435979	0.871313
937	'3886512_C20orf121'	0.0436402	0.871313
938	'3214582_SPTLC1'	0.0438433	0.872731
939	'2753880_CDKN2AIP'	0.04387	0.872731
940	'2900116_HIST1H2BO'	0.0438828	0.872731
941	'3629103_KIAA0101'	0.0438978	0.872731
942	'3527655_FAM12B'	0.0441464	0.875816
943	'3821377_ZNF441'	0.0441913	0.875816
944	'3634509_CIB2'	0.0441934	0.875816
945	'3829174_GPATCH1'	0.0443324	0.87673
946	'3432138_MAPKAPK5'	0.0443746	0.87673
947	'3482845_RASL11A'	0.0444131	0.87673
948	'2648074_AADAC'	0.044427	0.87673
949	'3025005_EXOC4'	0.0444799	0.876849
950	'3225292_C9orf126'	0.0445964	0.87755
951	'2367495_C1orf105'	0.0446093	0.87755
952	'2372169_OCLM'	0.0446729	0.877775
953	'3901401_CST5'	0.0447146	0.877775
954	'3094286_PROSC'	0.0448316	0.879151
955	'3515965_DIAPH3'	0.0449781	0.881099
956	'2837970_ADRA1B'	0.0452892	0.886266
957	'2904329_ANKS1A'	0.0454276	0.88715
958	'2899090_HIST1H3A'	0.0454292	0.88715
959	'2569215_ST6GAL2'	0.0456452	0.890438
960	'2357961_BOLA1'	0.04579	0.891319
961	'3883941_TGIF2'	0.0458066	0.891319
962	'2865745_LOC645261'	0.0458681	0.891319
963	'2479640_PPM1B'	0.0458809	0.891319
964	'2759654_ABLIM2'	0.0460701	0.893503
965	'2362157_CD1D'	0.0460888	0.893503
966	'3542847_SIPA1L1'	0.0462246	0.895207
967	'4024373_CDR1'	0.0465672	0.90091
968	'3828278_ZNF536'	0.04668	0.901864
969	'3816815_GNA15'	0.0467896	0.901864
970	'2702642_---'	0.0467901	0.901864
971	'3074577_UNQ1940'	0.0468094	0.901864
972	'3556924_PRMT5'	0.0469574	0.903484
973	'2474568_KRTCAP3'	0.0469901	0.903484
974	'2434633_ARNT'	0.0471755	0.904116
975	'4037632_COX2'	0.0471862	0.904116
976	'2535830_RNPEPL1'	0.047206	0.904116
977	'2648991_KCNAB1'	0.0472172	0.904116
978	'2350551_SARS'	0.0473097	0.904116
979	'3620683_LRRC57'	0.0473129	0.904116
980	'3843156_ZNF460'	0.04743	0.904385
981	'3762473_TOB1'	0.0474669	0.904385
982	'4037583_---'	0.0475192	0.904385
983	'2556017_LOC51057'	0.0475203	0.904385
984	'4045731_RBM34'	0.0475973	0.904929
985	'2744674_RAB33B'	0.0478662	0.907945
986	'3725035_NFE2L1'	0.0478678	0.907945
987	'2832447_PCDHB13'	0.0479159	0.907945
988	'3420497_HELB'	0.0479501	0.907945
989	'3557268_HOMEZ'	0.0480789	0.909111
990	'2766192_TLR10'	0.0481088	0.909111
991	'2649367_PTX3'	0.0482125	0.909798
992	'3815014_BSG'	0.0482425	0.909798
993	'3680524_ZC3H7A'	0.0484365	0.911226
994	'2971564_C6orf204'	0.0484739	0.911226
995	'3562746_C14orf106'	0.0485584	0.911226
996	'3340913_C11orf30'	0.0486311	0.911226
997	'3489644_TRIM13'	0.0486637	0.911226
998	'2454935_ANGEL2'	0.0487193	0.911226
999	'3633578_CSPG4'	0.0487551	0.911226
1000	'3988874_UBE2A'	0.0487743	0.911226
1001	'3843058_ZNF264'	0.0488064	0.911226
1002	'3086044_---'	0.0488091	0.911226
1003	'3490504_ALG11'	0.048854	0.911226
1004	'3064006_C7orf47'	0.0489229	0.911604
1005	'3363979_PSMA1'	0.0491635	0.914682
1006	'2494484_NCAPH'	0.0491859	0.914682
1007	'2646125_CHST2'	0.0493431	0.916392
1008	'3755903_GSDML'	0.0494158	0.916392
1009	'2777070_HSD17B11'	0.0494248	0.916392
1010	'3906160_CHD6'	0.049474	0.916396
1011	'3978620_APEX2'	0.0497055	0.917892
1012	'3062868_BAIAP2L1'	0.0497279	0.917892
1013	'2638824_CASR'	0.0497327	0.917892
1014	'3540398_FNTB'	0.0497851	0.917892
1015	'4024538_MAGEC2'	0.0498001	0.917892
1016	'2650066_IL12A'	0.0499695	0.919568
