# Supplementary material for: Alternative Transcript Initiation and Splicing as a Response to DNA Damage
Source: PLoS One. 2011 Oct 19;6(10):e25758. doi: 10.1371/journal.pone.0025758 (PMC3198437; doi:10.1371/journal.pone.0025758)
Supplement: Table S14 — Time course in LCLs to 24 hours. (XLSX) [file pone.0025758.s016.xlsx]

## Sheet: Sheet1
Supplemental Table S14. Time course in LCLs to 24 hours
Rank	Gene Name	P-Value	Q-Value
1	'3338968_NADSYN1'	5.34531e-07	0.002
2	'2544201_TP53I3'	5.34531e-07	0.002
3	'2406064_SFPQ'	5.34531e-07	0.002
4	'3063685_MCM7'	1.06906e-06	0.002
5	'3779756_SEH1L'	1.06906e-06	0.002
6	'3543539_PAPLN'	1.06906e-06	0.002
7	'3448481_TM7SF3'	1.06906e-06	0.002
8	'3440192_DCP1B'	1.06906e-06	0.002
9	'3430926_UNG'	1.06906e-06	0.002
10	'3936913_CDC45L'	1.06906e-06	0.002
11	'3457891_GLS2'	1.60359e-06	0.00272727
12	'3817698_UHRF1'	2.67265e-06	0.00290323
13	'2963407_SYNCRIP'	2.67265e-06	0.00290323
14	'2900059_HIST1H2BM'	2.67265e-06	0.00290323
15	'3379452_C11orf24'	2.67265e-06	0.00290323
16	'2843619_HNRNPAB'	2.67265e-06	0.00290323
17	'2434129_HIST2H2AB'	2.67265e-06	0.00290323
18	'2624074_GNL3'	3.20718e-06	0.00290323
19	'3646000_DNASE1'	3.20718e-06	0.00290323
20	'3456212_MAP3K12'	3.74171e-06	0.00290323
21	'2905169_CDKN1A'	4.27624e-06	0.00290323
22	'3824993_GDF15'	4.27624e-06	0.00290323
23	'3602526_FBXO22'	4.27624e-06	0.00290323
24	'3161113_PDCD1LG2'	4.27624e-06	0.00290323
25	'2709062_SFRS10'	4.27624e-06	0.00290323
26	'2775562_HNRPDL'	4.27624e-06	0.00290323
27	'2334404_NASP'	4.81078e-06	0.00290323
28	'3164312_ASAH3L'	4.81078e-06	0.00290323
29	'2798915_TRIP13'	4.81078e-06	0.00290323
30	'2957126_MCM3'	4.81078e-06	0.00290323
31	'2663810_XPC'	4.81078e-06	0.00290323
32	'2334319_TOE1'	5.87984e-06	0.00314286
33	'3661065_RBL2'	5.87984e-06	0.00314286
34	'3191176_USP20'	5.87984e-06	0.00314286
35	'2907754_PARC'	5.87984e-06	0.00314286
36	'3729528_PPM1D'	6.41437e-06	0.00324324
37	'4011096_EDA2R'	6.41437e-06	0.00324324
38	'2332144_CTPS'	9.62155e-06	0.00461538
39	'3222534_ASTN2'	9.62155e-06	0.00461538
40	'3303392_BLOC1S2'	1.12251e-05	0.00522727
41	'3456353_CALCOCO1'	1.22942e-05	0.00522727
42	'2801526_CCT5'	1.22942e-05	0.00522727
43	'2451200_UBE2T'	1.22942e-05	0.00522727
44	'2947095_HIST1H3J'	1.22942e-05	0.00522727
45	'3633578_CSPG4'	1.33633e-05	0.00555556
46	'2707876_LAMP3'	1.38978e-05	0.005625
47	'3381241_CENTD2'	1.44323e-05	0.005625
48	'3908358_SULF2'	1.44323e-05	0.005625
49	'3376054_BSCL2'	1.7105e-05	0.00653061
50	'3719150_PIGW'	1.92431e-05	0.00705882
51	'3939914_GGT1'	1.92431e-05	0.00705882
52	'2758686_LYAR'	2.03122e-05	0.00716981
53	'3329649_DDB2'	2.03122e-05	0.00716981
54	'3381817_UCP2'	2.08467e-05	0.00722222
55	'3766284_LYK5'	2.19158e-05	0.00745454
56	'3866898_LIG1'	2.40539e-05	0.00803571
57	'3329247_DGKZ'	2.51229e-05	0.00824561
58	'3903146_E2F1'	2.67265e-05	0.00862069
59	'2481142_MSH6'	2.93992e-05	0.00932203
60	'3706659_ASPA'	3.04683e-05	0.0095
61	'3147286_RRM2B'	3.26064e-05	0.01
62	'3943207_YWHAH'	3.68826e-05	0.0109231
63	'3507710_SLC7A1'	3.68826e-05	0.0109231
64	'2409574_LOC644743'	3.74172e-05	0.0109231
65	'3114618_RNF139'	3.79517e-05	0.0109231
66	'3703112_GINS2'	4.06243e-05	0.0109859
67	'3771800_SFRS2'	4.11589e-05	0.0109859
68	'3696057_SLC12A4'	4.11589e-05	0.0109859
69	'3666146_SLC7A6'	4.16934e-05	0.0109859
70	'3863669_CEACAM1'	4.16934e-05	0.0109859
71	'3853609_CYP4F2'	4.16934e-05	0.0109859
72	'3104933_FABP5'	4.3297e-05	0.01125
73	'3743486_GABARAP'	4.75732e-05	0.0121918
74	'3167511_GALT'	4.97114e-05	0.0125676
75	'3849797_ZNF561'	5.1315e-05	0.0127632
76	'2979679_ZBTB2'	5.18495e-05	0.0127632
77	'3333226_FEN1'	5.39876e-05	0.0131169
78	'3896524_TRMT6'	5.71948e-05	0.0137179
79	'2560229_DQX1'	5.98674e-05	0.0141772
80	'3656665_ORAI3'	6.20056e-05	0.0145
81	'2562233_RETSAT'	6.30746e-05	0.0145679
82	'3823304_CYP4F3'	7.00235e-05	0.0159756
83	'2514563_KLHL23'	7.37652e-05	0.0165476
84	'3896200_PCNA'	7.42998e-05	0.0165476
85	'2520113_INPP1'	8.07141e-05	0.0177647
86	'3663228_GINS3'	8.44558e-05	0.0183721
87	'2603460_NCL'	8.98011e-05	0.0193103
88	'3703885_SLC7A5'	9.30083e-05	0.0196629
89	'3434142_PRKAB1'	9.35429e-05	0.0196629
90	'3845681_MOBKL2A'	9.51465e-05	0.0197778
91	'2363902_DUSP12'	9.78191e-05	0.0201099
92	'3421300_MDM2'	0.000102095	0.0207609
93	'3672059_KIAA0513'	0.000107441	0.0213684
94	'3957790_PIK3IP1'	0.000107975	0.0213684
95	'3687452_YPEL3'	0.00010851	0.0213684
96	'3845909_LMNB2'	0.000116528	0.0222449
97	'3191695_EXOSC2'	0.000116528	0.0222449
98	'2908100_POLH'	0.000116528	0.0222449
99	'3168938_POLR1E'	0.000133633	0.0252
100	'3439836_RAD52'	0.000134702	0.0252
101	'2404377_WDR57'	0.00014272	0.0261321
102	'3990512_SASH3'	0.000143254	0.0261321
103	'3334087_NAT11'	0.000148065	0.0261321
104	'2548970_SFRS7'	0.000148065	0.0261321
105	'3581386_CDCA4'	0.000148065	0.0261321
106	'3512449_NUFIP1'	0.000148065	0.0261321
107	'3303478_SEC31B'	0.00015341	0.0268224
108	'2899261_HIST1H2BI'	0.000165705	0.0286239
109	'2559386_SFXN5'	0.000166774	0.0286239
110	'2473991_CENPA'	0.00018281	0.0309009
111	'3261447_PPRC1'	0.000183344	0.0309009
112	'2323559_MRTO4'	0.000186551	0.0311607
113	'3555340_TEP1'	0.000190293	0.0313158
114	'2320347_FBXO44'	0.000190828	0.0313158
115	'2757319_SLBP'	0.000196707	0.0317241
116	'2359736_C1orf77'	0.000196707	0.0317241
117	'3304215_LDB1'	0.000202053	0.0320168
118	'3833443_PLD3'	0.000203656	0.0320168
119	'3887049_UBE2C'	0.000203656	0.0320168
120	'3656990_ITGAM'	0.000210605	0.0328333
121	'2905118_SFRS3'	0.000212743	0.0328926
122	'3966225_RABL2B'	0.000219158	0.0333333
123	'3666282_ZFP90'	0.000219158	0.0333333
124	'3945614_APOBEC3F'	0.000226106	0.0341129
125	'3239891_PDSS1'	0.000238935	0.0356349
126	'2407191_GNL2'	0.000240004	0.0356349
127	'2862380_ANKRA2'	0.000247488	0.0359848
128	'3363645_BTBD10'	0.000249626	0.0359848
129	'3290210_ZWINT'	0.00025016	0.0359848
130	'3517694_FABP5'	0.000253368	0.0359848
131	'2401643_FUCA1'	0.000253902	0.0359848
132	'2403740_SFRS4'	0.000253902	0.0359848
133	'3089816_TNFRSF10C'	0.00025604	0.036015
134	'3136015_TMEM68'	0.000265662	0.0370896
135	'3817501_CHAF1A'	0.000271007	0.0371533
136	'2877141_HNRNPA0'	0.000271007	0.0371533
137	'3569754_ZFP36L1'	0.000272076	0.0371533
138	'2947063_HIST1H2AK'	0.000275283	0.0373188
139	'2894663_PAK1IP1'	0.000283301	0.0381295
140	'3374833_FABP5'	0.000291319	0.0387943
141	'3196842_RFX3'	0.000292388	0.0387943
142	'3011317_CROT'	0.000294526	0.0388028
143	'2357952_HIST2H2AC'	0.000298268	0.039021
144	'2893721_RIOK1'	0.000300406	0.0390278
145	'2877508_HSPA9'	0.00030789	0.0392208
146	'3063856_tcag7.1177'	0.000310028	0.0392208
147	'2488680_SMYD5'	0.000315373	0.0392208
148	'2327391_SESN2'	0.000315908	0.0392208
149	'3861658_FLJ45909'	0.000315908	0.0392208
150	'3635553_STARD5'	0.00031858	0.0392208
151	'3456700_ZNF385A'	0.00031858	0.0392208
152	'3189837_ZNF79'	0.000319649	0.0392208
153	'2327603_GMEB1'	0.000322322	0.0392208
154	'2344731_WDR63'	0.000322857	0.0392208
155	'2595443_WDR12'	0.000334082	0.0398204
156	'2403215_FGR'	0.000337823	0.0398204
157	'3219621_CTNNAL1'	0.000339427	0.0398204
158	'3847906_DENND1C'	0.000341565	0.0398204
159	'3056108_BCL7B'	0.000343703	0.0398204
160	'3720896_CDC6'	0.00034798	0.0398204
161	'3040454_TWISTNB'	0.000348514	0.0398204
162	'3997946_PRKX'	0.000350652	0.0398204
163	'3528759_ABHD4'	0.000350652	0.0398204
164	'2510884_ARL6IP6'	0.00035279	0.0398204
165	'2599500_ZNF142'	0.000354394	0.0398204
166	'3427876_APAF1'	0.000354394	0.0398204
167	'2714955_TACC3'	0.000355463	0.0398204
168	'3629012_CSNK1G1'	0.000359739	0.0400595
169	'3253880_PPIF'	0.000365619	0.0404734
170	'3743763_ZBTB4'	0.000371499	0.0408824
171	'3261492_NOLC1'	0.000389673	0.0423837
172	'2793951_HMGB2'	0.000389673	0.0423837
173	'3002873_LANCL2'	0.000392346	0.0424277
174	'3634852_RASGRF1'	0.000407312	0.0437143
175	'2438344_GPATCH4'	0.000408916	0.0437143
176	'3048869_H2AFV'	0.000412658	0.0438636
177	'2599823_NHEJ1'	0.00042121	0.0445198
178	'3945084_MICALL1'	0.000424417	0.0446067
179	'3823752_C19orf44'	0.000440988	0.0460894
180	'4017245_RBM41'	0.00046718	0.0485556
181	'2706791_ZMAT3'	0.000475198	0.0488462
182	'3394092_SLC37A4'	0.000475198	0.0488462
183	'3601387_PML'	0.000480543	0.048973
184	'3558071_RABGGTA'	0.000484285	0.048973
185	'3097152_MCM4'	0.000484285	0.048973
186	'2654023_ACTL6A'	0.000494441	0.0494149
187	'3375192_VWCE'	0.000496579	0.0494149
188	'2763805_DHX15'	0.000496579	0.0494149
189	'3460127_GNS'	0.000520098	0.0514815
190	'2518743_NUP35'	0.000528651	0.0520526
191	'2465182_TFB2M'	0.000550032	0.0534197
192	'3770857_RECQL5'	0.000550567	0.0534197
193	'2383356_CABC1'	0.000551101	0.0534197
194	'3753538_SLFN12'	0.000564999	0.0544845
195	'3115504_MYC'	0.000568741	0.0545641
196	'3824963_PGPEP1'	0.00058638	0.0559694
197	'2929036_LTV1'	0.000596536	0.0566332
198	'3945572_APOBEC3C'	0.000599743	0.0566332
199	'2505501_IMP4'	0.000602416	0.0566332
200	'3548538_C14orf159'	0.000609365	0.0567327
201	'3073013_PODXL'	0.000610969	0.0567327
202	'3487600_C13orf31'	0.000612572	0.0567327
203	'2709486_RFC4'	0.000618987	0.0570443
204	'3910260_ZNF217'	0.000628074	0.0575122
205	'3415857_ESPL1'	0.000630212	0.0575122
206	'3820310_FLJ11286'	0.000642506	0.0583495
207	'2512701_PSMD14'	0.000651058	0.0584211
208	'3726154_ITGA3'	0.000652662	0.0584211
209	'3692928_BBS2'	0.000652662	0.0584211
210	'3600960_BBS4'	0.000660145	0.0585446
211	'3540862_GPHN'	0.000663887	0.0585446
212	'3623472_C15orf33'	0.000664422	0.0585446
213	'2613804_HMG1L1'	0.00066656	0.0585446
214	'4007865_PRICKLE3'	0.000671905	0.0587383
215	'3944147_MCM5'	0.000678854	0.0590698
216	'2459971_TAF5L'	0.000686337	0.0594444
217	'2577896_MCM6'	0.000692217	0.0596774
218	'3903670_GSS'	0.00070077	0.0601376
219	'3902081_ZNF337'	0.000704511	0.0601826
220	'2940920_EEF1E1'	0.000720547	0.060852
221	'3137875_GGH'	0.000721616	0.060852
222	'2694123_RUVBL1'	0.000723755	0.060852
223	'3696317_SMPD3'	0.000725358	0.060852
224	'2655688_EIF4G1'	0.000739256	0.0613274
225	'2968652_SESN1'	0.000740325	0.0613274
226	'3468743_NT5DC3'	0.00074086	0.0613274
227	'2673085_CDC25A'	0.00075743	0.0624229
228	'2370317_MR1'	0.000762775	0.0625877
229	'3056414_RFC2'	0.00076919	0.0628326
230	'3653072_PLK1'	0.000775604	0.0628326
231	'3929775_DONSON'	0.00077988	0.0628326
232	'3742727_DHX33'	0.000782553	0.0628326
233	'3723317_ACBD4'	0.000782553	0.0628326
234	'3831975_ZNF540'	0.000790036	0.0631624
235	'3747717_COPS3'	0.000796451	0.0634043
236	'2947032_HIST1H2BL'	0.000806607	0.0639407
237	'3855968_ZNF506'	0.000826919	0.065
238	'2643324_SRPRB'	0.000826919	0.065
239	'3828067_PLEKHF1'	0.000832264	0.065
240	'3996667_DKC1'	0.000833868	0.065
241	'3318443_TRIM22'	0.000840282	0.0652282
242	'2741768_EXOSC9'	0.000845093	0.0652675
243	'3630099_TIPIN'	0.000847766	0.0652675
244	'2537290_TMEM18'	0.000864871	0.0663115
245	'3920003_CHAF1B'	0.000873423	0.0666939
246	'3206317_ZNF658'	0.000880372	0.0669512
247	'3758078_EZH1'	0.000903891	0.0684615
248	'3890555_RAE1'	0.000924204	0.0697177
249	'2975680_BCLAF1'	0.00094024	0.0701587
250	'3093259_RBM13'	0.000942378	0.0701587
251	'3825713_GATAD2A'	0.000944516	0.0701587
252	'2794902_AGA'	0.00094505	0.0701587
253	'2523144_NOP5/NOP58'	0.00096269	0.0711858
254	'3352130_RNF26'	0.000969639	0.0714118
255	'3846742_SH3GL1'	0.00097338	0.0714118
256	'2402459_STMN1'	0.000981933	0.0715116
257	'3331903_FAM111B'	0.000985675	0.0715116
258	'3442854_SLC2A3'	0.000986209	0.0715116
259	'2339414_USP1'	0.0010124	0.0731274
260	'3565524_GCH1'	0.00102042	0.0731801
261	'3235789_MCM10'	0.00102095	0.0731801
262	'3833323_ZNF546'	0.00106104	0.0757634
263	'3651588_LYRM1'	0.00108082	0.07603
264	'2327630_YTHDF2'	0.00108136	0.07603
265	'2726910_SPATA18'	0.00108296	0.07603
266	'3758928_C17orf65'	0.00108403	0.07603
267	'3771215_ACOX1'	0.0010851	0.07603
268	'3114240_C8orf32'	0.00109739	0.0766045
269	'3442812_SLC2A14'	0.00111075	0.0772491
270	'3360189_TRIM68'	0.0011177	0.0773801
271	'3945914_ATF4'	0.00112091	0.0773801
272	'3569926_WDR22'	0.00116902	0.0804044
273	'2333136_CDC20'	0.0011765	0.0805839
274	'3331487_CTNND1'	0.00118024	0.0805839
275	'3190463_ODF2'	0.00123584	0.0839493
276	'3837796_GRWD1'	0.00123851	0.0839493
277	'3585749_HERC2P2'	0.00124332	0.0839711
278	'3176933_C9orf103'	0.00126417	0.085
279	'3319613_RPL27A'	0.00126898	0.085
280	'3251648_FAM149B1'	0.00127218	0.085
281	'2474681_GPN1'	0.00129463	0.0861922
282	'3573051_C14orf148'	0.00131495	0.0871831
283	'3854218_NY-SAR-48'	0.00132189	0.0871831
284	'4046447_ING5'	0.0013235	0.0871831
285	'3000167_CCM2'	0.0013374	0.0876573
286	'3401756_C12orf5'	0.00134007	0.0876573
287	'3236395_HSPA14'	0.00136305	0.0884192
288	'3746845_TRIM16'	0.00136947	0.0884192
289	'3309755_C10orf119'	0.00137374	0.0884192
290	'3365776_E2F8'	0.00137481	0.0884192
291	'2806231_BXDC2'	0.00137535	0.0884192
292	'3604287_IL16'	0.00138176	0.0885274
293	'3258910_HELLS'	0.00141383	0.0900678
294	'3352002_NLRX1'	0.00141704	0.0900678
295	'3293244_SAR1A'	0.00142025	0.0900678
296	'2593407_PGAP1'	0.00144163	0.0910067
297	'3272736_ZNF511'	0.0014459	0.0910067
298	'3479181_POLE'	0.00144965	0.0910067
299	'3358425_LRDD'	0.00145713	0.0911706
300	'3463112_E2F7'	0.00148386	0.0923934
301	'2398540_EIF1AX'	0.00148813	0.0923934
302	'2337003_MRPL37'	0.00149615	0.0923934
303	'2326799_NUDC'	0.00150363	0.0923934
304	'3583638_CYFIP1'	0.00150631	0.0923934
305	'3781082_SNRPD1'	0.00150631	0.0923934
306	'2365210_UCK2'	0.00152074	0.0929739
307	'3243164_ZNF37A'	0.00154907	0.0943974
308	'3642162_SNRPA1'	0.00156724	0.0951948
309	'2434084_HIST2H2AA3'	0.00158809	0.0961489
310	'3815165_PTBP1'	0.00161214	0.0972347
311	'3648412_RUNDC2A'	0.00161642	0.0972347
312	'3114832_SQLE'	0.00163085	0.0977885
313	'3866135_PRKD2'	0.00165811	0.0986984
314	'3288224_FRMPD2'	0.00166186	0.0986984
315	'3192693_CEL'	0.00166186	0.0986984
316	'3221916_AKNA'	0.00167201	0.0989873
317	'3354799_CHEK1'	0.00167736	0.0989905
318	'2900051_HIST1H3H'	0.00170034	0.100031
319	'3026988_LUC7L2'	0.00171103	0.100345
320	'3430552_PWP1'	0.00172012	0.100562
321	'3003193_CCT6A'	0.00175486	0.101957
322	'3221646_POLE3'	0.00175486	0.101957
323	'2640855_MCM2'	0.00176662	0.102322
324	'3664982_CES2'	0.00177571	0.102523
325	'3895118_CPXM1'	0.00178106	0.102523
326	'3704980_FANCA'	0.00178907	0.102652
327	'3118451_CHRAC1'	0.00179602	0.102652
328	'2573786_RPL12'	0.00179977	0.102652
329	'3655628_KIF22'	0.00180618	0.102705
330	'3042001_CYCS'	0.00182596	0.103474
331	'4000944_RBBP7'	0.00183077	0.103474
332	'3832435_FAM98C'	0.00183879	0.103614
333	'3183757_RAD23B'	0.00187246	0.105195
334	'3377569_SLC25A45'	0.0018901	0.105868
335	'2899102_HIST1H3C'	0.00190774	0.105982
336	'3388914_DCUN1D5'	0.00191095	0.105982
337	'3848118_GPR108'	0.00191148	0.105982
338	'3770457_FDXR'	0.00192003	0.105982
339	'3332838_DAK'	0.00192057	0.105982
340	'3803882_ZNF397OS'	0.00192859	0.105982
341	'2946319_HIST1H4D'	0.00193179	0.105982
342	'3725602_ABI3'	0.00195905	0.10691
343	'3681956_KIAA0430'	0.00196012	0.10691
344	'2527971_STK36'	0.00197723	0.107529
345	'3659306_LONP2'	0.0019954	0.107672
346	'3903889_UQCC'	0.00200021	0.107672
347	'2409904_EIF2B3'	0.00200021	0.107672
348	'3592109_SORD'	0.00200289	0.107672
349	'2332711_PPIH'	0.00200877	0.107679
350	'3344861_C11orf54'	0.00201892	0.107914
351	'3733938_COG1'	0.00203549	0.108295
352	'2491523_RBED1'	0.00203763	0.108295
353	'2899251_HIST1H2BH'	0.00207665	0.110057
354	'2394784_NOL9'	0.00208788	0.110254
355	'3572209_PGF'	0.00209215	0.110254
356	'2403793_MECR'	0.00210552	0.110448
357	'3862068_EID2B'	0.00210765	0.110448
358	'3835418_ZNF224'	0.00212369	0.110978
359	'2333599_IPO13'	0.00213011	0.111003
360	'2501618_RABL2A'	0.00215309	0.111648
361	'3976670_EBP'	0.00215469	0.111648
362	'3721010_IGFBP4'	0.00216057	0.111648
363	'2519140_ZC3H15'	0.00216645	0.111648
364	'2900091_HIST1H2AL'	0.00217233	0.111648
365	'2412988_C1orf163'	0.00219265	0.112334
366	'3836243_CD3EAP'	0.00219852	0.112334
367	'3071636_RBM28'	0.00220868	0.112334
368	'3656904_FUS'	0.00221884	0.112334
369	'2540578_E2F6'	0.00222151	0.112334
370	'2987632_TTYH3'	0.00223861	0.112334
371	'2519860_ASNSD1'	0.00223861	0.112334
372	'3336402_TMEM137'	0.00224182	0.112334
373	'3589570_EIF2AK4'	0.00225305	0.112334
374	'3226661_ZER1'	0.00225893	0.112334
375	'3795466_C18orf22'	0.00226107	0.112334
376	'3205293_PAX5'	0.0022632	0.112334
377	'3629103_KIAA0101'	0.00226374	0.112334
378	'3220977_ROD1'	0.00228298	0.112989
379	'2534810_TRAF3IP1'	0.0022894	0.113008
380	'3231774_GTPBP4'	0.00231345	0.113895
381	'2550339_HAAO'	0.0023236	0.114094
382	'4029152_PRKY'	0.00235621	0.11491
383	'2900047_HIST1H2AI'	0.00236476	0.11491
384	'3728776_RAD51C'	0.00236904	0.11491
385	'2899146_HIST1H4C'	0.00237278	0.11491
386	'3037944_RPA3'	0.00237492	0.11491
387	'3542689_PCNX'	0.00237706	0.11491
388	'3418492_TSPAN31'	0.00240859	0.115964
389	'2517302_HNRNPA3'	0.00241127	0.115964
390	'3866958_CARD8'	0.00242089	0.116128
391	'2946225_HIST1H2BB'	0.00243211	0.116368
392	'3380901_NUMA1'	0.00245831	0.116902
393	'3709213_CYB5D1'	0.00245884	0.116902
394	'2756673_GAK'	0.00246258	0.116902
395	'3041875_OSBPL3'	0.0024722	0.116902
396	'3504526_LATS2'	0.00247862	0.116902
397	'3235373_DHTKD1'	0.00248076	0.116902
398	'2406420_CLSPN'	0.00248824	0.11696
399	'2450855_PHLDA3'	0.00252566	0.118234
400	'3459032_---'	0.00252833	0.118234
401	'3759540_DCAKD'	0.00253956	0.118234
402	'3101622_RRS1'	0.00254062	0.118234
403	'3299705_PANK1'	0.00255399	0.118561
404	'3377044_SF1'	0.00258339	0.119608
405	'2675088_IFRD2'	0.00259247	0.119608
406	'3080843_PAXIP1'	0.00260744	0.119608
407	'2351393_RBM15'	0.00260851	0.119608
408	'3945585_APOBEC3D'	0.00260851	0.119608
409	'3826656_ZNF429'	0.00262615	0.119927
410	'2946219_HIST1H2AB'	0.00263684	0.119927
411	'3127703_TNFRSF10B'	0.00264058	0.119927
412	'2639874_UMPS'	0.00264112	0.119927
413	'3540398_FNTB'	0.00266945	0.120675
414	'3699616_CHST6'	0.00267479	0.120675
415	'2894711_TMEM14B'	0.00267693	0.120675
416	'3828112_CCNE1'	0.00270312	0.121351
417	'3907011_ADA'	0.00271114	0.121351
418	'2927255_PEX7'	0.00271648	0.121351
419	'3068476_TMEM168'	0.0027245	0.121351
420	'2357891_HIST2H4A'	0.00272504	0.121351
421	'3713397_LGALS9'	0.00273412	0.121351
422	'2402416_C1orf135'	0.00273733	0.121351
423	'2724377_LOC401127'	0.00275657	0.121915
424	'3816153_CSNK1G2'	0.00277368	0.122382
425	'3179975_PHF2'	0.0027833	0.122518
426	'3960061_RAC2'	0.0027972	0.12284
427	'3496366_MIRHG1'	0.00281751	0.123178
428	'2946208_HIST1H4B'	0.00281805	0.123178
429	'3512050_CCDC122'	0.00285279	0.12414
430	'2344542_BXDC5'	0.00285332	0.12414
431	'3607232_ISG20L1'	0.00287738	0.124762
432	'2783715_MAD2L1'	0.00289502	0.124762
433	'2434319_ANP32E'	0.00289716	0.124762
434	'3257098_FAS'	0.00290464	0.124762
435	'3350775_SIDT2'	0.00290998	0.124762
436	'2417095_SLC35D1'	0.0029164	0.124762
437	'2847292_NSUN2'	0.00292014	0.124762
438	'2423597_DNTTIP2'	0.00292763	0.124762
439	'3384471_CCDC90B'	0.00293938	0.124762
440	'3851545_MAN2B1'	0.00293992	0.124762
441	'3260937_C10orf2'	0.00294099	0.124762
442	'3422215_THAP2'	0.00297413	0.125078
443	'3724931_SP2'	0.00297413	0.125078
444	'3372420_AGBL2'	0.00297787	0.125078
445	'2438482_ISG20L2'	0.00297947	0.125078
446	'3729052_YPEL2'	0.00298268	0.125078
447	'2545509_PREB'	0.00298856	0.125078
448	'3829964_ZNF30'	0.00299711	0.125156
449	'3432030_ACAD10'	0.00300994	0.125412
450	'2947040_HIST1H2AJ'	0.00302598	0.12561
451	'2454444_NEK2'	0.00302812	0.12561
452	'2702307_CCNL1'	0.00304095	0.125863
453	'3430776_ISCU'	0.00305591	0.12607
454	'2341083_GADD45A'	0.003065	0.12607
455	'2830010_SMAD5'	0.00307088	0.12607
456	'3838067_BAX'	0.00307462	0.12607
457	'3655213_RUNDC2C'	0.00308104	0.12607
458	'2930863_PCMT1'	0.00308638	0.12607
459	'2332583_RP4-692D3.1'	0.00310455	0.126536
460	'3762355_LRRC59'	0.00311952	0.126544
461	'3960827_UNC84B'	0.00312273	0.126544
462	'3417184_SUOX'	0.00313075	0.126544
463	'3820663_ILF3'	0.00313182	0.126544
464	'2436826_KCNN3'	0.00315854	0.127349
465	'2662657_SEC13'	0.00319115	0.128387
466	'3669092_TERF2IP'	0.00320558	0.128691
467	'3737274_KIAA1618'	0.00321734	0.128811
468	'2791419_C4orf18'	0.00322429	0.128811
469	'3886050_SFRS6'	0.0032307	0.128811
470	'2860898_SMN2'	0.00323926	0.128811
471	'3430331_RIC8B'	0.003243	0.128811
472	'2315951_ATAD3A'	0.00329752	0.130699
473	'2787005_CLGN'	0.00334349	0.13211
474	'3063795_GAL3ST4'	0.00334723	0.13211
475	'3744263_AURKB'	0.00335739	0.132232
476	'3884640_KIAA1219'	0.00341832	0.134349
477	'3541137_EIF2S1'	0.00344077	0.13476
478	'3649052_MKL2'	0.00344986	0.13476
479	'2362351_PYHIN1'	0.0034504	0.13476
480	'3872604_ZNF606'	0.00347178	0.135249
481	'3048413_POLD2'	0.00347926	0.135249
482	'2827709_ISOC1'	0.00348461	0.135249
483	'3334025_MARK2'	0.00352416	0.136501
484	'3838118_RUVBL2'	0.0035851	0.138574
485	'3289031_TIMM23'	0.00359953	0.138845
486	'3203311_APTX'	0.00365833	0.140616
487	'3556924_PRMT5'	0.00366047	0.140616
488	'2409220_EBNA1BP2'	0.00368666	0.141224
489	'3350908_CEP164'	0.00369574	0.141224
490	'3054165_SBDS'	0.00369895	0.141224
491	'3089401_PPP3CC'	0.00372889	0.142077
492	'3421446_CPSF6'	0.00374546	0.142419
493	'3821301_ZNF627'	0.00376898	0.143022
494	'3426502_PLXNC1'	0.00381441	0.144162
495	'2902178_TCF19'	0.00381441	0.144162
496	'3442514_C1RL'	0.00387695	0.14623
497	'3322669_LOC494141'	0.00390261	0.146847
498	'3740998_TSR1'	0.00390902	0.146847
499	'2966636_ASCC3'	0.0039304	0.147355
500	'3536336_CDKN3'	0.00397103	0.148323
501	'2939814_RPP40'	0.0039721	0.148323
502	'3368520_CSTF3'	0.00399294	0.148805
503	'3850278_TYK2'	0.00400417	0.148926
504	'2796510_MLF1IP'	0.00405441	0.150218
505	'3774635_FASN'	0.00405495	0.150218
506	'2645764_ATP1B3'	0.00406511	0.150296
507	'2350551_SARS'	0.00408221	0.150631
508	'3354731_EI24'	0.00412711	0.151709
509	'3541029_FAM71D'	0.00412765	0.151709
510	'3607927_SEMA4B'	0.00413673	0.151745
511	'3620457_VPS39'	0.00414956	0.151918
512	'3373724_SSRP1'	0.00418644	0.152904
513	'3532560_BRMS1L'	0.00419286	0.152904
514	'3662723_COQ9'	0.00425059	0.154708
515	'3223687_PHF19'	0.0042709	0.155146
516	'3966143_ARSA'	0.00435001	0.156888
517	'3923498_PWP2'	0.00435696	0.156888
518	'3821410_ZNF440'	0.0043607	0.156888
519	'3444195_MAGOHB'	0.0043762	0.156888
520	'2407392_YRDC'	0.00438315	0.156888
521	'2334646_RAD54L'	0.00439331	0.156888
522	'4010602_FAM123B'	0.00440186	0.156888
523	'2922631_DSE'	0.0044072	0.156888
524	'2675763_RRP9'	0.0044072	0.156888
525	'3243262_HSD17B7'	0.00440988	0.156888
526	'3557268_HOMEZ'	0.00441255	0.156888
527	'3225224_GOLGA1'	0.0044195	0.156888
528	'3417075_DGKA'	0.00443393	0.157102
529	'3299504_ACTA2'	0.00445692	0.157618
530	'3065638_ZRF1'	0.00447669	0.15774
531	'2342624_RABGGTB'	0.00447723	0.15774
532	'2363389_NIT1'	0.00450984	0.158358
533	'3254521_TSPAN14'	0.00451572	0.158358
534	'2466141_ACP1'	0.0045248	0.158358
535	'3957160_LIF'	0.00453442	0.158358
536	'3821015_LDLR'	0.0045371	0.158358
537	'2357927_HIST2H2AA3'	0.00457077	0.158506
538	'3918535_IL10RB'	0.00457879	0.158506
539	'2580635_C2orf25'	0.00458467	0.158506
540	'3472468_RBM19'	0.00458574	0.158506
541	'3189864_LRSAM1'	0.00459002	0.158506
542	'3225292_C9orf126'	0.00459215	0.158506
543	'2562115_LSM3'	0.00460819	0.158766
544	'2611818_LSM3'	0.00461728	0.158787
545	'3464747_KITLG'	0.0046702	0.159854
546	'3082181_NCAPG2'	0.0046734	0.159854
547	'3454092_KIAA1602'	0.00467607	0.159854
548	'3994915_HMGB3'	0.00468249	0.159854
549	'2327259_PPP1R8'	0.00470013	0.160164
550	'3590853_CAPN3'	0.00473274	0.160982
551	'3729294_RPS6KB1'	0.00474503	0.161107
552	'3728037_SCPEP1'	0.0047787	0.161957
553	'2877378_CDC25C'	0.00480596	0.162272
554	'3630701_CLN6'	0.00481666	0.162272
555	'2714376_TMEM175'	0.00481933	0.162272
556	'3573078_C14orf133'	0.00482414	0.162272
557	'2451419_RABIF'	0.00483537	0.162272
558	'3678563_FAM86A'	0.00484392	0.162272
559	'2619761_ABHD5'	0.00484873	0.162272
560	'2568687_FHL2'	0.0048792	0.162745
561	'2900497_ZKSCAN3'	0.00488026	0.162745
562	'2951881_PXT1'	0.00489309	0.162883
563	'3555882_CHD8'	0.00494922	0.164014
564	'2540157_ODC1'	0.0049551	0.164014
565	'3820612_SLC44A2'	0.00496205	0.164014
566	'2694644_CNBP'	0.00497488	0.164014
567	'3946192_TNRC6B'	0.00497808	0.164014
568	'2461717_TOMM20'	0.00497969	0.164014
569	'2436526_TPM3'	0.00502352	0.165096
570	'3425108_C12orf29'	0.00503742	0.165096
571	'2675628_VPRBP'	0.00503902	0.165096
572	'3192062_KIAA0515'	0.00504918	0.16514
573	'2388219_EXO1'	0.00508125	0.165899
574	'2413180_MAGOH'	0.00513096	0.1672
575	'3690193_ITFG1'	0.00513898	0.1672
576	'3468925_NFYB'	0.00519884	0.168623
577	'3040897_CDCA7L'	0.00520847	0.168623
578	'2992863_C7orf30'	0.00523412	0.168623
579	'2336913_LRRC42'	0.00523412	0.168623
580	'3233431_FBXO18'	0.0052368	0.168623
581	'3967689_STS'	0.0052368	0.168623
582	'2406245_PSMB2'	0.00528009	0.169265
583	'3770743_GRB2'	0.00528918	0.169265
584	'2852989_RAD1'	0.00528918	0.169265
585	'3095766_GINS4'	0.00529292	0.169265
586	'3815416_ABCA7'	0.00532179	0.169659
587	'3706753_GSG2'	0.00532339	0.169659
588	'3753690_PEX12'	0.00534584	0.169797
589	'2792420_TMEM192'	0.00535172	0.169797
590	'3593147_DUT'	0.00535493	0.169797
591	'3772158_TK1'	0.00537684	0.169916
592	'3023565_NRF1'	0.00537684	0.169916
593	'2947073_HIST1H1B'	0.00544526	0.171254
594	'2446567_STX6'	0.0054474	0.171254
595	'3375862_MTA2'	0.00545435	0.171254
596	'4010860_LAS1L'	0.00547039	0.171254
597	'3859622_ZNF792'	0.00547146	0.171254
598	'3869455_ZNF616'	0.00547413	0.171254
599	'3293435_PRF1'	0.00549818	0.171661
600	'2966232_COQ3'	0.00551849	0.171661
601	'3302805_HPS1'	0.00551903	0.171661
602	'3847814_KHSRP'	0.00552384	0.171661
603	'2708287_ABCC5'	0.00559172	0.173245
604	'2901687_ABCF1'	0.00559333	0.173245
605	'3969047_PRPS2'	0.00561738	0.173702
606	'3625674_RFXDC2'	0.00563983	0.174109
607	'3458837_METTL1'	0.00566175	0.174309
608	'3666189_PRMT7'	0.00566496	0.174309
609	'2805786_TARS'	0.00567885	0.174386
610	'3697125_COG4'	0.00568741	0.174386
611	'2943808_NUP153'	0.00569542	0.174386
612	'3768103_PSMD12'	0.00574514	0.175621
613	'3623031_FBN1'	0.00575636	0.175677
614	'3078656_ZNF767'	0.00576705	0.175717
615	'3121023_C8orf33'	0.00577881	0.175789
616	'2585933_SPC25'	0.00580928	0.175906
617	'3471005_GIT2'	0.00580928	0.175906
618	'2326561_RPS6KA1'	0.00581088	0.175906
619	'3293762_PSAP'	0.00582264	0.175977
620	'3336277_BBS1'	0.00583868	0.176109
621	'2463425_FH'	0.00585471	0.176109
622	'4041703_YRDC'	0.00585525	0.176109
623	'2352743_DCLRE1B'	0.00590817	0.177416
624	'4050485_TUBB2C'	0.00594558	0.178253
625	'2331679_RPS2'	0.00597445	0.178832
626	'3301800_TLL2'	0.00600652	0.179127
627	'2486740_PNO1'	0.00601187	0.179127
628	'3413278_TMEM106C'	0.00601507	0.179127
629	'2995254_C7orf41'	0.0060279	0.179127
630	'3325839_TCP11L1'	0.00603218	0.179127
631	'3286286_HNRNPF'	0.00606692	0.17962
632	'3848492_FCER2'	0.00606799	0.17962
633	'3961955_PHF5A'	0.00613053	0.181185
634	'3587457_ARHGAP11A'	0.00614496	0.181325
635	'3473480_FBXO21'	0.00618131	0.181685
636	'3885537_PLCG1'	0.0061888	0.181685
637	'3351806_VPS11'	0.00619521	0.181685
638	'2840616_NPM1'	0.0062059	0.181685
639	'3005332_RCP9'	0.00620804	0.181685
640	'3078493_ZNF425'	0.00622514	0.181685
641	'2503618_TSN'	0.00622514	0.181685
642	'3833728_ITPKC'	0.00623851	0.181791
643	'3745504_SCO1'	0.00626256	0.182208
644	'2401275_HNRNPR'	0.00628127	0.182469
645	'2824286_SRP19'	0.00630265	0.182786
646	'3026834_TTC26'	0.00631174	0.182786
647	'3829313_CEBPG'	0.00634595	0.183205
648	'2491615_MAT2A'	0.00634862	0.183205
649	'2814424_SMN1'	0.00635557	0.183205
650	'3014764_CPSF4'	0.00642559	0.1849
651	'3751463_NUFIP2'	0.00643415	0.1849
652	'2434102_HIST2H4A'	0.00644804	0.185015
653	'3748323_SHMT1'	0.00648119	0.185681
654	'2350840_GNAI3'	0.0065341	0.186687
655	'3630912_ANP32C'	0.00653624	0.186687
656	'3134922_PXDNL'	0.00655602	0.186966
657	'3722417_NBR1'	0.00658221	0.187329
658	'3806711_IER3IP1'	0.00659611	0.187329
659	'2620018_C3orf23'	0.00659878	0.187329
660	'3722479_TMEM106A'	0.00662765	0.187852
661	'2567242_CHST10'	0.00663727	0.187852
662	'3551303_CCNK'	0.0067089	0.18952
663	'2379863_CENPF'	0.00671798	0.18952
664	'3035682_FTSJ2'	0.0067276	0.18952
665	'3392840_BUD13'	0.00674204	0.18952
666	'3770606_HN1'	0.00674685	0.18952
667	'2449084_GLRX2'	0.00676769	0.18982
668	'3757970_PSMC3IP'	0.00680885	0.190689
669	'3919033_SLC5A3'	0.00682649	0.190851
670	'2325274_C1orf128'	0.00683504	0.190851
671	'3332548_CCDC86'	0.00685856	0.191071
672	'2461037_PCNXL2'	0.00686337	0.191071
673	'2394588_ICMT'	0.00690453	0.191932
674	'3403244_CLSTN3'	0.00699059	0.193683
675	'2901879_C6orf136'	0.00699647	0.193683
676	'3821908_RNASEH2A'	0.00699861	0.193683
677	'2407163_SNIP1'	0.00705367	0.194728
678	'3250055_DDX21'	0.00706756	0.194728
679	'2379132_ATF3'	0.00706756	0.194728
680	'2674762_UBA7'	0.00714721	0.196137
681	'2593733_HSPD1'	0.00715576	0.196137
682	'2509832_EPC2'	0.00717019	0.196137
683	'3402522_TAPBPL'	0.00717661	0.196137
684	'2882834_C5orf4'	0.00718302	0.196137
685	'2957700_GCLC'	0.00718302	0.196137
686	'2946194_HIST1H1A'	0.00719211	0.196137
687	'2492015_MRPL35'	0.00720761	0.196206
688	'2921346_GTF3C6'	0.00721563	0.196206
689	'2759404_GRPEL1'	0.00725732	0.197054
690	'3929325_SYNJ1'	0.00727817	0.197157
691	'3822322_MGC3207'	0.00728405	0.197157
692	'2528407_TUBA4B'	0.00730169	0.197157
693	'3257559_RPP30'	0.00730329	0.197157
694	'3507766_OK/SW-CL.58'	0.00739202	0.199095
695	'2779486_H2AFZ'	0.0073979	0.199095
696	'3016148_SERPINE1'	0.00740699	0.199095
697	'2921374_BXDC1'	0.00743479	0.199555
698	'3361041_TPP1'	0.0074535	0.199771
699	'2600155_DNPEP'	0.00751871	0.20123
700	'3739812_GEMIN4'	0.00756949	0.202154
701	'3475879_ABCB9'	0.00757483	0.202154
702	'3232349_PFKP'	0.00758606	0.202165
703	'2413153_C1orf123'	0.00761653	0.202688
704	'3709327_CNTROB'	0.00763417	0.20274
705	'3860491_ZNF260'	0.00765822	0.20274
706	'2527939_BCS1L'	0.00766143	0.20274
707	'2416218_ITGB3BP'	0.00767265	0.20274
708	'2353477_ATP1A1'	0.00767265	0.20274
709	'3150715_DSCC1'	0.0076951	0.203047
710	'2327482_RCC1'	0.00771755	0.203249
711	'3558270_CBLN3'	0.0077245	0.203249
712	'3590709_LOC100137047-PLA2G4B'	0.00775497	0.203764
713	'2350287_PRPF38B'	0.00780896	0.204692
714	'3601051_NEO1'	0.00781217	0.204692
715	'3645565_THOC6'	0.00782553	0.204755
716	'3042421_HNRNPA2B1'	0.00788326	0.205118
717	'3301218_PDLIM1'	0.00788433	0.205118
718	'2853768_NUP155'	0.00788486	0.205118
719	'2893562_RREB1'	0.00788486	0.205118
720	'3841474_LENG8'	0.00790143	0.205118
721	'2946364_HIST1H3F'	0.00790517	0.205118
722	'3737338_RNF213'	0.00792709	0.205187
723	'3017206_PSMC2'	0.00792976	0.205187
724	'2946215_HIST1H3B'	0.00798535	0.20634
725	'3838809_PRMT1'	0.00800834	0.206648
726	'3644375_TSC2'	0.00803025	0.206813
727	'3778601_VAPA'	0.00804789	0.206813
728	'3942838_LIMK2'	0.00804789	0.206813
729	'2990464_ARL4A'	0.00809654	0.207603
730	'2576526_NOC2L'	0.00810081	0.207603
731	'2524743_FASTKD2'	0.00817084	0.209111
732	'2899090_HIST1H3A'	0.0081858	0.209208
733	'3428447_UTP20'	0.00821199	0.209591
734	'3458783_CDK4'	0.00826331	0.209919
735	'3185558_PRPF4'	0.00826545	0.209919
736	'2947081_HIST1H4L'	0.00826598	0.209919
737	'3293887_ASCC1'	0.00827721	0.209919
738	'3743937_---'	0.00828095	0.209919
739	'2328633_TMEM39B'	0.00830447	0.21016
740	'2674808_TRAIP'	0.00835204	0.21016
741	'3354879_HYLS1'	0.00837663	0.21016
742	'2611122_TSEN2'	0.00837663	0.21016
743	'2340529_PDE4B'	0.00838946	0.21016
744	'2536757_ING5'	0.00839587	0.21016
745	'2332664_YBX1'	0.00839801	0.21016
746	'3590086_RAD51'	0.00840496	0.21016
747	'3708508_KCTD11'	0.00840496	0.21016
748	'3583577_TUBGCP5'	0.00840977	0.21016
749	'3841076_MYADM'	0.00841405	0.21016
750	'3866276_SLC1A5'	0.00844986	0.210506
751	'2476411_TTC27'	0.0084504	0.210506
752	'3617312_SLC12A6'	0.00847766	0.210704
753	'3686164_GTF3C1'	0.00848086	0.210704
754	'3316447_AP2A2'	0.00852683	0.211565
755	'3053827_LOC285908'	0.00856211	0.211573
756	'3980560_KIF4A'	0.00857227	0.211573
757	'3349014_PTS'	0.00858991	0.211573
758	'3726325_XYLT2'	0.00860915	0.211573
759	'2672467_CCDC12'	0.00861129	0.211573
760	'3937847_LZTR1'	0.00862305	0.211573
761	'3837132_SAE1'	0.00862626	0.211573
762	'2815455_UTP15'	0.00862893	0.211573
763	'3167660_DNAJB5'	0.00862893	0.211573
764	'3949055_GTSE1'	0.00866153	0.211582
765	'3893086_C20orf59'	0.00866367	0.211582
766	'2648378_RAP2B'	0.00868612	0.211582
767	'2410522_POMGNT1'	0.00869628	0.211582
768	'3722917_GRN'	0.00870269	0.211582
769	'2389062_FAM36A'	0.00871125	0.211582
770	'3754677_AP1GBP1'	0.00871232	0.211582
771	'3600713_C15orf34'	0.0087198	0.211582
772	'3418007_SHMT2'	0.00875828	0.212241
773	'3127385_PHYHIP'	0.00880105	0.213001
774	'3715274_LGALS9'	0.00885022	0.213832
775	'3189617_RALGPS1'	0.00885824	0.213832
776	'2852237_GOLPH3'	0.00889031	0.21433
777	'3835855_TOMM40'	0.00892292	0.214828
778	'3668617_PSMD7'	0.00894484	0.214828
779	'3815834_DAZAP1'	0.0089737	0.214828
780	'3021123_ING3'	0.00897477	0.214828
781	'2621881_PH-4'	0.00897691	0.214828
782	'2688759_ATG3'	0.00898386	0.214828
783	'3845944_GNG7'	0.00900631	0.214828
784	'3377423_CDCA5'	0.00900951	0.214828
785	'3772581_USP36'	0.00901433	0.214828
786	'3960110_MFNG'	0.00903998	0.215006
787	'3458451_R3HDM2'	0.00906029	0.215006
788	'3832760_NFKBIB'	0.00906457	0.215006
789	'2678367_PDHB'	0.00906778	0.215006
790	'3256074_BMPR1A'	0.00912177	0.215803
791	'3439178_PXMP2'	0.00912444	0.215803
792	'2877465_ETF1'	0.00915811	0.216033
793	'3374746_PATL1'	0.00916667	0.216033
794	'3698919_GLG1'	0.00916881	0.216033
795	'3677702_BTBD12'	0.009195	0.216377
796	'2739160_CCDC109B'	0.00927037	0.217525
797	'3325907_HIPK3'	0.00927411	0.217525
798	'3754227_MYO19'	0.00929228	0.217525
799	'2334314_HPDL'	0.00929495	0.217525
800	'3335131_FRMD8'	0.0093019	0.217525
801	'3466556_NTN4'	0.00934894	0.218117
802	'2515369_HAT1'	0.00935055	0.218117
803	'2424148_ALG14'	0.00937781	0.218248
804	'2899194_HIST1H2BE'	0.00938369	0.218248
805	'3650802_COQ7'	0.00939117	0.218248
806	'3449368_CAPRIN2'	0.00940721	0.21835
807	'3638048_MRPL46'	0.00945424	0.218727
808	'3741997_ANKFY1'	0.00945799	0.218727
809	'3699707_ADAT1'	0.00945852	0.218727
810	'3158011_PARP10'	0.00950716	0.219242
811	'3734708_NUP85'	0.00952694	0.219242
812	'3608095_ZNF774'	0.00952801	0.219242
813	'2633917_RG9MTD1'	0.00954298	0.219242
814	'3062576_ASNS'	0.00954939	0.219242
815	'2482211_CHAC2'	0.00957184	0.219242
816	'3633403_SIN3A'	0.00957932	0.219242
817	'2430762_WARS2'	0.00957986	0.219242
818	'2363444_USP21'	0.00958627	0.219242
819	'2952065_PPIL1'	0.00963812	0.220159
820	'3294280_DNAJC9'	0.0096595	0.220378
821	'3687342_HIRIP3'	0.00970868	0.220542
822	'2628081_SLC25A26'	0.00971349	0.220542
823	'2527580_IL8RB'	0.00973808	0.220542
824	'3259836_ZDHHC16'	0.00974717	0.220542
825	'3457752_STAT2'	0.00975839	0.220542
826	'3728097_AKAP1'	0.0097632	0.220542
827	'2477980_GEMIN6'	0.00976801	0.220542
828	'3738110_CCDC137'	0.00977229	0.220542
829	'2847264_MED10'	0.0097771	0.220542
830	'2337285_TTC4'	0.00978458	0.220542
831	'3743701_PLSCR3'	0.00982414	0.221167
832	'3007894_WBSCR22'	0.00983697	0.22119
833	'2430126_TRIM45'	0.00986049	0.221415
834	'3715368_NLK'	0.00987064	0.221415
835	'4002148_EIF1AX'	0.00991768	0.222204
836	'3335517_HTATIP'	0.00993372	0.222297
837	'2679864_PSMD6'	0.0100075	0.223628
838	'3952637_HIRA'	0.0100171	0.223628
839	'3666686_NIP7'	0.0100315	0.223683
840	'3623683_GABPB2'	0.0100529	0.223893
841	'2934131_ACAT2'	0.0100722	0.224055
842	'3373845_SLC43A3'	0.0100866	0.224109
843	'2899223_HIST1H2AE'	0.0101064	0.224182
844	'2878368_APBB3'	0.0101139	0.224182
845	'3908149_ZMYND8'	0.0101732	0.225231
846	'2911372_BAG2'	0.0103186	0.2278
847	'2758076_NOL14'	0.0103234	0.2278
848	'2934089_WTAP'	0.0103426	0.2278
849	'2458649_C1orf55'	0.0103432	0.2278
850	'3030285_CUL1'	0.0103501	0.2278
851	'3394183_H2AFX'	0.0103715	0.227834
852	'3157751_SCRIB'	0.0103768	0.227834
853	'3948047_PARVG'	0.0103961	0.227834
854	'2449559_ASPM'	0.0104004	0.227834
855	'3465409_BTG1'	0.0104143	0.227871
856	'3955327_C22orf13'	0.0105041	0.229394
857	'2473284_CENPO'	0.0105137	0.229394
858	'3639031_PRC1'	0.0105206	0.229394
859	'3873185_RBCK1'	0.0105447	0.229651
860	'2360468_FLAD1'	0.0105634	0.229791
861	'2469094_TAF1B'	0.010588	0.229849
862	'2971692_MCM9'	0.0106029	0.229849
863	'3545311_KIAA1737'	0.0106029	0.229849
864	'3078478_ZNF786'	0.0106607	0.230578
865	'3846011_SGTA'	0.0106612	0.230578
866	'2492938_RPIA'	0.0107093	0.231094
867	'3784468_ZNF397'	0.0107131	0.231094
868	'3846538_EEF2'	0.0107221	0.231094
869	'2539765_ITGB1BP1'	0.0107542	0.231506
870	'4044637_RP11-345P4.4'	0.010766	0.231506
871	'3322048_C11orf58'	0.0108456	0.232951
872	'3619773_INOC1'	0.0108814	0.233425
873	'3845175_GAMT'	0.0108927	0.233425
874	'3140763_UBE2W'	0.0109338	0.234039
875	'2320210_UBIAD1'	0.0109531	0.23411
876	'2401448_E2F2'	0.0109622	0.23411
877	'2575897_SMPD4'	0.0110381	0.235462
878	'2319340_SLC25A33'	0.01106	0.235661
879	'2523635_CYP20A1'	0.0111022	0.236291
880	'3715489_TMEM97'	0.0111712	0.237489
881	'2813414_CCNB1'	0.011184	0.237491
882	'3438027_RAN'	0.0112011	0.237585
883	'3680213_SOCS1'	0.0112658	0.238518
884	'3442282_MLF2'	0.0112706	0.238518
885	'3851514_ZNF490'	0.0113262	0.239424
886	'3900091_C20orf74'	0.0114138	0.240506
887	'3639479_H2AFV'	0.0114261	0.240506
888	'3015941_ARS2'	0.0114277	0.240506
889	'3817400_CCDC94'	0.0114299	0.240506
890	'4023006_ZNF75'	0.0114416	0.240506
891	'3041519_TRA2A'	0.0115122	0.241717
892	'2330899_UTP11L'	0.0115699	0.242657
893	'2908572_CDC5L'	0.0115945	0.2429
894	'4004878_RPGR'	0.0116207	0.243106
895	'3933999_U2AF1'	0.0116303	0.243106
896	'3185205_HSDL2'	0.0116592	0.243438
897	'3396003_SIAE'	0.0117019	0.243489
898	'3456955_KIAA0748'	0.011711	0.243489
899	'2644822_MRPS22'	0.0117121	0.243489
900	'3597857_SNX1'	0.0117137	0.243489
901	'3542145_KIAA0247'	0.0117436	0.243769
902	'3591704_WDR76'	0.0117533	0.243769
903	'3761829_EIF4E'	0.0117768	0.243987
904	'3016098_TRIM56'	0.011796	0.244115
905	'2758658_TMEM128'	0.0118238	0.24442
906	'3645947_CLUAP1'	0.011866	0.245022
907	'3555461_OSGEP'	0.0118832	0.245105
908	'3634458_TBC1D2B'	0.0119136	0.245281
909	'2676092_BAP1'	0.0119179	0.245281
910	'3747199_PRR6'	0.0119917	0.246432
911	'3534886_KLHDC1'	0.0120002	0.246432
912	'2838598_CCNG1'	0.0120515	0.247141
913	'3365249_SAAL1'	0.0120611	0.247141
914	'2843579_RMND5B'	0.0120847	0.247352
915	'2332013_NFYC'	0.0121114	0.247478
916	'2360506_ZBTB7B'	0.0121173	0.247478
917	'2540210_NOL10'	0.0121643	0.247963
918	'2950214_TAP1'	0.0121675	0.247963
919	'3192725_CELP'	0.0122274	0.248912
920	'4044406_FUSIP1'	0.012291	0.249568
921	'3726992_UTP18'	0.0122963	0.249568
922	'3923312_RRP1'	0.0123033	0.249568
923	'3458819_CYP27B1'	0.012322	0.249568
924	'3145107_CCNE2'	0.0123391	0.249568
925	'4011889_ZMYM3'	0.0123396	0.249568
926	'3373962_UBE2L6'	0.0123621	0.249752
927	'2906990_BYSL'	0.0123835	0.249914
928	'2368198_CACYBP'	0.0124337	0.250657
929	'2402111_C1orf63'	0.0124749	0.251085
930	'3303870_POLL'	0.012485	0.251085
931	'2435981_S100A12'	0.0124952	0.251085
932	'3196691_KIAA0020'	0.0125315	0.251545
933	'3722384_NBR2'	0.0125978	0.252524
934	'2358906_PSMB4'	0.012609	0.252524
935	'3238761_MSRB2'	0.0126208	0.252524
936	'3421244_SLC35E3'	0.0126753	0.253344
937	'3792952_SOCS6'	0.0128009	0.255144
938	'2929168_UTRN'	0.0128063	0.255144
939	'3721956_TUBG2'	0.0128063	0.255144
940	'2325358_GRHL3'	0.0129052	0.25684
941	'3629125_UNQ353'	0.0129399	0.257258
942	'3670918_PLCG2'	0.0130623	0.259004
943	'3431220_MVK'	0.0130677	0.259004
944	'3602873_HMG20A'	0.0130693	0.259004
945	'4051226_C9orf164'	0.0131067	0.259366
946	'2612401_BTD'	0.0131152	0.259366
947	'3984536_CSTF2'	0.0131724	0.260222
948	'2502300_DDX18'	0.0132008	0.260506
949	'2676352_NEK4'	0.0132286	0.260672
950	'2364189_UAP1'	0.0132425	0.260672
951	'2655773_POLR2H'	0.0132516	0.260672
952	'2997789_GPR141'	0.0132649	0.260672
953	'3960388_PLA2G6'	0.0132959	0.260764
954	'3647504_PMM2'	0.0133045	0.260764
955	'2480520_RHOQ'	0.0133114	0.260764
956	'3527418_PARP2'	0.0133291	0.260837
957	'2539869_YWHAQ'	0.013374	0.260973
958	'3056838_WBSCR16'	0.0133852	0.260973
959	'2417174_SERBP1'	0.0133889	0.260973
960	'2380554_RRP15'	0.0134531	0.260973
961	'3285552_ZNF248'	0.0134579	0.260973
962	'3569441_ZFYVE26'	0.013459	0.260973
963	'2442134_TMCO1'	0.0134664	0.260973
964	'3528805_OXA1L'	0.0134707	0.260973
965	'3511135_KBTBD6'	0.013475	0.260973
966	'3009722_PMS2L11'	0.0134755	0.260973
967	'3302177_ARHGAP19'	0.0135124	0.261417
968	'2374982_RNPEP'	0.0135311	0.261508
969	'3747638_LOC201164'	0.0136177	0.26291
970	'3230332_SNHG7'	0.013676	0.263502
971	'3543355_WDR21A'	0.0136765	0.263502
972	'3453405_FKBP11'	0.0138085	0.265642
973	'2378180_C1orf107'	0.013816	0.265642
974	'3774436_PYCR1'	0.0138422	0.265846
975	'3268548_PSTK'	0.013855	0.265846
976	'3980745_FOXO4'	0.0138748	0.265953
977	'2458921_ITPKB'	0.0138962	0.26609
978	'2383312_PSEN2'	0.0139678	0.267188
979	'3753412_RAD51L3'	0.0139977	0.267265
980	'3736290_BIRC5'	0.0140004	0.267265
981	'2402493_PAFAH2'	0.0140181	0.267329
982	'2330773_CDCA8'	0.0140437	0.267546
983	'3649811_NDE1'	0.0140876	0.267856
984	'2954324_MEA1'	0.0140886	0.267856
985	'3528895_LRP10'	0.0141672	0.268512
986	'3886223_MYBL2'	0.0141741	0.268512
987	'2428855_AP4B1'	0.0141774	0.268512
988	'2322848_PADI4'	0.0141806	0.268512
989	'3720921_RARA'	0.0142527	0.269606
990	'3662387_HERPUD1'	0.01428	0.269848
991	'3732736_AMZ2'	0.0143035	0.27002
992	'2633460_C3orf26'	0.0143388	0.270211
993	'3474495_TRIAP1'	0.0143511	0.270211
994	'3717635_ZNF207'	0.014357	0.270211
995	'2639129_DIRC2'	0.0144163	0.271055
996	'3770944_H3F3B'	0.0144697	0.271522
997	'3091301_PTK2B'	0.014481	0.271522
998	'3256689_PTEN'	0.0144975	0.271522
999	'3697683_ZNF19'	0.0144991	0.271522
1000	'2618726_ZNF621'	0.0145269	0.27177
1001	'3554452_KIAA0284'	0.0145895	0.272572
1002	'2657025_RTP4'	0.0146103	0.272572
1003	'3831774_ZNF383'	0.0146542	0.272572
1004	'3049840_HUS1'	0.0146552	0.272572
1005	'3830359_CD22'	0.0146675	0.272572
1006	'3319137_PPFIBP2'	0.0146793	0.272572
1007	'3157817_PUF60'	0.0146819	0.272572
1008	'3782771_CIAPIN1'	0.0147087	0.272572
1009	'3869275_ZNF577'	0.0147247	0.272572
1010	'3451246_GLT8D3'	0.0147247	0.272572
1011	'2742985_PLK4'	0.0147301	0.272572
1012	'3149754_EIF3H'	0.0147963	0.273528
1013	'2933331_SNX9'	0.0148445	0.274126
1014	'2575054_WDR33'	0.0148723	0.274126
1015	'2558924_TEX261'	0.0149038	0.274126
1016	'3775038_C17orf62'	0.0149065	0.274126
1017	'2405312_RNF19B'	0.0149145	0.274126
1018	'2696802_STAG1'	0.0149166	0.274126
1019	'2812359_NLN'	0.0149567	0.27456
1020	'2898971_HIST1H2BA'	0.0149765	0.27456
1021	'2458513_TMEM63A'	0.0149963	0.27456
1022	'2904663_FANCE'	0.0149989	0.27456
1023	'2673181_PLXNB1'	0.0150379	0.275005
1024	'3891006_STX16'	0.0150743	0.2754
1025	'2899519_ABT1'	0.0151481	0.276329
1026	'3836760_PPP5C'	0.0151684	0.276329
1027	'3766621_ICAM2'	0.0151694	0.276329
1028	'2899206_HIST1H2BF'	0.0152315	0.277189
1029	'2469252_RRM2'	0.0152908	0.277998
1030	'3336378_RBM14'	0.015371	0.279184
1031	'2436132_ILF2'	0.0153891	0.279243
1032	'2712754_PCYT1A'	0.0154298	0.279413
1033	'2489169_---'	0.0154447	0.279413
1034	'3571553_C14orf43'	0.0154602	0.279413
1035	'4013730_BRWD3'	0.0154805	0.279413
1036	'2836518_GALNT10'	0.0154832	0.279413
1037	'3301914_PIK3AP1'	0.0154939	0.279413
1038	'2888284_HSPC111'	0.0155164	0.279413
1039	'3414776_LETMD1'	0.015518	0.279413
1040	'3819543_HNRNPM'	0.0155426	0.279587
1041	'2558595_FAM136A'	0.0155933	0.280231
1042	'2544662_DNMT3A'	0.0156377	0.280758
1043	'3623552_ATP8B4'	0.015681	0.281149
1044	'3387537_MAML2'	0.0156895	0.281149
1045	'3742652_NUP88'	0.0157189	0.281407
1046	'2489606_POLE4'	0.0157403	0.281498
1047	'2628583_PSMC1'	0.0157574	0.281498
1048	'2434925_PI4KB'	0.0157692	0.281498
1049	'2899233_HIST1H3E'	0.0158665	0.282595
1050	'3107242_TMEM67'	0.0158681	0.282595
1051	'3687789_XTP3TPA'	0.0158873	0.282595
1052	'3853814_EPS15L1'	0.0158927	0.282595
1053	'2984884_RNASET2'	0.0159269	0.282595
1054	'3340410_NEU3'	0.0159381	0.282595
1055	'2867267_NPM1'	0.0159493	0.282595
1056	'2921296_AMD1'	0.0159515	0.282595
1057	'2451428_KLHL12'	0.0160717	0.284363
1058	'3145149_TP53INP1'	0.0160867	0.284363
1059	'2433209_PRKAB2'	0.0160969	0.284363
1060	'3937228_RANBP1'	0.0162476	0.286755
1061	'2442900_GCSH'	0.0163251	0.287851
1062	'3819104_TRAPPC5'	0.0163443	0.287919
1063	'2974188_MED23'	0.0163748	0.288184
1064	'3719980_LASP1'	0.0164277	0.288844
1065	'3887004_WFDC13'	0.01647	0.289109
1066	'2492729_WBP1'	0.0164737	0.289109
1067	'3188299_RABGAP1'	0.016533	0.289468
1068	'3410060_DDX11'	0.0165469	0.289468
1069	'3838004_PPP1R15A'	0.0165544	0.289468
1070	'3352618_GRIK4'	0.0165694	0.289468
1071	'2676319_GLT8D1'	0.0165715	0.289468
1072	'3829857_ZNF302'	0.0166009	0.289508
1073	'3989826_SH2D1A'	0.0166277	0.289508
1074	'2694397_RPN1'	0.0166362	0.289508
1075	'3960629_DDX17'	0.0166464	0.289508
1076	'3154398_ST3GAL1'	0.0166635	0.289508
1077	'3457696_PAN2'	0.0166667	0.289508
1078	'2738466_SCYE1'	0.0167634	0.290918
1079	'4041422_THOC4'	0.0168089	0.291437
1080	'3088405_INTS10'	0.0168831	0.292085
1081	'3204744_TLN1'	0.0168901	0.292085
1082	'3461981_TSPAN8'	0.0168954	0.292085
1083	'2405192_YARS'	0.0169238	0.292085
1084	'2352106_CTTNBP2NL'	0.0169243	0.292085
1085	'3284188_ITGB1'	0.0170077	0.293061
1086	'2841528_BNIP1'	0.0170387	0.293061
1087	'3115008_TRIB1'	0.017059	0.293061
1088	'3739108_FN3KRP'	0.0170606	0.293061
1089	'2773655_RCHY1'	0.0170729	0.293061
1090	'3691193_SNX20'	0.0170825	0.293061
1091	'3570049_ERH'	0.0170905	0.293061
1092	'3645402_FLYWCH1'	0.017129	0.293452
1093	'3382861_PAK1'	0.0171627	0.293645
1094	'2428079_C1orf183'	0.0172301	0.293645
1095	'3666601_SNTB2'	0.0172472	0.293645
1096	'2954489_C6orf108'	0.0172488	0.293645
1097	'2531712_PSMD1'	0.0172488	0.293645
1098	'3832992_PLEKHG2'	0.017252	0.293645
1099	'3851826_DNASE2'	0.0172589	0.293645
1100	'3647956_NUBP1'	0.0172659	0.293645
1101	'3056044_BAZ1B'	0.017307	0.294078
1102	'3413787_TUBA1C'	0.017384	0.294946
1103	'3598430_SLC24A1'	0.0174155	0.294946
1104	'2784131_BBS7'	0.0174337	0.294946
1105	'3460584_C12orf31'	0.0174583	0.294946
1106	'2950125_HLA-DQB2'	0.0174588	0.294946
1107	'2662520_CIDECP'	0.0174637	0.294946
1108	'3269373_ZRANB1'	0.0174685	0.294946
1109	'3263790_SMC3'	0.0174984	0.295185
1110	'2466039_ZNF692'	0.0175326	0.29523
1111	'2655650_PSMD2'	0.0175326	0.29523
1112	'2858793_DKFZP686E2158'	0.017577	0.29571
1113	'3023483_FAM40B'	0.0176486	0.296544
1114	'2489322_TTC31'	0.0176582	0.296544
1115	'3085065_THEX1'	0.0177154	0.296973
1116	'3468261_NUP37'	0.0177341	0.296973
1117	'2695295_ASTE1'	0.0177667	0.296973
1118	'3073981_AKR1B1'	0.0177667	0.296973
1119	'2488078_MPHOSPH10'	0.0177758	0.296973
1120	'3770721_SLC25A19'	0.017779	0.296973
1121	'3776139_NDC80'	0.0179105	0.298903
1122	'3419585_TMEM5'	0.0179704	0.299581
1123	'3331730_ZFP91'	0.0179832	0.299581
1124	'4032361_CSPG4LYP1'	0.0180025	0.299635
1125	'3015553_MEPCE'	0.0180201	0.299637
1126	'3601741_CLK3'	0.0180367	0.299637
1127	'2662087_SRGAP3'	0.0180532	0.299637
1128	'3935016_SLC19A1'	0.0180794	0.299637
1129	'2778980_EIF4E'	0.0180949	0.299637
1130	'3378228_B3GNT1'	0.0181046	0.299637
1131	'3400034_WNK1'	0.0181147	0.299637
1132	'2495881_EIF5B'	0.0181944	0.300689
1133	'2486851_C2orf13'	0.0182724	0.301712
1134	'3844704_RNF126'	0.0183039	0.301912
1135	'3759778_ARHGAP27'	0.0183168	0.301912
1136	'3648995_ERCC4'	0.0183355	0.301954
1137	'3333358_INCENP'	0.0183574	0.302049
1138	'3680610_GSPT1'	0.0184018	0.302513
1139	'3744410_KRBA2'	0.0184338	0.302774
1140	'3427820_SLC25A3'	0.0184707	0.303114
1141	'2899298_BTN3A2'	0.0185204	0.303325
1142	'3110341_WDSOF1'	0.0185204	0.303325
1143	'2814176_SMN2'	0.0185322	0.303325
1144	'3620515_TMEM87A'	0.0185723	0.303715
1145	'3908631_PREX1'	0.0186193	0.304218
1146	'2947077_HIST1H3I'	0.0187332	0.305403
1147	'2845879_CLPTM1L'	0.018769	0.305403
1148	'2604254_HJURP'	0.0187952	0.305403
1149	'3645779_ZNF263'	0.0188032	0.305403
1150	'2622121_DAG1'	0.0188059	0.305403
1151	'2336383_PRPF38A'	0.0188203	0.305403
1152	'2369463_FAM20B'	0.0188214	0.305403
1153	'3863435_POU2F2'	0.0188224	0.305403
1154	'3537264_C14orf101'	0.0188572	0.305449
1155	'2876046_PPP2CA'	0.018878	0.305449
1156	'3402398_PLEKHG6'	0.0188807	0.305449
1157	'3550077_GLRX5'	0.0188962	0.305449
1158	'3741528_TAX1BP3'	0.0189069	0.305449
1159	'3720402_ERBB2'	0.0189347	0.305634
1160	'2967550_ATG5'	0.0189625	0.305819
1161	'3599811_KIF23'	0.0189945	0.306072
1162	'2609870_BRPF1'	0.0190346	0.306454
1163	'3056264_ABHD11'	0.0190544	0.30646
1164	'3107342_PPM2C'	0.0190678	0.30646
1165	'3869030_SIGLEC10'	0.0191111	0.306681
1166	'2496280_PDCL3'	0.0191143	0.306681
1167	'3709540_PFAS'	0.0191485	0.306967
1168	'2697331_DBR1'	0.0192789	0.308623
1169	'2706985_MRPL47'	0.0192848	0.308623
1170	'3766651_ERN1'	0.019342	0.309274
1171	'3887635_NCOA3'	0.0193628	0.309342
1172	'2728189_PAICS'	0.0194099	0.309829
1173	'3718791_TAF15'	0.0195045	0.310728
1174	'2401333_ZNF436'	0.0195173	0.310728
1175	'3957207_LOC652968'	0.019551	0.310728
1176	'2428796_PTPN22'	0.0195558	0.310728
1177	'3662612_RSPRY1'	0.0195873	0.310728
1178	'2950561_WDR46'	0.0196023	0.310728
1179	'3572278_NEK9'	0.0196135	0.310728
1180	'2807621_PTGER4'	0.01962	0.310728
1181	'3335952_PACS1'	0.0196248	0.310728
1182	'3771160_FBF1'	0.0196322	0.310728
1183	'3644764_CCNF'	0.0197055	0.311394
1184	'3904797_C20orf132'	0.0197076	0.311394
1185	'3403981_PHC1'	0.0197798	0.311971
1186	'3044904_KBTBD2'	0.0197862	0.311971
1187	'2900195_ZNF165'	0.0197942	0.311971
1188	'4022925_FAM127B'	0.0198311	0.31229
1189	'2558150_AAK1'	0.0198546	0.312397
1190	'3799415_AFG3L2'	0.0198931	0.312739
1191	'3780334_MC5R'	0.0199241	0.312964
1192	'3457455_SMARCC2'	0.0199717	0.313336
1193	'2800503_POLS'	0.0199813	0.313336
1194	'3458551_ARHGAP9'	0.0200037	0.313395
1195	'3957003_ASCC2'	0.0200337	0.313395
1196	'3641391_TTC23'	0.0200353	0.313395
1197	'3597476_RAB8B'	0.0200887	0.313968
1198	'3016953_MGC35361'	0.0201716	0.314796
1199	'3591963_EIF3J'	0.0201785	0.314796
1200	'3029498_OR2A2'	0.0201972	0.314796
1201	'3147726_SLC25A32'	0.020209	0.314796
1202	'3620799_TTBK2'	0.0202363	0.314846
1203	'3340269_POLD3'	0.0202459	0.314846
1204	'2514516_KLHL23'	0.0202929	0.314946
1205	'3372209_PSMC3'	0.0203041	0.314946
1206	'3795501_ADNP2'	0.0203191	0.314946
1207	'3454296_LASS5'	0.0203202	0.314946
1208	'2469213_KLF11'	0.0203795	0.314946
1209	'2794180_MORF4'	0.0203918	0.314946
1210	'3316149_EPS8L2'	0.0204068	0.314946
1211	'3742532_GPR172B'	0.0204207	0.314946
1212	'2668035_DYNC1LI1'	0.0204207	0.314946
1213	'2984616_BRP44L'	0.0204207	0.314946
1214	'2989537_GLCCI1'	0.0204608	0.315305
1215	'2633191_GPR15'	0.0205559	0.316423
1216	'3838886_AP2A1'	0.0205671	0.316423
1217	'3716783_RAB11FIP4'	0.020619	0.31696
1218	'3005266_VKORC1L1'	0.0207125	0.318097
1219	'3629475_PDCD7'	0.020727	0.318097
1220	'3774331_THOC4'	0.020759	0.318118
1221	'2617687_XYLB'	0.0207756	0.318118
1222	'3733999_C17orf80'	0.0207793	0.318118
1223	'3105777_WWP1'	0.020813	0.318373
1224	'2762334_QDPR'	0.0208975	0.319161
1225	'3724197_NSF'	0.020921	0.319161
1226	'2360452_CKS1B'	0.0209242	0.319161
1227	'3065154_POLR2J2'	0.0209328	0.319161
1228	'3098935_TGS1'	0.0210327	0.320269
1229	'3869461_ZNF616'	0.0210397	0.320269
1230	'2713074_NCBP2'	0.0210878	0.32074
1231	'3878220_C20orf72'	0.021146	0.32133
1232	'3529185_THTPA'	0.0211647	0.32133
1233	'2579439_GTDC1'	0.0211781	0.32133
1234	'3413875_TROAP'	0.0212032	0.321451
1235	'2622095_TCTA'	0.0213096	0.322802
1236	'3419239_MON2'	0.0213663	0.322973
1237	'2792069_NAF1'	0.0213684	0.322973
1238	'2775463_HNRNPD'	0.0213727	0.322973
1239	'3235255_ECHDC3'	0.0214186	0.323325
1240	'2521500_MOBKL3'	0.0214384	0.323325
1241	'2398073_FBXO42'	0.0214534	0.323325
1242	'3991889_FAM127A'	0.0214892	0.323325
1243	'3852565_ASF1B'	0.0214897	0.323325
1244	'3857329_---'	0.0215026	0.323325
1245	'3685131_COG7'	0.021517	0.323325
1246	'3378830_CORO1B'	0.021579	0.323785
1247	'3821377_ZNF441'	0.0215822	0.323785
1248	'3212976_ZCCHC6'	0.021617	0.323992
1249	'3165624_---'	0.0216453	0.323992
1250	'3662265_NUP93'	0.021648	0.323992
1251	'3056957_PMS2L5'	0.0216779	0.324181
1252	'2608419_SETMAR'	0.0217164	0.324405
1253	'2739242_NOLA1'	0.0217276	0.324405
1254	'3830961_APLP1'	0.0217746	0.324666
1255	'3124772_FAM86B1'	0.021788	0.324666
1256	'3590275_CHAC1'	0.0217971	0.324666
1257	'3352070_CBL'	0.0218676	0.324885
1258	'3453177_C12orf41'	0.0218805	0.324885
1259	'3361021_TAF10'	0.0218874	0.324885
1260	'3917851_SOD1'	0.0219158	0.324885
1261	'3621948_SPG11'	0.0219291	0.324885
1262	'3334954_CAPN1'	0.0219521	0.324885
1263	'2753952_ING2'	0.0219623	0.324885
1264	'3793588_C18orf55'	0.0219639	0.324885
1265	'2402431_PAQR7'	0.0219681	0.324885
1266	'3097208_UBE2V2'	0.0220221	0.325193
1267	'3182409_ZNF189'	0.0220237	0.325193
1268	'4027828_TMLHE'	0.0220558	0.32541
1269	'3144760_RBM12B'	0.0221178	0.326068
1270	'2626258_KCTD6'	0.0221509	0.32609
1271	'2738949_DC2'	0.0221542	0.32609
1272	'3709838_NTN1'	0.0222584	0.327366
1273	'3757990_FAM134C'	0.0222835	0.327469
1274	'2641341_ACAD9'	0.022315	0.327469
1275	'4001850_SH3KBP1'	0.0223209	0.327469
1276	'2730531_UTP3'	0.0223354	0.327469
1277	'3205506_FBXO10'	0.0223664	0.327666
1278	'3814063_MBP'	0.0223984	0.327879
1279	'3851353_ZNF563'	0.0224856	0.328898
1280	'3734379_CD300A'	0.022554	0.329353
1281	'2835006_GRPEL2'	0.0225695	0.329353
1282	'2830638_KIF20A'	0.0225695	0.329353
1283	'3029030_CASP2'	0.0225978	0.329369
1284	'3830353_CD22'	0.0226058	0.329369
1285	'3922975_PKNOX1'	0.0226449	0.329681
1286	'2868283_RIOK2'	0.022701	0.330241
1287	'2719792_FLJ39653'	0.0227197	0.330256
1288	'2391813_SLC35E2'	0.0227379	0.330264
1289	'2351632_CEPT1'	0.0228223	0.331234
1290	'2663785_CHCHD4'	0.0228923	0.331992
1291	'3853299_AKAP8'	0.0229795	0.332869
1292	'2785035_MFSD8'	0.0229886	0.332869
1293	'2879509_YIPF5'	0.0230062	0.332869
1294	'3598165_PLEKHO2'	0.0230757	0.333617
1295	'3558118_DHRS1'	0.0231131	0.3339
1296	'3620054_RPAP1'	0.0232061	0.334749
1297	'2440549_ARHGAP30'	0.0232077	0.334749
1298	'3833093_TIMM50'	0.0232334	0.334861
1299	'2952781_C6orf64'	0.0233606	0.336311
1300	'3591044_CEP27'	0.0233852	0.336311
1301	'2980258_MTRF1L'	0.0233879	0.336311
1302	'3906852_C20orf142'	0.0234466	0.336897
1303	'3851374_ZNF709'	0.0235306	0.337143
1304	'3639070_VPS33B'	0.0235509	0.337143
1305	'3360182_C11orf40'	0.0235584	0.337143
1306	'3124180_PINX1'	0.0235605	0.337143
1307	'3760894_OSBPL7'	0.0235781	0.337143
1308	'2371346_RGL1'	0.0235878	0.337143
1309	'2434080_HIST2H3A'	0.0235899	0.337143
1310	'3659858_TMEM188'	0.0237177	0.338445
1311	'2452049_PPP1R15B'	0.0237246	0.338445
1312	'2942578_CCDC90A'	0.0237353	0.338445
1313	'3044753_LSM5'	0.0238032	0.339155
1314	'2494484_NCAPH'	0.0238951	0.339916
1315	'3184940_GNG10'	0.0239106	0.339916
1316	'2394841_DNAJC11'	0.0239112	0.339916
1317	'3451988_PLEKHA9'	0.0239325	0.339962
1318	'3390860_POU2AF1'	0.0239732	0.340281
1319	'2564599_MRPS5'	0.0240336	0.340879
1320	'3299782_FLJ37201'	0.0240667	0.341091
1321	'2528308_ZFAND2B'	0.024148	0.341983
1322	'3155937_NIBP'	0.024195	0.342268
1323	'3947986_SAMM50'	0.0242046	0.342268
1324	'2547386_DPY30'	0.0242506	0.342659
1325	'2899243_HIST1H4F'	0.0242869	0.342913
1326	'2834093_TCERG1'	0.0243121	0.343009
1327	'3933817_WDR4'	0.0243944	0.343911
1328	'3421762_RAB3IP'	0.024435	0.344143
1329	'3412345_TMEM117'	0.0244596	0.344143
1330	'3824471_GLT25D1'	0.024466	0.344143
1331	'2720251_NCAPG'	0.0245323	0.344816
1332	'2345929_LRRC8C'	0.0245617	0.34497
1333	'3715109_WSB1'	0.0245975	0.345131
1334	'3884158_MANBAL'	0.0246162	0.345131
1335	'3511698_EPSTI1'	0.0246285	0.345131
1336	'2575134_POLR2D'	0.0246926	0.345235
1337	'3168136_RGP1'	0.0247156	0.345235
1338	'3767280_FLJ32065'	0.0247322	0.345235
1339	'2779095_ADH5'	0.0247386	0.345235
1340	'3976406_ZNF81'	0.0247461	0.345235
1341	'2934167_MRPL18'	0.0247466	0.345235
1342	'3312490_MKI67'	0.0247792	0.345432
1343	'2750227_FLJ11184'	0.0248738	0.346493
1344	'3732793_ARSG'	0.0249278	0.346987
1345	'3462930_BBS10'	0.0249984	0.347287
1346	'3583382_OR4N4'	0.0250267	0.347287
1347	'2745220_ZNF330'	0.0250321	0.347287
1348	'3218067_MRPL50'	0.0250385	0.347287
1349	'2428405_RHOC'	0.0250422	0.347287
1350	'3471224_GPN3'	0.0250877	0.347485
1351	'3677315_PKMYT1'	0.0251042	0.347485
1352	'3832978_ZFP36'	0.0251122	0.347485
1353	'2907730_SRF'	0.0251668	0.347704
1354	'3719161_GGNBP2'	0.025178	0.347704
1355	'3558043_TGM1'	0.0251887	0.347704
1356	'3855410_SFRS14'	0.0252395	0.347704
1357	'2844082_RUFY1'	0.0252437	0.347704
1358	'3576441_CCDC88C'	0.0252464	0.347704
1359	'2489279_WBP1'	0.0252582	0.347704
1360	'2359817_INTS3'	0.0253277	0.348047
1361	'2674526_NICN1'	0.0253314	0.348047
1362	'2717593_SH3TC1'	0.0253389	0.348047
1363	'3334884_TM7SF2'	0.0253608	0.348092
1364	'2835021_PCYOX1L'	0.0254212	0.348666
1365	'3962678_PACSIN2'	0.025488	0.349326
1366	'3735447_FAM100B'	0.0255292	0.349634
1367	'3744150_PER1'	0.0255842	0.350132
1368	'2370355_IER5'	0.025665	0.35098
1369	'3589972_CHST14'	0.025689	0.351052
1370	'2610044_JAGN1'	0.0257307	0.351365
1371	'2632491_NSUN3'	0.0257729	0.351685
1372	'3216319_ZNF367'	0.0258248	0.351693
1373	'3815566_STK11'	0.0258291	0.351693
1374	'3974556_ATP6AP2'	0.0258499	0.351693
1375	'3432514_OAS2'	0.0258595	0.351693
1376	'3360587_OR52H1'	0.0258675	0.351693
1377	'2826064_SRFBP1'	0.0258921	0.351772
1378	'3720228_CRKRS'	0.0259413	0.352184
1379	'3216931_C9orf156'	0.025968	0.352203
1380	'2900062_HIST1H4J'	0.0259803	0.352203
1381	'3294348_MRPS16'	0.0260894	0.353425
1382	'3647827_ATF7IP2'	0.0261327	0.353573
1383	'3381377_FCHSD2'	0.0261396	0.353573
1384	'3755903_GSDML'	0.0261653	0.353573
1385	'3354389_CCDC15'	0.0262166	0.353573
1386	'3377988_FOSL1'	0.0262561	0.353573
1387	'3421630_CCT2'	0.0262577	0.353573
1388	'3336696_FBXL11'	0.0262631	0.353573
1389	'3474502_SFRS9'	0.0262695	0.353573
1390	'2899095_HIST1H4A'	0.0262845	0.353573
1391	'3921068_ETS2'	0.0262893	0.353573
1392	'3330685_OR4C15'	0.0263133	0.353642
1393	'2333907_C1orf164'	0.0263492	0.353869
1394	'3761164_SKAP1'	0.0264945	0.355567
1395	'3570475_SYNJ2BP'	0.0265683	0.356246
1396	'3168210_C9orf127'	0.0265833	0.356246
1397	'3882533_CBFA2T2'	0.0266447	0.356815
1398	'2704267_GOLIM4'	0.0267014	0.357236
1399	'3441941_VAMP1'	0.0267233	0.357236
1400	'2375877_SNRPE'	0.0267335	0.357236
1401	'3904566_DSN1'	0.0268869	0.358988
1402	'3932131_PSMG1'	0.0269126	0.358988
1403	'3251926_KIAA0913'	0.0269222	0.358988
1404	'3470964_GLTP'	0.0270489	0.36042
1405	'2410470_PIK3R3'	0.0271178	0.361082
1406	'3508898_STARD13'	0.0271563	0.36113
1407	'3843419_ZNF211'	0.02716	0.36113
1408	'2609560_THUMPD3'	0.0272226	0.361298
1409	'2412799_ORC1L'	0.0272231	0.361298
1410	'2636726_QTRTD1'	0.0272306	0.361298
1411	'2354082_WDR3'	0.0272718	0.361588
1412	'3779579_TUBB6'	0.0273418	0.362259
1413	'2732391_CCNG2'	0.0274647	0.363631
1414	'2989141_C7orf26'	0.027523	0.363965
1415	'3251393_DDIT4'	0.0275347	0.363965
1416	'3721400_EIF1'	0.0275716	0.363965
1417	'3976797_SUV39H1'	0.0276032	0.363965
1418	'2905404_PIM1'	0.027624	0.363965
1419	'3981735_LOC554203'	0.0276256	0.363965
1420	'3186745_TRIM32'	0.0276261	0.363965
1421	'3726375_EME1'	0.0276636	0.364201
1422	'2384705_KIAA0133'	0.0276844	0.364202
1423	'2845591_BRD9'	0.0277026	0.364202
1424	'3235461_CDC123'	0.0277405	0.364445
1425	'3396144_C11orf61'	0.0277774	0.364674
1426	'3821603_ZNF791'	0.0278036	0.364758
1427	'2835960_G3BP1'	0.0278229	0.364758
1428	'3751184_PHF12'	0.0279052	0.365329
1429	'2873168_CCDC100'	0.0279116	0.365329
1430	'3630668_CALML4'	0.027925	0.365329
1431	'3224650_DENND1A'	0.027995	0.365989
1432	'4003954_MAP3K7IP3'	0.0280575	0.366318
1433	'3708462_CENTB1'	0.0280741	0.366318
1434	'2705748_AADACL1'	0.0280789	0.366318
1435	'2899768_HIST1H4I'	0.028104	0.36639
1436	'2837266_CYFIP2'	0.0281591	0.366812
1437	'3261971_CNNM2'	0.0281853	0.366812
1438	'3471300_PPTC7'	0.0282173	0.366812
1439	'4052881_FAM72A'	0.028228	0.366812
1440	'3434888_ORAI1'	0.0282345	0.366812
1441	'3834257_CEACAM21'	0.028258	0.366852
1442	'3432467_OAS3'	0.0282767	0.366852
1443	'2462511_HEATR1'	0.0283258	0.367071
1444	'3018696_DLD'	0.0283328	0.367071
1445	'2608156_TRNT1'	0.0283825	0.367365
1446	'3751625_SSH2'	0.0283948	0.367365
1447	'3761989_FAM117A'	0.0284766	0.36746
1448	'2438042_SMG5'	0.0285022	0.36746
1449	'3247784_TFAM'	0.0285178	0.36746
1450	'3787031_C18orf25'	0.0285183	0.36746
1451	'2370991_DHX9'	0.0285263	0.36746
1452	'2905512_KIAA0082'	0.0285316	0.36746
1453	'3820342_PPAN'	0.0285397	0.36746
1454	'2320619_MFN2'	0.0285899	0.367854
1455	'3326826_FJX1'	0.0286401	0.367865
1456	'2660648_CRBN'	0.0286498	0.367865
1457	'3877776_SNRPB2'	0.0286498	0.367865
1458	'2459405_---'	0.0287086	0.368239
1459	'3619595_FAM82C'	0.0287182	0.368239
1460	'2356218_ITGA10'	0.0287412	0.368281
1461	'3598959_SMAD3'	0.0288449	0.368615
1462	'3537884_ARID4A'	0.028847	0.368615
1463	'3845553_KLF16'	0.0288572	0.368615
1464	'3376235_WDR74'	0.0288684	0.368615
1465	'3432678_TPCN1'	0.0288807	0.368615
1466	'2538000_RNASEH1'	0.0288855	0.368615
1467	'2946353_HIST1H1D'	0.0289245	0.368862
1468	'3416577_NCKAP1L'	0.0290389	0.370014
1469	'2993639_CBX3'	0.0290544	0.370014
1470	'3350850_RNF214'	0.0291325	0.370448
1471	'3832643_ACTN4'	0.0291405	0.370448
1472	'3903708_TRPC4AP'	0.029148	0.370448
1473	'3367036_CCDC34'	0.0291977	0.370739
1474	'3864390_PHLDB3'	0.0292164	0.370739
1475	'3201242_IFNA17'	0.0292303	0.370739
1476	'2902574_LY6G5B'	0.0293345	0.371691
1477	'3933331_C2CD2'	0.0293586	0.371691
1478	'2827156_RNUXA'	0.029365	0.371691
1479	'3389976_SLC35F2'	0.0293955	0.371826
1480	'3646164_DNAJA3'	0.0294804	0.372428
1481	'3188147_OR1J2'	0.0294858	0.372428
1482	'3190331_---'	0.0295168	0.372428
1483	'3358174_IRF7'	0.0295227	0.372428
1484	'2908052_POLR1C'	0.0296125	0.373309
1485	'2950515_VPS52'	0.0297413	0.37468
1486	'2829542_C5orf24'	0.0298006	0.375175
1487	'2617796_ENDOGL1'	0.0299102	0.375891
1488	'2946324_HIST1H3D'	0.0299353	0.375891
1489	'2877257_BRD8'	0.0299727	0.375891
1490	'2407439_SF3A3'	0.0299765	0.375891
1491	'2669157_EPM2AIP1'	0.0299781	0.375891
1492	'3435902_DDX55'	0.0299781	0.375891
1493	'3062665_MGC72080'	0.0300187	0.376149
1494	'2932360_RBM16'	0.0300545	0.376167
1495	'3563395_POLE2'	0.0300604	0.376167
1496	'2899171_HIST1H1E'	0.0301155	0.376604
1497	'3746881_NCOR1'	0.0301764	0.377114
1498	'3417309_PA2G4'	0.0302352	0.377597
1499	'3699044_RFWD3'	0.0302587	0.377638
1500	'3991814_FAM122C'	0.0303143	0.37808
1501	'3917155_USP16'	0.0303485	0.378254
1502	'2877893_MGC29506'	0.0304528	0.379082
1503	'2780172_CENPE'	0.0304554	0.379082
1504	'3089360_SLC39A14'	0.0304907	0.379269
1505	'2544219_PFN4'	0.0305602	0.379628
1506	'3937183_DGCR8'	0.0305602	0.379628
1507	'2788800_LOC90826'	0.0306286	0.380226
1508	'2565484_LMAN2L'	0.0307147	0.381041
1509	'3204463_FANCG'	0.0307462	0.38118
1510	'3606304_AKAP13'	0.0307697	0.381219
1511	'3750430_LOC201229'	0.0308333	0.381754
1512	'2619323_SS18L2'	0.0308937	0.382095
1513	'2487412_ANXA4'	0.0309017	0.382095
1514	'3066436_PUS7'	0.0310418	0.383573
1515	'3543935_COQ6'	0.0310969	0.384
1516	'2904270_UHRF1BP1'	0.0311498	0.384374
1517	'2773997_NUP54'	0.0311749	0.384374
1518	'3562671_KLHL28'	0.0311888	0.384374
1519	'3182019_STX17'	0.03127	0.384849
1520	'2946345_HIST1H2BG'	0.0312984	0.384849
1521	'3217807_TEX10'	0.0313064	0.384849
1522	'2538600_ADI1'	0.0313476	0.384849
1523	'3065121_POLR2J3'	0.0313508	0.384849
1524	'3161566_JMJD2C'	0.0313508	0.384849
1525	'3413950_SPATS2'	0.0313791	0.384944
1526	'2725332_WDR21B'	0.0314929	0.385868
1527	'3761714_GNGT2'	0.0314956	0.385868
1528	'2405992_ZMYM6'	0.0316346	0.387234
1529	'3665857_NUTF2'	0.031649	0.387234
1530	'3529725_REC8'	0.0316827	0.387234
1531	'2943236_DTNBP1'	0.0317121	0.387234
1532	'3071630_MGC27345'	0.0317185	0.387234
1533	'2628682_ARL6IP5'	0.0317313	0.387234
1534	'3855868_GMIP'	0.0317837	0.387272
1535	'3818468_TNFSF9'	0.031788	0.387272
1536	'3454223_RACGAP1'	0.0317966	0.387272
1537	'3550485_VRK1'	0.0318318	0.38745
1538	'3757602_DHX58'	0.0318612	0.387555
1539	'3485074_RFC3'	0.0320093	0.389103
1540	'3355733_FLI1'	0.0320606	0.389474
1541	'2969796_---'	0.03212	0.389942
1542	'3632940_UBL7'	0.0321515	0.390026
1543	'3230141_NOTCH1'	0.0321686	0.390026
1544	'2953852_MED20'	0.032275	0.391062
1545	'2435347_THEM4'	0.0323343	0.391528
1546	'2484358_REL'	0.0323626	0.391617
1547	'2643530_CEP63'	0.0324284	0.392105
1548	'3941010_SRRD'	0.0324546	0.392105
1549	'3978424_TSR2'	0.0324658	0.392105
1550	'3192640_EEF1AL7'	0.032601	0.393484
1551	'2462456_HEATR1'	0.0326224	0.393488
1552	'3474697_UNQ1887'	0.0327192	0.394401
1553	'2946369_HIST1H3G'	0.0327662	0.394633
1554	'3742130_MYBBP1A'	0.0327806	0.394633
1555	'3209623_ZFAND5'	0.0328325	0.395003
1556	'3255284_C10orf99'	0.0328576	0.39501
1557	'2359433_LCE1E'	0.0329052	0.39501
1558	'2626141_RPP14'	0.0329116	0.39501
1559	'3834519_ARHGEF1'	0.0329175	0.39501
1560	'2488732_CCT7'	0.0329522	0.395173
1561	'3441986_IFFO'	0.0329886	0.395356
1562	'3693511_C16orf80'	0.0330709	0.395861
1563	'2409970_HECTD3'	0.033073	0.395861
1564	'2393816_C1orf174'	0.0331302	0.396292
1565	'2779408_MAP2K1IP1'	0.0332077	0.396965
1566	'2641667_IFT122'	0.0332377	0.397069
1567	'3445643_HIST4H4'	0.0333788	0.3985
1568	'2520429_MYO1B'	0.0335226	0.399962
1569	'2364438_NUF2'	0.0336102	0.400752
1570	'2957499_ICK'	0.0337006	0.401573
1571	'3823842_TMEM38A'	0.0337251	0.40161
1572	'3762473_TOB1'	0.0338096	0.40227
1573	'3362468_SBF2'	0.0338235	0.40227
1574	'3620741_CDAN1'	0.0338951	0.402709
1575	'3534785_PPIL5'	0.0339122	0.402709
1576	'2848265_CMBL'	0.0339251	0.402709
1577	'3854627_JAK3'	0.0339678	0.402961
1578	'3329904_NDUFS3'	0.0340705	0.403632
1579	'3944902_NOL12'	0.0341437	0.403632
1580	'3922100_MX1'	0.0341747	0.403632
1581	'2884647_LOC63920'	0.0341886	0.403632
1582	'3595979_CCNB2'	0.0341886	0.403632
1583	'3416996_LOC440104'	0.0342169	0.403632
1584	'3359751_ZNF195'	0.034226	0.403632
1585	'3450180_YARS2'	0.034226	0.403632
1586	'2708229_PARL'	0.0342741	0.403632
1587	'3571667_ENTPD5'	0.0343244	0.403632
1588	'3139722_NCOA2'	0.0343393	0.403632
1589	'2325781_TMEM50A'	0.0343447	0.403632
1590	'3826601_ZNF493'	0.0343634	0.403632
1591	'3215245_FAM120AOS'	0.0343773	0.403632
1592	'2798538_SDHA'	0.0343794	0.403632
1593	'3335029_POLA2'	0.0343826	0.403632
1594	'2796623_UNQ9368'	0.0343912	0.403632
1595	'3645901_FLJ14154'	0.0344168	0.40368
1596	'2588889_DKFZp451M2119'	0.03452	0.404211
1597	'2948379_GNL1'	0.0345216	0.404211
1598	'2700500_COMMD2'	0.0345686	0.404211
1599	'3906160_CHD6'	0.0345847	0.404211
1600	'2971678_MCM9'	0.0345943	0.404211
1601	'3228007_SETX'	0.0345959	0.404211
1602	'3181460_NANS'	0.0346264	0.404211
1603	'3326252_NAT10'	0.0346349	0.404211
1604	'2786578_NDUFC1'	0.0346788	0.404287
1605	'3474228_RAB35'	0.0346959	0.404287
1606	'3643196_WDR90'	0.0347268	0.404287
1607	'2779302_ADH7'	0.0347279	0.404287
1608	'2333635_DPH2'	0.034799	0.404799
1609	'4024483_SPANXA2'	0.0348562	0.404799
1610	'3614901_HERC2'	0.0348648	0.404799
1611	'2885099_NUDCD2'	0.0348664	0.404799
1612	'3256279_FAM35A'	0.0349075	0.404799
1613	'2556667_RAB1A'	0.0349225	0.404799
1614	'3090697_CDCA2'	0.0349316	0.404799
1615	'3133345_SLC20A2'	0.0349449	0.404799
1616	'4027639_F8'	0.0350502	0.405767
1617	'2753880_CDKN2AIP'	0.0351673	0.406718
1618	'3123675_PPP1R3B'	0.0351759	0.406718
1619	'3759305_CCDC43'	0.0353164	0.407932
1620	'2987038_GPER'	0.0353245	0.407932
1621	'3203086_DDX58'	0.0354249	0.40884
1622	'3290649_FAM13C1'	0.0355009	0.40938
1623	'3193900_MRPS2'	0.0355265	0.40938
1624	'3009472_DTX2'	0.035542	0.40938
1625	'3846114_AES'	0.0355698	0.40938
1626	'3835467_ZNF234'	0.035604	0.40938
1627	'2325941_TMEM50A'	0.0356078	0.40938
1628	'2346863_RPL5'	0.0356249	0.40938
1629	'2636272_GTPBP8'	0.0356703	0.40965
1630	'2342176_FPGT'	0.0357852	0.410718
1631	'3829150_---'	0.0359071	0.411426
1632	'2415728_TM2D1'	0.0359237	0.411426
1633	'3068097_DOCK4'	0.0359263	0.411426
1634	'2899216_HIST1H4E'	0.0359349	0.411426
1635	'2670784_SEC22C'	0.0359707	0.411449
1636	'2732611_MRPL1'	0.0359809	0.411449
1637	'3620880_UBR1'	0.0361241	0.412497
1638	'3589697_BUB1B'	0.0361305	0.412497
1639	'3044129_C7orf24'	0.0361535	0.412497
1640	'3780287_RNMT'	0.0361915	0.412497
1641	'3864445_XRCC1'	0.0361957	0.412497
1642	'3824874_IFI30'	0.0362048	0.412497
1643	'3357785_SIRT3'	0.0362465	0.412721
1644	'3951732_CECR5'	0.036324	0.413352
1645	'3426917_METAP2'	0.0363989	0.413908
1646	'3922037_MX2'	0.0364807	0.413908
1647	'3205586_EXOSC3'	0.0364812	0.413908
1648	'3717737_PSMD11'	0.0364903	0.413908
1649	'3955915_TPST2'	0.0364999	0.413908
1650	'2961317_TMEM30A'	0.0365437	0.413908
1651	'2975287_HBS1L'	0.0365533	0.413908
1652	'3685329_PALB2'	0.0365571	0.413908
1653	'3703408_MTHFSD'	0.0365721	0.413908
1654	'2951087_NUDT3'	0.0366704	0.414695
1655	'3256669_CFLP1'	0.0366859	0.414695
1656	'3572982_POMT2'	0.0367923	0.415646
1657	'3005280_VKORC1L1'	0.0368308	0.41583
1658	'2607373_DTYMK'	0.0369318	0.416528
1659	'3467315_IKIP'	0.0369371	0.416528
1660	'3441280_AKAP3'	0.0370077	0.417072
1661	'2936564_FGFR1OP'	0.0370451	0.417178
1662	'2384956_COG2'	0.0370617	0.417178
1663	'2334098_KIF2C'	0.0371221	0.417297
1664	'2360850_FDPS'	0.0371274	0.417297
1665	'3456006_CSAD'	0.0371392	0.417297
1666	'2385258_C1orf124'	0.0372621	0.418427
1667	'3272205_INPP5A'	0.0374252	0.420006
1668	'3190514_GLE1'	0.0375385	0.421025
1669	'3060051_C7orf23'	0.0377389	0.422964
1670	'3651018_CP110'	0.0377566	0.422964
1671	'3715874_ERAL1'	0.0378074	0.423279
1672	'3553103_C14orf131'	0.0378817	0.423837
1673	'3274361_KLF6'	0.0379025	0.423837
1674	'3985866_CXorf39'	0.037965	0.424283
1675	'3883819_DLGAP4'	0.0381986	0.425988
1676	'2586744_METTL8'	0.0382077	0.425988
1677	'2694617_ISY1'	0.038228	0.425988
1678	'2659676_LOC152217'	0.0382382	0.425988
1679	'3458057_PTGES3'	0.0382398	0.425988
1680	'4037903_RHEB'	0.0382542	0.425988
1681	'2863964_ARSB'	0.0383152	0.426225
1682	'3621140_LCMT2'	0.0383617	0.426225
1683	'2694675_H1FX'	0.0383729	0.426225
1684	'3269662_BCCIP'	0.038406	0.426225
1685	'3309215_EIF3A'	0.0384365	0.426225
1686	'3335465_SIPA1'	0.0384493	0.426225
1687	'3816778_GNA11'	0.0384798	0.426225
1688	'3836317_VASP'	0.0385012	0.426225
1689	'3282117_ANKRD26'	0.0385023	0.426225
1690	'3226041_SH2D3C'	0.0385033	0.426225
1691	'4007437_SLC38A5'	0.038614	0.426986
1692	'3092605_UBXD6'	0.0386177	0.426986
1693	'3870054_ZNF160'	0.0386492	0.427082
1694	'3872560_ZNF256'	0.0387022	0.427215
1695	'3591281_TMEM62'	0.038707	0.427215
1696	'3752424_C17orf79'	0.0387503	0.427441
1697	'2422885_GLMN'	0.0387989	0.427528
1698	'3939707_CABIN1'	0.0388182	0.427528
1699	'3850040_EIF3G'	0.0388267	0.427528
1700	'3775842_TYMS'	0.0390122	0.429318
1701	'3907786_SLC35C2'	0.0391806	0.430717
1702	'2444451_GAS5'	0.0391854	0.430717
1703	'3317915_STIM1'	0.0393008	0.431732
1704	'2988882_JTV1'	0.039335	0.431741
1705	'3250093_KIAA1279'	0.0393484	0.431741
1706	'3179359_CENPP'	0.0393709	0.431741
1707	'2548172_FEZ2'	0.0394954	0.432668
1708	'2356181_RBM8A'	0.0395248	0.432668
1709	'2892738_PRPF4B'	0.0395248	0.432668
1710	'2676041_WDR82'	0.0395868	0.432768
1711	'3251619_NUDT13'	0.0396098	0.432768
1712	'2568630_TGFBRAP1'	0.0396552	0.432768
1713	'3406421_STRAP'	0.0396868	0.432768
1714	'3719362_AATF'	0.0396905	0.432768
1715	'2319518_NMNAT1'	0.0396943	0.432768
1716	'3379269_UNC93B1'	0.0396958	0.432768
1717	'3074101_C7orf49'	0.0397552	0.433162
1718	'3950405_ZBED4'	0.0398028	0.433229
1719	'3124333_C8orf5'	0.0398076	0.433229
1720	'2409310_ELOVL1'	0.0398439	0.433372
1721	'2452069_PIK3C2B'	0.0398968	0.433696
1722	'3061268_FAM133B'	0.0399209	0.433705
1723	'3685183_GGA2'	0.0400845	0.435229
1724	'2674653_GMPPB'	0.0401545	0.435663
1725	'3894995_SNRPB'	0.040201	0.435663
1726	'3378895_PITPNM1'	0.0402133	0.435663
1727	'3441849_TNFRSF1A'	0.0402175	0.435663
1728	'3467788_DEPDC4'	0.0402747	0.435927
1729	'3755655_FBXL20'	0.0403047	0.435927
1730	'3822444_CC2D1A'	0.0403175	0.435927
1731	'2571217_ZC3H8'	0.0403352	0.435927
1732	'4043943_INPP5B'	0.0404255	0.436651
1733	'3053691_GUSB'	0.0405041	0.437248
1734	'3486728_SLC25A15'	0.0406527	0.438424
1735	'3523881_KDELC1'	0.0406799	0.438424
1736	'3249738_HNRNPH3'	0.0407286	0.438424
1737	'3203665_PTENP1'	0.0407489	0.438424
1738	'3527332_OR4K1'	0.0407489	0.438424
1739	'2358623_PRUNE'	0.0407537	0.438424
1740	'3337390_TCIRG1'	0.040852	0.438669
1741	'2664123_ZFYVE20'	0.0408611	0.438669
1742	'3806211_PSTPIP2'	0.0408649	0.438669
1743	'3501661_ARHGEF7'	0.0408702	0.438669
1744	'3351841_HMBS'	0.040959	0.439369
1745	'3619945_OIP5'	0.0410685	0.440234
1746	'3241601_C10orf68'	0.0411204	0.440234
1747	'2393711_LRRC47'	0.0411279	0.440234
1748	'2987211_MAFK'	0.0411369	0.440234
1749	'3934652_UBE2G2'	0.0411765	0.440234
1750	'2788143_ANAPC10'	0.0411808	0.440234
1751	'2855578_C5orf28'	0.0412706	0.440942
1752	'2855501_HMGCS1'	0.0413069	0.441079
1753	'3873699_STK35'	0.0413625	0.44142
1754	'3962054_NHP2L1'	0.0415769	0.443047
1755	'3908786_STAU1'	0.041579	0.443047
1756	'2900116_HIST1H2BO'	0.0415859	0.443047
1757	'2318212_C1orf211'	0.041633	0.443231
1758	'3019519_IFRD1'	0.0416506	0.443231
1759	'2860666_TAF9'	0.0417378	0.443688
1760	'3371339_PHF21A'	0.041741	0.443688
1761	'3571727_ALDH6A1'	0.0417821	0.443873
1762	'2428501_SLC16A1'	0.0418436	0.444274
1763	'2905327_FGD2'	0.0419115	0.444742
1764	'3837731_EMP3'	0.0420082	0.445516
1765	'3595096_TCF12'	0.0420579	0.44579
1766	'3839305_POLD1'	0.042105	0.445954
1767	'3667811_DHODH'	0.042121	0.445954
1768	'2601021_FARSB'	0.0422178	0.446669
1769	'3432225_ERP29'	0.042245	0.446669
1770	'2351940_DDX20'	0.0422814	0.446669
1771	'3518496_MYCBP2'	0.042284	0.446669
1772	'3796335_LPIN2'	0.0424134	0.44768
1773	'3302328_EXOSC1'	0.0424327	0.44768
1774	'2713016_C3orf34'	0.0424856	0.44768
1775	'2500919_SLC20A1'	0.042493	0.44768
1776	'3360901_TRIM3'	0.0424995	0.44768
1777	'3760137_KIAA1267'	0.0425502	0.447963
1778	'3160773_RCL1'	0.0425941	0.448172
1779	'3433843_SUDS3'	0.0426812	0.448836
1780	'2775259_RASGEF1B'	0.0428432	0.450073
1781	'4035833_CD24'	0.0428469	0.450073
1782	'4026487_UCHL5IP'	0.0429068	0.450449
1783	'3816815_GNA15'	0.0429805	0.45097
1784	'2632036_ZNF654'	0.043011	0.451037
1785	'2407250_C1orf109'	0.0430388	0.451076
1786	'7385515_MALAT1'	0.0430928	0.451326
1787	'3739668_VPS53'	0.0431318	0.451326
1788	'2383557_C1orf142'	0.043135	0.451326
1789	'3688324_PYDC1'	0.0432585	0.452364
1790	'2474341_CAD'	0.0433055	0.452603
1791	'3946510_XPNPEP3'	0.0433601	0.45292
1792	'3720636_PSMD3'	0.0433937	0.453019
1793	'2811247_NDUFAF2'	0.0434338	0.453185
1794	'2522509_NIF3L1'	0.0435236	0.453816
1795	'3156193_EIF2C2'	0.0435429	0.453816
1796	'2491702_USP39'	0.0436214	0.454382
1797	'3261544_GBF1'	0.0437155	0.455109
1798	'2728408_REST'	0.0437679	0.4554
1799	'3676669_RNPS1'	0.0437984	0.455464
1800	'3261820_TRIM8'	0.0438812	0.455777
1801	'3830216_FXYD5'	0.0438919	0.455777
1802	'2522439_BZW1'	0.0439015	0.455777
1803	'2876479_H2AFY'	0.0439689	0.456223
1804	'3667155_DDX19B'	0.0441079	0.457411
1805	'3942648_TUG1'	0.0441346	0.457435
1806	'3179551_FGD3'	0.0443896	0.459613
1807	'2596201_NDUFS1'	0.0444126	0.459613
1808	'3820921_SMARCA4'	0.0444398	0.459613
1809	'3645477_PAQR4'	0.0444735	0.459613
1810	'3829638_KIAA0355'	0.0444922	0.459613
1811	'3187686_GSN'	0.0444922	0.459613
1812	'3815538_GPX4'	0.0446782	0.46113
1813	'4021433_ELF4'	0.0446969	0.46113
1814	'2319832_APITD1'	0.044713	0.46113
1815	'3720817_RAPGEFL1'	0.0447493	0.461251
1816	'3412296_IRAK4'	0.0449273	0.462749
1817	'3204558_KIAA1539'	0.0449658	0.462749
1818	'3509910_FAM48A'	0.0449813	0.462749
1819	'3979659_MSN'	0.0449936	0.462749
1820	'3361971_ST5'	0.0450433	0.463005
1821	'3523855_C13orf27'	0.0450732	0.463059
1822	'3403299_PEX5'	0.0451951	0.463961
1823	'3825523_SLC25A42'	0.0452106	0.463961
1824	'2378256_SYT14'	0.0453159	0.464491
1825	'2982319_SOD2'	0.0453683	0.464491
1826	'3227645_UCK1'	0.0453699	0.464491
1827	'3974957_GPR82'	0.0453731	0.464491
1828	'2901970_DDR1'	0.0453865	0.464491
1829	'3934669_SUMO3'	0.0455399	0.46562
1830	'2415084_JUN'	0.0455618	0.46562
1831	'2333429_JMJD2A'	0.0455714	0.46562
1832	'3015338_STAG3'	0.0456607	0.466277
1833	'3592401_C15orf48'	0.0457034	0.466459
1834	'2446240_IFRG15'	0.0457376	0.46649
1835	'3448152_ITPR2'	0.0457564	0.46649
1836	'2420521_SSX2IP'	0.0458643	0.46683
1837	'2320374_FBXO6'	0.0458777	0.46683
1838	'2792305_ANP32C'	0.0458809	0.46683
1839	'3332334_MS4A14'	0.0458895	0.46683
1840	'3976124_PCTK1'	0.0459632	0.467326
1841	'2915268_DOPEY1'	0.0460156	0.467605
1842	'3409364_KLHDC5'	0.0460835	0.46804
1843	'3697882_ZNF821'	0.0462171	0.469143
1844	'3962781_MCAT'	0.0462866	0.469593
1845	'2948259_TRIM26'	0.0463614	0.469865
1846	'3457043_PHC1'	0.0463636	0.469865
1847	'2877639_SIL1'	0.0464523	0.470509
1848	'3576014_C14orf102'	0.046548	0.471223
1849	'2913594_MTO1'	0.0465956	0.471449
1850	'2552643_NRXN1'	0.0467714	0.472831
1851	'3563734_SOS2'	0.0467827	0.472831
1852	'3283920_ARHGAP12'	0.0468292	0.472963
1853	'3892941_OGFR'	0.0468463	0.472963
1854	'2974935_SLC2A12'	0.0468997	0.473247
1855	'3869650_ZNF83'	0.0469537	0.473287
1856	'2911903_PTP4A1'	0.0469542	0.473287
1857	'2858823_LOC57399'	0.0469868	0.47336
1858	'3956781_AP1B1'	0.0470563	0.473587
1859	'3524999_LIG4'	0.0470756	0.473587
1860	'3993075_F9'	0.0471403	0.473587
1861	'4037623_COX1'	0.0471595	0.473587
1862	'3371986_NUP160'	0.0471622	0.473587
1863	'3325740_PRRG4'	0.0472226	0.473587
1864	'2639225_PDIA5'	0.0472269	0.473587
1865	'3094447_ASH2L'	0.0472456	0.473587
1866	'2444283_TNFSF4'	0.047252	0.473587
1867	'3829768_UBA2'	0.0472669	0.473587
1868	'3246372_NCOA4'	0.0472878	0.473587
1869	'2791538_PPID'	0.0473696	0.474152
1870	'3797015_ZFP161'	0.0474129	0.474212
1871	'3260001_MARVELD1'	0.0474262	0.474212
1872	'4015693_TIMM8A'	0.0474898	0.474594
1873	'2655387_EIF2B5'	0.0475625	0.474808
1874	'3329018_SLC35C1'	0.0475861	0.474808
1875	'2871801_FEM1C'	0.047593	0.474808
1876	'3971877_EIF2S3'	0.0476128	0.474808
1877	'2912777_FAM135A'	0.047678	0.47509
1878	'3939498_SLC2A11'	0.0476967	0.47509
1879	'2603051_SP110'	0.0477405	0.47509
1880	'2662491_TMEM111'	0.0477427	0.47509
1881	'3429460_TXNRD1'	0.0478287	0.475694
1882	'2460487_C1orf131'	0.0479143	0.476187
1883	'2549455_THUMPD2'	0.0479292	0.476187
1884	'3944690_PSCD4'	0.0479554	0.476194
1885	'3969604_UBE2E3'	0.0481329	0.477646
1886	'3689880_RAB43'	0.0481527	0.477646
1887	'2555630_CCT4'	0.0482761	0.478617
1888	'2398789_SDHB'	0.0483114	0.478713
1889	'3741040_MNT'	0.0484809	0.480138
1890	'3860101_NFKBID'	0.0486214	0.481275
1891	'2724235_WDR19'	0.0487144	0.481712
1892	'2327188_FAM76A'	0.0487171	0.481712
1893	'3309124_C10orf46'	0.0487791	0.482071
1894	'2447993_C1orf25'	0.0488336	0.482355
1895	'2452319_RBBP5'	0.0489133	0.482887
1896	'3293963_DNAJB12'	0.0489443	0.482938
1897	'3400625_ADIPOR2'	0.0489967	0.4832
1898	'2899756_HIST1H2AG'	0.0490672	0.483353
1899	'2842951_NSD1'	0.049072	0.483353
1900	'2545999_CCDC121'	0.0490897	0.483353
1901	'3771602_RHBDF2'	0.0492084	0.483951
1902	'3335089_DPF2'	0.0492137	0.483951
1903	'2376922_MAPKAPK2'	0.0492367	0.483951
1904	'3770029_CDC42EP4'	0.0492933	0.483951
1905	'3008144_EIF4H'	0.0493297	0.483951
1906	'2621705_ATRIP'	0.0493447	0.483951
1907	'3351733_CCDC84'	0.0493842	0.483951
1908	'2678526_C3orf67'	0.0494035	0.483951
1909	'3401804_RAD51AP1'	0.049412	0.483951
1910	'3629761_C15orf44'	0.0494174	0.483951
1911	'2807886_FBXO4'	0.049435	0.483951
1912	'3079463_ABCF2'	0.049505	0.484383
1913	'3235414_SEC61A2'	0.0495585	0.484639
1914	'3263743_DUSP5'	0.0495831	0.484639
1915	'3708826_EIF4A1'	0.0496558	0.485047
1916	'3335327_SSSCA1'	0.0496766	0.485047
1917	'3880706_ENTPD6'	0.0499433	0.487164
1918	'2876213_CDKN2AIPNL'	0.0499455	0.487164
1919	'3982811_SH3BGRL'	0.0499749	0.487196
