# Supplementary material for: Alternative Transcript Initiation and Splicing as a Response to DNA Damage
Source: PLoS One. 2011 Oct 19;6(10):e25758. doi: 10.1371/journal.pone.0025758 (PMC3198437; doi:10.1371/journal.pone.0025758)
Supplement: Table S15 — Time course in LCLs to 48 hours. (XLSX) [file pone.0025758.s017.xlsx]

## Sheet: Sheet1
Supplemental Table S15. Time course in LCLs to 48 hours
Rank	Gene Name	P-Value	Q-Value
1	'3063685_MCM7'	5.34531e-07	0.000217391
2	'3779756_SEH1L'	5.34531e-07	0.000217391
3	'2544201_TP53I3'	5.34531e-07	0.000217391
4	'3448481_TM7SF3'	5.34531e-07	0.000217391
5	'3338968_NADSYN1'	5.34531e-07	0.000217391
6	'3936913_CDC45L'	5.34531e-07	0.000217391
7	'3543539_PAPLN'	5.34531e-07	0.000217391
8	'2843619_HNRNPAB'	5.34531e-07	0.000217391
9	'3290210_ZWINT'	5.34531e-07	0.000217391
10	'2798915_TRIP13'	5.34531e-07	0.000217391
11	'3161113_PDCD1LG2'	5.34531e-07	0.000217391
12	'3866898_LIG1'	5.34531e-07	0.000217391
13	'3629103_KIAA0101'	5.34531e-07	0.000217391
14	'3457891_GLS2'	5.34531e-07	0.000217391
15	'3219621_CTNNAL1'	5.34531e-07	0.000217391
16	'2624074_GNL3'	5.34531e-07	0.000217391
17	'3440192_DCP1B'	5.34531e-07	0.000217391
18	'3646000_DNASE1'	5.34531e-07	0.000217391
19	'3333226_FEN1'	5.34531e-07	0.000217391
20	'2707876_LAMP3'	5.34531e-07	0.000217391
21	'3365776_E2F8'	5.34531e-07	0.000217391
22	'2434129_HIST2H2AB'	5.34531e-07	0.000217391
23	'3430926_UNG'	5.34531e-07	0.000217391
24	'2907754_PARC'	5.34531e-07	0.000217391
25	'3729528_PPM1D'	5.34531e-07	0.000217391
26	'2334404_NASP'	5.34531e-07	0.000217391
27	'2332144_CTPS'	5.34531e-07	0.000217391
28	'2905169_CDKN1A'	5.34531e-07	0.000217391
29	'2451200_UBE2T'	5.34531e-07	0.000217391
30	'2900059_HIST1H2BM'	5.34531e-07	0.000217391
31	'2406064_SFPQ'	5.34531e-07	0.000217391
32	'3824993_GDF15'	5.34531e-07	0.000217391
33	'2775562_HNRPDL'	5.34531e-07	0.000217391
34	'3896200_PCNA'	5.34531e-07	0.000217391
35	'3456212_MAP3K12'	5.34531e-07	0.000217391
36	'2481142_MSH6'	5.34531e-07	0.000217391
37	'3817698_UHRF1'	5.34531e-07	0.000217391
38	'2613804_HMG1L1'	5.34531e-07	0.000217391
39	'2402459_STMN1'	5.34531e-07	0.000217391
40	'2709062_SFRS10'	5.34531e-07	0.000217391
41	'3943207_YWHAH'	5.34531e-07	0.000217391
42	'2947063_HIST1H2AK'	5.34531e-07	0.000217391
43	'3719150_PIGW'	5.34531e-07	0.000217391
44	'3379452_C11orf24'	5.34531e-07	0.000217391
45	'2963407_SYNCRIP'	5.34531e-07	0.000217391
46	'3771800_SFRS2'	5.34531e-07	0.000217391
47	'2900091_HIST1H2AL'	1.06906e-06	0.000333333
48	'2663810_XPC'	1.06906e-06	0.000333333
49	'3381817_UCP2'	1.06906e-06	0.000333333
50	'3720896_CDC6'	1.06906e-06	0.000333333
51	'3661065_RBL2'	1.06906e-06	0.000333333
52	'2899261_HIST1H2BI'	1.06906e-06	0.000333333
53	'3479181_POLE'	1.06906e-06	0.000333333
54	'2957126_MCM3'	1.06906e-06	0.000333333
55	'2409574_LOC644743'	1.06906e-06	0.000333333
56	'2947095_HIST1H3J'	1.06906e-06	0.000333333
57	'3137875_GGH'	1.06906e-06	0.000333333
58	'3222534_ASTN2'	1.06906e-06	0.000333333
59	'3303392_BLOC1S2'	1.06906e-06	0.000333333
60	'3381241_CENTD2'	1.06906e-06	0.000333333
61	'3663228_GINS3'	1.60359e-06	0.000357143
62	'2709486_RFC4'	1.60359e-06	0.000357143
63	'3602526_FBXO22'	1.60359e-06	0.000357143
64	'3373724_SSRP1'	1.60359e-06	0.000357143
65	'3772158_TK1'	1.60359e-06	0.000357143
66	'2357952_HIST2H2AC'	1.60359e-06	0.000357143
67	'3235789_MCM10'	1.60359e-06	0.000357143
68	'3507710_SLC7A1'	1.60359e-06	0.000357143
69	'2793951_HMGB2'	1.60359e-06	0.000357143
70	'3191695_EXOSC2'	1.60359e-06	0.000357143
71	'3817501_CHAF1A'	1.60359e-06	0.000357143
72	'2560229_DQX1'	1.60359e-06	0.000357143
73	'3633578_CSPG4'	1.60359e-06	0.000357143
74	'3164312_ASAH3L'	1.60359e-06	0.000357143
75	'2339414_USP1'	1.60359e-06	0.000357143
76	'3908358_SULF2'	1.60359e-06	0.000357143
77	'3939914_GGT1'	1.60359e-06	0.000357143
78	'3655628_KIF22'	1.60359e-06	0.000357143
79	'3744263_AURKB'	1.60359e-06	0.000357143
80	'2334319_TOE1'	1.60359e-06	0.000357143
81	'3114618_RNF139'	1.60359e-06	0.000357143
82	'3696057_SLC12A4'	1.60359e-06	0.000357143
83	'2514563_KLHL23'	1.60359e-06	0.000357143
84	'3706659_ASPA'	1.60359e-06	0.000357143
85	'2947032_HIST1H2BL'	2.67265e-06	0.000561798
86	'3903146_E2F1'	2.67265e-06	0.000561798
87	'2434084_HIST2H2AA3'	2.67265e-06	0.000561798
88	'3757970_PSMC3IP'	2.67265e-06	0.000561798
89	'3329247_DGKZ'	2.67265e-06	0.000561798
90	'2334646_RAD54L'	3.20718e-06	0.000659341
91	'3288224_FRMPD2'	3.20718e-06	0.000659341
92	'2758686_LYAR'	3.74171e-06	0.000744681
93	'3354799_CHEK1'	3.74171e-06	0.000744681
94	'4011096_EDA2R'	3.74171e-06	0.000744681
95	'3929775_DONSON'	4.27624e-06	0.000842105
96	'3747717_COPS3'	4.81078e-06	0.000909091
97	'3849797_ZNF561'	4.81078e-06	0.000909091
98	'3753538_SLFN12'	4.81078e-06	0.000909091
99	'3147286_RRM2B'	4.81078e-06	0.000909091
100	'2947081_HIST1H4L'	5.34531e-06	0.000970874
101	'3920003_CHAF1B'	5.34531e-06	0.000970874
102	'2510884_ARL6IP6'	5.34531e-06	0.000970874
103	'2337003_MRPL37'	5.34531e-06	0.000970874
104	'3581386_CDCA4'	6.41437e-06	0.00105263
105	'3167511_GALT'	6.41437e-06	0.00105263
106	'3253880_PPIF'	6.41437e-06	0.00105263
107	'3331903_FAM111B'	6.41437e-06	0.00105263
108	'3990512_SASH3'	6.41437e-06	0.00105263
109	'3082181_NCAPG2'	6.41437e-06	0.00105263
110	'2562233_RETSAT'	6.41437e-06	0.00105263
111	'3704980_FANCA'	6.41437e-06	0.00105263
112	'3743763_ZBTB4'	6.41437e-06	0.00105263
113	'3434142_PRKAB1'	6.41437e-06	0.00105263
114	'3703885_SLC7A5'	6.41437e-06	0.00105263
115	'2599823_NHEJ1'	7.48343e-06	0.0010687
116	'3421300_MDM2'	7.48343e-06	0.0010687
117	'3863669_CEACAM1'	7.48343e-06	0.0010687
118	'3258910_HELLS'	7.48343e-06	0.0010687
119	'3957790_PIK3IP1'	7.48343e-06	0.0010687
120	'4000944_RBBP7'	7.48343e-06	0.0010687
121	'2388219_EXO1'	7.48343e-06	0.0010687
122	'3056414_RFC2'	7.48343e-06	0.0010687
123	'2344731_WDR63'	7.48343e-06	0.0010687
124	'3196842_RFX3'	7.48343e-06	0.0010687
125	'3896524_TRMT6'	7.48343e-06	0.0010687
126	'3656665_ORAI3'	7.48343e-06	0.0010687
127	'2320347_FBXO44'	7.48343e-06	0.0010687
128	'2559386_SFXN5'	7.48343e-06	0.0010687
129	'3748323_SHMT1'	7.48343e-06	0.0010687
130	'3011317_CROT'	7.48343e-06	0.0010687
131	'3191176_USP20'	7.48343e-06	0.0010687
132	'3722417_NBR1'	8.01796e-06	0.00113475
133	'3456353_CALCOCO1'	8.55249e-06	0.00113475
134	'3517694_FABP5'	8.55249e-06	0.00113475
135	'3377423_CDCA5'	8.55249e-06	0.00113475
136	'3573994_C14orf145'	8.55249e-06	0.00113475
137	'3239891_PDSS1'	8.55249e-06	0.00113475
138	'3410060_DDX11'	8.55249e-06	0.00113475
139	'2363902_DUSP12'	8.55249e-06	0.00113475
140	'2801526_CCT5'	8.55249e-06	0.00113475
141	'2332711_PPIH'	8.55249e-06	0.00113475
142	'3439178_PXMP2'	9.62155e-06	0.00124138
143	'3415857_ESPL1'	9.62155e-06	0.00124138
144	'3976797_SUV39H1'	9.62155e-06	0.00124138
145	'2908100_POLH'	9.62155e-06	0.00124138
146	'3583638_CYFIP1'	1.01561e-05	0.00128378
147	'2323559_MRTO4'	1.01561e-05	0.00128378
148	'2403740_SFRS4'	1.01561e-05	0.00128378
149	'3630099_TIPIN'	1.17597e-05	0.00147651
150	'3048869_H2AFV'	1.22942e-05	0.00152318
151	'3372420_AGBL2'	1.22942e-05	0.00152318
152	'3104933_FABP5'	1.38978e-05	0.00165644
153	'2783715_MAD2L1'	1.38978e-05	0.00165644
154	'2401643_FUCA1'	1.38978e-05	0.00165644
155	'2404377_WDR57'	1.38978e-05	0.00165644
156	'2603460_NCL'	1.38978e-05	0.00165644
157	'3703112_GINS2'	1.44323e-05	0.00165644
158	'3569754_ZFP36L1'	1.44323e-05	0.00165644
159	'2673085_CDC25A'	1.44323e-05	0.00165644
160	'3555340_TEP1'	1.44323e-05	0.00165644
161	'3945914_ATF4'	1.44323e-05	0.00165644
162	'3303478_SEC31B'	1.44323e-05	0.00165644
163	'2706791_ZMAT3'	1.44323e-05	0.00165644
164	'2548970_SFRS7'	1.49669e-05	0.00167665
165	'2407191_GNL2'	1.49669e-05	0.00167665
166	'2899102_HIST1H3C'	1.49669e-05	0.00167665
167	'3118451_CHRAC1'	1.49669e-05	0.00167665
168	'3890555_RAE1'	1.60359e-05	0.00170455
169	'3089816_TNFRSF10C'	1.60359e-05	0.00170455
170	'2946208_HIST1H4B'	1.60359e-05	0.00170455
171	'2654023_ACTL6A'	1.60359e-05	0.00170455
172	'3629012_CSNK1G1'	1.60359e-05	0.00170455
173	'2948547_NRM'	1.60359e-05	0.00170455
174	'3666146_SLC7A6'	1.60359e-05	0.00170455
175	'2403215_FGR'	1.60359e-05	0.00170455
176	'2473284_CENPO'	1.60359e-05	0.00170455
177	'3261447_PPRC1'	1.7105e-05	0.00179775
178	'2585933_SPC25'	1.7105e-05	0.00179775
179	'2947073_HIST1H1B'	1.8174e-05	0.00189944
180	'3823304_CYP4F3'	1.87086e-05	0.00194444
181	'3329649_DDB2'	2.08467e-05	0.00214286
182	'2796510_MLF1IP'	2.08467e-05	0.00214286
183	'3944147_MCM5'	2.13812e-05	0.00218579
184	'3374833_FABP5'	2.19158e-05	0.0022
185	'2905118_SFRS3'	2.19158e-05	0.0022
186	'3656990_ITGAM'	2.24503e-05	0.0022
187	'3540862_GPHN'	2.24503e-05	0.0022
188	'3097152_MCM4'	2.24503e-05	0.0022
189	'3837132_SAE1'	2.24503e-05	0.0022
190	'3821908_RNASEH2A'	2.29848e-05	0.0022
191	'3607698_C15orf42'	2.29848e-05	0.0022
192	'2370317_MR1'	2.29848e-05	0.0022
193	'2401448_E2F2'	2.29848e-05	0.0022
194	'3666282_ZFP90'	2.35194e-05	0.0022
195	'3706753_GSG2'	2.35194e-05	0.0022
196	'2742985_PLK4'	2.35194e-05	0.0022
197	'3815165_PTBP1'	2.35194e-05	0.0022
198	'3601387_PML'	2.35194e-05	0.0022
199	'2877141_HNRNPA0'	2.35194e-05	0.0022
200	'3261492_NOLC1'	2.35194e-05	0.0022
201	'2488680_SMYD5'	2.40539e-05	0.00223881
202	'3886223_MYBL2'	2.45884e-05	0.00225962
203	'3439836_RAD52'	2.45884e-05	0.00225962
204	'2979679_ZBTB2'	2.51229e-05	0.00225962
205	'3150715_DSCC1'	2.51229e-05	0.00225962
206	'2946319_HIST1H4D'	2.51229e-05	0.00225962
207	'3803882_ZNF397OS'	2.51229e-05	0.00225962
208	'3997946_PRKX'	2.51229e-05	0.00225962
209	'3512449_NUFIP1'	2.6192e-05	0.00233333
210	'3854218_NY-SAR-48'	2.6192e-05	0.00233333
211	'3334087_NAT11'	2.77956e-05	0.00240741
212	'3648412_RUNDC2A'	2.77956e-05	0.00240741
213	'3091301_PTK2B'	2.77956e-05	0.00240741
214	'2406420_CLSPN'	2.77956e-05	0.00240741
215	'3460127_GNS'	2.77956e-05	0.00240741
216	'2899146_HIST1H4C'	2.77956e-05	0.00240741
217	'3845681_MOBKL2A'	2.93992e-05	0.00246696
218	'3743486_GABARAP'	2.93992e-05	0.00246696
219	'3656904_FUS'	2.93992e-05	0.00246696
220	'2862380_ANKRA2'	2.93992e-05	0.00246696
221	'2452667_RAB7L1'	2.93992e-05	0.00246696
222	'4012142_ERCC6L'	2.93992e-05	0.00246696
223	'2877508_HSPA9'	2.99337e-05	0.00246696
224	'2434080_HIST2H3A'	2.99337e-05	0.00246696
225	'2577896_MCM6'	2.99337e-05	0.00246696
226	'3692928_BBS2'	2.99337e-05	0.00246696
227	'2357927_HIST2H2AA3'	2.99337e-05	0.00246696
228	'3363645_BTBD10'	3.10028e-05	0.00254386
229	'3887049_UBE2C'	3.20718e-05	0.00257511
230	'3945614_APOBEC3F'	3.20718e-05	0.00257511
231	'3996667_DKC1'	3.20718e-05	0.00257511
232	'3226661_ZER1'	3.20718e-05	0.00257511
233	'3659306_LONP2'	3.20718e-05	0.00257511
234	'2763805_DHX15'	3.421e-05	0.00273504
235	'3487600_C13orf31'	3.47445e-05	0.00275424
236	'3833323_ZNF546'	3.47445e-05	0.00275424
237	'2402416_C1orf135'	3.5279e-05	0.00278481
238	'3073981_AKR1B1'	3.74172e-05	0.00288973
239	'3204463_FANCG'	3.74172e-05	0.00288973
240	'2327391_SESN2'	3.79517e-05	0.00288973
241	'2902178_TCF19'	3.79517e-05	0.00288973
242	'3304215_LDB1'	3.79517e-05	0.00288973
243	'2899090_HIST1H3A'	3.79517e-05	0.00288973
244	'3095766_GINS4'	3.79517e-05	0.00288973
245	'2975680_BCLAF1'	3.84862e-05	0.00288973
246	'2757319_SLBP'	3.84862e-05	0.00288973
247	'2946219_HIST1H2AB'	3.84862e-05	0.00288973
248	'2518743_NUP35'	3.90207e-05	0.00288973
249	'3639479_H2AFV'	3.90207e-05	0.00288973
250	'3771215_ACOX1'	3.90207e-05	0.00288973
251	'2946364_HIST1H3F'	3.95553e-05	0.00288973
252	'3630701_CLN6'	3.95553e-05	0.00288973
253	'3642162_SNRPA1'	3.95553e-05	0.00288973
254	'2505501_IMP4'	3.95553e-05	0.00288973
255	'3114240_C8orf32'	4.06243e-05	0.00288973
256	'3833443_PLD3'	4.06243e-05	0.00288973
257	'3376054_BSCL2'	4.06243e-05	0.00288973
258	'3747199_PRR6'	4.06243e-05	0.00288973
259	'2894663_PAK1IP1'	4.06243e-05	0.00288973
260	'3427876_APAF1'	4.06243e-05	0.00288973
261	'3853609_CYP4F2'	4.06243e-05	0.00288973
262	'2520113_INPP1'	4.06243e-05	0.00288973
263	'2359736_C1orf77'	4.06243e-05	0.00288973
264	'2946225_HIST1H2BB'	4.11589e-05	0.00291667
265	'3872604_ZNF606'	4.3297e-05	0.0030566
266	'2537290_TMEM18'	4.65042e-05	0.00321168
267	'2900047_HIST1H2AI'	4.65042e-05	0.00321168
268	'3585749_HERC2P2'	4.65042e-05	0.00321168
269	'3189837_ZNF79'	4.65042e-05	0.00321168
270	'3845909_LMNB2'	4.65042e-05	0.00321168
271	'2894711_TMEM14B'	4.70387e-05	0.00321168
272	'2383356_CABC1'	4.70387e-05	0.00321168
273	'3458783_CDK4'	4.70387e-05	0.00321168
274	'2806231_BXDC2'	4.70387e-05	0.00321168
275	'2523144_NOP5/NOP58'	4.97114e-05	0.00336957
276	'3902081_ZNF337'	4.97114e-05	0.00336957
277	'3781082_SNRPD1'	5.34531e-05	0.00352113
278	'3593147_DUT'	5.34531e-05	0.00352113
279	'2946215_HIST1H3B'	5.34531e-05	0.00352113
280	'3766284_LYK5'	5.34531e-05	0.00352113
281	'3762355_LRRC59'	5.34531e-05	0.00352113
282	'3080843_PAXIP1'	5.34531e-05	0.00352113
283	'2893721_RIOK1'	5.34531e-05	0.00352113
284	'3651588_LYRM1'	5.34531e-05	0.00352113
285	'3056108_BCL7B'	5.50567e-05	0.00358108
286	'3910260_ZNF217'	5.55912e-05	0.00358108
287	'3653072_PLK1'	5.55912e-05	0.00358108
288	'3440598_FOXM1'	5.55912e-05	0.00358108
289	'3976670_EBP'	5.55912e-05	0.00358108
290	'2947040_HIST1H2AJ'	5.55912e-05	0.00358108
291	'2575897_SMPD4'	5.61257e-05	0.00358108
292	'3309755_C10orf119'	5.66603e-05	0.00358108
293	'3073013_PODXL'	5.66603e-05	0.00358108
294	'3136015_TMEM68'	5.66603e-05	0.00358108
295	'2365210_UCK2'	5.66603e-05	0.00358108
296	'3418492_TSPAN31'	5.66603e-05	0.00358108
297	'3528759_ABHD4'	5.71948e-05	0.0035906
298	'2459971_TAF5L'	5.71948e-05	0.0035906
299	'3672059_KIAA0513'	5.77293e-05	0.00361204
300	'3994915_HMGB3'	5.87984e-05	0.00366667
301	'3770857_RECQL5'	5.93329e-05	0.00368771
302	'3236395_HSPA14'	6.09365e-05	0.00377483
303	'2595443_WDR12'	6.52127e-05	0.0040264
304	'3907011_ADA'	6.68163e-05	0.00411184
305	'3966225_RABL2B'	6.84199e-05	0.00419672
306	'3847906_DENND1C'	6.89545e-05	0.00421569
307	'2469252_RRM2'	7.00235e-05	0.00425325
308	'3168938_POLR1E'	7.00235e-05	0.00425325
309	'3456700_ZNF385A'	7.10926e-05	0.00430421
310	'3861658_FLJ45909'	7.21616e-05	0.00435484
311	'3078493_ZNF425'	7.37652e-05	0.0044373
312	'3634852_RASGRF1'	7.48343e-05	0.00448718
313	'3604287_IL16'	7.59034e-05	0.00453674
314	'3048413_POLD2'	7.64379e-05	0.00455414
315	'3565524_GCH1'	7.91105e-05	0.00466877
316	'2599500_ZNF142'	7.91105e-05	0.00466877
317	'3388914_DCUN1D5'	7.91105e-05	0.00466877
318	'2899251_HIST1H2BH'	8.17832e-05	0.00478125
319	'2756673_GAK'	8.17832e-05	0.00478125
320	'3459032_---'	8.17832e-05	0.00478125
321	'4017245_RBM41'	8.23177e-05	0.00479751
322	'3223687_PHF19'	8.28523e-05	0.00481366
323	'3600960_BBS4'	8.33868e-05	0.00482972
324	'2968652_SESN1'	8.49904e-05	0.00490741
325	'3468743_NT5DC3'	8.55249e-05	0.00491018
326	'3837796_GRWD1'	8.60594e-05	0.00491018
327	'3860491_ZNF260'	8.6594e-05	0.00491018
328	'3835418_ZNF224'	8.6594e-05	0.00491018
329	'3115504_MYC'	8.71285e-05	0.00491018
330	'2940920_EEF1E1'	8.7663e-05	0.00491018
331	'3945084_MICALL1'	8.7663e-05	0.00491018
332	'3442812_SLC2A14'	8.7663e-05	0.00491018
333	'2726910_SPATA18'	8.7663e-05	0.00491018
334	'3569926_WDR22'	8.7663e-05	0.00491018
335	'3318443_TRIM22'	8.81976e-05	0.00491071
336	'2512701_PSMD14'	8.81976e-05	0.00491071
337	'2351393_RBM15'	8.87321e-05	0.00492582
338	'3795466_C18orf22'	9.03357e-05	0.00498525
339	'3375192_VWCE'	9.03357e-05	0.00498525
340	'3394092_SLC37A4'	9.30083e-05	0.00511765
341	'3040454_TWISTNB'	9.40774e-05	0.00516129
342	'3687452_YPEL3'	9.675e-05	0.00524355
343	'3824963_PGPEP1'	9.675e-05	0.00524355
344	'2327603_GMEB1'	9.78191e-05	0.00524355
345	'3401804_RAD51AP1'	9.78191e-05	0.00524355
346	'3758928_C17orf65'	9.78191e-05	0.00524355
347	'3623472_C15orf33'	9.78191e-05	0.00524355
348	'2438344_GPATCH4'	9.78191e-05	0.00524355
349	'2643324_SRPRB'	9.78191e-05	0.00524355
350	'3726154_ITGA3'	9.88882e-05	0.00528571
351	'3272736_ZNF511'	9.94227e-05	0.00529915
352	'3945572_APOBEC3C'	0.000100492	0.00532578
353	'2473991_CENPA'	0.000100492	0.00532578
354	'2741768_EXOSC9'	0.000103164	0.00543662
355	'3847814_KHSRP'	0.000103164	0.00543662
356	'3293244_SAR1A'	0.000103699	0.00544944
357	'2674808_TRAIP'	0.000106906	0.00558659
358	'3758078_EZH1'	0.000106906	0.00558659
359	'3590086_RAD51'	0.000107441	0.00559889
360	'3041875_OSBPL3'	0.00010851	0.00560773
361	'2900497_ZKSCAN3'	0.00010851	0.00560773
362	'2327482_RCC1'	0.00010851	0.00560773
363	'3442854_SLC2A3'	0.000110113	0.00562842
364	'3430552_PWP1'	0.000110113	0.00562842
365	'2352743_DCLRE1B'	0.000110113	0.00562842
366	'3838118_RUVBL2'	0.000110113	0.00562842
367	'2410522_POMGNT1'	0.000111182	0.00566757
368	'2947077_HIST1H3I'	0.000111717	0.00567935
369	'3722770_C17orf53'	0.000114924	0.00582656
370	'2662657_SEC13'	0.000118131	0.00597297
371	'3833757_SNRPA'	0.000120269	0.00603217
372	'3548538_C14orf159'	0.000120269	0.00603217
373	'3422215_THAP2'	0.000120269	0.00603217
374	'2517302_HNRNPA3'	0.00012508	0.00625668
375	'2446567_STX6'	0.000125615	0.00626667
376	'4007865_PRICKLE3'	0.000126684	0.00630319
377	'3527418_PARP2'	0.000127218	0.006313
378	'3591704_WDR76'	0.000127753	0.00632275
379	'3432030_ACAD10'	0.000128822	0.00632546
380	'3723317_ACBD4'	0.000128822	0.00632546
381	'2640855_MCM2'	0.000128822	0.00632546
382	'3821301_ZNF627'	0.000130425	0.00638743
383	'3969047_PRPS2'	0.00013096	0.00639687
384	'3243164_ZNF37A'	0.000137374	0.00669271
385	'3221646_POLE3'	0.000140047	0.00677003
386	'3823752_C19orf44'	0.000140047	0.00677003
387	'2899223_HIST1H2AE'	0.000140047	0.00677003
388	'3026988_LUC7L2'	0.000140582	0.00677835
389	'3556924_PRMT5'	0.000142185	0.00683805
390	'2416218_ITGB3BP'	0.000144323	0.00692308
391	'3002873_LANCL2'	0.000145927	0.0069821
392	'2527971_STK36'	0.000146461	0.0069898
393	'3620457_VPS39'	0.00014753	0.00700508
394	'3468925_NFYB'	0.00014753	0.00700508
395	'3635553_STARD5'	0.000155014	0.00732323
396	'3629125_UNQ353'	0.000155014	0.00732323
397	'3413278_TMEM106C'	0.000156617	0.00738035
398	'3512050_CCDC122'	0.000161963	0.00759399
399	'3358425_LRDD'	0.000161963	0.00759399
400	'2458921_ITPKB'	0.000165705	0.00775
401	'2877378_CDC25C'	0.000166774	0.00778055
402	'2412799_ORC1L'	0.000168377	0.00781863
403	'3536336_CDKN3'	0.000169446	0.00781863
404	'3037944_RPA3'	0.000169446	0.00781863
405	'2332664_YBX1'	0.000170515	0.00781863
406	'3563395_POLE2'	0.000170515	0.00781863
407	'2893562_RREB1'	0.000170515	0.00781863
408	'3655213_RUNDC2C'	0.000170515	0.00781863
409	'2465182_TFB2M'	0.000174791	0.00799511
410	'3380901_NUMA1'	0.000179602	0.00819512
411	'3949055_GTSE1'	0.00018281	0.00826506
412	'3287995_FRMPD2L1'	0.00018281	0.00826506
413	'3425108_C12orf29'	0.000183344	0.00826506
414	'3286286_HNRNPF'	0.000183344	0.00826506
415	'3980560_KIF4A'	0.000183344	0.00826506
416	'3831975_ZNF540'	0.000186017	0.00836538
417	'3820663_ILF3'	0.000190828	0.00856115
418	'2434319_ANP32E'	0.000191362	0.00856459
419	'2491523_RBED1'	0.000200449	0.00894988
420	'3340269_POLD3'	0.000208467	0.00924171
421	'2724377_LOC401127'	0.000208467	0.00924171
422	'2899171_HIST1H1E'	0.000208467	0.00924171
423	'3093259_RBM13'	0.000211674	0.00933962
424	'2519860_ASNSD1'	0.000211674	0.00933962
425	'2466141_ACP1'	0.00021595	0.00950588
426	'2947056_HIST1H4K'	0.000218623	0.00960094
427	'3721010_IGFBP4'	0.000220761	0.00964953
428	'3903670_GSS'	0.000220761	0.00964953
429	'3815834_DAZAP1'	0.000223968	0.00972158
430	'3776139_NDC80'	0.000223968	0.00972158
431	'3746845_TRIM16'	0.000223968	0.00972158
432	'3251648_FAM149B1'	0.000228245	0.00983908
433	'2406245_PSMB2'	0.000228779	0.00983908
434	'3485074_RFC3'	0.000228779	0.00983908
435	'3233431_FBXO18'	0.000228779	0.00983908
436	'2900051_HIST1H3H'	0.000231452	0.00993119
437	'2946194_HIST1H1A'	0.00023359	0.01
438	'3515965_DIAPH3'	0.000236263	0.0100913
439	'3836243_CD3EAP'	0.000237866	0.0101136
440	'3587457_ARHGAP11A'	0.000237866	0.0101136
441	'3206317_ZNF658'	0.000246953	0.0104425
442	'3828112_CCNE1'	0.000246953	0.0104425
443	'3677315_PKMYT1'	0.000247488	0.0104425
444	'2360452_CKS1B'	0.000249091	0.0104425
445	'3192693_CEL'	0.000249091	0.0104425
446	'2714955_TACC3'	0.000249626	0.0104425
447	'3318009_RRM1'	0.00025016	0.0104425
448	'3826656_ZNF429'	0.00025016	0.0104425
449	'2675088_IFRD2'	0.000251229	0.0104425
450	'3573078_C14orf133'	0.000251229	0.0104425
451	'3962165_CENPM'	0.000251764	0.0104425
452	'3377044_SF1'	0.000252298	0.0104425
453	'2899243_HIST1H4F'	0.00025604	0.010574
454	'2403793_MECR'	0.000259247	0.0106798
455	'3829313_CEBPG'	0.000260316	0.0106798
456	'3299504_ACTA2'	0.000260316	0.0106798
457	'3387537_MAML2'	0.000262989	0.0107659
458	'3294361_TTC18'	0.000264593	0.0108079
459	'3426502_PLXNC1'	0.000267265	0.0108894
460	'3558071_RABGGTA'	0.0002678	0.0108894
461	'3401756_C12orf5'	0.000268334	0.0108894
462	'3828067_PLEKHF1'	0.000271007	0.010974
463	'3937228_RANBP1'	0.000272611	0.0110151
464	'3742727_DHX33'	0.000276887	0.0111638
465	'2987632_TTYH3'	0.000279025	0.0112258
466	'2899095_HIST1H4A'	0.000281163	0.0112607
467	'4029152_PRKY'	0.000281163	0.0112607
468	'3967689_STS'	0.000281698	0.0112607
469	'3114832_SQLE'	0.000283836	0.0113191
470	'3774436_PYCR1'	0.00028437	0.0113191
471	'3846742_SH3GL1'	0.000295061	0.0117161
472	'3225224_GOLGA1'	0.000295596	0.0117161
473	'2639874_UMPS'	0.000299872	0.0118354
474	'3709213_CYB5D1'	0.000299872	0.0118354
475	'2720251_NCAPG'	0.000301475	0.0118737
476	'3071636_RBM28'	0.000304148	0.0119538
477	'3836760_PPP5C'	0.000305752	0.0119916
478	'3729052_YPEL2'	0.000310028	0.012079
479	'3392840_BUD13'	0.000310562	0.012079
480	'3607232_ISG20L1'	0.000310562	0.012079
481	'2379132_ATF3'	0.000310562	0.012079
482	'2326799_NUDC'	0.000314304	0.0121992
483	'3444195_MAGOHB'	0.000319649	0.012381
484	'3645565_THOC6'	0.000320718	0.0123918
485	'3770457_FDXR'	0.000321253	0.0123918
486	'3592109_SORD'	0.000327667	0.0126132
487	'3063856_tcag7.1177'	0.000333013	0.0127926
488	'3350775_SIDT2'	0.000335151	0.0128221
489	'3179359_CENPP'	0.000335151	0.0128221
490	'3319613_RPL27A'	0.000339962	0.0129796
491	'2943808_NUP153'	0.00034691	0.0131911
492	'3687342_HIRIP3'	0.00034691	0.0131911
493	'2398540_EIF1AX'	0.000348514	0.0132186
494	'3183757_RAD23B'	0.000349048	0.0132186
495	'3729294_RPS6KB1'	0.000350652	0.0132525
496	'3664982_CES2'	0.000358136	0.013501
497	'3607537_FANCI'	0.00035867	0.013501
498	'3294348_MRPS16'	0.000360808	0.0135271
499	'3962678_PACSIN2'	0.000360808	0.0135271
500	'3850278_TYK2'	0.000364015	0.0136128
501	'2550339_HAAO'	0.00036455	0.0136128
502	'3203962_KIF24'	0.000368292	0.0136905
503	'2739160_CCDC109B'	0.000368292	0.0136905
504	'3257559_RPP30'	0.000368826	0.0136905
505	'3504526_LATS2'	0.000374171	0.0138067
506	'3352002_NLRX1'	0.000374171	0.0138067
507	'3463112_E2F7'	0.000374171	0.0138067
508	'3728776_RAD51C'	0.00037524	0.0138189
509	'3221916_AKNA'	0.00038112	0.0140079
510	'3689880_RAB43'	0.000384862	0.0140267
511	'3336277_BBS1'	0.000384862	0.0140267
512	'2573786_RPL12'	0.000385397	0.0140267
513	'2852989_RAD1'	0.000385931	0.0140267
514	'3235373_DHTKD1'	0.000387535	0.0140267
515	'4046447_ING5'	0.000389138	0.0140267
516	'2438282_IQGAP3'	0.000389138	0.0140267
517	'2454444_NEK2'	0.000389673	0.0140267
518	'3145107_CCNE2'	0.000390742	0.0140267
519	'2333136_CDC20'	0.000390742	0.0140267
520	'3754227_MYO19'	0.000392346	0.0140267
521	'3496366_MIRHG1'	0.000392346	0.0140267
522	'3778601_VAPA'	0.000392346	0.0140267
523	'3294280_DNAJC9'	0.000392346	0.0140267
524	'2409220_EBNA1BP2'	0.00039288	0.0140267
525	'3607510_FANCI'	0.000396087	0.0140607
526	'3179975_PHF2'	0.000396087	0.0140607
527	'2401275_HNRNPR'	0.000396087	0.0140607
528	'3590853_CAPN3'	0.000400363	0.0141777
529	'3541137_EIF2S1'	0.000400898	0.0141777
530	'3728037_SCPEP1'	0.000402502	0.0142075
531	'2899216_HIST1H4E'	0.000403571	0.0142185
532	'2853768_NUP155'	0.000408381	0.0143364
533	'2474681_GPN1'	0.000409451	0.0143364
534	'3068476_TMEM168'	0.000409985	0.0143364
535	'3725602_ABI3'	0.000409985	0.0143364
536	'3866958_CARD8'	0.000413727	0.0144403
537	'2748163_MND1'	0.00041533	0.0144693
538	'2515369_HAT1'	0.000422279	0.0146026
539	'2417095_SLC35D1'	0.000422279	0.0146026
540	'2494484_NCAPH'	0.000422279	0.0146026
541	'3062576_ASNS'	0.000422279	0.0146026
542	'3352130_RNF26'	0.000430297	0.0148524
543	'3089401_PPP3CC'	0.00043885	0.0151193
544	'2794902_AGA'	0.000439919	0.0151193
545	'3134922_PXDNL'	0.000440453	0.0151193
546	'2714376_TMEM175'	0.000442591	0.0151371
547	'3127703_TNFRSF10B'	0.000442591	0.0151371
548	'3562671_KLHL28'	0.000447402	0.0152269
549	'3332838_DAK'	0.000447937	0.0152269
550	'3806711_IER3IP1'	0.000447937	0.0152269
551	'3360189_TRIM68'	0.000448471	0.0152269
552	'3456955_KIAA0748'	0.000454886	0.0154167
553	'3040897_CDCA7L'	0.000457558	0.0154792
554	'3820310_FLJ11286'	0.000464507	0.0156859
555	'2593407_PGAP1'	0.000467714	0.0157554
556	'3839305_POLD1'	0.000468249	0.0157554
557	'3558270_CBLN3'	0.000473594	0.0158781
558	'2330773_CDCA8'	0.000473594	0.0158781
559	'3715489_TMEM97'	0.000476801	0.0159464
560	'3709327_CNTROB'	0.000477336	0.0159464
561	'3430331_RIC8B'	0.000480543	0.0159964
562	'3078478_ZNF786'	0.000480543	0.0159964
563	'3413787_TUBA1C'	0.000483216	0.0160071
564	'3696317_SMPD3'	0.00048375	0.0160071
565	'3590275_CHAC1'	0.00048375	0.0160071
566	'3053691_GUSB'	0.000484285	0.0160071
567	'4013730_BRWD3'	0.000488026	0.0161023
568	'3322669_LOC494141'	0.000489096	0.0161092
569	'2540578_E2F6'	0.000490699	0.0161336
570	'3542145_KIAA0247'	0.000492837	0.0161713
571	'3722479_TMEM106A'	0.000494441	0.0161713
572	'2463425_FH'	0.000494441	0.0161713
573	'3583577_TUBGCP5'	0.000498183	0.0162653
574	'3325907_HIPK3'	0.000504597	0.016446
575	'2342624_RABGGTB'	0.000530254	0.017227
576	'3394183_H2AFX'	0.000531323	0.017227
577	'3852565_ASF1B'	0.000531323	0.017227
578	'2836518_GALNT10'	0.000536134	0.0173402
579	'3573051_C14orf148'	0.000536669	0.0173402
580	'2905512_KIAA0082'	0.000542549	0.0175
581	'2899194_HIST1H2BE'	0.000560188	0.0180379
582	'3413875_TROAP'	0.000570879	0.0183505
583	'3838809_PRMT1'	0.000574086	0.0184075
584	'2655688_EIF4G1'	0.000574621	0.0184075
585	'2966636_ASCC3'	0.000578897	0.0184983
586	'2501618_RABL2A'	0.000579431	0.0184983
587	'3946192_TNRC6B'	0.000584777	0.0186371
588	'2528407_TUBA4B'	0.000589053	0.0187097
589	'2436826_KCNN3'	0.000589053	0.0187097
590	'3309124_C10orf46'	0.000590656	0.0187288
591	'3838795_BCL2L12'	0.000596002	0.0188514
592	'2332583_RP4-692D3.1'	0.000596536	0.0188514
593	'3855968_ZNF506'	0.000598674	0.018887
594	'2353477_ATP1A1'	0.000601882	0.0189562
595	'3932131_PSMG1'	0.00060402	0.0189916
596	'3555461_OSGEP'	0.000606692	0.0190436
597	'3508060_HMGB1'	0.000621659	0.0194649
598	'4041422_THOC4'	0.000622194	0.0194649
599	'3312490_MKI67'	0.000623797	0.0194825
600	'3825713_GATAD2A'	0.000625935	0.0195167
601	'3759540_DCAKD'	0.000630746	0.0196179
602	'2327630_YTHDF2'	0.000631281	0.0196179
603	'3042001_CYCS'	0.000637161	0.0197199
604	'3301800_TLL2'	0.00063823	0.0197199
605	'3216319_ZNF367'	0.000639299	0.0197199
606	'4010860_LAS1L'	0.000639833	0.0197199
607	'3832435_FAM98C'	0.000639833	0.0197199
608	'3739108_FN3KRP'	0.000640902	0.0197204
609	'3333358_INCENP'	0.00064304	0.0197537
610	'2322389_NECAP2'	0.000645179	0.0197709
611	'3724931_SP2'	0.000645713	0.0197709
612	'3384471_CCDC90B'	0.000649989	0.0198369
613	'3417075_DGKA'	0.000649989	0.0198369
614	'3427820_SLC25A3'	0.000651058	0.0198371
615	'4027828_TMLHE'	0.000667629	0.0203084
616	'2901879_C6orf136'	0.000668698	0.0203084
617	'2929036_LTV1'	0.000670302	0.0203241
618	'3886050_SFRS6'	0.000674578	0.0204207
619	'2645764_ATP1B3'	0.000677785	0.0204516
620	'3289031_TIMM23'	0.000677785	0.0204516
621	'2363389_NIT1'	0.000679923	0.0204831
622	'3365249_SAAL1'	0.000685268	0.0205939
623	'3557268_HOMEZ'	0.000685803	0.0205939
624	'2617687_XYLB'	0.000696494	0.0208814
625	'3639031_PRC1'	0.000701304	0.020992
626	'3220977_ROD1'	0.000703977	0.0210383
627	'3534785_PPIL5'	0.000706115	0.021051
628	'2611818_LSM3'	0.00070665	0.021051
629	'3570049_ERH'	0.00072322	0.0214762
630	'3430776_ISCU'	0.00072322	0.0214762
631	'2430126_TRIM45'	0.000728031	0.021564
632	'3645947_CLUAP1'	0.000729634	0.021564
633	'3713397_LGALS9'	0.000729634	0.021564
634	'3260937_C10orf2'	0.000731238	0.0215748
635	'3121023_C8orf33'	0.000732307	0.0215748
636	'2436132_ILF2'	0.000736583	0.0216667
637	'3203311_APTX'	0.00074567	0.0218437
638	'3331487_CTNND1'	0.000747274	0.0218437
639	'3158767_RECQL4'	0.000747274	0.0218437
640	'3542689_PCNX'	0.000747274	0.0218437
641	'2534810_TRAF3IP1'	0.000748877	0.0218565
642	'3325839_TCP11L1'	0.000752619	0.0219315
643	'2327259_PPP1R8'	0.000755826	0.0219907
644	'3014764_CPSF4'	0.000759568	0.0220652
645	'3589570_EIF2AK4'	0.000764379	0.0221705
646	'3023565_NRF1'	0.000768121	0.0222446
647	'3299705_PANK1'	0.000772931	0.0223493
648	'3897505_JAG1'	0.000777208	0.0224383
649	'2450855_PHLDA3'	0.000779346	0.0224653
650	'2852237_GOLPH3'	0.000784691	0.0225499
651	'3775842_TYMS'	0.000784691	0.0225499
652	'3248289_CDC2'	0.000786829	0.0225684
653	'2359817_INTS3'	0.00079164	0.0225684
654	'3254521_TSPAN14'	0.000792175	0.0225684
655	'3440921_EFCAB4B'	0.000793243	0.0225684
656	'2401333_ZNF436'	0.000793243	0.0225684
657	'2779486_H2AFZ'	0.000793778	0.0225684
658	'2922631_DSE'	0.000793778	0.0225684
659	'2877893_MGC29506'	0.000795916	0.0225948
660	'3820612_SLC44A2'	0.000798589	0.0226364
661	'2900062_HIST1H4J'	0.000801796	0.0226929
662	'3833728_ITPKC'	0.0008034	0.0227039
663	'2694397_RPN1'	0.000805003	0.0227108
664	'4044637_RP11-345P4.4'	0.000806072	0.0227108
665	'2787005_CLGN'	0.000816228	0.0229624
666	'2326561_RPS6KA1'	0.000822108	0.0230931
667	'3507766_OK/SW-CL.58'	0.000824781	0.0231334
668	'3630912_ANP32C'	0.000826919	0.023154
669	'3190463_ODF2'	0.000827988	0.023154
670	'3866276_SLC1A5'	0.000841351	0.0234925
671	'3474104_CIT'	0.000843489	0.0235171
672	'3285552_ZNF248'	0.000848835	0.0235905
673	'2702307_CCNL1'	0.000849369	0.0235905
674	'2519140_ZC3H15'	0.000849904	0.0235905
675	'3471005_GIT2'	0.000852576	0.0236095
676	'3643196_WDR90'	0.000853111	0.0236095
677	'2350551_SARS'	0.000869147	0.0240177
678	'3681956_KIAA0430'	0.000875027	0.0241445
679	'3454092_KIAA1602'	0.000878234	0.0241973
680	'3418007_SHMT2'	0.00088251	0.0242794
681	'2593733_HSPD1'	0.000898012	0.0246696
682	'3367036_CCDC34'	0.000901753	0.0247361
683	'2327283_C1orf38'	0.000907633	0.0248609
684	'3697125_COG4'	0.00091084	0.0249051
685	'2357891_HIST2H4A'	0.000911909	0.0249051
686	'3374746_PATL1'	0.000924204	0.0252041
687	'3056264_ABHD11'	0.00093917	0.025575
688	'3203935_KIF24'	0.000945585	0.025644
689	'3774331_THOC4'	0.000947188	0.025644
690	'3669092_TERF2IP'	0.000947188	0.025644
691	'3176933_C9orf103'	0.000947188	0.025644
692	'3619945_OIP5'	0.000954672	0.0258092
693	'2402111_C1orf63'	0.000961086	0.025911
694	'3074260_WDR91'	0.000965362	0.025911
695	'3555882_CHD8'	0.000965362	0.025911
696	'3816153_CSNK1G2'	0.000965362	0.025911
697	'3733938_COG1'	0.000965362	0.025911
698	'3572209_PGF'	0.0009675	0.0259312
699	'3656855_MYST1'	0.000980864	0.0262108
700	'3617312_SLC12A6'	0.000980864	0.0262108
701	'2328633_TMEM39B'	0.000983537	0.0262108
702	'3623031_FBN1'	0.000983537	0.0262108
703	'3835855_TOMM40'	0.000989951	0.0263442
704	'3256074_BMPR1A'	0.000992623	0.0263778
705	'3922037_MX2'	0.000999572	0.0265064
706	'3054165_SBDS'	0.00100118	0.0265064
707	'3690193_ITFG1'	0.00100171	0.0265064
708	'3784468_ZNF397'	0.00100706	0.0266102
709	'3468261_NUP37'	0.0010124	0.0267137
710	'2394588_ICMT'	0.00102256	0.0269437
711	'2409904_EIF2B3'	0.0010263	0.0270042
712	'2340529_PDE4B'	0.00102897	0.0270365
713	'2315951_ATAD3A'	0.00103218	0.0270728
714	'3556966_C14orf94'	0.00103325	0.0270728
715	'3101622_RRS1'	0.00103485	0.0270769
716	'3770743_GRB2'	0.00103806	0.0271229
717	'3960061_RAC2'	0.00104501	0.0272664
718	'2840616_NPM1'	0.00104928	0.0273398
719	'2675628_VPRBP'	0.00106478	0.0277051
720	'3569441_ZFYVE26'	0.00106799	0.02775
721	'3834089_HNRNPUL1'	0.0010696	0.0277531
722	'3838067_BAX'	0.00108029	0.027931
723	'3866135_PRKD2'	0.00108136	0.027931
724	'2620018_C3orf23'	0.00108242	0.027931
725	'3302177_ARHGAP19'	0.00108242	0.027931
726	'3511698_EPSTI1'	0.00108991	0.0280743
727	'3903889_UQCC'	0.00109098	0.0280743
728	'3957160_LIF'	0.00109579	0.0281593
729	'3417309_PA2G4'	0.00110487	0.0283539
730	'3638048_MRPL46'	0.00110701	0.0283699
731	'3003193_CCT6A'	0.00111717	0.028591
732	'3737274_KIAA1618'	0.00112038	0.0286339
733	'2946268_HIST1H2BC'	0.00112626	0.0287075
734	'3863576_PAFAH1B3'	0.00112786	0.0287075
735	'2364438_NUF2'	0.00112786	0.0287075
736	'3534886_KLHDC1'	0.00112946	0.0287092
737	'3205293_PAX5'	0.0011332	0.0287653
738	'3078656_ZNF767'	0.00113748	0.0287957
739	'3005332_RCP9'	0.00113748	0.0287957
740	'3884640_KIAA1219'	0.00114336	0.0289054
741	'2383312_PSEN2'	0.00115031	0.0290418
742	'3740998_TSR1'	0.00115459	0.0290983
743	'2847292_NSUN2'	0.00115566	0.0290983
744	'2927255_PEX7'	0.00116795	0.0293683
745	'2350840_GNAI3'	0.00117116	0.0294094
746	'3438027_RAN'	0.0011749	0.0294378
747	'3417184_SUOX'	0.00117543	0.0294378
748	'2827709_ISOC1'	0.00120323	0.0300936
749	'3859622_ZNF792'	0.00121125	0.0302537
750	'2708287_ABCC5'	0.00121392	0.03028
751	'2694123_RUVBL1'	0.00124065	0.0308777
752	'3738224_SLC25A10'	0.00124118	0.0308777
753	'3231774_GTPBP4'	0.00124385	0.0309031
754	'3894995_SNRPB'	0.00125187	0.031061
755	'3851545_MAN2B1'	0.00125508	0.0310993
756	'3361041_TPP1'	0.00127432	0.0315344
757	'2929168_UTRN'	0.00128127	0.0316645
758	'3972093_POLA1'	0.00128662	0.0317546
759	'3869455_ZNF616'	0.00129196	0.0318445
760	'3668617_PSMD7'	0.00130426	0.0320894
761	'2548699_CYP1B1'	0.00130532	0.0320894
762	'3354731_EI24'	0.001308	0.0321129
763	'2628682_ARL6IP5'	0.00131067	0.0321363
764	'3655665_MAZ'	0.00131602	0.0322092
765	'3192062_KIAA0515'	0.00131708	0.0322092
766	'2830010_SMAD5'	0.00132083	0.0322585
767	'3844238_TRIM28'	0.00132457	0.0323077
768	'3831062_WDR62'	0.00132831	0.0323568
769	'3739812_GEMIN4'	0.00133686	0.0325228
770	'3841076_MYADM'	0.0013406	0.0325714
771	'3263790_SMC3'	0.00134328	0.032594
772	'2694644_CNBP'	0.00134755	0.0326554
773	'3042421_HNRNPA2B1'	0.00136626	0.0330491
774	'3293762_PSAP'	0.00136733	0.0330491
775	'2423597_DNTTIP2'	0.00137428	0.0331742
776	'3788049_C18orf24'	0.00138016	0.0332732
777	'2451419_RABIF'	0.00139085	0.0334878
778	'4007437_SLC38A5'	0.00139726	0.033599
779	'3662612_RSPRY1'	0.00139994	0.03362
780	'3919033_SLC5A3'	0.0014149	0.0339359
781	'3966143_ARSA'	0.00142132	0.0340461
782	'3453405_FKBP11'	0.00142987	0.0341401
783	'3140763_UBE2W'	0.0014304	0.0341401
784	'3473480_FBXO21'	0.00143147	0.0341401
785	'3225292_C9orf126'	0.00143254	0.0341401
786	'3029030_CASP2'	0.0014411	0.0343003
787	'3815416_ABCA7'	0.00145766	0.0346506
788	'3960110_MFNG'	0.00147584	0.0350381
789	'2379863_CENPF'	0.00149829	0.035526
790	'2997789_GPR141'	0.00151165	0.0357975
791	'3000167_CCM2'	0.00151593	0.035826
792	'3687789_XTP3TPA'	0.00151807	0.035826
793	'2860898_SMN2'	0.0015186	0.035826
794	'2545509_PREB'	0.00153571	0.0361839
795	'3857329_---'	0.00154266	0.0363019
796	'3373845_SLC43A3'	0.00156617	0.036809
797	'3895118_CPXM1'	0.00157526	0.0368961
798	'2580635_C2orf25'	0.0015758	0.0368961
799	'3127385_PHYHIP'	0.0015758	0.0368961
800	'2992863_C7orf30'	0.00158595	0.0369938
801	'3334025_MARK2'	0.00158649	0.0369938
802	'3188299_RABGAP1'	0.00158862	0.0369938
803	'2491615_MAT2A'	0.00159076	0.0369938
804	'3869461_ZNF616'	0.00159076	0.0369938
805	'3885537_PLCG1'	0.00159183	0.0369938
806	'3442322_CDCA3'	0.00159771	0.0370632
807	'3257098_FAS'	0.00159878	0.0370632
808	'3848492_FCER2'	0.0016084	0.0372188
809	'3193900_MRPS2'	0.00160947	0.0372188
810	'3754677_AP1GBP1'	0.00161642	0.0373333
811	'2527939_BCS1L'	0.00161909	0.037349
812	'3181460_NANS'	0.00163192	0.0375985
813	'3709540_PFAS'	0.00163673	0.037663
814	'3375049_PRPF19'	0.00164475	0.037801
815	'2413180_MAGOH'	0.00164689	0.0378037
816	'3649811_NDE1'	0.00166453	0.0381618
817	'2600155_DNPEP'	0.00167148	0.0382641
818	'3728097_AKAP1'	0.00167308	0.0382641
819	'3352618_GRIK4'	0.0016811	0.0384005
820	'3243262_HSD17B7'	0.00168805	0.0385018
821	'3597476_RAB8B'	0.00168965	0.0385018
822	'3812385_CD226'	0.00170783	0.0388686
823	'3590014_CASC5'	0.00172653	0.0392467
824	'3009722_PMS2L11'	0.00173135	0.0393083
825	'2675763_RRP9'	0.00173348	0.0393091
826	'2492015_MRPL35'	0.00174311	0.0394794
827	'3185558_PRPF4'	0.00174524	0.03948
828	'2436526_TPM3'	0.00174898	0.0395169
829	'3442514_C1RL'	0.0017554	0.039614
830	'3891006_STX16'	0.00176395	0.039759
831	'3372209_PSMC3'	0.00176716	0.0397834
832	'2674762_UBA7'	0.00177037	0.0398077
833	'3532560_BRMS1L'	0.00178961	0.0401559
834	'3741997_ANKFY1'	0.00179014	0.0401559
835	'3335517_HTATIP'	0.00179656	0.0402512
836	'3923498_PWP2'	0.0017987	0.0402512
837	'3377569_SLC25A45'	0.00181847	0.0406452
838	'2430762_WARS2'	0.00182115	0.0406563
839	'2413153_C1orf123'	0.00183291	0.0408701
840	'3620799_TTBK2'	0.00185643	0.0413452
841	'2904663_FANCE'	0.00186605	0.0415101
842	'3580832_XRCC3'	0.00187941	0.0417577
843	'2946232_HIST1H1C'	0.00188208	0.0417675
844	'2540157_ODC1'	0.00189384	0.0419787
845	'2461717_TOMM20'	0.00191683	0.0424379
846	'3065638_ZRF1'	0.00192057	0.0424439
847	'3026834_TTC26'	0.00192164	0.0424439
848	'2449559_ASPM'	0.00193393	0.0425734
849	'3354879_HYLS1'	0.00193554	0.0425734
850	'2474240_KHK'	0.00193661	0.0425734
851	'3623683_GABPB2'	0.00193661	0.0425734
852	'2486851_C2orf13'	0.00194409	0.0426878
853	'3332548_CCDC86'	0.00195371	0.0428488
854	'3597857_SNX1'	0.00198364	0.0434035
855	'3821410_ZNF440'	0.00198364	0.0434035
856	'2378937_DTL'	0.00199968	0.0437033
857	'2325274_C1orf128'	0.0020109	0.0438973
858	'3829160_C19orf40'	0.00201785	0.0439977
859	'3351806_VPS11'	0.00205741	0.0447558
860	'3396003_SIAE'	0.00205741	0.0447558
861	'3550485_VRK1'	0.00207184	0.0449479
862	'2544662_DNMT3A'	0.00207237	0.0449479
863	'3945585_APOBEC3D'	0.00207345	0.0449479
864	'2672467_CCDC12'	0.00209162	0.0452894
865	'3021123_ING3'	0.00209536	0.0453179
866	'2565484_LMAN2L'	0.00209964	0.045351
867	'3680213_SOCS1'	0.00210178	0.045351
868	'3458451_R3HDM2'	0.00210605	0.045351
869	'3814063_MBP'	0.00210658	0.045351
870	'3666189_PRMT7'	0.0021285	0.0457701
871	'3250055_DDX21'	0.00213438	0.0458439
872	'3416577_NCKAP1L'	0.00213919	0.0458648
873	'3035682_FTSJ2'	0.00214026	0.0458648
874	'3344861_C11orf54'	0.00214454	0.0459039
875	'2435981_S100A12'	0.00214935	0.0459543
876	'3821015_LDLR'	0.00215362	0.0459932
877	'3349014_PTS'	0.00218142	0.0465336
878	'2930863_PCMT1'	0.00219318	0.0467235
879	'2904270_UHRF1BP1'	0.00219532	0.0467235
880	'3368520_CSTF3'	0.00220013	0.0467423
881	'3655708_C16orf53'	0.0022012	0.0467423
882	'3204744_TLN1'	0.00221616	0.0470068
883	'3738110_CCDC137'	0.00222258	0.0470169
884	'3960827_UNC84B'	0.00222365	0.0470169
885	'3146661_ANKRD46'	0.00222418	0.0470169
886	'3607927_SEMA4B'	0.00225305	0.047531
887	'3862068_EID2B'	0.00225358	0.047531
888	'3768103_PSMD12'	0.0022787	0.047964
889	'3449368_CAPRIN2'	0.00227924	0.047964
890	'2428855_AP4B1'	0.002291	0.0481054
891	'3157817_PUF60'	0.00229367	0.0481054
892	'3503119_ZNF828'	0.00229367	0.0481054
893	'2908572_CDC5L'	0.00229848	0.0481096
894	'3736290_BIRC5'	0.00229902	0.0481096
895	'2966232_COQ3'	0.00230864	0.048257
896	'3403244_CLSTN3'	0.00231505	0.0483371
897	'3303870_POLL'	0.00231879	0.0483612
898	'2688759_ATG3'	0.00232628	0.0484633
899	'2357938_HIST2H3A'	0.00234659	0.048832
900	'3829964_ZNF30'	0.00235354	0.0489222
901	'2331679_RPS2'	0.0023685	0.0491787
902	'3819543_HNRNPM'	0.00238026	0.0493681
903	'3540398_FNTB'	0.00238401	0.0493812
904	'2813442_CENPH'	0.00238775	0.0493812
905	'4026487_UCHL5IP'	0.00238882	0.0493812
906	'2644822_MRPS22'	0.00239897	0.0494818
907	'2607373_DTYMK'	0.00239897	0.0494818
908	'2946324_HIST1H3D'	0.00240325	0.0495154
909	'3523855_C13orf27'	0.0024102	0.0495934
910	'2412988_C1orf163'	0.00241234	0.0495934
911	'2489169_---'	0.00241501	0.0495939
912	'3893086_C20orf59'	0.00242677	0.0497807
913	'2980241_FBXO5'	0.00242944	0.0497809
914	'2469296_C2orf48'	0.00243906	0.0499234
915	'2939814_RPP40'	0.00244815	0.0500546
916	'3829857_ZNF302'	0.00247701	0.0505895
917	'2805786_TARS'	0.00248931	0.0507852
918	'2648378_RAP2B'	0.00251176	0.0511874
919	'2660648_CRBN'	0.00251497	0.0511944
920	'3933999_U2AF1'	0.00251817	0.0511944
921	'4044406_FUSIP1'	0.00252031	0.0511944
922	'3625674_RFXDC2'	0.002531	0.0513557
923	'3845944_GNG7'	0.00253421	0.0513651
924	'3589697_BUB1B'	0.00254597	0.0515476
925	'2341083_GADD45A'	0.00258873	0.0523568
926	'3336378_RBM14'	0.00259996	0.052527
927	'2971692_MCM9'	0.0026037	0.0525458
928	'3167660_DNAJB5'	0.00263256	0.0530711
929	'2835006_GRPEL2'	0.00265448	0.0534194
930	'3537884_ARID4A'	0.00265555	0.0534194
931	'3869275_ZNF577'	0.0026641	0.0535338
932	'2951881_PXT1'	0.00267158	0.0535546
933	'2438482_ISG20L2'	0.00267212	0.0535546
934	'3602873_HMG20A'	0.00267372	0.0535546
935	'4002148_EIF1AX'	0.00268815	0.0537861
936	'2394784_NOL9'	0.00269778	0.0539209
937	'4000370_FANCB'	0.00270472	0.0540021
938	'3472468_RBM19'	0.00271648	0.054164
939	'3846011_SGTA'	0.00271862	0.054164
940	'3753690_PEX12'	0.0027384	0.0544527
941	'3744410_KRBA2'	0.00273894	0.0544527
942	'3458837_METTL1'	0.00276139	0.054825
943	'3375862_MTA2'	0.00276352	0.054825
944	'3158011_PARP10'	0.00278972	0.055163
945	'2775463_HNRNPD'	0.00279185	0.055163
946	'2871801_FEM1C'	0.0027972	0.055163
947	'2482211_CHAC2'	0.00279773	0.055163
948	'3541029_FAM71D'	0.0027988	0.055163
949	'2791419_C4orf18'	0.00280094	0.055163
950	'2899206_HIST1H2BF'	0.00280415	0.055163
951	'2344542_BXDC5'	0.00280415	0.055163
952	'2336913_LRRC42'	0.00281323	0.0552836
953	'2514516_KLHL23'	0.0028266	0.0553927
954	'2604254_HJURP'	0.0028266	0.0553927
955	'2687979_KIAA1524'	0.00282767	0.0553927
956	'3268548_PSTK'	0.0028437	0.0556485
957	'3224650_DENND1A'	0.00287257	0.0561378
958	'3843419_ZNF211'	0.00287471	0.0561378
959	'3621948_SPG11'	0.00288967	0.0563712
960	'3772581_USP36'	0.00290036	0.0565208
961	'3904566_DSN1'	0.00290838	0.0566181
962	'3961955_PHF5A'	0.00293618	0.0570998
963	'3247784_TFAM'	0.00294633	0.0572378
964	'2576526_NOC2L'	0.00295596	0.0573347
965	'3185205_HSDL2'	0.00295756	0.0573347
966	'3475879_ABCB9'	0.0029629	0.0573347
967	'3726375_EME1'	0.00296611	0.0573347
968	'3677702_BTBD12'	0.00296664	0.0573347
969	'3944922_TRIOBP'	0.0030078	0.0580702
970	'2320210_UBIAD1'	0.00301743	0.0581959
971	'3571727_ALDH6A1'	0.00302758	0.0583316
972	'3096007_AP3M2'	0.00303453	0.0583385
973	'2905404_PIM1'	0.00303934	0.0583385
974	'3761829_EIF4E'	0.00304041	0.0583385
975	'3644375_TSC2'	0.00304041	0.0583385
976	'2452069_PIK3C2B'	0.00305003	0.0584442
977	'3750430_LOC201229'	0.00305217	0.0584442
978	'4046876_DTYMK'	0.00308317	0.0589775
979	'2877465_ETF1'	0.0030928	0.0591011
980	'3030285_CUL1'	0.00311043	0.0593776
981	'2899768_HIST1H4I'	0.00311524	0.0594088
982	'2562115_LSM3'	0.00312113	0.0594603
983	'3053827_LOC285908'	0.00313288	0.0596037
984	'2476411_TTC27'	0.00313502	0.0596037
985	'2319832_APITD1'	0.0031409	0.0596548
986	'2334314_HPDL'	0.00315052	0.0597769
987	'2678367_PDHB'	0.00316282	0.0599493
988	'2814424_SMN1'	0.00317458	0.0600708
989	'2674179_USP4'	0.00317565	0.0600708
990	'3734379_CD300A'	0.00318473	0.0601211
991	'3822805_GPSN2'	0.00318473	0.0601211
992	'3293887_ASCC1'	0.00319542	0.0601911
993	'3870054_ZNF160'	0.0031981	0.0601911
994	'3734708_NUP85'	0.0031981	0.0601911
995	'3699616_CHST6'	0.00321467	0.0604422
996	'3454223_RACGAP1'	0.00323017	0.0605511
997	'2319340_SLC25A33'	0.00323017	0.0605511
998	'3056044_BAZ1B'	0.00323017	0.0605511
999	'3817400_CCDC94'	0.00325743	0.061001
1000	'2611122_TSEN2'	0.0033018	0.0617647
1001	'3007894_WBSCR22'	0.003305	0.0617647
1002	'3698919_GLG1'	0.00331035	0.0617647
1003	'2402431_PAQR7'	0.00331142	0.0617647
1004	'3316447_AP2A2'	0.00332211	0.0619005
1005	'2407392_YRDC'	0.00332532	0.0619005
1006	'3900091_C20orf74'	0.00332906	0.0619085
1007	'3151534_ATAD2'	0.00333654	0.0619444
1008	'3774635_FASN'	0.00333761	0.0619444
1009	'3261971_CNNM2'	0.00335632	0.0622299
1010	'2405992_ZMYM6'	0.00336166	0.0622673
1011	'3715368_NLK'	0.00337984	0.0624409
1012	'2333599_IPO13'	0.00338411	0.0624409
1013	'3402522_TAPBPL'	0.00338785	0.0624409
1014	'2858592_DEPDC1B'	0.00338999	0.0624409
1015	'2368198_CACYBP'	0.00339106	0.0624409
1016	'3456006_CSAD'	0.00339106	0.0624409
1017	'2364189_UAP1'	0.00339908	0.0624853
1018	'2444283_TNFSF4'	0.00340015	0.0624853
1019	'3400034_WNK1'	0.00340656	0.0624878
1020	'2619761_ABHD5'	0.0034087	0.0624878
1021	'3918535_IL10RB'	0.00341031	0.0624878
1022	'2961317_TMEM30A'	0.00341565	0.0625245
1023	'2598496_MREG'	0.00344077	0.0629228
1024	'3715274_LGALS9'	0.00344719	0.062963
1025	'2319518_NMNAT1'	0.00345253	0.062963
1026	'3063795_GAL3ST4'	0.00345307	0.062963
1027	'2674653_GMPPB'	0.00347392	0.0632814
1028	'3659858_TMEM188'	0.00349797	0.0636576
1029	'3666686_NIP7'	0.00350706	0.0637609
1030	'3251926_KIAA0913'	0.00351507	0.0638447
1031	'3770721_SLC25A19'	0.00351881	0.0638506
1032	'3619773_INOC1'	0.0035557	0.0644574
1033	'2407163_SNIP1'	0.00357067	0.064666
1034	'3851514_ZNF490'	0.00360274	0.0651838
1035	'3676669_RNPS1'	0.00366795	0.0662995
1036	'2352106_CTTNBP2NL'	0.00368398	0.0664519
1037	'2608419_SETMAR'	0.00368719	0.0664519
1038	'2503618_TSN'	0.00369307	0.0664519
1039	'3017206_PSMC2'	0.00369414	0.0664519
1040	'3875195_MCM8'	0.00369414	0.0664519
1041	'2486740_PNO1'	0.00372942	0.0670221
1042	'2536757_ING5'	0.00373851	0.0670566
1043	'2676319_GLT8D1'	0.00373851	0.0670566
1044	'3795680_THOC1'	0.0037508	0.0672126
1045	'2800503_POLS'	0.00375775	0.0672727
1046	'3699707_ADAT1'	0.00377058	0.0673499
1047	'2345929_LRRC8C'	0.00377432	0.0673499
1048	'3895679_C20orf27'	0.00377486	0.0673499
1049	'2995254_C7orf41'	0.00377646	0.0673499
1050	'3157751_SCRIB'	0.00380319	0.0677619
1051	'3747638_LOC201164'	0.00382029	0.0679658
1052	'2618726_ZNF621'	0.00382189	0.0679658
1053	'3382861_PAK1'	0.00382777	0.0680057
1054	'2350287_PRPF38B'	0.00384488	0.0681345
1055	'2509740_MBD5'	0.00384541	0.0681345
1056	'2477980_GEMIN6'	0.00384595	0.0681345
1057	'2921374_BXDC1'	0.00385878	0.0682971
1058	'3464747_KITLG'	0.00387962	0.068593
1059	'2942578_CCDC90A'	0.00388283	0.068593
1060	'2990464_ARL4A'	0.00390261	0.0687394
1061	'2957700_GCLC'	0.00390475	0.0687394
1062	'2952781_C6orf64'	0.00390475	0.0687394
1063	'3726992_UTP18'	0.00390582	0.0687394
1064	'3591044_CEP27'	0.00391971	0.0689192
1065	'3161566_JMJD2C'	0.00393308	0.0690892
1066	'3742652_NUP88'	0.00396408	0.0695685
1067	'2451428_KLHL12'	0.00398493	0.0698131
1068	'3950872_NCAPH2'	0.00399134	0.0698131
1069	'3545311_KIAA1737'	0.00399187	0.0698131
1070	'3984536_CSTF2'	0.00399294	0.0698131
1071	'3056838_WBSCR16'	0.00400203	0.0699066
1072	'3426917_METAP2'	0.0040202	0.0701586
1073	'3630668_CALML4'	0.00403624	0.0703728
1074	'2480520_RHOQ'	0.00408168	0.0710987
1075	'3750785_SPAG5'	0.00409023	0.0711814
1076	'3691193_SNX20'	0.00410359	0.0713476
1077	'2675936_WDR51A'	0.0041084	0.0713649
1078	'3050367_FIGNL1'	0.00411535	0.0714193
1079	'3256279_FAM35A'	0.00414422	0.0718536
1080	'3937183_DGCR8'	0.0041656	0.0721574
1081	'3335029_POLA2'	0.00417682	0.0722849
1082	'3633403_SIN3A'	0.00419446	0.0725231
1083	'2568687_FHL2'	0.00420408	0.0726223
1084	'3350908_CEP164'	0.00424685	0.0732934
1085	'2847264_MED10'	0.00425166	0.0733027
1086	'3015941_ARS2'	0.00425754	0.0733027
1087	'3793588_C18orf55'	0.00425914	0.0733027
1088	'2449084_GLRX2'	0.00426876	0.0734007
1089	'3458133_PRIM1'	0.00427357	0.073416
1090	'3572278_NEK9'	0.00429442	0.0735101
1091	'3877776_SNRPB2'	0.00429602	0.0735101
1092	'2696802_STAG1'	0.00429656	0.0735101
1093	'3085065_THEX1'	0.0042987	0.0735101
1094	'3161082_CD274'	0.0042987	0.0735101
1095	'4011889_ZMYM3'	0.00430458	0.0735401
1096	'3644764_CCNF'	0.00430832	0.0735401
1097	'3421446_CPSF6'	0.00432809	0.0738104
1098	'2906990_BYSL'	0.00437674	0.0745719
1099	'2492938_RPIA'	0.00439652	0.0747909
1100	'3942838_LIMK2'	0.00439758	0.0747909
1101	'3908149_ZMYND8'	0.00441843	0.0750772
1102	'2337285_TTC4'	0.00442966	0.0751721
1103	'2539765_ITGB1BP1'	0.00443393	0.0751721
1104	'2812359_NLN'	0.00443607	0.0751721
1105	'3643703_UBE2I'	0.00444943	0.0753303
1106	'4009238_SMC1A'	0.00448952	0.0758935
1107	'3922100_MX1'	0.00449433	0.0758935
1108	'3835467_ZNF234'	0.00449487	0.0758935
1109	'3005266_VKORC1L1'	0.00450075	0.0759243
1110	'3655723_MVP'	0.00451518	0.0760991
1111	'2628081_SLC25A26'	0.00452748	0.0762376
1112	'2691575_POLQ'	0.00454511	0.0764363
1113	'3848118_GPR108'	0.00455153	0.0764363
1114	'3457752_STAT2'	0.00455153	0.0764363
1115	'3551303_CCNK'	0.00456382	0.076574
1116	'3115008_TRIB1'	0.00457505	0.0766935
1117	'2356218_ITGA10'	0.00458574	0.0767382
1118	'2461037_PCNXL2'	0.00458627	0.0767382
1119	'2827185_LMNB1'	0.00459002	0.0767382
1120	'3695786_ACD'	0.00461086	0.0770179
1121	'3604236_MESDC1'	0.00462048	0.0770588
1122	'2440549_ARHGAP30'	0.00462155	0.0770588
1123	'3189864_LRSAM1'	0.00463064	0.0771416
1124	'2867267_NPM1'	0.00463919	0.0772153
1125	'2732391_CCNG2'	0.00465737	0.0773469
1126	'2628583_PSMC1'	0.00465897	0.0773469
1127	'2728189_PAICS'	0.0046595	0.0773469
1128	'3250093_KIAA1279'	0.00467126	0.0774734
1129	'2405192_YARS'	0.00467821	0.0775199
1130	'3726325_XYLT2'	0.00469639	0.0777522
1131	'2695941_TOPBP1'	0.00470761	0.0778691
1132	'2954489_C6orf108'	0.00473006	0.078157
1133	'3685183_GGA2'	0.00473648	0.078157
1134	'3205506_FBXO10'	0.00473755	0.078157
1135	'3720921_RARA'	0.00475412	0.0783612
1136	'3044753_LSM5'	0.0047755	0.0786444
1137	'3205033_YBX1'	0.00479741	0.0788441
1138	'2558595_FAM136A'	0.00480543	0.0788441
1139	'3599811_KIF23'	0.00480703	0.0788441
1140	'3196691_KIAA0020'	0.00481078	0.0788441
1141	'3542445_ADAM21'	0.00481131	0.0788441
1142	'3844704_RNF126'	0.00481291	0.0788441
1143	'3737338_RNF213'	0.00482521	0.0789764
1144	'2784113_CCNA2'	0.00483697	0.079048
1145	'3982811_SH3BGRL'	0.00483804	0.079048
1146	'3182409_ZNF189'	0.00485033	0.0791369
1147	'2391813_SLC35E2'	0.00485193	0.0791369
1148	'3044129_C7orf24'	0.00486209	0.0791906
1149	'2633460_C3orf26'	0.0048637	0.0791906
1150	'2882834_C5orf4'	0.00487599	0.0793056
1151	'2934131_ACAT2'	0.00488133	0.0793056
1152	'4051226_C9orf164'	0.00488347	0.0793056
1153	'3832760_NFKBIB'	0.00489416	0.0793333
1154	'3722917_GRN'	0.00489684	0.0793333
1155	'2330899_UTP11L'	0.00489791	0.0793333
1156	'2444451_GAS5'	0.00490806	0.0794291
1157	'2380554_RRP15'	0.00491608	0.0794901
1158	'2376799_IKBKE'	0.00493799	0.0797755
1159	'2813414_CCNB1'	0.00495777	0.0800259
1160	'3441280_AKAP3'	0.00496579	0.0800862
1161	'2686602_IMPG2'	0.00499252	0.0804479
1162	'4041703_YRDC'	0.00499786	0.0804647
1163	'2895650_SIRT5'	0.00501123	0.0806105
1164	'3647504_PMM2'	0.00503849	0.0809785
1165	'3595979_CCNB2'	0.00504276	0.0809785
1166	'4004878_RPGR'	0.00505666	0.0811321
1167	'2342176_FPGT'	0.00506949	0.0812682
1168	'3508644_N4BP2L1'	0.00508018	0.0813699
1169	'2567242_CHST10'	0.00508766	0.08142
1170	'3929325_SYNJ1'	0.00510797	0.0816752
1171	'2881747_ANXA6'	0.00511653	0.0816809
1172	'3189617_RALGPS1'	0.00511706	0.0816809
1173	'3331730_ZFP91'	0.00512936	0.0818073
1174	'3751463_NUFIP2'	0.00514325	0.0819591
1175	'3340410_NEU3'	0.00515234	0.0820068
1176	'3600621_SENP8'	0.00515501	0.0820068
1177	'4035833_CD24'	0.0051625	0.0820561
1178	'3301914_PIK3AP1'	0.0051764	0.0822071
1179	'2663785_CHCHD4'	0.00518281	0.0822392
1180	'2899233_HIST1H3E'	0.00520847	0.0825064
1181	'3168508_MELK'	0.00520847	0.0825064
1182	'3935016_SLC19A1'	0.00523038	0.0827473
1183	'2363444_USP21'	0.00523252	0.0827473
1184	'2621881_PH-4'	0.00533141	0.0842399
1185	'3708074_XAF1'	0.00533675	0.0842532
1186	'3853814_EPS15L1'	0.00535974	0.0845447
1187	'2899756_HIST1H2AG'	0.00538433	0.084861
1188	'3699044_RFWD3'	0.0054319	0.0855172
1189	'3724197_NSF'	0.00543511	0.0855172
1190	'3907830_ELMO2'	0.00545649	0.0857815
1191	'3868659_C19orf48'	0.00546558	0.0858522
1192	'2954324_MEA1'	0.00547092	0.0858641
1193	'2417174_SERBP1'	0.00548108	0.0859045
1194	'3601741_CLK3'	0.00548268	0.0859045
1195	'3906160_CHD6'	0.00549391	0.0860084
1196	'2834093_TCERG1'	0.0055062	0.0861288
1197	'3883819_DLGAP4'	0.00551636	0.0861635
1198	'2489606_POLE4'	0.0055217	0.0861635
1199	'2434102_HIST2H4A'	0.00552224	0.0861635
1200	'2362351_PYHIN1'	0.00554148	0.0863917
1201	'3679533_CARHSP1'	0.00556286	0.0866528
1202	'3755655_FBXL20'	0.00556821	0.0866639
1203	'3639070_VPS33B'	0.00561471	0.087315
1204	'3650802_COQ7'	0.005627	0.0874336
1205	'3080283_XRCC2'	0.00563502	0.0874855
1206	'3413950_SPATS2'	0.00565747	0.0877612
1207	'3716893_ATAD5'	0.00567458	0.087947
1208	'2403557_SNORA44'	0.00567885	0.087947
1209	'3518496_MYCBP2'	0.0057307	0.0886766
1210	'3717635_ZNF207'	0.00573872	0.088687
1211	'3016098_TRIM56'	0.00574086	0.088687
1212	'2545549_SLC5A6'	0.00575743	0.0888696
1213	'3380996_C11orf51'	0.00577721	0.0890362
1214	'2921296_AMD1'	0.00577774	0.0890362
1215	'2442900_GCSH'	0.00580554	0.0893668
1216	'3278813_FAM107B'	0.00580874	0.0893668
1217	'3620515_TMEM87A'	0.00581676	0.0893765
1218	'3192725_CELP'	0.00582211	0.0893765
1219	'3432225_ERP29'	0.00582371	0.0893765
1220	'2878368_APBB3'	0.00583547	0.0894836
1221	'3428447_UTP20'	0.0058483	0.0896069
1222	'3354389_CCDC15'	0.00585365	0.0896154
1223	'2428405_RHOC'	0.00587396	0.0898448
1224	'2639225_PDIA5'	0.00587823	0.0898448
1225	'3645477_PAQR4'	0.00589534	0.0900327
1226	'3272205_INPP5A'	0.00591244	0.0901548
1227	'3840164_ZNF610'	0.00591298	0.0901548
1228	'2336383_PRPF38A'	0.0059226	0.090228
1229	'3097208_UBE2V2'	0.00595147	0.090594
1230	'2500919_SLC20A1'	0.00597178	0.0908293
1231	'2662087_SRGAP3'	0.00598781	0.0909497
1232	'3471224_GPN3'	0.00598942	0.0909497
1233	'3649052_MKL2'	0.00601187	0.0912165
1234	'4027769_CLIC2'	0.00602737	0.0913776
1235	'3831774_ZNF383'	0.00605196	0.0916343
1236	'2876046_PPP2CA'	0.00605409	0.0916343
1237	'2528308_ZFAND2B'	0.00606051	0.0916572
1238	'3015553_MEPCE'	0.00610006	0.0921532
1239	'3511135_KBTBD6'	0.00610434	0.0921532
1240	'3833093_TIMM50'	0.00610808	0.0921532
1241	'2434341_APH1A'	0.00611343	0.0921595
1242	'2398073_FBXO42'	0.00612358	0.0921641
1243	'3908631_PREX1'	0.00612358	0.0921641
1244	'3096092_IKBKB'	0.00614122	0.0923553
1245	'2633917_RG9MTD1'	0.00618559	0.0929213
1246	'3089360_SLC39A14'	0.0061888	0.0929213
1247	'3187686_GSN'	0.00620911	0.0931516
1248	'3962054_NHP2L1'	0.00622514	0.0932506
1249	'3743937_---'	0.00622568	0.0932506
1250	'3241601_C10orf68'	0.00623263	0.0932508
1251	'2738146_TET2'	0.00623637	0.0932508
1252	'3770944_H3F3B'	0.00624065	0.0932508
1253	'2558924_TEX261'	0.00628715	0.0938707
1254	'3680610_GSPT1'	0.00629624	0.0939314
1255	'3537264_C14orf101'	0.00631762	0.0941003
1256	'3110341_WDSOF1'	0.00631762	0.0941003
1257	'3155937_NIBP'	0.00635557	0.0945903
1258	'2769346_LNX1'	0.00638069	0.0948887
1259	'2378180_C1orf107'	0.00640795	0.0952184
1260	'2900453_PGBD1'	0.00644537	0.0956984
1261	'3647956_NUBP1'	0.0064721	0.0957662
1262	'2758076_NOL14'	0.0064721	0.0957662
1263	'3508898_STARD13'	0.00647477	0.0957662
1264	'3293435_PRF1'	0.00647798	0.0957662
1265	'3403981_PHC1'	0.00648011	0.0957662
1266	'3147726_SLC25A32'	0.00648065	0.0957662
1267	'4027639_F8'	0.0064892	0.0958169
1268	'2524743_FASTKD2'	0.00649722	0.0958596
1269	'3822322_MGC3207'	0.00652074	0.0961102
1270	'2424148_ALG14'	0.00652448	0.0961102
1271	'2807621_PTGER4'	0.00653624	0.0962077
1272	'2527580_IL8RB'	0.0065635	0.096533
1273	'3686164_GTF3C1'	0.00661802	0.0972584
1274	'3215701_FANCC'	0.00663566	0.0974411
1275	'3685131_COG7'	0.00664796	0.0975451
1276	'3718791_TAF15'	0.0066688	0.0977743
1277	'3553103_C14orf131'	0.00669286	0.0980501
1278	'3836317_VASP'	0.00669927	0.0980673
1279	'3632907_SEMA7A'	0.00671477	0.0982174
1280	'3484641_BRCA2'	0.00672974	0.0983594
1281	'3880827_GINS1'	0.00675486	0.0986037
1282	'3371986_NUP160'	0.006757	0.0986037
1283	'2946353_HIST1H1D'	0.00676662	0.0986672
1284	'3606304_AKAP13'	0.00680885	0.0991284
1285	'3923312_RRP1'	0.00680885	0.0991284
1286	'2540210_NOL10'	0.00681633	0.0991602
1287	'3528895_LRP10'	0.00682222	0.0991686
1288	'3332334_MS4A14'	0.00685161	0.0995186
1289	'2433209_PRKAB2'	0.00685963	0.0995578
1290	'3830002_GRAMD1A'	0.00687407	0.0996899
1291	'3256689_PTEN'	0.0068901	0.0998451
1292	'3023483_FAM40B'	0.00689865	0.0998916
1293	'3124180_PINX1'	0.00691843	0.100101
1294	'2793310_C4orf27'	0.0069799	0.10088
1295	'2650357_ARL14'	0.00698311	0.10088
1296	'3757602_DHX58'	0.0070109	0.101204
1297	'3981735_LOC554203'	0.00702854	0.101291
1298	'3853299_AKAP8'	0.00702854	0.101291
1299	'2332013_NFYC'	0.0070403	0.101291
1300	'2673181_PLXNB1'	0.00704137	0.101291
1301	'3460584_C12orf31'	0.00704404	0.101291
1302	'3107242_TMEM67'	0.00705527	0.101375
1303	'3873185_RBCK1'	0.00706275	0.101404
1304	'3457824_TIMELESS'	0.00707879	0.101548
1305	'3433747_RFC5'	0.0070836	0.101548
1306	'3608095_ZNF774'	0.00713117	0.102057
1307	'2759404_GRPEL1'	0.00713545	0.102057
1308	'3543355_WDR21A'	0.00713545	0.102057
1309	'2689208_NAT13'	0.00714133	0.102063
1310	'3145149_TP53INP1'	0.00719532	0.102679
1311	'3989826_SH2D1A'	0.00720013	0.102679
1312	'3799415_AFG3L2'	0.00720601	0.102679
1313	'2360506_ZBTB7B'	0.00721135	0.102679
1314	'2989112_ZDHHC4'	0.00721189	0.102679
1315	'2466039_ZNF692'	0.00725412	0.103161
1316	'2899519_ABT1'	0.00725679	0.103161
1317	'3838004_PPP1R15A'	0.00727229	0.103303
1318	'2522509_NIF3L1'	0.00727817	0.103308
1319	'2676092_BAP1'	0.00728405	0.103313
1320	'3329904_NDUFS3'	0.00729634	0.103409
1321	'2950561_WDR46'	0.00730757	0.10349
1322	'2898971_HIST1H2BA'	0.0073204	0.103593
1323	'2712754_PCYT1A'	0.00735247	0.103897
1324	'3807569_ACAA2'	0.007353	0.103897
1325	'3336402_TMEM137'	0.00740806	0.104596
1326	'2334098_KIF2C'	0.00750374	0.105867
1327	'3421630_CCT2'	0.00751604	0.105961
1328	'2798777_CEP72'	0.00753795	0.10619
1329	'3837731_EMP3'	0.00762455	0.107329
1330	'2777333_PPM1K'	0.00765341	0.107581
1331	'3854892_LSM4'	0.00765394	0.107581
1332	'3453177_C12orf41'	0.00767533	0.107774
1333	'2807886_FBXO4'	0.00768281	0.107774
1334	'3821603_ZNF791'	0.00768495	0.107774
1335	'3570475_SYNJ2BP'	0.00770205	0.107933
1336	'3235461_CDC123'	0.00771862	0.108033
1337	'2948379_GNL1'	0.00772076	0.108033
1338	'3458819_CYP27B1'	0.00774963	0.108335
1339	'2778980_EIF4E'	0.0077539	0.108335
1340	'3895075_IDH3B'	0.00778116	0.108598
1341	'2639129_DIRC2'	0.00778437	0.108598
1342	'3374856_MRPL16'	0.00782499	0.109026
1343	'2361401_PMF1'	0.00783087	0.109026
1344	'3334954_CAPN1'	0.00783569	0.109026
1345	'3146565_RNF19A'	0.00783836	0.109026
1346	'2575054_WDR33'	0.00786508	0.109316
1347	'2829542_C5orf24'	0.00789983	0.109674
1348	'3154398_ST3GAL1'	0.0079025	0.109674
1349	'2843579_RMND5B'	0.0079148	0.109763
1350	'2901818_MRPS18B'	0.00792174	0.109778
1351	'3504617_C13orf3'	0.00793831	0.109926
1352	'3550077_GLRX5'	0.00794794	0.109941
1353	'2901687_ABCF1'	0.00795221	0.109941
1354	'2488078_MPHOSPH10'	0.00795756	0.109941
1355	'3402398_PLEKHG6'	0.0079629	0.109941
1356	'3465409_BTG1'	0.0079784	0.110074
1357	'3955327_C22orf13'	0.00800246	0.110324
1358	'2821417_LNPEP'	0.00803988	0.11061
1359	'4023006_ZNF75'	0.00804095	0.11061
1360	'2784131_BBS7'	0.00804469	0.11061
1361	'3417161_RAB5B'	0.00804683	0.11061
1362	'2502300_DDX18'	0.00807355	0.110844
1363	'3850660_SPC24'	0.00807569	0.110844
1364	'2333907_C1orf164'	0.0081254	0.111392
1365	'2489322_TTC31'	0.00812754	0.111392
1366	'2738949_DC2'	0.00818046	0.112035
1367	'2989537_GLCCI1'	0.00820237	0.112237
1368	'2374982_RNPEP'	0.00820718	0.112237
1369	'3184940_GNG10'	0.00824086	0.112615
1370	'3770606_HN1'	0.00824888	0.112642
1371	'2421925_GBP7'	0.00827667	0.112939
1372	'2888284_HSPC111'	0.00829538	0.113018
1373	'3335952_PACS1'	0.00830019	0.113018
1374	'2704267_GOLIM4'	0.00830073	0.113018
1375	'2405312_RNF19B'	0.00830661	0.113018
1376	'3591963_EIF3J'	0.00832478	0.11312
1377	'3947036_MEI1'	0.00833066	0.11312
1378	'2406139_KIAA0319L'	0.00833226	0.11312
1379	'2738466_SCYE1'	0.00836647	0.113503
1380	'2662520_CIDECP'	0.00837449	0.113529
1381	'2676182_NT5DC2'	0.00838251	0.113555
1382	'2967550_ATG5'	0.00840336	0.113709
1383	'3601051_NEO1'	0.00840603	0.113709
1384	'2655773_POLR2H'	0.00841565	0.113757
1385	'3488942_NUDT15'	0.00843383	0.113857
1386	'3846538_EEF2'	0.00843864	0.113857
1387	'2402493_PAFAH2'	0.00844131	0.113857
1388	'3333711_SLC3A2'	0.00846002	0.113884
1389	'2824286_SRP19'	0.00846216	0.113884
1390	'2837266_CYFIP2'	0.00846697	0.113884
1391	'2859667_CENPK'	0.0084691	0.113884
1392	'3474502_SFRS9'	0.00847392	0.113884
1393	'3781429_RBBP8'	0.0084798	0.113884
1394	'3090697_CDCA2'	0.00852202	0.114315
1395	'2612401_BTD'	0.00852416	0.114315
1396	'3238761_MSRB2'	0.00857227	0.114878
1397	'2858793_DKFZP686E2158'	0.00860327	0.115147
1398	'3957207_LOC652968'	0.00860915	0.115147
1399	'3335131_FRMD8'	0.00861075	0.115147
1400	'3780334_MC5R'	0.00863214	0.11535
1401	'3621140_LCMT2'	0.00865833	0.115617
1402	'3841474_LENG8'	0.00868185	0.115762
1403	'2815455_UTP15'	0.00868345	0.115762
1404	'2492729_WBP1'	0.00868773	0.115762
1405	'3845175_GAMT'	0.00870857	0.115932
1406	'2679864_PSMD6'	0.0087214	0.115932
1407	'2469213_KLF11'	0.00872995	0.115932
1408	'2752725_NEIL3'	0.00873102	0.115932
1409	'3326826_FJX1'	0.00874225	0.115932
1410	'3352070_CBL'	0.00874278	0.115932
1411	'2600068_TUBA4A'	0.00874385	0.115932
1412	'2369463_FAM20B'	0.00875828	0.116016
1413	'3600713_C15orf34'	0.00876256	0.116016
1414	'3451246_GLT8D3'	0.0088668	0.117313
1415	'2458649_C1orf55'	0.00889566	0.117556
1416	'3823901_SIN3B'	0.0088978	0.117556
1417	'3259836_ZDHHC16'	0.00891009	0.117636
1418	'3230141_NOTCH1'	0.00892987	0.117787
1419	'3923211_HIST1H2BK'	0.00893415	0.117787
1420	'3309215_EIF3A'	0.00896194	0.118044
1421	'3056957_PMS2L5'	0.00896622	0.118044
1422	'3501661_ARHGEF7'	0.00897637	0.118082
1423	'3439195_PGAM5'	0.00898172	0.118082
1424	'3219788_EPB41L4B'	0.00898974	0.118104
1425	'3829768_UBA2'	0.00905067	0.118821
1426	'2898597_GMNN'	0.00905762	0.118829
1427	'2876479_H2AFY'	0.00908328	0.119062
1428	'3852691_DDX39'	0.00908809	0.119062
1429	'3782771_CIAPIN1'	0.00911963	0.119391
1430	'3755903_GSDML'	0.0091501	0.119706
1431	'3435817_SETD8'	0.00916613	0.119832
1432	'2325358_GRHL3'	0.00919126	0.120042
1433	'3851250_ZNF20'	0.009195	0.120042
1434	'3474495_TRIAP1'	0.00920302	0.120063
1435	'2864619_DHFR'	0.00921424	0.120125
1436	'2322848_PADI4'	0.00925326	0.12055
1437	'3378830_CORO1B'	0.00929388	0.120995
1438	'2447993_C1orf25'	0.00930351	0.121036
1439	'3869650_ZNF83'	0.00932222	0.121195
1440	'3036382_---'	0.00939277	0.122028
1441	'3457455_SMARCC2'	0.00942805	0.122401
1442	'3678000_TFAP4'	0.00945104	0.122614
1443	'3976406_ZNF81'	0.00946975	0.122772
1444	'3529185_THTPA'	0.00952854	0.123449
1445	'2375877_SNRPE'	0.00955741	0.123737
1446	'3720636_PSMD3'	0.0095852	0.124011
1447	'3319137_PPFIBP2'	0.00961247	0.12422
1448	'3462930_BBS10'	0.0096146	0.12422
1449	'2798538_SDHA'	0.00963117	0.124348
1450	'2933331_SNX9'	0.00964881	0.12449
1451	'2934089_WTAP'	0.00967661	0.124704
1452	'3795501_ADNP2'	0.00968302	0.124704
1453	'2870828_STARD4'	0.0096889	0.124704
1454	'3766651_ERN1'	0.00969211	0.124704
1455	'3957003_ASCC2'	0.00975037	0.125368
1456	'3302805_HPS1'	0.00976588	0.125481
1457	'3228674_SURF4'	0.00977924	0.125566
1458	'2360989_MSTO1'	0.00979795	0.12572
1459	'3632940_UBL7'	0.0098359	0.126121
1460	'3853063_ILVBL'	0.00985033	0.126174
1461	'3641391_TTC23'	0.00985354	0.126174
1462	'3854032_MED26'	0.00987652	0.126382
1463	'2947219_ZKSCAN4'	0.00989149	0.126487
1464	'2779302_ADH7'	0.00992677	0.126628
1465	'3733999_C17orf80'	0.00992677	0.126628
1466	'3421523_YEATS4'	0.00992837	0.126628
1467	'3908786_STAU1'	0.00993425	0.126628
1468	'2946345_HIST1H2BG'	0.00993639	0.126628
1469	'2984884_RNASET2'	0.00997274	0.12692
1470	'3432514_OAS2'	0.00997862	0.12692
1471	'2841528_BNIP1'	0.00997969	0.12692
1472	'3850069_DNMT1'	0.0100246	0.127356
1473	'3941053_HMG1L1'	0.010039	0.127356
1474	'3838886_AP2A1'	0.0100396	0.127356
1475	'3921068_ETS2'	0.0100412	0.127356
1476	'2442134_TMCO1'	0.0100492	0.127371
1477	'3743701_PLSCR3'	0.0100706	0.127497
1478	'3717737_PSMD11'	0.0100727	0.127497
1479	'3371544_AMBRA1'	0.0100829	0.127539
1480	'3662387_HERPUD1'	0.0101165	0.127878
1481	'3445643_HIST4H4'	0.0101235	0.12788
1482	'3960388_PLA2G6'	0.0101721	0.128375
1483	'3107342_PPM2C'	0.0101764	0.128375
1484	'3299585_LIPA'	0.0102486	0.129198
1485	'3952637_HIRA'	0.0102582	0.129232
1486	'3431143_UBE3B'	0.0102667	0.129253
1487	'3283920_ARHGAP12'	0.010302	0.12961
1488	'3948047_PARVG'	0.0103859	0.130578
1489	'3477967_MGC16384'	0.0104089	0.130779
1490	'2622095_TCTA'	0.0104191	0.130805
1491	'2521278_CCDC150'	0.010425	0.130805
1492	'3181417_ANP32B'	0.0104399	0.130904
1493	'3933817_WDR4'	0.0104474	0.130904
1494	'2641341_ACAD9'	0.0104538	0.130904
1495	'2428079_C1orf183'	0.0104672	0.130983
1496	'2377332_CR1'	0.0105335	0.131725
1497	'2879509_YIPF5'	0.0106051	0.132532
1498	'3757990_FAM134C'	0.0106158	0.132577
1499	'3863435_POU2F2'	0.0106259	0.132615
1500	'3088405_INTS10'	0.0106815	0.13322
1501	'3527745_METT11D1'	0.0107029	0.133398
1502	'3974556_ATP6AP2'	0.0107221	0.13348
1503	'3098935_TGS1'	0.0107238	0.13348
1504	'3848651_TIMM44'	0.0107494	0.13371
1505	'2814176_SMN2'	0.0107804	0.134007
1506	'2792420_TMEM192'	0.0107959	0.13411
1507	'3751184_PHF12'	0.0108237	0.13431
1508	'3332615_TMEM109'	0.0108264	0.13431
1509	'3554452_KIAA0284'	0.0108531	0.134553
1510	'2487412_ANXA4'	0.0108852	0.134861
1511	'3458057_PTGES3'	0.0108959	0.134904
1512	'3301218_PDLIM1'	0.0110017	0.136124
1513	'3882533_CBFA2T2'	0.0110215	0.136279
1514	'2811247_NDUFAF2'	0.0110439	0.136466
1515	'3230332_SNHG7'	0.0110749	0.136759
1516	'3429460_TXNRD1'	0.0111054	0.136924
1517	'2669888_GORASP1'	0.0111054	0.136924
1518	'2621705_ATRIP'	0.0111102	0.136924
1519	'3203086_DDX58'	0.0111236	0.136998
1520	'2434925_PI4KB'	0.0111557	0.137212
1521	'3269373_ZRANB1'	0.0111557	0.137212
1522	'3976519_RBM3'	0.0111717	0.137319
1523	'3666601_SNTB2'	0.0112059	0.137649
1524	'3765580_BRIP1'	0.011239	0.137883
1525	'3416996_LOC440104'	0.011246	0.137883
1526	'3149754_EIF3H'	0.0112471	0.137883
1527	'4026956_HCFC1'	0.0112572	0.137917
1528	'3719980_LASP1'	0.0112743	0.138037
1529	'4013224_ATRX'	0.0113032	0.1383
1530	'2351632_CEPT1'	0.0113208	0.138419
1531	'3976609_FTSJ1'	0.0113278	0.138419
1532	'3018420_HBP1'	0.0113385	0.13846
1533	'2379754_SMYD2'	0.0114138	0.139289
1534	'2946369_HIST1H3G'	0.0114261	0.139348
1535	'3044904_KBTBD2'	0.0114684	0.139577
1536	'3217807_TEX10'	0.0114694	0.139577
1537	'3977067_PLP2'	0.0114721	0.139577
1538	'3419239_MON2'	0.0114748	0.139577
1539	'2458513_TMEM63A'	0.0114967	0.139753
1540	'3009472_DTX2'	0.0115165	0.139903
1541	'3735447_FAM100B'	0.0115598	0.140337
1542	'2411228_STIL'	0.0116057	0.140744
1543	'3835280_ZNF221'	0.0116095	0.140744
1544	'4010602_FAM123B'	0.0116212	0.140744
1545	'3677612_ZNF597'	0.0116271	0.140744
1546	'3629761_C15orf44'	0.0116308	0.140744
1547	'3182781_SMC2'	0.0116624	0.141034
1548	'2915268_DOPEY1'	0.0116704	0.14104
1549	'3855410_SFRS14'	0.0117212	0.141307
1550	'2469094_TAF1B'	0.0117281	0.141307
1551	'3787005_CCDC5'	0.0117281	0.141307
1552	'3016148_SERPINE1'	0.0117281	0.141307
1553	'3016953_MGC35361'	0.0117303	0.141307
1554	'2522616_CFLAR'	0.0117517	0.141455
1555	'3978620_APEX2'	0.0117704	0.141455
1556	'2695295_ASTE1'	0.0117805	0.141455
1557	'2358906_PSMB4'	0.0117853	0.141455
1558	'2773997_NUP54'	0.011795	0.141455
1559	'3634458_TBC1D2B'	0.011795	0.141455
1560	'3663055_C16orf57'	0.0117955	0.141455
1561	'3322048_C11orf58'	0.0118548	0.142076
1562	'3917851_SOD1'	0.0118874	0.142375
1563	'2619323_SS18L2'	0.0118981	0.142412
1564	'4051966_SURF4'	0.0119414	0.142839
1565	'2717593_SH3TC1'	0.0119927	0.143361
1566	'3489644_TRIM13'	0.0120542	0.143931
1567	'3377988_FOSL1'	0.0120558	0.143931
1568	'2641667_IFT122'	0.0120734	0.14405
1569	'2603051_SP110'	0.0120948	0.144213
1570	'3421244_SLC35E3'	0.0121285	0.144522
1571	'2620256_KIF15'	0.0121381	0.144545
1572	'2360468_FLAD1'	0.0121766	0.144911
1573	'3751625_SSH2'	0.0122172	0.145302
1574	'3432267_TRAFD1'	0.0122381	0.145457
1575	'3620054_RPAP1'	0.0122509	0.145517
1576	'2452049_PPP1R15B'	0.0123102	0.146043
1577	'2921346_GTF3C6'	0.0123108	0.146043
1578	'3645779_ZNF263'	0.0124054	0.147072
1579	'3146012_NPAL2'	0.0124519	0.147437
1580	'2333678_B4GALT2'	0.0124519	0.147437
1581	'3742532_GPR172B'	0.0124653	0.147502
1582	'2889486_AGXT2L2'	0.0125069	0.147901
1583	'3240987_MAP3K8'	0.0125684	0.148534
1584	'2706985_MRPL47'	0.0125968	0.148775
1585	'3334884_TM7SF2'	0.0126112	0.148808
1586	'3721956_TUBG2'	0.0126155	0.148808
1587	'3389566_KBTBD3'	0.0126342	0.148935
1588	'3984655_CENPI'	0.0126705	0.14927
1589	'2531712_PSMD1'	0.0127085	0.149541
1590	'3590709_LOC100137047-PLA2G4B'	0.0127197	0.149541
1591	'3834257_CEACAM21'	0.0127245	0.149541
1592	'3647827_ATF7IP2'	0.0127256	0.149541
1593	'2909723_CENPQ'	0.0127373	0.149586
1594	'3770029_CDC42EP4'	0.0127496	0.149636
1595	'3887635_NCOA3'	0.0127699	0.149669
1596	'3284188_ITGB1'	0.0127796	0.149669
1597	'3384417_---'	0.0127897	0.149669
1598	'2914777_TTK'	0.0127935	0.149669
1599	'3127334_REEP4'	0.0127983	0.149669
1600	'2668035_DYNC1LI1'	0.0128004	0.149669
1601	'3952718_UFD1L'	0.0128175	0.149775
1602	'2739242_NOLA1'	0.0128346	0.149819
1603	'2383062_H3F3A'	0.0128373	0.149819
1604	'2845591_BRD9'	0.0128565	0.149844
1605	'3667811_DHODH'	0.0128635	0.149844
1606	'3851353_ZNF563'	0.0128667	0.149844
1607	'2952065_PPIL1'	0.0128715	0.149844
1608	'3878220_C20orf72'	0.0129004	0.150087
1609	'3316149_EPS8L2'	0.0129116	0.150124
1610	'2496280_PDCL3'	0.0129239	0.150174
1611	'3648995_ERCC4'	0.0129784	0.15067
1612	'2660029_LMLN'	0.0129827	0.15067
1613	'2347096_DR1'	0.0129934	0.150701
1614	'3558118_DHRS1'	0.0130025	0.150713
1615	'3761164_SKAP1'	0.0130244	0.150873
1616	'2669979_CX3CR1'	0.0130816	0.151373
1617	'2622121_DAG1'	0.0130837	0.151373
1618	'3851374_ZNF709'	0.0131762	0.152296
1619	'2758658_TMEM128'	0.0131853	0.152296
1620	'2753952_ING2'	0.0131879	0.152296
1621	'3673684_CDT1'	0.013243	0.152797
1622	'3326635_CD44'	0.0132489	0.152797
1623	'3829638_KIAA0355'	0.0132558	0.152797
1624	'3216931_C9orf156'	0.0132815	0.152999
1625	'2907190_UBR2'	0.0133504	0.153604
1626	'3586117_HMGN2'	0.0133504	0.153604
1627	'2676352_NEK4'	0.0133659	0.153688
1628	'3261165_BTRC'	0.0134483	0.154427
1629	'3454006_FMNL3'	0.0134563	0.154427
1630	'3227645_UCK1'	0.0134563	0.154427
1631	'2523419_ALS2CR8'	0.0134632	0.154427
1632	'4050485_TUBB2C'	0.0134905	0.154645
1633	'3685610_ARHGAP17'	0.0135691	0.15545
1634	'3991889_FAM127A'	0.0136418	0.156187
1635	'2831897_TMCO6'	0.0137134	0.15687
1636	'3815566_STK11'	0.0137182	0.15687
1637	'3599280_PIAS1'	0.0137428	0.156931
1638	'2794180_MORF4'	0.013746	0.156931
1639	'2975655_FAM54A'	0.0137487	0.156931
1640	'2949450_HSPA1L'	0.0137818	0.157148
1641	'2326531_HMGN2'	0.0137845	0.157148
1642	'3745504_SCO1'	0.0138005	0.157164
1643	'3457696_PAN2'	0.0138026	0.157164
1644	'3381377_FCHSD2'	0.0138171	0.157232
1645	'3317915_STIM1'	0.0138492	0.157421
1646	'3697683_ZNF19'	0.0138508	0.157421
1647	'2976727_TXLNB'	0.0138598	0.157421
1648	'3662723_COQ9'	0.0138673	0.157421
1649	'2672774_TMEM103'	0.0138957	0.157647
1650	'3124772_FAM86B1'	0.0139085	0.157697
1651	'2987211_MAFK'	0.0139261	0.157801
1652	'3190331_---'	0.01394	0.157863
1653	'3558043_TGM1'	0.0139577	0.157967
1654	'3708961_WDR79'	0.0139919	0.158259
1655	'3674048_SPG7'	0.0140459	0.158738
1656	'3376235_WDR74'	0.0140512	0.158738
1657	'2389062_FAM36A'	0.0140699	0.158853
1658	'2320619_MFN2'	0.0140897	0.158981
1659	'3839360_MYBPC2'	0.0141057	0.159066
1660	'3845708_AP3D1'	0.0141533	0.159506
1661	'3282117_ANKRD26'	0.0142372	0.160355
1662	'2370991_DHX9'	0.0142672	0.160596
1663	'2888103_THOC3'	0.0142832	0.160679
1664	'2588889_DKFZp451M2119'	0.0143693	0.16155
1665	'2633191_GPR15'	0.0143965	0.16176
1666	'3709838_NTN1'	0.0144104	0.161769
1667	'3390860_POU2AF1'	0.0144216	0.161769
1668	'3389976_SLC35F2'	0.0144232	0.161769
1669	'3906852_C20orf142'	0.0144329	0.16178
1670	'3962781_MCAT'	0.0144852	0.162269
1671	'3904797_C20orf132'	0.014505	0.162394
1672	'3744150_PER1'	0.0145195	0.162457
1673	'3454296_LASS5'	0.014528	0.162457
1674	'2838598_CCNG1'	0.0145649	0.16277
1675	'2564599_MRPS5'	0.0145734	0.16277
1676	'3572982_POMT2'	0.014636	0.163286
1677	'4037903_RHEB'	0.0146371	0.163286
1678	'2377283_CR2'	0.0146568	0.163409
1679	'3758317_BRCA1'	0.0146825	0.163597
1680	'2402942_SLC9A1'	0.014721	0.163929
1681	'3979659_MSN'	0.0147343	0.16398
1682	'2440327_SLAMF1'	0.0147504	0.164061
1683	'2527856_RQCD1'	0.0147723	0.164207
1684	'3923354_AGPAT3'	0.0147894	0.164299
1685	'2609560_THUMPD3'	0.0148263	0.164611
1686	'2656146_MAP3K13'	0.014838	0.164644
1687	'3256669_CFLP1'	0.01486	0.164739
1688	'3759778_ARHGAP27'	0.0148642	0.164739
1689	'3346339_---'	0.014891	0.164935
1690	'2713074_NCBP2'	0.0148995	0.164935
1691	'3635456_MESDC2'	0.01493	0.165174
1692	'2428796_PTPN22'	0.0149503	0.165216
1693	'3168136_RGP1'	0.0149514	0.165216
1694	'3249738_HNRNPH3'	0.0149685	0.165307
1695	'2371346_RGL1'	0.0150347	0.165914
1696	'2659676_LOC152217'	0.0150412	0.165914
1697	'3065154_POLR2J2'	0.0150524	0.16594
1698	'3883547_PHF20'	0.0150796	0.166143
1699	'3633699_NRG4'	0.0151229	0.166521
1700	'3144760_RBM12B'	0.0151449	0.166665
1701	'3766621_ICAM2'	0.0151636	0.166772
1702	'3350850_RNF214'	0.0151844	0.166904
1703	'3693511_C16orf80'	0.015194	0.166911
1704	'3944902_NOL12'	0.0152405	0.167324
1705	'3649890_ABCC1'	0.0152683	0.167531
1706	'2620685_SACM1L'	0.0152945	0.16772
1707	'4014076_HDX'	0.0153052	0.167739
1708	'2610044_JAGN1'	0.0153287	0.167812
1709	'2413423_TMEM48'	0.0153298	0.167812
1710	'3831831_HKR1'	0.015341	0.167836
1711	'2326912_WDTC1'	0.0153859	0.168229
1712	'2653932_MFN1'	0.0154084	0.168376
1713	'2434716_LASS2'	0.015511	0.169399
1714	'3431220_MVK'	0.0155265	0.169469
1715	'2609870_BRPF1'	0.0155639	0.169778
1716	'3614901_HERC2'	0.0155741	0.16979
1717	'3419585_TMEM5'	0.015643	0.170384
1718	'3257204_IFIT3'	0.0156468	0.170384
1719	'3938238_SDF2L1'	0.0156623	0.170454
1720	'2844082_RUFY1'	0.0156735	0.170459
1721	'2833024_RNF14'	0.0156895	0.170459
1722	'3843386_ZNF530'	0.0156901	0.170459
1723	'3594031_TMOD2'	0.0157061	0.170534
1724	'4007186_ELK1'	0.0157195	0.17058
1725	'3168210_C9orf127'	0.015844	0.171832
1726	'3708508_KCTD11'	0.0158996	0.172272
1727	'3851267_ZNF625'	0.015914	0.172272
1728	'3752424_C17orf79'	0.0159242	0.172272
1729	'3901191_NAPB'	0.0159301	0.172272
1730	'3362468_SBF2'	0.0159306	0.172272
1731	'2769512_LOC402176'	0.0159627	0.172519
1732	'2673509_UQCRC1'	0.0159739	0.17254
1733	'2974188_MED23'	0.0160311	0.173058
1734	'3299782_FLJ37201'	0.0161054	0.17376
1735	'3124333_C8orf5'	0.0161188	0.173804
1736	'3980745_FOXO4'	0.0161327	0.173854
1737	'3760894_OSBPL7'	0.0161455	0.173892
1738	'2655650_PSMD2'	0.0162112	0.174499
1739	'2995420_GARS'	0.016308	0.175353
1740	'2694675_H1FX'	0.0163123	0.175353
1741	'3774516_STRA13'	0.0163187	0.175353
1742	'4001850_SH3KBP1'	0.0163438	0.175522
1743	'3231157_ZMYND19'	0.0163631	0.175628
1744	'3933331_C2CD2'	0.0163914	0.175831
1745	'2745220_ZNF330'	0.0164496	0.176355
1746	'3716783_RAB11FIP4'	0.01647	0.176472
1747	'3029498_OR2A2'	0.016501	0.176514
1748	'3365487_UEVLD'	0.0165042	0.176514
1749	'3257268_IFIT5'	0.0165068	0.176514
1750	'2539869_YWHAQ'	0.0165116	0.176514
1751	'3856720_ZNF99'	0.0165266	0.176573
1752	'2588965_TTC30B'	0.0165635	0.176866
1753	'3387259_SESN3'	0.0166175	0.177322
1754	'3360182_C11orf40'	0.0166325	0.177322
1755	'3412296_IRAK4'	0.0166346	0.177322
1756	'3830359_CD22'	0.0166453	0.177335
1757	'3373962_UBE2L6'	0.0166645	0.177439
1758	'2393711_LRRC47'	0.016687	0.177577
1759	'2489279_WBP1'	0.0167255	0.177885
1760	'2460487_C1orf131'	0.0167522	0.178068
1761	'2950125_HLA-DQB2'	0.0168367	0.178864
1762	'2521500_MOBKL3'	0.0168516	0.178883
1763	'2905946_DNAH8'	0.0168575	0.178883
1764	'3589972_CHST14'	0.0168687	0.178896
1765	'2993639_CBX3'	0.0168783	0.178896
1766	'2884647_LOC63920'	0.0168949	0.178896
1767	'3591281_TMEM62'	0.0168971	0.178896
1768	'3670918_PLCG2'	0.0169248	0.179089
1769	'3361021_TAF10'	0.016973	0.179429
1770	'3695433_TRADD'	0.0169762	0.179429
1771	'3980455_IGBP1'	0.0170002	0.179453
1772	'3576441_CCDC88C'	0.0170098	0.179453
1773	'2885099_NUDCD2'	0.0170152	0.179453
1774	'2911372_BAG2'	0.0170168	0.179453
1775	'2675208_RASSF1'	0.0170403	0.1796
1776	'3948590_RIBC2'	0.0170852	0.179972
1777	'3851826_DNASE2'	0.0171076	0.180107
1778	'3775038_C17orf62'	0.017151	0.180461
1779	'3872999_UBE2M'	0.0172055	0.180933
1780	'3571553_C14orf43'	0.0172237	0.181022
1781	'3732736_AMZ2'	0.0172407	0.181101
1782	'2835021_PCYOX1L'	0.0172541	0.181139
1783	'3563814_L2HGDH'	0.0172637	0.181139
1784	'3477917_SLC15A4'	0.0173188	0.181614
1785	'3066436_PUS7'	0.0173477	0.181677
1786	'3563734_SOS2'	0.0173557	0.181677
1787	'3212976_ZCCHC6'	0.017369	0.181677
1788	'3005280_VKORC1L1'	0.0173696	0.181677
1789	'2601021_FARSB'	0.0173733	0.181677
1790	'2454378_SLC30A1'	0.0173845	0.181693
1791	'3832978_ZFP36'	0.017407	0.181826
1792	'3947986_SAMM50'	0.017423	0.181892
1793	'3643431_CHTF18'	0.0174508	0.18208
1794	'3432678_TPCN1'	0.0174882	0.182305
1795	'3258168_KIF11'	0.0174936	0.182305
1796	'2409310_ELOVL1'	0.0175016	0.182305
1797	'2632036_ZNF654'	0.0175219	0.182415
1798	'3761989_FAM117A'	0.0176122	0.183254
1799	'3742756_DERL2'	0.0177512	0.184597
1800	'2674646_AMIGO3'	0.0177983	0.184983
1801	'3205586_EXOSC3'	0.0178437	0.185252
1802	'2753880_CDKN2AIP'	0.0178458	0.185252
1803	'3674602_AFG3L1'	0.0178539	0.185252
1804	'3360587_OR52H1'	0.017871	0.185291
1805	'2407439_SF3A3'	0.0178774	0.185291
1806	'3818468_TNFSF9'	0.0178998	0.185421
1807	'3678563_FAM86A'	0.0179811	0.186159
1808	'2601648_DOCK10'	0.0180094	0.18635
1809	'3111530_ENY2'	0.0180468	0.186552
1810	'3934669_SUMO3'	0.018049	0.186552
1811	'3547500_SPATA7'	0.0180725	0.186692
1812	'3094447_ASH2L'	0.0181559	0.18738
1813	'3761348_HOXB4'	0.0181591	0.18738
1814	'3259610_RPL13A'	0.0181698	0.187387
1815	'3062665_MGC72080'	0.0181821	0.187401
1816	'3461981_TSPAN8'	0.0181911	0.187401
1817	'3917155_USP16'	0.0182045	0.187435
1818	'3041519_TRA2A'	0.0182483	0.187783
1819	'3913483_TCFL5'	0.0183194	0.188411
1820	'2474161_AGBL5'	0.0183692	0.188819
1821	'3656527_PHKG2'	0.0183953	0.188886
1822	'3472000_C12orf51'	0.0183959	0.188886
1823	'2719792_FLJ39653'	0.0184408	0.1892
1824	'2908052_POLR1C'	0.0184466	0.1892
1825	'3330685_OR4C15'	0.0184718	0.189353
1826	'3830961_APLP1'	0.0184958	0.189496
1827	'2570853_C2orf59'	0.0185161	0.18959
1828	'3957589_MORC2'	0.0185252	0.18959
1829	'2708229_PARL'	0.0185375	0.189612
1830	'3821377_ZNF441'	0.0186188	0.190339
1831	'2650066_IL12A'	0.0186551	0.190502
1832	'2641032_SEC61A1'	0.0186551	0.190502
1833	'3832992_PLEKHG2'	0.0186909	0.190594
1834	'2586744_METTL8'	0.0186931	0.190594
1835	'3120051_CYC1'	0.0186947	0.190594
1836	'3667155_DDX19B'	0.0187235	0.190784
1837	'3304718_PCGF6'	0.0187374	0.190822
1838	'4032361_CSPG4LYP1'	0.0187492	0.190838
1839	'3025802_STRA8'	0.0187754	0.191001
1840	'3441941_VAMP1'	0.0188647	0.191804
1841	'3922602_UBASH3A'	0.0190143	0.193221
1842	'3466556_NTN4'	0.0191207	0.194197
1843	'2395245_RERE'	0.0191373	0.194259
1844	'3893673_SLC2A4RG'	0.0191624	0.194409
1845	'3209623_ZFAND5'	0.0191913	0.194523
1846	'3580498_CDC42BPB'	0.0191945	0.194523
1847	'3824471_GLT25D1'	0.0192191	0.194667
1848	'3792952_SOCS6'	0.0192303	0.194675
1849	'2780172_CENPE'	0.0192415	0.194684
1850	'3872370_---'	0.0193217	0.195389
1851	'3936442_PEX26'	0.0193858	0.195932
1852	'3228007_SETX'	0.0194489	0.196463
1853	'3141589_IL7'	0.0194922	0.196794
1854	'3203665_PTENP1'	0.0195269	0.196988
1855	'3708462_CENTB1'	0.0195328	0.196988
1856	'3441986_IFFO'	0.019543	0.196988
1857	'3226181_ST6GALNAC4'	0.0195697	0.19709
1858	'3845553_KLF16'	0.0195756	0.19709
1859	'2538000_RNASEH1'	0.0195847	0.19709
1860	'2514745_MYO3B'	0.01962	0.197339
1861	'2393816_C1orf174'	0.0197472	0.198512
1862	'3720402_ERBB2'	0.0197899	0.198835
1863	'3133345_SLC20A2'	0.0198252	0.199082
1864	'3462630_CAPS2'	0.0198947	0.199592
1865	'4052881_FAM72A'	0.0198974	0.199592
1866	'2912777_FAM135A'	0.0199139	0.199652
1867	'3753452_NLE1'	0.0199466	0.199871
1868	'2792069_NAF1'	0.0199813	0.200112
1869	'3903708_TRPC4AP'	0.0200166	0.200358
1870	'3709590_RANGRF'	0.0200454	0.20054
1871	'3708826_EIF4A1'	0.0201032	0.20101
1872	'4010183_SPIN3'	0.0201662	0.201526
1873	'3257192_IFIT2'	0.0201839	0.201526
1874	'2845879_CLPTM1L'	0.0201871	0.201526
1875	'2694617_ISY1'	0.020225	0.201797
1876	'3846114_AES'	0.0202614	0.202052
1877	'3526151_TUBGCP3'	0.0202972	0.202302
1878	'3627248_ANXA2'	0.0204159	0.203376
1879	'3742130_MYBBP1A'	0.0205778	0.204835
1880	'2555630_CCT4'	0.0205853	0.204835
1881	'3164914_MTAP'	0.0206035	0.204835
1882	'3231846_WDR37'	0.0206062	0.204835
1883	'4012154_RPS4X'	0.0207446	0.206102
1884	'3419807_XPOT'	0.0207761	0.206193
1885	'3261820_TRIM8'	0.020782	0.206193
1886	'2359433_LCE1E'	0.0207868	0.206193
1887	'3262490_C10orf78'	0.0208114	0.206328
1888	'3746881_NCOR1'	0.0208387	0.206437
1889	'2509832_EPC2'	0.0208446	0.206437
1890	'2318086_KCNAB2'	0.0209087	0.206912
1891	'2785035_MFSD8'	0.0209146	0.206912
1892	'3451988_PLEKHA9'	0.0209488	0.207141
1893	'3712582_MED9'	0.0209894	0.207433
1894	'3448152_ITPR2'	0.0210659	0.208037
1895	'2488732_CCT7'	0.0210728	0.208037
1896	'3263944_PDCD4'	0.021084	0.208038
1897	'2484970_EHBP1'	0.0211605	0.208589
1898	'3471300_PPTC7'	0.021168	0.208589
1899	'2579439_GTDC1'	0.0211733	0.208589
1900	'4054167_PPP1R2P3'	0.0212807	0.209484
1901	'3753412_RAD51L3'	0.0212866	0.209484
1902	'2548172_FEZ2'	0.0213262	0.209763
1903	'2748923_GUCY1B3'	0.0213647	0.210032
1904	'3901851_ABHD12'	0.0213941	0.21021
1905	'2830638_KIF20A'	0.021417	0.210241
1906	'2549455_THUMPD2'	0.0214197	0.210241
1907	'2708817_TMEM41A'	0.0214422	0.210314
1908	'3779579_TUBB6'	0.0214497	0.210314
1909	'3414776_LETMD1'	0.0215314	0.210994
1910	'2950214_TAP1'	0.0215421	0.210994
1911	'2558150_AAK1'	0.021579	0.210994
1912	'3719161_GGNBP2'	0.021579	0.210994
1913	'3874313_ATRN'	0.0215817	0.210994
1914	'3509910_FAM48A'	0.0216052	0.210994
1915	'3659156_PHKB'	0.0216175	0.210994
1916	'3706736_TMEM93'	0.0216276	0.210994
1917	'2480992_MSH2'	0.0216405	0.210994
1918	'3292448_HERC4'	0.0216474	0.210994
1919	'3950405_ZBED4'	0.0216661	0.210994
1920	'3974957_GPR82'	0.0216667	0.210994
1921	'2407729_RRAGC'	0.0216768	0.210994
1922	'3371339_PHF21A'	0.0216768	0.210994
1923	'3662265_NUP93'	0.0216993	0.211102
1924	'3235255_ECHDC3'	0.0217191	0.211184
1925	'3406421_STRAP'	0.0217303	0.211184
1926	'2484358_REL'	0.021772	0.21148
1927	'3377826_RNASEH2C'	0.0219542	0.21314
1928	'3710681_MAP2K4'	0.022082	0.214269
1929	'3166844_CHMP5'	0.0221804	0.215111
1930	'2732611_MRPL1'	0.0221996	0.215187
1931	'3165624_---'	0.0222322	0.215341
1932	'2984616_BRP44L'	0.0222408	0.215341
1933	'3823842_TMEM38A'	0.0222552	0.215341
1934	'3478957_DDX51'	0.0222616	0.215341
1935	'3450180_YARS2'	0.0223092	0.215684
1936	'3623552_ATP8B4'	0.022329	0.215684
1937	'2855501_HMGCS1'	0.0223316	0.215684
1938	'2907730_SRF'	0.0223466	0.215717
1939	'3439268_NHP2L1'	0.0223728	0.215859
1940	'2366581_C1orf112'	0.0223867	0.215881
1941	'3158642_NFKBIL2'	0.0223984	0.215884
1942	'2835960_G3BP1'	0.0224161	0.215907
1943	'2975287_HBS1L'	0.0224316	0.215907
1944	'3068097_DOCK4'	0.0224455	0.215907
1945	'3061268_FAM133B'	0.0224471	0.215907
1946	'4022925_FAM127B'	0.0224952	0.216259
1947	'2726072_ATP10D'	0.0225075	0.216266
1948	'2384705_KIAA0133'	0.0225299	0.216311
1949	'2383557_C1orf142'	0.0225353	0.216311
1950	'3587495_SCG5'	0.0225503	0.216344
1951	'3543935_COQ6'	0.0226112	0.216757
1952	'3620880_UBR1'	0.0226165	0.216757
1953	'3779684_PSMG2'	0.0226299	0.216774
1954	'3258444_CEP55'	0.0227352	0.217671
1955	'2333658_ATP6V0B'	0.0227641	0.217836
1956	'3748262_TOP3A'	0.0229068	0.21909
1957	'3854627_JAK3'	0.0229442	0.219336
1958	'3456630_CBX5'	0.0229854	0.219617
1959	'2547386_DPY30'	0.0230014	0.219658
1960	'2626258_KCTD6'	0.0230265	0.219786
1961	'2326954_C1orf160'	0.0230602	0.219995
1962	'3210108_C9orf40'	0.0231553	0.22079
1963	'3866094_PTGIR'	0.0232072	0.221172
1964	'3773312_EIF4A3'	0.0232729	0.221685
1965	'3807809_CXXC1'	0.0233023	0.221852
1966	'2437801_ARHGEF2'	0.0233381	0.22208
1967	'2423625_GCLM'	0.0233702	0.222272
1968	'3453882_MCRS1'	0.0233916	0.222363
1969	'3815538_GPX4'	0.0234397	0.222707
1970	'3129948_TMEM66'	0.0234696	0.222878
1971	'3435902_DDX55'	0.0235455	0.223411
1972	'3049840_HUS1'	0.0235562	0.223411
1973	'3721658_STAT5A'	0.0235616	0.223411
1974	'2655387_EIF2B5'	0.0235755	0.22343
1975	'2575134_POLR2D'	0.0236107	0.223651
1976	'2670784_SEC22C'	0.023638	0.223726
1977	'2688717_BTLA'	0.0236508	0.223726
1978	'3765167_USP32'	0.0236546	0.223726
1979	'3442282_MLF2'	0.0236749	0.223805
1980	'2836886_MRPL22'	0.0237316	0.224227
1981	'3035408_PSMG3'	0.0237481	0.224271
1982	'2620114_ZNF167'	0.0237813	0.22447
1983	'3855985_ZNF14'	0.023808	0.224609
1984	'3339382_FOLR2'	0.0238754	0.225131
1985	'3855868_GMIP'	0.0239422	0.225647
1986	'3818732_ARHGEF18'	0.0240218	0.226284
1987	'3742067_UBE2G1'	0.0240352	0.226296
1988	'3063337_ZNF394'	0.024063	0.226444
1989	'3514711_CTAGE3'	0.0240849	0.226536
1990	'3192653_GTF3C5'	0.0241287	0.226667
1991	'2500722_ZC3H6'	0.024133	0.226667
1992	'2860666_TAF9'	0.0241351	0.226667
1993	'2819044_RASA1'	0.0241565	0.226754
1994	'2402601_UBXD5'	0.0241907	0.226882
1995	'3741528_TAX1BP3'	0.0241945	0.226882
1996	'3860954_ZFP30'	0.0242308	0.227109
1997	'3201277_KLHL9'	0.0242944	0.227591
1998	'2657025_RTP4'	0.0243345	0.227853
[truncated: 578 more rows]
