# Supplementary material for: Alternative Transcript Initiation and Splicing as a Response to DNA Damage
Source: PLoS One. 2011 Oct 19;6(10):e25758. doi: 10.1371/journal.pone.0025758 (PMC3198437; doi:10.1371/journal.pone.0025758)
Supplement: Table S16 — Time course in fibroblasts to 24 hours. (XLSX) [file pone.0025758.s018.xlsx]

## Sheet: Sheet1
Supplemental Table S16. Time course in fibroblasts to 24 hours
Rank	Gene Name	P-Value	Q-Value
1	'2375664_BTG2'	5.34531e-07	0.000719749
2	'3063463_CYP3A7'	5.34531e-07	0.000719749
3	'3063501_CYP3A4'	5.34531e-07	0.000719749
4	'3902081_ZNF337'	5.34531e-07	0.000719749
5	'3329649_DDB2'	5.34531e-07	0.000719749
6	'2341083_GADD45A'	5.34531e-07	0.000719749
7	'3417184_SUOX'	5.34531e-07	0.000719749
8	'3189837_ZNF79'	5.34531e-07	0.000719749
9	'2900059_HIST1H2BM'	5.34531e-07	0.000719749
10	'2905169_CDKN1A'	5.34531e-07	0.000719749
11	'3729528_PPM1D'	5.34531e-07	0.000719749
12	'3770457_FDXR'	5.34531e-07	0.000719749
13	'3185558_PRPF4'	5.34531e-07	0.000719749
14	'3439836_RAD52'	2.67265e-06	0.00287899
15	'3815165_PTBP1'	2.67265e-06	0.00287899
16	'3167511_GALT'	2.67265e-06	0.00287899
17	'3101629_ADHFE1'	3.20718e-06	0.00287899
18	'2327391_SESN2'	3.20718e-06	0.00287899
19	'3290649_FAM13C1'	3.20718e-06	0.00287899
20	'3945572_APOBEC3C'	3.74171e-06	0.00287899
21	'3835565_ZNF233'	3.74171e-06	0.00287899
22	'2878368_APBB3'	3.74171e-06	0.00287899
23	'2946219_HIST1H2AB'	4.27624e-06	0.00287899
24	'2433371_ACP6'	4.27624e-06	0.00287899
25	'3833323_ZNF546'	4.27624e-06	0.00287899
26	'2334191_PLK3'	4.27624e-06	0.00287899
27	'3651018_CP110'	4.81078e-06	0.00290381
28	'2689208_NAT13'	4.81078e-06	0.00290381
29	'2843619_HNRNPAB'	4.81078e-06	0.00290381
30	'2434124_HIST2H2BE'	5.87984e-06	0.00321638
31	'2837266_CYFIP2'	5.87984e-06	0.00321638
32	'3558118_DHRS1'	5.87984e-06	0.00321638
33	'2528347_ANKZF1'	7.48343e-06	0.00396952
34	'2968652_SESN1'	1.01561e-05	0.00493828
35	'2357952_HIST2H2AC'	1.01561e-05	0.00493828
36	'3719150_PIGW'	1.01561e-05	0.00493828
37	'2890292_LOC51149'	1.28287e-05	0.00575799
38	'3023103_CCDC136'	1.28287e-05	0.00575799
39	'3353914_LOH11CR2A'	1.28287e-05	0.00575799
40	'3744324_C17orf68'	1.38978e-05	0.00608188
41	'2461037_PCNXL2'	1.49669e-05	0.00623782
42	'3842301_ZNF581'	1.49669e-05	0.00623782
43	'4011096_EDA2R'	1.60359e-05	0.00652795
44	'3591704_WDR76'	1.8174e-05	0.00716686
45	'3854982_ISYNA1'	1.92431e-05	0.00716686
46	'2976727_TXLNB'	1.92431e-05	0.00716686
47	'3338968_NADSYN1'	1.92431e-05	0.00716686
48	'3945614_APOBEC3F'	2.03122e-05	0.00725624
49	'3832964_MED29'	2.03122e-05	0.00725624
50	'2344731_WDR63'	2.24503e-05	0.00785966
51	'3549517_OTUB2'	2.56575e-05	0.00880634
52	'2949471_NEU1'	2.67265e-05	0.00899686
53	'4041422_THOC4'	2.83301e-05	0.00918661
54	'2674526_NICN1'	2.88647e-05	0.00918661
55	'3474502_SFRS9'	2.88647e-05	0.00918661
56	'2947040_HIST1H2AJ'	3.26064e-05	0.0098325
57	'2522693_CASP10'	3.26064e-05	0.0098325
58	'2947073_HIST1H1B'	3.26064e-05	0.0098325
59	'2445643_SEC16B'	3.31409e-05	0.0098325
60	'2334602_TSPAN1'	3.47445e-05	0.0100993
61	'3608095_ZNF774'	3.58136e-05	0.0100993
62	'3855968_ZNF506'	3.58136e-05	0.0100993
63	'2396817_MTHFR'	3.63481e-05	0.0100993
64	'2434129_HIST2H2AB'	3.84862e-05	0.0103644
65	'2900047_HIST1H2AI'	3.84862e-05	0.0103644
66	'2326049_MAN1C1'	4.11589e-05	0.0109162
67	'3031556_GIMAP2'	4.4366e-05	0.0115912
68	'3145107_CCNE2'	4.59696e-05	0.0118335
69	'2899102_HIST1H3C'	4.75732e-05	0.0118759
70	'3997946_PRKX'	4.81078e-05	0.0118759
71	'3303870_POLL'	4.91768e-05	0.0118759
72	'3190796_PHYHD1'	5.2384e-05	0.0118759
73	'3421300_MDM2'	5.2384e-05	0.0118759
74	'3774331_THOC4'	5.2384e-05	0.0118759
75	'3557614_AP1G2'	5.2384e-05	0.0118759
76	'3996083_TMEM187'	5.29185e-05	0.0118759
77	'3708245_SLC16A13'	5.29185e-05	0.0118759
78	'2363389_NIT1'	5.29185e-05	0.0118759
79	'2946268_HIST1H2BC'	5.50567e-05	0.0121993
80	'3309755_C10orf119'	5.61257e-05	0.0122807
81	'3023565_NRF1'	6.09365e-05	0.0131687
82	'3975227_MAOA'	6.30746e-05	0.0134646
83	'4005392_BCOR'	6.62818e-05	0.0138123
84	'3688311_PYCARD'	6.62818e-05	0.0138123
85	'3923211_HIST1H2BK'	6.84199e-05	0.0140901
86	'2527895_PLCD4'	7.53688e-05	0.0153407
87	'2485636_SLC1A4'	7.8576e-05	0.01563
88	'2648873_GMPS'	7.8576e-05	0.01563
89	'2900497_ZKSCAN3'	8.17832e-05	0.0160852
90	'2516023_CDCA7'	8.6594e-05	0.0166794
91	'3502710_TFDP1'	8.7663e-05	0.0166794
92	'3523855_C13orf27'	8.7663e-05	0.0166794
93	'2434080_HIST2H3A'	9.08702e-05	0.0171037
94	'2513471_SCN2A'	9.24738e-05	0.0171376
95	'2947077_HIST1H3I'	9.30083e-05	0.0171376
96	'4041437_PCYT2'	9.72846e-05	0.0174035
97	'2599993_ABCB6'	9.88882e-05	0.0174035
98	'3456212_MAP3K12'	9.88882e-05	0.0174035
99	'3553103_C14orf131'	9.94227e-05	0.0174035
100	'2899194_HIST1H2BE'	9.94227e-05	0.0174035
101	'2946215_HIST1H3B'	0.000101561	0.0175209
102	'2946208_HIST1H4B'	0.000102095	0.0175209
103	'2344984_CLCA2'	0.000105837	0.0179867
104	'3861617_HNRNPL'	0.00010851	0.0182636
105	'3886223_MYBL2'	0.000111717	0.0185449
106	'3358425_LRDD'	0.000113321	0.0185449
107	'2789957_FBXW7'	0.000114924	0.0185449
108	'3601955_MPI'	0.000115459	0.0185449
109	'2434084_HIST2H2AA3'	0.000116528	0.0185449
110	'3966057_CPT1B'	0.000117597	0.0185449
111	'2900091_HIST1H2AL'	0.000117597	0.0185449
112	'3670631_CENPN'	0.000120804	0.0188805
113	'3646000_DNASE1'	0.000124011	0.0190389
114	'3286286_HNRNPF'	0.000124546	0.0190389
115	'3824993_GDF15'	0.00012508	0.0190389
116	'2899251_HIST1H2BH'	0.000127753	0.0192781
117	'2406139_KIAA0319L'	0.00013096	0.0195932
118	'3108072_PTDSS1'	0.000132564	0.019665
119	'2848265_CMBL'	0.000140047	0.0202349
120	'3929705_C21orf55'	0.000140582	0.0202349
121	'2481142_MSH6'	0.000140582	0.0202349
122	'3191176_USP20'	0.000141651	0.0202349
123	'2401609_HMGCL'	0.000142185	0.0202349
124	'3291435_RTKN2'	0.000143789	0.0202981
125	'2899206_HIST1H2BF'	0.000145392	0.0203603
126	'2401347_TCEA3'	0.00014753	0.0204817
127	'2385696_C1orf57'	0.000148599	0.0204817
128	'2956217_C6orf138'	0.00015341	0.0208562
129	'2392584_TNFRSF14'	0.000155014	0.0208562
130	'3168160_NPR2'	0.000155014	0.0208562
131	'3204174_C9orf23'	0.000156083	0.0208562
132	'2622859_HEMK1'	0.000158756	0.0210526
133	'2946225_HIST1H2BB'	0.000165705	0.0218089
134	'3558071_RABGGTA'	0.000167308	0.0218557
135	'3920003_CHAF1B'	0.000173722	0.0224015
136	'2434746_FAM63A'	0.000174257	0.0224015
137	'3223157_DBC1'	0.000175326	0.0224015
138	'2398894_RCC2'	0.00018174	0.0230528
139	'2877141_HNRNPA0'	0.000186017	0.0234255
140	'2357927_HIST2H2AA3'	0.000189224	0.0236592
141	'3715839_TRAF4'	0.000196173	0.0242752
142	'3555340_TEP1'	0.000197242	0.0242752
143	'2595560_RAPH1'	0.000198311	0.0242752
144	'2899146_HIST1H4C'	0.000202053	0.0245614
145	'3825713_GATAD2A'	0.000211674	0.0255536
146	'3703408_MTHFSD'	0.000213812	0.0256349
147	'2620315_TMEM42'	0.000220761	0.0261103
148	'3557268_HOMEZ'	0.000220761	0.0261103
149	'2843855_ZFP2'	0.000228779	0.0268771
150	'3089816_TNFRSF10C'	0.000233055	0.0271969
151	'3949162_GRAMD4'	0.000237866	0.0275745
152	'2773719_CDKL2'	0.00023947	0.0275777
153	'2458921_ITPKB'	0.000246419	0.0281925
154	'2705445_PLD1'	0.000258178	0.0293379
155	'3243262_HSD17B7'	0.000259782	0.0293379
156	'3664982_CES2'	0.000262989	0.0295097
157	'3662723_COQ9'	0.000290785	0.0322156
158	'3413344_PFKM'	0.000290785	0.0322156
159	'3331903_FAM111B'	0.000298803	0.0328063
160	'3449957_H3F3B'	0.000302544	0.0328063
161	'3453774_LMBR1L'	0.000303079	0.0328063
162	'3158697_CYHR1'	0.000303613	0.0328063
163	'3063406_CYP3A5'	0.000306821	0.0329495
164	'3730731_WDR68'	0.000308959	0.0329768
165	'3036382_---'	0.000315373	0.0333055
166	'2947032_HIST1H2BL'	0.00031858	0.0333055
167	'3872380_ZNF154'	0.00031858	0.0333055
168	'3720896_CDC6'	0.000319649	0.0333055
169	'2899110_HFE'	0.000327133	0.0338836
170	'2674762_UBA7'	0.000329805	0.0339594
171	'3305017_OBFC1'	0.000356532	0.0364967
172	'2332855_ZNF691'	0.000363481	0.0369917
173	'2905432_TBC1D22B'	0.000368292	0.0372647
174	'3235789_MCM10'	0.000373637	0.0375883
175	'3133345_SLC20A2'	0.000379517	0.0379616
176	'3820663_ILF3'	0.000382724	0.0380649
177	'2349483_AMY1A'	0.000388069	0.0383785
178	'3436571_AACS'	0.000391811	0.0384724
179	'3458587_DDIT3'	0.000393415	0.0384724
180	'3703885_SLC7A5'	0.000404105	0.0391329
181	'3838067_BAX'	0.00040464	0.0391329
182	'2899223_HIST1H2AE'	0.000407312	0.0391749
183	'3862640_SERTAD1'	0.000414261	0.0394894
184	'3771800_SFRS2'	0.00041533	0.0394894
185	'3766893_DDX5'	0.000418537	0.0394894
186	'2947095_HIST1H3J'	0.000419607	0.0394894
187	'3091403_EPHX2'	0.000426556	0.0399287
188	'3770857_RECQL5'	0.000433504	0.0403634
189	'3824963_PGPEP1'	0.000454351	0.0420805
190	'3605780_SCAND2'	0.000460765	0.04245
191	'2946194_HIST1H1A'	0.000464507	0.0425707
192	'3760957_SCRN2'	0.000469852	0.0428363
193	'3706659_ASPA'	0.000488026	0.0441792
194	'3824890_FKSG24'	0.00048963	0.0441792
195	'2838598_CCNG1'	0.000496045	0.0445285
196	'2332583_RP4-692D3.1'	0.000500855	0.0447309
197	'3695867_RANBP10'	0.000508873	0.0452163
198	'2383356_CABC1'	0.00051208	0.0452715
199	'3722338_IFI35'	0.000521702	0.0458012
200	'3888721_PTPN1'	0.000523306	0.0458012
201	'3051907_PHKG1'	0.000528116	0.045954
202	'2881860_CCDC69'	0.000532927	0.045954
203	'3699044_RFWD3'	0.000532927	0.045954
204	'2678400_ACOX2'	0.000543618	0.0466461
205	'3933999_U2AF1'	0.000547894	0.0467837
206	'4015661_TAF7L'	0.00055805	0.0474196
207	'3607232_ISG20L1'	0.000577828	0.048843
208	'3678369_ROGDI'	0.0005805	0.048843
209	'3779756_SEH1L'	0.000583173	0.048843
210	'3226789_DOLK'	0.00058638	0.0488778
211	'3883207_PROCR'	0.000590656	0.0490009
212	'3025740_TMEM140'	0.000597071	0.0492994
213	'3319137_PPFIBP2'	0.000600278	0.0493315
214	'3656665_ORAI3'	0.000610969	0.0498736
215	'2762468_C4orf30'	0.000612572	0.0498736
216	'3706753_GSG2'	0.000615779	0.0499026
217	'3837132_SAE1'	0.000625401	0.0504487
218	'3895152_FAM113A'	0.000635023	0.0509899
219	'3378024_EIF1AD'	0.000648386	0.0518219
220	'3959829_RABL4'	0.000651593	0.0518219
221	'3568310_ZBTB25'	0.000654266	0.0518219
222	'3236448_SUV39H2'	0.000675112	0.0529935
223	'3665116_CBFB'	0.000675112	0.0529935
224	'2365210_UCK2'	0.000693286	0.0541772
225	'3920566_DYRK1A'	0.000705046	0.0547741
226	'3215146_NINJ1'	0.000707184	0.0547741
227	'3770944_H3F3B'	0.000715737	0.0547979
228	'3333226_FEN1'	0.00071734	0.0547979
229	'3892607_ADRM1'	0.000718409	0.0547979
230	'3781429_RBBP8'	0.000720013	0.0547979
231	'2412799_ORC1L'	0.000741394	0.0556646
232	'3164312_ASAH3L'	0.000742463	0.0556646
233	'3824983_PGPEP1'	0.00074567	0.0556646
234	'3048373_POLM'	0.000748877	0.0556646
235	'3389353_CASP1'	0.000749946	0.0556646
236	'2952198_C6orf128'	0.000750481	0.0556646
237	'3221633_HDHD3'	0.000759034	0.0560614
238	'3770663_GGA3'	0.000777742	0.0569625
239	'2327482_RCC1'	0.000777742	0.0569625
240	'3956909_NIPSNAP1'	0.000872889	0.0636648
241	'2946324_HIST1H3D'	0.000890528	0.0646818
242	'3529951_KIAA1305'	0.000899615	0.0650718
243	'3739812_GEMIN4'	0.000908702	0.0654586
244	'3206317_ZNF658'	0.000921531	0.0658408
245	'3942838_LIMK2'	0.000921531	0.0658408
246	'3294816_NDST2'	0.000930618	0.0659876
247	'2899171_HIST1H1E'	0.000932221	0.0659876
248	'3674048_SPG7'	0.000934894	0.0659876
249	'3955815_HPS4'	0.00093917	0.0660211
250	'2330334_THRAP3'	0.000942912	0.0660211
251	'2877231_NME5'	0.000947723	0.0660936
252	'3340269_POLD3'	0.000958414	0.0664587
253	'2322103_SPEN'	0.000960552	0.0664587
254	'2663130_TIMP4'	0.000972846	0.0670443
255	'2944068_DEK'	0.000986209	0.0676987
256	'3817698_UHRF1'	0.000993158	0.0679094
257	'2508520_KYNU'	0.000999038	0.0680358
258	'3213847_SHC3'	0.00100278	0.0680358
259	'3441986_IFFO'	0.00101614	0.0686763
260	'2999485_STK17A'	0.00104554	0.0703914
261	'3432030_ACAD10'	0.00105035	0.0704444
262	'2566383_C2orf64'	0.00106372	0.0710683
263	'3748262_TOP3A'	0.00111503	0.0742135
264	'3703112_GINS2'	0.00112251	0.0744286
265	'3063968_ZCWPW1'	0.00115886	0.0763958
266	'2528426_DNAJB2'	0.00116314	0.0763958
267	'3621623_ELL3'	0.00116528	0.0763958
268	'2763550_PPARGC1A'	0.00117864	0.0769836
269	'3572461_C14orf1'	0.00120964	0.0784579
270	'2352743_DCLRE1B'	0.00121018	0.0784579
271	'3223928_STOM'	0.0012337	0.0796876
272	'3060095_TP53AP1'	0.00124225	0.079945
273	'3907473_ACOT8'	0.00126844	0.0810689
274	'3457696_PAN2'	0.00126898	0.0810689
275	'2675088_IFRD2'	0.00127699	0.0812845
276	'2473735_HADHB'	0.00130265	0.0822793
277	'2392421_PEX10'	0.00130639	0.0822793
278	'3262165_TAF5'	0.00130693	0.0822793
279	'3228463_RALGDS'	0.00131602	0.0822793
280	'2566586_TSGA10'	0.00132083	0.0822793
281	'3194810_PHPT1'	0.00132083	0.0822793
282	'3902489_BCL2L1'	0.00132564	0.0822862
283	'3815278_ARID3A'	0.00139245	0.0859567
284	'2603460_NCL'	0.00139459	0.0859567
285	'3774350_PCYT2'	0.00140368	0.0862133
286	'3936913_CDC45L'	0.00143789	0.0880056
287	'3249641_MYPN'	0.00144377	0.0880576
288	'3564872_GNPNAT1'	0.00146248	0.088889
289	'3278813_FAM107B'	0.00147905	0.089585
290	'3447022_ST8SIA1'	0.00150363	0.0902462
291	'3942062_NF2'	0.00150363	0.0902462
292	'3573051_C14orf148'	0.00151058	0.0902462
293	'3704980_FANCA'	0.00151058	0.0902462
294	'3943504_TIMP3'	0.00152181	0.0906075
295	'2955118_AARS2'	0.00153464	0.091047
296	'4016001_ZMAT1'	0.00154052	0.091047
297	'2623568_PPM1M'	0.00154479	0.091047
298	'3470523_SELPLG'	0.00155121	0.0911182
299	'3643966_HN1L'	0.00157419	0.0913729
300	'2754937_TLR3'	0.00157419	0.0913729
301	'3336378_RBM14'	0.00157687	0.0913729
302	'3399545_NCAPD3'	0.00158007	0.0913729
303	'2638059_ADPRH'	0.00159023	0.0913729
304	'3602526_FBXO22'	0.00159076	0.0913729
305	'2437205_GBAP'	0.0015929	0.0913729
306	'2769539_CHIC2'	0.00160092	0.0913729
307	'2466039_ZNF692'	0.00160252	0.0913729
308	'3063795_GAL3ST4'	0.00160787	0.09138
309	'3178545_S1PR3'	0.00162444	0.0917923
310	'2402111_C1orf63'	0.00162978	0.0917923
311	'3846709_STAP2'	0.00163085	0.0917923
312	'3375192_VWCE'	0.00164635	0.0920476
313	'3776504_TGIF1'	0.00164903	0.0920476
314	'2584207_IFIH1'	0.00165117	0.0920476
315	'3258910_HELLS'	0.00166667	0.0925081
316	'2656146_MAP3K13'	0.00167415	0.0925081
317	'2950214_TAP1'	0.00168003	0.0925081
318	'3675369_NARFL'	0.00168056	0.0925081
319	'3250055_DDX21'	0.00169446	0.0928071
320	'2899090_HIST1H3A'	0.0016966	0.0928071
321	'3569441_ZFYVE26'	0.00172012	0.0934804
322	'3101765_C8orf44'	0.00172226	0.0934804
323	'2673937_QARS'	0.00172493	0.0934804
324	'3228674_SURF4'	0.00173883	0.0939428
325	'3816264_DOT1L'	0.00175486	0.0945174
326	'3376779_TRPT1'	0.00177197	0.0949283
327	'3835494_ZNF226'	0.00178373	0.0949283
328	'2730746_SLC4A4'	0.00178426	0.0949283
329	'2338487_FGGY'	0.00178854	0.0949283
330	'2605749_PER2'	0.00178961	0.0949283
331	'2788603_TTC29'	0.00181313	0.0957656
332	'2868523_CHD1'	0.00181634	0.0957656
333	'2421925_GBP7'	0.00182489	0.0959276
334	'3803882_ZNF397OS'	0.00183772	0.0963127
335	'2420832_DDAH1'	0.00186979	0.0971003
336	'3304355_CUEDC2'	0.00187353	0.0971003
337	'3716893_ATAD5'	0.00187887	0.0971003
338	'2877028_KLHL3'	0.00187994	0.0971003
339	'3251393_DDIT4'	0.00188048	0.0971003
340	'2364300_HSD17B7'	0.00189598	0.0973265
341	'3603932_FAH'	0.00189598	0.0973265
342	'2405312_RNF19B'	0.0019211	0.0981502
343	'3869275_ZNF577'	0.00192324	0.0981502
344	'3403244_CLSTN3'	0.0019489	0.0991705
345	'2469252_RRM2'	0.00195638	0.0991706
346	'2620114_ZNF167'	0.00196387	0.0991706
347	'3463112_E2F7'	0.00196707	0.0991706
348	'2889486_AGXT2L2'	0.00197456	0.0991706
349	'3228523_GBGT1'	0.00197723	0.0991706
350	'2674501_AMT'	0.00199166	0.0993457
351	'3771602_RHBDF2'	0.00200021	0.0993457
352	'2399302_ALDH4A1'	0.00200021	0.0993457
353	'3851826_DNASE2'	0.00200342	0.0993457
354	'2994835_CHN2'	0.0020216	0.0999637
355	'2404930_C1orf91'	0.00206169	0.101404
356	'2842101_SFXN1'	0.0020681	0.101404
357	'3708961_WDR79'	0.0020681	0.101404
358	'3824316_FAM125A'	0.0021114	0.103238
359	'2542990_HS1BP3'	0.00211781	0.103263
360	'2351787_C1orf88'	0.00214774	0.104432
361	'2408929_ZMYND12'	0.00215683	0.104583
362	'2899216_HIST1H4E'	0.00216859	0.10474
363	'3654727_CLN3'	0.00217768	0.10474
364	'3414885_SLC4A8'	0.00218837	0.10474
365	'2967321_PREP'	0.00220654	0.10474
366	'3994451_CXorf40A'	0.00220761	0.10474
367	'3369442_DKFZP586H2123'	0.00221403	0.10474
368	'3456630_CBX5'	0.00221563	0.10474
369	'2775463_HNRNPD'	0.00221777	0.10474
370	'3645204_KCTD5'	0.00221937	0.10474
371	'3083936_AGPAT5'	0.00221991	0.10474
372	'3750723_UNC119'	0.00224503	0.105641
373	'3699178_WDR59'	0.00226374	0.106226
374	'3824103_USE1'	0.00226962	0.106226
375	'2523045_FZD7'	0.00228138	0.106492
376	'2841491_C5orf41'	0.00228833	0.106532
377	'3581386_CDCA4'	0.00229474	0.106548
378	'2450865_CSRP1'	0.00230276	0.106583
379	'2326410_CCDC21'	0.00230864	0.106583
380	'3389566_KBTBD3'	0.00231879	0.106583
381	'2676518_SFMBT1'	0.00231986	0.106583
382	'2678116_FAM116A'	0.00233536	0.107015
383	'4026925_RENBP'	0.00235087	0.107237
384	'3585749_HERC2P2'	0.00235247	0.107237
385	'2361584_APOA1BP'	0.00240218	0.108984
386	'3066613_ATXN7L1'	0.00240325	0.108984
387	'3335089_DPF2'	0.00242624	0.109742
388	'3376121_ZBTB3'	0.00244334	0.109948
389	'3862661_BLVRB'	0.00244334	0.109948
390	'3757602_DHX58'	0.00245243	0.110074
391	'3679959_EMP2'	0.00246044	0.110151
392	'2719792_FLJ39653'	0.00247701	0.1104
393	'2903285_PSMB9'	0.00247862	0.1104
394	'3145149_TP53INP1'	0.00250641	0.111055
395	'2946714_HIST1H2BK'	0.00250641	0.111055
396	'2952959_KIF6'	0.00251283	0.111055
397	'3458857_AVIL'	0.00251871	0.111055
398	'2577896_MCM6'	0.00254918	0.112116
399	'3881786_POFUT1'	0.00255987	0.112304
400	'3765580_BRIP1'	0.00256842	0.112398
401	'3861689_SIRT2'	0.00257965	0.112607
402	'2339414_USP1'	0.00259889	0.11314
403	'2714818_CRIPAK'	0.00260477	0.11314
404	'3835855_TOMM40'	0.00261492	0.1133
405	'3840164_ZNF610'	0.00262561	0.113482
406	'3954331_TOP3B'	0.00264379	0.113986
407	'3316149_EPS8L2'	0.00266303	0.114322
408	'3539724_SYNE2'	0.00266463	0.114322
409	'2388219_EXO1'	0.00272343	0.116559
410	'3860924_ZNF571'	0.00274535	0.117016
411	'3176999_RMI1'	0.00274749	0.117016
412	'2407250_C1orf109'	0.00276246	0.117368
413	'2674602_MST1'	0.00278009	0.117831
414	'4051945_SURF1'	0.00279934	0.11836
415	'3119376_C8orf31'	0.00281698	0.118819
416	'2954678_XPO5'	0.00283194	0.119163
417	'3417146_CDK2'	0.00285867	0.12
418	'3542145_KIAA0247'	0.00290998	0.121861
419	'2588889_DKFZp451M2119'	0.00295435	0.123424
420	'2907623_KLC4'	0.0029891	0.124578
421	'2413879_PARS2'	0.00300887	0.125074
422	'2775562_HNRPDL'	0.00301529	0.125074
423	'3644764_CCNF'	0.00303506	0.125597
424	'3820310_FLJ11286'	0.00305538	0.125931
425	'3671873_USP10'	0.00305752	0.125931
426	'2576281_LOC130074'	0.00310028	0.126446
427	'2899772_HIST1H2AH'	0.00310188	0.126446
428	'2963407_SYNCRIP'	0.00310188	0.126446
429	'2714025_PIGG'	0.00310349	0.126446
430	'2694785_MBD4'	0.00310616	0.126446
431	'3378210_BRMS1'	0.00311952	0.126662
432	'3643347_C16orf24'	0.00312593	0.126662
433	'3173880_TJP2'	0.0031687	0.127354
434	'2527856_RQCD1'	0.00317458	0.127354
435	'2899095_HIST1H4A'	0.00317939	0.127354
436	'3427767_TMPO'	0.00317939	0.127354
437	'3453319_DDX23'	0.00317939	0.127354
438	'3838886_AP2A1'	0.00319917	0.127854
439	'3855596_NR2C2AP'	0.00321574	0.128102
440	'3735478_SPHK1'	0.00322001	0.128102
441	'3954086_PI4KAP2'	0.00323819	0.128285
442	'3923218_RRP1B'	0.00323926	0.128285
443	'3179359_CENPP'	0.00325155	0.128481
444	'3417075_DGKA'	0.00330714	0.130383
445	'3901696_ACSS1'	0.00332425	0.130763
446	'2946319_HIST1H4D'	0.00336915	0.132062
447	'3947434_SERHL'	0.00337235	0.132062
448	'3373724_SSRP1'	0.00341458	0.133406
449	'3911795_ATP5E'	0.00342474	0.133406
450	'3241601_C10orf68'	0.00342955	0.133406
451	'3556323_SUPT16H'	0.00345093	0.13394
452	'2947063_HIST1H2AK'	0.00346697	0.134265
453	'3665374_SLC9A5'	0.00348193	0.134547
454	'2406420_CLSPN'	0.0035434	0.136621
455	'3240012_MASTL'	0.0035696	0.136763
456	'2544201_TP53I3'	0.00357013	0.136763
457	'3297536_ANXA11'	0.00357548	0.136763
458	'2786567_OSAP'	0.00358082	0.136763
459	'3903952_GDF5'	0.00358617	0.136763
460	'3484768_PDS5B'	0.00362305	0.137869
461	'2432571_POLR3GL'	0.00363107	0.137875
462	'3823390_OR10H3'	0.00364229	0.138002
463	'2450855_PHLDA3'	0.00368559	0.138922
464	'3887094_ZSWIM3'	0.00368773	0.138922
465	'2947081_HIST1H4L'	0.0036904	0.138922
466	'2562387_TMEM150'	0.00370163	0.139046
467	'2902178_TCF19'	0.00371552	0.139269
468	'3723317_ACBD4'	0.00373049	0.139531
469	'2364189_UAP1'	0.00374385	0.139733
470	'3767053_PLEKHM1'	0.0037802	0.140789
471	'3325768_QSER1'	0.00379196	0.140927
472	'2672857_SMARCC1'	0.00380479	0.141104
473	'3016148_SERPINE1'	0.00381441	0.141162
474	'4011889_ZMYM3'	0.00383686	0.141592
475	'3375049_PRPF19'	0.00384221	0.141592
476	'2951567_FKBP5'	0.00389192	0.143123
477	'2954355_CUL7'	0.00390635	0.143352
478	'3086206_FDFT1'	0.00393896	0.144246
479	'2361697_C1orf66'	0.00400257	0.145795
480	'2742935_HSPA4L'	0.0040047	0.145795
481	'3479181_POLE'	0.00400791	0.145795
482	'3928866_SFRS15'	0.0040202	0.145795
483	'3418329_DTX3'	0.00402288	0.145795
484	'2601648_DOCK10'	0.004048	0.145961
485	'3312490_MKI67'	0.00405174	0.145961
486	'3431376_ANKRD13A'	0.00407633	0.145961
487	'2349537_AMY1A'	0.00407794	0.145961
488	'3328520_CD82'	0.00408221	0.145961
489	'3845175_GAMT'	0.00408595	0.145961
490	'2427791_DENND2D'	0.00409344	0.145961
491	'3673723_TRAPPC2L'	0.00411107	0.145961
492	'3151534_ATAD2'	0.00411375	0.145961
493	'3203935_KIF24'	0.00411856	0.145961
494	'2950474_RXRB'	0.00412123	0.145961
495	'2662087_SRGAP3'	0.00413032	0.145961
496	'2711818_LSG1'	0.0041378	0.145961
497	'3633403_SIN3A'	0.00414422	0.145961
498	'3844656_POLRMT'	0.00421745	0.148114
499	'3884800_ACTR5'	0.00422226	0.148114
500	'3735364_CDK3'	0.00423776	0.14836
501	'4051966_SURF4'	0.00424631	0.148363
502	'3976797_SUV39H1'	0.00432542	0.150768
503	'3507710_SLC7A1'	0.00433237	0.150768
504	'3764199_MKS1'	0.00437994	0.152121
505	'3591909_CTDSPL2'	0.00439064	0.15219
506	'2617433_VILL'	0.00440293	0.152315
507	'3720228_CRKRS'	0.00442485	0.152771
508	'2598145_ABCA12'	0.00452748	0.155995
509	'3850832_TMEM205'	0.00453603	0.155995
510	'2950590_RGL2'	0.00456863	0.156083
511	'3438061_GPR133'	0.00456863	0.156083
512	'2623441_ACY1'	0.00457344	0.156083
513	'2320411_AGTRAP'	0.00457825	0.156083
514	'3929775_DONSON'	0.00458788	0.156083
515	'2673257_CCDC51'	0.00459803	0.156083
516	'3744300_C17orf44'	0.00460498	0.156083
517	'2802398_TRIO'	0.00461567	0.156083
518	'3976609_FTSJ1'	0.00462316	0.156083
519	'2717757_C4orf23'	0.0046301	0.156083
520	'2899413_BTN3A3'	0.00463759	0.156083
521	'3298738_WAPAL'	0.00464561	0.156083
522	'2891241_DUSP22'	0.0046718	0.156399
523	'3724782_KPNB1'	0.00467287	0.156399
524	'3026969_C7orf55'	0.00469853	0.156455
525	'3176933_C9orf103'	0.00470013	0.156455
526	'3044129_C7orf24'	0.00470654	0.156455
527	'3261447_PPRC1'	0.00471028	0.156455
528	'3630156_SNAPC5'	0.00481666	0.159503
529	'3545564_ADCK1'	0.004822	0.159503
530	'3950872_NCAPH2'	0.004853	0.159503
531	'2640855_MCM2'	0.00485354	0.159503
532	'2332812_ERMAP'	0.00485407	0.159503
533	'3114820_ZNF572'	0.00486423	0.159503
534	'3901955_RP4-691N24.1'	0.00486583	0.159503
535	'3612166_WASH3P'	0.00487813	0.159607
536	'3189864_LRSAM1'	0.00489042	0.15971
537	'3872999_UBE2M'	0.00493746	0.160748
538	'3937787_CRKL'	0.00494708	0.160748
539	'3969047_PRPS2'	0.00494975	0.160748
540	'3331926_FAM111A'	0.00499198	0.161538
541	'3757917_PTRF'	0.00499252	0.161538
542	'3983537_PABPC5'	0.00502031	0.161908
543	'3127703_TNFRSF10B'	0.00502245	0.161908
544	'3303392_BLOC1S2'	0.00505452	0.162423
545	'3065244_RASA4'	0.00506361	0.162423
546	'3846011_SGTA'	0.00506628	0.162423
547	'2523419_ALS2CR8'	0.0051037	0.163185
548	'3886050_SFRS6'	0.0051176	0.163185
549	'2943808_NUP153'	0.00512882	0.163185
550	'2739792_ALPK1'	0.00513043	0.163185
551	'3378732_POLD4'	0.0051502	0.163185
552	'2335922_CDKN2C'	0.00515662	0.163185
553	'3756911_KRT34'	0.00515715	0.163185
554	'3190463_ODF2'	0.00516463	0.163185
555	'2672016_FYCO1'	0.00518228	0.163187
556	'3623683_GABPB2'	0.00518334	0.163187
557	'2370926_NPL'	0.00522183	0.164104
558	'2881165_TIGD6'	0.0052384	0.16433
559	'3061319_CDK6'	0.00526406	0.164562
560	'3142217_PAG1'	0.00526459	0.164562
561	'3375840_TUT1'	0.00528491	0.164902
562	'2563007_WBP1'	0.00532125	0.165741
563	'3009959_PTPN12'	0.00533836	0.165978
564	'2673830_DALRD3'	0.00535226	0.16607
565	'3249587_SIRT1'	0.00536027	0.16607
566	'2974330_CTGF'	0.005387	0.166086
567	'2931391_MTHFD1L'	0.00538807	0.166086
568	'3705491_FAM57A'	0.00539235	0.166086
569	'3228652_SURF1'	0.00539876	0.166086
570	'3336351_CCS'	0.0054148	0.166287
571	'2957126_MCM3'	0.00542602	0.16634
572	'3533435_PNN'	0.00543992	0.166475
573	'3434823_RNF34'	0.00545114	0.166527
574	'3548538_C14orf159'	0.00547306	0.166651
575	'2327630_YTHDF2'	0.00547466	0.166651
576	'3190925_DOLPP1'	0.00548375	0.166651
577	'2882834_C5orf4'	0.00551529	0.167318
578	'3760137_KIAA1267'	0.00555538	0.168002
579	'3505937_CENPJ'	0.00557516	0.168002
580	'3943207_YWHAH'	0.00557516	0.168002
581	'3882069_MAPRE1'	0.00557622	0.168002
582	'2974935_SLC2A12'	0.00560135	0.168373
583	'3823752_C19orf44'	0.0056083	0.168373
584	'3947460_SERHL'	0.00561738	0.168373
585	'3817501_CHAF1A'	0.00563395	0.168581
586	'3128372_KCTD9'	0.00564464	0.168613
587	'3682445_XYLT1'	0.00567297	0.168883
588	'3433538_RNFT2'	0.00567297	0.168883
589	'3985320_BHLHB9'	0.0056981	0.169343
590	'3956290_PITPNB'	0.0057136	0.169515
591	'2325526_SRRM1'	0.0057601	0.170539
592	'3097152_MCM4'	0.00576759	0.170539
593	'3352070_CBL'	0.00579004	0.170831
594	'2946345_HIST1H2BG'	0.00579699	0.170831
595	'3972093_POLA1'	0.00582211	0.171283
596	'2840002_CCDC99'	0.00588411	0.17238
597	'3705911_WDR81'	0.00588732	0.17238
598	'2839735_RPL10'	0.00588892	0.17238
599	'3382216_ARRB1'	0.00594933	0.173661
600	'3976406_ZNF81'	0.00595253	0.173661
601	'2452571_ELK4'	0.00599369	0.174108
602	'3774516_STRA13'	0.0059953	0.174108
603	'3216319_ZNF367'	0.0059985	0.174108
604	'2429147_DENND2C'	0.00603432	0.174108
605	'3762355_LRRC59'	0.00604608	0.174108
606	'2949859_PBX2'	0.00604608	0.174108
607	'2946681_HIST1H2BJ'	0.00604608	0.174108
608	'2946232_HIST1H1C'	0.00604928	0.174108
609	'2331959_C1orf176'	0.00606265	0.174108
610	'3734453_SLC9A3R1'	0.00609418	0.174108
611	'2855614_C5orf34'	0.00610167	0.174108
612	'3373962_UBE2L6'	0.00610648	0.174108
613	'2359993_CREB3L4'	0.00611022	0.174108
614	'3009722_PMS2L11'	0.00611663	0.174108
615	'3360142_TRIM21'	0.00612091	0.174108
616	'3485074_RFC3'	0.00613641	0.174108
617	'4009238_SMC1A'	0.00613695	0.174108
618	'2657025_RTP4'	0.00618452	0.175174
619	'3715535_TMEM199'	0.00622514	0.17548
620	'3666146_SLC7A6'	0.00623102	0.17548
621	'3638760_IDH2'	0.00623263	0.17548
622	'3378541_PC'	0.00623958	0.17548
623	'3458133_PRIM1'	0.00624546	0.17548
624	'3815566_STK11'	0.00625722	0.175529
625	'2900423_ZNF187'	0.00634648	0.177748
626	'3334884_TM7SF2'	0.00636573	0.177778
627	'3706000_RPA1'	0.00636786	0.177778
628	'3960246_ANKRD54'	0.00639406	0.178044
629	'3770390_NAT9'	0.00640742	0.178044
630	'3058209_MAGI2'	0.00641704	0.178044
631	'2757319_SLBP'	0.00642345	0.178044
632	'4027769_CLIC2'	0.00643575	0.178044
633	'2608725_BHLHB2'	0.00643842	0.178044
634	'3903670_GSS'	0.00647584	0.178366
635	'3168938_POLR1E'	0.00647744	0.178366
636	'2436985_SHC1'	0.00648065	0.178366
637	'2669533_ACAA1'	0.00662551	0.181456
638	'2663810_XPC'	0.00662872	0.181456
639	'3945651_APOBEC3G'	0.00663246	0.181456
640	'3980455_IGBP1'	0.00663727	0.181456
641	'3434726_P2RX7'	0.00664475	0.181456
642	'3553337_TRAF3'	0.00665918	0.181474
643	'2320374_FBXO6'	0.00666613	0.181474
644	'3822287_CCDC130'	0.00669339	0.181933
645	'4004878_RPGR'	0.00671157	0.182144
646	'3326950_LDLRAD3'	0.00672493	0.182196
647	'3535000_ARF6'	0.00673669	0.182196
648	'2444451_GAS5'	0.00674471	0.182196
649	'2349043_SLC30A7'	0.00685055	0.18477
650	'3946192_TNRC6B'	0.00686177	0.184788
651	'3704299_MVD'	0.00687941	0.184979
652	'3553607_EIF5'	0.00691629	0.185346
653	'2350922_GSTM4'	0.00692217	0.185346
654	'3629125_UNQ353'	0.00692484	0.185346
655	'3015941_ARS2'	0.00694302	0.185437
656	'3784468_ZNF397'	0.00694943	0.185437
657	'2675836_ABHD14B'	0.00699273	0.186309
658	'3204833_GBA2'	0.00700556	0.186367
659	'3655628_KIF22'	0.00708574	0.188214
660	'3742727_DHX33'	0.00711033	0.188548
661	'2709062_SFRS10'	0.00712636	0.188548
662	'2673312_PFKFB4'	0.00713064	0.188548
663	'2817291_JMY'	0.00719051	0.189643
664	'3981164_ACRC'	0.00719371	0.189643
665	'4026722_IDH3G'	0.00721456	0.18979
666	'3283991_KIF5B'	0.00722098	0.18979
667	'2326640_ARID1A'	0.00724075	0.190024
668	'3557851_IPO4'	0.00728351	0.190861
669	'3335029_POLA2'	0.0074241	0.194117
670	'4027302_DNASE1L1'	0.00742998	0.194117
671	'3928477_KRTAP26-1'	0.00750641	0.195744
672	'3365776_E2F8'	0.00752726	0.195744
673	'3868659_C19orf48'	0.00754704	0.195744
674	'3527418_PARP2'	0.00755292	0.195744
675	'3509842_SMAD9'	0.00755452	0.195744
676	'3716993_RNF135'	0.00755933	0.195744
677	'3299705_PANK1'	0.00759889	0.195831
678	'2388960_C1orf101'	0.00759996	0.195831
679	'2553682_C2orf63'	0.00760209	0.195831
680	'2750463_C4orf39'	0.00760744	0.195831
681	'3903146_E2F1'	0.007647	0.196313
682	'3299782_FLJ37201'	0.00765822	0.196313
683	'3703520_FBXO31'	0.00765983	0.196313
684	'3938238_SDF2L1'	0.00768762	0.196738
685	'3229529_CAMSAP1'	0.00772397	0.197379
686	'3149843_RAD21'	0.0077694	0.198017
687	'3852565_ASF1B'	0.00777154	0.198017
688	'3554592_BTBD6'	0.00782606	0.199116
689	'3908358_SULF2'	0.00783889	0.199153
690	'3937183_DGCR8'	0.00785867	0.199366
691	'3814063_MBP'	0.00789555	0.199642
692	'2705706_TNFSF10'	0.00790304	0.199642
693	'2438093_C1orf85'	0.00790731	0.199642
694	'2363372_KLHDC9'	0.00792602	0.199642
695	'3825225_C19orf60'	0.00792656	0.199642
696	'3665603_CTCF'	0.00797894	0.200672
697	'3396003_SIAE'	0.00799391	0.20076
698	'2962026_LCA5'	0.00805484	0.201859
699	'3243908_CSGALNACT2'	0.00806072	0.201859
700	'3750430_LOC201229'	0.00809493	0.202426
701	'2347625_SLC44A3'	0.00811257	0.202578
702	'2900074_HIST1H2BN'	0.00820932	0.204584
703	'3960875_DNAL4'	0.00821627	0.204584
704	'3666649_VPS4A'	0.00826171	0.204988
705	'3066496_ATXN7L1'	0.00827079	0.204988
706	'3952543_SLC25A1'	0.00827507	0.204988
707	'3005684_KCTD7'	0.00827935	0.204988
708	'2597273_C2orf67'	0.00829378	0.205017
709	'3360901_TRIM3'	0.00830393	0.205017
710	'3318443_TRIM22'	0.00832638	0.205281
711	'3515965_DIAPH3'	0.00834082	0.205348
712	'3871792_ZSCAN5'	0.00842741	0.20716
713	'2969677_REV3L'	0.0084381	0.20716
714	'3954453_FAM108A1'	0.00845253	0.207224
715	'3125915_MTUS1'	0.00853646	0.208854
716	'3563395_POLE2'	0.00854287	0.208854
717	'2545999_CCDC121'	0.00857441	0.208989
718	'2909167_SLC25A27'	0.0085867	0.208989
719	'3333358_INCENP'	0.00858937	0.208989
720	'3923312_RRP1'	0.00860648	0.208989
721	'2939014_MGC39372'	0.00860808	0.208989
722	'3758317_BRCA1'	0.00863214	0.209229
723	'2458289_LBR'	0.0086471	0.209229
724	'2328713_TXLNA'	0.00866047	0.209229
725	'3303300_CHUK'	0.00866581	0.209229
726	'3252690_C10orf11'	0.00870644	0.209921
727	'3907652_NCOA5'	0.00876203	0.210681
728	'3963973_LOC150383'	0.00876203	0.210681
729	'2332767_C1orf50'	0.00877806	0.210777
730	'2356818_BCL9'	0.00882029	0.21148
731	'3672059_KIAA0513'	0.00883152	0.21148
732	'3410322_MGC50559'	0.00886412	0.211653
733	'3903598_GGT7'	0.00887749	0.211653
734	'3991814_FAM122C'	0.00888016	0.211653
735	'4015693_TIMM8A'	0.00888711	0.211653
736	'2600037_GLB1L'	0.0089737	0.213425
737	'2662020_RAD18'	0.00899348	0.213458
738	'3638566_PEX11A'	0.00900043	0.213458
739	'3788833_POLI'	0.00901165	0.213458
740	'3829020_PDCD5'	0.00902662	0.213513
741	'2492729_WBP1'	0.00903838	0.213513
742	'3095223_INDO'	0.0091052	0.214801
743	'3577277_BTBD7'	0.0091223	0.214915
744	'3674559_DEF8'	0.0092399	0.217281
745	'3621594_CATSPER2P1'	0.00925005	0.217281
746	'4010183_SPIN3'	0.00927838	0.217281
747	'3319937_WEE1'	0.00927945	0.217281
748	'3678516_NAGPA'	0.0092848	0.217281
749	'3771037_WBP2'	0.00931527	0.217474
750	'3872398_ZNF671'	0.00933558	0.217474
751	'3795850_C18orf56'	0.00936979	0.217474
752	'3788976_RAB27B'	0.00937246	0.217474
753	'2474651_ZNF512'	0.00938101	0.217474
754	'3778410_RALBP1'	0.00938529	0.217474
755	'2434862_LYSMD1'	0.00940346	0.217474
756	'2339740_EFCAB7'	0.00941469	0.217474
757	'3056414_RFC2'	0.00942217	0.217474
758	'3123675_PPP1R3B'	0.00943714	0.217474
759	'3457824_TIMELESS'	0.00943767	0.217474
760	'3293537_PCBD1'	0.00945638	0.217474
761	'3194613_TMEM141'	0.00947456	0.217474
762	'3382861_PAK1'	0.00947669	0.217474
763	'2540210_NOL10'	0.00947937	0.217474
764	'2560076_RTKN'	0.00952427	0.218218
765	'3007438_POM121'	0.00953924	0.218226
766	'2597010_IDH1'	0.00957237	0.218226
767	'3764103_SFRS1'	0.00957237	0.218226
768	'3608298_BLM'	0.00957451	0.218226
769	'3590086_RAD51'	0.0095975	0.218466
770	'2357938_HIST2H3A'	0.0096889	0.22026
771	'3262129_INA'	0.00973487	0.221018
772	'2320210_UBIAD1'	0.0097477	0.221023
773	'3327057_FLJ14213'	0.0097632	0.221088
774	'3195139_UAP1L1'	0.00978993	0.221406
775	'2724472_UBE2K'	0.00980971	0.221567
776	'3318009_RRM1'	0.00985995	0.22206
777	'3942681_SMTN'	0.0098685	0.22206
778	'3236395_HSPA14'	0.00986958	0.22206
779	'2391532_CCNL2'	0.0099412	0.223384
780	'3991992_ZNF449'	0.00996365	0.223497
781	'3957260_SF3A1'	0.00997595	0.223497
782	'3964154_CERK'	0.0099845	0.223497
783	'3294361_TTC18'	0.0100615	0.224125
784	'3529799_GMPR2'	0.0100658	0.224125
785	'3784208_DTNA'	0.0100668	0.224125
786	'3337137_AIP'	0.0100973	0.224125
787	'3895330_SLC4A11'	0.010116	0.224125
788	'3462630_CAPS2'	0.010131	0.224125
789	'3961023_CBX7'	0.0101358	0.224125
790	'2675457_C3orf18'	0.0101459	0.224125
791	'2895650_SIRT5'	0.0101459	0.224125
792	'3430776_ISCU'	0.0101491	0.224125
793	'3342569_ANKRD42'	0.0101534	0.224125
794	'4040117_TBC1D3B'	0.0101695	0.224196
795	'3493391_C13orf34'	0.0101871	0.224303
796	'3960629_DDX17'	0.0102122	0.224573
797	'3848885_NDUFA7'	0.0102464	0.225043
798	'2957596_ELOVL5'	0.0103218	0.225235
799	'3228373_TSC1'	0.0103432	0.225235
800	'2689286_KIAA1407'	0.0103432	0.225235
801	'2396461_SRM'	0.0103726	0.225235
802	'3488602_LRCH1'	0.0103779	0.225235
803	'3846638_MAP2K2'	0.010394	0.225235
804	'2612175_NR2C2'	0.0104068	0.225235
805	'2907943_ABCC10'	0.0104068	0.225235
806	'3607510_FANCI'	0.0104127	0.225235
807	'2888941_FLJ10404'	0.010418	0.225235
808	'2641083_EEFSEC'	0.0104207	0.225235
809	'2908100_POLH'	0.0104346	0.225235
810	'4045611_S100A3'	0.0104624	0.225235
811	'3600621_SENP8'	0.010464	0.225235
812	'2334646_RAD54L'	0.0104672	0.225235
813	'2438482_ISG20L2'	0.0104822	0.225235
814	'3744377_SLC25A35'	0.0105014	0.225235
815	'2750594_SC4MOL'	0.0105222	0.225235
816	'3414739_METTL7A'	0.0105265	0.225235
817	'3345340_JMJD2D'	0.0105302	0.225235
818	'3858285_TSHZ3'	0.0105458	0.225235
819	'3482219_NUPL1'	0.010549	0.225235
820	'2696802_STAG1'	0.0105511	0.225235
821	'2390518_PGBD2'	0.0106024	0.226002
822	'3318329_OR51M1'	0.0106169	0.226002
823	'3894637_NSFL1C'	0.0106425	0.226002
824	'2655688_EIF4G1'	0.0106473	0.226002
825	'3428268_GAS2L3'	0.0106516	0.226002
826	'2888648_RAB24'	0.0107056	0.226872
827	'2871241_MCC'	0.0108296	0.228666
828	'3509645_SOHLH2'	0.0108355	0.228666
829	'2358426_ADAMTSL4'	0.0108574	0.228666
830	'3677356_HCFC1R1'	0.0108606	0.228666
831	'2461531_IRF2BP2'	0.0108649	0.228666
832	'2862380_ANKRA2'	0.0108686	0.228666
833	'3848437_XAB2'	0.0108879	0.228796
834	'3244488_RASSF4'	0.0109119	0.229027
835	'3558290_C14orf124'	0.0109413	0.229117
836	'2598606_PECR'	0.0109424	0.229117
837	'2674229_GPX1'	0.0109616	0.229246
838	'2426791_CLCC1'	0.0110209	0.229857
839	'3875423_BMP2'	0.0110215	0.229857
840	'3434308_SIRT4'	0.0110359	0.229857
841	'3223425_CDK5RAP2'	0.0110434	0.229857
842	'3421446_CPSF6'	0.0110594	0.229918
843	'2900051_HIST1H3H'	0.011076	0.229989
844	'3873185_RBCK1'	0.0110899	0.230005
845	'2907754_PARC'	0.0111033	0.23001
846	'2390489_ZNF672'	0.011145	0.230312
847	'2349455_AMY2A'	0.011153	0.230312
848	'2492659_PLGLB2'	0.011176	0.230312
849	'3120682_MFSD3'	0.0111813	0.230312
850	'3735752_SEC14L1'	0.0111952	0.230312
851	'3625761_MNS1'	0.0111968	0.230312
852	'3882533_CBFA2T2'	0.0112203	0.230525
853	'3572982_POMT2'	0.0112984	0.231856
854	'3828067_PLEKHF1'	0.0113326	0.232097
855	'3822501_LOC90379'	0.0113545	0.232097
856	'3389450_COP1'	0.0113636	0.232097
857	'2673085_CDC25A'	0.0113732	0.232097
858	'3156193_EIF2C2'	0.0113764	0.232097
859	'3715512_TNFAIP1'	0.0114053	0.232415
860	'2332144_CTPS'	0.01144	0.232852
861	'2968054_SEC63'	0.0114892	0.233581
862	'2436067_S100A6'	0.0115234	0.234005
863	'2758686_LYAR'	0.0115827	0.234731
864	'2592532_SDPR'	0.0115859	0.234731
865	'3904189_NFS1'	0.0116009	0.234762
866	'2742224_SPRY1'	0.0116282	0.234911
867	'3417809_NAB2'	0.0116351	0.234911
868	'3262198_PDCD11'	0.0117356	0.236667
869	'3852823_NDUFB7'	0.0117688	0.23668
870	'2568687_FHL2'	0.0117778	0.23668
871	'3816611_THOP1'	0.0117821	0.23668
872	'2947056_HIST1H4K'	0.0118019	0.23668
873	'3847814_KHSRP'	0.0118121	0.23668
874	'3744263_AURKB'	0.0118174	0.23668
875	'3168841_GRHPR'	0.0118457	0.236977
876	'3945585_APOBEC3D'	0.0118714	0.237219
877	'2443952_MYOC'	0.0119286	0.237569
878	'2695941_TOPBP1'	0.0119697	0.237569
879	'3524999_LIG4'	0.0119703	0.237569
880	'3196842_RFX3'	0.0119703	0.237569
881	'2879028_GNPDA1'	0.0119938	0.237569
882	'3918098_C21orf119'	0.0120007	0.237569
883	'3799415_AFG3L2'	0.0120168	0.237569
884	'3303255_ERLIN1'	0.0120221	0.237569
885	'3845909_LMNB2'	0.0120328	0.237569
886	'3771215_ACOX1'	0.0120376	0.237569
887	'3351806_VPS11'	0.0120483	0.237569
888	'3442176_ING4'	0.0120702	0.237569
889	'3846667_SIRT6'	0.0120729	0.237569
890	'2585322_SCN1A'	0.0120879	0.237569
891	'3633109_ULK3'	0.0120943	0.237569
892	'2877918_LOC202051'	0.0121061	0.237569
893	'2515369_HAT1'	0.0121451	0.23799
894	'2484552_AHSA2'	0.0121547	0.23799
895	'3865511_EML2'	0.0122156	0.238737
896	'2752560_SPCS3'	0.0122354	0.238737
897	'3401756_C12orf5'	0.0122573	0.238737
898	'2458513_TMEM63A'	0.0122611	0.238737
899	'3470831_MMAB'	0.0122755	0.238737
900	'3872560_ZNF256'	0.0122798	0.238737
901	'2590715_FRZB'	0.0122883	0.238737
902	'3872604_ZNF606'	0.0123616	0.239578
903	'2899176_HIST1H2BD'	0.0123712	0.239578
904	'2963784_PRO2266'	0.0123749	0.239578
905	'3726406_ACSF2'	0.0123979	0.239578
906	'3436544_BRI3BP'	0.0124	0.239578
907	'3080283_XRCC2'	0.0124786	0.240689
908	'2413633_CDCP2'	0.012485	0.240689
909	'3923537_C21orf33'	0.0125524	0.241721
910	'3384321_RAB30'	0.0125684	0.241764
911	'2326531_HMGN2'	0.0126422	0.242906
912	'3120917_ZNF7'	0.0126555	0.242906
913	'2402416_C1orf135'	0.0127651	0.244612
914	'3329983_PTPRJ'	0.0128036	0.244612
915	'3945684_APOBEC3H'	0.0128052	0.244612
916	'3377423_CDCA5'	0.0128079	0.244612
917	'3571727_ALDH6A1'	0.0128143	0.244612
918	'2398040_C1orf89'	0.0128314	0.244671
919	'3415046_FLJ33996'	0.0128913	0.245459
920	'3957207_LOC652968'	0.0129014	0.245459
921	'3377091_MAP4K2'	0.0129148	0.245459
922	'2620222_ZNF501'	0.0130303	0.247385
923	'3657286_C16orf67'	0.0130885	0.248222
924	'3751184_PHF12'	0.0131163	0.24848
925	'3878836_RIN2'	0.0131329	0.248525
926	'4041923_CCNL2'	0.0132152	0.249813
927	'2346657_BTBD8'	0.0132345	0.249907
928	'3903169_PXMP4'	0.0132836	0.250565
929	'2928690_AIG1'	0.0133029	0.250658
930	'3953374_RIMBP3'	0.0133553	0.251325
931	'2877939_DNAJC18'	0.013367	0.251325
932	'3214496_ROR2'	0.0134146	0.251949
933	'3565571_WDHD1'	0.0134499	0.252341
934	'3442514_C1RL'	0.0134798	0.252632
935	'3065040_RASA4'	0.0135488	0.253091
936	'3742783_NLRP1'	0.0135498	0.253091
937	'3863504_DEDD2'	0.0135568	0.253091
938	'2559386_SFXN5'	0.0135621	0.253091
939	'3019401_ZNF277'	0.0135888	0.253149
940	'2434527_GOLPH3L'	0.0135942	0.253149
941	'2848464_DAP'	0.0136476	0.253875
942	'3079803_PRKAG2'	0.013739	0.255119
943	'2575980_CCDC115'	0.0137679	0.255119
944	'3036924_ACTB'	0.0137904	0.255119
945	'3933817_WDR4'	0.0137978	0.255119
946	'3005266_VKORC1L1'	0.0138069	0.255119
947	'3599811_KIF23'	0.0138166	0.255119
948	'3168210_C9orf127'	0.0138166	0.255119
949	'3754147_TBC1D3G'	0.0138342	0.255176
950	'2404958_LOC339483'	0.0138502	0.255202
951	'3432641_C12orf52'	0.0139373	0.256265
952	'3265494_TRUB1'	0.0139507	0.256265
953	'3741668_C17orf85'	0.0139518	0.256265
954	'3673091_BANP'	0.0139748	0.256312
955	'3547500_SPATA7'	0.0139983	0.256312
956	'3866898_LIG1'	0.0139983	0.256312
957	'4045780_FUSIP1'	0.0140207	0.256455
958	'3402444_LTBR'	0.0140544	0.256802
959	'3340066_PAAF1'	0.0140827	0.257052
960	'3376054_BSCL2'	0.0141667	0.258314
961	'2320347_FBXO44'	0.0142084	0.258805
962	'3214430_---'	0.0142682	0.259261
963	'3841310_TSEN34'	0.0142714	0.259261
964	'3157385_TOP1MT'	0.0142778	0.259261
965	'3392044_C11orf71'	0.0143425	0.259908
966	'2451428_KLHL12'	0.01435	0.259908
967	'3687308_KCTD13'	0.014358	0.259908
968	'2796384_IRF2'	0.0143987	0.260374
969	'3757433_ACLY'	0.0144377	0.26081
970	'3215701_FANCC'	0.0144719	0.260987
971	'3843419_ZNF211'	0.0144874	0.260987
972	'3750767_ALDOC'	0.0144922	0.260987
973	'2899261_HIST1H2BI'	0.0145093	0.260999
974	'3164914_MTAP'	0.0145227	0.260999
975	'2692060_PARP9'	0.0145537	0.26102
976	'3607698_C15orf42'	0.0145537	0.26102
977	'2378937_DTL'	0.0146205	0.261864
978	'2552153_FBXO11'	0.0146349	0.261864
979	'2410158_TESK2'	0.0146456	0.261864
980	'3031383_REPIN1'	0.0146761	0.262141
981	'2401384_DDEFL1'	0.0147274	0.262532
982	'2634027_CEP97'	0.0147279	0.262532
983	'3875195_MCM8'	0.0147584	0.262588
984	'3154185_TMEM71'	0.0147611	0.262588
985	'3645555_TNFRSF12A'	0.0148102	0.262794
986	'3334919_MRPL49'	0.0148177	0.262794
987	'3647956_NUBP1'	0.0148177	0.262794
988	'3528759_ABHD4'	0.0149027	0.264034
989	'3697683_ZNF19'	0.014954	0.264396
990	'3335907_SF3B2'	0.0149749	0.264396
991	'3607537_FANCI'	0.0149845	0.264396
992	'2328837_C1orf90'	0.0149893	0.264396
993	'2633460_C3orf26'	0.0150069	0.264396
994	'3380697_DHCR7'	0.0150283	0.264396
995	'2399743_AKR7A3'	0.0150289	0.264396
996	'3183604_ZNF462'	0.0150738	0.26492
997	'3644932_AMDHD2'	0.015109	0.265273
998	'3302360_MMS19'	0.0151368	0.265351
999	'3842794_ZFP28'	0.0151438	0.265351
1000	'2985964_WDR27'	0.0151716	0.265484
1001	'2315951_ATAD3A'	0.0151817	0.265484
1002	'3946510_XPNPEP3'	0.0152053	0.26563
1003	'3620515_TMEM87A'	0.0152983	0.266989
1004	'2371738_C1orf26'	0.0153207	0.267114
1005	'3042730_HOXA1'	0.0153881	0.267382
1006	'2902574_LY6G5B'	0.0153881	0.267382
1007	'3854892_LSM4'	0.0153897	0.267382
1008	'2900116_HIST1H2BO'	0.0153972	0.267382
1009	'4001369_SCML2'	0.0154378	0.267393
1010	'3838795_BCL2L12'	0.0154399	0.267393
1011	'3645477_PAQR4'	0.0154437	0.267393
1012	'2358623_PRUNE'	0.0154709	0.267601
1013	'2474161_AGBL5'	0.0154992	0.267728
1014	'3251926_KIAA0913'	0.0155089	0.267728
1015	'3452970_SENP1'	0.0155281	0.267796
1016	'3922037_MX2'	0.0155452	0.267827
1017	'3855324_COPE'	0.0155965	0.268447
1018	'2620018_C3orf23'	0.0156345	0.268636
1019	'3292779_SLC25A16'	0.0156382	0.268636
1020	'3923498_PWP2'	0.0156639	0.268734
1021	'2489258_ZNHIT4'	0.0157034	0.268734
1022	'3741171_KIAA0664'	0.0157136	0.268734
1023	'2883661_---'	0.0157238	0.268734
1024	'2404819_PTP4A2'	0.0157345	0.268734
1025	'3454147_BCDIN3D'	0.0157361	0.268734
1026	'2644014_PCCB'	0.0157558	0.26881
1027	'2458742_LIN9'	0.0158232	0.269696
1028	'3822657_CD97'	0.0158697	0.269705
1029	'3190778_LRRC8A'	0.0158884	0.269705
1030	'2800503_POLS'	0.0158986	0.269705
1031	'3738081_TSPAN10'	0.0159167	0.269705
1032	'3646164_DNAJA3'	0.0159199	0.269705
1033	'3903889_UQCC'	0.0159242	0.269705
1034	'2402493_PAFAH2'	0.0159461	0.269705
1035	'3226804_SH3GLB2'	0.0159493	0.269705
1036	'3753500_SLFN11'	0.0159638	0.269705
1037	'2477073_CRIM1'	0.0160076	0.269705
1038	'2361154_SYT11'	0.0160156	0.269705
1039	'3587457_ARHGAP11A'	0.0160188	0.269705
1040	'2663083_C3orf31'	0.0160413	0.269705
1041	'3161113_PDCD1LG2'	0.0160461	0.269705
1042	'3885537_PLCG1'	0.016084	0.269705
1043	'3889624_TSHZ2'	0.0160851	0.269705
1044	'3895552_ADAM33'	0.0160856	0.269705
1045	'3860261_THAP8'	0.0161017	0.269716
1046	'3666282_ZFP90'	0.0161487	0.270245
1047	'3832643_ACTN4'	0.0162219	0.271051
1048	'3598662_MAP2K1'	0.0162396	0.271051
1049	'3266583_CASC2'	0.0162433	0.271051
1050	'2881672_TNIP1'	0.0162984	0.271541
1051	'3791996_SERPINB8'	0.016316	0.271541
1052	'2495121_COX5B'	0.0163192	0.271541
1053	'3470927_TRPV4'	0.016377	0.272243
1054	'2950277_HLA-DMA'	0.0163989	0.272348
1055	'3692928_BBS2'	0.0164716	0.273296
1056	'3514879_THSD1'	0.0165031	0.27356
1057	'3203582_NOL6'	0.0166015	0.27493
1058	'3597521_APH1B'	0.0166512	0.275493
1059	'3530982_KIAA1333'	0.0168046	0.277769
1060	'3894995_SNRPB'	0.0168623	0.277987
1061	'2528093_CYP27A1'	0.0168917	0.277987
1062	'3754041_TBC1D3B'	0.0168922	0.277987
1063	'3257192_IFIT2'	0.0169045	0.277987
1064	'3965631_TUBGCP6'	0.0169115	0.277987
1065	'3729052_YPEL2'	0.0169131	0.277987
1066	'2648378_RAP2B'	0.0169585	0.278411
1067	'3351931_MIZF'	0.0170007	0.278411
1068	'3645816_ZNF75A'	0.0170007	0.278411
1069	'2717688_HTRA3'	0.0170045	0.278411
1070	'4000370_FANCB'	0.0170184	0.278411
1071	'3913544_DIDO1'	0.0170553	0.278424
1072	'3162529_C9orf150'	0.0170649	0.278424
1073	'3674602_AFG3L1'	0.0170681	0.278424
1074	'3774283_ARHGDIA'	0.0170996	0.278424
1075	'3841198_NDUFA3'	0.0171023	0.278424
1076	'3605832_ZNF592'	0.0171146	0.278424
1077	'3874485_C20orf29'	0.0171429	0.278626
1078	'3765848_TBC1D3B'	0.0171953	0.279195
1079	'2545869_IFT172'	0.0172178	0.279195
1080	'2692136_HSPBAP1'	0.0172258	0.279195
1081	'3874023_PTPRA'	0.0172718	0.27942
1082	'2545811_PPM1G'	0.0172921	0.27942
1083	'2783484_LOC401152'	0.0173241	0.27942
1084	'2469910_LPIN1'	0.0173867	0.27942
1085	'3853942_CHERP'	0.0173936	0.27942
1086	'3065638_ZRF1'	0.0174006	0.27942
1087	'4021433_ELF4'	0.0174268	0.27942
1088	'3126504_CSGALNACT1'	0.0174401	0.27942
1089	'2370355_IER5'	0.0174738	0.27942
1090	'3079313_CDK5'	0.0174984	0.27942
1091	'3543857_ZADH1'	0.0175134	0.27942
1092	'3035682_FTSJ2'	0.0175134	0.27942
1093	'3706700_CTNS'	0.0175209	0.27942
1094	'2577106_NAP5'	0.0175224	0.27942
1095	'2812539_SFRS12'	0.0175267	0.27942
1096	'2555174_PUS10'	0.0175406	0.27942
1097	'3814791_PARD6G'	0.0175508	0.27942
1098	'3936680_DGCR6'	0.0175551	0.27942
1099	'3783749_RNF138'	0.0175668	0.27942
1100	'3158011_PARP10'	0.0175775	0.27942
1101	'3731826_PRKCA'	0.0175786	0.27942
1102	'2371346_RGL1'	0.0175909	0.27942
1103	'2509740_MBD5'	0.0176898	0.280736
1104	'2541699_FAM49A'	0.017802	0.282261
1105	'2412740_CC2D1B'	0.0178501	0.282768
1106	'3956984_ZMAT5'	0.0178849	0.283062
1107	'3822322_MGC3207'	0.0179399	0.283271
1108	'3405440_CDKN1B'	0.017964	0.283271
1109	'3707715_RPAIN'	0.0179656	0.283271
1110	'3401804_RAD51AP1'	0.0179747	0.283271
1111	'3315512_RIC8A'	0.0179789	0.283271
1112	'2428501_SLC16A1'	0.0180441	0.284042
1113	'2908008_TJAP1'	0.0180832	0.284401
1114	'3433747_RFC5'	0.0181158	0.284658
1115	'3378790_PPP1CA'	0.0181441	0.284847
1116	'2473284_CENPO'	0.0181618	0.284869
1117	'2376894_DYRK3'	0.0182312	0.285703
1118	'3081613_LMBR1'	0.0183472	0.286884
1119	'2665199_SATB1'	0.0183483	0.286884
1120	'3947123_SREBF2'	0.0183558	0.286884
1121	'2489279_WBP1'	0.018398	0.287048
1122	'3872310_ZNF550'	0.0183991	0.287048
1123	'2433232_FMO5'	0.0184242	0.287184
1124	'3664785_CKLF'	0.018452	0.287339
1125	'3403140_EMG1'	0.018467	0.287339
1126	'2620256_KIF15'	0.0185065	0.287699
1127	'3621140_LCMT2'	0.0185578	0.288241
1128	'2899372_BTN3A1'	0.0186257	0.288695
1129	'3367965_IMMP1L'	0.0186337	0.288695
1130	'3446355_PLCZ1'	0.0186599	0.288695
1131	'2447124_RNASEL'	0.018669	0.288695
1132	'3378830_CORO1B'	0.0186696	0.288695
1133	'3337918_TPCN2'	0.0186877	0.288721
1134	'2892652_FAM50B'	0.0187278	0.288734
1135	'2548172_FEZ2'	0.0187471	0.288734
1136	'3674659_GAS8'	0.0187497	0.288734
1137	'2981912_EZR'	0.0187545	0.288734
1138	'3678186_C16orf5'	0.0188043	0.289082
1139	'3529701_IRF9'	0.018816	0.289082
1140	'2366184_TBX19'	0.0188267	0.289082
1141	'2970044_TUBE1'	0.0189304	0.289585
1142	'2955673_ENPP5'	0.0189336	0.289585
1143	'2955691_RCAN2'	0.0189384	0.289585
1144	'2527971_STK36'	0.0189416	0.289585
1145	'3794458_ZNF236'	0.0189422	0.289585
1146	'3630701_CLN6'	0.0189903	0.289725
1147	'3387708_UNQ6228'	0.0189967	0.289725
1148	'2575897_SMPD4'	0.0190133	0.289725
1149	'3628923_FAM96A'	0.0190175	0.289725
1150	'3591327_CCNDBP1'	0.0190614	0.290059
1151	'3578069_C14orf139'	0.0190726	0.290059
1152	'2947889_GABBR1'	0.0191084	0.290351
1153	'2673547_SLC26A6'	0.0191501	0.290732
1154	'4041384_ARHGDIA'	0.0193185	0.293034
1155	'4000269_GEMIN8'	0.019435	0.294316
1156	'2688070_GUCA1C'	0.0194366	0.294316
1157	'2333599_IPO13'	0.019458	0.294385
1158	'3096545_FLJ23356'	0.0195681	0.29554
1159	'3844404_FLJ45445'	0.0195681	0.29554
1160	'2892262_DKFZp686I15217'	0.0196146	0.295987
1161	'2583014_BAZ2B'	0.0196547	0.29609
1162	'2893721_RIOK1'	0.0196894	0.29609
1163	'3334501_PRDX5'	0.0197012	0.29609
1164	'2832533_PCDHGC5'	0.0197012	0.29609
1165	'2735409_HERC5'	0.019706	0.29609
1166	'3864597_C19orf61'	0.0197562	0.296361
1167	'3948590_RIBC2'	0.0197579	0.296361
1168	'2780143_BDH2'	0.0197862	0.296532
1169	'2576554_FAM128A'	0.0198177	0.296664
1170	'3847515_NDUFA11'	0.019829	0.296664
1171	'3526151_TUBGCP3'	0.0198845	0.297196
1172	'2336706_CPT2'	0.0198984	0.297196
1173	'3788049_C18orf24'	0.0199546	0.29778
1174	'3734797_KIAA0195'	0.0200208	0.298515
1175	'2859195_DIMT1L'	0.020054	0.298755
1176	'3318666_SMPD1'	0.0200914	0.299057
1177	'2396781_MAD2L2'	0.0201267	0.299162
1178	'3762416_ANKRD40'	0.0201593	0.299162
1179	'2920962_FIG4'	0.0201636	0.299162
1180	'3183348_TAL2'	0.0201668	0.299162
1181	'3655708_C16orf53'	0.0202341	0.299747
1182	'2716328_ADRA2C'	0.0202475	0.299747
1183	'3859622_ZNF792'	0.0202742	0.299747
1184	'3466740_LTA4H'	0.0202854	0.299747
1185	'3395765_OR6X1'	0.0202956	0.299747
1186	'2947975_RP3-377H14.5'	0.020309	0.299747
1187	'2949450_HSPA1L'	0.0203833	0.300536
1188	'2326846_LOC388610'	0.0204324	0.300536
1189	'2358671_C1orf56'	0.0204543	0.300536
1190	'2701049_GPR87'	0.0204581	0.300536
1191	'2899022_TRIM38'	0.0204656	0.300536
1192	'3676669_RNPS1'	0.0204693	0.300536
1193	'2849992_FAM134B'	0.0204912	0.300536
1194	'3707759_MIS12'	0.0204998	0.300536
1195	'3608398_FURIN'	0.0205388	0.300706
1196	'3357785_SIRT3'	0.0205458	0.300706
1197	'2856634_ARL15'	0.0206249	0.301612
1198	'2950753_BAK1'	0.0206628	0.301915
1199	'3743440_DVL2'	0.020689	0.301973
1200	'2333678_B4GALT2'	0.0207013	0.301973
1201	'2978026_FBXO30'	0.0207703	0.302669
1202	'2980241_FBXO5'	0.0207836	0.302669
1203	'2407934_PABPC4'	0.0208071	0.302697
1204	'3341024_TSKU'	0.0208248	0.302697
1205	'3595691_LIPC'	0.0208488	0.302697
1206	'3737242_SLC26A11'	0.0208547	0.302697
1207	'3804143_P15RS'	0.0209322	0.303471
1208	'2914820_BCKDHB'	0.0209531	0.303471
1209	'3695907_---'	0.02096	0.303471
1210	'3388730_MMP27'	0.0210429	0.304419
1211	'3696035_LCAT'	0.0210931	0.304753
1212	'3665029_CES3'	0.0211097	0.304753
1213	'2558045_GFPT1'	0.0211182	0.304753
1214	'3753690_PEX12'	0.0212123	0.305622
1215	'2333429_JMJD2A'	0.0212134	0.305622
1216	'3712922_C17orf39'	0.0212412	0.305771
1217	'2585933_SPC25'	0.021269	0.30592
1218	'3828112_CCNE1'	0.0213267	0.306446
1219	'3435902_DDX55'	0.0213406	0.306446
1220	'3919124_C21orf51'	0.0213908	0.306695
1221	'3715109_WSB1'	0.021393	0.306695
1222	'4040849_TBC1D3G'	0.0214325	0.307011
1223	'3754942_TBC1D3G'	0.0214716	0.307319
1224	'2900062_HIST1H4J'	0.0215507	0.308199
1225	'2356273_ANKRD35'	0.0215897	0.308505
1226	'3480227_---'	0.02168	0.309474
1227	'3843386_ZNF530'	0.0216929	0.309474
1228	'2768981_SGCB'	0.0217415	0.309915
1229	'2494151_FLJ14082'	0.0217843	0.310094
1230	'3318967_OR10A2'	0.0218019	0.310094
1231	'3158609_VPS28'	0.0218767	0.310094
1232	'3816834_NCLN'	0.0218767	0.310094
1233	'3673684_CDT1'	0.0218789	0.310094
1234	'2590491_NEUROD1'	0.0218949	0.310094
1235	'2766219_TLR1'	0.0218997	0.310094
1236	'2693014_SLC12A8'	0.0219131	0.310094
1237	'2346399_CDC7'	0.0219281	0.310094
1238	'3761989_FAM117A'	0.0219425	0.310094
1239	'2434971_RFX5'	0.0219489	0.310094
1240	'2878273_HBEGF'	0.022013	0.310604
1241	'3121023_C8orf33'	0.0220205	0.310604
1242	'3200040_BNC2'	0.022051	0.310784
1243	'2982028_RSPH3'	0.0220986	0.311204
1244	'3719579_TBC1D3G'	0.0221248	0.311322
1245	'2384705_KIAA0133'	0.0221996	0.311984
1246	'3860491_ZNF260'	0.0222188	0.311984
1247	'3881874_ASXL1'	0.0222252	0.311984
1248	'3190737_TBC1D13'	0.0222547	0.312146
1249	'3748126_ATPAF2'	0.0222787	0.312233
1250	'3042012_C7orf31'	0.0223049	0.31235
1251	'2324743_ZBTB40'	0.0223247	0.312377
1252	'3510126_TRPC4'	0.022391	0.312783
1253	'3352948_SORL1'	0.0223979	0.312783
1254	'2923060_NUS1'	0.0224294	0.312783
1255	'3572782_ANGEL1'	0.0224412	0.312783
1256	'3656635_FBXL19'	0.022446	0.312783
1257	'3091301_PTK2B'	0.0224936	0.312783
1258	'3070499_RNF133'	0.022507	0.312783
1259	'2425961_AMY1A'	0.0225214	0.312783
1260	'3724969_PNPO'	0.0225241	0.312783
1261	'2401333_ZNF436'	0.0225465	0.312783
1262	'3078348_EZH2'	0.0225503	0.312783
1263	'3921442_SH3BGR'	0.0225882	0.313062
1264	'3873115_NRSN2'	0.0226785	0.314065
1265	'3579205_SETD3'	0.0227443	0.314714
1266	'2623154_RBM15B'	0.0227614	0.314714
1267	'3774029_NPLOC4'	0.0227822	0.314754
1268	'3758790_TMEM101'	0.0228613	0.31527
1269	'3709540_PFAS'	0.0228726	0.31527
1270	'3557350_SLC22A17'	0.0228736	0.31527
1271	'3864551_PLAUR'	0.0229159	0.315604
1272	'3413278_TMEM106C'	0.0229661	0.315983
1273	'2564634_ZNF514'	0.0229795	0.315983
1274	'2876046_PPP2CA'	0.0230805	0.317123
1275	'3638337_POLG'	0.0231008	0.317153
1276	'2329196_ADC'	0.0231388	0.317425
1277	'2743315_PHF17'	0.0232173	0.318253
1278	'3693511_C16orf80'	0.0232441	0.318371
1279	'4010236_SPIN2B'	0.0232868	0.318707
1280	'3470253_SART3'	0.0233141	0.318831
1281	'2864619_DHFR'	0.0233403	0.31894
1282	'3435817_SETD8'	0.0234402	0.319996
1283	'3656418_SRCAP'	0.0234541	0.319996
1284	'3824395_PGLS'	0.023576	0.321194
1285	'2546054_RBKS'	0.0235787	0.321194
1286	'2500919_SLC20A1'	0.0236182	0.321257
1287	'3679564_USP7'	0.0236214	0.321257
1288	'2400718_USP48'	0.0236808	0.321257
1289	'3258477_PLCE1'	0.0237059	0.321257
1290	'3641391_TTC23'	0.023707	0.321257
1291	'2899298_BTN3A2'	0.0237075	0.321257
1292	'3222534_ASTN2'	0.0237118	0.321257
1293	'3063685_MCM7'	0.023738	0.321364
1294	'3773241_TBC1D16'	0.0237818	0.321546
1295	'2775858_LIN54'	0.0237882	0.321546
1296	'3325839_TCP11L1'	0.0238278	0.321833
1297	'3278977_DCLRE1C'	0.0239523	0.322536
1298	'3755839_C17orf37'	0.0239534	0.322536
1299	'3394183_H2AFX'	0.0239641	0.322536
1300	'2361241_RP11-336K24.9'	0.0239758	0.322536
1301	'3747324_ZNF624'	0.0239855	0.322536
1302	'3734479_TMEM104'	0.0240052	0.322536
1303	'3565739_KIAA0831'	0.024048	0.322536
1304	'3837796_GRWD1'	0.0240507	0.322536
1305	'2361731_PRCC'	0.0240624	0.322536
1306	'2320472_CLCN6'	0.0240651	0.322536
1307	'3048886_PURB'	0.0240859	0.322536
1308	'3415857_ESPL1'	0.0241105	0.322536
1309	'3719161_GGNBP2'	0.0241544	0.322536
1310	'3364759_PIK3C2A'	0.024156	0.322536
1311	'3444406_TAS2R13'	0.0241661	0.322536
1312	'3302187_ARHGAP19'	0.0241747	0.322536
1313	'2642562_NUDT16'	0.024265	0.323273
1314	'3102096_DEPDC2'	0.0242848	0.323273
1315	'3415668_TENC1'	0.0242853	0.323273
1316	'3577870_DICER1'	0.0243452	0.323824
1317	'2421271_SEP15'	0.0244163	0.324123
1318	'3221646_POLE3'	0.0244232	0.324123
1319	'2847292_NSUN2'	0.0244232	0.324123
1320	'3695786_ACD'	0.0244457	0.324175
1321	'2391514_AURKAIP1'	0.0244922	0.324546
1322	'2676671_TKT'	0.0245638	0.32506
1323	'3996339_TAZ'	0.0245681	0.32506
1324	'3755714_MED1'	0.0246494	0.325819
1325	'4053709_TAS2R42'	0.0246627	0.325819
1326	'3377964_FIBP'	0.0246846	0.325863
1327	'3888522_SNAI1'	0.024722	0.326111
1328	'3994915_HMGB3'	0.0248503	0.326854
1329	'3394123_HYOU1'	0.0248519	0.326854
1330	'3953033_HTF9C'	0.0248573	0.326854
1331	'3202171_PLAA'	0.0248616	0.326854
1332	'3398145_PRDM10'	0.0248722	0.326854
1333	'3015178_ZSCAN21'	0.0248968	0.326854
1334	'2518729_DUSP19'	0.0249091	0.326854
1335	'3692895_NUDT21'	0.0249332	0.326925
1336	'2770193_AASDH'	0.0249663	0.327114
1337	'3758078_EZH1'	0.0250225	0.327381
1338	'3528805_OXA1L'	0.0250337	0.327381
1339	'3078478_ZNF786'	0.0250438	0.327381
1340	'2837029_SGCD'	0.0250615	0.327381
1341	'3440017_FBXL14'	0.0250861	0.327381
1342	'3315607_ATHL1'	0.0251058	0.327381
1343	'2859565_ADAMTS6'	0.0251288	0.327381
1344	'3315675_IFITM1'	0.0251363	0.327381
1345	'2691973_WDR5B'	0.0251839	0.327569
1346	'2721633_SOD3'	0.0251935	0.327569
1347	'3863435_POU2F2'	0.0252069	0.327569
1348	'2510884_ARL6IP6'	0.0252662	0.32786
1349	'3191900_NUP214'	0.0252667	0.32786
1350	'3174224_SMC5'	0.025286	0.327867
1351	'4045577_S100A6'	0.0253293	0.328185
1352	'2518743_NUP35'	0.0254837	0.329537
1353	'3376023_LOC51035'	0.0254939	0.329537
1354	'2697331_DBR1'	0.0254939	0.329537
1355	'3742460_CAMTA2'	0.0255089	0.329537
1356	'3944147_MCM5'	0.0256286	0.330837
1357	'2451200_UBE2T'	0.0256473	0.330837
1358	'3717395_SUZ12'	0.0256928	0.331179
1359	'3985774_MGC39900'	0.0257371	0.331506
1360	'2834472_SCGB3A2'	0.0257874	0.331909
1361	'2357961_BOLA1'	0.0259541	0.333465
1362	'3263790_SMC3'	0.0259579	0.333465
1363	'3705135_MGC16385'	0.0259654	0.333465
1364	'2852989_RAD1'	0.0260472	0.334131
1365	'3742652_NUP88'	0.0260557	0.334131
1366	'2504328_GYPC'	0.0260878	0.334131
1367	'4000641_TMEM27'	0.0261054	0.334131
1368	'3359910_NUP98'	0.0261439	0.334131
1369	'3422215_THAP2'	0.0261482	0.334131
1370	'3361531_NLRP10'	0.0261508	0.334131
1371	'2948169_HCG8'	0.0262128	0.334222
1372	'2837499_LSM11'	0.0262155	0.334222
1373	'3397951_FLJ45950'	0.0262471	0.334222
1374	'3944404_APOL1'	0.0262492	0.334222
1375	'2656738_EIF4A2'	0.0262535	0.334222
1376	'3444472_TAS2R50'	0.026308	0.33462
1377	'3512948_C13orf18'	0.026323	0.33462
1378	'3924573_PCNT'	0.0263497	0.334717
1379	'3817984_SAFB'	0.0263802	0.334788
1380	'3829160_C19orf40'	0.0263935	0.334788
1381	'2732391_CCNG2'	0.0264673	0.335126
1382	'3815809_NDUFS7'	0.0264774	0.335126
1383	'3417309_PA2G4'	0.026486	0.335126
1384	'3971451_PHEX'	0.0265063	0.335126
1385	'3754096_TBC1D3C'	0.0265159	0.335126
1386	'3676113_NME3'	0.0265624	0.335472
1387	'2549565_SLC8A1'	0.0266132	0.335871
1388	'3709327_CNTROB'	0.0267244	0.336815
1389	'2364438_NUF2'	0.0267265	0.336815
1390	'3721926_TUBG1'	0.0267554	0.336863
1391	'2888284_HSPC111'	0.0267688	0.336863
1392	'3696016_PSMB10'	0.0268318	0.337259
1393	'3677315_PKMYT1'	0.0268388	0.337259
1394	'3880827_GINS1'	0.0268671	0.337373
1395	'2616166_CRTAP'	0.0269842	0.338598
1396	'3395464_ASAM'	0.0270034	0.338598
1397	'3253683_ZMIZ1'	0.0271526	0.340225
1398	'2965739_C6orf167'	0.0272178	0.340433
1399	'3896257_PROKR2'	0.027221	0.340433
1400	'3168508_MELK'	0.0272493	0.340433
1401	'3381702_C2CD3'	0.0272557	0.340433
1402	'3866135_PRKD2'	0.027275	0.340433
1403	'3873480_SNPH'	0.0273129	0.340433
1404	'3065154_POLR2J2'	0.027322	0.340433
1405	'3953267_PI4KAP2'	0.0273455	0.340433
1406	'3922921_NDUFV3'	0.0273519	0.340433
1407	'3119945_GRINA'	0.0273637	0.340433
1408	'3440192_DCP1B'	0.02743	0.341016
1409	'2676579_RFT1'	0.027462	0.341172
1410	'3006572_AUTS2'	0.0275048	0.341461
1411	'2711034_C3orf59'	0.0276288	0.342733
1412	'3959350_APOL3'	0.0276465	0.342733
1413	'3456353_CALCOCO1'	0.0276737	0.342829
1414	'2501544_WASH3P'	0.0277224	0.342849
1415	'2677853_IL17RD'	0.0277277	0.342849
1416	'2835021_PCYOX1L'	0.0277469	0.342849
1417	'4029152_PRKY'	0.0277609	0.342849
1418	'2763805_DHX15'	0.0277887	0.342849
1419	'3882720_RALY'	0.0277929	0.342849
1420	'2350489_KIAA1324'	0.027926	0.344053
1421	'2727587_KIT'	0.0279298	0.344053
1422	'3458837_METTL1'	0.0279784	0.344409
1423	'3701384_C16orf61'	0.0280516	0.344446
1424	'3679503_TMEM186'	0.0280623	0.344446
1425	'2676041_WDR82'	0.0280816	0.344446
1426	'3735346_CDK3'	0.0281152	0.344446
1427	'3158320_DGAT1'	0.0281243	0.344446
1428	'3843321_ZNF773'	0.0281243	0.344446
1429	'3829174_GPATCH1'	0.0281275	0.344446
1430	'3665230_HSF4'	0.0281388	0.344446
1431	'2333195_KIAA0467'	0.0281607	0.344473
1432	'3933243_PRDM15'	0.028236	0.344985
1433	'3228097_TTF1'	0.0282537	0.344985
1434	'3904747_RBL1'	0.0282617	0.344985
1435	'3838185_SNRP70'	0.0283879	0.346219
1436	'2562233_RETSAT'	0.0284135	0.346219
1437	'4027370_SLC10A3'	0.0284221	0.346219
1438	'3549220_C14orf130'	0.0284483	0.346297
1439	'2479746_C2orf34'	0.0285129	0.346829
1440	'3414776_LETMD1'	0.0285316	0.346829
1441	'3346584_BIRC2'	0.0285621	0.346959
1442	'3605739_ZSCAN2'	0.0285888	0.347043
1443	'3208995_KLF9'	0.0286321	0.347327
1444	'3507962_KATNAL1'	0.0287342	0.347927
1445	'3831975_ZNF540'	0.0287781	0.347927
1446	'3866339_TMEM160'	0.0287786	0.347927
1447	'3410060_DDX11'	0.0287989	0.347927
1448	'3434594_ACADS'	0.0288005	0.347927
1449	'4002081_MAP7D2'	0.0288064	0.347927
1450	'3850576_YIPF2'	0.0288406	0.347927
1451	'3887069_SNX21'	0.0288406	0.347927
1452	'3816778_GNA11'	0.0288903	0.348287
1453	'3444906_MANSC1'	0.0289871	0.349213
1454	'2829488_DDX46'	0.0290795	0.350041
1455	'3817733_JMJD2B'	0.029117	0.350041
1456	'2735362_HERC6'	0.0291271	0.350041
1457	'3687342_HIRIP3'	0.0291597	0.350041
1458	'2390253_OR2L8'	0.0291758	0.350041
1459	'3195363_ARRDC1'	0.0291758	0.350041
1460	'2948259_TRIM26'	0.0291961	0.350044
1461	'3760625_CDC27'	0.0292394	0.350324
1462	'2425118_SASS6'	0.0292885	0.350673
1463	'2801694_ROPN1L'	0.0293981	0.35174
1464	'4022925_FAM127B'	0.0294179	0.35174
1465	'3023149_FLNC'	0.0294601	0.352005
1466	'3391769_ZW10'	0.0295371	0.352684
1467	'3850660_SPC24'	0.0296285	0.35345
1468	'3064591_FIS1'	0.0296836	0.35345
1469	'3518977_RNF219'	0.0296846	0.35345
1470	'3457455_SMARCC2'	0.0297108	0.35345
1471	'3333711_SLC3A2'	0.0297402	0.35345
1472	'3442322_CDCA3'	0.029744	0.35345
1473	'3950522_MOV10L1'	0.0297509	0.35345
1474	'3147591_AZIN1'	0.0297787	0.35345
1475	'3739108_FN3KRP'	0.029783	0.35345
1476	'3506738_USP12'	0.0298343	0.353819
1477	'2783316_SEC24D'	0.0299931	0.354899
1478	'3580791_BAG5'	0.0299947	0.354899
1479	'2709486_RFC4'	0.0300043	0.354899
1480	'3583577_TUBGCP5'	0.030007	0.354899
1481	'3962781_MCAT'	0.0300433	0.354899
1482	'3002873_LANCL2'	0.030047	0.354899
1483	'3402522_TAPBPL'	0.030077	0.355013
1484	'3317569_---'	0.0301507	0.355644
1485	'3473331_C12orf49'	0.030225	0.356047
1486	'2391255_UBE2J2'	0.0302256	0.356047
1487	'3969396_LOC170082'	0.030286	0.356304
1488	'3290210_ZWINT'	0.0302881	0.356304
1489	'2739308_EGF'	0.0303442	0.356602
1490	'3334749_PPP2R5B'	0.0303881	0.356602
1491	'3564071_NIN'	0.0304014	0.356602
1492	'3721242_KRTAP9-2'	0.030403	0.356602
1493	'3867247_DBP'	0.0304153	0.356602
1494	'3392840_BUD13'	0.0304469	0.356733
1495	'2487412_ANXA4'	0.0304896	0.356995
1496	'3675205_C16orf13'	0.0306046	0.358101
1497	'3942472_TCN2'	0.0306895	0.358856
1498	'2694706_RPL32P3'	0.0307521	0.359347
1499	'3265047_ADRB1'	0.0307735	0.359357
1500	'3697882_ZNF821'	0.0309034	0.360633
1501	'2437329_CLK2'	0.0309242	0.360636
1502	'4015838_ARMCX6'	0.0309451	0.360639
1503	'3434888_ORAI1'	0.0309825	0.360835
1504	'2537109_SH3YL1'	0.0310627	0.361528
1505	'3966000_TYMP'	0.0310995	0.361717
1506	'2582701_CCDC148'	0.0311439	0.361992
1507	'3910785_AURKA'	0.0312471	0.362054
1508	'3367338_KIF18A'	0.0312529	0.362054
1509	'3253880_PPIF'	0.0312572	0.362054
1510	'3368940_ABTB2'	0.0312604	0.362054
1511	'2521997_FLJ38973'	0.0312722	0.362054
1512	'3335736_DRAP1'	0.0312733	0.362054
1513	'3743883_SAT2'	0.0313262	0.362337
1514	'2969810_TRAF3IP2'	0.0313529	0.362337
1515	'2708922_IGF2BP2'	0.0313599	0.362337
1516	'3557106_ACIN1'	0.0313844	0.362382
1517	'3980170_EFNB1'	0.0315095	0.363385
1518	'2374746_NAV1'	0.0315223	0.363385
1519	'3179872_FAM120A'	0.0315336	0.363385
1520	'3319898_ZNF143'	0.0316325	0.363883
1521	'3658925_ORC6L'	0.0317196	0.363883
1522	'3821908_RNASEH2A'	0.0317292	0.363883
1523	'3868283_VRK3'	0.0317292	0.363883
1524	'3204463_FANCG'	0.0317319	0.363883
1525	'3766415_SMARCD2'	0.0317324	0.363883
1526	'2574646_BIN1'	0.031733	0.363883
1527	'2773958_CXCL10'	0.0317431	0.363883
1528	'3978579_TRO'	0.031773	0.363988
1529	'3747657_FLCN'	0.0318634	0.364784
1530	'2325251_TCEB3'	0.0319649	0.365688
1531	'3671482_MLYCD'	0.0319938	0.365688
1532	'3894322_SRXN1'	0.032005	0.365688
1533	'3699707_ADAT1'	0.0320472	0.365932
1534	'3154398_ST3GAL1'	0.0321044	0.366346
1535	'2491788_ATOH8'	0.0321793	0.366886
1536	'3656760_STX4'	0.0321937	0.366886
1537	'2745288_IL15'	0.0323076	0.367944
1538	'2515402_MAP1D'	0.0323589	0.368289
1539	'3113133_COLEC10'	0.0324647	0.369254
1540	'3293963_DNAJB12'	0.0325283	0.369737
1541	'2390142_OR2G3'	0.0325625	0.369885
1542	'2437247_GBA'	0.0325952	0.369958
1543	'3707596_LOC100130950'	0.0326112	0.369958
1544	'3364119_CYP2R1'	0.0326539	0.369963
1545	'3545403_GSTZ1'	0.0326539	0.369963
1546	'2560149_CCDC142'	0.0327571	0.370892
1547	'2459438_MRPL55'	0.0327796	0.370906
1548	'3926138_C21orf91'	0.032809	0.370999
1549	'3129465_INTS9'	0.0328512	0.3711
1550	'2351393_RBM15'	0.0328603	0.3711
1551	'3854218_NY-SAR-48'	0.0329175	0.371345
1552	'2980290_RGS17'	0.0329244	0.371345
1553	'3118451_CHRAC1'	0.033003	0.371992
1554	'3743763_ZBTB4'	0.0330821	0.372404
1555	'2632453_ARL13B'	0.0330821	0.372404
1556	'2827185_LMNB1'	0.0331088	0.372465
1557	'2903343_BRD2'	0.0331933	0.373176
1558	'3633191_C15orf17'	0.0332542	0.373621
1559	'4041961_AURKAIP1'	0.0333029	0.373927
1560	'3663228_GINS3'	0.033421	0.375013
1561	'2411228_STIL'	0.0334777	0.375395
1562	'3295032_AP3M1'	0.033498	0.375395
1563	'2474479_SNX17'	0.0335204	0.375407
1564	'2955076_NFKBIE'	0.0335819	0.375855
1565	'3318712_FXC1'	0.0336332	0.37602
1566	'3029230_CTAGE6'	0.0336396	0.37602
1567	'2648141_MBNL1'	0.0336626	0.376037
1568	'3722152_PSME3'	0.0337545	0.376637
1569	'3285552_ZNF248'	0.0337594	0.376637
1570	'2474527_NRBP1'	0.0338406	0.377303
1571	'3349437_UNQ2550'	0.0338684	0.377372
1572	'2644155_NCK1'	0.0339079	0.377573
1573	'2706791_ZMAT3'	0.0339651	0.377969
1574	'3453120_ZNF641'	0.0340972	0.37898
1575	'2582562_ACVR1'	0.0340993	0.37898
1576	'3766861_POLG2'	0.0341442	0.379239
1577	'3806211_PSTPIP2'	0.0342976	0.380701
1578	'3874498_VISA'	0.0344484	0.382132
1579	'2359885_SLC27A3'	0.0345569	0.382999
1580	'2622239_RNF123'	0.0345761	0.382999
1581	'3876645_BTBD3'	0.0345922	0.382999
1582	'3089215_BMP1'	0.0346178	0.383041
1583	'3544905_C14orf118'	0.0346675	0.383184
1584	'3675430_RPUSD1'	0.034683	0.383184
1585	'3750625_POLDIP2'	0.0346996	0.383184
1586	'3841474_LENG8'	0.0347183	0.383184
1587	'2495782_LIPT1'	0.034814	0.383997
1588	'2366422_ATP1B1'	0.0349097	0.38481
1589	'3344861_C11orf54'	0.0349562	0.38508
1590	'2909723_CENPQ'	0.0350118	0.38545
1591	'2971678_MCM9'	0.0351165	0.386218
1592	'3819845_MBD3L1'	0.0351256	0.386218
1593	'3644593_GBL'	0.0351657	0.386219
1594	'3484641_BRCA2'	0.0351839	0.386219
1595	'3540398_FNTB'	0.0351919	0.386219
1596	'3641597_C15orf51'	0.0352507	0.386597
1597	'3378228_B3GNT1'	0.0352705	0.386597
1598	'3730806_MAP3K3'	0.03531	0.386692
1599	'2675925_DUSP7'	0.0353234	0.386692
1600	'3686080_NSMCE1'	0.0353849	0.387123
1601	'3417531_COQ10A'	0.035449	0.387583
1602	'3303109_COX15'	0.0355265	0.388188
1603	'3289031_TIMM23'	0.0356179	0.388867
1604	'4027828_TMLHE'	0.0356425	0.388867
1605	'3771513_PRPSAP1'	0.0356553	0.388867
1606	'3201255_IFNA5'	0.0356778	0.38887
1607	'2741768_EXOSC9'	0.0357216	0.388895
1608	'3782195_HRH4'	0.0357403	0.388895
1609	'3432514_OAS2'	0.0357467	0.388895
1610	'2428760_RSBN1'	0.0357767	0.388979
1611	'3687789_XTP3TPA'	0.0358221	0.389231
1612	'2599901_C2orf24'	0.0358643	0.389448
1613	'3375091_SLC15A3'	0.0360578	0.391191
1614	'3341440_C11orf67'	0.0360696	0.391191
1615	'3848689_ELAVL1'	0.0360921	0.391193
1616	'3718902_CCL18'	0.0362797	0.392728
1617	'3972512_FLJ32742'	0.0363032	0.392728
1618	'2401275_HNRNPR'	0.0363208	0.392728
1619	'3960388_PLA2G6'	0.0363235	0.392728
1620	'3063770_C7orf43'	0.0363481	0.392752
1621	'2843163_GRK6'	0.036385	0.392804
1622	'2905118_SFRS3'	0.0364042	0.392804
1623	'3431220_MVK'	0.0364395	0.392804
1624	'2360850_FDPS'	0.0364876	0.392804
1625	'3833793_RAB4B'	0.0364892	0.392804
1626	'2426385_VAV3'	0.0364919	0.392804
1627	'3095152_ADAM18'	0.0365101	0.392804
1628	'2556529_SERTAD2'	0.036595	0.393264
1629	'2570422_LIMS3'	0.0365977	0.393264
1630	'3462930_BBS10'	0.036679	0.393895
1631	'2737596_BANK1'	0.0367094	0.393981
1632	'3304215_LDB1'	0.0367479	0.394152
1633	'2534354_LRRFIP1'	0.0368281	0.39448
1634	'2888837_PDLIM7'	0.0368415	0.39448
1635	'2703217_KPNA4'	0.0368783	0.39448
1636	'3834149_CCDC97'	0.036881	0.39448
1637	'3548152_TDP1'	0.0368912	0.39448
1638	'3506153_MTMR6'	0.0369184	0.394531
1639	'2327283_C1orf38'	0.0370301	0.395483
1640	'2726910_SPATA18'	0.0370852	0.39583
1641	'3191695_EXOSC2'	0.0371552	0.396225
1642	'2334319_TOE1'	0.0371969	0.396225
1643	'2666807_NEK10'	0.0372204	0.396225
1644	'3063368_C7orf38'	0.0372285	0.396225
1645	'2570238_NPHP1'	0.0372354	0.396225
1646	'2677723_ARHGEF3'	0.037283	0.396242
1647	'3029129_ZYX'	0.0372942	0.396242
1648	'3940992_ASPHD2'	0.0373049	0.396242
1649	'3144235_TMEM55A'	0.0373616	0.396425
1650	'2673684_IHPK2'	0.0373674	0.396425
1651	'3294280_DNAJC9'	0.037454	0.396775
1652	'3130757_FUT10'	0.0374572	0.396775
1653	'4004819_DYNLT3'	0.0374685	0.396775
1654	'3768474_WIPI1'	0.0375	0.396869
1655	'3821847_ASNA1'	0.0375396	0.397048
1656	'3896200_PCNA'	0.0375807	0.397243
1657	'2830818_REEP2'	0.0376139	0.397353
1658	'3929821_CRYZL1'	0.0376507	0.397503
1659	'2787958_GYPB'	0.0377496	0.398236
1660	'3220846_SUSD1'	0.0377865	0.398236
1661	'4003857_NR0B1'	0.0377935	0.398236
1662	'3381317_STARD10'	0.0378704	0.398236
1663	'3221135_C9orf80'	0.0378715	0.398236
1664	'2730714_DCK'	0.0378742	0.398236
1665	'2380440_SPATA17'	0.0379164	0.398236
1666	'2845699_SLC12A7'	0.0379314	0.398236
1667	'3844297_MGC2752'	0.0379485	0.398236
1668	'3191113_PRRX2'	0.0379672	0.398236
1669	'4022781_FAM122B'	0.0379704	0.398236
1670	'2393711_LRRC47'	0.0380532	0.398866
1671	'2423625_GCLM'	0.0380789	0.398896
1672	'2676009_TWF2'	0.0381858	0.399462
1673	'2378710_C1orf97'	0.03822	0.399462
1674	'2326799_NUDC'	0.0382227	0.399462
1675	'2864237_HOMER1'	0.0382799	0.399462
1676	'3320717_MICAL2'	0.0382884	0.399462
1677	'3226138_AK1'	0.0382884	0.399462
1678	'2695648_ACAD11'	0.0382927	0.399462
1679	'3286776_C10orf10'	0.0383173	0.399481
1680	'3554523_C14orf79'	0.0383462	0.399544
1681	'2346934_MTF2'	0.0386059	0.40186
1682	'2526980_XRCC5'	0.0386353	0.40186
1683	'3453036_ASB8'	0.0386642	0.40186
1684	'3302177_ARHGAP19'	0.0386872	0.40186
1685	'3607927_SEMA4B'	0.038699	0.40186
1686	'2523354_ALS2CR13'	0.038723	0.40186
1687	'3279108_NMT2'	0.0387904	0.40186
1688	'3342525_PCF11'	0.0388112	0.40186
1689	'3084675_DEFB103A'	0.0388117	0.40186
1690	'3568616_RAB15'	0.0388689	0.40186
1691	'3057370_HIP1'	0.0388983	0.40186
1692	'3977083_CCDC22'	0.0389015	0.40186
1693	'2604254_HJURP'	0.0389336	0.40186
1694	'2702154_SSR3'	0.0389502	0.40186
1695	'3961842_RANGAP1'	0.0389507	0.40186
1696	'3954866_ZNF70'	0.0389577	0.40186
1697	'3726325_XYLT2'	0.0389587	0.40186
1698	'2599433_USP37'	0.0390475	0.40207
1699	'2864118_DMGDH'	0.0390624	0.40207
1700	'3214926_IPPK'	0.0390758	0.40207
1701	'3037385_KDELR2'	0.0390929	0.40207
1702	'3558012_TINF2'	0.0391079	0.40207
1703	'2601544_CUL3'	0.0391319	0.40207
1704	'2781736_CFI'	0.0391399	0.40207
1705	'3531229_AP4S1'	0.0392303	0.402548
1706	'3757745_GHDC'	0.0392746	0.402548
1707	'3867065_TMEM143'	0.0392773	0.402548
1708	'3057550_STYXL1'	0.0392784	0.402548
1709	'2499234_CCDC138'	0.0397696	0.407344
1710	'3751042_TLCD1'	0.039845	0.407413
1711	'3673806_ACSF3'	0.0398594	0.407413
1712	'3589697_BUB1B'	0.0398942	0.407413
1713	'2709778_BCL6'	0.0398947	0.407413
1714	'3883064_ACSS2'	0.0399048	0.407413
1715	'2970532_HDAC2'	0.0399161	0.407413
1716	'3114832_SQLE'	0.0399562	0.407585
1717	'3167383_NUDT2'	0.0400123	0.40792
1718	'3317868_FRAG1'	0.0401432	0.409017
1719	'2998638_C7orf10'	0.0402453	0.409818
1720	'3157844_NRBP2'	0.0403164	0.410304
1721	'2434319_ANP32E'	0.0403731	0.410349
1722	'2406064_SFPQ'	0.0403838	0.410349
1723	'3285926_ZNF33B'	0.0403913	0.410349
1724	'3764933_TUBD1'	0.0404666	0.410877
1725	'2531233_SP140'	0.0405458	0.411117
1726	'3947627_TSPO'	0.0405527	0.411117
1727	'3108782_KCNS2'	0.0405607	0.411117
1728	'2796510_MLF1IP'	0.0406206	0.411485
1729	'3590709_LOC100137047-PLA2G4B'	0.0407221	0.412275
1730	'3072435_TMEM209'	0.0407815	0.412637
1731	'2548776_ARL6IP2'	0.040844	0.41302
1732	'3078656_ZNF767'	0.0408665	0.41302
1733	'2511045_GALNT13'	0.0409023	0.413143
1734	'3439178_PXMP2'	0.0410236	0.414078
1735	'3655172_SPNS1'	0.0410696	0.414078
1736	'2957700_GCLC'	0.0411017	0.414078
1737	'2623859_NISCH'	0.0411043	0.414078
1738	'3359469_NAP1L4'	0.0411204	0.414078
1739	'2744674_RAB33B'	0.0411498	0.414078
1740	'2491168_LOC200383'	0.0411605	0.414078
1741	'3274758_AKR1C2'	0.0412594	0.414763
1742	'3761829_EIF4E'	0.0412759	0.414763
1743	'3377044_SF1'	0.0413283	0.415051
1744	'2531377_SP100'	0.0413529	0.41506
1745	'2594435_KCTD18'	0.041401	0.415305
1746	'3768703_ABCA9'	0.0414422	0.41548
1747	'3917204_C21orf7'	0.0415362	0.416184
1748	'3949055_GTSE1'	0.0416116	0.416524
1749	'3630668_CALML4'	0.0416191	0.416524
1750	'3697218_VAC14'	0.0416415	0.416524
1751	'3509677_RP11-251J8.1'	0.0417463	0.417334
1752	'2768396_TEC'	0.0418137	0.417769
1753	'3485863_EXOSC8'	0.0420066	0.418827
1754	'3146565_RNF19A'	0.0420339	0.418827
1755	'3918535_IL10RB'	0.0420499	0.418827
1756	'3060332_STEAP4'	0.0420857	0.418827
1757	'3665049_FLJ37464'	0.0421237	0.418827
1758	'3523118_RP11-151A6.2'	0.0421397	0.418827
1759	'3200134_MGC24103'	0.0421397	0.418827
1760	'3953196_DGCR6L'	0.0421451	0.418827
1761	'3997402_ASMTL'	0.0421568	0.418827
1762	'3377752_MAP3K11'	0.0421622	0.418827
1763	'2950199_PSMB8'	0.0422167	0.418827
1764	'2714376_TMEM175'	0.0422242	0.418827
1765	'3416996_LOC440104'	0.0422531	0.418827
1766	'2452637_NUCKS1'	0.0423482	0.418827
1767	'3948461_NUP50'	0.0423482	0.418827
1768	'3692280_IRX3'	0.0423765	0.418827
1769	'3730941_PSMC5'	0.042392	0.418827
1770	'3259400_CCNJ'	0.0424006	0.418827
1771	'3348748_C11orf1'	0.0424086	0.418827
1772	'4023242_RP13-36C9.1'	0.0424177	0.418827
1773	'3832435_FAM98C'	0.0424284	0.418827
1774	'2480992_MSH2'	0.042446	0.418827
1775	'3204692_C9orf100'	0.0424829	0.418955
1776	'2993639_CBX3'	0.0425251	0.419135
1777	'3839142_ZNF473'	0.0425534	0.419178
1778	'3093259_RBM13'	0.0429004	0.422168
1779	'3673515_ZC3H18'	0.0429052	0.422168
1780	'2433209_PRKAB2'	0.0430805	0.423495
1781	'2444415_ANKRD45'	0.043104	0.423495
1782	'3136015_TMEM68'	0.0431126	0.423495
1783	'2746024_ABCE1'	0.0431468	0.423593
1784	'3259937_C10orf65'	0.043174	0.423623
1785	'3655806_LOC124446'	0.0432628	0.424256
1786	'3424898_NTS'	0.0433585	0.424956
1787	'3023211_ATP6V1F'	0.0434344	0.425462
1788	'2400220_DDOST'	0.0434729	0.425601
1789	'2497301_TMEM182'	0.0435151	0.425776
1790	'2639874_UMPS'	0.0435803	0.426176
1791	'3144973_RAD54B'	0.0436797	0.42672
1792	'3536663_MAPK1IP1L'	0.0437054	0.42672
1793	'2899243_HIST1H4F'	0.0437374	0.42672
1794	'3589141_SPRED1'	0.0437727	0.42672
1795	'2426951_PSRC1'	0.0437978	0.42672
1796	'2334350_MMACHC'	0.0438101	0.42672
1797	'3475324_RHOF'	0.0438304	0.42672
1798	'3544829_C14orf179'	0.043831	0.42672
1799	'3739147_FN3K'	0.0438737	0.426896
1800	'2499053_LIMS1'	0.0438978	0.426896
1801	'3354879_HYLS1'	0.0439358	0.427028
1802	'3743734_C17orf61'	0.0440304	0.427704
1803	'2435218_TDRKH'	0.0440731	0.427704
1804	'3094778_TACC1'	0.0440988	0.427704
1805	'3382617_PRKRIR'	0.0441031	0.427704
1806	'3101851_C8orf45'	0.0441448	0.427871
1807	'2745466_FLJ44477'	0.044195	0.428121
1808	'2696040_RAB6B'	0.0442345	0.428267
1809	'3337618_SAPS3'	0.0443441	0.429091
1810	'3871256_SAPS1'	0.0444302	0.429578
1811	'3656032_SULT1A3'	0.0444435	0.429578
1812	'2501618_RABL2A'	0.0444847	0.429738
1813	'2902844_CFB'	0.0445408	0.429822
1814	'3421177_NUP107'	0.0445424	0.429822
1815	'3644057_MAPK8IP3'	0.0445799	0.429946
1816	'3302240_RRP12'	0.0446109	0.430008
1817	'3704270_CYBA'	0.0446643	0.43005
1818	'2818035_CKMT2'	0.044683	0.43005
1819	'3824124_OCEL1'	0.0446889	0.43005
1820	'3860296_COX7A1'	0.0448482	0.431345
1821	'2831350_CXXC5'	0.0449182	0.431782
1822	'3442024_NOL1'	0.0449701	0.431833
1823	'3007414_SBDS'	0.0449904	0.431833
1824	'2987441_EIF3B'	0.0450556	0.431833
1825	'3734708_NUP85'	0.0450743	0.431833
1826	'2757751_MXD4'	0.0450775	0.431833
1827	'3848118_GPR108'	0.0450796	0.431833
1828	'2639054_PARP14'	0.0450962	0.431833
1829	'3096428_FNTA'	0.0451625	0.432231
1830	'2748923_GUCY1B3'	0.0452106	0.432455
1831	'2381309_MOSC1'	0.045256	0.432559
1832	'2699145_SLC9A9'	0.0452897	0.432559
1833	'3693788_SLC38A7'	0.0452956	0.432559
1834	'2902958_C4B'	0.0454495	0.433675
1835	'2970086_LAMA4'	0.0454789	0.433675
1836	'3636169_CPEB1'	0.045487	0.433675
1837	'3760945_MRPL10'	0.0455115	0.433675
1838	'3435752_C12orf65'	0.0455923	0.434012
1839	'3362191_SCUBE2'	0.0455965	0.434012
1840	'3123541_MFHAS1'	0.0457056	0.434566
1841	'3768880_ABCA10'	0.0457345	0.434566
1842	'3199790_PSIP1'	0.0458002	0.434566
1843	'2842429_C5orf25'	0.0458055	0.434566
1844	'3775038_C17orf62'	0.0458082	0.434566
1845	'3903778_EDEM2'	0.0458216	0.434566
1846	'3956781_AP1B1'	0.0458285	0.434566
1847	'3407016_CAPZA3'	0.0459215	0.435205
1848	'3323443_PRMT3'	0.0459456	0.435205
1849	'3724895_LRRC46'	0.0461092	0.436363
1850	'3329685_NR1H3'	0.0461177	0.436363
1851	'3507003_LNX2'	0.0461973	0.43688
1852	'3260586_SCD'	0.0464374	0.438913
1853	'4027345_LAGE3'	0.04647	0.438984
1854	'3387259_SESN3'	0.046633	0.440286
1855	'3740838_SMG6'	0.0468308	0.441915
1856	'2330773_CDCA8'	0.0468981	0.442306
1857	'3845647_MKNK2'	0.0469227	0.442306
1858	'3086573_LRLE1'	0.0470873	0.443318
1859	'3890109_C20orf108'	0.0470996	0.443318
1860	'3334847_C11orf2'	0.047106	0.443318
1861	'3303478_SEC31B'	0.0471429	0.443335
1862	'3144033_CALB1'	0.0471702	0.443335
1863	'2374345_CAMSAP1L1'	0.0472065	0.443335
1864	'3650762_TMC7'	0.0472092	0.443335
1865	'4044406_FUSIP1'	0.0472509	0.443458
1866	'3798291_PPP4R1'	0.0472899	0.443458
1867	'3721516_TTC25'	0.047306	0.443458
1868	'2696309_AMOTL2'	0.0473236	0.443458
1869	'3998444_HDHD1A'	0.0473568	0.443531
1870	'2327817_PTPRU'	0.0474188	0.443874
1871	'4012142_ERCC6L'	0.0474497	0.443927
1872	'3169043_RG9MTD3'	0.0475214	0.444105
1873	'3712363_M-RIP'	0.047523	0.444105
1874	'3369931_RAG2'	0.0475449	0.444105
1875	'3377569_SLC25A45'	0.0476684	0.445021
1876	'2778980_EIF4E'	0.0477325	0.445382
1877	'2962767_PGM3'	0.0478079	0.445616
1878	'3158114_SHARPIN'	0.0478084	0.445616
1879	'3704939_C16orf7'	0.0478378	0.445652
1880	'2715440_RNF4'	0.0479143	0.44591
1881	'3905145_TGM2'	0.0479164	0.44591
1882	'3556386_RAB2B'	0.0479939	0.446394
1883	'3829768_UBA2'	0.0480302	0.446495
1884	'3328349_ACCS'	0.0480634	0.446537
1885	'2806231_BXDC2'	0.0480858	0.446537
1886	'4053986_---'	0.0481922	0.447288
1887	'2877257_BRD8'	0.048243	0.447394
1888	'3787031_C18orf25'	0.0482548	0.447394
1889	'3608427_FES'	0.0483242	0.447801
1890	'3417574_SPRYD4'	0.0484996	0.449128
1891	'2407191_GNL2'	0.0485466	0.449128
1892	'3903089_NECAB3'	0.0485562	0.449128
1893	'2360700_RAG1AP1'	0.0485701	0.449128
1894	'3896293_UBE2D3'	0.0487813	0.450842
1895	'3362636_GNG10'	0.0488374	0.450852
1896	'3090294_ADAMDEC1'	0.0488978	0.450852
1897	'2772414_SULT1B1'	0.0489021	0.450852
1898	'2621949_C3orf60'	0.0489079	0.450852
1899	'3683783_THUMPD1'	0.0489267	0.450852
1900	'3754227_MYO19'	0.0489368	0.450852
1901	'3916964_C21orf94'	0.0489951	0.451151
1902	'3819459_RPS28'	0.049033	0.451263
1903	'2465806_OR14A16'	0.0490956	0.451601
1904	'3041816_DFNA5'	0.0491335	0.451713
1905	'2960903_EEF1A1'	0.0492768	0.452792
1906	'3907934_ZNF334'	0.0493762	0.453468
1907	'2863637_TBCA'	0.0494542	0.453623
1908	'3551677_YY1'	0.0494687	0.453623
1909	'3896524_TRMT6'	0.0494708	0.453623
1910	'3458614_DCTN2'	0.0495446	0.454061
1911	'3719231_MRM1'	0.0496445	0.454306
1912	'3740998_TSR1'	0.0496622	0.454306
1913	'2594951_ALS2CR4'	0.0496825	0.454306
1914	'3243164_ZNF37A'	0.0496825	0.454306
1915	'3082181_NCAPG2'	0.0497354	0.454306
1916	'3774535_DCXR'	0.0497418	0.454306
1917	'3725779_MYST2'	0.0497605	0.454306
1918	'2418451_CRYZ'	0.0497947	0.454306
1919	'2548970_SFRS7'	0.0498049	0.454306
1920	'2853768_NUP155'	0.0498396	0.45433
1921	'3377149_MEN1'	0.0498594	0.45433
1922	'3920816_DSCR8'	0.0499626	0.45502
1923	'3904566_DSN1'	0.0499872	0.45502
