# Supplementary material for: Alternative Transcript Initiation and Splicing as a Response to DNA Damage
Source: PLoS One. 2011 Oct 19;6(10):e25758. doi: 10.1371/journal.pone.0025758 (PMC3198437; doi:10.1371/journal.pone.0025758)
Supplement: Table S18 — The percentage of genes modulated on individual chromosomes. (XLSX) [file pone.0025758.s020.xlsx]

## Sheet: Supplemental Table S18
Supplemental Table S18. The percentage of genes modulated on individual chromosomes.
Lyphoblast cell lines
Chromosome #	total genes	modulated gene #	% genes on chromosome	% modulated genes
1	1754	156	0.101805	0.0889396
2	1112	79	0.0645423	0.0710432
3	961	77	0.055778	0.0801249
4	688	34	0.0399327	0.0494186
5	747	67	0.0433571	0.0896921
6	904	90	0.0524697	0.0995575
7	798	47	0.0463173	0.0588972
8	603	52	0.0349991	0.0862355
9	655	48	0.0380173	0.0732824
10	658	47	0.0381914	0.0714286
11	1121	78	0.0650647	0.0695807
12	918	67	0.0532823	0.0729847
13	305	16	0.0177027	0.052459
14	543	51	0.0315166	0.0939227
15	514	49	0.0298334	0.0953307
16	731	63	0.0424285	0.0861833
17	1021	94	0.0592605	0.0920666
18	250	21	0.0145104	0.084
19	1190	92	0.0690696	0.0773109
20	514	38	0.0298334	0.07393
21	218	9	0.0126531	0.0412844
22	403	30	0.0233908	0.0744417
X	621	39	0.0360439	0.0628019
Total	17229	1344	1	Expected freq=7.80%
Fibroblast cell lines
Chromosome #	total genes	modulated gene #	% genes on chromosome	% modulated genes
1	1754	76	0.101717	0.0433295
2	1115	33	0.0646602	0.0295964
3	962	26	0.0557875	0.027027
4	688	18	0.0398979	0.0261628
5	748	21	0.0433774	0.0280749
6	905	41	0.052482	0.0453039
7	799	19	0.046335	0.0237797
8	603	44	0.0349687	0.0729685
9	655	36	0.0379842	0.0549618
10	658	51	0.0381582	0.0775076
11	1123	66	0.0651241	0.0587711
12	919	63	0.0532939	0.0685528
13	305	23	0.0176873	0.0754098
14	543	31	0.0314892	0.0570902
15	514	31	0.0298075	0.0603113
16	731	31	0.0423916	0.0424077
17	1022	54	0.059267	0.0528376
18	251	24	0.0145558	0.0956175
19	1190	47	0.0690095	0.0394958
20	514	32	0.0298075	0.0622568
21	219	9	0.0127001	0.0410959
22	404	14	0.0234284	0.0346535
X	622	39	0.0360705	0.062701
Total	17244	829	1	Expected freq=4.81%
Based on p-value (Dose) <0.05
