# Supplementary material for: Alternative Transcript Initiation and Splicing as a Response to DNA Damage
Source: PLoS One. 2011 Oct 19;6(10):e25758. doi: 10.1371/journal.pone.0025758 (PMC3198437; doi:10.1371/journal.pone.0025758)
Supplement: Table S19 — Identification of the patient derived cell lines used for each experiment. (XLSX) [file pone.0025758.s021.xlsx]

## Sheet: Table S19
Table S19. Identification of the patient derived cell lines used for each experiment.
Experiment	Doses (Gy)	Times (hrs)	Pt 1	Pt 2	Pt 3	Pt 4	Pt 5	Pt 6	Pt 7	Pt 8	Pt 9	Pt 10	Pt 11	Pt 12	Pt 13	Pt 14	Pt 15	Pt 16	Pt 17	Pt 18	Pt 19	Sample #	Array #
LCL : 0 v 10 Gy	0, 10	4	x	x	x	x	x	x	x	x	x	x	x	x								12	24
FB : 0 v 10 Gy	0, 10	4	x	x	x	x	x								x	x	x	x	x	x	x	12	24
LCL : Dose	0, 1, 2, 5, 10 , 20	4	x	x											x	x						4	24
FB : Dose	0, 1, 2, 5, 10 , 20	4	x	x											x	x						4	24
LCL: Time	10	0, 2, 4, 8, 24, 48	x	x											x	x						4	24
FB: Time	10	0, 2, 4, 8, 24, 48	x	x											x	x						4	24
Pt: Patient; LCL: lymphblast cell line; FB: fibroblast cell line. Patient 1 & 2 untreated and 10 Gy data were used for all experiments. Patients 13 & 14 0 Gy and 10 Gy treatments for dose and time courses
were separate array data from the array data used for 0 Gy versus 10 Gy analyses.
